# Supplementary material for: The Language of Innovation
Source: PLoS One. 2020 Apr 30;15(4):e0230107. doi: 10.1371/journal.pone.0230107 (PMC7194493; doi:10.1371/journal.pone.0230107)
Supplement: S26 File — (GZ) [file pone.0230107.s026.tar.gz › 2004-2008/V2Run_10_VS_4500_embeddings2004-2008ED32.txt]

-1.514836400747299194e-02 -1.972594559192657471e-01 -2.003731578588485718e-01 1.226939857006072998e-01 1.057302355766296387e-01 -4.225608110427856445e-01 1.006586924195289612e-01 -9.023666381835937500e-02 2.138969488441944122e-02 -4.515758156776428223e-02 -6.826844066381454468e-02 8.163525909185409546e-02 -1.326379328966140747e-01 6.826437078416347504e-03 4.673658311367034912e-01 2.293820865452289581e-02 1.505335569381713867e-01 -2.062315344810485840e-01 1.676499545574188232e-01 1.294864267110824585e-01 9.822289645671844482e-02 -1.620486974716186523e-01 -3.903179168701171875e-01 -1.897248090244829655e-03 -9.206791222095489502e-02 -7.723706960678100586e-02 2.044933475553989410e-02 -2.188551574945449829e-01 2.561258152127265930e-02 -1.305883675813674927e-01 -5.857793241739273071e-02 2.549586594104766846e-01
-1.349486559629440308e-01 -3.488249182701110840e-01 1.082626916468143463e-02 2.018684744834899902e-01 2.465932518243789673e-01 -1.893762499094009399e-01 -3.838422149419784546e-02 -2.399076670408248901e-01 1.065978929400444031e-01 1.748925000429153442e-01 -7.918719202280044556e-02 1.248749438673257828e-02 -6.205106154084205627e-02 1.341363936662673950e-01 -2.102755196392536163e-02 3.702208399772644043e-01 2.447526603937149048e-01 -4.158951044082641602e-01 6.629233062267303467e-02 -6.811141967773437500e-02 -6.038173288106918335e-02 2.108296900987625122e-01 -8.807763457298278809e-02 2.284664288163185120e-02 9.324527531862258911e-02 -8.081356436014175415e-02 2.151203602552413940e-01 -2.438074536621570587e-02 1.204902026802301407e-02 -7.662557065486907959e-02 1.910109072923660278e-01 -2.300782799720764160e-01
2.226984202861785889e-01 -1.555669754743576050e-01 -1.263056546449661255e-01 4.062813818454742432e-01 1.058515384793281555e-01 -1.515020132064819336e-01 6.777648627758026123e-02 -1.124067083001136780e-01 4.568275064229965210e-02 2.866826057434082031e-01 -2.051780819892883301e-01 -1.988587677478790283e-01 -1.832404583692550659e-01 -5.363199114799499512e-02 6.450667977333068848e-02 -9.767119586467742920e-02 1.719835102558135986e-01 -4.892554283142089844e-01 -2.255983650684356689e-02 -6.269584596157073975e-02 -8.982343226671218872e-02 -3.322634473443031311e-02 -1.112386807799339294e-01 2.568652331829071045e-01 9.083857387304306030e-02 -3.791636973619461060e-02 -4.122545942664146423e-02 -1.796634793281555176e-01 -1.889101266860961914e-01 8.924423158168792725e-02 5.213921889662742615e-02 1.636356562376022339e-01
2.318381518125534058e-01 -3.345787525177001953e-01 -1.598997563123703003e-01 3.289262056350708008e-01 1.962150335311889648e-01 -2.814187407493591309e-01 2.899644523859024048e-02 2.279589921236038208e-01 -2.770169638097286224e-02 -1.191452667117118835e-01 -1.024951878935098648e-02 1.182212606072425842e-01 -9.875032305717468262e-02 -2.060182392597198486e-02 -4.272930696606636047e-02 2.183605730533599854e-01 2.165802121162414551e-01 3.247466683387756348e-02 3.242876827716827393e-01 -2.837134152650833130e-02 -6.699166446924209595e-02 -2.991020865738391876e-02 -3.736024498939514160e-01 1.786649674177169800e-01 -9.263528138399124146e-02 -1.123884841799736023e-01 1.142468005418777466e-01 -2.063259035348892212e-01 -1.886894926428794861e-02 1.403416544198989868e-01 1.125489547848701477e-01 3.084605187177658081e-02
1.026239469647407532e-01 -1.463863998651504517e-01 -8.129645138978958130e-02 3.758184015750885010e-01 -3.358319774270057678e-02 5.155312269926071167e-02 1.919872462749481201e-01 -1.672348678112030029e-01 3.679480403661727905e-02 -1.685597747564315796e-01 -1.122413128614425659e-01 1.301427036523818970e-01 2.344183251261711121e-02 1.860418468713760376e-01 2.909512259066104889e-02 1.536633670330047607e-01 2.690103352069854736e-01 -2.463943064212799072e-01 8.443796634674072266e-02 1.476530544459819794e-02 6.939303874969482422e-02 -2.177191227674484253e-01 -3.476102054119110107e-01 5.733583122491836548e-02 2.978569455444812775e-02 5.977710708975791931e-03 2.942553758621215820e-01 -1.374254077672958374e-01 1.474184542894363403e-01 -1.165768206119537354e-01 2.175680920481681824e-02 4.167788922786712646e-01
-9.484614431858062744e-02 -1.935583055019378662e-01 -1.107359081506729126e-01 2.451655268669128418e-01 8.036319911479949951e-02 -1.753681898117065430e-02 2.100718766450881958e-01 -1.557215154170989990e-01 -2.332717739045619965e-02 -2.680723667144775391e-01 -2.782498896121978760e-01 -2.477972581982612610e-02 -4.410514608025550842e-02 -1.400809735059738159e-02 -1.357250809669494629e-01 3.674196004867553711e-01 3.343079388141632080e-01 -8.333764225244522095e-02 4.729186766780912876e-04 -1.586018651723861694e-01 1.519220471382141113e-01 -1.405936330556869507e-01 -9.379326552152633667e-02 2.858009040355682373e-01 -1.671009659767150879e-01 -1.392406523227691650e-01 4.148119688034057617e-02 -3.176501989364624023e-01 -1.988315135240554810e-01 -1.001760270446538925e-02 1.200224608182907104e-01 1.373360604047775269e-01
1.147095859050750732e-01 -1.585350930690765381e-01 -1.508776992559432983e-01 2.673814296722412109e-01 2.214435674250125885e-02 -7.210415601730346680e-02 1.272819042205810547e-01 3.648061305284500122e-02 -4.625689610838890076e-02 -9.355274587869644165e-02 -3.472735285758972168e-01 2.420977130532264709e-02 1.169377658516168594e-02 1.689724773168563843e-01 8.718898147344589233e-02 3.376999795436859131e-01 2.330062687397003174e-01 -1.894319429993629456e-02 1.451203823089599609e-01 -2.138549387454986572e-01 7.740271836519241333e-02 -9.709438681602478027e-02 -5.315843820571899414e-01 1.379113942384719849e-01 -1.418237686157226562e-01 -1.538266390562057495e-01 -1.618130505084991455e-01 1.092889681458473206e-01 -2.861938066780567169e-02 -7.889716071076691151e-04 -8.385216444730758667e-02 1.833099722862243652e-01
6.092771422117948532e-03 -2.834295928478240967e-01 2.360194455832242966e-03 3.531626462936401367e-01 1.718079112470149994e-02 -2.577480673789978027e-01 -1.942301094532012939e-01 -1.281531900167465210e-01 5.842877551913261414e-02 9.538072347640991211e-02 -1.703587323427200317e-01 1.112246066331863403e-01 -2.444169819355010986e-01 -1.090827770531177521e-02 1.967635564506053925e-02 2.013183832168579102e-01 1.907339692115783691e-01 -5.093123018741607666e-02 -1.333540529012680054e-01 5.624892562627792358e-02 1.570532321929931641e-01 1.010520979762077332e-01 -2.480098009109497070e-01 -1.353823691606521606e-01 -3.359941542148590088e-01 -3.375749588012695312e-01 7.997617125511169434e-02 -1.963630467653274536e-01 8.630638569593429565e-02 -1.520149856805801392e-01 1.366461217403411865e-01 -1.538686454296112061e-01
7.919546216726303101e-02 -1.935976594686508179e-01 -2.091619521379470825e-01 1.464580148458480835e-01 3.092215955257415771e-01 -3.403164446353912354e-02 -1.322133988142013550e-01 -1.316724903881549835e-02 5.391041189432144165e-02 -1.440836191177368164e-01 -3.096417486667633057e-01 2.275672107934951782e-01 -2.206824570894241333e-01 1.036485359072685242e-01 -1.265396028757095337e-01 3.294234275817871094e-01 2.401143312454223633e-01 2.915406599640846252e-03 3.442860245704650879e-01 -2.537524104118347168e-01 9.388250764459371567e-04 -2.028388381004333496e-01 -1.704097837209701538e-01 -3.764561563730239868e-02 -1.132579073309898376e-01 -3.841190366074442863e-03 1.087998785078525543e-02 -1.744241863489151001e-01 -1.259890645742416382e-01 -3.234516456723213196e-02 1.169784367084503174e-01 1.874488592147827148e-01
-2.356672137975692749e-01 -1.357070654630661011e-01 -7.659827172756195068e-02 1.692071408033370972e-01 -1.084276810288429260e-01 -2.495343983173370361e-01 9.752154350280761719e-03 -6.625203043222427368e-02 1.746489852666854858e-01 1.891318261623382568e-01 -1.927060484886169434e-01 1.830814033746719360e-01 -8.127719908952713013e-02 2.292568683624267578e-01 -1.488402932882308960e-01 2.376322597265243530e-01 2.072996348142623901e-01 -8.142595738172531128e-02 7.847048342227935791e-02 -1.080144718289375305e-01 -7.256580889225006104e-02 6.160851567983627319e-02 -3.893379569053649902e-01 1.819447278976440430e-01 1.230635717511177063e-01 -2.821155786514282227e-01 1.204515993595123291e-01 -3.354679048061370850e-01 1.403609663248062134e-01 -5.978269502520561218e-02 9.008551388978958130e-02 1.548354327678680420e-01
-1.425930391997098923e-02 -2.549293339252471924e-01 1.599543094635009766e-01 1.571197211742401123e-01 -1.350526809692382812e-01 2.370137162506580353e-02 3.166770190000534058e-02 -2.450336962938308716e-01 -1.839244514703750610e-01 1.051372662186622620e-01 -3.086922764778137207e-01 -4.138870537281036377e-02 1.249251887202262878e-01 2.151791006326675415e-02 1.238046661019325256e-01 9.366989135742187500e-02 1.474378108978271484e-01 -3.701407611370086670e-01 2.019939273595809937e-01 -4.232757911086082458e-02 -8.124981075525283813e-02 -2.516525797545909882e-02 -1.331914067268371582e-01 2.233595848083496094e-01 -2.182068526744842529e-01 1.032557860016822815e-01 5.413227900862693787e-02 -3.499986827373504639e-01 -1.241047307848930359e-01 -9.432335197925567627e-02 2.504714131355285645e-01 2.751248776912689209e-01
4.160610958933830261e-02 -1.826403886079788208e-01 -2.376844733953475952e-01 2.819487750530242920e-01 2.556962370872497559e-01 5.948253441601991653e-03 1.033389344811439514e-01 -1.319043040275573730e-01 3.147041425108909607e-02 -3.544305562973022461e-01 -1.468749046325683594e-01 -1.203828305006027222e-01 -2.029470056295394897e-01 1.091585606336593628e-01 1.381013691425323486e-01 3.644554018974304199e-01 2.142425775527954102e-01 -1.617262214422225952e-01 1.029834821820259094e-01 -1.735245622694492340e-02 2.751912176609039307e-01 -2.462459802627563477e-01 -1.335238367319107056e-01 4.839566722512245178e-02 -1.325512081384658813e-01 -2.331461608409881592e-01 5.490191653370857239e-02 -4.890580102801322937e-02 -6.281434325501322746e-04 -8.217797731049358845e-04 1.933851540088653564e-01 1.162694692611694336e-01
3.562162816524505615e-02 -3.083684146404266357e-01 -1.327364593744277954e-01 1.354251056909561157e-01 1.657541096210479736e-01 -2.011816054582595825e-01 6.239144131541252136e-02 -5.074662715196609497e-02 -1.697302162647247314e-01 -1.755838096141815186e-01 -1.863900125026702881e-01 2.912502363324165344e-02 -3.963867723941802979e-01 2.862083725631237030e-02 -3.787984326481819153e-02 1.742276102304458618e-01 5.116423964500427246e-01 9.876379743218421936e-03 -7.292141020298004150e-02 3.410107642412185669e-02 2.983169257640838623e-02 -2.024996727705001831e-01 -1.453684866428375244e-01 1.179993823170661926e-01 5.350729450583457947e-02 -2.542927861213684082e-01 -7.004377245903015137e-02 -1.334875822067260742e-01 1.091315671801567078e-01 5.426120385527610779e-02 2.217206358909606934e-01 9.343886375427246094e-02
2.578502334654331207e-02 -1.803316026926040649e-01 -3.123730421066284180e-01 2.218006104230880737e-01 7.149960845708847046e-02 -2.671480551362037659e-02 2.173612117767333984e-01 -1.376983225345611572e-01 -1.323819905519485474e-02 -1.555284559726715088e-01 -4.685316234827041626e-02 -7.519709318876266479e-02 -1.090377271175384521e-01 -4.195866361260414124e-02 1.755842417478561401e-01 3.560650050640106201e-01 3.389635086059570312e-01 -1.447651386260986328e-01 2.456492185592651367e-01 -2.306897342205047607e-01 1.295959651470184326e-01 1.960585080087184906e-02 -3.617175519466400146e-01 1.567215621471405029e-01 -2.065665721893310547e-01 4.882151633501052856e-02 1.445885002613067627e-01 -5.533757805824279785e-02 8.474940061569213867e-02 -1.819296181201934814e-02 3.791555389761924744e-02 2.111086100339889526e-01
-4.263244103640317917e-03 -1.052469760179519653e-01 -2.416248470544815063e-01 2.882709801197052002e-01 -1.555767804384231567e-01 1.487329136580228806e-02 6.285656243562698364e-02 -8.697415143251419067e-02 -1.787997335195541382e-01 8.535446226596832275e-02 -3.516147434711456299e-01 -9.127738326787948608e-02 -2.174442559480667114e-01 9.043360501527786255e-02 3.875471651554107666e-01 -1.227380186319351196e-01 2.182786166667938232e-01 -3.966786265373229980e-01 1.462140232324600220e-01 -1.701165586709976196e-01 -1.552742719650268555e-01 -1.036713123321533203e-01 -7.148424535989761353e-02 2.136641740798950195e-02 1.265266537666320801e-02 -1.384885460138320923e-01 -2.611817419528961182e-02 -9.890496730804443359e-02 -1.866778433322906494e-01 -1.988281160593032837e-01 -5.233369022607803345e-02 1.299183815717697144e-01
-1.515107750892639160e-01 -2.898921966552734375e-01 -3.427834063768386841e-02 1.418040692806243896e-01 1.019107177853584290e-01 -2.586038708686828613e-01 9.518325328826904297e-02 -8.698205463588237762e-03 -1.729162931442260742e-01 2.905972003936767578e-01 1.583008319139480591e-01 -4.292834177613258362e-02 -1.571085005998611450e-01 1.691329628229141235e-01 1.769411414861679077e-01 3.213001787662506104e-01 6.952614337205886841e-02 -1.365867257118225098e-01 3.593685477972030640e-02 1.529765427112579346e-01 4.835951700806617737e-02 -1.975239813327789307e-01 -4.162370264530181885e-01 -5.482136830687522888e-02 9.028854966163635254e-02 -3.527141809463500977e-01 1.061838343739509583e-01 -6.205644086003303528e-02 1.651544719934463501e-01 -6.915526837110519409e-02 -1.232851762324571609e-02 -1.027365550398826599e-01
2.023003101348876953e-01 -3.221675381064414978e-02 -6.759052723646163940e-02 2.903294563293457031e-01 3.414205014705657959e-01 -2.020862549543380737e-01 1.466729789972305298e-01 -1.963710039854049683e-01 8.356840163469314575e-02 -7.586073130369186401e-02 -6.222188472747802734e-02 1.006774082779884338e-01 5.163550749421119690e-02 -8.784694224596023560e-02 4.084465652704238892e-02 3.213822543621063232e-01 3.680898845195770264e-01 -1.498170644044876099e-01 7.106550782918930054e-02 -2.233307361602783203e-01 -1.067321673035621643e-01 -2.870509587228298187e-02 -3.345853090286254883e-01 -1.314797997474670410e-01 -2.483927905559539795e-01 -6.040635332465171814e-02 -1.559112370014190674e-01 -2.163552790880203247e-01 7.783611863851547241e-02 3.047376684844493866e-02 9.345767647027969360e-02 5.578505247831344604e-02
7.975555956363677979e-03 -1.438337117433547974e-01 -2.435304969549179077e-01 1.069292798638343811e-01 -2.901095896959304810e-02 -2.263046205043792725e-01 -2.109161019325256348e-01 7.496605813503265381e-02 5.012458562850952148e-02 2.398812919855117798e-01 -7.670249044895172119e-02 2.384055219590663910e-02 -1.549679785966873169e-01 2.697431743144989014e-01 2.249047756195068359e-01 2.521898448467254639e-01 2.461155056953430176e-01 -9.699417650699615479e-02 1.442544162273406982e-01 -3.623620839789509773e-03 -9.140370786190032959e-02 9.551754593849182129e-02 -4.207024276256561279e-01 2.853246629238128662e-01 1.979188621044158936e-01 -8.974538743495941162e-02 1.762287467718124390e-01 -9.035145491361618042e-02 3.276165574789047241e-02 -1.885451674461364746e-01 1.970830857753753662e-01 -1.697704009711742401e-02
8.456194773316383362e-03 -2.185242623090744019e-01 -2.700318992137908936e-01 1.657470315694808960e-01 1.631123386323451996e-02 -5.315408855676651001e-02 -2.296778559684753418e-01 3.878375142812728882e-02 2.713569998741149902e-01 -7.734302431344985962e-02 -2.604739964008331299e-01 -9.635769575834274292e-02 -3.061600029468536377e-01 -1.325134485960006714e-01 1.635579317808151245e-01 -1.645955741405487061e-01 6.535074114799499512e-02 -4.655456840991973877e-01 2.985424548387527466e-02 -2.079928480088710785e-02 -1.881831907667219639e-03 1.201144699007272720e-02 -9.652132540941238403e-02 1.326367706060409546e-01 2.128299511969089508e-02 -1.947837918996810913e-01 -1.324534118175506592e-01 -3.204163312911987305e-01 -1.445328295230865479e-01 -2.084737569093704224e-01 9.532163850963115692e-03 1.112992875277996063e-02
5.948045104742050171e-02 -1.445189714431762695e-01 -2.353621870279312134e-01 7.585769146680831909e-02 1.977288872003555298e-01 -3.648900613188743591e-02 1.539655774831771851e-01 -1.794783473014831543e-01 -8.137038350105285645e-02 -1.251397281885147095e-01 -9.873298555612564087e-02 1.013628989458084106e-01 -1.322152167558670044e-01 2.429509460926055908e-01 1.184806302189826965e-01 2.644705176353454590e-01 3.050155341625213623e-01 -2.339034900069236755e-02 7.110132277011871338e-02 -7.122045010328292847e-02 -5.732750147581100464e-02 -4.084184765815734863e-01 -1.359678506851196289e-01 1.622784286737442017e-01 -7.232405990362167358e-02 -3.492419421672821045e-01 -4.065259546041488647e-02 -1.548577100038528442e-01 -1.499161571264266968e-01 9.953586012125015259e-02 1.679103672504425049e-01 2.885397076606750488e-01
9.102088958024978638e-02 -2.363320998847484589e-02 -3.229589387774467468e-02 1.160020008683204651e-01 -3.374247811734676361e-03 -3.737857192754745483e-02 7.444158941507339478e-02 -4.068607985973358154e-01 -7.596983108669519424e-03 6.458640098571777344e-03 -1.018460243940353394e-01 -1.956341713666915894e-01 -1.342780292034149170e-01 9.919703751802444458e-02 1.960012614727020264e-01 -1.387303173542022705e-01 1.160702761262655258e-02 -3.004325628280639648e-01 1.943990737199783325e-01 -7.857888191938400269e-02 8.092844486236572266e-02 -2.024441026151180267e-02 -2.141200602054595947e-01 2.210839837789535522e-01 -8.002041280269622803e-02 -1.398548632860183716e-01 8.836393058300018311e-02 -4.714434444904327393e-01 -5.430247262120246887e-02 1.060170959681272507e-02 2.221762984991073608e-01 3.541120588779449463e-01
1.168045252561569214e-01 -2.032556682825088501e-01 -1.922976225614547729e-01 2.745568454265594482e-01 2.678393721580505371e-01 -1.642808690667152405e-02 2.008553147315979004e-01 6.881036330014467239e-03 8.212576061487197876e-02 -1.872620731592178345e-01 -2.028149664402008057e-01 3.314377367496490479e-02 -1.660728305578231812e-01 1.919446513056755066e-02 1.219791769981384277e-01 3.747953474521636963e-01 3.233659267425537109e-01 -6.096632778644561768e-02 2.237681746482849121e-01 4.322712868452072144e-02 -1.466257721185684204e-01 -2.742432355880737305e-01 -1.230823248624801636e-01 3.209111392498016357e-01 -1.842199079692363739e-02 -9.589116089046001434e-03 -1.457047909498214722e-01 -1.546597629785537720e-01 5.625993013381958008e-02 3.306656330823898315e-02 -3.589875251054763794e-02 -1.635538190603256226e-01
9.221862256526947021e-02 -1.654693633317947388e-01 -3.216721713542938232e-01 2.691358923912048340e-01 1.867692023515701294e-01 2.364398539066314697e-02 2.020567953586578369e-01 -5.658086389303207397e-02 -5.721676349639892578e-02 -9.084965288639068604e-02 -2.770266532897949219e-01 -1.414801329374313354e-01 -7.755228877067565918e-02 -7.828240632079541683e-04 -2.068619802594184875e-02 3.619220554828643799e-01 3.542073965072631836e-01 -3.380618989467620850e-03 2.725978754460811615e-02 -2.326181717216968536e-02 1.206796690821647644e-01 -1.897625625133514404e-01 -3.482948541641235352e-01 4.676056094467639923e-03 -3.168052062392234802e-02 -2.196278274059295654e-01 2.193633615970611572e-01 -9.096359461545944214e-02 9.404011070728302002e-02 -1.799366325139999390e-01 9.373449534177780151e-02 9.335581213235855103e-02
-1.379139423370361328e-01 -3.233025968074798584e-01 4.667501430958509445e-03 1.703543812036514282e-01 4.809745773673057556e-02 -1.384659409523010254e-01 2.740078978240489960e-02 -1.611353605985641479e-01 8.679916709661483765e-02 -1.032563969492912292e-01 -7.695674151182174683e-02 -2.184614092111587524e-01 1.843217164278030396e-01 1.845736205577850342e-01 1.463419646024703979e-01 -5.641233548521995544e-02 1.688806116580963135e-01 -5.310083031654357910e-01 2.864383459091186523e-01 4.292073193937540054e-03 -6.812667474150657654e-03 -4.111551865935325623e-02 -1.892352849245071411e-01 1.080865263938903809e-01 -1.430286318063735962e-01 -1.109799891710281372e-01 6.562025099992752075e-02 -3.294814825057983398e-01 -4.895820841193199158e-02 -7.665387820452451706e-04 1.478456705808639526e-01 1.518162488937377930e-01
-9.545656293630599976e-02 -1.312802284955978394e-01 -2.559930980205535889e-01 4.017243087291717529e-01 -2.228199392557144165e-01 2.973379567265510559e-02 1.655966341495513916e-01 -1.112698540091514587e-01 5.523842945694923401e-02 -1.388194262981414795e-01 -1.858810037374496460e-01 1.537566632032394409e-02 -2.326290123164653778e-02 -9.716665744781494141e-02 -2.717045508325099945e-02 4.160091280937194824e-01 1.841529011726379395e-01 -1.376414448022842407e-01 2.591468989849090576e-01 1.454552859067916870e-01 2.288072705268859863e-01 -1.076413244009017944e-01 -2.116843909025192261e-01 -4.751543700695037842e-02 -2.661056518554687500e-01 2.994208782911300659e-02 -2.504183724522590637e-02 -1.491651684045791626e-01 -1.719896495342254639e-01 1.869012229144573212e-02 -2.684956975281238556e-02 1.951722502708435059e-01
-2.126808613538742065e-01 -1.196821406483650208e-01 -1.916796416044235229e-01 4.972004592418670654e-01 1.427994966506958008e-01 -6.961262971162796021e-02 1.850678473711013794e-01 -7.854821532964706421e-02 5.071141943335533142e-02 -1.947450935840606689e-01 -1.784651279449462891e-01 -8.427692204713821411e-02 -3.264614194631576538e-02 1.379779726266860962e-02 -4.311225563287734985e-02 3.245425820350646973e-01 1.993171274662017822e-01 -1.636885553598403931e-01 1.283779442310333252e-01 -1.371611505746841431e-01 1.109171062707901001e-01 -1.369526982307434082e-01 -3.041567206382751465e-01 -4.324105009436607361e-02 -9.869693219661712646e-02 -1.077561229467391968e-01 1.003563702106475830e-01 -1.159250959753990173e-01 1.346690356731414795e-01 -1.595121324062347412e-01 -5.430572107434272766e-02 2.903396785259246826e-01
2.173232473433017731e-02 -5.934493616223335266e-02 -1.585431396961212158e-01 1.273040175437927246e-01 8.957305550575256348e-02 -2.454288601875305176e-01 2.617516219615936279e-01 -4.937672615051269531e-02 1.471264511346817017e-01 -1.477842479944229126e-01 -3.237441480159759521e-01 1.674779206514358521e-01 -1.371074914932250977e-01 -2.696022689342498779e-01 4.118841290473937988e-01 -1.746621727943420410e-01 1.887275427579879761e-01 -2.492530047893524170e-01 2.312425523996353149e-01 -1.479979697614908218e-02 -3.099858388304710388e-02 1.949966847896575928e-01 6.971048191189765930e-03 6.710910052061080933e-02 9.244915843009948730e-02 -1.084836721420288086e-01 3.773211687803268433e-02 -2.835464775562286377e-01 -6.574101001024246216e-02 -1.233641579747200012e-01 8.159791678190231323e-02 1.554268896579742432e-01
9.301204234361648560e-02 -2.170832455158233643e-01 1.256782263517379761e-01 3.877853751182556152e-01 9.389705210924148560e-02 -6.843834370374679565e-02 7.473059743642807007e-02 1.364415287971496582e-01 -1.330675091594457626e-02 -2.050647586584091187e-01 -4.852397739887237549e-02 -4.206888843327760696e-03 -8.847480267286300659e-02 -8.393567800521850586e-02 4.507192224264144897e-02 4.530294835567474365e-01 3.855867981910705566e-01 -5.872569978237152100e-02 1.170650795102119446e-01 -6.927005946636199951e-02 -1.081706732511520386e-01 -6.934867054224014282e-02 -2.330980300903320312e-01 2.317734062671661377e-01 5.119132995605468750e-02 -1.249756664037704468e-01 -6.783115677535533905e-03 6.724154949188232422e-02 3.689549118280410767e-02 -3.883682787418365479e-01 3.045034781098365784e-02 4.990889132022857666e-02
3.059296011924743652e-01 -3.787371218204498291e-01 -4.744801297783851624e-02 2.916471064090728760e-01 7.381703238934278488e-03 -1.145462766289710999e-01 -2.302682213485240936e-02 -7.569164037704467773e-02 1.773495674133300781e-01 5.903092678636312485e-03 -2.133215814828872681e-01 3.161654472351074219e-01 1.350557655096054077e-01 9.263325482606887817e-02 -3.454336896538734436e-02 1.218046471476554871e-01 1.794878393411636353e-01 -2.148945778608322144e-01 -9.288848191499710083e-02 -7.046411186456680298e-02 -6.387653201818466187e-02 -5.311929155141115189e-03 -4.000781774520874023e-01 9.921249747276306152e-02 -5.504928994923830032e-03 -2.734937071800231934e-01 1.187621727585792542e-01 -9.167016297578811646e-02 4.830069094896316528e-02 -2.413394898176193237e-01 -1.637114025652408600e-02 1.105903163552284241e-01
1.868035346269607544e-01 -1.627685576677322388e-01 -2.165458947420120239e-01 1.920715123414993286e-01 1.306015998125076294e-01 -9.129866957664489746e-02 1.411691755056381226e-01 -1.001247465610504150e-01 -7.309085130691528320e-02 1.279182434082031250e-01 -1.440913826227188110e-01 -1.117103919386863708e-01 -2.464385703206062317e-02 1.183950081467628479e-01 2.361374497413635254e-01 -1.549148708581924438e-01 1.016378030180931091e-01 -4.078887104988098145e-01 1.901888549327850342e-01 -9.768895059823989868e-02 5.606215912848711014e-03 -9.812199324369430542e-02 -8.828011155128479004e-02 2.778802514076232910e-01 -1.873205788433551788e-02 -9.801334142684936523e-02 -1.440193951129913330e-01 -3.058884143829345703e-01 -3.050649464130401611e-01 -1.838462799787521362e-01 2.673482000827789307e-01 1.022530868649482727e-01
-2.811177819967269897e-02 -1.884050816297531128e-01 -2.750973701477050781e-01 2.253606915473937988e-01 1.588877476751804352e-02 -2.524684667587280273e-01 2.107676118612289429e-02 -8.837117999792098999e-02 -1.214722469449043274e-01 2.869074940681457520e-01 -1.610819697380065918e-01 -1.746429800987243652e-01 -6.752423942089080811e-02 -6.652694195508956909e-02 1.735171675682067871e-01 -2.163473814725875854e-01 2.708098888397216797e-01 -3.832755982875823975e-01 7.234397530555725098e-02 1.060540787875652313e-02 1.102405712008476257e-01 -9.994646161794662476e-02 -2.574221789836883545e-01 1.710499674081802368e-01 -5.035491660237312317e-02 -9.368478506803512573e-02 5.543500557541847229e-02 -2.646598517894744873e-01 -2.677588462829589844e-01 3.113278374075889587e-02 1.527522802352905273e-01 4.362953081727027893e-02
8.616575598716735840e-02 -2.289277762174606323e-01 -1.477782875299453735e-01 1.654009670019149780e-01 8.473325520753860474e-02 -1.271580308675765991e-01 1.306038349866867065e-01 -7.778321206569671631e-02 -7.844479382038116455e-02 2.275889217853546143e-01 -3.305275142192840576e-01 -1.953083425760269165e-01 -1.209201961755752563e-01 -5.315733328461647034e-02 2.124342173337936401e-01 -1.202510669827461243e-01 1.257977187633514404e-01 -4.229126870632171631e-01 -2.060102112591266632e-02 -5.819003656506538391e-02 -6.451486796140670776e-02 -2.265960872173309326e-01 -2.180493175983428955e-01 2.219398021697998047e-01 -1.193728446960449219e-01 -2.100832462310791016e-01 1.561091002076864243e-02 -3.393681049346923828e-01 -1.826559901237487793e-01 -8.242595940828323364e-03 5.889492109417915344e-02 2.519378811120986938e-02
1.681724637746810913e-01 -2.136721909046173096e-01 -2.108561545610427856e-01 2.713461220264434814e-01 2.087310254573822021e-01 -2.099627852439880371e-01 -1.473755538463592529e-01 -3.391467407345771790e-02 1.666946709156036377e-01 2.008163481950759888e-01 -2.238885760307312012e-01 2.926022708415985107e-01 4.142178688198328018e-03 1.478429883718490601e-01 1.598667353391647339e-01 1.206459030508995056e-01 7.184780389070510864e-02 -1.556550711393356323e-01 1.675735116004943848e-01 2.710825577378273010e-02 1.093233656138181686e-02 -1.729381456971168518e-02 -1.246131882071495056e-01 -1.858922988176345825e-01 -2.395048737525939941e-01 -5.018847584724426270e-01 6.381486356258392334e-02 -1.132956799119710922e-02 -5.054667592048645020e-02 5.914475768804550171e-02 -4.214927181601524353e-02 -4.019798338413238525e-02
-2.152506029233336449e-03 -2.011934071779251099e-01 -1.040262207388877869e-01 3.323003053665161133e-01 2.097643911838531494e-01 -7.499637454748153687e-02 1.487765014171600342e-01 -1.003059670329093933e-01 -1.006493940949440002e-01 -2.187398374080657959e-01 -2.068851590156555176e-01 -1.180022284388542175e-01 -1.659235060214996338e-01 1.086603999137878418e-01 9.967824816703796387e-02 4.341378808021545410e-01 1.631185412406921387e-01 8.699034899473190308e-02 2.113214880228042603e-01 -1.256899833679199219e-01 -1.275730668567121029e-03 1.355690658092498779e-01 -3.027065694332122803e-01 1.901797018945217133e-02 1.114405840635299683e-01 1.927155256271362305e-02 7.180718332529067993e-02 -2.366354614496231079e-01 1.599487364292144775e-01 -1.103660240769386292e-01 2.182431519031524658e-01 1.991410404443740845e-01
3.450012803077697754e-01 -2.781647741794586182e-01 3.154800459742546082e-02 2.148382067680358887e-01 2.561715543270111084e-01 -4.935028403997421265e-02 2.302869707345962524e-01 -1.500295251607894897e-01 -2.067597806453704834e-01 3.070365786552429199e-01 -8.272150158882141113e-02 1.241555884480476379e-01 -1.467770896852016449e-02 -4.958312958478927612e-03 -4.797212406992912292e-02 3.149019479751586914e-01 1.320336759090423584e-01 -2.085192352533340454e-01 -1.588926762342453003e-01 -2.670902013778686523e-01 1.583185791969299316e-01 -8.111035078763961792e-02 -1.734757795929908752e-02 -2.360234707593917847e-01 -1.234999764710664749e-02 -6.495310366153717041e-02 -8.096776157617568970e-02 -2.679831981658935547e-01 1.086728051304817200e-01 -6.589221209287643433e-02 2.310401294380426407e-03 8.840984106063842773e-02
1.409486085176467896e-01 -8.769089728593826294e-02 1.236735191196203232e-02 3.903787136077880859e-01 6.994807720184326172e-02 -2.191645950078964233e-01 -7.118003070354461670e-02 -1.244567986577749252e-02 -2.228301316499710083e-01 1.102702841162681580e-01 6.164920702576637268e-02 8.783230185508728027e-02 1.427125036716461182e-01 2.040173560380935669e-01 8.121705800294876099e-02 1.386485844850540161e-01 1.279755532741546631e-01 -1.673158258199691772e-01 1.994463205337524414e-01 1.715719997882843018e-01 5.831978842616081238e-02 1.508970558643341064e-01 -3.631511330604553223e-01 1.314785033464431763e-01 -4.112732112407684326e-01 -3.624088689684867859e-02 3.175384365022182465e-03 -2.029747217893600464e-01 -1.691067367792129517e-01 -2.327731810510158539e-02 2.437845319509506226e-01 1.069966703653335571e-01
4.590639472007751465e-02 -1.153917908668518066e-01 -6.419594585895538330e-02 3.070704638957977295e-01 6.330290436744689941e-02 1.775382310152053833e-01 -2.012377679347991943e-01 -8.376459777355194092e-02 -4.505169391632080078e-02 -7.818824797868728638e-02 -1.959923803806304932e-01 -1.227541193366050720e-01 -1.734773069620132446e-01 2.786234319210052490e-01 -5.282767117023468018e-02 -2.824349515140056610e-02 3.111695349216461182e-01 -2.234745770692825317e-01 2.774527072906494141e-01 -8.488469757139682770e-03 -7.302135974168777466e-02 -1.192158609628677368e-01 -4.108699858188629150e-01 2.123457752168178558e-02 -2.551716864109039307e-01 -5.110924318432807922e-02 -1.907940208911895752e-01 -7.922534644603729248e-02 -1.696849614381790161e-01 -1.498796492815017700e-01 1.755709797143936157e-01 1.583365201950073242e-01
-2.786936238408088684e-02 -2.871306538581848145e-01 -4.021351635456085205e-01 3.226224482059478760e-01 2.265952713787555695e-02 -1.963792145252227783e-01 1.024696156382560730e-01 -9.877767413854598999e-03 1.415172126144170761e-02 4.096312448382377625e-02 -2.097638547420501709e-01 -3.178688287734985352e-01 -2.120625078678131104e-01 5.483720079064369202e-02 2.861990928649902344e-01 -3.814776986837387085e-02 -2.001912705600261688e-02 -1.320938318967819214e-01 4.117406904697418213e-02 -2.100276201963424683e-01 -1.532134264707565308e-01 -3.249693661928176880e-02 -2.008790150284767151e-02 -8.545660972595214844e-02 5.291620641946792603e-02 6.079860776662826538e-02 1.345049887895584106e-01 -3.537593483924865723e-01 -1.001712083816528320e-01 -2.126547247171401978e-01 1.431068032979965210e-01 -4.098956659436225891e-02
-2.850383520126342773e-02 -2.476221174001693726e-01 -2.387140691280364990e-01 2.977350950241088867e-01 -4.059816151857376099e-02 1.006952598690986633e-01 1.263846606016159058e-01 -3.335895538330078125e-01 -5.373308062553405762e-02 -4.943391680717468262e-02 -3.517215549945831299e-01 -8.149816095829010010e-02 -1.272504031658172607e-01 1.473540626466274261e-02 5.649320036172866821e-02 3.076238036155700684e-01 3.318039178848266602e-01 -5.025004595518112183e-02 2.025983780622482300e-01 4.555234685540199280e-02 2.002003043889999390e-01 -1.147548034787178040e-01 -2.035035490989685059e-01 -8.446994423866271973e-02 1.150601776316761971e-03 3.613878786563873291e-02 -5.721212178468704224e-02 -4.138716962188482285e-03 -7.006006198935210705e-04 -3.144589811563491821e-02 2.568725347518920898e-01 2.723503112792968750e-01
1.197493821382522583e-01 -1.046788543462753296e-01 -4.580333828926086426e-02 2.667347192764282227e-01 8.810536563396453857e-02 1.157665103673934937e-01 2.649295516312122345e-02 -7.891909033060073853e-02 -2.133397199213504791e-02 -6.443439424037933350e-02 -1.680200994014739990e-01 1.546053886413574219e-01 -2.938298881053924561e-01 1.465147137641906738e-01 -3.400943055748939514e-02 4.390067756175994873e-01 1.554896682500839233e-01 -2.919078767299652100e-01 1.594086289405822754e-01 3.739171847701072693e-02 5.202420800924301147e-02 5.212003830820322037e-03 -4.183778464794158936e-01 4.096301272511482239e-03 -2.715449333190917969e-01 2.491626655682921410e-03 6.472431868314743042e-02 -2.097132354974746704e-01 2.937733894214034081e-03 1.125642210245132446e-01 1.212517246603965759e-01 2.272796034812927246e-01
1.904823333024978638e-01 -7.049588859081268311e-02 -5.043109878897666931e-02 3.023060560226440430e-01 -1.031307801604270935e-01 -1.280055046081542969e-01 1.908735185861587524e-02 1.039150431752204895e-01 -1.998098343610763550e-01 1.683494150638580322e-01 -4.632306993007659912e-01 1.198890954256057739e-01 1.261878013610839844e-01 2.774653024971485138e-02 1.231945306062698364e-01 1.789399534463882446e-01 2.402651309967041016e-01 -2.984089553356170654e-01 3.302680328488349915e-02 -1.168980896472930908e-01 9.967074543237686157e-02 -5.686562042683362961e-03 -1.357235759496688843e-01 -2.092336416244506836e-01 -1.025858893990516663e-01 -2.313538193702697754e-01 -1.514764726161956787e-01 -1.941548138856887817e-01 2.566384077072143555e-01 -2.015897482633590698e-01 -1.810270734131336212e-02 1.740024797618389130e-02
-1.811786927282810211e-02 -4.540327563881874084e-02 -1.806060373783111572e-01 2.042107284069061279e-01 1.894227117300033569e-01 -4.111925885081291199e-02 3.472009003162384033e-01 -1.440099347382783890e-02 -5.792365223169326782e-02 -6.392738968133926392e-02 -2.664308249950408936e-02 -5.298347026109695435e-02 -2.646431028842926025e-01 8.594654500484466553e-02 -1.016483083367347717e-01 3.975993990898132324e-01 3.246583938598632812e-01 -8.008143305778503418e-02 7.475896179676055908e-02 -4.632122442126274109e-02 7.442429661750793457e-02 -1.945787966251373291e-01 -3.307876586914062500e-01 -1.180852279067039490e-01 1.536160241812467575e-02 -3.863073512911796570e-02 1.403036564588546753e-01 -9.730725735425949097e-02 -1.271182149648666382e-01 -1.120334044098854065e-01 2.760656476020812988e-01 2.933302819728851318e-01
4.958169907331466675e-02 -1.941752433776855469e-01 -1.750971227884292603e-01 1.891240775585174561e-01 8.083208650350570679e-02 -2.460750192403793335e-01 5.271004140377044678e-02 -4.725854843854904175e-02 1.110280770808458328e-02 2.555671632289886475e-01 -1.831986755132675171e-01 -1.699090749025344849e-01 -1.214035376906394958e-01 -1.865853965282440186e-01 2.188194990158081055e-01 -1.808118373155593872e-01 2.565042376518249512e-01 -3.532816767692565918e-01 4.192530363798141479e-02 -4.465109854936599731e-02 4.259095527231693268e-03 -1.817753016948699951e-01 -2.296267002820968628e-01 1.296314448118209839e-01 -1.239104270935058594e-01 -7.192729413509368896e-02 9.210043400526046753e-02 -2.671489715576171875e-01 -3.401323556900024414e-01 -7.412651181221008301e-02 1.635818183422088623e-01 1.343381702899932861e-01
-1.636349260807037354e-01 -3.620741143822669983e-02 -4.550272598862648010e-02 5.215132236480712891e-01 5.669512599706649780e-02 -6.460126489400863647e-02 3.931654989719390869e-02 -2.315330505371093750e-01 -1.708436608314514160e-01 -9.867203980684280396e-02 -1.696199923753738403e-01 8.481797575950622559e-02 -6.198217160999774933e-03 1.312551498413085938e-01 7.927773147821426392e-02 6.552323698997497559e-02 2.557924687862396240e-01 -2.048643678426742554e-01 1.009721979498863220e-01 1.858493238687515259e-01 1.475033462047576904e-01 -3.290422260761260986e-02 -4.054854810237884521e-01 1.929852068424224854e-01 -5.030885338783264160e-02 1.553981602191925049e-01 1.879957616329193115e-01 -1.136459559202194214e-01 4.838751628994941711e-02 5.007975175976753235e-02 -3.670055791735649109e-02 2.735356390476226807e-01
9.417171031236648560e-02 -9.813024848699569702e-02 -1.701697707176208496e-01 2.703225910663604736e-01 9.539433568716049194e-02 -1.601516455411911011e-01 5.938022956252098083e-02 -7.182075083255767822e-02 2.588891237974166870e-02 1.836027204990386963e-01 -1.897097676992416382e-01 -1.687706410884857178e-01 -1.444372981786727905e-01 -1.041833311319351196e-01 2.436131536960601807e-01 -1.928363144397735596e-01 2.009797990322113037e-01 -3.677599430084228516e-01 -2.877361886203289032e-02 6.852310895919799805e-02 -8.459546416997909546e-02 -1.691482961177825928e-01 -3.279270231723785400e-01 1.217955872416496277e-01 1.297559868544340134e-02 -1.462902426719665527e-01 -1.300513395108282566e-03 -3.110412955284118652e-01 -3.374186456203460693e-01 -3.040702268481254578e-02 1.907201558351516724e-01 1.285151857882738113e-02
-3.273215517401695251e-02 -8.598938584327697754e-02 -2.255572825670242310e-01 3.929605185985565186e-01 2.086308002471923828e-01 -2.238232456147670746e-02 2.086524367332458496e-01 -1.818165630102157593e-01 1.366103440523147583e-01 -1.203238591551780701e-01 -3.053534626960754395e-01 7.583894580602645874e-02 9.509842842817306519e-02 -7.652162760496139526e-02 1.803088039159774780e-01 2.350612729787826538e-01 2.815877497196197510e-01 -6.369315087795257568e-02 1.094982177019119263e-01 2.150258421897888184e-01 1.528687328100204468e-01 -7.228534668684005737e-02 -3.569572567939758301e-01 4.866533353924751282e-02 1.865539886057376862e-02 3.096804395318031311e-02 -1.405007950961589813e-02 -7.282683998346328735e-02 -5.379829928278923035e-02 -1.741244271397590637e-02 2.838861644268035889e-01 2.006748765707015991e-01
3.123540617525577545e-02 -2.378762811422348022e-01 -2.437183856964111328e-01 1.293848156929016113e-01 4.898243770003318787e-02 -3.186067938804626465e-01 2.124262228608131409e-02 9.452925063669681549e-03 -1.360372602939605713e-01 1.567414253950119019e-01 -2.213110029697418213e-01 -1.140797883272171021e-01 -9.837734699249267578e-02 2.583480067551136017e-02 1.845413297414779663e-01 -2.466053664684295654e-01 1.613723188638687134e-01 -3.836359083652496338e-01 -6.810890883207321167e-02 1.317123174667358398e-01 -4.390425235033035278e-02 -2.040014714002609253e-01 -1.112674400210380554e-01 2.539263963699340820e-01 6.716863065958023071e-02 -1.155543774366378784e-01 1.049328222870826721e-01 -2.831978201866149902e-01 -3.089933097362518311e-01 -4.457958415150642395e-02 1.228041648864746094e-01 1.197437942028045654e-01
1.325996965169906616e-01 -1.926936954259872437e-01 -2.037617713212966919e-01 4.617378711700439453e-01 2.055612802505493164e-01 6.808761507272720337e-02 1.194029748439788818e-01 -2.445019781589508057e-02 -2.327261865139007568e-01 -9.097783267498016357e-02 -1.161120906472206116e-01 -5.688667297363281250e-03 -1.081668958067893982e-01 6.547762453556060791e-02 1.031405199319124222e-02 3.928520381450653076e-01 3.700507879257202148e-01 -9.130851179361343384e-02 8.601021021604537964e-02 -6.433691084384918213e-02 1.402706205844879150e-01 -3.180638328194618225e-02 -1.987361758947372437e-01 -1.669309288263320923e-01 1.005809456110000610e-01 -7.650483399629592896e-02 1.541174650192260742e-01 -1.776433587074279785e-01 -8.717532455921173096e-02 9.847066551446914673e-02 3.533468768000602722e-02 2.185301780700683594e-01
4.468011856079101562e-02 -1.902722120285034180e-01 5.509298667311668396e-02 2.554214894771575928e-01 3.138304129242897034e-02 -3.517107665538787842e-01 -5.022361502051353455e-02 2.376312315464019775e-01 -1.124786734580993652e-01 2.198046445846557617e-01 -6.637488305568695068e-02 -5.237343907356262207e-02 9.579633362591266632e-03 1.465301588177680969e-02 -5.551990866661071777e-02 2.591864168643951416e-01 1.539736390113830566e-01 -2.452808469533920288e-01 3.676318228244781494e-01 -1.213865652680397034e-01 5.651827156543731689e-02 1.233856901526451111e-01 -1.682779043912887573e-01 -1.083602905273437500e-01 -1.597205698490142822e-01 -3.225804567337036133e-01 1.162860617041587830e-01 -4.484750702977180481e-02 -8.594074100255966187e-02 -1.584073603153228760e-01 3.108658790588378906e-01 6.864836812019348145e-02
7.036110013723373413e-02 -2.505967915058135986e-01 -8.453379571437835693e-02 2.582455277442932129e-01 1.022148993797600269e-03 -1.096885651350021362e-01 1.331422328948974609e-01 -9.143295139074325562e-02 1.002459153532981873e-01 8.148545771837234497e-02 -3.705099225044250488e-02 -1.245299726724624634e-01 8.306800387799739838e-03 7.888126373291015625e-02 3.787709772586822510e-01 -1.524859666824340820e-01 1.615032702684402466e-01 -3.391340374946594238e-01 1.880521476268768311e-01 1.073437631130218506e-01 1.522167325019836426e-01 -1.552497893571853638e-01 -2.021761089563369751e-01 3.247866928577423096e-01 3.478454425930976868e-02 -1.211958751082420349e-01 -5.986433848738670349e-02 -3.127953410148620605e-01 3.843468055129051208e-02 -4.580526053905487061e-02 1.202378720045089722e-01 3.110357224941253662e-01
-5.804685130715370178e-02 -1.197196170687675476e-01 -1.574001163244247437e-01 3.087010085582733154e-01 1.390465646982192993e-01 -1.748077869415283203e-01 -3.624867647886276245e-02 -6.447488069534301758e-02 -1.459153890609741211e-01 7.949321717023849487e-02 1.184796467423439026e-01 -4.207128286361694336e-02 -2.505333535373210907e-02 3.034489154815673828e-01 1.049141734838485718e-01 1.266283541917800903e-01 4.726990461349487305e-01 1.836972497403621674e-02 1.970360875129699707e-01 -1.428790986537933350e-01 1.034828200936317444e-01 -6.397359073162078857e-02 -2.346373498439788818e-01 4.077980518341064453e-01 -1.331058740615844727e-01 -1.324967890977859497e-01 1.330079287290573120e-01 7.823159545660018921e-02 -2.686970122158527374e-02 -2.310689240694046021e-01 -4.294224455952644348e-02 9.735533595085144043e-02
-9.868704527616500854e-02 -3.173925578594207764e-01 1.163734868168830872e-01 1.274404227733612061e-01 -5.831144284456968307e-03 -8.380182087421417236e-02 7.392872869968414307e-02 6.731407344341278076e-02 3.384450078010559082e-02 -1.520755738019943237e-01 9.193442761898040771e-02 1.382686942815780640e-01 -5.214577913284301758e-02 -7.579552382230758667e-02 2.004382312297821045e-01 3.940272927284240723e-01 2.209218144416809082e-01 -1.229513734579086304e-01 2.413803040981292725e-01 -6.225495785474777222e-02 -9.685645252466201782e-02 -1.300003100186586380e-02 -2.956704199314117432e-01 1.025777682662010193e-01 -4.486716911196708679e-02 -3.129101693630218506e-01 1.289153099060058594e-01 -7.493828982114791870e-02 -4.868765547871589661e-02 -1.719310730695724487e-01 -4.453499615192413330e-01 3.099584020674228668e-02
-7.055210322141647339e-02 -1.759978383779525757e-01 -1.454872637987136841e-01 3.846104443073272705e-01 2.242002338171005249e-01 -1.211993768811225891e-01 1.534242182970046997e-02 -1.041028127074241638e-01 -6.510306894779205322e-02 2.804951509460806847e-03 -2.205696254968643188e-01 -2.114607393741607666e-02 1.875343546271324158e-02 -7.876419275999069214e-02 -6.708009541034698486e-02 5.717045664787292480e-01 1.853178143501281738e-01 -1.409929096698760986e-01 -3.218553215265274048e-02 -6.991285830736160278e-03 3.963045310229063034e-03 -1.211394518613815308e-01 -2.937571704387664795e-01 9.082772582769393921e-02 8.307922631502151489e-03 2.442405931651592255e-02 1.594068408012390137e-01 -5.510899052023887634e-02 1.453398820012807846e-02 5.576648935675621033e-02 1.583156883716583252e-01 3.250289261341094971e-01
1.391973644495010376e-01 -2.437979131937026978e-01 1.202782709151506424e-02 9.600590914487838745e-02 -1.243447959423065186e-01 -3.181991279125213623e-01 8.791631460189819336e-02 -2.228091806173324585e-01 5.973945185542106628e-02 3.562296181917190552e-02 -1.952189803123474121e-01 8.843879401683807373e-02 -4.168246984481811523e-01 3.156746625900268555e-01 2.814361453056335449e-01 2.218285202980041504e-01 7.172211259603500366e-02 -5.208367854356765747e-02 1.869228631258010864e-01 -2.483603358268737793e-02 -2.065805196762084961e-01 6.878380477428436279e-02 -1.365444157272577286e-02 -7.827513664960861206e-02 -1.348204612731933594e-01 -2.870874404907226562e-01 -1.054154261946678162e-01 -6.944587826728820801e-02 -3.939263150095939636e-02 -2.436993867158889771e-01 6.914149224758148193e-02 7.599834352731704712e-02
-1.084914430975914001e-01 -2.458527088165283203e-01 -1.953339576721191406e-01 1.888444721698760986e-01 1.252601295709609985e-01 -9.922605752944946289e-02 1.254668831825256348e-01 -2.253432720899581909e-01 -2.058124393224716187e-01 -1.582123041152954102e-01 -1.297642588615417480e-01 -4.130214825272560120e-02 7.104156166315078735e-02 1.591488867998123169e-01 1.366060674190521240e-01 4.583805203437805176e-01 1.962008327245712280e-01 -4.285193979740142822e-02 9.704573452472686768e-02 -1.674510836601257324e-01 2.046160548925399780e-01 -2.643522620201110840e-01 -2.585375607013702393e-01 4.364407435059547424e-02 -7.189715653657913208e-02 2.708998508751392365e-02 2.514035105705261230e-01 -1.367773711681365967e-01 9.222197532653808594e-02 -1.270656287670135498e-01 1.804071962833404541e-01 1.163188070058822632e-01
2.360075265169143677e-01 -1.136790886521339417e-01 -3.115035034716129303e-02 2.321875840425491333e-01 1.899338066577911377e-01 1.413686852902173996e-02 1.485825479030609131e-01 -9.456871449947357178e-02 -5.372991785407066345e-03 6.513079255819320679e-02 -2.796764969825744629e-01 1.854102015495300293e-01 -1.371042281389236450e-01 2.239702492952346802e-01 -8.802892267704010010e-02 4.603947997093200684e-01 1.254189908504486084e-01 -1.708514839410781860e-01 2.529685497283935547e-01 -4.078600555658340454e-02 3.650606051087379456e-02 1.991901313886046410e-03 -3.750426173210144043e-01 1.123643666505813599e-01 -2.348450273275375366e-01 1.402793675661087036e-01 2.185364626348018646e-02 -1.559248566627502441e-01 -3.721102327108383179e-02 1.572240740060806274e-01 -4.180100932717323303e-02 1.048520058393478394e-01
-2.689658477902412415e-02 -1.519124358892440796e-01 -1.385000497102737427e-01 2.827668488025665283e-01 8.421571552753448486e-02 -1.217644140124320984e-01 -4.485498741269111633e-02 -9.455391764640808105e-02 -7.330904901027679443e-02 2.493701130151748657e-01 -2.660365104675292969e-01 -8.710152655839920044e-02 -2.236623615026473999e-01 -2.073060721158981323e-01 2.622093260288238525e-01 -1.423687189817428589e-01 1.896985918283462524e-01 -3.277752697467803955e-01 -1.220507267862558365e-02 -7.415249478071928024e-03 1.301848515868186951e-02 -5.773071199655532837e-02 -2.214718610048294067e-01 1.834519356489181519e-01 9.309377521276473999e-02 -9.801929444074630737e-02 1.046706177294254303e-02 -3.396906256675720215e-01 -3.098228871822357178e-01 -1.686173379421234131e-01 1.678735911846160889e-01 5.793043412268161774e-03
1.219537761062383652e-02 -3.435981571674346924e-01 -1.886380761861801147e-01 2.479960620403289795e-01 1.549244523048400879e-01 -3.209926187992095947e-01 1.855528652667999268e-01 -7.301155477762222290e-02 2.298871427774429321e-01 -7.095474749803543091e-02 -3.301083743572235107e-01 1.891609430313110352e-01 -2.740631811320781708e-03 1.714191436767578125e-01 -1.128947287797927856e-01 1.783867031335830688e-01 1.471162885427474976e-01 -1.078094989061355591e-01 9.562299400568008423e-02 -2.220541611313819885e-02 5.080361384898424149e-03 -1.077063456177711487e-01 -4.437053799629211426e-01 1.162317693233489990e-01 -1.377400010824203491e-01 -7.383333053439855576e-03 1.767950505018234253e-02 -2.310371771454811096e-02 2.251351773738861084e-01 -3.205690905451774597e-02 -1.889272779226303101e-02 6.674251705408096313e-02
9.584649652242660522e-02 -1.917008906602859497e-01 -3.799608349800109863e-02 3.431729674339294434e-01 -9.972788393497467041e-02 -9.690593928098678589e-02 -1.341160759329795837e-02 -1.094778999686241150e-02 -1.609895005822181702e-02 9.818249940872192383e-02 -2.672733366489410400e-01 -1.130710765719413757e-01 -2.234280854463577271e-01 1.258026659488677979e-01 2.083340585231781006e-01 -1.028918921947479248e-01 2.240525037050247192e-01 -3.049956262111663818e-01 9.749272465705871582e-02 5.379073321819305420e-03 -2.115164883434772491e-02 -1.718295812606811523e-01 4.515006765723228455e-02 5.884930491447448730e-02 4.787006229162216187e-02 -1.919910609722137451e-01 -1.757883876562118530e-01 -4.163417220115661621e-01 -2.317028194665908813e-01 -6.889642775058746338e-02 3.331556916236877441e-01 1.764860190451145172e-02
6.595794856548309326e-02 -9.378965198993682861e-02 -1.494925469160079956e-01 2.669870555400848389e-01 6.135582551360130310e-02 -1.995128542184829712e-01 1.204513162374496460e-01 3.426624834537506104e-02 -8.774974942207336426e-02 1.110870093107223511e-01 -2.846386730670928955e-01 -1.291958391666412354e-01 -2.152845561504364014e-01 -1.913731545209884644e-01 2.080704867839813232e-01 -2.144358605146408081e-01 1.632182151079177856e-01 -4.007361531257629395e-01 -5.628818273544311523e-02 -2.477303519845008850e-02 1.499790251255035400e-01 -1.483469605445861816e-01 -2.308667600154876709e-01 1.132252812385559082e-01 -7.123072445392608643e-02 -1.595246493816375732e-01 1.205537375062704086e-02 -2.661366462707519531e-01 -3.684122562408447266e-01 3.583884984254837036e-02 5.508772283792495728e-02 2.824517153203487396e-02
-1.396020650863647461e-01 -3.986856713891029358e-02 -5.084484815597534180e-02 1.616724282503128052e-01 1.490474790334701538e-01 -2.489535212516784668e-01 -2.407918721437454224e-01 -2.386681921780109406e-02 -8.024467527866363525e-02 -1.041311174631118774e-01 -1.091113984584808350e-01 -3.268480598926544189e-01 -9.116772562265396118e-02 1.564265340566635132e-01 1.784311830997467041e-01 7.853031903505325317e-02 3.325308486819267273e-02 -5.303327366709709167e-02 4.377975165843963623e-01 -1.918805539608001709e-01 -5.159188807010650635e-02 1.990028619766235352e-01 -2.028578519821166992e-01 9.177406877279281616e-02 1.194059699773788452e-01 6.067415699362754822e-02 -1.048199757933616638e-01 -3.037019073963165283e-02 -3.936954140663146973e-01 -2.819830477237701416e-01 3.513582050800323486e-02 1.040087193250656128e-01
6.616371124982833862e-02 -1.722597777843475342e-01 -6.852775812149047852e-02 3.117541968822479248e-01 -1.024775505065917969e-01 -1.509576588869094849e-01 2.662849426269531250e-01 -2.956690490245819092e-01 7.766432315111160278e-02 -7.052811980247497559e-02 1.348544098436832428e-02 -2.871670201420783997e-02 5.086655542254447937e-02 1.799317002296447754e-01 1.935821324586868286e-01 -2.104210406541824341e-01 1.131666824221611023e-01 -3.139195442199707031e-01 2.140516340732574463e-01 -9.078917652368545532e-02 5.557569209486246109e-03 -2.204114496707916260e-01 -1.407325714826583862e-01 2.415438890457153320e-01 -2.812754921615123749e-02 -5.465260148048400879e-02 -7.684946060180664062e-03 -4.405587315559387207e-01 -1.601531356573104858e-01 -8.796775341033935547e-02 -1.977230235934257507e-02 1.408422887325286865e-01
3.150438889861106873e-02 -2.720490992069244385e-01 -2.067946940660476685e-01 8.221086859703063965e-02 2.161831259727478027e-01 2.194413915276527405e-02 1.971570253372192383e-01 2.844671718776226044e-02 -1.633849181234836578e-02 -1.249988824129104614e-01 -3.186539113521575928e-01 -9.574411064386367798e-02 -2.031276077032089233e-01 8.166528493165969849e-02 2.463197521865367889e-02 2.858139276504516602e-01 2.901727259159088135e-01 -7.113427668809890747e-02 1.247381046414375305e-01 -2.089864946901798248e-02 9.600120037794113159e-02 -2.307631820440292358e-01 -3.365536779165267944e-02 1.840822845697402954e-01 -1.693452149629592896e-01 -2.330978512763977051e-01 -3.571196645498275757e-02 -1.032159253954887390e-01 -1.874163895845413208e-01 1.200632471591234207e-02 1.442971676588058472e-01 4.218727052211761475e-01
8.243513852357864380e-02 -2.145451456308364868e-01 3.615310788154602051e-02 1.555544584989547729e-01 1.114094257354736328e-01 -4.156068861484527588e-01 -2.434880286455154419e-01 -6.087539717555046082e-02 1.513838917016983032e-01 2.308474332094192505e-01 -1.207540109753608704e-01 -1.003875955939292908e-01 -1.783972680568695068e-01 9.452477097511291504e-02 8.344830572605133057e-02 7.413119077682495117e-02 3.209327757358551025e-01 1.941921748220920563e-02 -1.134992614388465881e-01 -3.393454253673553467e-01 2.355560846626758575e-02 -1.693261321634054184e-03 -4.330700933933258057e-01 4.481919854879379272e-02 -1.299630999565124512e-01 -1.903900802135467529e-01 6.123273819684982300e-02 -1.112076919525861740e-02 1.803019084036350250e-02 -1.476535350084304810e-01 1.369912028312683105e-01 4.131927620619535446e-03
-2.186409980058670044e-01 -7.802969962358474731e-02 2.959785750135779381e-03 1.957439184188842773e-01 5.911209806799888611e-02 -2.371149659156799316e-01 7.103774696588516235e-03 3.624532744288444519e-02 -3.208668902516365051e-02 2.048384249210357666e-01 -2.044490277767181396e-01 -1.032046973705291748e-01 -1.932694911956787109e-01 3.115940690040588379e-01 3.228383511304855347e-02 4.108456373214721680e-01 1.442442238330841064e-01 -3.738012909889221191e-01 6.955409795045852661e-02 4.348496440798044205e-03 -4.580873623490333557e-02 3.628488257527351379e-02 -1.975772976875305176e-01 5.575815960764884949e-02 -1.401717811822891235e-01 -3.468517661094665527e-01 -9.226624667644500732e-02 9.791775047779083252e-02 4.052218794822692871e-02 4.331558197736740112e-02 -2.200152575969696045e-01 -1.614009737968444824e-01
1.046333611011505127e-01 -2.805054485797882080e-01 1.498839706182479858e-01 2.663548886775970459e-01 -1.073941309005022049e-02 -2.649521231651306152e-01 8.095284551382064819e-02 -1.625474840402603149e-01 2.291117906570434570e-01 2.429073303937911987e-02 -2.236056029796600342e-01 2.071996331214904785e-01 -4.633723944425582886e-02 2.041764408349990845e-01 1.301177740097045898e-01 2.197735011577606201e-01 1.770698875188827515e-01 -1.911802403628826141e-02 -5.831284075975418091e-02 2.014537155628204346e-01 2.080904506146907806e-02 -2.688035666942596436e-01 -4.613951444625854492e-01 1.075650304555892944e-01 -4.768810793757438660e-02 -1.602692455053329468e-01 6.999162584543228149e-02 8.727771043777465820e-02 1.300102770328521729e-01 -1.430976092815399170e-01 2.822457812726497650e-03 -8.875421434640884399e-02
8.678274601697921753e-02 -8.097011595964431763e-02 -2.664176225662231445e-01 1.286361962556838989e-01 2.660126090049743652e-01 -6.989753246307373047e-02 -9.967120736837387085e-02 -9.105551242828369141e-02 2.600389122962951660e-01 1.231852844357490540e-01 -6.709091365337371826e-02 -2.656095474958419800e-02 -8.360735327005386353e-02 8.568964898586273193e-02 -2.542092800140380859e-01 2.386112809181213379e-01 3.197698891162872314e-01 1.412179321050643921e-02 6.558433920145034790e-02 1.807878315448760986e-01 6.198802962899208069e-02 -2.374590188264846802e-01 -3.241248130798339844e-01 2.053344845771789551e-01 -1.424047946929931641e-01 -5.134101957082748413e-02 -2.053334861993789673e-01 -2.338825464248657227e-01 -1.993461698293685913e-02 -1.011738646775484085e-02 6.490141898393630981e-02 3.305222094058990479e-01
1.377288997173309326e-01 -1.544976085424423218e-01 -6.956080347299575806e-02 9.357256442308425903e-02 1.290544271469116211e-01 -4.611680656671524048e-02 4.175672829151153564e-01 -1.067614927887916565e-01 -3.139252588152885437e-02 1.442023366689682007e-02 -3.258772790431976318e-01 9.462174773216247559e-02 6.428081542253494263e-02 6.566771119832992554e-02 1.696007549762725830e-01 4.019978642463684082e-01 2.777489125728607178e-01 -1.382104158401489258e-01 8.842784166336059570e-02 -1.244901493191719055e-01 -1.821919111534953117e-03 4.366688802838325500e-02 -2.128069847822189331e-01 -4.979720711708068848e-02 -1.588889360427856445e-01 2.252200618386268616e-02 -3.422468528151512146e-02 -2.926935851573944092e-01 2.424878180027008057e-01 -2.181280255317687988e-01 -6.811536848545074463e-02 1.761151701211929321e-01
1.102126315236091614e-01 -7.472421228885650635e-02 -7.600256800651550293e-02 3.250142633914947510e-01 1.063199490308761597e-01 1.144071761518716812e-02 1.751760393381118774e-02 1.971164345741271973e-02 -3.046995401382446289e-02 1.015046089887619019e-01 -2.896503508090972900e-01 -2.728952169418334961e-01 -1.638414859771728516e-01 -1.098246499896049500e-02 1.866132766008377075e-01 -1.403825432062149048e-01 1.547170579433441162e-01 -2.741169631481170654e-01 3.169196844100952148e-01 1.154381260275840759e-01 -5.722177401185035706e-02 -8.267612755298614502e-02 -2.902542799711227417e-02 3.056702911853790283e-01 5.987168848514556885e-02 -2.055047154426574707e-01 1.526596397161483765e-01 -2.990070581436157227e-01 -2.893032133579254150e-01 -1.614323407411575317e-01 4.668444022536277771e-02 1.412106007337570190e-01
-5.543374642729759216e-02 -6.405641138553619385e-02 4.731495678424835205e-02 2.613658010959625244e-01 6.548930704593658447e-02 -1.140197217464447021e-01 -3.198829889297485352e-01 -1.897535622119903564e-01 -5.064574256539344788e-02 2.456439733505249023e-01 -1.053195372223854065e-01 2.594074010848999023e-01 -7.959102839231491089e-02 1.293528974056243896e-01 2.123823016881942749e-02 2.558125853538513184e-01 2.326872497797012329e-01 1.188452541828155518e-02 4.110274091362953186e-02 -5.878405645489692688e-02 -1.562311351299285889e-01 -1.199544444680213928e-01 -4.268490076065063477e-01 5.619437433779239655e-03 8.460344374179840088e-02 -3.582341074943542480e-01 2.644920945167541504e-01 -6.248867884278297424e-02 -2.063060402870178223e-01 -4.089016467332839966e-03 5.943102389574050903e-02 2.199828065931797028e-02
1.384245157241821289e-01 -2.028641253709793091e-01 7.385191321372985840e-02 4.168933928012847900e-01 1.743272989988327026e-01 -3.947914838790893555e-01 -1.914112865924835205e-01 -6.111541390419006348e-02 2.616578340530395508e-02 1.099938228726387024e-01 -4.728709533810615540e-02 3.200840950012207031e-02 -2.987275719642639160e-01 2.268329411745071411e-01 3.166629076004028320e-01 3.024792969226837158e-01 -1.316756308078765869e-01 -2.449532225728034973e-02 -4.486815072596073151e-03 -1.039266586303710938e-01 -1.020852550864219666e-01 -6.103435531258583069e-02 8.108448982238769531e-02 1.665094643831253052e-01 -1.155787054449319839e-02 -1.042596027255058289e-01 -1.051394343376159668e-01 -1.899691373109817505e-01 3.750433027744293213e-02 -1.925834566354751587e-01 3.944123536348342896e-02 9.949766099452972412e-02
2.156115919351577759e-01 -1.869527995586395264e-01 -3.443333506584167480e-01 3.075557649135589600e-01 1.834807693958282471e-01 -1.252045780420303345e-01 2.312369346618652344e-01 -5.863554775714874268e-02 1.518823951482772827e-02 1.211587712168693542e-01 -3.442536294460296631e-02 3.259350359439849854e-02 -4.728507250547409058e-03 4.332021251320838928e-02 1.023717522621154785e-01 3.326748907566070557e-01 2.352255582809448242e-01 -2.716566026210784912e-01 8.258797973394393921e-02 -1.799857467412948608e-01 2.142570912837982178e-01 -1.452648732811212540e-02 -2.439924329519271851e-02 -9.339299798011779785e-02 -4.164867103099822998e-02 -1.055957004427909851e-02 -2.655158340930938721e-01 -2.500458955764770508e-01 2.653943002223968506e-01 -1.020512431859970093e-01 -8.487837016582489014e-02 -1.106610447168350220e-01
7.078877836465835571e-02 -1.634662449359893799e-01 4.748407751321792603e-02 3.631679117679595947e-01 7.809417694807052612e-02 -4.155466556549072266e-01 -4.540383443236351013e-02 -1.489834785461425781e-01 7.093283534049987793e-02 1.009149029850959778e-01 -7.203505933284759521e-02 8.470822125673294067e-02 -2.686865925788879395e-01 1.457262039184570312e-01 2.405773699283599854e-01 2.696169614791870117e-01 -2.122575044631958008e-01 -2.322362214326858521e-01 4.813938960433006287e-02 -2.257909625768661499e-01 -1.708447039127349854e-01 -1.561379730701446533e-01 1.579336449503898621e-02 1.236491054296493530e-01 -1.014169678092002869e-01 -3.087730407714843750e-01 -4.370122402906417847e-02 -5.010551959276199341e-02 -2.273445390164852142e-02 -1.311738640069961548e-01 9.153220802545547485e-02 1.482162773609161377e-01
-4.593897145241498947e-03 -2.969200909137725830e-01 -6.988127529621124268e-02 2.792583107948303223e-01 1.231797412037849426e-01 -1.758601367473602295e-01 2.324474044144153595e-02 -1.780893355607986450e-01 -9.134164452552795410e-02 4.843837395310401917e-02 -4.031128883361816406e-01 -3.053914308547973633e-01 -2.138354629278182983e-01 -1.149339452385902405e-01 2.514923512935638428e-01 -1.615980863571166992e-01 1.574096232652664185e-01 -3.281329870223999023e-01 -5.099508538842201233e-02 -1.082434654235839844e-01 -7.679668720811605453e-03 -8.806772530078887939e-02 -1.205735132098197937e-01 1.207531467080116272e-01 -7.003121823072433472e-02 -6.122019886970520020e-02 -3.792933374643325806e-02 -2.186148017644882202e-01 -2.459930181503295898e-01 -1.353679895401000977e-01 1.082863584160804749e-01 6.078240275382995605e-02
-2.064003199338912964e-01 -2.010084986686706543e-01 -1.168596222996711731e-01 3.305427134037017822e-01 1.625372469425201416e-01 -2.053401172161102295e-01 -2.407573759555816650e-01 -3.137883841991424561e-01 1.538837049156427383e-02 -3.591117262840270996e-02 -1.800075471401214600e-01 1.194013133645057678e-01 1.219587102532386780e-01 1.501518338918685913e-01 2.043836861848831177e-01 3.215617686510086060e-02 2.932275235652923584e-01 -7.730691134929656982e-02 6.180658936500549316e-02 -1.800150573253631592e-01 -2.716829068958759308e-02 -1.909804344177246094e-01 -1.207504123449325562e-01 7.349133491516113281e-02 1.499509662389755249e-01 -1.925824582576751709e-01 -2.592564225196838379e-01 -1.122751682996749878e-01 7.031559199094772339e-02 2.301381900906562805e-02 -3.316951990127563477e-01 -1.979006268084049225e-02
-6.568282097578048706e-02 -2.524921894073486328e-01 -3.300264477729797363e-02 2.976458370685577393e-01 -1.204043179750442505e-01 4.333555325865745544e-02 -1.837002672255039215e-02 -5.187766999006271362e-02 -6.362793594598770142e-02 7.850491255521774292e-02 -2.696303278207778931e-02 -1.222533509135246277e-01 -1.213673278689384460e-01 4.309165105223655701e-02 -7.076173275709152222e-02 2.693580389022827148e-01 3.864471018314361572e-01 -1.425671279430389404e-01 1.055420786142349243e-01 1.895691156387329102e-01 9.156756848096847534e-02 -1.930921077728271484e-01 -1.839914619922637939e-01 1.142598092555999756e-01 -9.619864076375961304e-02 -5.244308710098266602e-01 6.988850887864828110e-03 -7.295773923397064209e-02 -8.741806447505950928e-02 -2.958655729889869690e-02 -3.044737875461578369e-01 -5.118738114833831787e-02
1.325701624155044556e-01 -1.622360646724700928e-01 -2.136780321598052979e-01 3.663856685161590576e-01 1.281206905841827393e-01 -2.093509882688522339e-01 -3.071349114179611206e-02 -8.757679909467697144e-02 -4.401388019323348999e-02 1.763786077499389648e-01 -2.158966213464736938e-01 -1.695094406604766846e-01 -8.336572349071502686e-02 -2.117596715688705444e-01 2.753731906414031982e-01 -1.963017284870147705e-01 2.483666688203811646e-01 -2.507156133651733398e-01 -2.973398379981517792e-02 2.720168232917785645e-02 -1.305924262851476669e-02 -1.293730735778808594e-01 -2.056290060281753540e-01 2.375281602144241333e-01 -5.827197432518005371e-02 -1.925971955060958862e-01 -5.901792272925376892e-02 -3.016026616096496582e-01 -1.994353383779525757e-01 -1.135730445384979248e-01 5.210448428988456726e-02 2.645672671496868134e-02
1.351698338985443115e-01 2.433475293219089508e-02 2.847318165004253387e-02 1.183439418673515320e-01 -1.209116354584693909e-01 -1.755321174860000610e-01 -7.010772079229354858e-02 -2.527328729629516602e-01 -2.319735139608383179e-01 2.099152468144893646e-02 -2.019663006067276001e-01 2.585493773221969604e-02 -3.105877898633480072e-02 -8.794581890106201172e-02 2.638515532016754150e-01 3.605995774269104004e-01 -1.494403481483459473e-01 -8.238182216882705688e-02 2.814459800720214844e-01 -1.279461532831192017e-01 -5.821410566568374634e-02 3.641369985416531563e-03 -3.401442766189575195e-01 3.764292597770690918e-02 2.478858083486557007e-01 1.559425592422485352e-01 -1.040000319480895996e-01 -2.386731952428817749e-01 -1.479035317897796631e-01 -3.053393363952636719e-01 1.306919902563095093e-01 1.307206451892852783e-01
-2.668677270412445068e-02 -4.096027910709381104e-01 -1.820112764835357666e-01 1.793906241655349731e-01 1.723609268665313721e-01 -1.400974988937377930e-01 2.565366625785827637e-01 -5.377135053277015686e-02 2.878424525260925293e-01 -1.970236152410507202e-01 -1.067395359277725220e-01 -1.036029756069183350e-01 -2.688898891210556030e-02 1.139447651803493500e-02 -1.111096814274787903e-01 1.732304096221923828e-01 3.954344689846038818e-01 -2.274591028690338135e-01 1.376197040081024170e-01 -2.760980837047100067e-02 5.454812571406364441e-02 -2.412174195051193237e-01 -1.156566664576530457e-01 1.282255500555038452e-01 -4.992838203907012939e-02 -2.225139588117599487e-01 -5.205003544688224792e-02 1.548782922327518463e-02 -1.133163198828697205e-01 1.497080363333225250e-02 1.033450365066528320e-01 2.523379027843475342e-01
2.605772763490676880e-02 -3.332515954971313477e-01 -2.092049270868301392e-01 2.243292480707168579e-01 2.739793062210083008e-01 -8.739696443080902100e-02 1.203929111361503601e-01 8.615293353796005249e-02 -4.862507432699203491e-02 -1.890332400798797607e-01 -1.980011612176895142e-01 7.376352697610855103e-02 -9.329382330179214478e-02 7.174899429082870483e-02 1.010156422853469849e-01 2.789579629898071289e-01 3.947966992855072021e-01 -1.137917041778564453e-01 4.697063937783241272e-03 -1.567783020436763763e-02 4.455874487757682800e-02 -3.016835153102874756e-01 -1.723288744688034058e-01 2.574870884418487549e-01 -1.746037155389785767e-01 -8.996322005987167358e-02 4.349216446280479431e-02 -7.059410959482192993e-02 -1.301593929529190063e-01 1.237366534769535065e-02 1.668857596814632416e-02 2.898855507373809814e-01
-2.393634989857673645e-02 -3.236995339393615723e-01 -4.233952239155769348e-02 2.434052377939224243e-01 6.496031582355499268e-02 -7.498351484537124634e-02 6.087420880794525146e-02 -1.577875465154647827e-01 -1.404445916414260864e-01 8.054944872856140137e-02 7.115074992179870605e-02 -1.590462327003479004e-01 -2.234564274549484253e-01 1.212255284190177917e-02 1.995612233877182007e-01 -9.799617528915405273e-02 2.596928477287292480e-01 -4.108740091323852539e-01 2.136759012937545776e-01 6.161039695143699646e-02 -1.245733443647623062e-02 -2.683311142027378082e-02 -1.762606054544448853e-01 3.294063508510589600e-01 -1.791222207248210907e-02 -9.993857890367507935e-02 -1.136725172400474548e-01 -3.026717901229858398e-01 -2.184494435787200928e-01 2.291641570627689362e-02 1.552233248949050903e-01 1.604395061731338501e-01
1.368415802717208862e-01 -2.726505100727081299e-01 -2.604116499423980713e-01 4.446097649633884430e-03 -3.026193007826805115e-02 -1.310605257749557495e-01 8.191191405057907104e-02 -1.905263066291809082e-01 7.996232062578201294e-02 3.107270002365112305e-01 -1.149021014571189880e-01 3.346975445747375488e-01 -2.701455652713775635e-01 -7.313380390405654907e-02 8.290512114763259888e-02 1.720349490642547607e-01 3.966230154037475586e-02 -6.468823552131652832e-02 7.412920892238616943e-02 -1.021057832986116409e-02 -3.531455248594284058e-02 -1.364158838987350464e-01 -2.932960391044616699e-01 3.293601870536804199e-01 -2.321004569530487061e-01 -1.716788858175277710e-01 1.202216893434524536e-01 -1.787384599447250366e-01 -4.747831076383590698e-02 -1.948661357164382935e-01 -1.929946094751358032e-01 -4.582603275775909424e-02
2.044219337403774261e-02 -2.274101525545120239e-01 -1.723853200674057007e-01 1.608982831239700317e-01 1.378961652517318726e-01 4.230673238635063171e-02 -4.652597382664680481e-02 -1.555891335010528564e-01 -1.697358340024948120e-01 9.500698000192642212e-02 -1.029494404792785645e-01 -1.055931821465492249e-01 -3.260205090045928955e-01 1.828951090574264526e-01 -3.173287585377693176e-02 -1.828081160783767700e-01 2.599166929721832275e-01 -3.399961888790130615e-01 3.426937460899353027e-01 1.038160845637321472e-01 2.351644635200500488e-02 -2.357860058546066284e-01 -5.107130110263824463e-02 -2.172408252954483032e-01 -1.838799715042114258e-01 2.108889631927013397e-02 1.310123652219772339e-01 -1.909258216619491577e-01 -2.837509512901306152e-01 -5.543923377990722656e-02 -8.896583318710327148e-02 -1.209790855646133423e-01
1.058044433593750000e-01 -2.696226239204406738e-01 -9.393087029457092285e-02 2.742913663387298584e-01 -2.436541467905044556e-01 -3.661065101623535156e-01 -1.163489371538162231e-01 -2.147956192493438721e-01 1.695993915200233459e-02 1.644399464130401611e-01 -1.855046600103378296e-01 1.017011851072311401e-01 -8.568068966269493103e-03 5.682399496436119080e-02 1.106049865484237671e-01 2.382891625165939331e-01 2.450548708438873291e-01 4.213554412126541138e-02 -1.731816232204437256e-01 -1.591253280639648438e-01 -3.785403072834014893e-02 1.439208537340164185e-01 -3.429579734802246094e-01 3.689237684011459351e-02 -2.250728309154510498e-01 -1.260821670293807983e-01 1.146345064043998718e-01 -8.645790070295333862e-02 -2.204246819019317627e-01 -7.720340788364410400e-02 6.545154750347137451e-02 -1.740821897983551025e-01
-9.157835505902767181e-03 -1.179067716002464294e-01 -2.169721573591232300e-01 1.363743096590042114e-01 -1.093408912420272827e-01 -1.939960867166519165e-01 1.690564304590225220e-01 -1.284148544073104858e-01 6.243000272661447525e-03 4.150667414069175720e-02 -7.984942197799682617e-02 -3.530411124229431152e-01 3.325545042753219604e-02 1.302840886637568474e-03 2.425961941480636597e-01 -2.166645973920822144e-02 1.538430452346801758e-01 -2.230273634195327759e-01 2.918542027473449707e-01 8.801519870758056641e-03 1.620691567659378052e-01 2.519893646240234375e-01 -4.193189740180969238e-02 3.384873270988464355e-01 -8.837945759296417236e-02 3.684664890170097351e-02 -8.706577122211456299e-03 -4.453112483024597168e-01 -1.941044330596923828e-01 -5.518794059753417969e-02 3.010803088545799255e-02 1.361457407474517822e-01
-1.351906638592481613e-02 -3.111192584037780762e-01 -3.048752248287200928e-02 2.345151007175445557e-01 1.654597520828247070e-01 -1.646663844585418701e-01 -2.615309953689575195e-01 -4.347111582756042480e-01 -3.603652119636535645e-01 3.720242530107498169e-02 -8.474453538656234741e-02 1.880120253190398216e-03 1.948483884334564209e-01 1.790517009794712067e-02 3.818455040454864502e-01 1.954829990863800049e-01 1.474397480487823486e-01 -2.952589653432369232e-02 2.006531953811645508e-01 -6.979090720415115356e-02 -2.212685532867908478e-03 2.825597301125526428e-03 -4.598528519272804260e-02 -1.038829088211059570e-01 1.417542546987533569e-01 -1.531655788421630859e-01 -1.156463548541069031e-01 9.654461406171321869e-03 -9.080711752176284790e-02 -1.020170301198959351e-01 -1.131235510110855103e-01 -7.320719212293624878e-02
-6.822501868009567261e-02 -4.769302904605865479e-01 8.405420929193496704e-02 2.083799839019775391e-01 -1.345326192677021027e-03 -2.792944312095642090e-01 1.167565956711769104e-02 1.178292706608772278e-01 -1.902371644973754883e-01 2.238222360610961914e-01 -4.873260110616683960e-02 -2.994886226952075958e-02 -1.011730134487152100e-01 2.095736712217330933e-01 1.250898540019989014e-01 4.087523519992828369e-01 2.734925150871276855e-01 -3.803815692663192749e-02 4.547602683305740356e-02 8.324833214282989502e-02 8.088327012956142426e-03 -4.633251577615737915e-02 -2.929011359810829163e-02 5.616878345608711243e-02 -3.976557031273841858e-02 -3.648170232772827148e-01 8.508630841970443726e-02 -1.430080384016036987e-01 1.084701567888259888e-01 -1.341973245143890381e-01 -1.096672043204307556e-01 5.738822743296623230e-02
1.143655553460121155e-01 1.926641538739204407e-02 -2.534634768962860107e-01 5.716088786721229553e-02 1.746899187564849854e-01 -2.597562074661254883e-01 8.267635107040405273e-02 -2.138470709323883057e-01 5.630665272474288940e-02 -3.341803848743438721e-01 -2.732800543308258057e-01 1.050816550850868225e-01 -3.880578279495239258e-02 2.762263640761375427e-02 -2.606233954429626465e-02 3.941191136837005615e-01 2.007452994585037231e-01 -1.304890215396881104e-01 2.718181349337100983e-02 -3.090840205550193787e-02 -1.384439319372177124e-01 4.967060312628746033e-02 -2.038852274417877197e-01 -7.016605138778686523e-02 1.454434543848037720e-01 -3.379136621952056885e-01 2.044246494770050049e-01 -1.695253551006317139e-01 1.748881340026855469e-01 3.624391555786132812e-02 1.831076145172119141e-01 1.057888269424438477e-01
3.140328451991081238e-02 -2.246258854866027832e-01 -1.451561599969863892e-01 2.086830139160156250e-01 -1.356635335832834244e-02 -1.354966014623641968e-01 8.090154081583023071e-02 -5.242302641272544861e-02 -3.229078277945518494e-02 2.613825798034667969e-01 -1.924366205930709839e-01 -2.206055223941802979e-01 -3.811985626816749573e-02 -1.031582951545715332e-01 1.473950445652008057e-01 -1.747905462980270386e-01 2.011327147483825684e-01 -4.374444782733917236e-01 -2.664666809141635895e-02 -1.383742876350879669e-02 1.160108670592308044e-02 -1.390363872051239014e-01 -1.490749269723892212e-01 2.168369442224502563e-01 7.859174162149429321e-02 -1.357481628656387329e-01 5.045510828495025635e-02 -3.430216908454895020e-01 -3.275648653507232666e-01 -1.014775112271308899e-01 6.246707215905189514e-02 2.212107628583908081e-01
6.181963160634040833e-02 -3.533854782581329346e-01 -1.318779438734054565e-01 1.075474321842193604e-01 1.917624920606613159e-01 -4.576699808239936829e-02 2.745576202869415283e-01 -4.502668511122465134e-03 -2.976438216865062714e-02 -2.381461113691329956e-01 -1.659340411424636841e-01 6.927666068077087402e-02 -2.256119549274444580e-01 2.151227295398712158e-01 -7.204320281744003296e-02 2.130886614322662354e-01 2.772608101367950439e-01 -4.054392129182815552e-02 2.110814601182937622e-01 -3.524792194366455078e-02 2.739959061145782471e-01 -3.048870563507080078e-01 -2.391515970230102539e-01 1.067861318588256836e-01 -1.336157470941543579e-01 1.691775862127542496e-03 -1.305951625108718872e-01 -1.046398133039474487e-01 -1.782796531915664673e-01 -2.426797896623611450e-02 1.532248500734567642e-02 2.257231622934341431e-01
3.160574473440647125e-03 -4.700127542018890381e-01 1.413374906405806541e-03 2.513824775815010071e-02 1.654340028762817383e-01 -5.581615958362817764e-03 -1.072183921933174133e-01 -8.895247429609298706e-02 1.850976981222629547e-02 9.256885945796966553e-02 -1.154132261872291565e-01 2.024333626031875610e-01 -1.227559223771095276e-01 1.559431944042444229e-02 2.159710377454757690e-01 2.399437278509140015e-01 1.610218435525894165e-01 -8.811913430690765381e-02 3.446471989154815674e-01 1.991329193115234375e-01 1.368614286184310913e-01 -5.981088802218437195e-02 -6.254592537879943848e-02 1.487085521221160889e-01 -1.992248296737670898e-01 -3.018252253532409668e-01 6.092692911624908447e-02 -2.195430099964141846e-01 1.083184033632278442e-01 -1.144283115863800049e-01 2.749597430229187012e-01 -1.590701192617416382e-01
-3.384282067418098450e-02 -1.189610362052917480e-01 -2.663486003875732422e-01 2.482543885707855225e-02 1.954797506332397461e-01 -2.056676745414733887e-01 3.194918334484100342e-01 -7.177627831697463989e-02 -2.399280853569507599e-02 -3.070935904979705811e-01 -1.979726701974868774e-01 4.177341610193252563e-02 -9.119591116905212402e-02 1.204487308859825134e-01 1.082542911171913147e-01 2.556436657905578613e-01 4.628479480743408203e-01 -8.853722363710403442e-02 8.987390249967575073e-02 2.554351836442947388e-02 1.042005047202110291e-01 -2.618518471717834473e-01 -1.082205101847648621e-01 2.077335417270660400e-01 -1.534483730792999268e-01 -1.930841058492660522e-01 4.134633578360080719e-03 -8.375031501054763794e-02 -1.164935380220413208e-01 -2.138138748705387115e-02 5.265640467405319214e-02 1.998589634895324707e-01
9.666706621646881104e-02 -7.402569800615310669e-02 6.261098384857177734e-02 3.705882653594017029e-02 1.326282471418380737e-01 -6.218145415186882019e-02 1.117026619613170624e-02 -1.656595766544342041e-01 1.467116028070449829e-01 2.434527873992919922e-01 -3.604276180267333984e-01 -1.945173144340515137e-01 -3.130857944488525391e-01 1.663614958524703979e-01 -9.073626995086669922e-02 2.622799575328826904e-01 3.345460444688796997e-02 1.060548238456249237e-02 1.620189547538757324e-01 -5.620508454740047455e-03 -2.401904612779617310e-01 -1.790789961814880371e-01 -8.352428674697875977e-02 2.000202685594558716e-01 3.057791888713836670e-01 -1.548271328210830688e-01 2.218495905399322510e-01 2.430615387856960297e-02 -2.824031114578247070e-01 -1.768604665994644165e-01 -1.061932072043418884e-01 1.604651957750320435e-01
-1.311473431997001171e-03 -2.031181305646896362e-01 -1.755222976207733154e-01 3.930951654911041260e-01 4.626867827028036118e-03 -1.587745398283004761e-01 1.277016550302505493e-01 -7.542248815298080444e-02 1.592180458828806877e-03 1.845259219408035278e-01 -1.490556895732879639e-01 -1.417278498411178589e-01 -5.023802816867828369e-02 2.829595468938350677e-02 1.408986002206802368e-01 -1.852052211761474609e-01 1.097632721066474915e-01 -4.489962160587310791e-01 1.306253522634506226e-01 2.846262184903025627e-03 -4.465153068304061890e-02 -1.704707443714141846e-01 -1.765791773796081543e-01 1.121770218014717102e-01 5.571645684540271759e-03 -2.342875897884368896e-01 -3.917421028017997742e-02 -2.247492820024490356e-01 -2.870685756206512451e-01 -1.004609838128089905e-01 1.723726391792297363e-01 2.400656789541244507e-01
-6.492096185684204102e-02 -2.309134304523468018e-01 -9.506046026945114136e-02 2.603296339511871338e-01 -7.422458380460739136e-02 2.333861216902732849e-02 9.759888052940368652e-02 5.540182068943977356e-02 -1.234114244580268860e-01 -7.866017520427703857e-03 -1.753000915050506592e-01 1.646000742912292480e-01 1.090108230710029602e-02 2.129721939563751221e-01 2.067443430423736572e-01 4.965834617614746094e-01 4.605503380298614502e-01 -3.151880949735641479e-02 1.921075135469436646e-01 1.294785737991333008e-01 -1.750997304916381836e-01 -8.728399872779846191e-02 -5.549133569002151489e-02 -8.009427785873413086e-02 -6.676293909549713135e-02 -8.468400686979293823e-02 3.601556643843650818e-02 -1.012294813990592957e-01 -1.032681614160537720e-01 -1.251351535320281982e-01 8.604900538921356201e-02 2.600648701190948486e-01
-6.893272697925567627e-02 -3.550733327865600586e-01 -7.316544651985168457e-02 -6.685461848974227905e-02 -1.413064450025558472e-01 -3.121133148670196533e-01 -6.195645034313201904e-02 -1.192273572087287903e-01 -5.191673338413238525e-02 1.861978322267532349e-01 -9.077287279069423676e-03 2.378759682178497314e-01 -1.750621199607849121e-01 -7.487224787473678589e-02 1.948324292898178101e-01 2.381907105445861816e-01 1.406905949115753174e-01 -8.344433456659317017e-02 2.021495848894119263e-01 -2.311971783638000488e-01 -4.602116718888282776e-02 -7.204324007034301758e-02 -3.779553472995758057e-01 8.441827446222305298e-02 -2.364450395107269287e-01 -2.276522517204284668e-01 1.936113387346267700e-01 -1.917502433061599731e-01 9.677346795797348022e-02 -1.520502567291259766e-01 7.619551569223403931e-02 -1.730307005345821381e-02
1.231521964073181152e-01 6.641234457492828369e-02 1.041271314024925232e-01 2.097333818674087524e-01 -5.675400048494338989e-02 -3.827470541000366211e-01 -3.290966898202896118e-02 -3.018975555896759033e-01 -2.064215540885925293e-01 3.091399557888507843e-02 2.223863825201988220e-02 -4.171068221330642700e-02 -8.703680336475372314e-02 1.941045373678207397e-01 2.533347904682159424e-01 5.593534559011459351e-02 3.763955831527709961e-01 5.533545836806297302e-02 1.544886827468872070e-01 -3.125743269920349121e-01 1.603002846240997314e-02 -1.032558828592300415e-01 -2.320306748151779175e-01 -6.449328362941741943e-02 1.409983038902282715e-01 -1.399334222078323364e-01 -2.169888019561767578e-01 -1.898362636566162109e-01 -2.457827329635620117e-01 4.659732058644294739e-02 -6.223524361848831177e-02 3.213761001825332642e-02
3.088367404416203499e-03 -1.602835506200790405e-01 -2.347397208213806152e-01 1.323625892400741577e-01 -7.114556431770324707e-02 -1.562522798776626587e-01 2.206478714942932129e-01 -2.530035376548767090e-01 -1.301285326480865479e-01 1.866182312369346619e-03 -6.636945903301239014e-02 -4.411855340003967285e-02 7.109922170639038086e-02 5.284155532717704773e-02 2.766954600811004639e-01 -1.598917134106159210e-02 5.608828365802764893e-02 -3.969171345233917236e-01 1.862085759639739990e-01 1.437456607818603516e-01 -3.329257713630795479e-03 6.454216688871383667e-02 -1.863613724708557129e-01 2.637673020362854004e-01 4.120496660470962524e-02 -1.506159603595733643e-01 1.333651542663574219e-01 -4.344127178192138672e-01 -4.500810056924819946e-02 4.889266937971115112e-02 2.440095394849777222e-01 1.794602274894714355e-01
3.552554175257682800e-02 4.521574452519416809e-02 -1.268294900655746460e-01 2.718283832073211670e-01 7.839237153530120850e-02 -7.881837338209152222e-02 1.373519748449325562e-01 1.213881224393844604e-01 -8.340812474489212036e-02 4.299134388566017151e-02 -2.034420073032379150e-01 2.082965373992919922e-01 -2.459259182214736938e-01 2.970953583717346191e-01 3.132193088531494141e-01 2.312777563929557800e-02 2.518559098243713379e-01 1.167109012603759766e-01 9.762294590473175049e-02 1.921487599611282349e-01 -1.349068880081176758e-01 2.115335464477539062e-01 -2.092696577310562134e-01 6.488328427076339722e-02 -1.990225538611412048e-02 -1.873712092638015747e-01 1.832411251962184906e-02 -1.698970496654510498e-01 -3.420171439647674561e-01 -2.071263939142227173e-01 -1.406211853027343750e-01 2.024369090795516968e-01
6.842816621065139771e-02 -3.252799063920974731e-02 -2.506242394447326660e-01 2.896249294281005859e-01 -1.606340706348419189e-01 -1.502342075109481812e-01 3.187565505504608154e-02 -2.327846586704254150e-01 7.530852407217025757e-02 1.465166807174682617e-01 -1.379902809858322144e-01 -4.783646017313003540e-02 -2.259617149829864502e-01 1.331371068954467773e-01 8.489546179771423340e-02 -1.425905823707580566e-01 3.534722328186035156e-01 -2.823711335659027100e-01 4.925286471843719482e-01 1.618809103965759277e-01 2.196973003447055817e-02 -4.473646357655525208e-02 5.246213451027870178e-02 8.552122861146926880e-02 -2.225401252508163452e-01 3.460302948951721191e-02 -1.032535880804061890e-01 -1.345375031232833862e-01 8.020281791687011719e-03 -1.626300364732742310e-01 1.240815874189138412e-02 -8.383545279502868652e-02
3.636479750275611877e-02 -1.314541101455688477e-01 -3.399062454700469971e-01 6.638938933610916138e-02 1.343956142663955688e-01 -9.615409374237060547e-02 -6.794396787881851196e-02 -1.893334537744522095e-01 -3.475386649370193481e-02 3.240944072604179382e-02 -3.198077380657196045e-01 9.025424718856811523e-03 -2.761518768966197968e-02 1.371724298223853111e-03 2.079813927412033081e-02 2.695051729679107666e-01 3.322786092758178711e-01 -1.905450411140918732e-02 1.777209937572479248e-01 1.309392899274826050e-01 -4.943727515637874603e-03 -1.418112516403198242e-01 -2.286507338285446167e-01 2.596367299556732178e-01 -1.428433060646057129e-01 -8.448609709739685059e-02 8.662343770265579224e-02 -2.416539490222930908e-01 1.900410354137420654e-01 2.375127673149108887e-01 -1.034096181392669678e-01 3.453150391578674316e-01
-8.227603882551193237e-02 -2.467175275087356567e-01 -2.111431062221527100e-01 1.911833286285400391e-01 2.330640703439712524e-01 -8.468381315469741821e-02 1.182789653539657593e-01 -7.668881118297576904e-02 -1.406724005937576294e-01 -1.375894178636372089e-03 -1.282271146774291992e-01 8.721049129962921143e-02 1.122012883424758911e-01 1.067744418978691101e-01 -7.161642611026763916e-02 2.210002541542053223e-01 4.072932898998260498e-01 -9.337784349918365479e-02 3.423983454704284668e-01 2.666388638317584991e-03 3.166015148162841797e-01 2.526598423719406128e-02 -2.585662007331848145e-01 7.974580675363540649e-02 7.906096428632736206e-02 2.976596914231777191e-02 1.099878698587417603e-01 1.194261983036994934e-01 1.522410078905522823e-03 -2.699926495552062988e-01 -2.457444369792938232e-02 2.740954458713531494e-01
3.333053737878799438e-02 -3.053911626338958740e-01 -7.369994372129440308e-02 1.663738638162612915e-01 7.544625550508499146e-02 -1.581104546785354614e-01 8.750754594802856445e-02 -1.188256591558456421e-01 2.085107006132602692e-02 2.227746844291687012e-01 -2.158062309026718140e-01 -1.579982638359069824e-01 -2.003144770860671997e-01 -1.162459775805473328e-01 1.707878559827804565e-01 -2.216139584779739380e-01 1.711109280586242676e-01 -4.451521039009094238e-01 1.131888385862112045e-02 -3.157729655504226685e-02 -7.937107980251312256e-02 -2.236264944076538086e-01 -2.091757953166961670e-01 1.413034200668334961e-01 6.862028688192367554e-02 -5.059795081615447998e-02 7.819151878356933594e-02 -2.695686519145965576e-01 -3.354974091053009033e-01 -8.936164528131484985e-02 7.112679630517959595e-02 7.923706620931625366e-02
2.436595857143402100e-01 -1.189521923661231995e-01 1.154157593846321106e-01 3.245699405670166016e-01 -2.922987751662731171e-02 -4.824431538581848145e-01 -6.732435524463653564e-02 -1.067786738276481628e-01 -5.629164353013038635e-02 1.154375225305557251e-01 -3.619023039937019348e-02 2.027811557054519653e-01 -3.778432011604309082e-01 1.060380116105079651e-01 2.853458225727081299e-01 1.002917364239692688e-01 -1.885428442619740963e-03 -1.438549309968948364e-01 2.287154644727706909e-01 -5.948397447355091572e-04 -9.260410070419311523e-02 -5.308816581964492798e-02 1.876523531973361969e-02 1.129545271396636963e-01 -3.994641453027725220e-02 -3.140210509300231934e-01 -1.041149422526359558e-01 4.169635940343141556e-03 -4.293715581297874451e-02 -1.921271234750747681e-01 2.563707344233989716e-02 7.661373913288116455e-02
-1.304654926061630249e-01 -2.188212722539901733e-01 -3.850880265235900879e-01 1.995112895965576172e-01 2.003593742847442627e-01 -1.010669320821762085e-01 2.332478165626525879e-01 -2.142332792282104492e-01 -1.584627106785774231e-02 -2.775431275367736816e-01 -1.323018372058868408e-01 1.021863520145416260e-01 -2.867755293846130371e-01 9.260256588459014893e-02 -1.057627573609352112e-01 2.226029336452484131e-01 9.473527967929840088e-02 -1.294449418783187866e-01 1.336729824542999268e-01 -1.353783011436462402e-01 9.647794812917709351e-02 -7.754645496606826782e-02 1.284931320697069168e-02 2.282019555568695068e-01 9.636374190449714661e-03 -3.060015439987182617e-01 1.064897775650024414e-01 -1.700107455253601074e-01 2.109292894601821899e-02 -1.098960340023040771e-01 9.168698638677597046e-02 2.348783910274505615e-01
1.246936097741127014e-01 -1.269516944885253906e-01 2.605888992547988892e-02 2.563516199588775635e-01 5.435653403401374817e-02 -3.141559064388275146e-01 3.207421675324440002e-02 -7.239188998937606812e-02 -3.730804324150085449e-01 -7.271522283554077148e-02 -4.519054889678955078e-01 4.804347828030586243e-02 -5.678017437458038330e-02 -6.185731291770935059e-02 3.741210699081420898e-02 1.617796868085861206e-01 2.513049542903900146e-01 -2.403405960649251938e-03 2.410478889942169189e-01 -1.652538180351257324e-01 -1.256006062030792236e-01 1.371505260467529297e-01 -9.567485004663467407e-02 -7.699036598205566406e-02 9.547282010316848755e-03 -3.686070144176483154e-01 1.778323054313659668e-01 -4.749067872762680054e-02 1.149805337190628052e-01 -8.101199753582477570e-03 1.437864601612091064e-01 7.970726490020751953e-02
3.509845957159996033e-02 -2.600306272506713867e-01 -1.044099330902099609e-01 2.331316322088241577e-01 1.227894350886344910e-01 -2.066211998462677002e-01 2.659641578793525696e-02 -5.951552838087081909e-02 -5.511065945029258728e-02 2.271761000156402588e-01 -2.200429290533065796e-01 -2.279846668243408203e-01 -1.369642913341522217e-01 -1.878099739551544189e-01 1.553503572940826416e-01 -2.069090008735656738e-01 2.852930724620819092e-01 -3.421162962913513184e-01 7.147966325283050537e-02 2.358726633246988058e-04 -1.153227966278791428e-02 -6.850168108940124512e-02 -2.179283797740936279e-01 1.599180549383163452e-01 -6.996017182245850563e-04 -1.283565163612365723e-01 -2.599791064858436584e-02 -2.129772454500198364e-01 -4.156675040721893311e-01 -1.018444821238517761e-01 2.680005505681037903e-02 6.647377740591764450e-03
1.651535555720329285e-02 -1.714702099561691284e-01 8.330539613962173462e-02 2.918979823589324951e-01 -8.815416693687438965e-02 -5.647341161966323853e-02 -3.673454746603965759e-02 -3.634943664073944092e-01 -2.460222989320755005e-01 -7.363357581198215485e-03 8.811609447002410889e-02 4.093609284609556198e-03 7.641120254993438721e-02 3.185556828975677490e-01 2.340973615646362305e-01 8.727216720581054688e-02 4.510417208075523376e-02 -3.537461757659912109e-01 5.817996338009834290e-02 4.440581053495407104e-02 7.553482800722122192e-02 -2.864827401936054230e-02 -4.717345833778381348e-01 1.345765739679336548e-01 -2.068176418542861938e-01 4.937957227230072021e-02 -9.800482541322708130e-02 -1.822246015071868896e-01 -1.020508166402578354e-02 -1.207448020577430725e-01 -4.035264719277620316e-04 1.150729879736900330e-01
4.480903223156929016e-02 -2.159588187932968140e-01 -1.332190632820129395e-01 3.155637681484222412e-01 -1.722076237201690674e-01 -2.420820146799087524e-01 2.333347350358963013e-01 1.077145040035247803e-01 -5.909326300024986267e-02 -9.535745484754443169e-04 -3.084359467029571533e-01 -1.944264769554138184e-01 -4.069472551345825195e-01 -5.237617716193199158e-02 2.319113910198211670e-01 -5.771742761135101318e-02 -8.469670265913009644e-02 -1.375761330127716064e-01 7.591484487056732178e-02 -1.445485651493072510e-01 4.733585566282272339e-02 -6.771875172853469849e-02 -1.681856513023376465e-01 2.041932195425033569e-01 8.855808526277542114e-02 -1.082826256752014160e-01 -4.381762444972991943e-02 -1.689231097698211670e-01 -5.978247895836830139e-02 -3.103034794330596924e-01 1.882971227169036865e-01 5.405730381608009338e-02
3.095234557986259460e-02 -1.607060283422470093e-01 -4.162892997264862061e-01 6.006042286753654480e-02 1.987967193126678467e-01 -4.941639490425586700e-04 -1.139077171683311462e-02 -4.624136909842491150e-02 -5.824434384703636169e-02 -2.426047474145889282e-01 -5.484859272837638855e-02 8.844619989395141602e-02 -3.997131884098052979e-01 1.439814865589141846e-01 7.654434442520141602e-02 2.698622345924377441e-01 2.366449832916259766e-01 -7.108958810567855835e-02 -2.351808175444602966e-02 -5.816198140382766724e-02 -6.746458262205123901e-02 -2.534682862460613251e-02 -1.333581358194351196e-01 3.042868375778198242e-01 5.013912171125411987e-02 -1.756987124681472778e-01 1.371299624443054199e-01 -2.555741369724273682e-01 -1.704620420932769775e-01 -8.043097704648971558e-02 2.947131395339965820e-01 4.252489656209945679e-02
-2.135931253433227539e-01 -5.833154171705245972e-02 1.663795113563537598e-01 1.102729737758636475e-01 7.951939478516578674e-03 -3.770262598991394043e-01 -1.701302081346511841e-01 8.432986214756965637e-03 1.789013855159282684e-02 3.269404172897338867e-01 -2.339585870504379272e-01 6.360398232936859131e-02 1.061236485838890076e-01 1.605076342821121216e-01 1.590979546308517456e-01 2.383316755294799805e-01 2.762136161327362061e-01 -1.276967227458953857e-01 1.269250363111495972e-01 -1.428489238023757935e-01 7.718392461538314819e-02 9.017397649586200714e-03 -2.700805962085723877e-01 -1.516849994659423828e-01 1.635685563087463379e-01 -1.679292619228363037e-01 1.229453980922698975e-01 -1.116326078772544861e-01 -1.956185400485992432e-01 -2.508972287178039551e-01 1.987989842891693115e-01 -1.995878107845783234e-02
-2.966937422752380371e-01 -1.385248154401779175e-01 -3.164592385292053223e-02 1.358557343482971191e-01 2.228243276476860046e-02 -2.743659615516662598e-01 -7.073624432086944580e-02 -3.313616812229156494e-01 -1.078892573714256287e-01 -6.173770874738693237e-02 1.672827899456024170e-01 1.592529416084289551e-01 -5.871273204684257507e-02 2.272452600300312042e-02 1.388509850949048996e-02 2.455072402954101562e-01 4.149795174598693848e-01 1.345564275979995728e-01 1.379032135009765625e-01 -9.788199514150619507e-02 8.302927762269973755e-02 -2.959059774875640869e-01 -3.127320706844329834e-01 7.055570185184478760e-02 -5.228443536907434464e-03 -4.145391657948493958e-02 -2.010040730237960815e-01 -2.240989208221435547e-01 -1.554847210645675659e-01 -1.021331921219825745e-01 -7.350803911685943604e-02 3.157849982380867004e-02
-3.859210014343261719e-02 1.564252823591232300e-01 -6.013576313853263855e-02 1.571687161922454834e-01 1.947234123945236206e-01 -2.143339961767196655e-01 -1.029772832989692688e-01 -2.369430512189865112e-01 -1.677303761243820190e-01 1.908510029315948486e-01 -7.387905567884445190e-02 -2.601896822452545166e-01 -8.803523331880569458e-02 7.213440537452697754e-02 -3.144836798310279846e-02 2.831085026264190674e-01 2.855677604675292969e-01 -3.013494014739990234e-01 7.516614347696304321e-02 -5.615402758121490479e-02 1.651725769042968750e-01 -1.398083120584487915e-01 -1.155929937958717346e-01 5.352840572595596313e-02 1.661662459373474121e-01 3.443745076656341553e-01 -1.019139215350151062e-01 -1.586704552173614502e-01 5.282305181026458740e-02 -2.248582243919372559e-01 -6.603377312421798706e-02 2.821608185768127441e-01
3.809217512607574463e-01 -9.284954518079757690e-02 -2.479214668273925781e-01 5.097104981541633606e-02 5.980895832180976868e-02 -2.284799963235855103e-01 -1.040136590600013733e-01 -2.897538244724273682e-01 -2.955740392208099365e-01 5.792852863669395447e-02 -6.224420294165611267e-02 -3.921033069491386414e-02 -2.790272831916809082e-01 3.376814350485801697e-02 -2.397372871637344360e-01 2.706449627876281738e-01 9.129289537668228149e-02 -9.664516150951385498e-02 5.251811072230339050e-02 1.251167953014373779e-01 -9.153404086828231812e-02 1.184626482427120209e-02 -3.077367246150970459e-01 4.325475892983376980e-04 -6.870490033179521561e-03 -1.701243668794631958e-01 -1.145266443490982056e-01 -1.131226420402526855e-01 1.338179707527160645e-01 6.041842326521873474e-02 -6.950132548809051514e-02 3.243592083454132080e-01
2.345248870551586151e-02 -8.369026333093643188e-02 -3.391081839799880981e-02 3.741931915283203125e-02 1.460998356342315674e-01 -2.110964804887771606e-01 -1.229214817285537720e-01 -1.092074736952781677e-01 -8.488872647285461426e-02 2.961597591638565063e-02 -2.739186882972717285e-01 1.821151971817016602e-01 5.881703272461891174e-02 3.406251370906829834e-01 -1.890365332365036011e-01 9.334491938352584839e-02 1.863385587930679321e-01 -3.225096464157104492e-01 1.318855285644531250e-01 1.426045745611190796e-01 1.739803999662399292e-01 5.479054898023605347e-02 -2.421518564224243164e-01 -3.567813709378242493e-02 -3.396283686161041260e-01 -1.793615520000457764e-01 1.937769502401351929e-01 -2.561312019824981689e-01 1.226435303688049316e-01 5.593845993280410767e-02 -2.080784551799297333e-02 2.789604067802429199e-01
-6.597083061933517456e-02 -1.359617263078689575e-01 -3.661172091960906982e-01 1.747345030307769775e-01 9.560663253068923950e-02 9.536726027727127075e-02 -5.901577323675155640e-02 1.759202480316162109e-01 -3.891658782958984375e-02 -1.161899231374263763e-02 -1.699428111314773560e-01 -8.194327354431152344e-03 -1.133100502192974091e-02 2.268269509077072144e-01 1.647781431674957275e-01 4.794954061508178711e-01 4.809333384037017822e-01 -2.656155824661254883e-02 1.307211518287658691e-01 1.054190024733543396e-01 -2.911062166094779968e-02 -1.520133018493652344e-01 -1.456446945667266846e-01 -1.241820305585861206e-01 -1.210176348686218262e-01 -3.185718134045600891e-02 -2.818597480654716492e-02 -1.115893274545669556e-01 -1.259967982769012451e-01 -1.649284660816192627e-01 -5.718587711453437805e-02 1.569464951753616333e-01
1.657313853502273560e-01 -1.167698875069618225e-01 -6.977850943803787231e-02 2.253766357898712158e-01 2.278795987367630005e-01 -1.859563142061233521e-01 -8.458529412746429443e-02 -7.773291319608688354e-02 8.454590290784835815e-02 5.651744455099105835e-02 -3.862565755844116211e-01 4.005204439163208008e-01 -8.550698310136795044e-02 5.389218218624591827e-03 5.404470860958099365e-02 1.844706833362579346e-01 1.167899072170257568e-01 -1.553982049226760864e-01 1.701488494873046875e-01 1.295552700757980347e-01 -1.282322555780410767e-01 1.696998020634055138e-03 -2.369081825017929077e-01 7.519044727087020874e-02 -3.322851955890655518e-01 -1.598847359418869019e-01 2.381124943494796753e-01 -2.536065578460693359e-01 4.941174387931823730e-02 -5.639579519629478455e-02 6.321516633033752441e-02 -1.045314520597457886e-01
1.565957963466644287e-01 -2.986166775226593018e-01 -1.646937727928161621e-01 6.751555204391479492e-02 3.933845460414886475e-02 -5.507344007492065430e-02 1.718025654554367065e-01 -9.234564751386642456e-02 -4.500316083431243896e-02 8.387804776430130005e-02 -2.414350397884845734e-02 -2.383326739072799683e-01 5.071460083127021790e-02 2.111380398273468018e-01 2.715646624565124512e-01 -1.042632907629013062e-01 1.622494310140609741e-01 -4.341533482074737549e-01 6.180320680141448975e-02 9.133337438106536865e-02 1.175467763096094131e-02 -5.839525163173675537e-02 -1.855740696191787720e-01 1.649482250213623047e-01 -1.777256280183792114e-02 -1.719807237386703491e-01 -5.659300833940505981e-02 -3.785218000411987305e-01 -1.055185273289680481e-01 -9.543332457542419434e-02 1.237476021051406860e-01 3.311858773231506348e-01
-1.318635642528533936e-01 -2.207764387130737305e-01 -3.089591860771179199e-02 1.256487816572189331e-01 1.755492836236953735e-01 -1.028932482004165649e-01 -5.654356628656387329e-02 2.646967954933643341e-02 -7.762053981423377991e-03 -4.960815608501434326e-02 -8.844070136547088623e-03 5.758125707507133484e-02 -2.583431601524353027e-01 2.667210102081298828e-01 1.641794145107269287e-01 3.993131816387176514e-01 3.065640926361083984e-01 -1.004202589392662048e-01 -1.247798353433609009e-01 2.721614241600036621e-01 -2.065499871969223022e-01 -3.351455926895141602e-01 -7.129726558923721313e-02 8.967873640358448029e-03 -1.142034083604812622e-01 -1.920405328273773193e-01 4.643741995096206665e-02 -2.371576279401779175e-01 -1.447267383337020874e-01 1.665326952934265137e-01 -1.413226425647735596e-01 1.038906946778297424e-01
8.136496692895889282e-02 -2.107912600040435791e-01 1.263995468616485596e-02 1.645265966653823853e-01 6.253771483898162842e-02 -1.664896309375762939e-01 2.032249867916107178e-01 -1.262687593698501587e-01 -1.413645036518573761e-02 4.005868732929229736e-02 -6.037337239831686020e-03 -1.993241161108016968e-01 -2.399239875376224518e-02 4.673436656594276428e-02 2.895002067089080811e-01 -1.114233955740928650e-01 1.791332215070724487e-01 -4.121992886066436768e-01 1.606595516204833984e-01 8.199262619018554688e-02 2.496349960565567017e-01 -3.285199776291847229e-02 -1.333224326372146606e-01 2.704183757305145264e-01 8.140425384044647217e-02 -5.785528942942619324e-02 1.560025960206985474e-01 -3.692030012607574463e-01 -2.267615944147109985e-01 -6.088655441999435425e-02 1.760907322168350220e-01 2.161039710044860840e-01
-9.964960627257823944e-03 -7.128190249204635620e-02 -1.333756297826766968e-01 2.956121563911437988e-01 8.557707071304321289e-02 -2.194915264844894409e-01 2.121853679418563843e-01 -5.465663224458694458e-02 -1.847741194069385529e-02 6.914347410202026367e-02 4.770141094923019409e-02 -2.256235629320144653e-01 -4.951151832938194275e-02 -4.133176803588867188e-02 2.532869875431060791e-01 -1.449890341609716415e-02 9.654496680013835430e-04 -3.562302291393280029e-01 2.545866668224334717e-01 2.686909772455692291e-02 -3.095524571835994720e-02 -3.121048212051391602e-02 -1.599654704332351685e-01 2.217621058225631714e-01 5.054619535803794861e-02 -8.096840232610702515e-02 1.345494091510772705e-01 -4.743255376815795898e-01 -4.924891889095306396e-02 -3.817712143063545227e-02 2.354080528020858765e-01 2.804822921752929688e-01
5.967538431286811829e-02 -7.459322921931743622e-03 -2.644031047821044922e-01 1.916797459125518799e-01 -8.581832051277160645e-03 -2.704286575317382812e-01 -4.307798109948635101e-03 -9.271433204412460327e-02 1.075911372900009155e-01 2.064735889434814453e-01 -3.121348023414611816e-01 -1.967617124319076538e-01 -2.091089785099029541e-01 3.291398286819458008e-01 2.792136073112487793e-01 1.964800655841827393e-01 -1.387023776769638062e-01 4.269374534487724304e-02 2.877592444419860840e-01 -2.414878308773040771e-01 5.985167250037193298e-02 -1.303652077913284302e-01 -1.436371207237243652e-01 8.271847665309906006e-02 -9.903490543365478516e-02 -3.212215602397918701e-01 -1.233491972088813782e-01 -7.984950393438339233e-02 -5.082094296813011169e-02 -3.471839800477027893e-02 -1.820348948240280151e-02 -1.650700694881379604e-03
2.680635750293731689e-01 -1.937115043401718140e-01 -1.466995477676391602e-01 1.831731647253036499e-01 2.013623714447021484e-01 -2.015123069286346436e-01 1.812286302447319031e-02 -5.533975362777709961e-02 1.410195082426071167e-01 7.638879120349884033e-02 -3.619488179683685303e-01 2.799615859985351562e-01 -1.174352839589118958e-01 -1.620987951755523682e-01 -1.213318854570388794e-01 2.675396203994750977e-01 1.043681800365447998e-01 -1.134197860956192017e-01 1.480991840362548828e-01 2.461468055844306946e-02 -5.180699005722999573e-02 -8.062624931335449219e-02 -3.191912174224853516e-01 1.073417626321315765e-02 -4.071415960788726807e-02 -3.668080866336822510e-01 -4.956145212054252625e-02 -4.974354058504104614e-02 1.214047446846961975e-01 -1.436378657817840576e-01 1.620193570852279663e-01 -1.711424738168716431e-01
-1.295288801193237305e-01 -1.340710967779159546e-01 2.974252915009856224e-03 2.243807613849639893e-01 1.541571766138076782e-01 -3.229641020298004150e-01 -5.593480914831161499e-02 -3.511691689491271973e-01 1.030230615288019180e-02 -1.180303841829299927e-01 1.373051106929779053e-01 5.895087495446205139e-02 -2.479059994220733643e-01 1.404910236597061157e-01 1.281009465456008911e-01 2.567284181714057922e-02 4.343814849853515625e-01 6.866949051618576050e-02 2.476079314947128296e-01 7.705529220402240753e-03 9.499120712280273438e-02 -1.331479698419570923e-01 -1.731083393096923828e-01 -1.740338653326034546e-01 8.619116991758346558e-02 -2.367943674325942993e-01 -2.223469018936157227e-01 -8.444871753454208374e-02 1.161142736673355103e-01 3.979654517024755478e-03 -2.240932732820510864e-01 -1.339872647076845169e-02
1.518941521644592285e-01 -8.856500685214996338e-02 -2.380842901766300201e-02 1.856173127889633179e-01 3.567047417163848877e-01 -4.648679494857788086e-01 1.106566283851861954e-02 -5.697086825966835022e-02 -1.407904326915740967e-01 -2.491302601993083954e-02 -9.272716194391250610e-02 1.684915423393249512e-01 -2.346341907978057861e-01 2.712896168231964111e-01 -6.250543147325515747e-02 3.345929682254791260e-01 9.510644711554050446e-03 -1.574356257915496826e-01 1.825766116380691528e-01 1.179875954985618591e-01 -1.802513152360916138e-01 3.229048801586031914e-03 -6.729464232921600342e-02 -2.174946069717407227e-01 -2.472017891705036163e-02 -1.934094130992889404e-01 -7.560734450817108154e-02 -3.585882857441902161e-02 -3.689026087522506714e-02 -1.205777674913406372e-01 -2.567257583141326904e-01 -4.604980722069740295e-02
2.868481576442718506e-01 -2.232237160205841064e-01 -8.398825675249099731e-02 1.618803143501281738e-01 2.621363699436187744e-01 -2.508403658866882324e-01 -5.542685277760028839e-03 5.063857883214950562e-02 -4.081378877162933350e-02 -2.755051106214523315e-02 -3.199687004089355469e-01 3.077964186668395996e-01 -6.283007562160491943e-02 1.139039695262908936e-01 -3.076388128101825714e-02 1.518266201019287109e-01 1.164552867412567139e-01 9.859571233391761780e-03 9.198086708784103394e-02 -8.909627795219421387e-02 2.809902466833591461e-02 -2.126072049140930176e-01 -4.889181256294250488e-01 -6.588319689035415649e-02 -1.222192496061325073e-01 -1.048660129308700562e-01 2.003789246082305908e-01 -1.994912475347518921e-01 -5.659178644418716431e-02 2.803623303771018982e-02 1.735190451145172119e-01 2.291036210954189301e-02
1.440107673406600952e-01 -1.047438085079193115e-01 -5.737556889653205872e-02 1.995860338211059570e-01 8.591180294752120972e-02 -1.796701848506927490e-01 1.336698792874813080e-02 -1.326749622821807861e-01 -2.380693517625331879e-02 -1.442644000053405762e-01 -2.333109378814697266e-01 1.792786568403244019e-01 -2.486564368009567261e-01 2.737659811973571777e-01 -1.372250020503997803e-01 2.888918817043304443e-01 1.049619987607002258e-01 -2.314771860837936401e-01 2.276631891727447510e-01 1.042252629995346069e-01 1.063230782747268677e-01 -9.507720917463302612e-02 -4.126116037368774414e-01 -6.760934740304946899e-02 -2.242024838924407959e-01 1.884292215108871460e-01 -2.470944076776504517e-02 -2.162042707204818726e-01 4.393066838383674622e-02 1.528276503086090088e-01 1.249268278479576111e-01 1.556370705366134644e-01
1.668195426464080811e-01 5.591872334480285645e-02 8.972720056772232056e-02 3.046073913574218750e-01 1.312023550271987915e-01 -4.465927556157112122e-02 -1.221038624644279480e-01 -2.653653621673583984e-01 -1.652143448591232300e-01 7.090103626251220703e-02 -1.852221488952636719e-01 -2.092770040035247803e-01 -3.586183860898017883e-02 -8.301827311515808105e-02 -2.679224498569965363e-02 3.371749818325042725e-01 2.181086502969264984e-02 -3.373259007930755615e-01 2.712092995643615723e-01 -9.713482856750488281e-02 -6.999905407428741455e-02 -2.023840643232688308e-04 -1.527030169963836670e-01 -1.079794690012931824e-01 3.477254211902618408e-01 1.171074733138084412e-01 -2.819680050015449524e-02 -3.443154692649841309e-01 4.499797895550727844e-02 -1.086074635386466980e-01 -1.546984910964965820e-01 4.245099052786827087e-02
1.661719977855682373e-01 9.992539882659912109e-02 3.834180906414985657e-02 1.693020612001419067e-01 3.702854812145233154e-01 -1.573818027973175049e-01 -4.700563102960586548e-02 1.001832783222198486e-01 1.340416967868804932e-01 1.261727511882781982e-01 -2.016534507274627686e-01 3.666550815105438232e-01 -1.206274554133415222e-01 1.678921878337860107e-01 -1.152691990137100220e-02 1.827065646648406982e-01 1.994760483503341675e-01 -1.379143260419368744e-02 1.754984110593795776e-01 1.629516333341598511e-01 9.245952218770980835e-02 -1.552380770444869995e-01 -2.761418223381042480e-01 -8.680515736341476440e-02 -9.421377629041671753e-02 -1.222176998853683472e-01 1.654908061027526855e-01 -4.283966720104217529e-01 -1.560471206903457642e-02 -9.545877575874328613e-02 7.717880606651306152e-02 -9.536288678646087646e-02
-5.189589783549308777e-02 -1.962771713733673096e-01 -2.989115715026855469e-01 1.653606742620468140e-01 2.404318004846572876e-01 6.523212045431137085e-02 1.932472288608551025e-01 -2.887867391109466553e-01 4.727904126048088074e-02 -2.702931761741638184e-01 -9.934087097644805908e-02 2.499950490891933441e-02 -2.288691401481628418e-01 1.542322933673858643e-01 5.554010160267353058e-03 1.782236248254776001e-01 1.953190267086029053e-01 -8.392980694770812988e-02 -8.343095332384109497e-02 -8.924498409032821655e-02 1.375211179256439209e-01 -1.168880686163902283e-01 -8.034936338663101196e-02 1.272025406360626221e-01 -1.629277169704437256e-01 -3.541978299617767334e-01 1.970606148242950439e-01 -2.648037970066070557e-01 -4.681480675935745239e-02 -1.515378057956695557e-01 1.363716274499893188e-01 2.132971584796905518e-01
-2.219235524535179138e-02 -6.595193594694137573e-02 -1.080223172903060913e-01 4.835674464702606201e-01 5.957722291350364685e-02 -1.320036053657531738e-01 2.256619185209274292e-01 -6.342237815260887146e-03 -1.905446872115135193e-02 8.488018065690994263e-02 -1.944071203470230103e-01 2.285082340240478516e-01 -2.125927209854125977e-01 5.754492431879043579e-02 1.002597957849502563e-01 7.694151997566223145e-02 2.824631053954362869e-03 -1.523479521274566650e-01 9.385868161916732788e-02 9.108728170394897461e-02 -8.685941994190216064e-02 3.767504096031188965e-01 -7.903008908033370972e-02 -7.696887105703353882e-02 7.675532996654510498e-02 -2.664354443550109863e-01 -1.056522727012634277e-01 -1.523483544588088989e-01 -2.758983671665191650e-01 -1.916243731975555420e-01 -1.912387907505035400e-01 2.302463650703430176e-01
-2.468622289597988129e-02 -4.661466926336288452e-02 1.775503009557723999e-01 -4.253758490085601807e-02 -1.226915791630744934e-01 -3.534922599792480469e-01 7.492664456367492676e-02 -2.107261419296264648e-01 1.074988171458244324e-01 1.855390816926956177e-01 -2.068241685628890991e-01 2.009347975254058838e-01 -3.409440163522958755e-03 3.305768072605133057e-01 2.047853320837020874e-01 2.527268528938293457e-01 2.437784075736999512e-01 -1.107152327895164490e-01 2.576154470443725586e-01 -1.137758940458297729e-01 9.363929182291030884e-02 -1.901862770318984985e-01 -2.841219305992126465e-01 -4.334294050931930542e-02 1.547516584396362305e-01 -1.401261538267135620e-01 2.327824570238590240e-02 -1.211865171790122986e-01 4.388305544853210449e-02 -2.000082880258560181e-01 2.012033164501190186e-01 -9.929405897855758667e-02
8.951398730278015137e-02 1.346066892147064209e-01 -3.387193679809570312e-01 1.504857540130615234e-01 2.246356941759586334e-02 -1.769521683454513550e-01 1.371580660343170166e-01 -1.039146631956100464e-01 -3.011808544397354126e-02 -3.010485470294952393e-01 -4.209941923618316650e-01 9.145104885101318359e-02 -1.845784783363342285e-01 -4.566930234432220459e-02 -8.371908217668533325e-02 2.548027336597442627e-01 2.474994361400604248e-01 -9.156373888254165649e-02 2.120907306671142578e-01 2.891248464584350586e-02 -4.966415930539369583e-03 7.954584062099456787e-02 -3.374428749084472656e-01 5.795960128307342529e-02 6.202660128474235535e-02 -2.127301096916198730e-01 2.209426462650299072e-01 -1.223027706146240234e-01 3.359103947877883911e-02 -9.073993563652038574e-02 1.661419719457626343e-01 -3.100622817873954773e-02
2.182890325784683228e-01 -3.061195909976959229e-01 -7.603853940963745117e-02 2.772723138332366943e-01 1.182385534048080444e-01 3.286060690879821777e-02 -1.889487653970718384e-01 -2.713615894317626953e-01 -7.316441833972930908e-02 -7.331877201795578003e-02 1.684204861521720886e-02 9.199730306863784790e-02 -2.256803959608078003e-01 1.168080344796180725e-01 2.631274983286857605e-02 3.876371979713439941e-01 1.891985833644866943e-01 -2.103505656123161316e-02 1.243843436241149902e-01 1.040168926119804382e-01 5.637450516223907471e-02 -3.209289312362670898e-01 -2.116412818431854248e-01 2.300272881984710693e-01 5.631961673498153687e-02 -6.174796819686889648e-02 -9.472143650054931641e-02 -5.150652676820755005e-02 1.082601174712181091e-01 -7.699158787727355957e-02 -3.191915154457092285e-01 1.096572726964950562e-01
1.345209479331970215e-01 -1.143445596098899841e-01 1.796624213457107544e-01 1.024644523859024048e-01 -7.453653961420059204e-02 -3.364331424236297607e-01 4.335029516369104385e-03 -1.994914412498474121e-01 1.320009678602218628e-01 1.810834109783172607e-01 -1.872238218784332275e-01 -7.874039560556411743e-02 -2.726403474807739258e-01 3.299867808818817139e-01 3.050537109375000000e-01 1.523821204900741577e-01 3.702110797166824341e-02 2.113001607358455658e-02 1.851342916488647461e-01 1.076093539595603943e-01 -3.076747059822082520e-01 -1.080207824707031250e-01 -1.747118234634399414e-01 -1.427516043186187744e-01 -3.299303120002150536e-03 -1.665186583995819092e-01 -4.919974878430366516e-02 -2.367835938930511475e-01 -1.558713801205158234e-02 -2.180405855178833008e-01 -1.580448299646377563e-01 1.123732402920722961e-01
-1.223874017596244812e-01 -8.347599208354949951e-02 -3.152069747447967529e-01 2.963971197605133057e-01 -2.982031740248203278e-02 -1.791897267103195190e-01 2.135900780558586121e-02 -9.601150522939860821e-04 9.678337723016738892e-03 4.195296205580234528e-03 1.015440374612808228e-01 -6.312796473503112793e-02 -8.246677368879318237e-02 1.699523329734802246e-01 1.286059468984603882e-01 2.848882675170898438e-01 1.791884303092956543e-01 -4.865038767457008362e-02 7.522951066493988037e-02 -2.814761102199554443e-01 -1.423436850309371948e-01 -1.281048953533172607e-01 -3.675118684768676758e-01 6.560341455042362213e-03 1.644897460937500000e-01 -1.826350837945938110e-01 2.881011366844177246e-01 -3.509940505027770996e-01 7.071121782064437866e-02 -1.616709977388381958e-01 1.425538957118988037e-01 -1.957688480615615845e-02
1.101035103201866150e-01 -1.222017407417297363e-01 8.753825724124908447e-02 3.408867120742797852e-02 -5.435433238744735718e-02 -3.202121257781982422e-01 7.202143967151641846e-02 -1.304138004779815674e-01 1.268421262502670288e-01 1.794454604387283325e-01 -1.790906190872192383e-01 -1.112991124391555786e-01 -3.497806787490844727e-01 3.773626685142517090e-01 3.334608078002929688e-01 2.591933906078338623e-01 2.148244082927703857e-01 -2.164301835000514984e-02 1.670725792646408081e-01 1.587390084750950336e-03 -1.417165435850620270e-02 2.265049889683723450e-02 5.684063304215669632e-03 5.344713572412729263e-03 -1.500415802001953125e-02 -3.046071827411651611e-01 -5.979412049055099487e-02 -6.762000918388366699e-02 -1.322031170129776001e-01 -2.307443320751190186e-01 -1.164203807711601257e-01 -1.995387673377990723e-01
3.718297183513641357e-01 9.589992463588714600e-02 1.102005131542682648e-02 8.072658628225326538e-02 3.744603693485260010e-02 -2.146115750074386597e-01 -1.695334911346435547e-01 -3.456288948655128479e-02 9.535788744688034058e-02 -2.116720974445343018e-01 -8.831639587879180908e-02 -1.154771521687507629e-01 8.217930793762207031e-02 1.330330520868301392e-01 2.146453559398651123e-01 2.847726941108703613e-01 3.000962138175964355e-01 -2.804262340068817139e-01 1.430636197328567505e-01 -9.889873862266540527e-02 2.889978587627410889e-01 -2.418024539947509766e-01 6.412649899721145630e-02 -3.051981888711452484e-02 -3.462574211880564690e-03 -2.838183045387268066e-01 1.887198686599731445e-01 -1.191246211528778076e-01 -7.903361320495605469e-02 -2.148827314376831055e-01 -1.098839864134788513e-01 -3.187806159257888794e-02
1.355553269386291504e-01 4.548081010580062866e-02 1.615343056619167328e-02 1.888703852891921997e-01 -1.297344416379928589e-01 -2.911150157451629639e-01 -7.000967394560575485e-03 -1.401347070932388306e-01 -2.258462458848953247e-01 -1.464859992265701294e-01 -2.860145866870880127e-01 7.028905302286148071e-02 -9.504316747188568115e-02 2.589224576950073242e-01 -3.659199550747871399e-02 2.712044119834899902e-01 2.877258360385894775e-01 -9.123584628105163574e-02 9.670829772949218750e-02 -2.782688140869140625e-01 -1.182422190904617310e-01 2.187808752059936523e-01 -1.171863451600074768e-01 6.791355460882186890e-02 -3.926111385226249695e-03 -2.701103091239929199e-01 3.619540929794311523e-01 -1.523177027702331543e-01 -1.425689607858657837e-01 7.981973886489868164e-02 5.603257101029157639e-03 1.344649214297533035e-02
8.033468574285507202e-02 -2.831592261791229248e-01 8.080826699733734131e-02 4.306672513484954834e-01 2.956012077629566193e-02 -5.129203200340270996e-01 2.952906768769025803e-03 -1.562640666961669922e-01 -4.087650403380393982e-02 1.350042372941970825e-01 -6.574852764606475830e-02 1.307758390903472900e-01 -2.136355340480804443e-01 8.659449964761734009e-02 3.877365291118621826e-01 1.487586498260498047e-01 -7.364986091852188110e-02 -6.841085106134414673e-02 7.870841026306152344e-02 -1.773846000432968140e-01 -2.942762523889541626e-02 -1.006482020020484924e-01 6.695376336574554443e-02 4.671023041009902954e-02 -1.080016866326332092e-01 -1.748262345790863037e-01 -5.477771535515785217e-02 -1.037380546331405640e-01 -8.130503445863723755e-02 -1.680799424648284912e-01 8.879259973764419556e-02 4.339713603258132935e-02
2.231905004009604454e-03 2.032710611820220947e-02 1.644947975873947144e-01 3.553787469863891602e-01 1.419173330068588257e-01 -1.279768943786621094e-01 1.591698229312896729e-01 -2.055219262838363647e-01 -3.701765835285186768e-02 -3.548066318035125732e-02 -1.388375461101531982e-01 -1.148883718997240067e-02 1.607056856155395508e-01 1.303551942110061646e-01 2.576318979263305664e-01 -1.453176513314247131e-02 5.243223626166582108e-03 -2.665420174598693848e-01 4.642543792724609375e-01 1.602504700422286987e-01 2.352455398067831993e-03 5.628813430666923523e-02 -2.374793589115142822e-01 2.494828701019287109e-01 -1.477421969175338745e-01 5.390987265855073929e-03 -1.935628242790699005e-02 -2.450836300849914551e-01 -2.224079221487045288e-01 5.538498237729072571e-02 -3.383907303214073181e-02 2.015524059534072876e-01
-2.548464760184288025e-02 -2.607003152370452881e-01 -1.163191050291061401e-01 2.665058672428131104e-01 -1.191406175494194031e-01 -1.130370646715164185e-01 1.715640872716903687e-01 -1.803830862045288086e-01 -6.902329623699188232e-02 8.449225127696990967e-02 -1.763351634144783020e-02 -2.127741724252700806e-01 -6.546863168478012085e-02 8.396696299314498901e-02 1.502557247877120972e-01 -1.000887006521224976e-01 1.403982490301132202e-01 -4.932173192501068115e-01 1.419985890388488770e-01 2.516387961804866791e-02 6.429800391197204590e-02 -1.633851379156112671e-01 -1.158151179552078247e-01 3.098254501819610596e-01 -1.255358159542083740e-01 -6.371136009693145752e-02 -5.626447498798370361e-02 -2.964723110198974609e-01 -2.198287844657897949e-01 -1.599176526069641113e-01 7.845087349414825439e-02 2.037885338068008423e-01
1.747658699750900269e-01 -1.297068297863006592e-01 9.351843595504760742e-02 2.640931606292724609e-01 3.441008329391479492e-01 -1.873701661825180054e-01 2.144213579595088959e-02 7.325133681297302246e-02 4.126881062984466553e-02 -6.092218682169914246e-02 -3.482383489608764648e-01 3.600031435489654541e-01 -2.090302258729934692e-01 5.965081974864006042e-02 -4.765822738409042358e-02 8.369697630405426025e-02 2.300738990306854248e-01 -1.462095826864242554e-01 9.894567728042602539e-02 6.583022326231002808e-02 9.253943711519241333e-02 -5.966514348983764648e-02 -3.972269594669342041e-01 1.414589136838912964e-01 7.476294785737991333e-02 -1.336765885353088379e-01 -8.043035119771957397e-02 -2.135831713676452637e-01 2.107558585703372955e-02 1.748265027999877930e-01 -1.269584596157073975e-01 -3.093992359936237335e-02
-4.072797298431396484e-02 -3.105929307639598846e-02 2.661935985088348389e-01 3.005582094192504883e-01 8.099611103534698486e-02 -2.591043710708618164e-01 5.005996674299240112e-02 -3.110046684741973877e-01 -6.395355612039566040e-02 7.849086821079254150e-02 -1.168458759784698486e-01 -2.979096956551074982e-02 8.082621544599533081e-02 2.809203974902629852e-02 2.917278409004211426e-01 1.435870975255966187e-01 -3.295614942908287048e-02 -4.193919897079467773e-01 3.236365318298339844e-01 1.218318752944469452e-02 -1.750439032912254333e-02 5.664543434977531433e-02 -3.748053908348083496e-01 -2.166296169161796570e-02 2.996702305972576141e-02 -8.201781660318374634e-02 -1.150857955217361450e-01 -2.243988811969757080e-01 -2.824364975094795227e-02 -3.634233027696609497e-02 1.169854700565338135e-01 -1.098379194736480713e-01
1.657863147556781769e-02 1.806347444653511047e-02 -2.189208008348941803e-02 6.767845153808593750e-02 2.791331112384796143e-01 -1.117931753396987915e-01 -1.714299321174621582e-01 -2.131408005952835083e-01 1.763633685186505318e-03 -2.775214612483978271e-03 -3.086161315441131592e-01 5.689125508069992065e-02 -3.574730828404426575e-02 -1.064752340316772461e-01 -2.338430732488632202e-01 2.560568749904632568e-01 5.903738737106323242e-02 -3.364965021610260010e-01 -1.268678754568099976e-01 -4.110100492835044861e-02 1.304524093866348267e-01 1.689080148935317993e-01 -3.990897908806800842e-02 2.013213634490966797e-01 4.905865713953971863e-02 1.285335049033164978e-03 -2.133785486221313477e-01 -2.596771419048309326e-01 -1.137422025203704834e-01 -4.903897643089294434e-01 -5.513386055827140808e-02 6.127208843827247620e-02
2.402364015579223633e-01 -1.001359894871711731e-01 -2.748230099678039551e-01 1.867166757583618164e-01 -6.751441862434148788e-03 -3.217653334140777588e-01 1.768645048141479492e-01 -1.770010218024253845e-02 -2.177415415644645691e-02 2.612172961235046387e-01 -1.947191655635833740e-01 -1.397324502468109131e-01 1.642896980047225952e-01 6.926369667053222656e-02 3.462624549865722656e-01 3.765964210033416748e-01 1.355566680431365967e-01 5.570263043045997620e-02 7.322824001312255859e-02 -4.011172801256179810e-02 -1.800548881292343140e-01 1.450084447860717773e-01 -3.659992665052413940e-02 -1.019064038991928101e-01 -2.568265497684478760e-01 -1.708960682153701782e-01 1.322729289531707764e-01 -1.998945325613021851e-01 -2.535547688603401184e-02 -1.009354144334793091e-01 8.053834736347198486e-02 5.896888673305511475e-02
1.712858080863952637e-01 -1.259307265281677246e-01 -1.806682795286178589e-01 2.396114915609359741e-01 5.153615772724151611e-02 -2.246933132410049438e-01 -2.861540298908948898e-03 -7.738717645406723022e-02 -6.368584185838699341e-02 1.856226325035095215e-01 -2.460617870092391968e-01 -1.112929582595825195e-01 -1.137335225939750671e-01 -1.501417607069015503e-01 1.833901256322860718e-01 -2.207915037870407104e-01 2.290372401475906372e-01 -4.378787279129028320e-01 6.897955667227506638e-03 -1.597603596746921539e-02 8.469989523291587830e-03 -2.452806234359741211e-01 -1.934066712856292725e-01 1.741115599870681763e-01 -8.975990116596221924e-03 -1.361171305179595947e-01 -2.200976386666297913e-02 -2.676980793476104736e-01 -3.212478458881378174e-01 -2.050286903977394104e-02 2.451689913868904114e-02 9.420343488454818726e-02
4.881090298295021057e-02 -1.295446902513504028e-01 -1.021542102098464966e-01 2.379154413938522339e-01 1.551724784076213837e-02 -2.234280556440353394e-01 2.724276855587959290e-02 -5.497102439403533936e-02 -1.755188778042793274e-02 2.011187076568603516e-01 -1.506035923957824707e-01 -1.092290580272674561e-01 -2.344208359718322754e-01 -8.698134124279022217e-02 2.230517715215682983e-01 -2.412858605384826660e-01 2.217640131711959839e-01 -4.740140736103057861e-01 3.828400745987892151e-02 -6.721557676792144775e-02 -7.447582902386784554e-04 -1.744287461042404175e-01 -1.922630667686462402e-01 2.238768488168716431e-01 -1.107295602560043335e-01 -6.078495085239410400e-02 1.447953432798385620e-01 -2.499786168336868286e-01 -2.829639613628387451e-01 -1.637921333312988281e-01 5.752611160278320312e-02 8.385720103979110718e-02
-3.041721321642398834e-02 -9.759384393692016602e-02 -2.314507365226745605e-01 1.705335229635238647e-01 -1.921215094625949860e-02 -1.882968693971633911e-01 1.050322726368904114e-01 -2.487409859895706177e-01 2.038785368204116821e-01 1.074945032596588135e-01 -1.964693516492843628e-01 -1.034876182675361633e-01 -1.068321764469146729e-01 -8.082578331232070923e-02 2.912664115428924561e-01 -2.954283170402050018e-02 1.472741961479187012e-01 -3.297981619834899902e-01 -2.440562285482883453e-02 -1.636186540126800537e-01 -6.970530003309249878e-02 -9.434551000595092773e-02 -2.502481043338775635e-01 2.292658388614654541e-01 -1.198815107345581055e-01 -4.172689914703369141e-01 1.488821804523468018e-01 2.255658991634845734e-02 -2.817607223987579346e-01 9.231670200824737549e-02 6.570686399936676025e-02 4.388252645730972290e-02
-4.968494921922683716e-02 -3.102070987224578857e-01 1.108516976237297058e-01 1.938067227602005005e-01 1.815424263477325439e-01 -1.087927147746086121e-01 1.278053075075149536e-01 1.542963087558746338e-01 6.200994923710823059e-02 -1.476646959781646729e-01 -1.606283187866210938e-01 7.535495609045028687e-02 -1.262222826480865479e-01 1.158372014760971069e-01 1.140915602445602417e-01 3.270754516124725342e-01 3.063532710075378418e-01 9.940073639154434204e-02 2.020799368619918823e-01 8.702585846185684204e-02 -2.924403361976146698e-02 -1.813223510980606079e-01 -3.195481598377227783e-01 1.173633262515068054e-01 6.877829879522323608e-02 -2.817882597446441650e-01 -5.864943563938140869e-02 3.743847832083702087e-03 2.612223476171493530e-02 -3.011831641197204590e-01 -2.797732353210449219e-01 -3.204323351383209229e-02
2.594193518161773682e-01 3.621525689959526062e-02 -4.010739549994468689e-02 2.097706347703933716e-01 -5.524430796504020691e-02 -2.660263180732727051e-01 -9.302318096160888672e-03 -2.211963683366775513e-01 8.877047151327133179e-02 2.204865813255310059e-01 -3.067990839481353760e-01 -1.149833202362060547e-01 6.652368605136871338e-02 3.715850114822387695e-01 1.757143437862396240e-01 1.054258048534393311e-01 2.445015013217926025e-01 -2.668711170554161072e-02 2.298363000154495239e-01 -1.698396503925323486e-01 6.552208960056304932e-02 5.586461722850799561e-02 -1.126225292682647705e-01 -7.718598842620849609e-02 -4.142558202147483826e-02 -2.450641095638275146e-01 -9.185480326414108276e-02 -1.263118237257003784e-01 -2.763096243143081665e-02 -3.769025206565856934e-01 1.279555559158325195e-01 -3.216046094894409180e-02
-1.152007132768630981e-01 -2.000581324100494385e-01 -3.235563635826110840e-02 -6.532489508390426636e-02 3.561097979545593262e-01 -2.891719043254852295e-01 2.014436945319175720e-02 3.990092501044273376e-02 4.519736394286155701e-02 -1.684318110346794128e-02 3.377219289541244507e-02 -2.577395439147949219e-01 6.960460916161537170e-03 -1.083198711276054382e-01 -2.417949400842189789e-02 3.258294463157653809e-01 7.437338680028915405e-02 -1.406362056732177734e-01 2.603882849216461182e-01 1.236538216471672058e-01 1.205119937658309937e-01 -3.182758986949920654e-01 -1.827206760644912720e-01 -2.008716762065887451e-01 8.325905352830886841e-02 -1.430210918188095093e-01 1.284855604171752930e-01 -1.738910079002380371e-01 -8.270923048257827759e-02 -3.433159887790679932e-01 -8.013132959604263306e-02 -1.931543052196502686e-01
-5.190972983837127686e-02 5.289965495467185974e-02 1.288572400808334351e-01 2.783071994781494141e-01 1.819885224103927612e-01 -1.047266423702239990e-01 -3.178095072507858276e-02 -4.624741673469543457e-01 -1.748723089694976807e-01 1.064365580677986145e-01 -1.302303522825241089e-01 -6.090852618217468262e-02 -6.306213885545730591e-02 1.536503341048955917e-02 3.105838550254702568e-03 2.956583201885223389e-01 2.364077866077423096e-01 -7.551606744527816772e-02 2.436869405210018158e-02 1.288961917161941528e-01 1.851336359977722168e-01 -8.919741213321685791e-02 -2.017046213150024414e-01 1.983326300978660583e-02 1.542860567569732666e-01 2.924343943595886230e-01 7.922144606709480286e-03 -3.097766935825347900e-01 5.028313770890235901e-02 -1.948678642511367798e-01 -7.826556265354156494e-02 2.705012261867523193e-01
2.151954174041748047e-02 -2.829650342464447021e-01 -7.823511213064193726e-02 4.646902084350585938e-01 1.773231327533721924e-01 1.053264960646629333e-01 1.126162707805633545e-01 -3.799933195114135742e-02 -1.346176955848932266e-03 1.620648950338363647e-01 -1.542315781116485596e-01 5.031811818480491638e-02 -2.853601276874542236e-01 1.734172701835632324e-01 -1.852453202009201050e-01 -1.196683570742607117e-02 1.370533853769302368e-01 -2.475196868181228638e-01 3.928778767585754395e-01 1.210023909807205200e-01 -8.785041421651840210e-02 -7.741313427686691284e-02 -2.364164292812347412e-01 -2.763913758099079132e-02 -1.701212823390960693e-01 4.149981215596199036e-02 -5.724667012691497803e-02 -5.933184549212455750e-02 -1.922536641359329224e-01 -1.384813189506530762e-01 6.256961077451705933e-02 1.589700430631637573e-01
1.831746846437454224e-01 -8.488751947879791260e-02 -1.361357122659683228e-01 2.364601343870162964e-01 2.587103843688964844e-01 -2.224958539009094238e-01 -1.430242955684661865e-01 1.585406064987182617e-01 9.173380583524703979e-02 -5.840418115258216858e-02 -2.892950475215911865e-01 2.210982888936996460e-01 -2.302490174770355225e-01 2.334696985781192780e-02 -9.552603960037231445e-02 1.600514650344848633e-01 4.140253663063049316e-01 -2.089377492666244507e-01 1.165347322821617126e-01 -1.594863831996917725e-01 5.290725082159042358e-02 -4.346607252955436707e-02 -2.864502072334289551e-01 -1.473241019994020462e-02 1.220360696315765381e-01 -7.563331723213195801e-02 -8.888501673936843872e-03 -3.115224540233612061e-01 4.891053959727287292e-02 1.607618182897567749e-01 -2.790197171270847321e-02 -4.757845774292945862e-02
6.729307770729064941e-02 -1.203689277172088623e-01 -3.178015351295471191e-01 1.397392600774765015e-01 2.291778773069381714e-01 -5.863953381776809692e-02 1.826093643903732300e-01 -1.503652520477771759e-02 1.266934350132942200e-02 -1.416214555501937866e-01 -2.254207581281661987e-01 1.386079005897045135e-03 -1.439158022403717041e-01 1.297325044870376587e-01 6.737251579761505127e-02 2.438153326511383057e-01 4.081815779209136963e-01 -9.797915816307067871e-03 4.245314747095108032e-02 7.966113835573196411e-02 1.751780509948730469e-01 -2.903418242931365967e-01 2.088732086122035980e-02 1.613974869251251221e-01 -1.527924537658691406e-01 -3.101308345794677734e-01 -3.877846291288733482e-03 -1.011513993144035339e-01 -1.684024780988693237e-01 -1.135179027915000916e-01 6.359507143497467041e-02 3.270673155784606934e-01
1.605484075844287872e-02 -9.879130125045776367e-02 -2.057603001594543457e-01 2.921532392501831055e-01 -1.793815642595291138e-01 -1.452295482158660889e-01 -6.607007235288619995e-02 -1.714834123849868774e-01 4.759494215250015259e-02 1.739217489957809448e-01 -3.571893274784088135e-01 -1.167902201414108276e-01 -2.281884700059890747e-01 2.853056648746132851e-04 2.765398919582366943e-01 -1.393365114927291870e-01 1.622124165296554565e-01 -2.216011881828308105e-01 1.193609982728958130e-01 -6.217471510171890259e-02 -1.843999177217483521e-01 -7.039020210504531860e-02 -1.070153415203094482e-01 1.453251242637634277e-01 5.695759132504463196e-02 -1.383697986602783203e-02 -1.365172713994979858e-01 -3.957290351390838623e-01 -2.572475373744964600e-01 -2.064845114946365356e-01 3.162392601370811462e-02 2.111751120537519455e-03
5.064200609922409058e-02 -1.256281137466430664e-01 2.103735059499740601e-01 1.136788949370384216e-01 -8.415625244379043579e-02 -1.859772950410842896e-01 -1.579062938690185547e-01 -1.589311473071575165e-02 4.044355824589729309e-03 3.283942043781280518e-01 -2.320694923400878906e-01 1.506682485342025757e-01 -3.003146946430206299e-01 1.878067404031753540e-01 9.617175161838531494e-02 3.294716477394104004e-01 7.918281853199005127e-02 -1.098139658570289612e-01 2.969057261943817139e-01 -1.498781293630599976e-01 2.106341272592544556e-01 5.294032767415046692e-02 -6.152293086051940918e-02 1.141304224729537964e-01 2.709945738315582275e-01 6.045744940638542175e-02 -9.470486640930175781e-02 -3.706507980823516846e-01 5.141386389732360840e-02 -2.572721615433692932e-02 1.084412168711423874e-02 1.007304862141609192e-01
-3.888427093625068665e-02 -3.571207225322723389e-01 -6.270178407430648804e-02 2.492204755544662476e-01 4.128053486347198486e-01 -1.119663268327713013e-01 6.853701174259185791e-02 -7.821929454803466797e-02 -1.382258683443069458e-01 6.901068240404129028e-02 -5.813782289624214172e-02 1.579194962978363037e-01 1.621291227638721466e-02 -1.727692224085330963e-02 7.193595916032791138e-02 1.113428398966789246e-01 2.277825027704238892e-01 2.202301472425460815e-02 1.050556302070617676e-01 2.702312730252742767e-02 1.600565016269683838e-02 -3.538624942302703857e-02 -1.060155928134918213e-01 2.604581713676452637e-01 -1.907075941562652588e-01 -4.803801774978637695e-01 2.655997872352600098e-01 -9.520862996578216553e-02 -8.107036352157592773e-02 -6.991147063672542572e-03 1.494632065296173096e-01 1.428404301404953003e-01
1.329758912324905396e-01 -2.959454059600830078e-01 -9.009296447038650513e-02 -2.018536254763603210e-02 -9.649460762739181519e-02 -1.389327198266983032e-01 2.726516127586364746e-02 -2.047554403543472290e-01 7.017331570386886597e-02 2.952828407287597656e-01 -9.013590216636657715e-02 2.758487761020660400e-01 -1.133150830864906311e-01 -1.616912633180618286e-01 -9.237361699342727661e-02 3.016184270381927490e-01 5.827011168003082275e-02 -1.488521248102188110e-01 -1.929449848830699921e-02 1.876729726791381836e-01 3.505250811576843262e-02 -3.097491264343261719e-01 -3.598145544528961182e-01 1.405680272728204727e-02 -2.416549175977706909e-01 -2.170452922582626343e-01 -6.469678133726119995e-02 -1.640557646751403809e-01 -2.460847198963165283e-01 -1.027634888887405396e-01 -6.590190529823303223e-02 -7.333054672926664352e-03
8.673788607120513916e-02 -1.347196009010076523e-02 -1.212750151753425598e-01 2.507442831993103027e-01 3.235413925722241402e-03 -2.677693963050842285e-01 -1.981028020381927490e-01 -4.468458294868469238e-01 -2.719164639711380005e-02 5.574445426464080811e-02 -4.189041256904602051e-02 1.904420256614685059e-01 -6.600542459636926651e-03 -3.181846439838409424e-02 -9.389767050743103027e-02 2.657507658004760742e-01 1.337163448333740234e-01 -8.176524192094802856e-02 9.830408543348312378e-02 -5.108633264899253845e-02 8.980105817317962646e-02 -1.783277690410614014e-01 -2.248993515968322754e-01 3.038566410541534424e-01 9.950218349695205688e-02 1.598765105009078979e-01 -8.784979581832885742e-02 -1.325809359550476074e-01 -1.379434466361999512e-01 -8.346107602119445801e-02 -1.270850747823715210e-01 3.990083634853363037e-01
-1.178217865526676178e-02 2.724006772041320801e-02 -4.707781225442886353e-02 4.019122719764709473e-01 -4.268248751759529114e-02 -4.282963871955871582e-01 -1.219101473689079285e-01 -1.053495854139328003e-01 6.511864811182022095e-02 2.062640041112899780e-01 -2.554461956024169922e-01 -1.210128888487815857e-02 -1.913124024868011475e-01 1.127998903393745422e-01 2.819746732711791992e-01 1.650025695562362671e-01 -2.141393423080444336e-01 -1.377394795417785645e-01 1.846446096897125244e-01 -8.535025268793106079e-02 -1.674016471952199936e-03 -2.276878058910369873e-02 -5.396478623151779175e-02 1.120659559965133667e-01 1.411236524581909180e-01 -2.755560874938964844e-01 2.441895604133605957e-01 -4.852621257305145264e-02 -8.833392523229122162e-03 -2.723022401332855225e-01 3.927062451839447021e-02 -1.035976037383079529e-02
1.173348501324653625e-01 -3.048550486564636230e-01 -1.495609730482101440e-01 4.999860376119613647e-02 -1.417771913111209869e-02 -3.500910997390747070e-01 5.841675400733947754e-02 -4.158015176653862000e-02 1.622853428125381470e-01 2.188507765531539917e-01 -1.089164540171623230e-01 3.418668806552886963e-01 -1.628302186727523804e-01 -8.880728483200073242e-02 -4.253137111663818359e-02 2.673566341400146484e-01 7.083578407764434814e-02 -1.623114198446273804e-01 9.234778583049774170e-02 2.176117151975631714e-01 7.351954281330108643e-02 -1.156969368457794189e-01 -2.512918412685394287e-01 2.220820337533950806e-01 -3.182378709316253662e-01 -1.481511890888214111e-01 2.675915881991386414e-02 -7.335903495550155640e-02 -1.947736442089080811e-01 -1.347284615039825439e-01 -7.838885067030787468e-04 -1.610870808362960815e-01
1.905278116464614868e-01 -2.913636900484561920e-02 5.762503668665885925e-02 1.830341368913650513e-01 2.177874557673931122e-02 -2.331431657075881958e-01 1.193941384553909302e-02 -1.892833709716796875e-01 3.041524067521095276e-02 2.477107644081115723e-01 -2.736127972602844238e-01 -1.122090891003608704e-01 4.691831767559051514e-03 3.689054846763610840e-01 1.844968050718307495e-01 7.417322695255279541e-02 1.940286308526992798e-01 -1.052741408348083496e-01 3.181544840335845947e-01 -1.809738725423812866e-01 7.299566268920898438e-02 6.495561450719833374e-02 -1.512030065059661865e-01 -9.569339454174041748e-02 -5.386799573898315430e-02 -3.751516640186309814e-01 -4.616661742329597473e-02 -1.054437384009361267e-01 -4.906433820724487305e-02 -2.901665568351745605e-01 1.745798438787460327e-01 -1.076563298702239990e-01
1.047154963016510010e-01 1.543492637574672699e-02 -1.606383919715881348e-01 1.452435702085494995e-01 2.559238970279693604e-01 -1.354119032621383667e-01 1.092440709471702576e-01 9.228763729333877563e-02 3.974854201078414917e-02 2.563780546188354492e-01 -2.643554210662841797e-01 2.882953584194183350e-01 -7.410174608230590820e-02 1.257900148630142212e-01 -5.774933099746704102e-02 3.164877295494079590e-01 1.765575706958770752e-01 -1.159890219569206238e-01 2.515488266944885254e-01 -1.424665935337543488e-02 2.547449432313442230e-02 -1.537939812988042831e-02 -1.386702954769134521e-01 1.840573102235794067e-01 -3.304505050182342529e-01 -1.377750039100646973e-01 7.061438262462615967e-02 -3.200463652610778809e-01 8.410416543483734131e-02 -2.579769492149353027e-01 9.497657418251037598e-02 -1.102292984724044800e-01
-2.922754883766174316e-01 -7.338835299015045166e-02 -2.410894334316253662e-01 1.596756577491760254e-01 -2.437107078731060028e-02 -4.067398011684417725e-01 2.519409060478210449e-01 -2.030885517597198486e-01 1.342324353754520416e-02 1.563469916582107544e-01 -2.088417261838912964e-01 -2.349717766046524048e-01 -3.163409605622291565e-02 -5.278680101037025452e-02 5.434901267290115356e-02 -1.468981653451919556e-01 9.451412409543991089e-02 -2.614868581295013428e-01 6.078989058732986450e-02 1.228512730449438095e-02 3.142585232853889465e-02 -8.917046338319778442e-02 -5.413753166794776917e-02 1.602478623390197754e-01 1.516589242964982986e-02 -3.822209239006042480e-01 -1.458314359188079834e-01 -2.611342966556549072e-01 -1.579223126173019409e-01 7.858401536941528320e-02 -4.934186860918998718e-02 1.225280836224555969e-01
1.223835349082946777e-01 -3.503337875008583069e-02 2.977084135636687279e-03 1.265657041221857071e-02 -1.054991334676742554e-01 -3.129169344902038574e-01 -1.295803189277648926e-01 -1.832691729068756104e-01 8.591946959495544434e-02 1.895545721054077148e-01 -1.215254366397857666e-01 -8.394532650709152222e-02 -1.293178647756576538e-01 -5.181739479303359985e-02 3.927968144416809082e-01 1.702539473772048950e-01 2.916691452264785767e-02 -3.295676410198211670e-01 2.608904838562011719e-01 -1.252845078706741333e-01 6.090693920850753784e-02 -2.657687962055206299e-01 -3.758627474308013916e-01 -1.294270902872085571e-01 2.586413621902465820e-01 9.044310450553894043e-02 -1.756696254014968872e-01 -1.213918551802635193e-01 -4.523791745305061340e-02 7.182839512825012207e-02 -3.682123869657516479e-02 -3.953378647565841675e-02
2.849649265408515930e-02 -8.547065407037734985e-02 -6.953706592321395874e-02 2.217407524585723877e-01 8.605801314115524292e-02 -2.761693596839904785e-01 3.675830364227294922e-02 -1.146419644355773926e-01 -3.190604969859123230e-02 1.357790678739547729e-01 -1.835778951644897461e-01 -1.405449658632278442e-01 -2.494674474000930786e-01 -8.308605849742889404e-02 2.073444277048110962e-01 -2.357088625431060791e-01 2.532325685024261475e-01 -4.185968935489654541e-01 -9.425447881221771240e-02 3.221835196018218994e-02 -1.903833448886871338e-02 -2.413387149572372437e-01 -2.069932222366333008e-01 2.175608426332473755e-01 -2.165448106825351715e-02 -3.809935972094535828e-02 -4.002249240875244141e-02 -2.332223802804946899e-01 -3.232991397380828857e-01 -1.836519837379455566e-01 4.899844154715538025e-02 4.989533126354217529e-02
1.272910088300704956e-01 8.008575998246669769e-03 -8.807180076837539673e-02 1.935977935791015625e-01 -4.283991642296314240e-03 -2.261839658021926880e-01 -1.780420728027820587e-02 -2.698720991611480713e-01 4.187344759702682495e-02 2.520108222961425781e-01 -4.058406054973602295e-01 -6.813346594572067261e-02 -4.233458079397678375e-03 4.180594384670257568e-01 1.755880862474441528e-01 6.839337199926376343e-02 -8.404800668358802795e-03 2.033326029777526855e-02 2.657737433910369873e-01 -1.185339242219924927e-01 6.560938060283660889e-02 4.233524948358535767e-02 -8.320028334856033325e-02 1.693040318787097931e-02 -8.033630251884460449e-02 -3.565994203090667725e-01 -2.028762847185134888e-01 -2.210122048854827881e-01 -7.283529639244079590e-02 -2.011087238788604736e-01 3.565702587366104126e-02 1.180474273860454559e-02
2.161828279495239258e-01 -2.426322698593139648e-01 -8.077771961688995361e-02 3.038595020771026611e-01 1.470104902982711792e-01 -3.296060562133789062e-01 -1.572906970977783203e-01 -2.354068681597709656e-02 1.005377471446990967e-01 1.807735562324523926e-01 -2.217632830142974854e-01 1.744617670774459839e-01 -9.760829806327819824e-02 2.470954135060310364e-02 1.103488728404045105e-02 8.511196076869964600e-02 1.129329279065132141e-01 -5.310825537890195847e-03 3.505604863166809082e-01 -1.081336587667465210e-01 -1.060783043503761292e-01 -4.708059877157211304e-02 1.660988200455904007e-03 -1.549344956874847412e-01 -1.013612523674964905e-01 -4.376286268234252930e-01 1.398483365774154663e-01 -1.781551390886306763e-01 -9.830939769744873047e-02 -2.154217287898063660e-02 1.316640675067901611e-01 -1.862458288669586182e-01
2.634168602526187897e-02 -2.082278952002525330e-02 -3.082341253757476807e-01 1.502757668495178223e-01 9.269817918539047241e-02 -5.025354027748107910e-02 -3.718766197562217712e-02 -2.232213020324707031e-01 6.089522317051887512e-02 1.749056130647659302e-01 -1.043549105525016785e-01 1.478575021028518677e-01 -1.363109052181243896e-01 2.292053848505020142e-01 -6.403196603059768677e-02 5.363661795854568481e-02 1.143113300204277039e-01 -3.637689054012298584e-01 1.601471006870269775e-01 -1.166743189096450806e-01 -2.400952279567718506e-01 -1.766535043716430664e-01 -5.343434810638427734e-01 -9.082270413637161255e-02 -2.578356266021728516e-01 8.118217438459396362e-02 1.604412496089935303e-02 -6.672491878271102905e-02 -1.279135793447494507e-01 4.921909421682357788e-02 -9.635975211858749390e-02 2.606912888586521149e-02
3.878550231456756592e-02 -3.650062382221221924e-01 -2.536083757877349854e-01 9.556025266647338867e-02 6.523220241069793701e-02 -1.329514831304550171e-01 1.632408052682876587e-02 -1.014775708317756653e-01 8.018840104341506958e-02 3.024708032608032227e-01 -5.278230085968971252e-02 2.232495546340942383e-01 9.289423935115337372e-03 1.118326443247497082e-03 -1.353127658367156982e-01 2.411944121122360229e-01 2.818496525287628174e-01 2.554436959326267242e-02 9.461528062820434570e-02 -1.365793943405151367e-01 1.670228242874145508e-01 -2.047695815563201904e-01 -3.846859633922576904e-01 2.407321482896804810e-01 -5.921583250164985657e-02 -1.293893754482269287e-01 -1.995922625064849854e-01 -1.684018038213253021e-02 -2.336257398128509521e-01 -1.369986385107040405e-01 1.177392825484275818e-01 -3.411251306533813477e-02
1.072776764631271362e-01 -2.356503754854202271e-01 3.526319749653339386e-03 5.111040472984313965e-01 1.317875534296035767e-01 -3.243474662303924561e-01 -3.144357725977897644e-02 -3.746501728892326355e-02 -1.562224775552749634e-01 2.468588296324014664e-03 -1.427408903837203979e-01 8.986365795135498047e-02 -2.051495909690856934e-01 1.664639860391616821e-01 3.262065649032592773e-01 1.175476461648941040e-01 -8.299207687377929688e-02 -2.511733472347259521e-01 2.680034041404724121e-01 -1.490401625633239746e-01 -1.116522699594497681e-01 -1.423830687999725342e-01 9.672915935516357422e-02 -2.706020604819059372e-03 -9.527658671140670776e-02 -1.509902328252792358e-01 -7.355505973100662231e-02 -1.044791936874389648e-01 -3.078923560678958893e-02 -1.109372153878211975e-01 9.863484650850296021e-02 1.629995703697204590e-01
1.603488177061080933e-01 -1.769315749406814575e-01 1.525156944990158081e-01 1.516409367322921753e-01 -2.831218764185905457e-02 -2.495749294757843018e-01 7.517559826374053955e-02 -9.884606301784515381e-02 2.154491096735000610e-01 1.487644761800765991e-01 -3.210963904857635498e-01 1.390789896249771118e-01 -3.206528425216674805e-01 2.767224311828613281e-01 2.887985706329345703e-01 2.157958298921585083e-01 1.124552711844444275e-01 7.060771342366933823e-03 1.549763828516006470e-01 1.609306335449218750e-01 -2.178491950035095215e-01 -6.261928379535675049e-02 -1.095308735966682434e-01 -6.501351296901702881e-02 -6.266782432794570923e-02 -2.705725729465484619e-01 -3.801286220550537109e-02 -1.282843798398971558e-01 8.311219513416290283e-02 -2.924713492393493652e-01 -1.104821544140577316e-02 5.657804664224386215e-03
3.705687122419476509e-03 -2.677099704742431641e-01 -2.365291267633438110e-01 2.717804312705993652e-01 1.124082785099744797e-02 -2.269028723239898682e-01 1.310211420059204102e-01 -3.743419051170349121e-02 -7.457228749990463257e-02 2.148164659738540649e-01 -2.139103561639785767e-01 -1.972393095493316650e-01 -1.838093250989913940e-01 -1.605613082647323608e-01 4.132339358329772949e-02 -1.657367348670959473e-01 2.515364885330200195e-01 -4.104525744915008545e-01 1.150590777397155762e-01 -2.843438833951950073e-02 -1.091939862817525864e-02 -9.268845617771148682e-02 -1.664307117462158203e-01 1.791744977235794067e-01 -1.087369695305824280e-01 -1.444081962108612061e-01 -6.366951018571853638e-02 -1.618601083755493164e-01 -3.297814130783081055e-01 -9.631982445716857910e-02 8.898922801017761230e-02 5.766741000115871429e-03
1.793255954980850220e-01 -1.219660043716430664e-01 -3.913338482379913330e-02 3.699195086956024170e-01 1.568211615085601807e-01 -3.575409650802612305e-01 -1.255163699388504028e-01 -2.048186808824539185e-01 -7.435828447341918945e-02 1.738181561231613159e-01 -8.920162916183471680e-02 -4.361081402748823166e-03 -5.200164318084716797e-01 1.570933163166046143e-01 2.677182555198669434e-01 2.196214795112609863e-01 -1.175936087965965271e-01 -5.490937083959579468e-02 3.304182738065719604e-02 4.293768852949142456e-02 -8.275668323040008545e-02 -2.436766177415847778e-01 5.530304089188575745e-02 1.753044687211513519e-02 -2.289522998034954071e-02 -7.743831723928451538e-02 -5.131765082478523254e-02 3.653984144330024719e-02 -1.976791322231292725e-01 -7.567259669303894043e-02 -2.342640422284603119e-02 2.298313565552234650e-02
-1.071263924241065979e-01 -1.912976801395416260e-01 -1.745107769966125488e-01 1.918018758296966553e-01 6.345689296722412109e-02 -1.877431869506835938e-01 1.058674156665802002e-01 4.301966726779937744e-02 7.595667988061904907e-02 -1.221078112721443176e-01 -9.703467041254043579e-02 -9.139014035463333130e-02 1.733967065811157227e-01 1.149529889225959778e-01 1.059531122446060181e-01 2.882757484912872314e-01 4.074723422527313232e-01 1.588671840727329254e-02 5.735676363110542297e-02 -1.257931292057037354e-01 -7.129418104887008667e-02 -2.683179266750812531e-02 -3.546879589557647705e-01 1.255652308464050293e-01 2.251303046941757202e-01 -1.870629191398620605e-01 2.675324678421020508e-01 -2.581249475479125977e-01 5.426486954092979431e-02 -2.355101406574249268e-01 2.023723870515823364e-01 1.678651757538318634e-02
-4.004880413413047791e-02 -6.917982548475265503e-02 2.868139743804931641e-01 2.872280180454254150e-01 1.243072226643562317e-01 -1.079098731279373169e-01 2.107473090291023254e-02 -2.074800133705139160e-01 4.437156021595001221e-03 3.290296881459653378e-04 -1.354597657918930054e-01 4.256473854184150696e-03 1.343205422163009644e-01 2.885227203369140625e-01 1.351885944604873657e-01 4.640013352036476135e-02 1.693931408226490021e-02 -4.296904206275939941e-01 2.223927825689315796e-01 9.661286324262619019e-02 -1.462378818541765213e-02 4.297759383916854858e-02 -4.445933997631072998e-01 8.368015289306640625e-02 -1.824102252721786499e-01 5.860342085361480713e-02 7.549850642681121826e-02 -1.291921585798263550e-01 -2.480174750089645386e-01 -1.366280764341354370e-01 4.408249631524085999e-02 1.627701222896575928e-01
5.758640915155410767e-02 -2.752786688506603241e-02 1.063551157712936401e-01 2.671762704849243164e-01 -1.354834139347076416e-01 -2.949636578559875488e-01 -3.403715044260025024e-02 -3.247066438198089600e-01 4.990904778242111206e-02 1.887657940387725830e-01 -3.051171600818634033e-01 -3.575176373124122620e-02 -3.943940997123718262e-02 3.385956585407257080e-01 2.054080367088317871e-01 1.456112563610076904e-01 2.849040627479553223e-01 3.798015415668487549e-02 3.245189189910888672e-01 -1.742354333400726318e-01 1.273401826620101929e-02 1.685513556003570557e-02 -2.040304690599441528e-01 2.611653506755828857e-02 -5.598784983158111572e-02 -2.260262072086334229e-01 -1.160583049058914185e-01 -1.327647417783737183e-01 8.362629264593124390e-02 -1.737559139728546143e-01 5.355584248900413513e-02 -5.265337228775024414e-02
1.907412260770797729e-01 4.584794119000434875e-02 1.043590903282165527e-01 1.343293786048889160e-01 -1.991873830556869507e-01 -3.662810325622558594e-01 1.305466890335083008e-01 -1.758779138326644897e-01 7.491794973611831665e-02 1.024960353970527649e-01 -1.654031425714492798e-01 5.844179913401603699e-02 -2.277392894029617310e-01 1.961131542921066284e-01 2.524366080760955811e-01 2.835674881935119629e-01 1.613438129425048828e-01 -1.870397292077541351e-02 3.317775130271911621e-01 1.252241730690002441e-01 -2.888907194137573242e-01 3.389695286750793457e-02 -2.432851791381835938e-01 -1.213337555527687073e-01 -3.228533640503883362e-02 -1.711657494306564331e-01 9.164337068796157837e-02 -1.383960545063018799e-01 -1.604334264993667603e-02 -2.113498598337173462e-01 -1.127360686659812927e-01 5.685510858893394470e-02
9.338457882404327393e-02 -9.352714568376541138e-02 -1.261361241340637207e-01 2.005728483200073242e-01 8.616311103105545044e-02 -2.604413330554962158e-01 -5.832470208406448364e-02 -1.891960948705673218e-01 -2.257384359836578369e-01 2.629800140857696533e-01 -1.354686468839645386e-01 -3.844928927719593048e-03 -2.634613215923309326e-01 1.107018589973449707e-01 4.594632089138031006e-01 2.424338907003402710e-01 -7.721669971942901611e-02 -1.718027740716934204e-01 2.460413575172424316e-01 -5.061335116624832153e-02 -6.373911350965499878e-02 -2.178741432726383209e-02 -2.818228676915168762e-02 -1.123241037130355835e-01 -2.369630187749862671e-01 -1.116168722510337830e-01 1.278075724840164185e-01 7.124780211597681046e-03 -1.230418309569358826e-01 -6.866465508937835693e-02 3.086457252502441406e-01 7.262693345546722412e-02
1.327430158853530884e-01 -1.991961449384689331e-01 -2.512049674987792969e-01 2.283170670270919800e-01 9.904379397630691528e-02 1.805094033479690552e-01 8.133180439472198486e-02 -1.220043599605560303e-01 -1.188944205641746521e-01 3.514117375016212463e-02 -2.617644667625427246e-01 4.128183797001838684e-02 -2.253415733575820923e-01 1.278387308120727539e-01 -9.682616591453552246e-02 6.501612812280654907e-02 -2.453695051372051239e-02 -3.102617561817169189e-01 3.317544162273406982e-01 2.695991694927215576e-01 -7.325484603643417358e-02 -6.396901607513427734e-02 -3.328069150447845459e-01 -4.184770211577415466e-02 -2.041000276803970337e-01 -2.358352243900299072e-01 -1.083227992057800293e-01 -2.121966481208801270e-01 -2.498082257807254791e-02 1.387384813278913498e-02 6.902787834405899048e-02 -1.898891627788543701e-01
1.392924338579177856e-01 1.269424110651016235e-01 -2.441691309213638306e-01 1.363555788993835449e-01 1.045394763350486755e-01 -4.062110185623168945e-01 -1.513868123292922974e-01 -4.430599138140678406e-02 5.445004440844058990e-03 -1.765934079885482788e-01 9.632971137762069702e-02 1.251109316945075989e-02 -1.822283305227756500e-02 -1.299118995666503906e-01 -1.664653271436691284e-01 2.585979104042053223e-01 2.193566411733627319e-01 6.343384832143783569e-02 2.819009423255920410e-01 2.542034536600112915e-02 1.289889663457870483e-01 -1.200931221246719360e-01 -1.203663796186447144e-01 1.226853057742118835e-01 7.189244031906127930e-02 -2.047006785869598389e-01 -4.432345740497112274e-03 -3.675986528396606445e-01 -1.456924080848693848e-01 -3.484968543052673340e-01 -1.058543920516967773e-01 -6.367758661508560181e-02
-1.110263615846633911e-01 -9.155164659023284912e-02 -4.586610943078994751e-02 3.534153401851654053e-01 1.150495409965515137e-01 -1.051898896694183350e-01 1.149009466171264648e-01 -1.609148532152175903e-01 1.106967553496360779e-01 -7.683943491429090500e-03 -2.689830362796783447e-01 2.771270573139190674e-01 -1.931270658969879150e-01 2.752823829650878906e-01 1.751742810010910034e-01 1.954108476638793945e-01 1.371806859970092773e-01 -7.149204146116971970e-03 -5.790282785892486572e-02 2.002537995576858521e-01 -1.789247989654541016e-02 1.934823393821716309e-01 -1.125933602452278137e-01 -1.019620709121227264e-02 -4.239808395504951477e-02 -1.529334336519241333e-01 -2.263862043619155884e-01 -1.342291831970214844e-01 -4.081216454505920410e-01 -2.152535319328308105e-01 -9.632433950901031494e-02 1.264263391494750977e-01
1.108010560274124146e-01 -3.894135653972625732e-01 -7.095625996589660645e-02 2.589246630668640137e-01 -2.631022222340106964e-02 -3.080616593360900879e-01 -1.690462529659271240e-01 -2.299368530511856079e-01 2.521520853042602539e-01 4.495087563991546631e-01 -1.247626096010208130e-01 4.627612233161926270e-02 5.237249284982681274e-02 1.338260769844055176e-01 9.069319069385528564e-02 6.422092765569686890e-02 2.937912382185459137e-02 -1.376077532768249512e-01 -1.224613860249519348e-01 -1.554313451051712036e-01 -1.801420748233795166e-02 -8.717647939920425415e-02 -3.860798180103302002e-01 -8.138898015022277832e-02 -3.686989471316337585e-02 -6.681272387504577637e-02 1.639267988502979279e-02 -3.760471940040588379e-02 -1.487641632556915283e-01 8.257807046175003052e-02 6.016738340258598328e-02 8.931224048137664795e-02
-8.950177580118179321e-02 -1.950531005859375000e-01 -2.980835437774658203e-01 2.755572199821472168e-01 1.315617263317108154e-01 -2.231216616928577423e-02 1.336213108152151108e-02 7.811779528856277466e-02 -1.501063108444213867e-01 4.059916734695434570e-02 -1.436844319105148315e-01 1.094268709421157837e-01 -6.471258401870727539e-02 1.548182219266891479e-01 8.251386880874633789e-02 4.705739021301269531e-01 5.051410794258117676e-01 -9.158185124397277832e-02 1.689142584800720215e-01 1.486122161149978638e-01 -5.596271157264709473e-02 -3.506248071789741516e-02 -2.133397608995437622e-01 -1.413401663303375244e-01 -1.383258700370788574e-01 -7.990111410617828369e-02 -3.207519277930259705e-02 -9.763743728399276733e-02 -3.695805370807647705e-02 2.772387815639376640e-03 8.988060802221298218e-02 1.493650376796722412e-01
5.437551438808441162e-02 -1.941734105348587036e-01 -4.186979830265045166e-01 9.772807359695434570e-02 1.944749355316162109e-01 -2.470092326402664185e-01 2.619961500167846680e-01 -6.743887066841125488e-02 -7.946911267936229706e-03 -1.962570399045944214e-01 -1.051045060157775879e-01 4.354347661137580872e-02 -2.159180194139480591e-01 8.486983925104141235e-02 -1.380681246519088745e-02 2.434536218643188477e-01 2.048892229795455933e-01 -2.041789516806602478e-02 6.422611768357455730e-04 -1.574556827545166016e-01 4.075988009572029114e-02 -3.122857809066772461e-01 1.051685884594917297e-01 1.831997781991958618e-01 -1.868900060653686523e-01 -1.668776422739028931e-01 1.683294400572776794e-02 -1.683978885412216187e-01 -1.424267888069152832e-01 -1.783218979835510254e-01 2.006837725639343262e-02 2.876642048358917236e-01
9.716828912496566772e-02 -2.373811006546020508e-01 -1.435952186584472656e-01 8.088523149490356445e-02 -5.407125502824783325e-02 -3.813283443450927734e-01 -8.484808355569839478e-02 -2.008311003446578979e-01 4.593263193964958191e-02 9.547863155603408813e-02 -7.838653028011322021e-02 -2.537380754947662354e-01 -2.799398265779018402e-02 -2.394471168518066406e-01 1.748760938644409180e-01 1.724338233470916748e-01 -5.055803060531616211e-02 -4.610037803649902344e-01 1.672223508358001709e-01 -1.789314895868301392e-01 -1.966938227415084839e-01 -1.709302067756652832e-01 -2.565914690494537354e-01 4.536906629800796509e-02 3.262409567832946777e-02 -1.925783157348632812e-01 -6.119817495346069336e-02 -1.260231882333755493e-01 -9.781573712825775146e-02 1.314936727285385132e-01 1.244284063577651978e-01 3.157440340146422386e-03
7.848791033029556274e-02 -3.216789364814758301e-01 -9.488005936145782471e-02 2.623472511768341064e-01 1.320236474275588989e-01 -4.379687830805778503e-02 3.142851218581199646e-02 -1.358757819980382919e-02 -1.132665202021598816e-01 -7.450153678655624390e-02 -1.044359132647514343e-01 1.739321090281009674e-02 -7.612270116806030273e-02 2.194627970457077026e-01 -2.071910053491592407e-01 4.357277154922485352e-01 2.513788640499114990e-01 1.586875692009925842e-02 1.904753502458333969e-03 4.048472940921783447e-01 -3.896645084023475647e-02 -1.389655619859695435e-01 -2.222235053777694702e-01 -8.322037756443023682e-02 -7.367572188377380371e-02 -1.499086022377014160e-01 -2.083233557641506195e-02 -1.049039661884307861e-01 -3.024974763393402100e-01 -8.872632682323455811e-02 1.413825154304504395e-01 1.117424517869949341e-01
1.784054636955261230e-01 -2.681375481188297272e-02 2.974286861717700958e-02 -8.233910053968429565e-02 -7.893390953540802002e-02 -2.696445286273956299e-01 -8.609201759099960327e-02 -8.785937726497650146e-02 -8.478774130344390869e-02 5.652510374784469604e-02 -1.575482785701751709e-01 1.622417718172073364e-01 -1.882679760456085205e-02 1.730538457632064819e-01 1.691542267799377441e-01 2.044689953327178955e-01 1.975083053112030029e-01 -3.671335875988006592e-01 3.793041035532951355e-02 8.698736876249313354e-02 3.826037049293518066e-01 -2.692447602748870850e-02 3.616465488448739052e-03 1.659991294145584106e-01 3.274142444133758545e-01 -3.004437983036041260e-01 -7.275270670652389526e-02 -2.935353815555572510e-01 -1.658461838960647583e-01 1.781098730862140656e-02 -1.571706533432006836e-01 -6.737013906240463257e-02
4.328387149143964052e-04 -1.216148436069488525e-01 -1.687501817941665649e-01 2.216844707727432251e-01 3.555497527122497559e-01 -1.418744474649429321e-01 3.239314556121826172e-01 -4.541784524917602539e-02 1.081535965204238892e-01 -2.087762504816055298e-01 -1.032868623733520508e-01 -9.171107411384582520e-02 -1.480210423469543457e-01 1.654804348945617676e-01 -6.087873131036758423e-02 1.813666373491287231e-01 3.640346825122833252e-01 -5.698128044605255127e-02 2.319833636283874512e-02 1.819729618728160858e-02 1.667770296335220337e-01 -3.220365941524505615e-01 -2.423311024904251099e-02 1.103026568889617920e-01 -4.192699491977691650e-02 -1.381884962320327759e-01 -9.891202673316001892e-03 -1.742451190948486328e-01 -2.099356949329376221e-01 2.842357382178306580e-02 3.365693613886833191e-03 3.415753841400146484e-01
-3.019479848444461823e-02 -1.967745870351791382e-01 -1.086359992623329163e-01 2.753410637378692627e-01 1.435560435056686401e-01 -2.871539890766143799e-01 -3.195472061634063721e-03 -1.978702843189239502e-02 -1.970537900924682617e-01 2.125065922737121582e-01 1.156812906265258789e-01 2.457358986139297485e-01 -8.134792745113372803e-02 1.394718587398529053e-01 -1.371087878942489624e-01 1.653085649013519287e-01 4.056690931320190430e-01 5.729444697499275208e-02 -5.370575562119483948e-02 -2.016859203577041626e-01 1.542239338159561157e-01 -1.165136024355888367e-01 -3.067514598369598389e-01 1.621183305978775024e-01 1.728143990039825439e-01 -7.447944581508636475e-02 -8.764547109603881836e-02 -1.541062444448471069e-01 -1.467998921871185303e-01 -2.712465822696685791e-01 -5.025030300021171570e-02 7.543023675680160522e-02
5.166589096188545227e-02 -1.491354554891586304e-01 -2.201337218284606934e-01 -2.892057597637176514e-01 1.691969484090805054e-01 -2.812167406082153320e-01 -2.599400877952575684e-01 -1.548040360212326050e-01 9.543945640325546265e-02 -8.610227704048156738e-02 -1.063294336199760437e-01 -8.752370625734329224e-02 -1.551864147186279297e-01 -2.841914817690849304e-02 5.271358415484428406e-02 1.426963061094284058e-01 3.763635158538818359e-01 3.955349326133728027e-02 1.397974789142608643e-01 4.726907238364219666e-02 -2.793304026126861572e-01 1.695480011403560638e-02 -1.635591387748718262e-01 8.127570152282714844e-02 2.763446606695652008e-02 3.526144474744796753e-02 -2.132608294486999512e-01 -1.457262635231018066e-01 -4.260960221290588379e-02 -3.204861581325531006e-01 -1.456615626811981201e-01 2.984914481639862061e-01
3.123811818659305573e-02 -1.778755635023117065e-01 -9.693596512079238892e-02 3.404504060745239258e-02 6.952134519815444946e-02 -3.212397098541259766e-01 1.613077521324157715e-01 -2.725723944604396820e-02 -2.120262682437896729e-01 3.635248243808746338e-01 -3.741976916790008545e-01 -7.239287346601486206e-02 9.694824926555156708e-03 1.074518933892250061e-01 3.316231966018676758e-01 3.095137476921081543e-01 1.674902439117431641e-02 6.271157413721084595e-03 5.738122388720512390e-02 -3.004086315631866455e-01 -2.366967648267745972e-01 -5.570144951343536377e-02 -1.340513080358505249e-01 5.136184766888618469e-02 -2.285000830888748169e-01 -3.520074486732482910e-02 -7.752639800310134888e-02 -2.989083342254161835e-02 -3.862136509269475937e-03 -1.589083820581436157e-01 6.374458968639373779e-02 1.377527713775634766e-01
-4.342043027281761169e-02 -1.830239146947860718e-01 -2.222984880208969116e-01 1.881775259971618652e-01 1.174121573567390442e-01 -2.221426516771316528e-01 7.698579132556915283e-02 -1.738384068012237549e-01 -2.097433060407638550e-01 1.870451122522354126e-01 5.617455020546913147e-02 2.274271249771118164e-01 -1.073712557554244995e-01 -2.822242304682731628e-02 -1.751598715782165527e-01 2.850661575794219971e-01 1.579249352216720581e-01 -1.488530635833740234e-01 8.426248282194137573e-02 -2.624145746231079102e-01 1.284618526697158813e-01 -1.214578896760940552e-01 -2.970028519630432129e-01 3.523167967796325684e-01 2.111854106187820435e-01 -6.558164954185485840e-02 -2.413130737841129303e-02 -1.494919657707214355e-01 -4.335144534707069397e-02 -1.761322468519210815e-01 -1.634235680103302002e-01 -1.558631062507629395e-01
-1.084190383553504944e-01 -1.579837687313556671e-02 -2.021558396518230438e-02 1.680539548397064209e-01 2.335187233984470367e-02 -2.807212471961975098e-01 1.459915935993194580e-01 -3.183182179927825928e-01 1.068653613328933716e-01 -1.631383448839187622e-01 -1.296750456094741821e-01 -7.877998799085617065e-02 -1.241484731435775757e-01 -2.207339741289615631e-02 2.374647259712219238e-01 2.491021603345870972e-01 3.949081152677536011e-02 -1.285091489553451538e-01 4.761018157005310059e-01 -3.170006349682807922e-02 2.470630556344985962e-01 9.528531134128570557e-02 5.154882371425628662e-02 4.958241060376167297e-02 1.377965956926345825e-01 7.070541381835937500e-02 -9.537210315465927124e-02 -2.198472321033477783e-01 -3.348280191421508789e-01 1.249845325946807861e-01 1.260201483964920044e-01 1.262636333703994751e-01
1.097912117838859558e-01 -1.237629726529121399e-01 -2.126889079809188843e-01 1.793730854988098145e-01 8.230246603488922119e-02 -3.708876669406890869e-01 -5.649770796298980713e-02 -1.398980468511581421e-01 1.336195617914199829e-01 2.090788632631301880e-01 -3.468149006366729736e-01 -1.468487679958343506e-01 -1.735715419054031372e-01 2.022861838340759277e-01 2.942606806755065918e-01 2.080071419477462769e-01 -7.042316347360610962e-02 1.214646846055984497e-01 2.778575420379638672e-01 -2.776730656623840332e-01 8.604485541582107544e-02 -2.506983233615756035e-03 2.062258683145046234e-02 1.105074770748615265e-03 -2.566504850983619690e-02 -3.154308199882507324e-01 -1.288524270057678223e-01 -1.336567550897598267e-01 3.857691586017608643e-02 -7.011797279119491577e-02 2.151360549032688141e-02 -2.143372967839241028e-02
-1.860159039497375488e-01 -2.399334162473678589e-01 -1.227889582514762878e-01 1.273002475500106812e-01 -2.075584232807159424e-02 -2.265864163637161255e-01 -5.952852964401245117e-02 8.849154412746429443e-02 4.545633494853973389e-02 2.854677438735961914e-01 1.580769866704940796e-01 1.116376966238021851e-01 -1.773492395877838135e-01 4.769555851817131042e-02 5.519993230700492859e-02 4.510426521301269531e-01 2.976417839527130127e-01 -1.185208261013031006e-01 9.067621082067489624e-02 6.221548467874526978e-02 -9.237103164196014404e-02 3.476396203041076660e-03 -3.259634375572204590e-01 2.602474689483642578e-01 -1.003684662282466888e-02 -2.117421329021453857e-01 1.706359386444091797e-01 -2.206162810325622559e-01 5.031652376055717468e-02 -1.712283939123153687e-01 -1.389967370778322220e-02 1.239485107362270355e-02
3.514435514807701111e-02 -2.821356654167175293e-01 -3.160616755485534668e-01 1.529027372598648071e-01 1.095340102910995483e-01 -3.774690255522727966e-02 -1.390479058027267456e-01 1.063049361109733582e-01 7.548251003026962280e-02 -6.455440819263458252e-02 -4.187819063663482666e-01 -1.653696745634078979e-01 -4.669399559497833252e-02 -1.222359389066696167e-01 -2.965925633907318115e-02 2.131165117025375366e-01 2.406710237264633179e-01 -1.069463193416595459e-01 -1.302373409271240234e-01 -5.538400262594223022e-03 2.724007330834865570e-02 -1.831073546782135963e-03 -4.135066568851470947e-01 -4.263369739055633545e-02 -1.761389374732971191e-01 5.609237775206565857e-02 2.494643479585647583e-01 -4.558107350021600723e-03 -7.132760435342788696e-02 -1.160540059208869934e-01 -2.382414042949676514e-02 3.168128430843353271e-01
-1.001247689127922058e-01 -3.681559860706329346e-01 -2.142565697431564331e-01 2.177371829748153687e-01 1.214310899376869202e-01 -1.277459859848022461e-01 -5.047545209527015686e-02 2.742311730980873108e-02 -5.536774918437004089e-02 -4.006493091583251953e-02 4.959911853075027466e-02 1.775400340557098389e-01 -1.879519969224929810e-02 1.895272880792617798e-01 2.118547633290290833e-02 2.566861510276794434e-01 2.255236208438873291e-01 -4.617634415626525879e-02 -1.662597358226776123e-01 6.242451723664999008e-03 1.146878954023122787e-02 -8.291395753622055054e-02 -5.089414119720458984e-01 1.878744065761566162e-01 5.700687877833843231e-03 -6.403397023677825928e-02 1.091762259602546692e-01 -2.159134000539779663e-01 3.816879540681838989e-02 -3.718640506267547607e-01 -2.133263833820819855e-02 2.510143257677555084e-02
-1.123051270842552185e-01 -2.957536578178405762e-01 -3.327164798974990845e-02 2.737913131713867188e-01 -1.353388130664825439e-01 -1.457073837518692017e-01 7.694239914417266846e-02 -1.210380867123603821e-01 1.739108413457870483e-01 1.526956409215927124e-01 -2.308470159769058228e-01 -1.116398200392723083e-01 -2.947405278682708740e-01 2.404017746448516846e-01 9.210407733917236328e-02 -1.232442855834960938e-01 1.855672448873519897e-01 -2.929875850677490234e-01 8.292122930288314819e-02 1.986566334962844849e-01 -1.299505382776260376e-01 -9.819355607032775879e-02 -2.652770094573497772e-02 -3.105381727218627930e-01 -9.307008981704711914e-02 -5.071695894002914429e-02 -1.711294949054718018e-01 -1.905633509159088135e-01 -1.093807350844144821e-02 -1.968072503805160522e-01 -1.268879175186157227e-01 2.323952764272689819e-01
3.938730657100677490e-01 -1.490572094917297363e-01 1.891514211893081665e-01 2.883965671062469482e-01 1.965812891721725464e-01 -3.803786337375640869e-01 3.373725339770317078e-02 -5.725063756108283997e-02 -1.737610846757888794e-01 4.531696438789367676e-02 -1.870164275169372559e-01 1.636805832386016846e-01 -2.574048340320587158e-01 1.485186517238616943e-01 1.804824471473693848e-01 1.313398480415344238e-01 9.858506172895431519e-02 -1.346637457609176636e-01 2.439465969800949097e-01 4.916016943752765656e-03 3.575988486409187317e-02 -9.268309921026229858e-02 1.790849417448043823e-01 -1.222741752862930298e-01 -1.856962451711297035e-03 -1.532631963491439819e-01 -8.958580344915390015e-02 -8.839247375726699829e-02 -1.571422815322875977e-01 -2.231052517890930176e-01 2.848594449460506439e-02 1.578073203563690186e-01
-2.154543846845626831e-01 -1.586858928203582764e-01 1.091215610504150391e-01 9.639814496040344238e-02 1.572177559137344360e-01 3.489866852760314941e-02 -4.121215641498565674e-02 8.769145607948303223e-02 5.830109864473342896e-02 1.028027758002281189e-01 3.449853882193565369e-02 -1.435191631317138672e-01 -1.326917707920074463e-01 1.568587422370910645e-01 1.759269386529922485e-01 3.633118867874145508e-01 4.983965158462524414e-01 -8.644858747720718384e-02 1.499959826469421387e-01 1.865129172801971436e-01 4.759157449007034302e-02 -1.530154943466186523e-01 -1.554013788700103760e-01 1.260291785001754761e-01 -1.477803885936737061e-01 -3.488059043884277344e-01 -3.416350111365318298e-02 -1.779688894748687744e-01 -1.623526960611343384e-01 -1.086770892143249512e-01 -1.633048653602600098e-01 -1.044473648071289062e-01
1.641178727149963379e-01 -3.292244672775268555e-01 -1.996595412492752075e-01 4.242276251316070557e-01 1.163775026798248291e-01 1.362763643264770508e-01 1.046796096488833427e-03 -1.974820047616958618e-01 -3.134695440530776978e-02 -3.334295004606246948e-02 -3.115657903254032135e-02 -8.247123658657073975e-02 -1.115189120173454285e-02 1.176797896623611450e-01 -3.748406097292900085e-02 1.615915447473526001e-02 1.733603477478027344e-01 -3.334382474422454834e-01 2.288035303354263306e-01 1.599008291959762573e-01 -1.396446377038955688e-01 -8.000423200428485870e-03 -8.836664259433746338e-02 -9.578609466552734375e-02 -1.632747799158096313e-01 -2.468856750056147575e-03 -1.922352761030197144e-01 -1.023544147610664368e-01 -2.586861848831176758e-01 -3.782668113708496094e-01 8.982536941766738892e-02 -1.875069551169872284e-02
4.238253831863403320e-02 1.017909720540046692e-01 -3.636266291141510010e-02 3.900383114814758301e-01 8.951252698898315430e-02 -2.405026257038116455e-01 -7.619594037532806396e-02 -3.410887122154235840e-01 -3.973778709769248962e-02 4.346153885126113892e-02 -1.028284989297389984e-02 1.104605868458747864e-01 -6.126364320516586304e-02 -4.856063425540924072e-02 -1.095147654414176941e-01 1.735821217298507690e-01 1.893085390329360962e-01 -7.614351809024810791e-02 1.967341452836990356e-01 -1.267466545104980469e-01 1.215918138623237610e-01 -2.893314957618713379e-01 -2.712723612785339355e-01 1.859338283538818359e-01 2.983933091163635254e-01 -1.393589526414871216e-01 -2.112924754619598389e-01 -1.774548441171646118e-01 3.284759819507598877e-02 -3.407219052314758301e-02 -1.948601752519607544e-01 2.334767580032348633e-01
4.150159657001495361e-02 -3.948333263397216797e-01 -3.096381723880767822e-01 -7.619265466928482056e-02 -7.649271935224533081e-02 -2.294995039701461792e-01 -4.788736999034881592e-02 -1.027936562895774841e-01 2.947343885898590088e-02 1.200791075825691223e-01 -2.651325426995754242e-02 2.560271322727203369e-01 -9.707359224557876587e-02 -1.442893296480178833e-01 8.808421343564987183e-02 1.084879264235496521e-01 2.550241947174072266e-01 -5.878087878227233887e-02 -5.332887545228004456e-02 5.105466768145561218e-02 -2.827812358736991882e-02 -5.806352570652961731e-02 -3.940292894840240479e-01 1.666249483823776245e-01 -1.685877144336700439e-01 -2.404198199510574341e-01 -4.741919040679931641e-02 -1.737695634365081787e-01 -2.701933383941650391e-01 -2.534241378307342529e-01 -1.157206073403358459e-01 -8.709809184074401855e-02
-1.139852628111839294e-01 -3.254774212837219238e-01 -1.001824662089347839e-01 1.760459244251251221e-01 2.115731388330459595e-01 4.252586886286735535e-02 6.367214769124984741e-02 -2.921030819416046143e-01 -1.169805377721786499e-01 -1.422497332096099854e-01 -3.303876146674156189e-02 6.439487636089324951e-02 -1.942923292517662048e-02 1.503683626651763916e-01 -1.622140556573867798e-01 2.669536471366882324e-01 2.846004366874694824e-01 -8.082686364650726318e-02 2.389317601919174194e-01 2.719033658504486084e-01 -7.348470389842987061e-02 -1.247569322586059570e-01 -1.947921961545944214e-01 1.645948588848114014e-01 -2.514057755470275879e-01 -3.992944583296775818e-02 -1.782465130090713501e-01 -1.228468194603919983e-01 -1.983218640089035034e-01 -2.026513516902923584e-01 4.930010810494422913e-02 2.129028737545013428e-01
5.400852113962173462e-02 -1.245285272598266602e-01 -3.861097693443298340e-01 1.579396128654479980e-01 1.118131577968597412e-01 -2.736714482307434082e-02 2.753086686134338379e-01 -1.653444170951843262e-01 -1.822161301970481873e-02 -2.007046192884445190e-01 -1.915787905454635620e-01 -1.022554486989974976e-01 -2.543988525867462158e-01 1.278129518032073975e-01 7.585620880126953125e-02 1.817834377288818359e-01 1.880775690078735352e-01 5.317945964634418488e-03 -1.819342561066150665e-02 -1.339000314474105835e-01 8.729554712772369385e-02 -2.334659397602081299e-01 -6.541674584150314331e-02 2.112793028354644775e-01 -2.427461147308349609e-01 -3.284769952297210693e-01 2.773458696901798248e-02 -1.516054123640060425e-01 -2.208697348833084106e-01 -9.432692080736160278e-02 3.502146527171134949e-02 2.633392214775085449e-01
-1.320422291755676270e-01 -1.454175412654876709e-01 -9.120481461286544800e-02 -2.312867194414138794e-01 1.500846892595291138e-01 -7.742583751678466797e-02 1.971945911645889282e-01 -1.289049386978149414e-01 -1.773431599140167236e-01 1.657226830720901489e-01 -3.096236586570739746e-01 2.743605291470885277e-04 -7.196274399757385254e-02 -1.093737781047821045e-01 -1.703125983476638794e-02 3.454303443431854248e-01 -1.486965268850326538e-01 -2.081356346607208252e-01 3.451469838619232178e-01 6.675373017787933350e-02 -8.339104801416397095e-02 -1.144162490963935852e-01 -2.846455574035644531e-01 -6.401979923248291016e-02 1.522274017333984375e-01 -1.714555770158767700e-01 1.279511302709579468e-01 -4.821970313787460327e-02 -1.713827252388000488e-01 -3.449288606643676758e-01 -8.052072674036026001e-02 6.140652298927307129e-02
3.813090920448303223e-02 -2.026730030775070190e-02 -1.187737584114074707e-01 2.938134968280792236e-01 -2.641429938375949860e-02 -1.650533378124237061e-01 -1.616805344820022583e-01 -1.101632863283157349e-01 -6.125872209668159485e-02 1.676348894834518433e-01 -1.655913740396499634e-01 1.304221153259277344e-01 1.232021003961563110e-01 -2.512036263942718506e-01 -1.308227330446243286e-01 3.799031972885131836e-01 2.385660409927368164e-01 -2.638917267322540283e-01 4.315999522805213928e-02 4.068163037300109863e-02 6.261241436004638672e-02 -2.397278547286987305e-01 2.057581394910812378e-02 2.376508712768554688e-01 2.543957531452178955e-01 -1.805851352401077747e-03 2.365142107009887695e-02 -1.603277921676635742e-01 -9.955537319183349609e-02 -1.766366213560104370e-01 -4.241679981350898743e-02 3.649932146072387695e-01
-1.373463496565818787e-02 -5.241457372903823853e-02 -3.114691376686096191e-01 3.084173500537872314e-01 4.668521508574485779e-02 -9.788841754198074341e-02 3.904824554920196533e-01 -1.521074026823043823e-01 -4.618193488568067551e-03 -5.225474014878273010e-02 -3.023186922073364258e-01 1.014084145426750183e-01 -4.998781904578208923e-02 1.943993419408798218e-01 1.723107397556304932e-01 9.342100471258163452e-02 2.465208247303962708e-02 -1.358777433633804321e-01 -6.118509545922279358e-02 1.193444803357124329e-01 -1.595903374254703522e-02 1.588217914104461670e-01 -1.103324443101882935e-01 -4.380821774248033762e-04 1.429389696568250656e-02 1.372717507183551788e-02 -3.059591054916381836e-01 -2.555377483367919922e-01 -1.234289705753326416e-01 -4.233702123165130615e-01 -1.822879537940025330e-02 -7.478113472461700439e-02
-1.435082405805587769e-01 9.777354076504707336e-03 -3.264561994001269341e-03 2.317329198122024536e-01 1.793767064809799194e-01 -2.024109810590744019e-01 8.218725025653839111e-02 -1.577036380767822266e-01 1.083807051181793213e-01 3.026271164417266846e-01 7.797358185052871704e-02 3.310215175151824951e-01 -1.072038039565086365e-01 -1.431834232062101364e-02 1.097090914845466614e-01 3.508258759975433350e-01 1.799957156181335449e-01 -2.877207286655902863e-02 2.146123200654983521e-01 5.303700268268585205e-02 1.284150630235671997e-01 1.777807436883449554e-02 -2.302671670913696289e-01 2.626640498638153076e-01 -1.813784241676330566e-01 -2.216002196073532104e-01 2.052575796842575073e-01 -2.963921427726745605e-01 -3.008210286498069763e-02 -1.529646757990121841e-02 1.431574672460556030e-01 -2.222712337970733643e-02
4.374026134610176086e-02 1.080457046627998352e-01 -2.478644549846649170e-01 2.354018688201904297e-01 5.510802939534187317e-02 -2.772949934005737305e-01 2.608956396579742432e-02 -1.019117012619972229e-01 -1.697265952825546265e-01 -1.781548261642456055e-01 9.873577207326889038e-02 8.273801952600479126e-02 -4.932178556919097900e-02 7.085264474153518677e-02 -1.713435947895050049e-01 2.354040592908859253e-01 -8.906507492065429688e-02 -2.371412664651870728e-01 2.451283633708953857e-01 3.675023838877677917e-02 1.503802686929702759e-01 -1.779588609933853149e-01 -1.306557748466730118e-02 1.668440997600555420e-01 -5.197267048060894012e-03 -2.652468681335449219e-01 3.149682655930519104e-02 -3.996227383613586426e-01 -2.314021140336990356e-01 -9.866190701723098755e-02 -2.645330131053924561e-01 -1.922718882560729980e-01
-6.463082879781723022e-02 -5.464052408933639526e-02 -4.526169002056121826e-01 2.912814021110534668e-01 8.612520247697830200e-02 5.065937340259552002e-02 2.104764729738235474e-01 -1.473450362682342529e-01 -4.439188924152404070e-04 3.527992591261863708e-02 -1.683517247438430786e-01 -9.921655803918838501e-02 -2.346660755574703217e-02 1.201715841889381409e-01 9.595573693513870239e-02 4.149559438228607178e-01 2.339610904455184937e-01 -1.343239247798919678e-01 5.189888924360275269e-02 7.736667990684509277e-02 2.792986631393432617e-01 -1.839455515146255493e-01 -2.005438953638076782e-01 -1.192117333412170410e-01 4.755396023392677307e-02 1.314055919647216797e-01 9.415277093648910522e-02 -2.017799317836761475e-01 -7.366607338190078735e-02 1.152440086007118225e-01 1.395688951015472412e-01 1.904930323362350464e-01
1.739384680986404419e-01 -6.268396228551864624e-02 -9.138935059309005737e-02 -2.371712625026702881e-01 1.601320505142211914e-01 -2.006043642759323120e-01 -4.140453040599822998e-02 -3.656487762928009033e-01 7.291851192712783813e-02 4.093959927558898926e-02 -7.999567687511444092e-02 -2.822170965373516083e-02 -1.783236861228942871e-01 5.897499248385429382e-02 6.243946403264999390e-02 3.949422240257263184e-01 8.532340824604034424e-02 -1.738569289445877075e-01 2.313126921653747559e-01 1.334271728992462158e-01 -8.673104643821716309e-02 -2.435335516929626465e-01 -1.255366206169128418e-01 5.966154485940933228e-02 2.123825717717409134e-03 -1.138540953397750854e-01 -4.125776290893554688e-01 7.409615814685821533e-02 -1.017725020647048950e-01 -3.486868366599082947e-02 -2.994847297668457031e-01 7.526525110006332397e-02
1.615031510591506958e-01 9.021155536174774170e-02 1.304851174354553223e-01 -3.175323829054832458e-02 1.752230525016784668e-01 -2.849686443805694580e-01 5.098793655633926392e-02 -3.390498459339141846e-01 -1.351813226938247681e-02 -1.147759705781936646e-01 8.660017699003219604e-02 -6.416221708059310913e-02 -2.176791429519653320e-01 -3.516695648431777954e-02 4.760416969656944275e-02 4.183821678161621094e-01 1.293320804834365845e-01 -4.130726307630538940e-02 1.055021211504936218e-01 1.096747592091560364e-01 -6.055974960327148438e-02 -1.840598434209823608e-01 3.444292023777961731e-02 1.406380683183670044e-01 1.371229439973831177e-01 -2.939755618572235107e-01 3.287650048732757568e-01 -2.071728855371475220e-01 1.171193085610866547e-02 -2.555771470069885254e-01 6.785880774259567261e-02 2.024338245391845703e-01
-4.785630479454994202e-02 -1.405085325241088867e-01 1.259555071592330933e-01 1.048913225531578064e-02 1.555903553962707520e-01 -8.775372803211212158e-02 1.688138991594314575e-01 -1.264760363847017288e-02 4.940576106309890747e-02 -1.575265824794769287e-01 -1.227282583713531494e-01 4.188255220651626587e-02 -2.892328202724456787e-01 -2.365550957620143890e-02 -1.830092966556549072e-01 2.606318295001983643e-01 3.771252036094665527e-01 -2.557113468647003174e-01 1.394446492195129395e-01 -4.900791496038436890e-02 -3.842904865741729736e-01 -3.670161664485931396e-01 -2.453521043062210083e-01 1.737225241959095001e-02 -8.425799012184143066e-02 -1.670478582382202148e-01 7.025526463985443115e-02 -1.629950702190399170e-01 -6.206200271844863892e-02 -1.537127643823623657e-01 -7.099250704050064087e-02 1.876240596175193787e-02
2.228365838527679443e-01 5.174558982253074646e-02 -5.203138571232557297e-03 1.589743196964263916e-01 4.055183529853820801e-01 -2.762469090521335602e-02 6.293346732854843140e-02 4.040459915995597839e-02 -1.129235401749610901e-01 3.224964439868927002e-01 -8.520182222127914429e-03 7.074735593050718307e-03 2.561805397272109985e-02 4.041130542755126953e-01 6.419713050127029419e-02 1.826437562704086304e-01 1.412916034460067749e-01 -1.472780108451843262e-01 9.635491669178009033e-02 1.919060712680220604e-03 -5.249112844467163086e-02 -1.891243606805801392e-01 -2.600201070308685303e-01 1.692343354225158691e-01 2.981458008289337158e-01 -1.540173143148422241e-01 -1.021633204072713852e-02 -3.045638799667358398e-01 1.426015645265579224e-01 -1.379488408565521240e-01 -4.083712771534919739e-02 -3.191170096397399902e-02
-1.745567768812179565e-01 -2.601738870143890381e-01 -2.026112973690032959e-01 2.637500762939453125e-01 3.011989966034889221e-02 -3.122390210628509521e-01 1.595030874013900757e-01 -9.806778281927108765e-02 -2.025039047002792358e-01 6.482984870672225952e-02 -6.332048773765563965e-02 2.942693531513214111e-01 3.346623852849006653e-02 4.111010953783988953e-02 -1.177026554942131042e-01 1.220287233591079712e-01 2.721835970878601074e-01 7.407369092106819153e-03 3.955657407641410828e-02 -2.161480486392974854e-01 8.551000803709030151e-02 -1.843618042767047882e-02 -3.621078729629516602e-01 2.868562042713165283e-01 1.764918565750122070e-01 -1.586088538169860840e-01 -5.256452783942222595e-02 -1.822762340307235718e-01 -6.196038424968719482e-02 -2.169749736785888672e-01 3.941877558827400208e-02 -4.633190482854843140e-02
1.957794278860092163e-01 -1.126780919730663300e-02 2.399422228336334229e-01 1.403219699859619141e-01 -9.016822278499603271e-02 -3.049527704715728760e-01 9.295681118965148926e-02 -1.776024103164672852e-01 2.036284208297729492e-01 1.590436846017837524e-01 -6.911800056695938110e-02 -2.072642929852008820e-02 -2.116450220346450806e-01 3.034314811229705811e-01 1.884875893592834473e-01 2.544869482517242432e-01 2.696587741374969482e-01 -1.578976362943649292e-01 2.070535570383071899e-01 1.943262964487075806e-01 -2.108057141304016113e-01 3.421531617641448975e-02 -1.652995198965072632e-01 -1.049995198845863342e-01 -1.668914258480072021e-01 -1.712561845779418945e-01 2.712068706750869751e-02 -6.304091215133666992e-02 -6.624807417392730713e-02 -2.806625068187713623e-01 -1.433112621307373047e-01 7.758723944425582886e-02
-3.007758855819702148e-01 -2.047956585884094238e-01 -1.435051411390304565e-01 1.718979328870773315e-01 -1.631861552596092224e-02 -1.200953647494316101e-01 9.298718720674514771e-02 1.085390709340572357e-02 4.524618387222290039e-02 2.200311571359634399e-01 -2.952045500278472900e-01 -9.685835242271423340e-02 -1.280034519731998444e-02 -8.508771657943725586e-02 1.717246621847152710e-01 1.759436279535293579e-01 -7.356030493974685669e-02 -2.500499784946441650e-02 2.819178700447082520e-01 2.362152189016342163e-02 -2.322902083396911621e-01 -1.027341037988662720e-01 -3.040314614772796631e-01 -1.714853942394256592e-01 2.340233922004699707e-01 -4.342558328062295914e-03 -2.665691673755645752e-01 -2.496491521596908569e-01 -2.592650353908538818e-01 -1.983330994844436646e-01 5.531295761466026306e-02 -9.459479898214340210e-02
2.106436043977737427e-01 -3.603039383888244629e-01 7.560837268829345703e-02 1.112286448478698730e-01 -2.774712629616260529e-02 -3.287972807884216309e-01 -1.501027960330247879e-02 -1.153863966464996338e-01 2.328455150127410889e-01 1.531310975551605225e-01 -1.166934147477149963e-01 8.272562175989151001e-02 5.163541436195373535e-02 2.756178379058837891e-01 -1.255154758691787720e-01 2.838725745677947998e-01 -6.678777188062667847e-02 -1.582020968198776245e-01 -1.181553229689598083e-01 -2.682458162307739258e-01 1.327808946371078491e-01 -5.646327883005142212e-02 -3.498020470142364502e-01 -2.854846790432929993e-02 -1.397841125726699829e-01 -1.573741436004638672e-01 8.385720849037170410e-02 -9.571619331836700439e-02 -2.017640471458435059e-01 -1.691597849130630493e-01 -5.439230427145957947e-02 -1.415149867534637451e-01
2.556314766407012939e-01 -3.067884780466556549e-02 -1.625715345144271851e-01 1.818671673536300659e-01 1.511946171522140503e-01 -1.109290122985839844e-01 1.592798084020614624e-01 -3.866859897971153259e-02 8.037264645099639893e-02 7.696202397346496582e-02 -2.786284685134887695e-01 5.628018826246261597e-02 -1.830020844936370850e-01 3.355607688426971436e-01 -2.016341090202331543e-01 2.764323651790618896e-01 1.737060695886611938e-01 -1.739382743835449219e-01 2.053347229957580566e-01 -1.478793919086456299e-01 -4.973981156945228577e-02 -4.177158232778310776e-03 -4.174607098102569580e-01 6.989578902721405029e-02 -2.587264478206634521e-01 6.573291122913360596e-02 -3.215564414858818054e-02 -2.548692822456359863e-01 -2.709864638745784760e-02 7.144963741302490234e-02 1.016437821090221405e-02 8.077776432037353516e-02
-9.633850306272506714e-02 4.067732393741607666e-02 -6.786508858203887939e-02 9.518498182296752930e-02 1.954460889101028442e-01 -2.742805778980255127e-01 8.176123350858688354e-02 1.427223384380340576e-01 2.723391912877559662e-02 -9.576928615570068359e-02 -2.366361618041992188e-01 -2.933087944984436035e-02 -6.153195165097713470e-03 2.899666130542755127e-01 1.639980450272560120e-02 -7.442864775657653809e-02 3.614072455093264580e-03 -1.566115915775299072e-01 3.261182606220245361e-01 2.726168930530548096e-02 1.021813228726387024e-01 1.356996595859527588e-01 -2.966654300689697266e-01 -9.699852764606475830e-02 1.065722778439521790e-01 -2.892107963562011719e-01 1.541007608175277710e-01 3.971510007977485657e-02 -3.216146826744079590e-01 -3.811857998371124268e-01 2.261757999658584595e-01 9.341831319034099579e-03
2.046125531196594238e-01 -4.978027939796447754e-01 -2.045617066323757172e-02 -1.226581037044525146e-01 1.975871175527572632e-01 -1.645932495594024658e-01 -4.079141095280647278e-02 -7.305794954299926758e-02 6.734503805637359619e-02 5.823590233922004700e-02 -2.581398487091064453e-01 -5.688123777508735657e-02 -2.298435568809509277e-01 5.197757482528686523e-02 -4.706813953816890717e-03 3.293745815753936768e-01 -2.466299384832382202e-02 5.383630096912384033e-02 2.424741834402084351e-01 2.242890596389770508e-01 -9.193423390388488770e-02 1.345193535089492798e-01 -7.705513387918472290e-02 -5.675319954752922058e-02 2.298380881547927856e-01 -2.530825436115264893e-01 5.254818126559257507e-02 1.277129352092742920e-02 -2.790834903717041016e-01 -1.225829347968101501e-01 1.353648155927658081e-01 2.326645329594612122e-02
6.425104290246963501e-02 -3.449155390262603760e-01 -3.107119165360927582e-02 2.093587815761566162e-01 5.500945821404457092e-02 -3.277045786380767822e-01 1.758109927177429199e-01 9.557557851076126099e-02 -1.770661473274230957e-01 2.795344032347202301e-02 -3.826285004615783691e-01 -2.298140525817871094e-01 -1.847103238105773926e-01 -6.362318247556686401e-02 1.086291447281837463e-01 1.060010865330696106e-02 -4.301448538899421692e-02 -2.006918191909790039e-01 -3.235782310366630554e-02 -2.867516577243804932e-01 -8.135607093572616577e-02 2.664945647120475769e-02 7.488662959076464176e-04 1.314621269702911377e-01 1.513924598693847656e-01 -1.423830389976501465e-01 -7.624949514865875244e-02 -1.346719861030578613e-01 -4.835614189505577087e-02 -2.513278126716613770e-01 3.067332804203033447e-01 1.532033383846282959e-01
-3.065195307135581970e-02 -2.387077063322067261e-01 -2.341407351195812225e-02 2.125552445650100708e-01 -1.444523781538009644e-02 -2.797641456127166748e-01 7.522059231996536255e-02 -2.119097709655761719e-01 1.534905433654785156e-01 8.407197892665863037e-02 -2.138221412897109985e-01 -1.144693493843078613e-01 3.193468600511550903e-02 -1.427621990442276001e-01 2.287091463804244995e-01 7.516657933592796326e-03 1.348465681076049805e-01 -4.171754717826843262e-01 -1.192113682627677917e-01 -1.495134532451629639e-01 -1.083787083625793457e-01 -1.589452773332595825e-01 -1.606230735778808594e-01 1.503213942050933838e-01 -2.348690778017044067e-01 -3.053838908672332764e-01 -7.351548224687576294e-02 -4.750918969511985779e-02 -3.393978774547576904e-01 -3.047885932028293610e-02 9.008070081472396851e-02 9.790623933076858521e-02
7.597031071782112122e-03 -2.308186888694763184e-01 1.440721601247787476e-01 2.612108588218688965e-01 -1.153830736875534058e-01 -2.499605417251586914e-01 -5.315802246332168579e-02 -2.350095212459564209e-01 -5.887675285339355469e-02 1.620189398527145386e-01 7.495888322591781616e-02 4.291575402021408081e-02 -2.732921540737152100e-01 2.471612840890884399e-01 4.595602154731750488e-01 1.131171807646751404e-01 1.099202632904052734e-01 -9.386476129293441772e-02 7.114148885011672974e-02 -1.566992253065109253e-01 1.773344725370407104e-01 -1.923107057809829712e-01 -3.084819018840789795e-01 -8.895692415535449982e-03 -6.097549572587013245e-02 -2.171379476785659790e-01 -1.486158072948455811e-01 -1.259249001741409302e-01 9.510455280542373657e-02 1.618291996419429779e-02 -1.197664290666580200e-01 -1.554250717163085938e-02
-2.449299441650509834e-03 -7.101195305585861206e-02 1.615295857191085815e-01 1.268322765827178955e-01 3.222917392849922180e-02 -3.550241887569427490e-01 4.730650223791599274e-03 -1.616765260696411133e-01 -1.720825582742691040e-01 2.027225643396377563e-01 -2.483014762401580811e-01 2.042019218206405640e-01 -1.374091058969497681e-01 -1.826241263188421726e-03 6.896921992301940918e-02 1.737708747386932373e-01 2.645641267299652100e-01 -2.157501578330993652e-01 2.743595242500305176e-01 2.272772341966629028e-01 2.818984687328338623e-01 1.226878389716148376e-01 -1.911953538656234741e-01 -8.372553437948226929e-02 -2.307580113410949707e-01 -1.974526792764663696e-01 1.575258672237396240e-01 -7.711338996887207031e-02 1.098332032561302185e-01 -1.080222129821777344e-01 -1.689947843551635742e-01 -1.216059625148773193e-01
1.856104433536529541e-01 -3.554060682654380798e-02 -1.704731434583663940e-01 3.876340761780738831e-02 1.885395944118499756e-01 -4.930993020534515381e-01 -2.707136981189250946e-02 -3.597427159547805786e-02 -2.838775217533111572e-01 1.187289953231811523e-01 -8.325740694999694824e-02 2.359638810157775879e-01 -6.267387419939041138e-02 3.007774353027343750e-01 3.084063157439231873e-02 2.410676032304763794e-01 1.527745276689529419e-01 -1.178394034504890442e-01 3.217920660972595215e-01 -3.065122524276375771e-03 -1.857171952724456787e-01 1.624971441924571991e-02 1.742540895938873291e-01 -4.572501406073570251e-02 -1.065151318907737732e-01 -1.255461759865283966e-02 1.465227603912353516e-01 -9.257967025041580200e-02 -1.858241111040115356e-01 -2.130001187324523926e-01 -1.062427088618278503e-01 3.900438174605369568e-02
-1.461796760559082031e-01 -2.761843800544738770e-02 -1.682091653347015381e-01 3.011512756347656250e-01 -2.596865780651569366e-02 -2.740871608257293701e-01 1.221185103058815002e-01 -1.337566375732421875e-01 1.557350754737854004e-01 6.203052774071693420e-02 -3.807037174701690674e-01 -1.034381985664367676e-02 -8.389073610305786133e-02 1.126808971166610718e-01 1.798626780509948730e-01 2.995698750019073486e-01 4.595141410827636719e-01 3.243948146700859070e-02 -3.774971142411231995e-02 2.095155864953994751e-01 -1.498353481292724609e-01 -5.152992159128189087e-02 -6.007603555917739868e-02 -2.130877524614334106e-01 -1.252614408731460571e-01 -8.315005898475646973e-02 -5.876740068197250366e-02 1.221040356904268265e-02 6.369628012180328369e-02 -7.985556125640869141e-02 2.081424742937088013e-01 1.539355218410491943e-01
-5.978269875049591064e-02 -1.017446964979171753e-01 9.496419131755828857e-02 4.066799283027648926e-01 -2.142994552850723267e-01 -2.910588085651397705e-01 -1.629688292741775513e-01 -5.637687444686889648e-02 1.026171818375587463e-01 1.563658565282821655e-01 -5.751480907201766968e-02 -5.311776325106620789e-02 -1.409213542938232422e-01 -3.552968055009841919e-02 3.662602901458740234e-01 1.158887594938278198e-01 -5.789151787757873535e-02 -2.899416983127593994e-01 3.069872856140136719e-01 6.015863269567489624e-03 -1.041333377361297607e-02 1.968765072524547577e-02 -2.478889226913452148e-01 -9.140454977750778198e-02 5.800801143050193787e-02 1.144719719886779785e-01 -1.393734216690063477e-01 -1.737818866968154907e-01 -2.496057301759719849e-01 -1.812820434570312500e-01 -4.005892202258110046e-02 1.631661951541900635e-01
-2.149559110403060913e-01 5.961630493402481079e-02 -1.457858085632324219e-01 2.664248645305633545e-01 2.379310578107833862e-01 1.213066000491380692e-02 7.273875176906585693e-02 1.103029698133468628e-01 -4.899390414357185364e-02 1.658820658922195435e-01 -1.088111028075218201e-01 2.267048880457878113e-02 -4.044993221759796143e-01 1.099186576902866364e-02 2.923559248447418213e-01 1.093776896595954895e-01 2.660464867949485779e-02 -1.872606128454208374e-01 1.464675813913345337e-01 -1.792114675045013428e-01 8.155526220798492432e-02 1.585972458124160767e-01 -1.347955316305160522e-01 2.696037851274013519e-02 1.860980242490768433e-01 -1.019551455974578857e-01 -8.534204959869384766e-02 -3.626532256603240967e-01 -3.525445163249969482e-01 -5.199307948350906372e-02 8.688038587570190430e-02 1.480853259563446045e-01
5.141011439263820648e-03 -3.011281136423349380e-03 -8.641590923070907593e-02 2.809577584266662598e-01 -1.366500055155484006e-05 -3.445992469787597656e-01 1.247460395097732544e-02 -2.683801054954528809e-01 -9.408805519342422485e-02 1.187837272882461548e-01 1.041841879487037659e-01 5.544948205351829529e-02 7.998045533895492554e-03 -2.705251872539520264e-01 -3.798709437251091003e-02 2.351064383983612061e-01 1.468106955289840698e-01 -8.716163039207458496e-02 1.883238404989242554e-01 4.281136021018028259e-02 2.242504358291625977e-01 -3.467597663402557373e-01 -2.574217915534973145e-01 2.444427162408828735e-01 1.611305326223373413e-01 9.113370440900325775e-03 1.341672800481319427e-02 -1.555137187242507935e-01 -1.839584670960903168e-03 -2.405786700546741486e-02 -2.462515383958816528e-01 2.848505377769470215e-01
3.574081063270568848e-01 -6.300739012658596039e-03 1.187152341008186340e-01 6.955479085445404053e-02 1.140256971120834351e-01 -3.343874216079711914e-01 -2.281750887632369995e-01 -1.825576275587081909e-01 -1.790745742619037628e-02 -2.295613661408424377e-02 -1.877756863832473755e-01 -1.599934697151184082e-01 -1.226080954074859619e-01 -6.877110898494720459e-02 3.377687186002731323e-03 3.758711814880371094e-01 -3.176738694310188293e-02 -1.450606286525726318e-01 1.183369681239128113e-01 2.691153995692729950e-02 2.667157649993896484e-01 2.922860346734523773e-02 5.148581787943840027e-02 6.008012220263481140e-02 -8.981217443943023682e-02 -2.778912186622619629e-01 -1.865468360483646393e-02 -1.260826289653778076e-01 -5.039902776479721069e-02 -4.311392307281494141e-01 -1.170133948326110840e-01 -4.053564742207527161e-02
-4.516814276576042175e-02 -7.813109457492828369e-02 -1.942913979291915894e-01 3.118024468421936035e-01 2.438068157061934471e-03 3.445690125226974487e-02 4.540147259831428528e-02 -3.756429534405469894e-03 1.281927675008773804e-01 -2.224434353411197662e-02 -1.602766364812850952e-01 6.988663971424102783e-02 -1.004663780331611633e-01 1.932626776397228241e-02 1.285781413316726685e-01 3.852119147777557373e-01 4.493778645992279053e-01 -1.017695143818855286e-01 1.001889035105705261e-01 3.529677912592887878e-02 2.144122272729873657e-01 -2.872717976570129395e-01 -1.938439458608627319e-01 -7.803214341402053833e-02 7.114063948392868042e-02 1.198478862643241882e-01 -6.411522626876831055e-02 -1.308503746986389160e-01 -2.291745096445083618e-01 2.413048036396503448e-02 2.717824876308441162e-01 2.595362663269042969e-01
1.706129163503646851e-01 -4.019319713115692139e-01 -1.598477065563201904e-01 -4.675885289907455444e-02 3.111745789647102356e-02 -2.290048897266387939e-01 1.362858116626739502e-01 -8.398631215095520020e-02 1.776484698057174683e-01 2.192871570587158203e-01 -1.697162911295890808e-02 3.219543993473052979e-01 -1.038742065429687500e-01 -3.802910074591636658e-02 -5.100815743207931519e-02 2.307639867067337036e-01 4.065933451056480408e-02 -1.178655102849006653e-01 1.288379877805709839e-01 1.056511998176574707e-01 -6.188325211405754089e-02 -2.115404754877090454e-01 -2.237021774053573608e-01 1.152952983975410461e-01 -3.059899210929870605e-01 -3.250333666801452637e-01 8.385945856571197510e-02 -1.988787055015563965e-01 -4.551646113395690918e-02 -2.160910516977310181e-01 -7.894874579505994916e-05 -3.219735622406005859e-02
-3.210358321666717529e-03 -1.976523399353027344e-01 -1.521395295858383179e-01 6.108485534787178040e-02 -3.251703456044197083e-02 -1.965511292219161987e-01 1.144930124282836914e-01 -1.203966140747070312e-01 1.070303693413734436e-01 2.077537328004837036e-01 -1.837786138057708740e-01 -6.261637061834335327e-02 -1.723031699657440186e-01 -1.425623893737792969e-01 2.405738979578018188e-01 4.657892137765884399e-02 2.286933958530426025e-01 -4.061978161334991455e-01 -6.333485245704650879e-02 -8.131749927997589111e-02 -2.714745141565799713e-02 -1.275701355189085007e-02 -1.501346826553344727e-01 1.299324482679367065e-01 -7.122271507978439331e-02 -4.202040433883666992e-01 -7.186262309551239014e-02 2.606333047151565552e-02 -3.635786771774291992e-01 8.462455868721008301e-02 1.731306463479995728e-01 1.983054131269454956e-01
-2.695359289646148682e-01 -3.280872106552124023e-01 -1.838781386613845825e-01 3.022814691066741943e-01 -6.755452603101730347e-02 -9.722368791699409485e-03 5.606426857411861420e-03 -1.668045520782470703e-01 -1.843314021825790405e-01 1.609261929988861084e-01 -9.202050417661666870e-02 -1.014403402805328369e-01 -1.841168105602264404e-01 4.036144167184829712e-02 -1.452985107898712158e-01 2.425133250653743744e-03 3.729330599308013916e-01 -2.679204940795898438e-01 2.580512464046478271e-01 -8.493920788168907166e-03 -3.085835874080657959e-01 -1.129800751805305481e-01 -5.020632594823837280e-02 -1.505384501069784164e-02 -6.986320018768310547e-02 3.077007643878459930e-02 -6.896136701107025146e-02 -2.633982002735137939e-01 -9.636226296424865723e-02 -2.041933834552764893e-01 8.661712706089019775e-02 5.287227686494588852e-03
1.319019496440887451e-01 -2.665604054927825928e-01 -4.834721237421035767e-02 3.360552489757537842e-01 1.988624185323715210e-01 -2.709382772445678711e-02 3.560429438948631287e-02 -2.201922535896301270e-01 -7.689790427684783936e-02 -3.837132081389427185e-02 -2.801499143242835999e-02 -7.169959694147109985e-02 -3.061882853507995605e-01 -2.966793626546859741e-02 8.723673224449157715e-02 -2.345947325229644775e-01 1.007904186844825745e-01 -4.695079848170280457e-02 3.374239206314086914e-01 2.491847574710845947e-01 -2.406273335218429565e-01 -1.994905769824981689e-01 -1.784629523754119873e-01 -8.442579954862594604e-02 -2.128609716892242432e-01 -2.088822610676288605e-02 4.483886808156967163e-02 -2.401336133480072021e-01 -5.413545668125152588e-02 -2.123526781797409058e-01 -1.491648256778717041e-01 1.870182603597640991e-01
1.947356760501861572e-01 -2.695482373237609863e-01 -2.147866189479827881e-01 -9.557536244392395020e-02 2.401029877364635468e-02 -2.004619985818862915e-01 -1.593382954597473145e-01 -6.813345104455947876e-02 3.370648995041847229e-02 2.641036808490753174e-01 -8.687640726566314697e-02 1.671782284975051880e-01 -1.127989664673805237e-01 -3.398361802101135254e-02 -2.696495652198791504e-01 3.704412579536437988e-01 2.317181974649429321e-01 -6.537304073572158813e-02 1.068231314420700073e-01 6.277762353420257568e-02 -3.656885400414466858e-02 -2.816458642482757568e-01 -3.193129599094390869e-01 1.090836673974990845e-01 -2.226455658674240112e-01 -8.935425430536270142e-02 -1.275087594985961914e-01 -1.130242124199867249e-01 -6.375441700220108032e-02 -1.708213388919830322e-01 -3.376671671867370605e-02 2.105910778045654297e-01
1.532966941595077515e-01 9.906916320323944092e-02 -1.510077565908432007e-01 2.864508330821990967e-01 4.896416515111923218e-02 -1.000432595610618591e-01 1.267665158957242966e-02 -2.257159650325775146e-01 -1.786080747842788696e-02 -2.359418757259845734e-02 -3.517270386219024658e-01 2.433374896645545959e-02 -2.262766957283020020e-01 4.906729981303215027e-02 1.296957582235336304e-01 1.530683636665344238e-01 1.634444743394851685e-01 6.295377761125564575e-02 1.492848694324493408e-01 2.586202919483184814e-01 3.884973004460334778e-02 -1.752007305622100830e-01 -3.295917809009552002e-01 1.656829416751861572e-01 -2.970269918441772461e-01 -7.254555821418762207e-02 3.668280690908432007e-02 1.857952214777469635e-02 8.648633956909179688e-02 8.020596206188201904e-02 -8.937293291091918945e-02 4.172062575817108154e-01
-7.922548055648803711e-02 -1.685201823711395264e-01 -4.450839161872863770e-01 1.122104004025459290e-01 2.302025258541107178e-01 -1.720853596925735474e-01 1.299456208944320679e-01 -5.857472121715545654e-02 6.800461560487747192e-02 -2.403280735015869141e-01 -2.407540977001190186e-01 1.361881643533706665e-01 -2.343662977218627930e-01 2.658713757991790771e-01 -4.066666588187217712e-02 1.447491496801376343e-01 1.214492134749889374e-02 -8.379803597927093506e-02 -1.647741347551345825e-01 -1.184826493263244629e-01 1.151084303855895996e-01 -1.613106578588485718e-01 -6.102000176906585693e-02 1.939658671617507935e-01 -4.003776237368583679e-02 -2.903313040733337402e-01 -1.063130870461463928e-01 -1.831411719322204590e-01 -1.241266652941703796e-01 -1.000901088118553162e-01 2.070101350545883179e-01 1.913225054740905762e-01
1.202914342284202576e-01 -2.149064280092716217e-02 -1.811092793941497803e-01 2.424386292695999146e-01 -4.243160039186477661e-02 -3.457746207714080811e-01 5.105514079332351685e-02 -3.236603140830993652e-01 -1.466015577316284180e-01 2.294897735118865967e-01 2.459640055894851685e-02 -1.117178499698638916e-01 -2.909685075283050537e-01 1.016323175281286240e-02 2.205115854740142822e-01 1.948097348213195801e-01 -2.745142765343189240e-02 -1.555709689855575562e-01 1.742541939020156860e-01 -1.333544850349426270e-01 -1.101022586226463318e-01 2.936733327805995941e-02 1.123014912009239197e-01 8.705666661262512207e-02 -1.615859270095825195e-01 -4.185626804828643799e-01 -7.122922688722610474e-02 -1.788686513900756836e-01 5.495401844382286072e-02 -2.247492074966430664e-01 8.656976372003555298e-02 2.245835214853286743e-02
1.058781445026397705e-01 -1.556552201509475708e-01 -2.800379693508148193e-01 9.176077693700790405e-02 2.081833630800247192e-01 6.431035697460174561e-03 1.799354404211044312e-01 -1.810301840305328369e-01 -5.238282680511474609e-02 -1.843123883008956909e-01 -1.030756980180740356e-01 1.575117930769920349e-02 -1.875008046627044678e-01 2.093517184257507324e-01 1.422199308872222900e-01 1.717839688062667847e-01 3.747211098670959473e-01 -1.677106916904449463e-01 1.046105325222015381e-01 -6.770547479391098022e-02 -2.749573439359664917e-03 -1.953723430633544922e-01 1.092665493488311768e-01 2.712035477161407471e-01 -2.111947983503341675e-01 -2.832817435264587402e-01 -3.316499665379524231e-02 -2.481232136487960815e-01 -2.773537533357739449e-03 2.349530905485153198e-02 6.198678165674209595e-03 3.114924132823944092e-01
1.798958927392959595e-01 -2.691844701766967773e-01 -2.321838289499282837e-01 4.412471652030944824e-01 -9.512764960527420044e-02 -3.564373254776000977e-01 -3.423734335228800774e-03 -7.978734374046325684e-02 -1.868868619203567505e-01 5.979150906205177307e-02 -1.014743223786354065e-01 1.326268911361694336e-01 -2.808647453784942627e-01 1.439645141363143921e-01 2.731512784957885742e-01 1.923908442258834839e-01 -1.634525358676910400e-01 -6.853172183036804199e-02 1.324945837259292603e-01 -4.586673527956008911e-02 -4.883401095867156982e-02 -7.475739717483520508e-02 7.021882385015487671e-02 -8.437617123126983643e-02 -3.123543458059430122e-03 -2.893171310424804688e-01 -1.121497675776481628e-01 -1.045231074094772339e-01 -3.196757659316062927e-02 -3.859166055917739868e-02 -2.549279853701591492e-02 2.121222764253616333e-01
-7.710562646389007568e-02 -1.179965361952781677e-01 -8.255430310964584351e-02 1.746622920036315918e-01 2.273937463760375977e-01 -1.643611043691635132e-01 4.224910214543342590e-02 1.683084219694137573e-01 2.102599479258060455e-02 -2.680016309022903442e-02 -2.356690764427185059e-01 -9.801826626062393188e-02 -2.027791887521743774e-01 -1.748141497373580933e-01 2.448465377092361450e-01 -1.772643178701400757e-01 9.401274472475051880e-02 -2.622749805450439453e-01 1.977916210889816284e-01 -1.015600860118865967e-01 7.005052175372838974e-03 1.590705811977386475e-01 -7.095325738191604614e-02 7.380922790616750717e-03 9.413282573223114014e-02 -1.988251209259033203e-01 -4.670985788106918335e-02 -4.520086646080017090e-01 -3.899264037609100342e-01 -1.427567303180694580e-01 -1.295674443244934082e-01 5.490716919302940369e-02
1.002394184470176697e-01 -1.330034434795379639e-01 -2.503054440021514893e-01 1.903906315565109253e-01 3.344390094280242920e-01 -1.846283227205276489e-01 3.670038282871246338e-01 -7.604772597551345825e-02 2.144225873053073883e-03 -1.925986558198928833e-01 -1.424312889575958252e-01 -6.719519197940826416e-02 -1.613218039274215698e-01 1.422738283872604370e-01 9.216073155403137207e-02 6.544308364391326904e-02 2.948718667030334473e-01 -4.472409188747406006e-02 -7.562838494777679443e-02 4.087319597601890564e-02 4.117704182863235474e-02 -2.100834399461746216e-01 1.264178100973367691e-02 2.536611557006835938e-01 -1.647839397192001343e-01 -1.575160622596740723e-01 2.239552326500415802e-02 -7.435330748558044434e-02 -2.449968755245208740e-01 -1.499342620372772217e-01 1.100982129573822021e-01 3.266653716564178467e-01
7.519440352916717529e-02 -1.903249919414520264e-01 -1.247006431221961975e-01 1.483029406517744064e-02 6.939104199409484863e-02 -6.620337069034576416e-02 1.002337485551834106e-01 -3.018478453159332275e-01 6.753091514110565186e-02 2.987813651561737061e-01 -1.660306453704833984e-01 5.951556563377380371e-02 -2.147854417562484741e-01 2.847309708595275879e-01 3.202596306800842285e-01 -2.036781907081604004e-01 7.019376754760742188e-02 -4.099104702472686768e-01 3.651664853096008301e-01 8.507660776376724243e-02 1.520751626230776310e-03 -2.691451609134674072e-01 6.824245303869247437e-02 -1.166699454188346863e-03 3.082504682242870331e-02 1.288361754268407822e-02 -1.013581231236457825e-01 -1.467679738998413086e-01 -5.328933894634246826e-02 -5.054393783211708069e-02 4.884387552738189697e-02 -6.672082096338272095e-02
-2.158510498702526093e-02 -1.856891810894012451e-01 -1.823200285434722900e-01 1.135046705603599548e-01 1.007810817100107670e-03 -1.464335620403289795e-01 2.801032066345214844e-01 -1.136648580431938171e-01 -5.379505082964897156e-02 -7.120651751756668091e-02 -8.479429036378860474e-02 -3.679741024971008301e-01 -3.658296307548880577e-03 2.964835427701473236e-02 4.068616926670074463e-01 3.364566713571548462e-02 -3.157320991158485413e-02 -2.315285056829452515e-01 2.893696129322052002e-01 -4.721885919570922852e-02 7.265496999025344849e-02 7.209916412830352783e-02 -1.717400252819061279e-01 2.360315918922424316e-01 6.917136162519454956e-02 2.702329074963927269e-03 9.866386651992797852e-02 -3.067708909511566162e-01 -2.297706454992294312e-01 1.000356897711753845e-01 -8.121012151241302490e-02 2.714907824993133545e-01
-1.502850651741027832e-02 -3.147949278354644775e-01 -2.188924998044967651e-01 -1.491745654493570328e-02 3.206246495246887207e-01 -4.647826775908470154e-02 1.507218778133392334e-01 -3.139598071575164795e-01 -1.079985573887825012e-01 -1.627176254987716675e-01 -2.409935928881168365e-02 2.085409685969352722e-02 1.855503022670745850e-02 -1.361523475497961044e-02 -1.743606477975845337e-01 2.519021630287170410e-01 2.556281089782714844e-01 -3.027294762432575226e-02 1.542141288518905640e-01 1.802431643009185791e-01 1.736272312700748444e-02 -1.242795512080192566e-01 -2.237825244665145874e-01 -1.235568299889564514e-01 -1.818739920854568481e-01 -1.330597847700119019e-01 -2.423970997333526611e-01 -2.186142653226852417e-01 -2.047553807497024536e-01 -6.353625655174255371e-02 2.027851790189743042e-01 2.114537805318832397e-01
2.132609486579895020e-01 -1.594513207674026489e-01 -2.027989625930786133e-01 2.244059294462203979e-01 -4.449038952589035034e-02 -3.532330039888620377e-03 -6.622826308012008667e-02 -1.129060760140419006e-01 -4.879717528820037842e-02 1.577038764953613281e-01 -7.809042185544967651e-02 -2.621692046523094177e-02 -3.574979603290557861e-01 2.899861931800842285e-01 -1.569787710905075073e-01 -1.016351878643035889e-01 9.112340211868286133e-02 -3.438507914543151855e-01 3.001464009284973145e-01 1.324556618928909302e-01 7.280220836400985718e-02 -2.151352763175964355e-01 -8.628464490175247192e-02 -7.570153474807739258e-02 -1.010654941201210022e-01 7.707308232784271240e-02 -4.801531508564949036e-02 -1.364269554615020752e-01 -3.318738937377929688e-01 -2.976173162460327148e-01 -5.348571017384529114e-02 -5.461909458972513676e-04
-2.640786767005920410e-01 -4.662151634693145752e-02 -1.430413424968719482e-01 1.689379215240478516e-01 9.436748176813125610e-02 -4.874540865421295166e-01 2.028356641530990601e-01 -1.565036177635192871e-01 1.147243678569793701e-01 2.173442095518112183e-01 -2.225457876920700073e-01 -1.980262696743011475e-01 -1.362622827291488647e-01 1.138066649436950684e-01 1.353466659784317017e-01 1.488286629319190979e-02 -1.229702215641736984e-02 -1.124159619212150574e-01 1.946281045675277710e-01 -5.826693400740623474e-02 -1.700638681650161743e-01 -7.690595835447311401e-02 -1.211918075568974018e-03 2.842353880405426025e-01 5.906528234481811523e-02 -9.655181318521499634e-02 -2.871089577674865723e-01 -1.567599922418594360e-01 -2.318592220544815063e-01 -9.480568021535873413e-02 1.098750010132789612e-01 5.837945267558097839e-02
2.379750460386276245e-01 -3.041878156363964081e-02 2.881419956684112549e-01 1.386482566595077515e-01 6.411748379468917847e-02 -1.873248815536499023e-01 1.500180363655090332e-01 -2.288447618484497070e-01 -3.801053762435913086e-02 7.753761857748031616e-02 -3.507084026932716370e-02 1.160919740796089172e-01 -1.996323615312576294e-01 1.294278949499130249e-01 9.706881642341613770e-02 2.335770875215530396e-01 2.424631863832473755e-01 -3.245783746242523193e-01 2.076557427644729614e-01 2.900406122207641602e-01 -1.334561556577682495e-01 5.377127975225448608e-02 -5.405351147055625916e-02 -1.649937182664871216e-01 -1.619783192873001099e-01 -2.881643176078796387e-01 -6.967722624540328979e-02 -4.189163073897361755e-02 -1.205510944128036499e-01 -2.390272021293640137e-01 -2.224389612674713135e-01 6.407239288091659546e-02
-6.087273359298706055e-02 2.270696451887488365e-03 8.188652247190475464e-02 1.343912780284881592e-01 3.274165093898773193e-01 -1.704774945974349976e-01 5.502795055508613586e-02 -1.637541353702545166e-01 -1.471963524818420410e-01 -4.516816884279251099e-02 9.048563987016677856e-02 -4.971274361014366150e-02 -2.244528383016586304e-01 -1.722995638847351074e-01 -1.059093326330184937e-02 -4.472097381949424744e-02 2.081466373056173325e-03 -9.155052900314331055e-02 1.364414542913436890e-01 -1.518670320510864258e-01 1.891741454601287842e-01 2.124964892864227295e-01 -3.580302000045776367e-01 1.199469715356826782e-01 3.670013695955276489e-02 -3.550409972667694092e-01 -9.576668590307235718e-02 -3.253317624330520630e-02 -2.233150005340576172e-01 -3.722133040428161621e-01 -1.422594785690307617e-01 2.626978754997253418e-01
1.264764834195375443e-02 -6.445159763097763062e-02 -1.921583861112594604e-01 1.398740261793136597e-01 5.002025142312049866e-02 -1.210507452487945557e-01 2.588419914245605469e-01 -1.969745010137557983e-01 -7.469957321882247925e-02 -8.563429117202758789e-02 -8.624786883592605591e-02 4.039290174841880798e-02 -7.680611312389373779e-02 -2.706077098846435547e-01 1.428556442260742188e-01 2.952580749988555908e-01 -1.394044756889343262e-01 -2.539479732513427734e-01 1.488660573959350586e-01 1.218067947775125504e-02 -1.607625931501388550e-01 -1.023938357830047607e-01 -3.146398961544036865e-01 -1.612356603145599365e-01 1.919653266668319702e-01 -1.437972187995910645e-01 1.931741088628768921e-01 4.414058849215507507e-02 -1.674183607101440430e-01 -3.666378557682037354e-01 -2.833808064460754395e-01 -2.097023651003837585e-02
4.087829291820526123e-01 9.114902466535568237e-03 -1.027913019061088562e-01 -1.562093347311019897e-01 2.617227137088775635e-01 -3.117699027061462402e-01 -2.223592400550842285e-01 -4.062170535326004028e-02 1.298906840384006500e-02 -4.675311595201492310e-02 1.342749446630477905e-01 -5.765146017074584961e-02 -6.790586560964584351e-02 -8.870455622673034668e-02 1.543176025152206421e-01 3.128960728645324707e-01 3.323526382446289062e-01 -2.026909589767456055e-01 1.745507121086120605e-01 -9.101815521717071533e-02 2.611607611179351807e-01 -3.582337871193885803e-02 1.750514283776283264e-02 1.762411147356033325e-01 -1.083923429250717163e-01 -8.815751224756240845e-02 1.999180018901824951e-01 -1.868549436330795288e-01 -1.144763231277465820e-01 -1.237967833876609802e-01 7.941794395446777344e-02 5.345570296049118042e-02
4.217690601944923401e-02 -1.296328008174896240e-01 1.796052753925323486e-01 1.099048033356666565e-01 -1.257997006177902222e-01 -3.518149256706237793e-01 1.479285676032304764e-02 -2.128022462129592896e-01 2.698053121566772461e-01 2.670064270496368408e-01 -2.689447104930877686e-01 7.432660460472106934e-02 -2.597060501575469971e-01 3.077884614467620850e-01 3.281059861183166504e-01 1.025274842977523804e-01 1.494596153497695923e-01 -5.138264223933219910e-02 1.159588247537612915e-01 -3.828031942248344421e-03 -9.375912696123123169e-02 -3.152037411928176880e-02 -1.917041391134262085e-01 -1.113720387220382690e-01 1.437319517135620117e-01 -2.299069613218307495e-01 -3.222465515136718750e-02 -1.204035356640815735e-01 -4.556859284639358521e-02 -2.255620658397674561e-01 9.433056414127349854e-02 -3.747333586215972900e-02
9.367001056671142578e-02 -8.848543465137481689e-02 -2.042225450277328491e-01 2.641539275646209717e-01 -4.984574764966964722e-02 4.084566608071327209e-02 -9.820834547281265259e-02 -1.911505013704299927e-01 -2.146937698125839233e-01 -2.722443267703056335e-02 -5.801773443818092346e-02 5.617748200893402100e-02 -1.171958353370428085e-02 4.602834284305572510e-01 3.338295593857765198e-02 2.733754515647888184e-01 1.134852916002273560e-01 -2.082338035106658936e-01 1.265675872564315796e-01 2.059060931205749512e-01 -1.368177384138107300e-01 -1.400336325168609619e-01 -8.196263760328292847e-02 1.432102173566818237e-01 -3.343535959720611572e-02 1.082119643688201904e-01 2.967346906661987305e-01 -4.413230121135711670e-01 -2.729578129947185516e-02 9.754591621458530426e-03 -1.541135553270578384e-02 -5.862774327397346497e-02
-4.982645809650421143e-02 -2.593576610088348389e-01 -3.031619191169738770e-01 2.148361057043075562e-01 1.938482224941253662e-01 -8.869123458862304688e-02 9.279803186655044556e-02 -9.571948647499084473e-02 -7.624579221010208130e-02 -1.220468506217002869e-01 -6.574101746082305908e-02 1.749086976051330566e-01 -3.663671612739562988e-01 1.472642272710800171e-01 -5.433365702629089355e-02 3.647840619087219238e-01 1.363434344530105591e-01 -1.323963403701782227e-01 -1.837635487318038940e-01 -2.149306535720825195e-01 -3.708015382289886475e-02 -1.540893465280532837e-01 -1.482168138027191162e-01 2.398361712694168091e-01 -3.844349458813667297e-02 -2.462299317121505737e-01 3.494666144251823425e-02 -1.850026994943618774e-01 -4.424850642681121826e-02 -1.161012649536132812e-01 1.630448997020721436e-01 1.454348713159561157e-01
2.272999584674835205e-01 -3.116375207901000977e-01 -1.863465607166290283e-01 -9.086602181196212769e-02 -3.181208670139312744e-02 -5.252011120319366455e-02 3.017332218587398529e-02 -7.722327113151550293e-02 2.325024306774139404e-01 1.631402522325515747e-01 1.092413440346717834e-02 2.376503795385360718e-01 -1.808514595031738281e-01 -8.409978449344635010e-02 1.275510936975479126e-01 1.878182291984558105e-01 2.242390811443328857e-01 -9.782857447862625122e-02 1.112675294280052185e-01 6.254277378320693970e-02 -6.588794291019439697e-02 -2.752953767776489258e-01 -2.381357252597808838e-01 1.799234002828598022e-01 -2.324775904417037964e-01 -1.556078642606735229e-01 6.988999992609024048e-02 -1.528034359216690063e-01 -3.518993854522705078e-01 -1.965657323598861694e-01 -1.767006516456604004e-01 -1.531464308500289917e-01
-1.558216065168380737e-01 -1.450883895158767700e-01 -2.753639817237854004e-01 2.491085231304168701e-01 3.007020950317382812e-01 4.114454612135887146e-02 1.917502880096435547e-01 -6.651800870895385742e-02 -1.856256574392318726e-01 3.230296075344085693e-02 -1.161881387233734131e-01 4.426372423768043518e-02 1.100464612245559692e-01 -1.179973483085632324e-01 -2.997875213623046875e-02 2.517563700675964355e-01 -1.208825856447219849e-01 -1.152927875518798828e-01 4.246173202991485596e-01 7.473076879978179932e-02 -4.650186002254486084e-02 -1.146605014801025391e-01 -2.464359402656555176e-01 -5.656415224075317383e-02 1.519808620214462280e-01 -2.667408585548400879e-01 1.374305337667465210e-01 1.327040517935529351e-04 -7.264500856399536133e-02 -2.978893518447875977e-01 -1.216371133923530579e-01 1.650215834379196167e-01
2.735790014266967773e-01 -1.960029453039169312e-01 -1.602835720404982567e-03 -1.630686409771442413e-02 -7.194010168313980103e-02 -2.588883042335510254e-02 -1.039679273962974548e-01 -9.716001152992248535e-02 -1.498758643865585327e-01 -2.478898912668228149e-01 -1.392019987106323242e-01 -6.915402412414550781e-02 -1.759700179100036621e-01 3.897501528263092041e-02 -9.700027853250503540e-02 3.098888099193572998e-01 2.255323082208633423e-01 -5.817504227161407471e-02 -1.075993478298187256e-01 1.268898099660873413e-01 8.660324662923812866e-02 8.398034423589706421e-02 -2.671376764774322510e-01 4.367967136204242706e-03 2.443078756332397461e-01 -2.548007369041442871e-01 -3.130824267864227295e-01 -2.553458511829376221e-01 -3.162957429885864258e-01 -9.045629203319549561e-02 5.677776411175727844e-03 2.245569974184036255e-01
3.424326702952384949e-02 -1.979921162128448486e-01 1.187935620546340942e-01 1.642083078622817993e-01 -2.335504293441772461e-01 -2.820613980293273926e-01 -2.051882892847061157e-01 -2.572433352470397949e-01 6.928275525569915771e-02 2.432429604232311249e-02 4.619526863098144531e-02 3.672226518392562866e-02 -1.413913667201995850e-01 7.210462540388107300e-02 4.378788173198699951e-01 1.340094804763793945e-01 3.415458835661411285e-03 -2.458044737577438354e-01 2.686606943607330322e-01 -2.341719269752502441e-01 2.779884450137615204e-02 -4.181955754756927490e-02 -2.807869315147399902e-01 -1.292458027601242065e-01 1.325844079256057739e-01 -5.535064265131950378e-02 5.468183383345603943e-02 -2.944918274879455566e-01 -5.186422169208526611e-02 -1.660395562648773193e-01 -1.039400324225425720e-02 -7.854627072811126709e-02
2.752755582332611084e-01 -2.198067158460617065e-01 -5.705327168107032776e-02 9.822721779346466064e-02 5.366989597678184509e-02 -2.273551523685455322e-01 2.888290397822856903e-02 -4.231102019548416138e-02 -9.603365324437618256e-03 -1.464599221944808960e-01 -2.079525738954544067e-01 1.163904219865798950e-01 -1.621371358633041382e-01 -1.863497868180274963e-02 -2.573811709880828857e-01 2.623408734798431396e-01 1.955162286758422852e-01 3.314866870641708374e-02 2.514541447162628174e-01 1.622523218393325806e-01 -2.175181061029434204e-01 -1.863277256488800049e-01 -3.484659492969512939e-01 1.522229313850402832e-01 -5.577738210558891296e-02 -2.016166001558303833e-01 -1.594935506582260132e-01 -1.200148910284042358e-01 5.643940716981887817e-02 -5.386575683951377869e-02 -1.838558316230773926e-01 2.945630252361297607e-01
1.038891151547431946e-01 -7.603503018617630005e-02 -1.676954478025436401e-01 2.243981510400772095e-01 -4.855171591043472290e-02 -2.477255649864673615e-02 -3.947719931602478027e-02 -2.258592545986175537e-01 -1.466692686080932617e-01 -7.972829788923263550e-02 3.544048964977264404e-02 4.617086797952651978e-02 -2.743108570575714111e-01 6.592217087745666504e-02 -1.337590627372264862e-03 -1.842312663793563843e-01 8.781930059194564819e-02 -4.999867677688598633e-01 3.950524628162384033e-01 1.540352851152420044e-01 -2.030953578650951385e-02 2.515219151973724365e-02 -1.179254725575447083e-01 3.462244756519794464e-03 9.652693755924701691e-03 1.718759909272193909e-02 -3.129869699478149414e-02 -8.671970665454864502e-02 -2.156589776277542114e-01 -4.236662089824676514e-01 7.105306535959243774e-02 1.105513125658035278e-01
-7.848028838634490967e-02 -1.641752272844314575e-01 -2.118963152170181274e-01 1.784019023180007935e-01 -1.863803830929100513e-03 -3.787003457546234131e-01 1.193447560071945190e-01 -6.585011631250381470e-02 1.320786625146865845e-01 -1.078380495309829712e-01 1.123613640666007996e-01 -1.369388252496719360e-01 5.631296709179878235e-02 2.170200198888778687e-01 -6.797030102461576462e-03 2.233414351940155029e-01 3.704244196414947510e-01 -2.520338445901870728e-02 4.067312180995941162e-02 -2.042152583599090576e-01 -9.486650675535202026e-02 -8.367391675710678101e-02 -3.527739048004150391e-01 -5.700572580099105835e-02 2.026411294937133789e-01 -1.059825494885444641e-01 3.321381807327270508e-01 -1.388674378395080566e-01 4.182539135217666626e-02 -2.282745838165283203e-01 5.228178948163986206e-02 6.418989598751068115e-02
2.066572904586791992e-01 -1.578164994716644287e-01 -5.688943713903427124e-02 3.230508416891098022e-02 6.336434185504913330e-02 -1.532678157091140747e-01 3.047366440296173096e-01 -3.558899164199829102e-01 3.219493329524993896e-01 1.723794639110565186e-01 -2.162912189960479736e-01 -7.281436771154403687e-02 -1.804941892623901367e-01 1.218900457024574280e-01 -2.986568957567214966e-02 2.630245983600616455e-01 2.797076292335987091e-02 3.242532163858413696e-02 2.643965780735015869e-01 1.278248280286788940e-01 -1.128176301717758179e-01 -5.678702518343925476e-02 -1.939304023981094360e-01 1.769285649061203003e-01 2.575131058692932129e-01 -1.261948347091674805e-01 1.555391252040863037e-01 -2.392749860882759094e-02 -2.495524585247039795e-01 -1.740361899137496948e-01 -7.431606948375701904e-02 9.206658229231834412e-03
6.643803417682647705e-02 -2.823782563209533691e-01 -5.380487069487571716e-02 1.604929268360137939e-01 -1.430095732212066650e-01 -4.159037470817565918e-01 -1.355563849210739136e-01 -3.722305595874786377e-02 2.834775745868682861e-01 2.660995721817016602e-01 -2.034859061241149902e-01 1.387917548418045044e-01 6.427771411836147308e-03 1.226973384618759155e-01 -9.147634729743003845e-03 1.412289887666702271e-01 4.971147328615188599e-02 -1.751596778631210327e-01 -3.495198860764503479e-02 -2.399828732013702393e-01 4.404130578041076660e-02 -4.844620078802108765e-02 -4.868208765983581543e-01 2.537654526531696320e-02 -2.216210961341857910e-02 2.356683462858200073e-02 -4.007367882877588272e-03 -1.427744626998901367e-01 -1.252278536558151245e-01 -1.771276295185089111e-01 1.807088404893875122e-02 -1.559569090604782104e-01
-2.510225176811218262e-01 -2.889293432235717773e-01 1.620213985443115234e-01 1.747356653213500977e-01 6.674018502235412598e-02 -1.833817213773727417e-01 -2.909478358924388885e-02 -2.557597160339355469e-01 -2.377722226083278656e-02 -2.460865080356597900e-01 8.548247069120407104e-02 -1.567672193050384521e-01 -1.196271777153015137e-01 2.397821843624114990e-02 2.765359282493591309e-01 1.944292336702346802e-02 -4.131071269512176514e-02 -1.154432669281959534e-01 2.916411459445953369e-01 4.410355538129806519e-02 1.494438052177429199e-01 -1.180725023150444031e-01 -5.550823733210563660e-02 2.571451244875788689e-03 -3.743867948651313782e-02 5.163561552762985229e-02 -7.537631690502166748e-02 -3.561193048954010010e-01 -4.466382861137390137e-01 -1.376044601202011108e-01 -7.086180150508880615e-02 7.893136143684387207e-02
1.350902169942855835e-01 -3.229808807373046875e-01 2.544033229351043701e-01 1.296289116144180298e-01 4.293806105852127075e-02 -2.331113070249557495e-02 1.018174439668655396e-01 -1.679942458868026733e-01 -1.422579437494277954e-01 1.366137415170669556e-01 -1.812705099582672119e-01 -2.233188450336456299e-01 -2.011578828096389771e-01 -7.549697067588567734e-03 -1.808545589447021484e-01 2.261191308498382568e-01 2.730613648891448975e-01 1.547429710626602173e-01 1.116294711828231812e-01 1.466942764818668365e-02 8.491633832454681396e-02 -1.601650267839431763e-01 -1.136528775095939636e-01 2.330888956785202026e-01 -8.479884266853332520e-02 -2.558282911777496338e-01 -7.689231634140014648e-02 -7.448109984397888184e-02 -1.576202362775802612e-01 -3.428126275539398193e-01 -2.632411122322082520e-01 4.345206916332244873e-02
-1.185535490512847900e-01 -1.463325917720794678e-01 -1.885229498147964478e-01 1.528033465147018433e-01 -7.759603857994079590e-02 -4.701597094535827637e-01 2.731665074825286865e-01 -4.864396527409553528e-02 -9.917262941598892212e-03 -4.630441963672637939e-02 -3.047567903995513916e-01 -1.862625777721405029e-01 -1.380254775285720825e-01 2.096025496721267700e-01 1.153987348079681396e-01 -7.940614968538284302e-02 -2.554687857627868652e-01 -3.250664472579956055e-01 1.566969603300094604e-01 -8.833154290914535522e-02 9.495159983634948730e-02 -5.074668675661087036e-02 -9.716989099979400635e-02 -4.860213771462440491e-02 9.257116913795471191e-02 -1.430658549070358276e-01 6.024505943059921265e-02 -1.856448948383331299e-01 -3.088293224573135376e-02 -1.692538857460021973e-01 2.563985586166381836e-01 3.094492945820093155e-03
-1.294283866882324219e-01 -4.734136536717414856e-02 -2.446039170026779175e-01 2.312451899051666260e-01 -6.375455111265182495e-02 -2.234816551208496094e-01 -1.329580247402191162e-01 3.873329609632492065e-02 1.810213774442672729e-01 -1.632802784442901611e-01 -4.760995507240295410e-01 -7.633022218942642212e-02 -9.527461230754852295e-02 -3.225298225879669189e-02 1.072974950075149536e-01 2.009519338607788086e-01 2.349462807178497314e-01 -1.497023925185203552e-02 -2.190031483769416809e-02 1.370943937217816710e-04 7.338383793830871582e-02 -3.333907574415206909e-02 -3.852075934410095215e-01 3.699392825365066528e-02 -1.365925222635269165e-01 2.170187532901763916e-01 3.619995340704917908e-02 5.165332555770874023e-02 -1.418147534132003784e-01 -1.946773082017898560e-01 7.704037427902221680e-02 3.078053295612335205e-01
-1.499402150511741638e-02 -2.299279570579528809e-01 -3.633255064487457275e-01 2.631420642137527466e-02 1.883771866559982300e-01 8.324046619236469269e-03 6.078159436583518982e-03 -2.817972302436828613e-01 -1.953129470348358154e-01 -1.842484027147293091e-01 2.675330266356468201e-02 1.326922327280044556e-01 -1.077741011977195740e-01 4.859034717082977295e-02 -1.310677230358123779e-01 2.748376131057739258e-01 3.860372900962829590e-01 -1.492329090833663940e-01 2.065095454454421997e-01 5.999267101287841797e-02 -1.519425306469202042e-02 -3.392566367983818054e-02 -1.437749117612838745e-01 1.731647104024887085e-01 -3.157234489917755127e-01 -1.577278375625610352e-01 -4.888597875833511353e-02 -4.678525775671005249e-02 -1.036640331149101257e-01 -2.618713378906250000e-01 -1.517405826598405838e-02 1.543685197830200195e-01
7.786943763494491577e-02 -2.116900086402893066e-01 -2.041020989418029785e-01 3.775448501110076904e-01 1.247528567910194397e-01 -2.449183166027069092e-01 1.039163544774055481e-01 -9.510958194732666016e-02 -8.310734480619430542e-02 1.590060815215110779e-02 -2.506000101566314697e-01 1.809154748916625977e-01 -1.468612849712371826e-01 3.118389546871185303e-01 2.057732492685317993e-01 1.979240030050277710e-01 -4.890825599431991577e-02 -1.250508576631546021e-01 -4.309575073421001434e-03 1.254408657550811768e-01 -1.273999661207199097e-01 2.899841368198394775e-01 -2.187992073595523834e-02 9.064566111192107201e-04 9.384274482727050781e-02 -1.216237470507621765e-01 -2.150982767343521118e-01 -1.349409818649291992e-01 -2.755304872989654541e-01 -7.052638381719589233e-02 -2.387297749519348145e-01 7.727564871311187744e-02
4.486176744103431702e-02 -1.292966306209564209e-01 -1.807109103538095951e-03 1.272346973419189453e-01 1.204197108745574951e-01 -3.568592295050621033e-02 3.856124356389045715e-02 -1.555897742509841919e-01 -1.436958909034729004e-01 2.687994539737701416e-01 -1.823100745677947998e-01 4.378139376640319824e-01 -2.053676918148994446e-02 -2.922087674960494041e-03 1.042449623346328735e-01 1.515447944402694702e-01 2.491061836481094360e-01 -1.409226953983306885e-01 2.650826573371887207e-01 5.293761193752288818e-02 8.103693276643753052e-02 3.647401928901672363e-02 -9.956959635019302368e-02 1.742652207612991333e-01 -1.462126821279525757e-01 -3.310641944408416748e-01 2.927825748920440674e-01 -2.206456363201141357e-01 -1.161617189645767212e-01 -1.282836794853210449e-01 2.604119479656219482e-01 -7.217439264059066772e-02
-1.687586307525634766e-01 -2.791360020637512207e-01 -3.001837432384490967e-02 1.676502376794815063e-01 -1.015197485685348511e-01 -8.545146882534027100e-02 -1.725511997938156128e-01 4.485331103205680847e-02 -6.172845140099525452e-03 -1.511010229587554932e-01 -2.308703958988189697e-01 -2.080933302640914917e-01 7.129929959774017334e-02 -8.232639729976654053e-02 1.441204696893692017e-01 2.661635875701904297e-01 -2.114484161138534546e-01 -1.987250149250030518e-01 2.453513741493225098e-01 2.265426069498062134e-01 2.497024387121200562e-01 -1.376447826623916626e-01 -3.125870134681463242e-03 1.263811588287353516e-01 2.216445282101631165e-02 -2.112263441085815430e-01 1.509203761816024780e-01 -2.793459594249725342e-01 -2.785143209621310234e-03 -2.889744937419891357e-01 -3.911012411117553711e-02 2.613247334957122803e-01
-1.616502553224563599e-01 -1.554870754480361938e-01 -1.979294568300247192e-01 -2.655031345784664154e-02 1.568973213434219360e-01 -2.279827892780303955e-01 -1.370496898889541626e-01 -2.613161504268646240e-01 1.218834221363067627e-01 -1.187214776873588562e-01 -1.660957336425781250e-01 -8.489423431456089020e-03 -3.788773715496063232e-01 -1.809777021408081055e-01 8.969451487064361572e-02 3.728552162647247314e-02 1.845581680536270142e-01 -6.771766394376754761e-02 -5.240839347243309021e-02 3.132459521293640137e-01 -1.985247433185577393e-01 -1.730830669403076172e-01 -2.425697147846221924e-01 -1.043979078531265259e-01 1.723061688244342804e-02 -1.269579082727432251e-01 -2.531522810459136963e-01 -2.038342356681823730e-01 1.077502295374870300e-01 -2.176369577646255493e-01 -1.719862967729568481e-01 1.207189112901687622e-01
-1.489346567541360855e-02 -3.650373592972755432e-02 -1.263533830642700195e-01 3.619023859500885010e-01 1.654292829334735870e-02 -3.373768329620361328e-01 1.858474761247634888e-01 2.670679055154323578e-02 1.162755489349365234e-01 1.015613526105880737e-01 -1.610518693923950195e-01 1.402549594640731812e-01 -3.462177515029907227e-01 1.716710329055786133e-01 3.266533315181732178e-01 8.867558091878890991e-02 1.466203927993774414e-01 -5.454423278570175171e-02 7.629133015871047974e-02 1.871595829725265503e-01 -1.008356884121894836e-01 1.587254405021667480e-01 1.181203946471214294e-01 -1.594064086675643921e-01 3.050298430025577545e-02 -3.113779425621032715e-01 -1.502196043729782104e-01 -1.808282434940338135e-01 -2.178969234228134155e-01 -1.434271186590194702e-01 -6.180690973997116089e-02 6.117687001824378967e-02
-4.094149917364120483e-02 -7.765278965234756470e-02 1.887336671352386475e-01 2.258398830890655518e-01 1.456170082092285156e-01 -1.456363648176193237e-01 4.346654936671257019e-02 -2.084021866321563721e-01 6.103516742587089539e-02 -7.598289102315902710e-02 -8.058771491050720215e-02 -3.155487775802612305e-02 3.079391419887542725e-01 2.297046184539794922e-01 3.122716210782527924e-02 1.319870799779891968e-01 1.076677590608596802e-01 -3.806471526622772217e-01 1.495816558599472046e-01 2.073913067579269409e-01 -1.258560419082641602e-01 2.072965204715728760e-01 -3.991405665874481201e-01 1.684408634901046753e-02 -1.009760946035385132e-01 -5.153677612543106079e-02 -1.117084473371505737e-01 -2.609403431415557861e-01 -1.722421199083328247e-01 -1.640621125698089600e-01 1.218233332037925720e-01 1.727281361818313599e-01
-1.236899718642234802e-01 -2.520126402378082275e-01 -2.844253480434417725e-01 1.919966489076614380e-01 2.680287361145019531e-01 -2.698623538017272949e-01 8.114080876111984253e-02 -1.282326579093933105e-01 -1.538048405200242996e-02 -1.388402581214904785e-01 5.150018259882926941e-02 3.297351896762847900e-01 -2.206278443336486816e-01 1.615943163633346558e-01 -4.402953758835792542e-02 8.215320110321044922e-02 1.698160916566848755e-01 -1.836001276969909668e-01 -1.111681759357452393e-01 8.012585341930389404e-02 -1.535632163286209106e-01 -4.470742493867874146e-02 -3.150350153446197510e-01 2.749578952789306641e-01 1.571244150400161743e-01 -1.855518221855163574e-01 4.314025491476058960e-02 -1.503906846046447754e-01 4.995607584714889526e-02 -1.507602185010910034e-01 1.746061742305755615e-01 -1.753715053200721741e-02
5.449256394058465958e-03 -1.782387048006057739e-01 -1.373589187860488892e-01 5.295088887214660645e-02 -4.920134320855140686e-02 -1.223002444021403790e-03 -5.717797204852104187e-02 -9.641946852207183838e-02 -9.762118011713027954e-02 1.685699820518493652e-01 4.359973594546318054e-02 1.620219200849533081e-01 -3.385066390037536621e-01 3.438076004385948181e-02 1.251866072416305542e-01 2.198618650436401367e-01 4.242198169231414795e-02 5.141976475715637207e-02 3.913486599922180176e-01 -1.173271760344505310e-01 9.887832403182983398e-02 2.654658257961273193e-01 -3.136817514896392822e-01 -6.160446628928184509e-02 -5.488996207714080811e-02 -8.086325973272323608e-02 -1.610343605279922485e-01 -2.830249369144439697e-01 4.171435162425041199e-02 -4.372049570083618164e-01 -1.416407227516174316e-01 5.764937773346900940e-02
1.774992048740386963e-01 1.020150929689407349e-01 1.220853030681610107e-01 1.392834335565567017e-01 -7.541751861572265625e-02 1.040921639651060104e-02 3.398357657715678215e-03 -8.899406343698501587e-02 -6.816969066858291626e-02 1.123785600066184998e-02 -1.739343404769897461e-01 4.208822175860404968e-02 -1.325414627790451050e-01 -9.707468003034591675e-02 1.999758780002593994e-01 3.748746812343597412e-01 -1.527124084532260895e-02 -1.484529674053192139e-01 4.507126510143280029e-01 -5.160353146493434906e-03 -4.567965120077133179e-02 -7.640921324491500854e-02 -2.801391482353210449e-01 -2.006007730960845947e-01 2.351875603199005127e-01 1.178225055336952209e-01 1.109153404831886292e-01 -1.286277323961257935e-01 -1.525658071041107178e-01 -4.138667881488800049e-01 2.429278939962387085e-02 1.430596560239791870e-01
2.192350625991821289e-01 -1.926442831754684448e-01 -1.259605884552001953e-01 1.384980827569961548e-01 2.644159495830535889e-01 -3.276867866516113281e-01 -1.057274565100669861e-01 -8.886949717998504639e-02 9.130559861660003662e-02 1.632972508668899536e-01 -1.767239719629287720e-01 4.246225953102111816e-01 -9.482202678918838501e-02 5.533830821514129639e-02 -3.324899449944496155e-02 1.947213262319564819e-01 7.495296746492385864e-02 -1.605760455131530762e-01 2.857311964035034180e-01 4.583074897527694702e-02 -4.928168654441833496e-02 -1.067043021321296692e-01 -1.126666739583015442e-01 -2.625719010829925537e-01 -1.019829958677291870e-01 -2.211023718118667603e-01 2.202168703079223633e-01 -2.043075859546661377e-01 9.630043059587478638e-03 -4.573734011501073837e-03 6.275901198387145996e-02 -1.470316648483276367e-01
-1.484844237565994263e-01 -1.986576430499553680e-02 -1.685062348842620850e-01 -2.670761011540889740e-02 3.677292466163635254e-01 4.526161029934883118e-02 1.695189327001571655e-01 -5.923983827233314514e-02 2.139526754617691040e-01 7.106418907642364502e-02 9.008783847093582153e-03 7.114733010530471802e-02 -2.710242569446563721e-01 -2.479368820786476135e-02 1.651127785444259644e-01 4.213654994964599609e-01 9.190940111875534058e-02 -2.213120907545089722e-01 1.380034089088439941e-01 7.428143871948122978e-04 -2.050013467669487000e-02 1.056718081235885620e-01 -3.038862645626068115e-01 2.943621948361396790e-02 3.809092342853546143e-01 -1.172561049461364746e-01 -3.279152512550354004e-02 -4.992304369807243347e-02 -2.239623069763183594e-01 -2.130658775568008423e-01 -6.019857898354530334e-02 3.494517505168914795e-02
1.297519207000732422e-01 -7.414377480745315552e-02 1.176851987838745117e-01 1.551285237073898315e-01 -2.657751441001892090e-01 -2.677534520626068115e-01 -2.879391051828861237e-02 -2.119321972131729126e-01 2.836802974343299866e-02 1.560497283935546875e-01 -2.821077406406402588e-01 -1.069923788309097290e-01 -1.147585064172744751e-01 -1.027416959404945374e-01 2.624514997005462646e-01 3.101601600646972656e-01 -1.245974153280258179e-01 -1.752789914608001709e-01 3.313120305538177490e-01 -5.990542843937873840e-02 2.345534786581993103e-02 -1.481245011091232300e-01 -3.420170843601226807e-01 -1.959228962659835815e-01 2.038337290287017822e-01 -3.864767402410507202e-02 -1.560761481523513794e-01 -1.828647255897521973e-01 -5.952145531773567200e-02 4.887145478278398514e-03 -6.502946466207504272e-02 -2.435655705630779266e-02
2.818171679973602295e-01 -1.638463288545608521e-01 -2.456933557987213135e-01 2.013897709548473358e-02 3.199728578329086304e-02 -1.876149028539657593e-01 -1.942297518253326416e-01 -1.725394278764724731e-01 2.777061797678470612e-02 8.297724276781082153e-02 1.062441840767860413e-01 -1.511975824832916260e-01 6.046837940812110901e-02 7.588148117065429688e-02 -1.592322140932083130e-01 3.853689134120941162e-01 1.296958178281784058e-01 -2.888076752424240112e-02 -1.246846243739128113e-01 -5.083834752440452576e-03 3.143114149570465088e-01 -8.940802887082099915e-03 3.156491741538047791e-02 1.723853945732116699e-01 4.303487390279769897e-02 -2.265789210796356201e-01 -9.048236161470413208e-02 -2.670201361179351807e-01 -8.163128793239593506e-02 -2.364087998867034912e-01 6.036441307514905930e-03 3.822083473205566406e-01
1.108047291636466980e-01 -5.836934596300125122e-02 -2.978317625820636749e-02 1.133650988340377808e-01 1.278012394905090332e-01 -2.323451042175292969e-01 -1.472314596176147461e-01 -2.146323211491107941e-02 -8.694560080766677856e-02 -3.330139517784118652e-01 1.304098367691040039e-01 -1.173220872879028320e-01 -1.980811804533004761e-01 -3.651797026395797729e-02 -1.673000156879425049e-01 4.054089188575744629e-01 8.627879619598388672e-02 -1.534871906042098999e-01 1.544409692287445068e-01 -9.130465239286422729e-02 1.736129522323608398e-01 -1.404223442077636719e-01 -6.407129019498825073e-02 9.629553183913230896e-03 3.679275140166282654e-02 -3.200668394565582275e-01 5.086651071906089783e-02 -4.074039757251739502e-01 -9.908416122198104858e-02 -2.125874906778335571e-01 -2.066916376352310181e-01 -9.291935712099075317e-02
1.921681612730026245e-01 -3.956128060817718506e-01 -7.008237391710281372e-02 -3.875240311026573181e-02 1.059699729084968567e-01 -2.220828235149383545e-01 1.497236732393503189e-02 -9.714163094758987427e-02 1.162953395396471024e-02 2.560750246047973633e-01 -1.294103562831878662e-01 3.431845307350158691e-01 -4.630728811025619507e-02 -1.699327118694782257e-02 8.418873883783817291e-03 2.332438826560974121e-01 1.521007418632507324e-01 -4.806473478674888611e-02 1.263113319873809814e-01 1.268731355667114258e-01 2.665665373206138611e-02 -9.510482847690582275e-02 -2.119302898645401001e-01 5.188195034861564636e-02 -3.051961362361907959e-01 -3.883858323097229004e-01 -6.463662534952163696e-02 -1.120089665055274963e-01 -2.045322060585021973e-01 -2.320303171873092651e-01 3.002033755183219910e-02 -2.560769207775592804e-02
-2.363785207271575928e-01 -2.159760743379592896e-01 -2.044373750686645508e-01 1.065949797630310059e-01 -7.366754859685897827e-02 -2.128787152469158173e-02 -1.849514315836131573e-03 -2.267562448978424072e-01 -7.459037471562623978e-03 2.839816212654113770e-01 -1.534821838140487671e-01 -1.355404704809188843e-01 -3.085959255695343018e-01 -2.299779281020164490e-02 -1.814578324556350708e-01 -3.742819279432296753e-02 2.017931640148162842e-01 -2.413361817598342896e-01 2.541669309139251709e-01 -5.805071443319320679e-02 -1.845854371786117554e-01 1.240387093275785446e-02 -4.187144935131072998e-01 -1.300420165061950684e-01 -1.778225153684616089e-01 -9.074354916810989380e-02 3.346522524952888489e-02 -2.083934992551803589e-01 -1.242690458893775940e-01 -1.414911597967147827e-01 1.024678051471710205e-01 -1.026905626058578491e-01
-2.491412451490759850e-03 -8.447367697954177856e-02 -2.484362572431564331e-01 2.059930711984634399e-01 -2.334611862897872925e-02 -2.382216304540634155e-01 3.275620937347412109e-02 -2.155720144510269165e-01 5.353876575827598572e-02 1.445700526237487793e-01 -1.756306290626525879e-01 -2.447557868435978889e-03 -1.256496906280517578e-01 -6.492470949888229370e-02 2.366753518581390381e-01 -2.924022637307643890e-02 1.680174320936203003e-01 -3.547644317150115967e-01 -1.550731956958770752e-01 -8.649688214063644409e-02 -1.178834140300750732e-01 -5.275427550077438354e-02 -1.539544165134429932e-01 1.955116242170333862e-01 -1.276893168687820435e-01 -4.173678159713745117e-01 9.998618811368942261e-02 -1.085398197174072266e-01 -3.789358139038085938e-01 1.114388331770896912e-01 8.944653719663619995e-02 1.089019477367401123e-01
-3.755996227264404297e-01 -3.494990244507789612e-02 -1.924587041139602661e-01 2.941825985908508301e-01 5.167469009757041931e-02 -1.752614527940750122e-01 1.843925714492797852e-01 -4.354742914438247681e-02 3.681293502449989319e-02 -4.866620525717735291e-02 -1.100713759660720825e-01 -1.209198404103517532e-02 -1.880075931549072266e-01 7.858906686305999756e-02 6.091803312301635742e-02 1.954230852425098419e-02 -2.317119203507900238e-02 -1.891067922115325928e-01 3.480926156044006348e-01 1.616534888744354248e-01 -7.717018574476242065e-02 1.070067882537841797e-01 -3.471807837486267090e-01 -3.081222623586654663e-02 -6.207462772727012634e-02 -1.091849878430366516e-01 -1.912569552659988403e-01 -1.952289491891860962e-01 -3.697727024555206299e-01 -9.803503751754760742e-02 1.104323640465736389e-01 -1.781568080186843872e-01
-1.774097792804241180e-02 -6.327136605978012085e-02 -1.748393028974533081e-01 2.164338715374469757e-02 1.977235674858093262e-01 -3.074181638658046722e-02 -1.230544149875640869e-01 -2.495421916246414185e-01 -1.857532411813735962e-01 1.704052276909351349e-02 2.530808560550212860e-02 5.505456030368804932e-02 -1.913530230522155762e-01 -1.475573927164077759e-01 5.910966545343399048e-02 4.370502531528472900e-01 -8.974601328372955322e-02 -1.039448529481887817e-01 1.376611441373825073e-01 -4.558812361210584641e-03 -1.405980288982391357e-01 -3.880549222230911255e-02 -2.647687494754791260e-01 -3.037826530635356903e-02 5.743950605392456055e-02 -1.916829496622085571e-01 -1.676034033298492432e-01 -1.516026109457015991e-01 -1.395401917397975922e-02 -3.429579436779022217e-01 -4.110282957553863525e-01 2.186890840530395508e-01
2.552155852317810059e-01 3.511938825249671936e-02 -1.615809202194213867e-01 7.365424931049346924e-02 1.219008266925811768e-01 -2.318526059389114380e-01 -1.668920814990997314e-01 -2.281456738710403442e-01 -6.750989705324172974e-02 -3.539652377367019653e-02 5.189776048064231873e-02 7.613831758499145508e-02 -1.569262892007827759e-02 1.947873681783676147e-01 -1.847266554832458496e-01 4.001706242561340332e-01 1.958302706480026245e-01 -2.850347757339477539e-01 4.725819453597068787e-03 1.015795394778251648e-01 6.458684056997299194e-02 5.944614857435226440e-02 -1.868848353624343872e-01 3.864651024341583252e-01 -2.728526890277862549e-01 -5.204168334603309631e-02 1.117056608200073242e-01 -2.059829533100128174e-01 -7.793892640620470047e-03 -2.091554105281829834e-01 8.279307186603546143e-02 -4.671870172023773193e-02
2.644656226038932800e-03 -2.187514491379261017e-02 -1.532327532768249512e-01 2.446241825819015503e-01 1.023456081748008728e-02 -3.247419297695159912e-01 -1.044429615139961243e-01 -2.877068519592285156e-01 -1.231062188744544983e-01 2.900375798344612122e-02 -1.692319661378860474e-01 2.930962666869163513e-02 -7.899950444698333740e-02 -4.689174890518188477e-02 -1.303477883338928223e-01 1.639099866151809692e-01 1.458579152822494507e-01 -1.344312280416488647e-01 6.671440601348876953e-02 1.629263311624526978e-01 1.589524894952774048e-01 -3.060751557350158691e-01 -2.176565974950790405e-01 1.383171081542968750e-01 2.585154771804809570e-01 2.232945710420608521e-01 -6.878850609064102173e-02 -1.936415582895278931e-01 6.510259117931127548e-03 -1.780975013971328735e-01 -2.518912255764007568e-01 3.304994404315948486e-01
-5.631125345826148987e-02 -7.104157656431198120e-02 -9.165044128894805908e-02 1.642975956201553345e-01 3.346073627471923828e-02 -3.374930024147033691e-01 2.199271768331527710e-01 -1.516297757625579834e-01 1.056656688451766968e-01 2.312782034277915955e-02 -9.763418138027191162e-02 -3.668421879410743713e-02 -1.821952406316995621e-03 -1.764880269765853882e-01 2.626946568489074707e-01 -2.942939475178718567e-02 2.844720780849456787e-01 -3.518592417240142822e-01 -6.498096883296966553e-02 -2.366610318422317505e-01 -2.126930952072143555e-01 -4.281532019376754761e-02 -1.767335683107376099e-01 1.839973628520965576e-01 -8.115955442190170288e-02 -3.900150358676910400e-01 5.343329533934593201e-02 3.845589980483055115e-02 -2.574864029884338379e-01 7.820697501301765442e-04 9.108192473649978638e-02 1.779153645038604736e-01
-3.100203908979892731e-02 5.146765336394309998e-02 -4.449749886989593506e-01 3.710791468620300293e-02 2.475735098123550415e-01 1.647846028208732605e-02 -7.851610332727432251e-02 -1.525860726833343506e-01 -6.108536943793296814e-02 5.411344766616821289e-02 -1.447734236717224121e-01 -1.849935352802276611e-01 -7.413006573915481567e-02 -1.478037983179092407e-01 2.107055485248565674e-01 2.306324988603591919e-01 -8.303361386060714722e-02 -1.389432847499847412e-01 -5.833975598216056824e-02 -1.650907844305038452e-01 6.064711511135101318e-02 8.350861072540283203e-02 -3.973338603973388672e-01 8.094328641891479492e-02 2.191012799739837646e-01 -2.653475403785705566e-01 1.914677321910858154e-01 -9.485901147127151489e-02 -4.152481630444526672e-02 -2.396316230297088623e-01 -2.531154155731201172e-01 -1.940365647897124290e-03
-1.830515637993812561e-02 -6.822115927934646606e-02 1.673737615346908569e-01 1.072074100375175476e-01 1.056774705648422241e-01 -2.816720306873321533e-01 2.346663922071456909e-02 -1.889556050300598145e-01 -6.438311189413070679e-02 -4.232929274439811707e-02 -3.499821126461029053e-01 3.678307682275772095e-02 -1.167021393775939941e-01 -1.733019948005676270e-01 -2.568366825580596924e-01 8.789323270320892334e-02 -5.017122253775596619e-02 -4.960773885250091553e-02 1.154178604483604431e-01 1.930980682373046875e-01 2.362405955791473389e-01 8.780043572187423706e-02 -5.750333890318870544e-02 -6.216365844011306763e-02 7.432528305798768997e-03 -1.668120920658111572e-01 -1.333132982254028320e-01 -6.797540932893753052e-02 -4.848294854164123535e-01 -3.663244843482971191e-01 1.033047810196876526e-01 1.585727483034133911e-01
-2.253693789243698120e-01 -2.780802249908447266e-01 -2.933254539966583252e-01 1.637797057628631592e-01 2.945956587791442871e-01 -2.733890525996685028e-02 1.360852867364883423e-01 -1.207359358668327332e-01 -3.950068354606628418e-02 -6.426174938678741455e-02 -1.975766271352767944e-01 5.661097168922424316e-02 -1.935351043939590454e-01 2.829763591289520264e-01 -3.633844852447509766e-02 1.258725225925445557e-01 1.830025464296340942e-01 -2.845330163836479187e-02 -5.785215646028518677e-02 5.659941583871841431e-02 -6.976477801799774170e-03 -3.134458959102630615e-01 -1.441729962825775146e-01 3.232381045818328857e-01 -1.085664853453636169e-01 -2.706085443496704102e-01 7.246211171150207520e-02 -2.363135665655136108e-01 -7.482875138521194458e-02 -6.296543776988983154e-02 1.477840691804885864e-01 1.175962463021278381e-01
1.853111386299133301e-01 -1.420718580484390259e-01 8.074998855590820312e-02 3.178808987140655518e-01 2.513883262872695923e-02 2.380800433456897736e-02 4.882390145212411880e-03 -2.676727771759033203e-01 1.659759730100631714e-01 2.276376783847808838e-01 -1.254951655864715576e-01 -1.618273407220840454e-01 -1.329247802495956421e-01 9.991381317377090454e-02 3.246048986911773682e-01 3.274896740913391113e-01 -1.767103746533393860e-02 4.807660728693008423e-02 3.747177124023437500e-01 -1.661555618047714233e-01 1.836732923984527588e-01 1.757539808750152588e-02 8.183748275041580200e-02 1.640309095382690430e-01 9.925773739814758301e-02 -6.789428740739822388e-02 1.005959659814834595e-01 -9.722162038087844849e-02 -2.783562541007995605e-01 -1.924994215369224548e-02 4.811584949493408203e-03 2.307797521352767944e-01
-2.575290948152542114e-02 -3.238921463489532471e-01 5.525702238082885742e-02 1.092639937996864319e-01 -2.054532431066036224e-02 6.335094571113586426e-02 -6.360492855310440063e-02 -5.622648447751998901e-02 -7.344730943441390991e-02 1.844020783901214600e-01 -1.137402877211570740e-01 -2.698500752449035645e-01 -1.606394499540328979e-01 1.086562052369117737e-01 3.806242346763610840e-02 2.554747462272644043e-01 3.368555903434753418e-01 -4.696996510028839111e-02 1.586849838495254517e-01 -2.238222397863864899e-02 7.246302813291549683e-02 -2.939635813236236572e-01 -5.356846749782562256e-02 1.648182570934295654e-01 -7.144730538129806519e-02 -3.626654744148254395e-01 2.194121666252613068e-02 -3.303777575492858887e-01 -1.501719281077384949e-02 -1.992708146572113037e-01 -2.271055877208709717e-01 -1.936012059450149536e-01
5.590465385466814041e-03 -8.947197347879409790e-02 -8.282515406608581543e-02 3.983023166656494141e-01 -1.491861939430236816e-01 -1.153163611888885498e-01 2.893284335732460022e-02 -9.979644417762756348e-02 1.641141027212142944e-01 2.195607423782348633e-01 -1.704975813627243042e-01 -2.336846664547920227e-03 -3.132795691490173340e-01 1.517846733331680298e-01 4.003197252750396729e-01 1.662149429321289062e-01 1.873633414506912231e-01 -3.448088886216282845e-03 1.579318195581436157e-01 1.743135601282119751e-01 1.561249978840351105e-02 -3.259452804923057556e-02 -2.363244816660881042e-02 -3.553398326039314270e-02 -1.327650099992752075e-01 -3.202066123485565186e-01 1.642652004957199097e-01 -4.923604056239128113e-02 9.521980583667755127e-02 -3.196504414081573486e-01 -7.165595144033432007e-02 8.550439029932022095e-02
1.655121594667434692e-01 -1.177382022142410278e-01 -1.355324238538742065e-01 2.737743854522705078e-01 -1.495331823825836182e-01 -3.242428600788116455e-01 1.264530420303344727e-01 -7.495737075805664062e-02 -1.032352373003959656e-01 4.007277265191078186e-02 -1.377304494380950928e-01 -9.521738439798355103e-02 3.315891325473785400e-02 2.559460327029228210e-02 1.277469098567962646e-01 -8.823911845684051514e-02 -1.347510218620300293e-01 -3.273012042045593262e-01 2.392167896032333374e-01 5.616840347647666931e-02 1.887972056865692139e-01 5.445350706577301025e-02 -1.682731956243515015e-01 1.652759164571762085e-01 -1.231890544295310974e-01 -3.102633869275450706e-03 -2.993096970021724701e-02 -4.910373985767364502e-01 -1.319417059421539307e-01 1.321313381195068359e-01 -4.644138738512992859e-02 2.757395207881927490e-01
-3.390750661492347717e-02 -7.394359260797500610e-02 -3.778693825006484985e-02 3.261405229568481445e-01 1.522500813007354736e-01 -3.201638460159301758e-01 -1.872793585062026978e-02 -4.138248860836029053e-01 -8.379023522138595581e-02 8.293367922306060791e-02 3.277011960744857788e-02 -1.185363251715898514e-02 1.011733338236808777e-02 -1.866261661052703857e-01 -2.012766003608703613e-01 2.506664097309112549e-01 1.963887661695480347e-01 -6.004776805639266968e-03 9.654710441827774048e-02 -4.360270127654075623e-02 8.716034144163131714e-02 -2.150485068559646606e-01 -1.819490045309066772e-01 1.798303127288818359e-01 2.788047194480895996e-01 1.180616468191146851e-01 -4.715597629547119141e-02 -1.548028290271759033e-01 -1.594333946704864502e-01 -9.594417363405227661e-02 -1.008385568857192993e-01 3.211607635021209717e-01
4.525381699204444885e-02 -4.252773821353912354e-01 -1.159667298197746277e-01 1.348419208079576492e-02 3.369808942079544067e-02 -1.327899694442749023e-01 -2.620887197554111481e-02 -4.942933097481727600e-02 1.608866155147552490e-01 2.934117019176483154e-01 1.760160550475120544e-02 2.723540365695953369e-01 -2.100030928850173950e-01 -2.135901153087615967e-01 4.723982140421867371e-02 2.685546875000000000e-01 1.408190727233886719e-01 -2.510943412780761719e-01 7.615984976291656494e-02 -1.039526537060737610e-01 -1.513221859931945801e-02 -2.158473432064056396e-01 -2.623322308063507080e-01 7.245514541864395142e-02 -2.304724305868148804e-01 -1.277259290218353271e-01 3.810330852866172791e-02 -1.011286675930023193e-01 -1.248076632618904114e-01 -2.389723658561706543e-01 -1.886686682701110840e-01 -1.458178609609603882e-01
-4.371802788227796555e-03 -1.952376365661621094e-01 -4.163506999611854553e-02 3.338052928447723389e-01 9.306750260293483734e-03 -1.238898634910583496e-01 2.786957323551177979e-01 1.312855035066604614e-01 2.129072099924087524e-01 -1.151563301682472229e-01 -1.822492033243179321e-01 1.784539520740509033e-01 -9.430841356515884399e-02 2.593598067760467529e-01 2.473233342170715332e-01 1.777977496385574341e-01 2.163389921188354492e-01 -1.544675081968307495e-01 -8.226528018712997437e-02 1.700203269720077515e-01 -1.135699450969696045e-01 1.705559790134429932e-01 -4.901037365198135376e-02 -4.131795465946197510e-02 1.276846826076507568e-01 -8.428249275311827660e-04 -1.290743052959442139e-02 -2.302165627479553223e-01 -2.726278007030487061e-01 -2.809553444385528564e-01 -1.913646310567855835e-01 1.843399703502655029e-01
1.131327971816062927e-01 -1.195452362298965454e-01 -1.243123784661293030e-01 9.962272644042968750e-02 -1.281575858592987061e-01 -2.261669188737869263e-01 7.305499166250228882e-02 -2.317326813936233521e-01 1.992223039269447327e-02 1.783120185136795044e-01 -1.973483860492706299e-01 1.132469344884157181e-02 -7.861913740634918213e-02 -9.853955358266830444e-02 2.002518624067306519e-01 -1.746848598122596741e-02 2.240628600120544434e-01 -2.444550991058349609e-01 -6.600343622267246246e-03 -2.304339557886123657e-01 -1.483667492866516113e-01 3.329164907336235046e-02 -2.184754014015197754e-01 2.639480233192443848e-01 -3.057940490543842316e-02 -4.279820322990417480e-01 4.396076500415802002e-02 -1.428096741437911987e-01 -3.076000213623046875e-01 -2.196192182600498199e-02 2.569532096385955811e-01 1.489029675722122192e-01
1.392328739166259766e-01 5.215509235858917236e-02 -1.318508991971611977e-03 8.754763007164001465e-02 -1.590245813131332397e-01 -3.345190882682800293e-01 -2.153428047895431519e-01 -2.257085591554641724e-01 -1.914506405591964722e-02 1.571839749813079834e-01 -2.613376379013061523e-01 -1.750392317771911621e-01 -1.761051714420318604e-01 5.565868690609931946e-02 3.216274678707122803e-01 2.548733055591583252e-01 -2.843519672751426697e-02 -2.838925421237945557e-01 2.181348353624343872e-01 -2.432755939662456512e-02 5.603560060262680054e-02 -9.327070415019989014e-02 -3.237129747867584229e-01 -1.277537196874618530e-01 2.830292880535125732e-01 -3.790122270584106445e-02 -9.283247590065002441e-02 -1.586757451295852661e-01 6.226347759366035461e-03 1.612276583909988403e-01 6.602945178747177124e-02 3.056997619569301605e-02
-2.340607531368732452e-02 1.400387287139892578e-02 -1.332365870475769043e-01 3.640107344835996628e-03 1.689123958349227905e-01 -8.098790049552917480e-02 4.032207280397415161e-02 3.487556427717208862e-02 2.670494318008422852e-01 9.836783260107040405e-02 -1.477532088756561279e-01 -2.342453412711620331e-02 -1.607721596956253052e-01 2.586283683776855469e-01 1.159492656588554382e-01 1.718632876873016357e-01 4.500171542167663574e-01 -4.624268710613250732e-01 1.017840802669525146e-01 1.989772021770477295e-01 2.108339369297027588e-01 3.241688013076782227e-01 -3.785793110728263855e-02 -8.285506814718246460e-02 4.330037906765937805e-02 -2.325686626136302948e-02 6.086635589599609375e-02 -1.167869344353675842e-01 -8.969813585281372070e-02 -5.780611559748649597e-02 -5.190400406718254089e-02 2.156100571155548096e-01
-5.351666733622550964e-02 -1.981815993785858154e-01 -1.294433604925870895e-02 2.626310288906097412e-01 -9.696098417043685913e-02 -1.764902621507644653e-01 1.694663763046264648e-01 -8.925367146730422974e-02 -4.002491831779479980e-01 1.608012467622756958e-01 4.234660416841506958e-02 9.392862021923065186e-02 -1.591822803020477295e-01 2.161290049552917480e-01 -1.067192703485488892e-01 3.514604568481445312e-01 1.829104721546173096e-01 -9.583508223295211792e-02 8.771526627242565155e-03 1.653224416077136993e-02 -3.152614226564764977e-03 -1.765149533748626709e-01 -3.555405139923095703e-02 1.958359032869338989e-01 1.353225708007812500e-01 -1.345606893301010132e-01 -4.818325862288475037e-02 -3.853184282779693604e-01 -2.228633463382720947e-01 -6.187021359801292419e-02 -1.262430101633071899e-01 -1.934616863727569580e-01
2.670961618423461914e-01 -6.376561522483825684e-02 1.988492906093597412e-02 -2.000447064638137817e-01 1.513589471578598022e-01 -1.420946717262268066e-01 -9.669585525989532471e-02 -2.356030046939849854e-01 -1.408219635486602783e-01 1.335285790264606476e-02 -9.008791297674179077e-02 1.182899028062820435e-01 -1.594805866479873657e-01 1.741562634706497192e-01 2.522203624248504639e-01 1.202238500118255615e-01 8.449396491050720215e-02 -4.000792801380157471e-01 -1.315647214651107788e-01 -1.169032379984855652e-01 3.919368684291839600e-01 1.496684700250625610e-01 -1.178933903574943542e-01 1.785618811845779419e-01 7.967252284288406372e-02 -1.886413693428039551e-01 1.171233728528022766e-01 -1.323048174381256104e-01 -2.311559915542602539e-01 -1.601447761058807373e-01 -1.674669086933135986e-01 3.671436570584774017e-03
-8.721972256898880005e-02 1.523447483777999878e-01 -2.971402369439601898e-02 3.404230251908302307e-02 -9.121712297201156616e-02 -2.940905988216400146e-01 -9.755276888608932495e-02 -1.439798623323440552e-01 2.715476229786872864e-02 2.426382750272750854e-01 -3.118071258068084717e-01 1.204588040709495544e-01 2.595075219869613647e-02 2.836580872535705566e-01 -8.335672318935394287e-02 1.578202843666076660e-01 1.065789088606834412e-01 -2.758797407150268555e-01 1.467602849006652832e-01 -2.269983589649200439e-01 8.848828077316284180e-02 4.830773547291755676e-02 -4.177801609039306641e-01 -6.745682097971439362e-03 -1.444291621446609497e-01 6.802215427160263062e-02 2.847077846527099609e-01 -2.708928883075714111e-01 -1.167678907513618469e-01 -1.106529235839843750e-01 6.345233321189880371e-02 -5.129647254943847656e-02
1.276092827320098877e-01 -1.827567368745803833e-01 1.380999237298965454e-01 8.854316174983978271e-02 1.198665574193000793e-01 -2.211264818906784058e-01 2.182133197784423828e-01 -3.082859218120574951e-01 3.862216472625732422e-01 2.542848885059356689e-01 -2.276228964328765869e-01 -2.616722285747528076e-01 -2.174128741025924683e-01 1.536872833967208862e-01 -2.837719954550266266e-02 2.874723076820373535e-01 -4.384215548634529114e-02 1.352086961269378662e-01 1.090007424354553223e-01 7.483785599470138550e-02 -2.108212374150753021e-02 2.892691828310489655e-02 -6.055615842342376709e-02 8.091992139816284180e-02 -1.043878793716430664e-01 -1.103103682398796082e-01 8.602441847324371338e-02 -2.423601299524307251e-01 -2.140911966562271118e-01 -1.997664868831634521e-01 -5.132858455181121826e-02 -4.768954217433929443e-02
2.172391712665557861e-01 -1.222266703844070435e-01 -1.003277972340583801e-01 1.714906543493270874e-01 3.419105336070060730e-02 -3.439721465110778809e-01 1.707493886351585388e-02 1.690571755170822144e-02 -5.623663589358329773e-02 -1.776753365993499756e-02 -1.620205044746398926e-01 -2.908383607864379883e-01 -2.619599997997283936e-01 -6.932625919580459595e-02 2.851492166519165039e-01 3.930890560150146484e-02 -3.832840919494628906e-02 -3.464285433292388916e-01 3.257178664207458496e-01 -3.328588558360934258e-03 -1.463061273097991943e-01 -1.296688914299011230e-01 -2.226911038160324097e-01 6.293603032827377319e-02 -4.495198279619216919e-02 -3.070338368415832520e-01 1.127025783061981201e-01 -3.429755195975303650e-02 -3.426464274525642395e-02 1.825605779886245728e-01 1.900853514671325684e-01 -8.700155466794967651e-02
-4.909675102680921555e-03 -2.359842509031295776e-01 -1.664780080318450928e-01 1.208490356802940369e-01 -1.283179223537445068e-01 -2.270810902118682861e-01 2.613490074872970581e-02 -2.995803654193878174e-01 8.287007361650466919e-02 9.818104654550552368e-02 -2.603530883789062500e-01 -1.228151097893714905e-02 -8.339352905750274658e-02 -6.154382601380348206e-02 1.730518043041229248e-01 -8.973219245672225952e-02 2.660174965858459473e-01 -3.704115748405456543e-01 1.604048535227775574e-02 -1.454623937606811523e-01 -8.692461252212524414e-02 6.982425600290298462e-02 -1.109594330191612244e-01 1.112078279256820679e-01 -1.209116727113723755e-01 -4.230541884899139404e-01 8.325545117259025574e-03 -1.138379350304603577e-01 -2.527969479560852051e-01 5.012106895446777344e-02 2.263497710227966309e-01 1.398226320743560791e-01
-6.454476714134216309e-02 -4.121795296669006348e-01 -2.729997336864471436e-01 1.426934897899627686e-01 -1.113879028707742691e-02 -1.556593477725982666e-01 -1.059457138180732727e-01 -3.201333060860633850e-02 -1.340911090373992920e-01 -1.053963154554367065e-01 -3.993629664182662964e-02 5.721820145845413208e-02 -1.123189926147460938e-01 2.386792004108428955e-01 6.013488769531250000e-02 2.897148430347442627e-01 1.744933724403381348e-01 -1.904980689287185669e-01 9.688319638371467590e-03 -2.837012410163879395e-01 4.700003936886787415e-02 4.164948686957359314e-02 -3.944369256496429443e-01 5.204034224152565002e-02 1.571744978427886963e-01 -1.547243595123291016e-01 1.991281844675540924e-02 2.861879067495465279e-03 8.560843020677566528e-02 -2.474792897701263428e-01 2.579522430896759033e-01 9.820553660392761230e-02
4.029331728816032410e-02 5.344786867499351501e-02 1.035398766398429871e-01 4.408403858542442322e-02 6.449930369853973389e-02 -2.959068119525909424e-01 -6.007291749119758606e-02 -4.037585556507110596e-01 -1.962625682353973389e-01 -1.518537849187850952e-01 -3.041669726371765137e-02 -8.063440024852752686e-02 -4.383138567209243774e-02 6.237110123038291931e-02 2.238592654466629028e-01 1.550924479961395264e-01 4.926974698901176453e-02 -3.561566174030303955e-01 1.200512275099754333e-01 -3.350630402565002441e-01 1.608879072591662407e-03 1.041698083281517029e-02 -3.624772727489471436e-01 -3.771127760410308838e-02 2.434667050838470459e-01 -8.494002372026443481e-02 -2.559816837310791016e-01 -1.195832788944244385e-01 -1.447222232818603516e-01 -9.102098643779754639e-02 -1.024932116270065308e-01 2.433332614600658417e-02
9.166816598735749722e-04 -1.693316102027893066e-01 -1.606911867856979370e-01 3.579856753349304199e-01 3.135154768824577332e-02 -4.373292922973632812e-01 -5.675401538610458374e-02 -9.992932528257369995e-02 7.008285075426101685e-02 2.342120110988616943e-01 -1.691418886184692383e-01 9.132042527198791504e-02 -2.869371175765991211e-01 1.319665610790252686e-01 2.765482962131500244e-01 2.110490053892135620e-01 -1.266075670719146729e-01 -7.268036156892776489e-02 2.630733847618103027e-01 -1.100999638438224792e-01 -6.092183291912078857e-02 -1.590193510055541992e-01 1.261318624019622803e-01 8.366388082504272461e-02 -1.801976263523101807e-01 -1.132868677377700806e-01 -3.923288732767105103e-02 -1.186308823525905609e-02 -2.877718396484851837e-02 -2.354480177164077759e-01 1.453914791345596313e-01 1.244321763515472412e-01
-6.644593924283981323e-02 -3.632032573223114014e-01 -4.907199740409851074e-02 1.934255473315715790e-02 8.950223028659820557e-02 -1.048885509371757507e-01 -1.186826825141906738e-01 -1.089401617646217346e-01 -1.731850951910018921e-01 1.480207443237304688e-01 -3.823541104793548584e-01 7.711294293403625488e-02 2.095821127295494080e-02 1.448070853948593140e-01 -8.649224787950515747e-02 2.425965666770935059e-02 1.650369912385940552e-02 -8.255559951066970825e-02 2.188828587532043457e-01 -1.690880209207534790e-01 1.775263845920562744e-01 1.109156534075737000e-01 -2.440549284219741821e-01 -4.108706116676330566e-02 -4.069554805755615234e-01 -1.040399074554443359e-01 -1.246928051114082336e-01 -3.112090826034545898e-01 1.634556800127029419e-02 -1.193055510520935059e-01 2.793694436550140381e-01 1.111606135964393616e-01
-1.233421713113784790e-01 -1.843600720167160034e-01 -2.723707444965839386e-02 1.352065503597259521e-01 1.435891985893249512e-01 -1.889378726482391357e-01 -2.835856936872005463e-02 -2.841472811996936798e-02 1.087871715426445007e-01 1.400117129087448120e-01 -4.992290958762168884e-02 2.910538017749786377e-02 8.740568161010742188e-02 3.421124219894409180e-01 -1.088101789355278015e-01 1.473758816719055176e-01 4.106687009334564209e-02 -3.384167850017547607e-01 3.236059248447418213e-01 -2.296746522188186646e-01 3.168734163045883179e-02 -3.924190625548362732e-02 -4.554745852947235107e-01 3.534941002726554871e-02 -2.562550604343414307e-01 9.199842810630798340e-02 1.332366466522216797e-01 -2.420822232961654663e-01 -1.328268647193908691e-01 -2.359063131734728813e-03 -5.707396660000085831e-03 1.665215492248535156e-01
-2.907565794885158539e-02 -1.544981598854064941e-01 -2.792684137821197510e-01 2.700440585613250732e-02 2.517637014389038086e-01 1.039904821664094925e-02 2.570104040205478668e-02 -2.251930683851242065e-01 -2.797496318817138672e-02 -3.214114010334014893e-01 -2.235248535871505737e-01 1.640865653753280640e-01 -1.322387605905532837e-01 -5.360827967524528503e-02 -1.652721762657165527e-01 2.990624308586120605e-01 3.305141925811767578e-01 6.188643630594015121e-03 1.851387023925781250e-01 -3.672635927796363831e-02 9.463550150394439697e-02 -5.862405523657798767e-02 -3.071646094322204590e-01 8.404812775552272797e-03 -1.818790137767791748e-01 -1.585804671049118042e-01 -8.627735823392868042e-02 -7.524797320365905762e-02 -1.232818216085433960e-01 -3.450992405414581299e-01 4.816431179642677307e-02 6.282981485128402710e-02
1.662381887435913086e-01 3.648125380277633667e-02 -2.119022160768508911e-01 9.139768034219741821e-02 2.149073779582977295e-01 -1.847483366727828979e-01 7.421498000621795654e-02 1.414544135332107544e-01 -8.354258723556995392e-03 1.637806743383407593e-01 -2.241224646568298340e-01 1.386015564203262329e-01 -1.395201981067657471e-01 8.514661341905593872e-02 6.101749464869499207e-02 1.728422492742538452e-01 1.070431768894195557e-01 -3.434498608112335205e-01 3.267089277505874634e-02 -6.111671100370585918e-04 3.076109588146209717e-01 5.516112595796585083e-02 -3.848225176334381104e-01 -1.239526420831680298e-01 -2.798039615154266357e-01 -1.586398631334304810e-01 1.956965774297714233e-01 -1.830514371395111084e-01 2.419657409191131592e-01 -1.187153831124305725e-01 1.225472614169120789e-01 2.776607125997543335e-02
6.133044511079788208e-02 -2.343616932630538940e-01 -3.479377031326293945e-01 1.578419357538223267e-01 2.291564196348190308e-01 -9.852194041013717651e-02 2.841976881027221680e-01 -1.175220310688018799e-01 -1.983918994665145874e-02 -1.933466196060180664e-01 -2.220633178949356079e-01 -2.976438216865062714e-02 -1.224619597196578979e-01 1.667930632829666138e-01 6.241221725940704346e-02 1.456479132175445557e-01 3.543910384178161621e-01 -1.847952902317047119e-01 3.791284933686256409e-02 1.234100665897130966e-02 6.092720106244087219e-02 -2.459983080625534058e-01 7.944842427968978882e-02 1.936022043228149414e-01 -3.330591320991516113e-02 -2.901381254196166992e-01 6.754606217145919800e-02 -7.823991775512695312e-02 -2.175116240978240967e-01 8.428413420915603638e-02 -8.228378742933273315e-02 2.369117289781570435e-01
2.984136044979095459e-01 -7.023230195045471191e-02 -1.944607049226760864e-01 2.129643112421035767e-01 2.623154222965240479e-01 -8.247667551040649414e-02 8.592844754457473755e-02 -3.067836165428161621e-02 -2.315439283847808838e-02 -4.143944755196571350e-02 -2.920502424240112305e-01 1.071145161986351013e-01 -1.869123727083206177e-01 2.501438260078430176e-01 -2.102485299110412598e-02 2.275402098894119263e-01 9.321312606334686279e-02 -1.342289298772811890e-01 9.899421036243438721e-02 -1.968827843666076660e-02 3.930876031517982483e-02 -4.656256735324859619e-02 -5.301841497421264648e-01 -8.806612342596054077e-02 -2.926308512687683105e-01 3.072908334434032440e-02 2.152217924594879150e-02 -1.638348102569580078e-01 1.401118841022253036e-02 1.349523365497589111e-01 -1.011803448200225830e-01 1.348346620798110962e-01
1.974482089281082153e-01 -1.529302448034286499e-01 4.211977496743202209e-02 1.080363467335700989e-01 2.891075238585472107e-02 -1.467994153499603271e-01 1.811651885509490967e-01 -2.163004428148269653e-01 2.873596549034118652e-01 2.715066969394683838e-01 -1.867737621068954468e-01 -2.000028640031814575e-01 -2.596102356910705566e-01 8.930481970310211182e-02 2.842196635901927948e-02 3.516768515110015869e-01 -2.016952261328697205e-02 3.889550641179084778e-02 3.384284675121307373e-01 8.811557292938232422e-02 -1.199055761098861694e-01 8.871132880449295044e-02 -1.038635000586509705e-01 7.725159078836441040e-02 2.044918835163116455e-01 -1.549732685089111328e-01 2.017482072114944458e-01 -7.537040859460830688e-02 -2.379989475011825562e-01 -1.912070959806442261e-01 -1.269516646862030029e-01 7.997827976942062378e-02
-2.594976685941219330e-02 -9.091310948133468628e-02 4.939544200897216797e-02 1.623338013887405396e-01 1.021769568324089050e-01 -4.071664214134216309e-01 -6.585130095481872559e-02 -1.755438745021820068e-01 7.100937515497207642e-02 -4.164550453424453735e-02 -1.383581478148698807e-02 7.542382925748825073e-02 8.659795671701431274e-02 -2.176567167043685913e-01 -1.124624162912368774e-01 2.984194755554199219e-01 3.073179423809051514e-01 -2.661182284355163574e-01 -2.041343972086906433e-02 8.131603896617889404e-02 -2.289631636813282967e-03 -6.544454395771026611e-02 -2.556946277618408203e-01 1.752275526523590088e-01 2.780870795249938965e-01 1.291762292385101318e-01 -6.115806102752685547e-02 -1.019481867551803589e-01 -1.986338198184967041e-02 -1.122120320796966553e-01 -6.446505431085824966e-03 4.333760738372802734e-01
2.085724622011184692e-01 -2.137852609157562256e-01 -1.994481533765792847e-01 9.765232354402542114e-02 2.347810715436935425e-01 -7.789789140224456787e-02 2.973839640617370605e-01 -1.278181523084640503e-01 -3.862516954541206360e-02 -2.662752568721771240e-01 -1.558090299367904663e-01 -2.853670343756675720e-02 -1.251210570335388184e-01 6.216356903314590454e-02 7.458221912384033203e-02 1.697843521833419800e-01 3.517917990684509277e-01 -1.152459308505058289e-01 2.934366650879383087e-02 -6.002805009484291077e-02 1.479621380567550659e-01 -2.844313383102416992e-01 2.286131493747234344e-02 2.183188796043395996e-01 -7.995796948671340942e-02 -1.625331491231918335e-01 -1.122524663805961609e-01 -1.718969643115997314e-01 -1.936193555593490601e-01 -1.233574673533439636e-01 5.914684385061264038e-02 3.470910489559173584e-01
1.409073770046234131e-01 -1.794694215059280396e-01 2.304488122463226318e-01 1.482272744178771973e-01 1.310258079320192337e-02 -8.797650784254074097e-02 -1.490188241004943848e-01 -2.439483851194381714e-01 -1.107874289155006409e-01 1.359801292419433594e-01 -6.128245219588279724e-02 3.466552123427391052e-02 -3.390057682991027832e-01 2.855476140975952148e-01 3.068815171718597412e-01 2.112601101398468018e-01 1.920889467000961304e-01 -6.894730031490325928e-02 1.705229580402374268e-01 -2.632815837860107422e-01 1.698195934295654297e-01 -7.892719656229019165e-02 -2.316495627164840698e-01 9.449075907468795776e-03 -7.194556295871734619e-02 -3.631040453910827637e-01 -2.268647961318492889e-02 -1.763482987880706787e-01 -1.469415798783302307e-02 1.672416110523045063e-03 -1.165844127535820007e-01 -3.044515848159790039e-02
6.668334454298019409e-02 -5.815523862838745117e-02 -1.832487620413303375e-02 1.439189761877059937e-01 -1.569066494703292847e-01 -3.833914697170257568e-01 6.556918378919363022e-03 -1.226863265037536621e-01 5.523740500211715698e-02 1.408153176307678223e-01 -1.646862179040908813e-01 -1.170943155884742737e-01 -1.258813738822937012e-01 -1.313697397708892822e-01 2.394840866327285767e-01 1.187715753912925720e-01 2.092604339122772217e-01 -4.014111161231994629e-01 -3.934050351381301880e-02 -1.371739059686660767e-01 -1.422410756349563599e-01 -4.869557172060012817e-02 -1.412544697523117065e-01 1.991937905550003052e-01 -9.198184311389923096e-02 -2.786910533905029297e-01 -4.441604763269424438e-02 -1.079456359148025513e-01 -3.444085717201232910e-01 7.374499109573662281e-04 2.587266862392425537e-01 1.526802629232406616e-01
-9.511809796094894409e-02 -1.607316285371780396e-01 -1.219259798526763916e-01 1.076234430074691772e-01 2.941893935203552246e-01 -1.290042251348495483e-01 -1.464585810899734497e-01 3.523290902376174927e-02 -2.577770352363586426e-01 7.216925919055938721e-02 -1.180132403969764709e-01 3.990308940410614014e-02 -1.743431538343429565e-01 1.867736130952835083e-01 -1.050662621855735779e-01 3.397766351699829102e-01 1.816972196102142334e-01 9.409395977854728699e-03 5.782175809144973755e-02 3.064690828323364258e-01 -8.867442607879638672e-02 -2.047175168991088867e-01 -1.504032760858535767e-01 1.280573457479476929e-01 -2.237343490123748779e-01 -5.331246182322502136e-02 2.195275202393531799e-02 -2.948578000068664551e-01 -5.097854137420654297e-02 6.656592339277267456e-02 6.353475153446197510e-02 4.040970802307128906e-01
7.475532591342926025e-02 -1.558850109577178955e-01 -1.950144618749618530e-01 4.267336428165435791e-01 1.602753251791000366e-01 -8.426668494939804077e-02 1.340703815221786499e-01 2.656336314976215363e-02 -2.332665026187896729e-02 6.997615098953247070e-02 -1.320773363113403320e-01 1.270480006933212280e-01 -2.884640395641326904e-01 1.296246945858001709e-01 1.844787001609802246e-01 7.436644285917282104e-02 1.590566486120223999e-01 -3.108555264770984650e-02 2.734673582017421722e-02 1.943696290254592896e-01 -1.149109192192554474e-02 3.401245772838592529e-01 -5.436509847640991211e-02 -1.471596360206604004e-01 8.365327119827270508e-02 -2.574059665203094482e-01 -1.546451002359390259e-01 -2.626541256904602051e-01 -3.347558975219726562e-01 -1.305478215217590332e-01 -5.928243696689605713e-02 1.261298805475234985e-01
1.797912716865539551e-01 -3.806248009204864502e-01 -4.485265538096427917e-02 1.392603814601898193e-01 -4.524509981274604797e-02 -3.516788780689239502e-01 1.129648908972740173e-01 -7.137060910463333130e-02 -7.528609037399291992e-02 1.198420003056526184e-01 6.979168206453323364e-02 3.468789756298065186e-01 -1.639655679464340210e-01 -1.422561617800965905e-04 -1.787925660610198975e-01 -9.922880679368972778e-03 1.922393739223480225e-01 -4.035274684429168701e-02 1.089369598776102066e-02 -6.162340939044952393e-02 2.036657333374023438e-01 -2.344753406941890717e-02 -3.195309937000274658e-01 3.412809371948242188e-01 -7.752458006143569946e-02 -8.981800824403762817e-02 -5.182284116744995117e-02 -1.444122940301895142e-01 -1.225569769740104675e-01 -3.127776980400085449e-01 8.723814971745014191e-04 -8.205133490264415741e-03
-1.102265715599060059e-01 -1.111282408237457275e-01 1.082233935594558716e-01 1.344795078039169312e-01 -3.059235587716102600e-02 -3.504861593246459961e-01 -6.655263155698776245e-02 -1.202214732766151428e-01 8.465980063192546368e-04 3.787711560726165771e-01 -1.548198312520980835e-01 2.768461108207702637e-01 -1.197623610496520996e-01 -3.104093298316001892e-02 2.380857616662979126e-01 1.276065409183502197e-01 7.769872248172760010e-02 -7.302180677652359009e-02 1.720551401376724243e-01 -1.715368926525115967e-01 1.734974384307861328e-01 4.304949566721916199e-02 -2.657980620861053467e-01 1.386121958494186401e-01 1.909746825695037842e-01 2.052021399140357971e-02 3.545497059822082520e-01 -2.841726839542388916e-01 -8.278232067823410034e-02 2.423019893467426300e-02 1.380886137485504150e-01 9.281414002180099487e-02
1.741772294044494629e-01 -3.373000621795654297e-01 3.507653996348381042e-02 2.583871781826019287e-02 5.927354842424392700e-02 -1.563102155923843384e-01 6.086998432874679565e-02 -1.099286600947380066e-01 -1.276353299617767334e-01 1.470313370227813721e-01 4.870965704321861267e-02 -2.159348726272583008e-01 -8.769667707383632660e-03 1.179414018988609314e-01 2.926821410655975342e-01 -1.397891342639923096e-01 1.216333806514739990e-01 -3.737352490425109863e-01 2.331788092851638794e-01 -6.069121509790420532e-02 -1.387592637911438942e-03 3.392836079001426697e-03 -2.391562759876251221e-01 1.084315776824951172e-01 1.229017153382301331e-01 -5.777769535779953003e-02 -5.206476897001266479e-02 -4.260540902614593506e-01 -1.890718638896942139e-01 -8.242421597242355347e-02 2.172852605581283569e-01 1.738708615303039551e-01
6.411836296319961548e-02 -3.629634901881217957e-02 -3.442747518420219421e-02 2.871445119380950928e-01 8.521087467670440674e-02 -3.955137431621551514e-01 -5.733987316489219666e-02 -1.510547250509262085e-01 7.493572682142257690e-02 2.398801892995834351e-01 -1.762279719114303589e-01 1.041179075837135315e-01 -2.041478455066680908e-01 3.756454586982727051e-01 2.889517843723297119e-01 1.430066823959350586e-01 8.472502976655960083e-02 -9.983409941196441650e-02 2.913463413715362549e-01 -6.761796027421951294e-02 -1.088351160287857056e-01 -1.191017567180097103e-03 2.610958414152264595e-03 -3.537505492568016052e-02 -7.761146873235702515e-02 -2.660346627235412598e-01 -2.518183887004852295e-01 -1.082027256488800049e-01 -2.008705586194992065e-02 -2.270758748054504395e-01 4.624090716242790222e-02 -6.019879877567291260e-02
-3.907371684908866882e-02 6.337060034275054932e-02 -2.401582151651382446e-02 -6.870124489068984985e-02 -6.056787446141242981e-02 -2.018203735351562500e-01 2.793565690517425537e-01 4.893046244978904724e-02 1.318190544843673706e-01 4.770724475383758545e-02 -1.744937002658843994e-01 -1.682475060224533081e-01 -3.255093097686767578e-02 1.638331450521945953e-02 1.180716678500175476e-01 9.191461652517318726e-02 -1.267646998167037964e-02 -4.164113700389862061e-01 1.928328871726989746e-01 2.081142365932464600e-01 1.788144111633300781e-01 -1.242475733160972595e-01 -1.941059082746505737e-01 3.850597143173217773e-01 3.840804100036621094e-02 -4.674003273248672485e-02 -1.354134529829025269e-01 -4.893496334552764893e-01 -6.416312605142593384e-02 -3.403731435537338257e-02 5.438440665602684021e-02 7.137140631675720215e-02
-9.955807775259017944e-02 -2.235799282789230347e-01 -3.158652484416961670e-01 2.802261412143707275e-01 1.293909400701522827e-01 -8.436445891857147217e-02 1.454185694456100464e-01 -2.826441526412963867e-01 -3.937655314803123474e-02 -1.380115151405334473e-01 -1.325776875019073486e-01 9.976199828088283539e-03 -2.686231434345245361e-01 1.170577481389045715e-01 -3.102609142661094666e-02 2.642552256584167480e-01 2.510257959365844727e-01 -1.042314395308494568e-01 4.088923707604408264e-02 -2.122981697320938110e-01 8.015271276235580444e-02 -2.750988006591796875e-01 2.598175406455993652e-02 2.554009258747100830e-01 -9.508228302001953125e-02 -3.405720889568328857e-01 9.956087917089462280e-02 -4.692348837852478027e-02 -6.605475395917892456e-02 -7.146825641393661499e-02 1.244536265730857849e-01 1.060546338558197021e-01
3.567716851830482483e-02 -2.207236886024475098e-01 -2.050455957651138306e-01 2.862902879714965820e-01 -1.508747786283493042e-01 -1.530975699424743652e-01 3.747196123003959656e-02 -1.790342032909393311e-01 2.153934724628925323e-02 2.026025950908660889e-02 -3.186057507991790771e-01 -3.867357969284057617e-03 -8.550813794136047363e-02 1.601546704769134521e-01 1.777105778455734253e-01 3.634667396545410156e-01 4.034556150436401367e-01 -1.417372259311378002e-03 1.358807552605867386e-03 1.548583358526229858e-01 -2.760705649852752686e-01 1.225794255733489990e-01 -5.467946082353591919e-02 -1.803395152091979980e-01 -1.561492234468460083e-01 -1.512655913829803467e-01 -9.993876516819000244e-02 9.847278892993927002e-02 -9.795863181352615356e-02 -1.623681336641311646e-01 3.733051195740699768e-02 1.716919690370559692e-01
3.063581883907318115e-01 -2.797917425632476807e-01 -3.406739328056573868e-03 -2.238907665014266968e-01 2.443444430828094482e-01 -1.846947371959686279e-01 -1.143146753311157227e-01 -1.735244393348693848e-01 1.395986508578062057e-02 -7.990922778844833374e-03 1.353336777538061142e-02 -4.581793770194053650e-02 -1.651709824800491333e-01 1.295275241136550903e-01 -1.366209387779235840e-01 3.222925066947937012e-01 2.436355352401733398e-01 -8.499178290367126465e-02 2.163767516613006592e-01 6.258629262447357178e-02 7.098250207491219044e-04 -7.038875669240951538e-02 -1.985665112733840942e-01 1.125387754291296005e-02 1.528916060924530029e-01 -1.745926588773727417e-01 -3.829170763492584229e-01 5.507304146885871887e-02 -1.996868997812271118e-01 -1.704444438219070435e-01 -1.051799431443214417e-01 1.620362997055053711e-01
-6.703424453735351562e-02 -4.206103980541229248e-01 2.081623077392578125e-01 1.773531287908554077e-01 -9.095577150583267212e-02 -2.341004312038421631e-01 9.464171528816223145e-02 1.307376623153686523e-01 -5.767728760838508606e-02 -5.674558505415916443e-02 -1.488687396049499512e-01 1.677075773477554321e-02 -2.555191814899444580e-01 2.467243522405624390e-01 3.267265483736991882e-02 3.914092779159545898e-01 1.083370000123977661e-01 1.398390531539916992e-01 2.029744535684585571e-01 -2.978438884019851685e-02 -1.303377896547317505e-01 -6.851288676261901855e-02 -1.533189266920089722e-01 1.189684793353080750e-01 -9.469632059335708618e-02 -3.452602326869964600e-01 -3.669561073184013367e-02 -1.591394543647766113e-01 -1.232394725084304810e-01 -1.071276217699050903e-01 -1.457655578851699829e-01 -9.892006218433380127e-02
1.851608306169509888e-01 -7.669096440076828003e-02 -2.436350136995315552e-01 8.972438052296638489e-03 1.034477949142456055e-01 -1.160252764821052551e-01 -1.122408956289291382e-01 -8.815490454435348511e-02 -1.093823090195655823e-01 -2.045006901025772095e-01 -4.157588630914688110e-02 2.776793576776981354e-02 -6.399498879909515381e-02 6.123212352395057678e-02 -2.206247746944427490e-01 3.936345875263214111e-01 5.031879544258117676e-01 -8.815447799861431122e-03 1.531798839569091797e-01 2.367995977401733398e-01 -3.313967585563659668e-02 -1.337617039680480957e-01 -1.608738750219345093e-01 1.022246330976486206e-01 9.337526559829711914e-02 -4.530998691916465759e-02 -2.351556122303009033e-01 -1.201469302177429199e-01 -1.821937710046768188e-01 -2.041900306940078735e-01 4.733213037252426147e-02 2.057707607746124268e-01
9.213106334209442139e-02 5.162742733955383301e-02 -9.594167023897171021e-02 -6.216805800795555115e-02 1.108191087841987610e-01 -2.653520703315734863e-01 3.719368875026702881e-01 7.452677190303802490e-02 1.190840378403663635e-01 1.216562241315841675e-01 -8.934795111417770386e-02 -5.343904718756675720e-03 -5.868986248970031738e-02 1.276913434267044067e-01 -5.627152696251869202e-02 4.351300895214080811e-01 3.591598570346832275e-01 -3.661206066608428955e-01 -6.514045409858226776e-03 -2.088531851768493652e-01 1.154793500900268555e-01 1.564012020826339722e-01 -7.684287428855895996e-02 -7.008837163448333740e-02 -6.912215054035186768e-02 5.957048013806343079e-02 -1.661830246448516846e-01 -2.245469540357589722e-01 2.875623665750026703e-02 -1.667460501194000244e-01 5.244848132133483887e-02 1.639602184295654297e-01
-9.529094398021697998e-02 -4.155803024768829346e-01 -1.963308602571487427e-01 5.230398476123809814e-02 -1.205948144197463989e-01 -1.331782639026641846e-01 -1.554039958864450455e-02 1.680412329733371735e-02 -6.985880434513092041e-02 -2.003429383039474487e-01 -2.478139102458953857e-01 -1.522778254002332687e-02 -7.892528921365737915e-02 1.235976889729499817e-01 -1.537813711911439896e-02 1.914500594139099121e-01 3.276529610157012939e-01 -6.633354723453521729e-02 3.296020627021789551e-02 7.930508255958557129e-02 8.426488935947418213e-02 -1.258644312620162964e-01 -2.743021547794342041e-01 2.014175951480865479e-01 -8.382906764745712280e-02 -4.230384528636932373e-02 -1.708600223064422607e-01 -2.552435696125030518e-01 5.962489917874336243e-02 -3.304333090782165527e-01 -2.893921732902526855e-01 -1.467561572790145874e-01
3.220369815826416016e-01 7.328762114048004150e-02 1.152631863951683044e-01 2.745465636253356934e-01 1.703929454088211060e-01 -6.763907521963119507e-02 1.523186266422271729e-01 -1.157774478197097778e-01 1.066305208951234818e-02 2.347768545150756836e-01 -2.539239227771759033e-01 -4.033569619059562683e-02 1.219691708683967590e-01 2.789576947689056396e-01 2.430348098278045654e-01 3.650349751114845276e-02 2.240031361579895020e-01 8.332939818501472473e-03 1.437324732542037964e-01 -7.041352242231369019e-02 1.569348126649856567e-01 6.958431005477905273e-02 -2.233487963676452637e-01 -4.283132962882518768e-03 -1.085533350706100464e-01 -1.896990537643432617e-01 4.801790229976177216e-03 -4.953691735863685608e-02 -1.417593806982040405e-01 -4.392828345298767090e-01 1.942867040634155273e-01 -3.631227463483810425e-02
-1.664522737264633179e-01 -1.478027254343032837e-01 1.405523568391799927e-01 2.715326845645904541e-01 -1.003676000982522964e-02 -1.857898086309432983e-01 1.239253673702478409e-02 -2.317191660404205322e-01 -2.976468205451965332e-02 -2.845115959644317627e-01 -1.672975867986679077e-01 -1.588692367076873779e-01 -1.480824202299118042e-01 -2.019760571420192719e-02 2.910870611667633057e-01 1.830060333013534546e-01 -1.260925084352493286e-02 -1.052381843328475952e-01 3.483694493770599365e-01 1.029421538114547729e-01 3.606024384498596191e-01 3.084010072052478790e-02 9.127209335565567017e-02 -2.527745254337787628e-02 9.505589306354522705e-02 4.206836223602294922e-02 -3.214423730969429016e-02 -2.358003556728363037e-01 -3.242681026458740234e-01 -2.626343257725238800e-02 1.188973411917686462e-01 1.493762433528900146e-01
1.322537362575531006e-01 -3.143044412136077881e-01 1.646195203065872192e-01 -2.716495655477046967e-03 1.689512133598327637e-01 -9.140753187239170074e-03 2.188983559608459473e-01 7.826532423496246338e-02 3.718696162104606628e-02 2.378298155963420868e-02 5.872300639748573303e-02 1.411270946264266968e-01 -1.697972863912582397e-01 -2.104239761829376221e-01 -1.074234582483768463e-02 2.889721095561981201e-01 -1.677975058555603027e-01 -2.165865749120712280e-01 2.563211917877197266e-01 -4.202339425683021545e-02 2.146481126546859741e-01 4.357061907649040222e-02 -3.319832086563110352e-01 -1.523280292749404907e-01 1.352022401988506317e-02 -1.635946333408355713e-01 -1.168521568179130554e-01 -2.741955518722534180e-01 -2.593707740306854248e-01 -2.836176455020904541e-01 4.481268674135208130e-02 4.976186528801918030e-02
-1.633603274822235107e-01 -1.621251404285430908e-01 -2.077739536762237549e-01 1.913973987102508545e-01 1.365789026021957397e-01 -1.018272936344146729e-01 1.227017790079116821e-01 -6.134246010333299637e-03 -1.964795440435409546e-01 -9.081471711397171021e-02 -2.718059904873371124e-02 1.360582709312438965e-01 -1.447868347167968750e-01 4.659367352724075317e-02 8.062326908111572266e-02 3.238597512245178223e-01 5.891373157501220703e-01 -5.003306269645690918e-02 5.911508575081825256e-02 2.648594081401824951e-01 -1.921815574169158936e-01 -1.507877260446548462e-01 -1.432021111249923706e-01 1.091103553771972656e-01 -4.894522577524185181e-02 -1.001936346292495728e-01 5.745246633887290955e-02 -7.480520009994506836e-02 -2.421914488077163696e-01 -2.233001962304115295e-02 5.751625075936317444e-02 1.529052704572677612e-01
-7.183484733104705811e-02 -1.903321146965026855e-01 1.711569875478744507e-01 2.216390222311019897e-01 -1.743931472301483154e-01 -4.975676238536834717e-01 -1.854227483272552490e-01 -7.575268298387527466e-02 3.587671369314193726e-02 1.236978545784950256e-01 -1.855337768793106079e-01 3.471523523330688477e-02 7.155037671327590942e-02 2.678384482860565186e-01 2.074139416217803955e-01 7.506480813026428223e-02 1.441980004310607910e-01 -2.763017714023590088e-01 1.859452575445175171e-01 -1.372286528348922729e-01 -3.319491073489189148e-02 -2.676605246961116791e-02 -2.181030064821243286e-01 -3.119098395109176636e-02 1.131024211645126343e-01 1.865278696641325951e-03 5.571307241916656494e-02 -3.613401651382446289e-01 1.377265602350234985e-01 -1.215828061103820801e-01 4.746796190738677979e-02 3.140357509255409241e-02
6.492514908313751221e-02 -6.451594084501266479e-02 7.893528789281845093e-02 -2.217272967100143433e-01 2.109785526990890503e-01 -3.346945345401763916e-01 1.951214969158172607e-01 -2.009078562259674072e-01 -2.411583364009857178e-01 -8.163592219352722168e-02 -5.189298838376998901e-02 -1.876699179410934448e-01 -1.765296421945095062e-02 -4.233474377542734146e-03 1.934904418885707855e-02 2.435138374567031860e-01 1.876676268875598907e-02 -2.566409707069396973e-01 1.404312700033187866e-01 1.662886887788772583e-02 2.710973620414733887e-01 -1.840415745973587036e-01 -2.203945219516754150e-01 -7.883916795253753662e-02 1.489683091640472412e-01 -2.233558297157287598e-01 -9.476219862699508667e-02 -2.748072147369384766e-01 1.245808377861976624e-01 -3.000569939613342285e-01 8.245898783206939697e-02 -1.456756740808486938e-01
5.825984850525856018e-02 -3.931467235088348389e-01 1.587850749492645264e-01 2.338637858629226685e-01 -2.412258088588714600e-02 -3.796119093894958496e-01 -1.373655498027801514e-01 -5.729345232248306274e-02 1.507021635770797729e-01 -4.190165922045707703e-02 -3.571290671825408936e-01 6.558895111083984375e-02 -8.755607157945632935e-02 6.806626915931701660e-02 -1.390605419874191284e-01 3.481033742427825928e-01 -7.180114835500717163e-02 -1.248235348612070084e-02 1.333706174045801163e-02 -1.662707477807998657e-01 1.200507134199142456e-01 -4.587340354919433594e-02 -2.669562697410583496e-01 5.104126781225204468e-02 -1.407591998577117920e-01 -1.575683057308197021e-01 -1.242671906948089600e-01 -1.572778373956680298e-01 -4.306612163782119751e-02 -1.236741617321968079e-01 -5.659843981266021729e-02 -2.397487312555313110e-01
-1.826920956373214722e-01 -1.057092249393463135e-01 -7.545558363199234009e-02 1.852988302707672119e-01 1.170493960380554199e-01 -3.232204318046569824e-01 -6.943154335021972656e-02 7.023224979639053345e-02 -2.787519432604312897e-02 1.796084046363830566e-01 -2.901235818862915039e-01 5.769283697009086609e-02 -2.188923954963684082e-02 2.435939759016036987e-01 -5.135673657059669495e-02 2.952105104923248291e-01 1.407990753650665283e-01 -3.734476566314697266e-01 1.910678744316101074e-01 -1.131884902715682983e-01 8.853230625391006470e-02 1.016719862818717957e-01 -2.520074248313903809e-01 -1.283185780048370361e-01 -1.698866784572601318e-01 -2.180841714143753052e-01 2.331022024154663086e-01 4.297534376382827759e-02 -6.205923855304718018e-02 -9.893056936562061310e-03 2.657136023044586182e-01 5.866194143891334534e-02
7.211477309465408325e-02 2.468010224401950836e-02 1.095037311315536499e-01 2.399871200323104858e-01 1.500450819730758667e-01 -1.742438077926635742e-01 -9.451176971197128296e-02 -1.971137225627899170e-01 -3.192268908023834229e-01 1.118710860610008240e-01 -1.795121878385543823e-01 -6.988561153411865234e-02 -6.184233352541923523e-02 -3.236388564109802246e-01 1.606507003307342529e-01 2.813566923141479492e-01 1.163491159677505493e-01 -3.459292054176330566e-01 -5.166718736290931702e-03 2.481216005980968475e-02 1.519130468368530273e-01 -1.197948120534420013e-02 -1.350972056388854980e-01 -6.708639860153198242e-02 -6.131115928292274475e-02 2.055748999118804932e-01 -1.376904845237731934e-01 -2.636899948120117188e-01 -2.837314829230308533e-02 -2.535498142242431641e-01 -2.480122298002243042e-01 1.339586228132247925e-01
-1.342261116951704025e-02 2.211344428360462189e-03 -1.825655996799468994e-01 1.867736503481864929e-02 3.292237222194671631e-01 -1.893114596605300903e-01 2.575719729065895081e-02 9.815181791782379150e-02 -1.718203723430633545e-01 1.817274242639541626e-01 -1.185556948184967041e-01 1.723748296499252319e-01 -2.662125825881958008e-01 2.431209087371826172e-01 -4.843054711818695068e-02 2.906470298767089844e-01 6.689437478780746460e-02 -2.179362475872039795e-01 -7.290431298315525055e-03 2.572252154350280762e-01 -1.710265576839447021e-01 -3.116455972194671631e-01 -2.813237309455871582e-01 2.935207188129425049e-01 -1.352583914995193481e-01 2.985753677785396576e-02 4.221192561089992523e-03 -1.771128177642822266e-01 -7.608265615999698639e-03 6.658697873353958130e-02 1.054778322577476501e-01 1.115700379014015198e-01
4.501911997795104980e-02 -1.342005748301744461e-02 -1.121475622057914734e-01 1.257506906986236572e-01 1.945123076438903809e-01 3.695908188819885254e-02 9.561931341886520386e-02 2.023036591708660126e-02 -1.814085096120834351e-01 1.618913263082504272e-01 -2.045167237520217896e-01 -1.159305423498153687e-01 -2.285813093185424805e-01 1.790613830089569092e-01 -2.054111659526824951e-01 1.942156581208109856e-03 2.263359576463699341e-01 -2.988966405391693115e-01 3.127981424331665039e-01 6.248517706990242004e-02 -2.605963945388793945e-01 -1.938128620386123657e-01 -3.535695075988769531e-01 7.061191648244857788e-02 -2.482918649911880493e-01 2.382679097354412079e-02 8.208129554986953735e-02 -3.150143027305603027e-01 3.418317809700965881e-02 -1.525329798460006714e-01 6.911651790142059326e-02 6.759848445653915405e-02
-6.409592181444168091e-02 -1.594542264938354492e-01 1.278769671916961670e-01 3.107069432735443115e-01 4.025692120194435120e-02 -1.957165449857711792e-01 1.318171471357345581e-01 -2.345769405364990234e-01 -5.642721801996231079e-02 -2.584559470415115356e-02 -1.747158169746398926e-01 -1.598023176193237305e-01 3.089779615402221680e-01 1.678446531295776367e-01 1.435912102460861206e-01 8.278977870941162109e-02 5.919399112462997437e-02 -3.845449686050415039e-01 2.027218341827392578e-01 1.999078094959259033e-01 -1.291461884975433350e-01 4.439448937773704529e-02 -3.742709457874298096e-01 4.863484203815460205e-02 -1.756903231143951416e-01 -5.154811963438987732e-02 -3.248345479369163513e-02 -2.806115746498107910e-01 -2.883942984044551849e-02 -9.446371346712112427e-02 1.256333142518997192e-01 4.275489971041679382e-02
2.309236079454421997e-01 -1.230929419398307800e-01 -1.356188952922821045e-01 6.069967895746231079e-02 1.099231764674186707e-01 -2.227231115102767944e-01 -2.363109439611434937e-01 -1.583290547132492065e-01 -8.844797313213348389e-02 -1.244529038667678833e-01 -6.233496963977813721e-02 4.044782370328903198e-02 2.966989204287528992e-02 4.758676290512084961e-01 -9.320724010467529297e-02 2.349120378494262695e-01 2.470024824142456055e-01 -2.408879101276397705e-01 1.411938220262527466e-01 1.676495522260665894e-01 1.003262922167778015e-01 -1.176146492362022400e-01 -2.307527661323547363e-01 3.133280873298645020e-01 -8.335692435503005981e-02 7.321796566247940063e-02 1.458767503499984741e-01 -2.066276967525482178e-01 3.857785463333129883e-02 -1.621491611003875732e-01 1.856164075434207916e-02 -1.574806403368711472e-03
1.320109814405441284e-01 -1.350577920675277710e-01 -2.817068994045257568e-01 1.534238755702972412e-01 8.241865038871765137e-02 -1.511610448360443115e-01 -1.329747140407562256e-01 -1.678840965032577515e-01 -1.488301670178771019e-03 2.619809806346893311e-01 -2.423474788665771484e-01 -1.355398744344711304e-01 -7.196687627583742142e-03 1.857623755931854248e-01 -8.311481215059757233e-03 2.580007314682006836e-01 -6.346711516380310059e-02 6.843545287847518921e-02 2.182779014110565186e-01 -1.604371666908264160e-01 -8.282435126602649689e-03 5.609161406755447388e-02 1.198478266596794128e-01 -1.037923339754343033e-02 -1.059945225715637207e-01 -4.107604324817657471e-01 -2.382762879133224487e-01 -3.396599292755126953e-01 -8.141360431909561157e-02 -3.095982223749160767e-02 2.401878386735916138e-01 1.477473378181457520e-01
-5.129938945174217224e-02 6.609371397644281387e-03 -2.427268177270889282e-01 1.225931420922279358e-01 2.274071723222732544e-01 -9.386019408702850342e-02 2.942342497408390045e-02 -4.497237503528594971e-03 -6.047017127275466919e-02 -4.507077485322952271e-02 -9.307785332202911377e-02 -2.101998403668403625e-02 -1.478269249200820923e-01 6.930359452962875366e-02 -5.425786226987838745e-02 1.611701399087905884e-01 3.388178050518035889e-01 -8.012499660253524780e-02 1.806727945804595947e-01 2.510011494159698486e-01 -4.040112346410751343e-02 -1.268701404333114624e-01 -2.348029762506484985e-01 2.355521321296691895e-01 -2.683928310871124268e-01 -2.461057305335998535e-01 -2.264639735221862793e-02 -2.826586365699768066e-01 -1.375318504869937897e-02 7.004243135452270508e-02 3.417131304740905762e-02 4.765702784061431885e-01
6.608358770608901978e-02 -1.940143406391143799e-01 -1.590359807014465332e-01 2.256730794906616211e-01 2.171702235937118530e-01 -2.975040972232818604e-01 -3.167049586772918701e-01 -2.195751965045928955e-01 7.042693905532360077e-03 -1.271993271075189114e-03 -7.618849724531173706e-02 -1.651689559221267700e-01 5.813100561499595642e-02 -1.912852972745895386e-01 -2.490392625331878662e-01 2.471418082714080811e-01 -9.439163841307163239e-04 -1.500761061906814575e-01 2.234482765197753906e-01 6.975920498371124268e-02 -1.474982593208551407e-02 -4.653522744774818420e-02 -3.220197511836886406e-03 3.247721493244171143e-01 4.243168048560619354e-03 -9.265272319316864014e-02 -1.636156067252159119e-02 -2.370561063289642334e-01 1.538616269826889038e-01 -7.615835219621658325e-02 -7.258792221546173096e-02 3.411456942558288574e-01
-6.976499408483505249e-02 -3.392716646194458008e-01 -1.244188472628593445e-01 1.677610576152801514e-01 1.618247032165527344e-01 7.766814529895782471e-02 3.332315012812614441e-02 -1.718216389417648315e-01 -2.768671810626983643e-01 -2.533991336822509766e-01 -6.584132462739944458e-02 1.074157729744911194e-01 -2.888591885566711426e-01 -4.330068454146385193e-02 -5.458534881472587585e-02 2.037930190563201904e-01 3.026754856109619141e-01 -1.425406634807586670e-01 6.594400852918624878e-02 -1.758430600166320801e-01 -1.303470134735107422e-02 -3.547995090484619141e-01 -1.725344508886337280e-01 1.943138390779495239e-01 -4.044216126203536987e-02 -2.908695042133331299e-01 -2.507766149938106537e-02 -9.664510190486907959e-02 -7.445602864027023315e-02 -1.765248328447341919e-01 1.083529070019721985e-01 3.939954936504364014e-02
-2.960514836013317108e-02 -1.743710041046142578e-01 -1.698411256074905396e-01 1.409746408462524414e-01 1.654873788356781006e-01 -1.062441151589155197e-02 6.100618839263916016e-02 -3.620450571179389954e-02 -1.242052316665649414e-01 -2.745727598667144775e-01 -4.166410565376281738e-01 -1.190549209713935852e-01 -2.884460389614105225e-01 -1.235688179731369019e-01 -1.161871030926704407e-01 2.108921408653259277e-01 2.365053892135620117e-01 -3.129715025424957275e-01 2.910875976085662842e-01 -4.108678922057151794e-02 -9.737159311771392822e-02 -8.298314362764358521e-02 -3.017857968807220459e-01 1.554177049547433853e-02 -7.906686514616012573e-02 -4.842126369476318359e-02 1.287237182259559631e-02 3.630613163113594055e-02 8.590708673000335693e-02 6.296081095933914185e-02 -1.034010350704193115e-01 2.689518332481384277e-01
-4.755026847124099731e-02 -1.663935333490371704e-01 -3.730344772338867188e-01 1.964861005544662476e-01 2.922659516334533691e-01 -7.367855310440063477e-02 1.718083769083023071e-01 -2.616625465452671051e-02 -1.289644539356231689e-01 -2.879954576492309570e-01 -4.071788117289543152e-02 1.878366917371749878e-01 -1.900179833173751831e-01 6.014649756252765656e-03 1.671460866928100586e-01 2.319279760122299194e-01 1.952651441097259521e-01 -9.364306181669235229e-02 -8.695899695158004761e-02 -2.143412083387374878e-01 9.162899106740951538e-02 -4.994522780179977417e-02 -1.792681813240051270e-01 2.668175697326660156e-01 -2.880663797259330750e-02 -3.097491562366485596e-01 1.168985292315483093e-01 -2.532099485397338867e-01 4.444064944982528687e-02 -8.610703796148300171e-02 1.028774306178092957e-01 8.778423070907592773e-02
-1.617189347743988037e-01 -1.476947963237762451e-01 -1.271520555019378662e-01 2.838716208934783936e-01 5.856718122959136963e-02 -5.892286449670791626e-02 3.966328501701354980e-02 -1.134232953190803528e-01 -3.354609012603759766e-02 1.188067942857742310e-01 -9.611725062131881714e-02 4.725606739521026611e-02 -3.101891577243804932e-01 3.136324509978294373e-02 -2.725200951099395752e-01 -9.440467506647109985e-02 1.358714252710342407e-01 -3.934178948402404785e-01 3.945885300636291504e-01 -2.950518392026424408e-02 -9.553570300340652466e-02 -1.353291124105453491e-01 -2.292476296424865723e-01 1.042122542858123779e-01 -2.633665800094604492e-01 -1.732244789600372314e-01 -1.620278358459472656e-01 -2.075352519750595093e-01 -7.427093386650085449e-02 -1.074401065707206726e-01 -1.195321679115295410e-01 -7.838969677686691284e-02
-1.044580712914466858e-01 7.931284606456756592e-02 -5.605622380971908569e-02 2.491697669029235840e-02 -1.067836433649063110e-01 -4.431987106800079346e-01 1.327739004045724869e-02 -8.839140646159648895e-03 1.718511432409286499e-01 2.613908946514129639e-01 -4.231256544589996338e-01 -8.454370312392711639e-03 -7.743705809116363525e-02 2.602522075176239014e-01 -5.685247015208005905e-03 3.091473579406738281e-01 3.081480860710144043e-01 -2.694241702556610107e-02 1.795015633106231689e-01 7.986754179000854492e-02 -1.921243220567703247e-01 1.028924733400344849e-01 -1.580412238836288452e-01 -1.348554790019989014e-01 -1.104643866419792175e-01 -9.549806267023086548e-02 1.249575391411781311e-01 1.015061140060424805e-02 -9.738131612539291382e-02 -2.291873097419738770e-01 -2.216005325317382812e-02 1.312926318496465683e-02
1.712573319673538208e-01 -1.417578309774398804e-01 -2.028674036264419556e-01 3.642480075359344482e-01 9.348255395889282227e-02 -3.995076939463615417e-02 -1.330502703785896301e-02 -5.691652186214923859e-03 3.481836291030049324e-03 1.046043410897254944e-01 -3.975594639778137207e-01 -9.464046359062194824e-02 -1.424341499805450439e-01 1.769890189170837402e-01 -1.183772757649421692e-01 2.807571291923522949e-01 1.436311304569244385e-01 -1.310880035161972046e-01 4.434197768568992615e-02 -4.504906013607978821e-02 8.095417916774749756e-02 -1.895036175847053528e-02 -4.691412150859832764e-01 1.316240131855010986e-01 -1.880173832178115845e-01 9.959423542022705078e-02 -7.976886816322803497e-03 -1.820571422576904297e-01 1.167114749550819397e-01 8.909844607114791870e-02 -1.206329092383384705e-01 2.074935734272003174e-01
8.685882389545440674e-02 -2.129134833812713623e-01 -2.210828065872192383e-01 2.233242541551589966e-01 2.014983296394348145e-01 -1.342849135398864746e-01 3.295762240886688232e-01 -1.084799915552139282e-01 -6.970421969890594482e-02 -3.078972101211547852e-01 -1.063066422939300537e-01 -1.392569113522768021e-02 -7.135767489671707153e-02 1.539303958415985107e-01 9.785835444927215576e-02 3.308816850185394287e-01 3.521299958229064941e-01 -1.278332918882369995e-01 4.622070118784904480e-02 2.051402442157268524e-02 3.879839554429054260e-02 -1.074792593717575073e-01 4.070620983839035034e-03 -4.440014436841011047e-02 -8.154310286045074463e-02 -9.258042275905609131e-02 7.703685015439987183e-02 -1.039960607886314392e-01 -2.658636271953582764e-01 9.754490107297897339e-02 3.679491579532623291e-02 3.726771175861358643e-01
-2.171136206015944481e-03 -1.505841165781021118e-01 2.383847907185554504e-02 9.215903282165527344e-02 3.685206919908523560e-02 -6.175111979246139526e-02 2.429685741662979126e-01 -1.622732132673263550e-01 -9.299397468566894531e-02 7.200800627470016479e-02 -1.444115936756134033e-01 2.572617307305335999e-02 -7.507529109716415405e-02 -2.273784577846527100e-01 -9.838780760765075684e-02 3.447991013526916504e-01 -6.548224389553070068e-02 -5.386867746710777283e-02 3.677686452865600586e-01 4.094536229968070984e-02 -8.540063351392745972e-02 -3.299273923039436340e-02 -4.128815233707427979e-01 -1.322789490222930908e-01 5.502736195921897888e-02 -9.568972140550613403e-02 2.154096066951751709e-01 -6.218236312270164490e-02 -3.558737039566040039e-01 -3.324978649616241455e-01 -1.191973537206649780e-01 -4.620654508471488953e-02
-6.332995742559432983e-02 -2.683687508106231689e-01 -2.676060497760772705e-01 -1.277975924313068390e-02 1.448601484298706055e-01 -1.044625490903854370e-01 1.007151231169700623e-01 -6.411931663751602173e-02 2.180590331554412842e-01 1.142069846391677856e-01 -1.631332039833068848e-01 2.339779287576675415e-01 -1.836255788803100586e-01 -1.047367677092552185e-01 1.415235223248600960e-03 1.673253029584884644e-01 1.671864390373229980e-01 8.626728504896163940e-02 9.367708116769790649e-02 9.022980183362960815e-02 -4.788186028599739075e-02 -1.542402803897857666e-01 -3.897438049316406250e-01 4.973212629556655884e-02 -2.077856808900833130e-01 -1.457854826003313065e-02 -1.259866356849670410e-01 -1.400378197431564331e-01 -3.245995640754699707e-01 -3.621873557567596436e-01 -4.892862215638160706e-02 -2.020515799522399902e-01
2.161429375410079956e-01 1.190164461731910706e-01 -1.238677576184272766e-01 1.098727062344551086e-01 9.068080037832260132e-02 -2.601528167724609375e-01 -1.592516452074050903e-01 -3.551948368549346924e-01 -2.507459558546543121e-02 5.578020215034484863e-02 4.620353505015373230e-02 8.240676671266555786e-02 4.579949658364057541e-03 -2.409346848726272583e-01 -4.319582134485244751e-02 2.682898938655853271e-01 2.627431750297546387e-01 -2.321071326732635498e-01 6.776260584592819214e-02 5.409039929509162903e-02 1.034769117832183838e-01 -2.405423074960708618e-01 -3.256888315081596375e-02 1.580433100461959839e-01 1.511587053537368774e-01 -1.406596302986145020e-01 5.856160074472427368e-02 -1.763893663883209229e-01 -2.333167791366577148e-01 2.290959842503070831e-02 -1.581031382083892822e-01 3.968965411186218262e-01
5.346265062689781189e-02 -6.357932835817337036e-02 1.181785613298416138e-01 2.804787755012512207e-01 5.618660897016525269e-02 -3.592473268508911133e-01 -1.235528141260147095e-01 -2.994153499603271484e-01 -1.409280598163604736e-01 3.725358098745346069e-02 -7.753778249025344849e-03 -1.108333561569452286e-02 -4.196638464927673340e-01 9.601319581270217896e-02 3.164867460727691650e-01 1.803398579359054565e-01 5.371165648102760315e-02 -1.039106249809265137e-01 2.940659224987030029e-01 -1.047091782093048096e-01 -2.749179303646087646e-01 1.639682985842227936e-02 8.855888992547988892e-02 7.109002768993377686e-02 -6.868567317724227905e-02 -1.979728490114212036e-01 -7.304506003856658936e-02 -1.056691855192184448e-01 -1.134827658534049988e-01 -1.969534903764724731e-01 8.393418043851852417e-03 1.089134737849235535e-01
2.220448255538940430e-01 9.008663147687911987e-02 1.133280224166810513e-03 1.726015806198120117e-01 8.981346338987350464e-02 -1.030460298061370850e-01 1.157499328255653381e-01 -1.582039445638656616e-01 9.391748160123825073e-02 1.744594722986221313e-01 -3.421096801757812500e-01 3.007594496011734009e-02 9.684337675571441650e-02 3.367041349411010742e-01 6.764934957027435303e-02 5.896646901965141296e-02 1.845767498016357422e-01 -1.384008526802062988e-01 1.600437164306640625e-01 -2.424534261226654053e-01 1.054154559969902039e-01 1.633567065000534058e-01 -1.811915189027786255e-01 -8.278026431798934937e-02 -5.428998917341232300e-02 -2.121734917163848877e-01 8.553402125835418701e-02 -8.590301126241683960e-02 -1.102743744850158691e-01 -4.873978495597839355e-01 1.796105653047561646e-01 8.907966315746307373e-02
-3.592372313141822815e-02 -2.448457032442092896e-01 -3.253897726535797119e-01 2.639436423778533936e-01 6.454877555370330811e-02 -1.863406896591186523e-01 1.051272898912429810e-01 -4.732733592391014099e-02 -9.814161807298660278e-02 -2.016177326440811157e-01 -5.872026085853576660e-02 1.923225820064544678e-01 -1.053081974387168884e-01 6.295974832028150558e-03 -3.649058565497398376e-02 3.907617330551147461e-01 3.277369439601898193e-01 -2.460128962993621826e-01 -4.396516829729080200e-02 -6.014281883835792542e-02 1.123820617794990540e-01 -9.291784465312957764e-02 -1.191044412553310394e-02 -1.059354990720748901e-01 5.701920762658119202e-02 -1.236294433474540710e-01 -2.990362991113215685e-04 -1.153899803757667542e-01 -1.198257505893707275e-01 4.195722192525863647e-02 3.631335198879241943e-01 2.630868256092071533e-01
-4.078063741326332092e-02 -2.485950887203216553e-01 -3.975552693009376526e-02 1.377689391374588013e-01 2.947481274604797363e-01 -5.179070681333541870e-02 1.030476987361907959e-01 -1.266758441925048828e-01 1.226973682641983032e-01 -1.365010440349578857e-02 -6.200146302580833435e-02 3.046486377716064453e-01 -5.401321873068809509e-02 -4.293184354901313782e-02 -9.120755828917026520e-03 1.052793040871620178e-01 -7.799643278121948242e-02 -6.987792253494262695e-02 6.416354328393936157e-02 -2.718644142150878906e-01 1.452419906854629517e-01 3.255532085895538330e-01 -7.492651045322418213e-02 6.272616982460021973e-02 -8.595909178256988525e-02 -2.531218342483043671e-02 -4.054895602166652679e-03 -4.755487143993377686e-01 -3.310291171073913574e-01 -2.419816851615905762e-01 -8.736846596002578735e-02 1.906448155641555786e-01
3.044744431972503662e-01 -3.107730746269226074e-01 6.152244284749031067e-02 -9.342279285192489624e-02 1.351138353347778320e-01 -2.350116670131683350e-01 -4.695496708154678345e-02 -2.968466877937316895e-01 2.179043740034103394e-02 1.808722019195556641e-01 -1.956938207149505615e-01 -8.799943327903747559e-02 -2.746992111206054688e-01 8.792460709810256958e-02 -1.430806070566177368e-01 3.218109309673309326e-01 1.779551059007644653e-01 -4.262590780854225159e-02 1.344447862356901169e-02 1.603176444768905640e-01 -2.131239473819732666e-01 -2.083350419998168945e-01 2.142620459198951721e-02 -1.018158998340368271e-02 -6.801752746105194092e-02 -1.800626218318939209e-01 -3.125773966312408447e-01 -9.890498965978622437e-02 -1.579600013792514801e-02 -1.128838285803794861e-01 -1.326258927583694458e-01 1.551333665847778320e-01
-2.529782243072986603e-02 -3.485411703586578369e-01 -1.023924499750137329e-01 4.465678036212921143e-01 1.438101679086685181e-01 -3.705480396747589111e-01 -1.706571131944656372e-02 -2.125881612300872803e-02 1.022808551788330078e-01 1.105478927493095398e-01 -1.757870018482208252e-01 -1.194623634219169617e-01 -2.089269310235977173e-01 1.645741611719131470e-01 2.193495035171508789e-01 1.145224273204803467e-01 -1.752197295427322388e-01 -1.796787530183792114e-01 2.235562205314636230e-01 -2.464478611946105957e-01 -1.577691882848739624e-01 -8.226382546126842499e-03 -5.637736991047859192e-02 3.827942535281181335e-02 7.629898935556411743e-02 -1.685446947813034058e-01 1.363569125533103943e-02 -4.219981841742992401e-03 1.845712065696716309e-01 -1.886934936046600342e-01 -3.963119536638259888e-02 2.108478732407093048e-02
-1.869734227657318115e-01 -3.921352326869964600e-01 -2.819688618183135986e-01 2.665958404541015625e-01 1.908484846353530884e-02 -1.855739802122116089e-01 -1.787760853767395020e-01 -2.418977916240692139e-01 -9.932455420494079590e-02 -4.062133654952049255e-02 1.289988756179809570e-01 8.030742406845092773e-02 -3.219419717788696289e-02 9.712896496057510376e-02 -1.362941116094589233e-01 2.478134781122207642e-01 2.566023468971252441e-01 -2.498823963105678558e-02 1.501857936382293701e-01 -1.471957713365554810e-01 1.568706333637237549e-01 -1.574724316596984863e-01 -1.676885187625885010e-01 1.691073030233383179e-01 1.963246762752532959e-01 -1.059557348489761353e-01 -9.483586251735687256e-02 -1.816273927688598633e-01 -6.150034070014953613e-02 -2.902876138687133789e-01 -1.105021983385086060e-01 -3.903580456972122192e-02
-1.344642937183380127e-01 -3.871386945247650146e-01 -2.500518858432769775e-01 2.454427480697631836e-01 3.533463180065155029e-02 -6.288861855864524841e-03 -1.137039363384246826e-01 -1.101597175002098083e-01 -2.278362773358821869e-02 2.869855426251888275e-02 5.629969760775566101e-02 6.211429834365844727e-02 -1.049474924802780151e-01 2.177825272083282471e-01 -9.870131313800811768e-02 2.569591104984283447e-01 3.903272449970245361e-01 -2.449496686458587646e-01 -6.197489798069000244e-03 -1.891617327928543091e-01 2.165758907794952393e-01 -1.691121757030487061e-01 -2.053680121898651123e-01 1.941878795623779297e-01 1.765511631965637207e-01 -1.522321137599647045e-03 -3.850405290722846985e-02 -8.080103248357772827e-02 -8.773214370012283325e-02 -2.437194287776947021e-01 -1.710025519132614136e-01 -3.538361564278602600e-02
-1.571419686079025269e-01 1.882761418819427490e-01 -5.162045359611511230e-02 6.541145592927932739e-02 1.966884136199951172e-01 -1.866464614868164062e-01 1.440762430429458618e-01 -2.456824332475662231e-01 -1.885389350354671478e-02 2.284273356199264526e-01 -3.676373064517974854e-01 -7.616236805915832520e-02 -6.090687215328216553e-02 2.420942783355712891e-01 -8.478502184152603149e-02 5.492249503731727600e-03 5.700554326176643372e-02 2.770028822124004364e-02 5.695162340998649597e-02 2.022275142371654510e-02 1.881490200757980347e-01 4.934725537896156311e-02 -2.741387188434600830e-01 -1.238922998309135437e-01 6.542472541332244873e-02 -9.529229998588562012e-02 -1.990851908922195435e-01 -1.814459860324859619e-01 -1.901591569185256958e-01 -5.069661140441894531e-01 1.090488582849502563e-02 5.012266337871551514e-03
5.767849832773208618e-02 -2.545666992664337158e-01 6.544725969433784485e-03 6.576533615589141846e-02 2.393457889556884766e-01 -1.780143678188323975e-01 3.927591815590858459e-02 6.830107420682907104e-03 -9.105689823627471924e-02 -2.066743671894073486e-01 -2.703480720520019531e-01 5.812999233603477478e-02 -2.907012999057769775e-01 -1.608876325190067291e-02 -1.450335234403610229e-01 9.820085018873214722e-02 3.066725730895996094e-01 -1.572081595659255981e-01 1.676067262887954712e-01 -7.717952132225036621e-02 -2.997723221778869629e-01 -3.474465310573577881e-01 -3.364370167255401611e-01 2.388965785503387451e-01 1.262678653001785278e-01 -8.513551950454711914e-02 7.766081392765045166e-02 -2.949709258973598480e-02 -6.027738004922866821e-02 -1.139074116945266724e-01 8.942504227161407471e-02 7.527381926774978638e-02
-9.511809796094894409e-02 -2.452031224966049194e-01 4.399627819657325745e-02 -6.216073036193847656e-02 1.548687815666198730e-01 -3.917390480637550354e-02 1.010808977298438549e-03 -1.140280589461326599e-01 1.336602568626403809e-01 5.061535164713859558e-02 -7.258348912000656128e-02 6.862900406122207642e-02 -2.906112968921661377e-01 2.640852630138397217e-01 9.655840694904327393e-02 1.124426946043968201e-01 1.346942037343978882e-01 -1.631650179624557495e-01 1.328380852937698364e-01 -2.507269978523254395e-01 -9.887925535440444946e-02 -5.394016206264495850e-02 -5.935592651367187500e-01 4.128117114305496216e-02 -2.056078463792800903e-01 1.791731566190719604e-01 7.149188965559005737e-02 -2.339969128370285034e-01 -1.034377142786979675e-01 -4.981241727364249527e-05 2.072517871856689453e-01 -7.952479645609855652e-03
-1.184514015913009644e-01 -2.768183052539825439e-01 2.353112846612930298e-01 2.544654309749603271e-01 -2.124136313796043396e-02 -5.700511857867240906e-02 -8.847090601921081543e-02 -1.366921812295913696e-01 -2.837950587272644043e-01 6.944320350885391235e-02 -1.092168912291526794e-01 -1.324076354503631592e-01 -2.914853990077972412e-01 1.330945342779159546e-01 4.732396453619003296e-02 3.743535280227661133e-01 6.139836832880973816e-02 9.030527621507644653e-02 1.748919785022735596e-01 -1.077404394745826721e-01 3.411561250686645508e-02 -3.737344145774841309e-01 -5.750351585447788239e-03 -3.203828632831573486e-02 -1.859782934188842773e-01 -3.072434067726135254e-01 -5.887969583272933960e-02 -1.674162000417709351e-01 -8.552488684654235840e-02 -1.602002829313278198e-01 -9.522214531898498535e-02 -2.400147914886474609e-02
5.123977363109588623e-02 -3.176003098487854004e-01 -2.484209388494491577e-01 1.688452064990997314e-01 1.949509978294372559e-01 -1.713829487562179565e-01 1.225756853818893433e-01 -6.589774042367935181e-02 -5.053086671978235245e-03 2.391236126422882080e-01 -7.067988067865371704e-02 -2.589874565601348877e-01 -9.330879896879196167e-02 -2.082805931568145752e-01 2.566443383693695068e-01 -1.358822286128997803e-01 2.388580441474914551e-01 -3.755246996879577637e-01 1.301839854568243027e-02 7.338541001081466675e-02 -1.111394390463829041e-01 1.663857139647006989e-02 -1.288943141698837280e-01 3.490992635488510132e-02 -7.740362733602523804e-02 -2.281479090452194214e-01 4.812859371304512024e-02 -2.372863292694091797e-01 -2.285663783550262451e-01 -4.087127000093460083e-02 1.376555562019348145e-01 1.738682836294174194e-01
1.454222598113119602e-03 -4.516299962997436523e-01 -1.124574020504951477e-01 -3.931610658764839172e-02 -9.034513682126998901e-02 -2.994986474514007568e-01 1.265547573566436768e-01 4.789856821298599243e-02 7.850865274667739868e-02 -2.574003934860229492e-01 -1.290291696786880493e-01 -5.377400666475296021e-03 -6.536224484443664551e-02 1.741058975458145142e-01 -3.500058874487876892e-02 2.807010710239410400e-01 2.019146978855133057e-01 -7.101649045944213867e-02 -5.010570585727691650e-02 1.681942045688629150e-01 4.131914465688169003e-04 -1.460064798593521118e-01 -3.238910436630249023e-01 3.507561283186078072e-03 -1.477396488189697266e-01 -3.134326264262199402e-02 -1.378553509712219238e-01 -2.276356518268585205e-01 2.089824229478836060e-01 -2.392075806856155396e-01 -2.540395557880401611e-01 -7.376030553132295609e-03
7.437604479491710663e-03 -3.257060348987579346e-01 -1.683151125907897949e-01 2.690171599388122559e-01 4.199712350964546204e-02 -2.068435996770858765e-01 8.251681178808212280e-02 -1.462973803281784058e-01 -2.959647476673126221e-01 1.438607722520828247e-01 7.650633156299591064e-02 1.035112664103507996e-01 -1.262658238410949707e-01 6.422570347785949707e-02 -1.633965522050857544e-01 3.116123378276824951e-01 2.307729274034500122e-01 -4.940300434827804565e-02 -9.956414252519607544e-02 -1.005905866622924805e-01 1.605379283428192139e-01 -7.048981264233589172e-03 -2.423844784498214722e-01 2.874254584312438965e-01 2.017533928155899048e-01 -1.761097311973571777e-01 -1.428916305303573608e-01 -8.098959922790527344e-02 -8.077843487262725830e-02 -3.070136308670043945e-01 -4.448960721492767334e-02 -8.544275909662246704e-02
4.218273609876632690e-02 -2.127260118722915649e-01 -4.127853512763977051e-01 1.195604130625724792e-01 1.287380158901214600e-01 -8.429981023073196411e-02 2.067640870809555054e-01 -8.585272729396820068e-02 -4.490515217185020447e-02 -2.419438958168029785e-01 -4.471826180815696716e-02 -4.239208996295928955e-02 -2.568012475967407227e-01 4.242045432329177856e-02 1.428626030683517456e-01 2.172437012195587158e-01 1.790977120399475098e-01 -1.203127801418304443e-01 5.040364339947700500e-02 1.555053517222404480e-02 7.870953530073165894e-02 -2.533648908138275146e-01 3.855276107788085938e-02 3.278389573097229004e-01 -1.667062342166900635e-01 -3.075473308563232422e-01 -1.132939904928207397e-01 -2.287150323390960693e-01 -1.021755486726760864e-01 1.364433020353317261e-02 7.976138591766357422e-02 2.481561303138732910e-01
1.529817134141921997e-01 -8.074294030666351318e-02 7.608048617839813232e-02 1.070155650377273560e-01 1.168757677078247070e-01 -2.304546386003494263e-01 -2.850787341594696045e-01 -2.876938283443450928e-01 -9.938421659171581268e-03 1.098396107554435730e-01 -2.890052199363708496e-01 -1.453595012426376343e-01 2.848139405250549316e-02 5.970577150583267212e-02 1.755987405776977539e-01 -1.449572592973709106e-01 3.911532834172248840e-02 -3.320567905902862549e-01 1.987317949533462524e-01 6.894592195749282837e-02 -2.529992461204528809e-01 1.097802892327308655e-01 -3.387719094753265381e-01 1.994868367910385132e-01 -8.952517062425613403e-03 1.627534776926040649e-01 1.397570520639419556e-01 -3.943414986133575439e-02 -1.500352621078491211e-01 -2.363535314798355103e-01 1.679314225912094116e-01 8.998712897300720215e-02
7.358758151531219482e-02 8.120608329772949219e-02 -1.783732324838638306e-01 1.247023642063140869e-01 3.322811424732208252e-01 -3.216503560543060303e-01 1.407487839460372925e-01 7.314107567071914673e-02 1.062717363238334656e-01 8.438402414321899414e-02 -2.629233300685882568e-01 3.547827601432800293e-01 -1.355947703123092651e-01 7.097306661307811737e-03 8.082787692546844482e-02 1.720632053911685944e-02 1.514747142791748047e-01 -1.655451655387878418e-01 1.840413808822631836e-01 1.372747123241424561e-01 2.184970304369926453e-02 -9.637509286403656006e-02 -2.411199659109115601e-01 -1.473381370306015015e-01 -1.667978167533874512e-01 -2.310696989297866821e-01 2.156468778848648071e-01 -3.244890570640563965e-01 9.153652936220169067e-02 5.451809987425804138e-02 1.208511069416999817e-01 -1.061513870954513550e-01
4.907863959670066833e-02 -4.112208262085914612e-02 1.865032128989696503e-02 2.047956883907318115e-01 -1.723467558622360229e-02 -2.295790165662765503e-01 2.220019251108169556e-01 -1.024745125323534012e-02 -1.148908361792564392e-01 -3.867281377315521240e-01 -1.669874191284179688e-01 1.819777488708496094e-01 -2.560004591941833496e-01 -8.044620603322982788e-02 6.352824717760086060e-02 4.252511858940124512e-01 2.522606849670410156e-01 2.626653946936130524e-02 1.808552742004394531e-01 1.218796819448471069e-01 -2.798002026975154877e-02 1.040536612272262573e-01 -1.836793571710586548e-01 -7.078382652252912521e-03 1.797729432582855225e-01 -3.469386696815490723e-01 1.204417124390602112e-01 -9.619594365358352661e-02 6.229769811034202576e-02 -1.385755389928817749e-01 -1.112319901585578918e-01 -3.725605830550193787e-02
1.936163157224655151e-01 -1.851903945207595825e-01 -3.471797704696655273e-01 -5.359747447073459625e-03 1.718999892473220825e-01 -8.351710438728332520e-02 -2.726693153381347656e-01 -2.409530431032180786e-01 4.954862967133522034e-02 1.585042923688888550e-01 -6.470562517642974854e-02 3.885943815112113953e-02 -4.505790304392576218e-03 3.957962617278099060e-02 -1.162743419408798218e-01 2.905775606632232666e-01 5.831779446452856064e-03 -6.887401454150676727e-03 1.995468884706497192e-01 -7.799863070249557495e-02 2.633650898933410645e-01 -1.032633930444717407e-01 -3.596567362546920776e-02 3.092029094696044922e-01 1.857835650444030762e-01 -6.552086770534515381e-02 -3.636243194341659546e-02 -3.253645002841949463e-01 2.080310881137847900e-02 -9.857674688100814819e-02 9.291070699691772461e-02 3.438337147235870361e-01
1.046377643942832947e-01 -3.814244270324707031e-01 -2.606670260429382324e-01 -1.269841194152832031e-01 -5.789217725396156311e-02 -1.409461349248886108e-01 -2.476570568978786469e-02 3.282403573393821716e-02 7.057280093431472778e-02 3.100740611553192139e-01 -8.745259046554565430e-02 1.422689706087112427e-01 -9.416919946670532227e-02 -3.557361289858818054e-02 -2.138629555702209473e-02 2.893583476543426514e-01 1.495926380157470703e-01 -1.798879504203796387e-01 3.536475123837590218e-03 9.948161244392395020e-02 3.778715431690216064e-02 -1.674510687589645386e-01 -2.267965972423553467e-01 2.039017826318740845e-01 -1.895908266305923462e-01 -3.246281743049621582e-01 5.980119481682777405e-02 -1.692936867475509644e-01 -2.748343348503112793e-01 -2.162884324789047241e-01 -5.584574863314628601e-02 -1.585149317979812622e-01
-9.391734749078750610e-02 -2.791993021965026855e-01 -3.924467414617538452e-02 4.654429852962493896e-02 6.624057143926620483e-02 1.333765313029289246e-02 -2.051261365413665771e-01 -1.439948752522468567e-02 -1.545853614807128906e-01 1.460295319557189941e-01 -5.848677828907966614e-02 -2.607473433017730713e-01 -2.426325529813766479e-01 2.852185666561126709e-01 3.709446638822555542e-02 3.386486172676086426e-01 2.990345656871795654e-01 -1.288058012723922729e-01 8.689484745264053345e-02 9.279200434684753418e-02 8.711276203393936157e-02 -9.402706474065780640e-02 -2.472137100994586945e-02 2.498969621956348419e-02 -1.695381402969360352e-01 -3.209643959999084473e-01 1.433655023574829102e-01 -2.413476705551147461e-01 -8.712598122656345367e-03 -1.689089834690093994e-01 -2.948899865150451660e-01 -1.542457938194274902e-01
1.951225101947784424e-01 1.178968250751495361e-01 -4.480684641748666763e-03 8.070661127567291260e-02 8.312353491783142090e-02 -3.288360238075256348e-01 -1.723820269107818604e-01 -1.676139086484909058e-01 1.453080028295516968e-01 -1.153009980916976929e-01 -3.869743272662162781e-02 2.925446927547454834e-01 1.554391235113143921e-01 -2.076338380575180054e-01 1.547915786504745483e-01 3.132661879062652588e-01 2.285505831241607666e-01 -1.123855262994766235e-01 8.531931787729263306e-02 5.347278714179992676e-02 2.343721687793731689e-01 -1.915742158889770508e-01 -3.951263800263404846e-02 8.331702649593353271e-02 1.734600402414798737e-02 -1.193259954452514648e-01 1.204142943024635315e-01 -1.871216595172882080e-01 -2.288339883089065552e-01 -2.754779756069183350e-01 -1.346441507339477539e-01 2.687175273895263672e-01
1.032067164778709412e-01 -1.691943258047103882e-01 -1.561616212129592896e-01 3.099106252193450928e-01 -4.557650536298751831e-02 -4.786522686481475830e-01 1.699831634759902954e-01 -1.867366433143615723e-01 -1.346500217914581299e-01 1.368585079908370972e-01 6.507895886898040771e-02 1.193885877728462219e-01 -1.559220552444458008e-01 1.152680441737174988e-01 3.686797320842742920e-01 1.935748197138309479e-02 -1.695101112127304077e-01 -3.194633722305297852e-01 1.971039623022079468e-01 -6.166885793209075928e-02 -1.002308577299118042e-01 -6.999584287405014038e-02 3.526652604341506958e-02 -1.386507973074913025e-02 -9.114846587181091309e-02 -2.462858706712722778e-01 -1.331635862588882446e-01 -1.880507916212081909e-01 -3.905480355024337769e-02 2.636932767927646637e-02 2.049801126122474670e-02 3.958310186862945557e-02
-1.632580906152725220e-01 -2.236016690731048584e-01 -3.176746368408203125e-01 2.663132548332214355e-01 -6.189566478133201599e-02 -1.887856721878051758e-01 1.005051881074905396e-01 -2.128487825393676758e-01 -8.160752803087234497e-02 -1.067425906658172607e-01 2.481701783835887909e-02 -8.710504323244094849e-02 -1.889341138303279877e-02 3.443148136138916016e-01 5.282611399888992310e-02 3.698287904262542725e-01 8.599536120891571045e-02 3.660320863127708435e-02 2.484133839607238770e-02 -2.571214437484741211e-01 -3.461446240544319153e-02 -4.478873685002326965e-02 -1.980842500925064087e-01 1.329978555440902710e-02 8.822620147839188576e-04 -8.962395787239074707e-02 3.401240706443786621e-01 -2.913808226585388184e-01 -5.940801277756690979e-02 -1.901942491531372070e-01 3.324049338698387146e-02 6.626765429973602295e-02
2.890735566616058350e-01 -2.948718070983886719e-01 -2.704089134931564331e-02 1.426181662827730179e-02 2.115491777658462524e-01 -2.714172005653381348e-01 -9.262064099311828613e-02 -2.194393724203109741e-01 4.342335462570190430e-02 8.209673687815666199e-03 -1.839812844991683960e-01 1.151127740740776062e-01 -1.022555083036422729e-01 -1.148837618529796600e-02 -2.859191596508026123e-01 2.672989964485168457e-01 5.250165704637765884e-03 -2.438345178961753845e-02 1.884952485561370850e-01 2.168950140476226807e-01 -3.780021890997886658e-02 -1.564990431070327759e-01 -3.266433477401733398e-01 -1.570885069668292999e-02 -1.036566495895385742e-01 -2.144484966993331909e-01 -1.723650544881820679e-01 -2.366247773170471191e-01 1.341311335563659668e-01 2.038806229829788208e-01 -5.083904135972261429e-03 1.499413847923278809e-01
7.068666815757751465e-02 -1.492529660463333130e-01 -1.231315732002258301e-01 4.459253698587417603e-02 -3.531981259584426880e-02 -2.613298892974853516e-01 1.188353300094604492e-01 -2.386589646339416504e-01 1.187202110886573792e-01 1.374116688966751099e-01 -1.341352760791778564e-01 3.992629796266555786e-02 -1.925188750028610229e-01 -9.055539220571517944e-02 2.867044806480407715e-01 3.089298680424690247e-02 1.601646691560745239e-01 -3.175350427627563477e-01 -1.260877847671508789e-01 -1.036022379994392395e-01 4.326590336859226227e-03 -7.826304994523525238e-03 -1.064835637807846069e-01 2.420330494642257690e-01 -1.299844980239868164e-01 -4.549092948436737061e-01 2.190095931291580200e-02 -3.350615128874778748e-02 -3.881418406963348389e-01 8.917665481567382812e-02 1.385513693094253540e-01 8.729667216539382935e-02
-2.768759429454803467e-01 -8.900226652622222900e-02 4.946080222725868225e-02 -1.625546999275684357e-02 -1.432051509618759155e-01 -1.698895394802093506e-01 2.727277204394340515e-02 -1.784671694040298462e-01 1.826722621917724609e-01 1.069942191243171692e-01 -1.810591816902160645e-01 2.949377149343490601e-02 -3.105531819164752960e-02 8.255422115325927734e-02 2.069285809993743896e-01 2.869101166725158691e-01 3.736238926649093628e-02 4.874388873577117920e-02 -2.113994956016540527e-02 1.044750437140464783e-01 -1.683251857757568359e-01 -1.370857954025268555e-01 -1.186152175068855286e-01 6.472826749086380005e-02 -1.624206602573394775e-01 -1.146851852536201477e-01 -2.946730703115463257e-02 -2.838405370712280273e-01 -5.307356715202331543e-01 -1.210606694221496582e-01 -2.250758856534957886e-01 2.662261426448822021e-01
5.665892735123634338e-02 -3.663904033601284027e-03 1.146282628178596497e-01 1.918949373066425323e-02 -8.530046790838241577e-02 -2.952045202255249023e-01 -2.698815613985061646e-02 -4.283444955945014954e-02 -7.613595575094223022e-02 1.380732208490371704e-01 -1.793732792139053345e-01 -8.447866886854171753e-02 -1.976853758096694946e-01 1.408571451902389526e-01 1.659462302923202515e-01 1.842636317014694214e-01 -5.406790599226951599e-02 -1.207588091492652893e-01 4.970689713954925537e-01 -2.018210850656032562e-02 -9.483877569437026978e-02 -3.951758518815040588e-02 -9.298577904701232910e-02 -1.732483208179473877e-01 2.542274892330169678e-01 1.773487031459808350e-01 1.044933218508958817e-02 -2.849895060062408447e-01 -1.471840292215347290e-01 -3.856365680694580078e-01 -4.491539299488067627e-02 1.941208392381668091e-01
-2.014821767807006836e-01 2.420256473124027252e-02 1.097439080476760864e-01 -2.962690405547618866e-02 -2.011938691139221191e-01 -2.779186069965362549e-01 4.885584861040115356e-02 -2.146955132484436035e-01 -6.434730440378189087e-02 2.530552446842193604e-01 -1.150929182767868042e-01 4.146021604537963867e-02 -5.397507920861244202e-02 1.811963170766830444e-01 7.218061015009880066e-03 2.712149620056152344e-01 1.378642320632934570e-01 -1.822758167982101440e-01 1.869584023952484131e-01 -4.523899778723716736e-02 1.315343976020812988e-01 -3.406182676553726196e-02 -4.397954940795898438e-01 -1.820877492427825928e-01 1.533819362521171570e-02 -1.644332259893417358e-01 7.236319035291671753e-02 -2.455448508262634277e-01 -2.112784534692764282e-01 -1.958836019039154053e-01 2.283250987529754639e-01 -1.580781936645507812e-01
1.434069722890853882e-01 -1.662148386240005493e-01 -1.181744337081909180e-01 1.823160201311111450e-01 -2.382310805842280388e-03 -5.052518844604492188e-02 1.953528672456741333e-01 -1.631132811307907104e-01 8.456967771053314209e-02 1.562224924564361572e-01 -2.263479381799697876e-01 -2.407740950584411621e-01 -1.438652575016021729e-01 -2.159628719091415405e-01 2.831126153469085693e-01 -4.800160974264144897e-02 1.425184458494186401e-01 -4.174209237098693848e-01 -5.344521254301071167e-02 2.592111378908157349e-02 8.151117712259292603e-02 -7.587420940399169922e-02 -2.454570680856704712e-01 2.613041102886199951e-01 2.583230659365653992e-02 -2.435160428285598755e-01 5.810377001762390137e-02 -1.687149852514266968e-01 -2.780362069606781006e-01 -1.501181572675704956e-01 1.261098086833953857e-01 1.252796035259962082e-02
-9.532154537737369537e-03 -7.436057925224304199e-02 -3.116235136985778809e-01 2.025481015443801880e-01 1.150194928050041199e-01 -7.128188014030456543e-02 -3.640504728537052870e-04 -1.925472728908061981e-02 1.580408811569213867e-01 2.987160533666610718e-02 -2.115714550018310547e-01 -6.368055194616317749e-02 -1.343772560358047485e-01 5.561742931604385376e-03 4.463002383708953857e-01 -1.477654427289962769e-01 7.643581926822662354e-02 -1.084852404892444611e-02 2.170846164226531982e-01 1.657584565691649914e-03 4.756041616201400757e-02 -6.812108308076858521e-02 -5.294769629836082458e-02 8.113037794828414917e-02 1.447535008192062378e-01 -7.015857100486755371e-02 1.908740401268005371e-02 -5.220402479171752930e-01 -3.379742205142974854e-01 5.386279895901679993e-03 1.364905387163162231e-01 1.508033573627471924e-01
4.013958573341369629e-02 -2.100366801023483276e-01 -3.900873363018035889e-01 1.263188719749450684e-01 1.348740160465240479e-01 -1.316785365343093872e-01 2.439649999141693115e-01 -1.469444017857313156e-02 -1.599987447261810303e-01 -2.604229152202606201e-01 -2.025505900382995605e-01 -5.214815586805343628e-02 -2.383427619934082031e-01 1.875534206628799438e-01 3.202963992953300476e-02 8.969140797853469849e-02 3.086649477481842041e-01 -1.915589720010757446e-02 6.167705357074737549e-02 -8.427546359598636627e-03 -2.069762535393238068e-02 -2.092727422714233398e-01 -1.527334656566381454e-02 1.853400617837905884e-01 -1.663153320550918579e-01 -3.667958676815032959e-01 -3.171833604574203491e-02 -1.457387506961822510e-01 -1.790787875652313232e-01 -1.164401546120643616e-01 -9.246232360601425171e-02 1.889907568693161011e-01
1.622474640607833862e-01 -3.688226938247680664e-01 -5.169094353914260864e-02 7.610043883323669434e-02 -8.330074697732925415e-02 -2.876186370849609375e-01 -4.937019199132919312e-02 1.343429386615753174e-01 2.675409428775310516e-02 1.487696766853332520e-01 -1.580244898796081543e-01 2.101543098688125610e-01 2.792843058705329895e-02 9.441310912370681763e-02 6.453830003738403320e-02 1.745066046714782715e-01 -8.695811778306961060e-02 -8.308096230030059814e-02 3.835842385888099670e-02 -1.306436955928802490e-01 1.850024759769439697e-01 -9.265568852424621582e-02 -3.529551327228546143e-01 2.001198530197143555e-01 -2.044695168733596802e-01 -2.401874363422393799e-01 -2.785717695951461792e-02 -2.854928672313690186e-01 -3.228549361228942871e-01 -1.220435723662376404e-01 -6.276112794876098633e-02 -1.935165673494338989e-01
-3.785204142332077026e-02 -2.051111310720443726e-01 -1.324093341827392578e-01 7.748381048440933228e-02 9.373210370540618896e-03 -4.596421867609024048e-02 3.572691977024078369e-02 -3.308183699846267700e-02 -1.155715808272361755e-01 4.205839708447456360e-02 1.296834647655487061e-01 4.145223796367645264e-01 -9.720142185688018799e-02 3.497035801410675049e-02 1.519903242588043213e-01 2.699216008186340332e-01 5.395042523741722107e-02 -1.794546842575073242e-01 3.501448631286621094e-01 -2.237579077482223511e-01 1.774183213710784912e-01 2.758981883525848389e-01 -1.474155634641647339e-01 -4.964479431509971619e-02 -4.949318245053291321e-02 -1.998586803674697876e-01 -1.735926419496536255e-01 -2.899463772773742676e-01 -2.487374097108840942e-01 -2.061840593814849854e-01 -1.319730877876281738e-01 -3.914274275302886963e-03
4.918072000145912170e-02 -2.045638710260391235e-01 -1.137172728776931763e-01 2.248893231153488159e-01 1.901884973049163818e-01 -5.242085829377174377e-02 1.206635534763336182e-01 -2.165548354387283325e-01 -8.223042637109756470e-02 -1.335614621639251709e-01 -1.030884608626365662e-01 1.493320167064666748e-01 -2.208039611577987671e-01 2.701113522052764893e-01 3.042324185371398926e-01 1.207191571593284607e-01 8.492302149534225464e-02 -8.537250012159347534e-02 -3.858921676874160767e-02 5.532436445355415344e-02 -1.489259004592895508e-01 1.946040093898773193e-01 -1.359010338783264160e-01 -4.400437325239181519e-02 -5.958602949976921082e-02 5.542024970054626465e-02 -2.162542939186096191e-01 -2.802493870258331299e-01 -3.917786180973052979e-01 -2.326097637414932251e-01 -2.561600804328918457e-01 -2.883153595030307770e-02
-1.604904234409332275e-01 -1.662296801805496216e-01 -1.561579704284667969e-01 2.022344172000885010e-01 -3.420154750347137451e-02 -2.633780837059020996e-01 -3.215854614973068237e-02 1.863736659288406372e-01 3.712495043873786926e-02 -7.542636245489120483e-02 -1.255600005388259888e-01 8.725182712078094482e-02 -1.640146672725677490e-01 1.682282388210296631e-01 6.610488891601562500e-02 2.941987812519073486e-01 2.384212315082550049e-01 -1.928818970918655396e-01 6.493891030550003052e-02 2.971708774566650391e-01 -1.138322129845619202e-01 -4.457617700099945068e-01 -1.209962442517280579e-01 3.873345255851745605e-02 2.746637351810932159e-02 -1.701314747333526611e-01 -2.373250722885131836e-01 -2.865582704544067383e-01 1.721120066940784454e-02 7.280016690492630005e-02 7.572329789400100708e-02 6.785290688276290894e-02
5.550020560622215271e-02 -1.029133424162864685e-01 -1.027780920267105103e-01 1.748450249433517456e-01 1.974565535783767700e-01 -2.441361993551254272e-01 -7.571502029895782471e-02 -3.066910505294799805e-01 5.165281239897012711e-03 1.702288687229156494e-01 -2.666827104985713959e-02 1.516025513410568237e-01 -8.628204464912414551e-02 -2.639324031770229340e-02 -2.936704754829406738e-01 3.794267475605010986e-01 6.470093876123428345e-02 -1.022893041372299194e-01 1.287267655134201050e-01 1.594525575637817383e-01 -1.465164404362440109e-02 -1.474126726388931274e-01 -1.377343982458114624e-01 2.269377410411834717e-01 6.472644954919815063e-02 9.865655004978179932e-02 -3.943540155887603760e-02 -2.154204994440078735e-01 5.985727161169052124e-02 -1.260196883231401443e-02 8.664374239742755890e-03 4.909188151359558105e-01
1.591431051492691040e-01 -2.857848405838012695e-01 -2.924140989780426025e-01 4.457304254174232483e-02 1.103172078728675842e-01 -1.749662458896636963e-01 2.280218303203582764e-01 -3.782822750508785248e-03 -1.137009710073471069e-01 -2.424630820751190186e-01 -2.154710441827774048e-01 1.026102080941200256e-01 -2.258815318346023560e-01 1.083444878458976746e-01 -1.268465816974639893e-01 3.152821063995361328e-01 6.639990210533142090e-02 -2.998567223548889160e-01 -5.386707186698913574e-02 -1.781024038791656494e-01 -1.402881182730197906e-02 6.587653607130050659e-02 -3.615328669548034668e-01 5.353916063904762268e-02 1.284543424844741821e-03 -7.045914232730865479e-02 1.602610796689987183e-01 -1.161633208394050598e-01 -5.746510624885559082e-02 1.044325008988380432e-01 2.654243707656860352e-01 8.906984329223632812e-02
-7.509817928075790405e-02 -1.748012453317642212e-01 -2.540842294692993164e-01 4.099165797233581543e-01 -1.362198125571012497e-02 3.490121662616729736e-02 1.068157851696014404e-01 -8.283399045467376709e-02 9.739265590906143188e-02 -8.112441003322601318e-02 -2.189517319202423096e-01 1.316369161941111088e-03 -1.079016327857971191e-01 8.972018957138061523e-03 3.179623931646347046e-02 4.476409256458282471e-01 1.774035692214965820e-01 -1.846211403608322144e-01 1.400919109582901001e-01 1.196669638156890869e-01 2.523130774497985840e-01 -2.041154056787490845e-01 -1.927190721035003662e-01 2.571208961308002472e-02 -2.050866372883319855e-02 8.546067774295806885e-02 1.187375187873840332e-01 -3.683900833129882812e-02 -9.078430384397506714e-02 -5.937135964632034302e-02 2.848307192325592041e-01 2.751547694206237793e-01
-1.085694320499897003e-02 7.528524100780487061e-02 -1.698957830667495728e-01 1.217522248625755310e-01 8.760764449834823608e-02 -5.410202965140342712e-02 7.837799936532974243e-02 -3.020978868007659912e-01 -3.725954294204711914e-01 -1.668019443750381470e-01 -1.322742402553558350e-01 -9.435731172561645508e-02 5.697568506002426147e-02 1.905780434608459473e-01 -3.093903139233589172e-02 1.508302390575408936e-01 5.850438494235277176e-03 -4.112451374530792236e-01 1.670549511909484863e-01 2.125741690397262573e-01 -9.227052330970764160e-02 7.404515892267227173e-02 -3.017554581165313721e-01 1.466854810714721680e-01 -1.676025390625000000e-01 -1.619512587785720825e-01 -1.144670546054840088e-01 -1.533847749233245850e-01 1.238076761364936829e-01 -3.021876513957977295e-01 3.037092834711074829e-02 1.373195052146911621e-01
1.137029752135276794e-01 -1.880088150501251221e-01 -8.980202674865722656e-02 3.062302172183990479e-01 1.588546931743621826e-01 -3.042955696582794189e-01 -1.627016067504882812e-01 -1.034501120448112488e-01 -1.694827228784561157e-01 2.219662815332412720e-01 -7.788965851068496704e-02 1.070519350469112396e-02 -3.961262702941894531e-01 3.930020704865455627e-02 4.400925040245056152e-01 1.126741245388984680e-01 -3.161942958831787109e-02 -1.902661472558975220e-01 2.178393602371215820e-01 -6.330710649490356445e-02 3.849543631076812744e-02 -2.515907585620880127e-02 -4.565994814038276672e-02 -1.593877002596855164e-02 -1.597573161125183105e-01 -1.699728667736053467e-01 3.714475035667419434e-02 3.208626806735992432e-02 -9.527005255222320557e-02 -8.011941611766815186e-02 2.662537395954132080e-01 9.767732024192810059e-02
2.168694287538528442e-01 -3.809777498245239258e-01 -9.322717785835266113e-02 9.338200092315673828e-03 3.166844546794891357e-01 -1.556657850742340088e-01 -7.272772490978240967e-02 -9.476906061172485352e-02 1.139274239540100098e-01 1.993558928370475769e-02 3.764811158180236816e-02 -1.569677591323852539e-01 -6.344350427389144897e-02 1.730036288499832153e-01 -9.730520844459533691e-02 3.558582067489624023e-01 5.125512927770614624e-02 1.378798186779022217e-01 1.584983468055725098e-01 1.254559904336929321e-01 -1.267291158437728882e-01 -1.294867694377899170e-02 -3.199751675128936768e-01 -6.498023122549057007e-02 9.239938110113143921e-02 -2.249402403831481934e-01 -4.861675202846527100e-02 -5.952036380767822266e-02 -4.177952706813812256e-01 -1.581850945949554443e-01 9.819591417908668518e-03 -2.673702500760555267e-02
4.160138592123985291e-02 -5.828324356116354465e-04 5.138802900910377502e-02 -8.791179955005645752e-02 -5.070498958230018616e-02 -6.790785491466522217e-02 2.571312785148620605e-01 -7.126367837190628052e-02 1.716028898954391479e-01 8.616146445274353027e-02 1.286169281229376793e-03 -7.580561097711324692e-03 -7.117062062025070190e-02 3.002836927771568298e-02 2.965208888053894043e-01 2.193749397993087769e-01 1.261721104383468628e-01 -4.327497780323028564e-01 1.202080026268959045e-01 4.706037696450948715e-03 1.971311122179031372e-01 -2.709775865077972412e-01 -1.395158916711807251e-01 3.021040260791778564e-01 -1.355709880590438843e-01 1.538027822971343994e-01 -3.674764931201934814e-02 -4.121910929679870605e-01 -2.100921720266342163e-01 1.047258153557777405e-01 -2.315063215792179108e-02 1.447786688804626465e-01
-2.282725721597671509e-01 -1.506767123937606812e-01 -1.514079719781875610e-01 2.651776671409606934e-01 7.115951925516128540e-02 -6.936562061309814453e-02 5.028029531240463257e-02 -2.104293853044509888e-01 -1.872260123491287231e-01 4.824027419090270996e-02 1.040535792708396912e-01 -5.637466674670577049e-04 -5.796878412365913391e-02 -8.641058951616287231e-02 -1.438341587781906128e-01 1.136249825358390808e-01 4.346585273742675781e-01 -3.748849779367446899e-02 1.274831010960042477e-03 -9.142535179853439331e-02 3.585402667522430420e-01 -1.415571421384811401e-01 -3.538213968276977539e-01 1.289049386978149414e-01 1.521907895803451538e-01 -1.140311136841773987e-01 -2.162947505712509155e-01 -1.489297598600387573e-01 -1.210615485906600952e-01 -2.460390478372573853e-01 1.099528148770332336e-01 -3.358552977442741394e-02
1.536491066217422485e-01 -1.236218884587287903e-01 -4.938803613185882568e-02 2.894996404647827148e-01 1.875373274087905884e-01 -2.417406737804412842e-01 2.729017138481140137e-01 -1.729983538389205933e-01 1.391100585460662842e-01 -1.016991958022117615e-01 2.443485707044601440e-02 1.251613050699234009e-01 -1.633931547403335571e-01 1.570414900779724121e-01 1.675898730754852295e-01 -1.339300349354743958e-02 3.747392594814300537e-01 -2.916732430458068848e-02 1.481982320547103882e-01 1.961115300655364990e-01 -1.757174581289291382e-01 2.174229025840759277e-01 -8.195526897907257080e-03 -1.312790215015411377e-01 6.452295184135437012e-02 -2.114921249449253082e-02 -1.281878948211669922e-01 -1.454641819000244141e-01 -4.063982069492340088e-01 -1.391151994466781616e-01 1.241589561104774475e-01 1.094630062580108643e-01
8.366638422012329102e-02 -3.100754618644714355e-01 5.180763453245162964e-02 3.627517521381378174e-01 -5.926763638854026794e-02 -1.533943712711334229e-01 1.564781516790390015e-01 -2.039693742990493774e-01 9.853108972311019897e-02 2.767335772514343262e-01 -1.570349037647247314e-01 -4.237588495016098022e-02 3.606374189257621765e-02 3.935458604246377945e-03 2.643179893493652344e-01 2.637684345245361328e-01 -6.269037723541259766e-02 6.439940631389617920e-02 3.388016223907470703e-01 -1.512750536203384399e-01 2.055279016494750977e-01 -3.133323788642883301e-02 4.959061369299888611e-02 3.408867865800857544e-02 2.080447673797607422e-01 -1.609244644641876221e-01 4.000591486692428589e-02 -1.082533523440361023e-01 -2.782305777072906494e-01 -4.078815504908561707e-02 1.719923317432403564e-02 2.479646652936935425e-01
1.623934805393218994e-01 -3.286196887493133545e-01 -1.879021525382995605e-01 -6.376999616622924805e-02 1.383114010095596313e-01 -7.153367251157760620e-02 -2.799047231674194336e-01 -2.199558019638061523e-01 -7.986743748188018799e-02 -1.372125893831253052e-01 3.067915886640548706e-02 -1.564460545778274536e-01 -4.597740620374679565e-02 -1.112400088459253311e-03 -1.055492758750915527e-01 4.996441900730133057e-01 4.922356083989143372e-02 4.121079295873641968e-02 1.628168374300003052e-01 1.735540330410003662e-01 4.012482240796089172e-03 8.917450904846191406e-02 -2.211761474609375000e-01 1.557891368865966797e-01 1.256389915943145752e-01 -2.465717047452926636e-01 -1.914080679416656494e-01 -1.600334495306015015e-01 -2.314717471599578857e-01 -1.436406075954437256e-01 8.250818401575088501e-02 -2.780887298285961151e-03
-1.177011243999004364e-02 -2.758321166038513184e-01 -9.021647274494171143e-02 3.608333468437194824e-01 3.514839708805084229e-02 -4.194778203964233398e-01 -4.399377480149269104e-02 -4.006623104214668274e-02 6.088514998555183411e-02 2.929809093475341797e-01 2.649370767176151276e-02 4.754344001412391663e-03 -1.742119789123535156e-01 2.246774137020111084e-01 2.274594008922576904e-01 3.714495301246643066e-01 -7.994937896728515625e-02 -2.503471374511718750e-01 1.210514456033706665e-01 -2.339762076735496521e-02 -3.663268312811851501e-02 -1.854652166366577148e-01 1.196176335215568542e-01 1.742139607667922974e-01 -6.336548924446105957e-02 -1.837682574987411499e-01 4.408745095133781433e-03 -7.710342109203338623e-02 8.282060176134109497e-02 -2.451788261532783508e-02 -1.509888470172882080e-01 7.222115993499755859e-02
8.362686634063720703e-02 -1.761225014925003052e-01 1.459057331085205078e-01 2.519747018814086914e-01 9.847912192344665527e-02 -1.213465034961700439e-01 1.259858757257461548e-01 -2.305994182825088501e-01 -1.952284760773181915e-02 5.362651497125625610e-02 -8.602782338857650757e-02 -2.019013836979866028e-02 2.750844061374664307e-01 2.529974579811096191e-01 1.284289360046386719e-01 1.129000410437583923e-01 -2.354516275227069855e-02 -3.852690756320953369e-01 1.914706677198410034e-01 2.591159939765930176e-01 -1.263288408517837524e-01 2.095152884721755981e-01 -2.955660223960876465e-01 -2.443998306989669800e-02 -1.334505528211593628e-01 1.266968622803688049e-02 -5.716787278652191162e-02 -3.394435942173004150e-01 -1.604944318532943726e-01 -1.701069027185440063e-01 1.782006584107875824e-02 1.080643609166145325e-01
1.621081829071044922e-01 -3.223792910575866699e-01 -2.471933811902999878e-01 1.021382138133049011e-01 -2.353962697088718414e-02 -1.946148276329040527e-01 8.007270842790603638e-02 -2.615673542022705078e-01 3.188655674457550049e-01 1.773122847080230713e-01 -1.912199258804321289e-01 1.763214319944381714e-01 7.637821882963180542e-02 7.965938001871109009e-02 -9.464089758694171906e-03 2.533682882785797119e-01 2.515310943126678467e-01 1.567101627588272095e-01 -2.751686843112111092e-03 1.552628725767135620e-01 -6.732324510812759399e-02 -4.229823499917984009e-02 -2.626931369304656982e-01 7.398966699838638306e-02 -2.745753526687622070e-01 -2.074982523918151855e-01 -1.786862611770629883e-01 -7.957687973976135254e-02 -1.487225741147994995e-01 -1.617521792650222778e-01 -9.226195514202117920e-02 -3.895447403192520142e-02
-8.909288793802261353e-02 1.036068275570869446e-01 -5.271838977932929993e-02 8.798604458570480347e-02 3.118704855442047119e-01 1.175583824515342712e-01 7.362825423479080200e-02 -1.486000716686248779e-01 1.751527786254882812e-01 3.285622596740722656e-02 -7.427451014518737793e-02 8.462660759687423706e-02 -2.450577914714813232e-01 -8.775245398283004761e-02 1.022343710064888000e-01 3.536278009414672852e-01 -1.561616510152816772e-01 -2.936136126518249512e-01 -1.479188054800033569e-01 -4.263070970773696899e-02 5.616173520684242249e-02 3.899292647838592529e-02 -4.374436438083648682e-01 -5.483472719788551331e-02 1.384262442588806152e-01 -2.778659760951995850e-01 -2.144527249038219452e-02 -1.304338723421096802e-01 -2.480414211750030518e-01 -8.762722462415695190e-02 -1.092694625258445740e-01 2.370821684598922729e-01
5.600902810692787170e-02 -1.147174928337335587e-02 3.504389896988868713e-02 7.866866141557693481e-02 -2.138579785823822021e-01 -3.057477474212646484e-01 -1.441847085952758789e-01 -3.023326098918914795e-01 1.186097189784049988e-01 4.955673962831497192e-02 -2.502499520778656006e-01 -1.934904754161834717e-01 -1.424130499362945557e-01 -1.348470896482467651e-02 3.733226656913757324e-01 2.562171518802642822e-01 1.911537721753120422e-02 -2.207420766353607178e-01 2.807408571243286133e-01 -7.917146384716033936e-02 -2.210424467921257019e-02 -5.113377794623374939e-02 -3.004316389560699463e-01 -1.699931174516677856e-01 2.256584167480468750e-01 -8.394856750965118408e-02 -1.850380152463912964e-01 -1.996360570192337036e-01 -4.603589698672294617e-02 4.582900181412696838e-02 4.826854541897773743e-02 -2.805506624281406403e-02
9.004472941160202026e-02 -3.675152063369750977e-01 -7.202338427305221558e-02 6.637305766344070435e-02 -9.402921795845031738e-02 -1.380930393934249878e-01 1.891217380762100220e-01 -5.957821756601333618e-02 -8.403123170137405396e-02 1.904359012842178345e-01 7.880551367998123169e-02 -3.436116874217987061e-01 -1.162033453583717346e-01 1.382144838571548462e-01 2.237939536571502686e-01 -1.116736158728599548e-01 2.181302160024642944e-01 -3.460430204868316650e-01 5.109635367989540100e-02 8.093478530645370483e-02 5.459369346499443054e-02 8.297380805015563965e-02 -2.897121906280517578e-01 1.397355645895004272e-01 1.321914792060852051e-01 -1.763210445642471313e-01 -7.049101591110229492e-02 -3.106399476528167725e-01 -1.333816796541213989e-01 -2.670063078403472900e-02 1.380032002925872803e-01 1.996145099401473999e-01
-2.533497987315058708e-03 -3.255605399608612061e-01 5.315114930272102356e-02 7.086618989706039429e-02 2.641606330871582031e-01 -1.183821260929107666e-01 -9.435658901929855347e-02 -2.022390812635421753e-01 -1.648361831903457642e-01 1.134192273020744324e-01 -1.644078791141510010e-01 2.387345731258392334e-01 1.530596241354942322e-02 2.015510499477386475e-01 -4.053980112075805664e-02 1.947255581617355347e-01 9.994034469127655029e-02 -2.756992727518081665e-02 6.232344359159469604e-02 8.572560548782348633e-02 -4.026393964886665344e-02 3.827115893363952637e-02 -4.996744990348815918e-01 2.003768682479858398e-01 -1.980858594179153442e-01 -8.238820731639862061e-02 5.705267935991287231e-02 -3.174356520175933838e-01 -3.065729327499866486e-02 -5.761599540710449219e-02 2.802092730998992920e-01 -1.909800805151462555e-02
-6.178360898047685623e-03 -4.069876298308372498e-02 -4.527367353439331055e-01 3.431137204170227051e-01 9.475041925907135010e-02 -1.353338211774826050e-01 2.837917208671569824e-02 -2.036288380622863770e-01 -1.903030872344970703e-01 -2.810684144496917725e-01 -8.553291857242584229e-02 -3.517488390207290649e-02 -1.465977728366851807e-01 2.750331461429595947e-01 -3.998240455985069275e-02 2.216566354036331177e-01 9.427203238010406494e-02 1.158019714057445526e-02 2.090621553361415863e-02 -1.783962845802307129e-01 -6.220179423689842224e-02 2.846061065793037415e-02 -1.038595288991928101e-01 1.174829900264739990e-02 -6.426063925027847290e-02 -2.828002274036407471e-01 2.112290561199188232e-01 -2.661612927913665771e-01 -4.667971283197402954e-03 -1.221412643790245056e-01 2.261586487293243408e-01 1.089593246579170227e-01
-2.433502674102783203e-01 -1.616058945655822754e-01 -1.862965524196624756e-01 1.295322626829147339e-01 -9.608343243598937988e-02 3.336599469184875488e-02 -1.751212775707244873e-01 -1.625016033649444580e-01 -1.017841771245002747e-01 1.061994284391403198e-01 -4.178771749138832092e-02 1.380010508000850677e-02 8.772999793291091919e-02 3.636564612388610840e-01 2.106383740901947021e-01 2.583967447280883789e-01 2.907902598381042480e-01 -2.074116021394729614e-01 -1.397778838872909546e-02 8.627866208553314209e-02 1.379205584526062012e-01 -2.688186466693878174e-01 -1.938135921955108643e-01 9.131057560443878174e-02 -1.692697405815124512e-01 -3.090264797210693359e-01 1.563003659248352051e-01 -1.635896265506744385e-01 4.265577346086502075e-02 -2.338962852954864502e-01 -1.234320327639579773e-01 -3.995332866907119751e-02
7.454831153154373169e-02 -1.525021791458129883e-01 -2.576449513435363770e-01 3.904000520706176758e-01 2.939034104347229004e-01 -1.616611629724502563e-01 1.790225356817245483e-01 -2.417906373739242554e-01 4.962274339050054550e-03 -2.710588648915290833e-02 -2.160611152648925781e-01 4.909710586071014404e-02 -5.250217393040657043e-02 2.442102879285812378e-01 2.713724225759506226e-02 1.041695848107337952e-02 6.323445588350296021e-02 -9.964983910322189331e-02 -1.641449928283691406e-01 -8.540856838226318359e-02 -7.610429823398590088e-02 1.686009764671325684e-01 1.103985309600830078e-02 -8.304182440042495728e-02 2.677942626178264618e-03 2.097020391374826431e-03 -1.396391689777374268e-01 -1.957191675901412964e-01 -4.300639033317565918e-01 -2.830355465412139893e-01 -1.338259279727935791e-01 -7.798762619495391846e-02
8.374239504337310791e-02 -1.556012630462646484e-01 -2.951192557811737061e-01 1.126416549086570740e-01 2.836319208145141602e-01 -1.539551466703414917e-01 3.287562429904937744e-01 -8.452502638101577759e-02 4.059899970889091492e-02 -2.418154180049896240e-01 -2.908933460712432861e-01 -5.818589031696319580e-02 -1.523533165454864502e-01 2.172898650169372559e-01 3.244738280773162842e-02 2.142337560653686523e-01 3.913288116455078125e-01 -7.219024747610092163e-02 2.252052165567874908e-02 -1.851497963070869446e-02 7.565270364284515381e-02 -1.883370429277420044e-01 1.874820888042449951e-02 1.777133792638778687e-01 -6.623114645481109619e-02 -2.226950377225875854e-01 4.667416214942932129e-03 -4.767836257815361023e-02 -1.875934749841690063e-01 -8.875224739313125610e-02 1.366798672825098038e-02 2.285992205142974854e-01
1.109074130654335022e-01 -6.037499010562896729e-02 -2.357537746429443359e-01 3.950382173061370850e-01 1.776016652584075928e-01 -2.116210609674453735e-01 2.198672294616699219e-01 1.757079549133777618e-02 -9.938891977071762085e-02 7.899197190999984741e-02 -4.004459977149963379e-01 1.057661324739456177e-01 8.402337133884429932e-02 3.752779588103294373e-02 1.042705103754997253e-01 4.318171441555023193e-01 2.465520650148391724e-01 -1.024771481752395630e-01 8.701700717210769653e-03 -3.880711039528250694e-03 5.419930443167686462e-02 -7.443282008171081543e-02 -1.997413188219070435e-01 -9.144977480173110962e-02 -1.403229981660842896e-01 9.446834772825241089e-02 -7.527152448892593384e-02 -1.517150849103927612e-01 1.946765482425689697e-01 -5.860948190093040466e-02 4.269189760088920593e-02 1.593828499317169189e-01
-6.819169968366622925e-02 -3.313851729035377502e-02 9.423132985830307007e-02 2.517830133438110352e-01 -1.366338133811950684e-01 -3.071595430374145508e-01 1.357232592999935150e-02 -1.502166222780942917e-02 -2.422669529914855957e-01 -8.563794195652008057e-03 -9.963000565767288208e-02 1.421273648738861084e-01 -1.178603321313858032e-01 4.017117917537689209e-01 6.399468332529067993e-02 3.024625778198242188e-01 2.192865759134292603e-01 -7.815258204936981201e-02 4.924807325005531311e-02 -2.064495533704757690e-02 8.443673700094223022e-02 -7.737413048744201660e-02 7.295290380716323853e-02 1.538053303956985474e-01 4.593984782695770264e-02 3.570416569709777832e-02 1.523444354534149170e-01 -4.941426217555999756e-01 -2.104474008083343506e-01 -5.926843360066413879e-02 -2.975801751017570496e-02 -1.738352030515670776e-01
-7.459113746881484985e-02 -1.940091252326965332e-01 -3.017096221446990967e-01 2.768361568450927734e-01 1.388197541236877441e-01 -1.935713291168212891e-01 -1.369326859712600708e-01 -3.041441552340984344e-03 -1.452947556972503662e-01 -1.232222244143486023e-01 -4.661041498184204102e-02 2.606976032257080078e-01 -1.884627528488636017e-02 9.197299182415008545e-02 -6.181132793426513672e-02 1.143604144454002380e-01 2.825101315975189209e-01 -2.458708137273788452e-01 -1.518337130546569824e-01 -6.590047851204872131e-03 -2.783264517784118652e-01 -1.654990464448928833e-01 -2.044834047555923462e-01 1.282412409782409668e-01 7.987738400697708130e-02 -2.988570034503936768e-01 9.988223202526569366e-03 -2.203169018030166626e-01 -5.045424401760101318e-02 -2.480473816394805908e-01 2.123700380325317383e-01 3.873454406857490540e-02
-2.354963123798370361e-01 8.712115883827209473e-02 8.480836637318134308e-03 9.003200381994247437e-02 -1.842713356018066406e-01 -1.993524730205535889e-01 5.860588699579238892e-02 -2.129629105329513550e-01 1.948376744985580444e-01 9.084663353860378265e-03 -1.846182644367218018e-01 -1.616480201482772827e-02 -2.205087095499038696e-01 1.577426344156265259e-01 5.768273025751113892e-02 2.629062347114086151e-02 -3.613678365945816040e-02 -5.688568577170372009e-02 1.126382723450660706e-01 6.222986802458763123e-02 5.786398425698280334e-03 -1.814017891883850098e-01 -1.376520283520221710e-02 2.431731969118118286e-01 -1.007446795701980591e-01 -1.918649971485137939e-01 1.286097429692745209e-02 -3.960039019584655762e-01 -4.143086671829223633e-01 5.741367116570472717e-02 -2.249814718961715698e-01 3.368951976299285889e-01
-3.539472073316574097e-02 -3.348108232021331787e-01 -3.400128781795501709e-01 1.224441826343536377e-01 2.412268072366714478e-01 -5.180476699024438858e-03 -2.491089701652526855e-02 -7.702929526567459106e-02 -2.024784237146377563e-01 -1.063693016767501831e-01 -5.025384202599525452e-02 1.751355379819869995e-01 -5.315114557743072510e-02 2.480726093053817749e-01 5.638643726706504822e-02 2.833537757396697998e-01 1.405415236949920654e-01 -1.202803924679756165e-01 -2.108919024467468262e-01 -2.196646034717559814e-01 -6.970937247388064861e-04 -1.555148418992757797e-02 -3.532525897026062012e-01 8.536580204963684082e-02 1.439761966466903687e-01 -2.833152413368225098e-01 1.492210924625396729e-01 -2.241931855678558350e-01 2.766957134008407593e-02 -1.398092061281204224e-01 3.471370786428451538e-02 6.020839139819145203e-02
8.351979404687881470e-02 -2.091805189847946167e-01 8.562949299812316895e-02 -1.500397622585296631e-01 4.854125156998634338e-02 -1.845371872186660767e-01 -1.964285038411617279e-02 -8.312676846981048584e-02 -8.295174688100814819e-02 -5.282860994338989258e-02 -1.286689788103103638e-01 1.643470525741577148e-01 6.795711070299148560e-02 2.906560711562633514e-02 2.174261957406997681e-01 2.419282644987106323e-01 1.069129109382629395e-01 -4.674211144447326660e-01 -1.772521249949932098e-02 -1.541824638843536377e-01 4.102764725685119629e-01 7.422218471765518188e-02 -2.260097116231918335e-02 2.077624946832656860e-02 1.437439173460006714e-01 -3.645863533020019531e-01 3.659553453326225281e-02 -2.226079404354095459e-01 -1.805975288152694702e-01 -1.774407476186752319e-01 -1.154912337660789490e-01 -2.276154607534408569e-02
3.287570178508758545e-02 -6.718832254409790039e-02 -1.598969995975494385e-01 7.551606744527816772e-02 7.337778061628341675e-02 -2.220519483089447021e-01 -2.485832273960113525e-01 -7.291779667139053345e-02 -8.920208550989627838e-03 3.045103847980499268e-01 -1.139952465891838074e-01 -7.658008486032485962e-02 -4.505753219127655029e-01 4.933463782072067261e-02 1.660978794097900391e-01 3.752204477787017822e-01 -5.599592626094818115e-02 -3.504354655742645264e-01 4.390279203653335571e-02 -1.441722214221954346e-01 -1.313876956701278687e-01 4.556471016258001328e-03 -5.411885306239128113e-02 -1.028946787118911743e-01 -1.468457281589508057e-01 -3.503829985857009888e-02 -6.142639368772506714e-02 1.577443331480026245e-01 -3.048012554645538330e-01 -2.486133761703968048e-02 1.698648184537887573e-01 5.059275403618812561e-02
-1.841193139553070068e-01 2.775097452104091644e-02 9.192946553230285645e-02 5.724524334073066711e-02 5.097515136003494263e-02 -2.927276492118835449e-01 -6.143910437822341919e-02 -7.751664519309997559e-02 -2.144775167107582092e-02 -4.885545372962951660e-02 -5.433945730328559875e-02 -3.631323203444480896e-02 -6.739126890897750854e-02 -7.408438250422477722e-04 1.118341460824012756e-01 1.760447025299072266e-01 1.228977590799331665e-01 -1.880978792905807495e-01 3.660224080085754395e-01 2.001914829015731812e-01 4.924058169126510620e-02 3.893392160534858704e-02 -8.424254134297370911e-03 -9.995188564062118530e-03 1.338058412075042725e-01 1.292739808559417725e-01 -3.662532940506935120e-02 -2.702315151691436768e-01 -3.611714839935302734e-01 -5.445857048034667969e-01 1.881016604602336884e-02 1.880741864442825317e-01
-1.556108891963958740e-02 -1.611453890800476074e-01 -8.547562360763549805e-02 1.044612303376197815e-01 4.411341995000839233e-02 -2.333366274833679199e-01 2.611411511898040771e-01 -1.774775236845016479e-01 4.101034104824066162e-01 1.565845161676406860e-01 -2.588804364204406738e-01 -2.060799002647399902e-01 -2.310137599706649780e-01 1.684825122356414795e-02 -7.342690229415893555e-02 2.631346583366394043e-01 2.155677042901515961e-02 1.094485670328140259e-01 3.487394452095031738e-01 -7.136382907629013062e-02 -1.731665134429931641e-01 -2.308684028685092926e-02 8.305488526821136475e-02 8.529635518789291382e-02 2.692474983632564545e-02 -1.682794839143753052e-01 6.394857913255691528e-02 2.600464597344398499e-02 -1.379001289606094360e-01 -3.209497034549713135e-01 -1.140311062335968018e-01 1.277775168418884277e-01
6.305652856826782227e-02 5.594227090477943420e-02 -1.954421401023864746e-01 1.534304022789001465e-01 2.492813318967819214e-01 -1.908625811338424683e-01 -2.356746196746826172e-01 -6.502748280763626099e-02 -1.580360680818557739e-01 -2.451127395033836365e-02 -8.517491817474365234e-02 -1.416596174240112305e-01 7.835968583822250366e-02 -1.260968446731567383e-01 9.744290262460708618e-02 3.698031902313232422e-01 -9.966673702001571655e-02 -2.251598238945007324e-01 4.919158667325973511e-02 2.597545087337493896e-01 5.877210758626461029e-03 -2.358517237007617950e-02 -6.327708810567855835e-02 -9.477023966610431671e-03 8.218365721404552460e-03 -2.534947693347930908e-01 3.159500360488891602e-01 -2.846522331237792969e-01 -2.850021123886108398e-01 -2.267843186855316162e-01 -1.854484975337982178e-01 -6.474804133176803589e-02
1.440830677747726440e-01 -6.629794836044311523e-02 -1.859185546636581421e-01 1.916411370038986206e-01 2.609679289162158966e-02 -2.432048916816711426e-01 -5.096935480833053589e-02 2.498280629515647888e-02 1.321299523115158081e-01 2.533659934997558594e-01 -7.495278865098953247e-02 -2.409820258617401123e-02 -2.838439941406250000e-01 1.857928037643432617e-01 4.176594018936157227e-01 1.752099245786666870e-01 -1.644953191280364990e-01 -2.784871160984039307e-01 2.566294670104980469e-01 -2.899188920855522156e-02 8.916948735713958740e-02 -1.167339608073234558e-01 -2.876550145447254181e-02 -2.444628439843654633e-02 -1.856801062822341919e-01 -6.768749654293060303e-02 7.828401774168014526e-02 -8.207841217517852783e-02 1.091676577925682068e-02 -2.353980988264083862e-01 3.483277857303619385e-01 9.654968231916427612e-02
2.555658519268035889e-01 -1.923487931489944458e-01 -1.796634048223495483e-01 3.645323216915130615e-01 1.148522421717643738e-01 -5.494383350014686584e-02 -1.921489238739013672e-01 -6.459525227546691895e-02 1.093264222145080566e-01 -6.072100624442100525e-02 -3.913177847862243652e-01 -4.137301817536354065e-02 -1.337682753801345825e-01 2.403150498867034912e-01 -2.850081771612167358e-02 2.135065943002700806e-01 -3.658671677112579346e-02 -1.533329337835311890e-01 1.679488271474838257e-01 6.825691089034080505e-03 3.997104242444038391e-02 -2.221302688121795654e-01 -4.306540787220001221e-01 -9.347395040094852448e-03 -2.077184915542602539e-01 8.521078526973724365e-02 8.728725463151931763e-02 -4.903873428702354431e-02 7.304188609123229980e-02 1.051495000720024109e-01 5.909769982099533081e-02 1.130924746394157410e-01
-8.821379393339157104e-02 -1.376536637544631958e-01 -1.244534105062484741e-01 4.060481488704681396e-01 1.821979694068431854e-02 -2.690445631742477417e-02 6.800028681755065918e-02 -4.702415317296981812e-02 -2.085531130433082581e-02 3.791359020397067070e-03 -1.966496556997299194e-01 -3.449787944555282593e-02 -1.904411613941192627e-01 3.185910880565643311e-01 2.002074569463729858e-01 2.836994826793670654e-02 2.197885960340499878e-01 -2.941133081912994385e-01 1.280444394797086716e-02 2.475779950618743896e-01 -8.025977760553359985e-02 1.005675196647644043e-01 -4.791929945349693298e-02 -1.150940507650375366e-01 -1.788435876369476318e-01 -3.881949558854103088e-02 -3.028010427951812744e-01 -7.061035931110382080e-02 -3.754641115665435791e-01 -2.564784884452819824e-01 -6.244931370019912720e-03 -2.686586230993270874e-02
4.951534420251846313e-02 -1.702202558517456055e-01 -1.280338130891323090e-02 6.837227195501327515e-02 4.896974265575408936e-01 -1.209377497434616089e-01 -5.949090793728828430e-02 -1.888469755649566650e-01 -3.923445940017700195e-02 5.644519254565238953e-02 -7.569004595279693604e-02 -1.342448741197586060e-01 -2.323770821094512939e-01 -1.872421950101852417e-01 4.495453462004661560e-02 4.114980995655059814e-02 -2.112648682668805122e-03 -4.262295551598072052e-03 2.204857766628265381e-01 -1.788846999406814575e-01 2.462933212518692017e-01 2.785038053989410400e-01 -3.403991758823394775e-01 2.378382161259651184e-02 8.615031838417053223e-02 -1.255416274070739746e-01 -4.497809335589408875e-02 -1.774685643613338470e-02 -4.965393245220184326e-02 -4.019355475902557373e-01 -9.533661603927612305e-02 1.221800446510314941e-01
6.623863428831100464e-02 -9.011174738407135010e-02 -6.705095618963241577e-02 1.786720156669616699e-01 -1.232605278491973877e-01 -3.856631517410278320e-01 3.246717154979705811e-02 -1.978063136339187622e-01 1.602928638458251953e-01 2.596425712108612061e-01 -8.680726587772369385e-02 -1.252959221601486206e-01 -1.387500911951065063e-01 -1.080382466316223145e-01 3.065883815288543701e-01 5.405827425420284271e-03 1.656121760606765747e-01 -3.593531847000122070e-01 3.737171366810798645e-02 -1.192087605595588684e-01 -9.873251616954803467e-02 -2.755034528672695160e-02 -3.102674484252929688e-01 1.576389670372009277e-01 -1.450680941343307495e-01 -3.058669865131378174e-01 4.888539016246795654e-02 -1.543555408716201782e-02 -1.934100240468978882e-01 -5.686404183506965637e-02 2.079980522394180298e-01 2.731116488575935364e-02
-1.288135945796966553e-01 -7.644096016883850098e-02 -4.209373891353607178e-02 2.453598082065582275e-01 7.519813254475593567e-03 -4.272489547729492188e-01 -1.502567082643508911e-01 -3.118953704833984375e-01 -1.803457550704479218e-02 1.683375388383865356e-01 -2.811692655086517334e-02 3.729892522096633911e-02 -1.866393685340881348e-01 3.246161937713623047e-01 1.896910667419433594e-01 4.590285569429397583e-02 3.475702106952667236e-01 -4.952976014465093613e-03 2.251183986663818359e-02 -5.166954919695854187e-02 -3.032428212463855743e-02 -7.385024218820035458e-04 -2.676284015178680420e-01 2.213214784860610962e-01 2.282500118017196655e-01 -1.362209618091583252e-01 -2.002364993095397949e-01 -1.539063602685928345e-01 3.261369839310646057e-02 3.327098488807678223e-02 -9.109196066856384277e-02 -1.164195016026496887e-01
3.117103874683380127e-01 -2.289606332778930664e-01 -2.004469484090805054e-01 7.579470053315162659e-03 -6.173599883913993835e-02 -1.609873771667480469e-01 8.610618114471435547e-02 -1.454144418239593506e-01 9.980508685111999512e-02 1.716408729553222656e-01 -1.553651541471481323e-01 2.476847320795059204e-01 -1.775957196950912476e-01 -1.499116886407136917e-02 4.590541869401931763e-02 1.095174476504325867e-01 -6.559570902027189732e-04 3.662358224391937256e-02 1.414891779422760010e-01 7.765372842550277710e-02 4.668309167027473450e-02 -1.346687078475952148e-01 -3.182158768177032471e-01 2.459450364112854004e-01 -1.913894414901733398e-01 -3.969957530498504639e-01 -3.434950718656182289e-03 -1.827176660299301147e-01 -9.297961741685867310e-02 -3.022022247314453125e-01 5.229164287447929382e-02 -2.032735794782638550e-01
1.055079326033592224e-02 -2.733643054962158203e-01 -2.552209794521331787e-01 2.446829378604888916e-01 -1.059368923306465149e-01 -1.258370429277420044e-01 -5.939312651753425598e-02 -1.016915887594223022e-01 -1.278459429740905762e-01 2.373802214860916138e-01 -6.603628396987915039e-02 -1.033052578568458557e-01 -9.833487868309020996e-02 3.017907142639160156e-01 3.547671064734458923e-02 -1.130959540605545044e-01 8.405165374279022217e-02 -4.523205459117889404e-01 6.345228105783462524e-02 -4.681008309125900269e-02 -9.671096503734588623e-02 -1.315212845802307129e-01 -2.406269907951354980e-01 1.259277760982513428e-01 -1.928775459527969360e-01 1.219527050852775574e-02 -1.098862513899803162e-01 -3.020897209644317627e-01 -2.009077072143554688e-01 9.391941875219345093e-02 1.673183888196945190e-01 1.433652341365814209e-01
-5.180577561259269714e-02 -3.273472785949707031e-01 -2.602897584438323975e-01 1.220432016998529434e-02 1.938424706459045410e-01 -1.953665353357791901e-02 1.297736465930938721e-01 -4.452621191740036011e-02 -2.353537678718566895e-01 -1.494305133819580078e-01 -1.407804787158966064e-01 1.547395139932632446e-01 -1.203475892543792725e-01 1.659106910228729248e-01 1.121356189250946045e-01 2.619673609733581543e-01 1.888420134782791138e-01 -1.150030195713043213e-01 -9.799233078956604004e-02 -2.571679055690765381e-01 -1.267817616462707520e-01 1.204900518059730530e-01 -3.042965531349182129e-01 1.036226004362106323e-01 1.216653436422348022e-01 -3.305922448635101318e-01 4.738837480545043945e-02 -2.957525849342346191e-01 4.759081825613975525e-02 -1.862690448760986328e-01 9.669548273086547852e-02 4.597971960902214050e-02
1.716869175434112549e-01 -1.079642549157142639e-01 -1.456584930419921875e-01 1.029402464628219604e-01 1.111263036727905273e-01 -3.056924343109130859e-01 -1.050420477986335754e-01 -1.653231382369995117e-01 -2.380172535777091980e-02 -7.614511065185070038e-03 -2.224691212177276611e-01 -1.131870299577713013e-01 1.228075381368398666e-02 -1.655496209859848022e-01 -2.176692187786102295e-01 3.900675177574157715e-01 -4.359981790184974670e-02 -5.745459347963333130e-02 1.019325181841850281e-01 1.032110452651977539e-01 -9.714540094137191772e-02 -6.391374021768569946e-02 -1.202095374464988708e-01 1.959888786077499390e-01 -5.707071349024772644e-02 8.905994147062301636e-02 -1.524477154016494751e-01 -3.226678669452667236e-01 6.260770559310913086e-02 -1.009455546736717224e-01 -1.158228367567062378e-01 4.839176833629608154e-01
7.142645865678787231e-02 2.256884984672069550e-02 2.588055431842803955e-01 1.213306635618209839e-01 8.592223376035690308e-02 -3.438386321067810059e-01 1.633158922195434570e-01 1.819803714752197266e-01 8.898437768220901489e-02 7.858982309699058533e-03 -1.056351289153099060e-01 2.737345397472381592e-01 -2.877929806709289551e-01 1.683577299118041992e-01 6.606399267911911011e-02 4.327157139778137207e-02 3.042771220207214355e-01 -3.606701493263244629e-01 1.996110752224922180e-02 -2.246584184467792511e-02 3.076784610748291016e-01 -7.997074723243713379e-02 -1.067475229501724243e-01 -2.658881060779094696e-02 -1.692949235439300537e-01 -2.914774976670742035e-02 -2.465721033513545990e-02 -5.563026294112205505e-02 -2.282395809888839722e-01 -7.642760872840881348e-02 -9.976765513420104980e-02 2.792497575283050537e-01
5.621492490172386169e-02 -2.266820371150970459e-01 -1.928519159555435181e-01 1.892358362674713135e-01 1.544474158436059952e-03 -3.310675024986267090e-01 -1.020163968205451965e-01 -1.478996966034173965e-02 -1.966469176113605499e-02 3.756891489028930664e-01 7.421094179153442383e-02 -5.677489191293716431e-02 -2.148891836404800415e-01 2.109770774841308594e-01 3.296503722667694092e-01 3.415934741497039795e-01 -4.760938882827758789e-02 -3.075396418571472168e-01 5.716724693775177002e-02 -8.322390913963317871e-02 -1.380321532487869263e-01 5.164030194282531738e-02 4.436748102307319641e-02 1.874296516180038452e-01 -1.624478399753570557e-01 -2.558683454990386963e-01 7.256983965635299683e-02 -8.072735369205474854e-02 1.646834425628185272e-02 -3.834711015224456787e-02 -3.783660009503364563e-02 1.150695160031318665e-01
2.092377245426177979e-01 -1.511802077293395996e-01 -8.229266852140426636e-02 9.115486592054367065e-02 3.594835102558135986e-01 -7.598966360092163086e-02 -3.757484257221221924e-02 -8.367002010345458984e-03 5.008558556437492371e-02 -1.003035679459571838e-01 -1.315552145242691040e-01 2.321922332048416138e-01 -1.489986777305603027e-01 -3.942984715104103088e-02 -1.927693784236907959e-01 -9.345025755465030670e-03 2.086056768894195557e-01 -2.674218416213989258e-01 3.975464403629302979e-01 1.860766410827636719e-01 -3.203780855983495712e-03 -6.914053112268447876e-02 -2.748807966709136963e-01 -5.426342785358428955e-02 -3.244444429874420166e-01 -1.234201565384864807e-01 9.283025749027729034e-03 -2.749454677104949951e-01 -8.430827409029006958e-02 -1.460822671651840210e-01 7.341969758272171021e-02 -1.264781653881072998e-01
2.643901109695434570e-01 -1.503210067749023438e-01 -3.094144351780414581e-02 1.977281570434570312e-01 9.151655435562133789e-02 -2.854952514171600342e-01 1.372283250093460083e-01 -6.151391565799713135e-02 -7.843296974897384644e-02 1.366327106952667236e-01 -1.216132119297981262e-01 1.607254445552825928e-01 2.111641503870487213e-02 -1.499271485954523087e-02 2.886326014995574951e-01 3.313950598239898682e-01 -8.656933158636093140e-02 -2.852242588996887207e-01 -1.523368898779153824e-02 -4.668886065483093262e-01 9.094081819057464600e-02 5.437241494655609131e-02 -5.774839967489242554e-02 1.553141884505748749e-02 -1.466131657361984253e-01 6.564985215663909912e-02 -2.284642904996871948e-01 -9.974141418933868408e-02 -7.978776097297668457e-02 -2.140053063631057739e-01 1.293542832136154175e-01 1.303504556417465210e-01
-3.385059535503387451e-02 -8.131681382656097412e-02 -6.356064975261688232e-02 2.999376878142356873e-02 2.548818290233612061e-01 -1.585415154695510864e-01 1.824403107166290283e-01 8.871670812368392944e-02 8.774413913488388062e-02 2.065124958753585815e-01 9.730011969804763794e-02 2.986746430397033691e-01 -1.077498048543930054e-01 1.119237579405307770e-02 2.334452271461486816e-01 1.046212017536163330e-01 1.533779799938201904e-01 -1.220928654074668884e-01 3.651360869407653809e-01 -3.307688236236572266e-02 7.559482753276824951e-02 1.754581034183502197e-01 -1.735048294067382812e-01 -5.945744365453720093e-02 -9.355191141366958618e-02 -1.482501327991485596e-01 -1.418444961309432983e-01 -3.014160990715026855e-01 -3.315495252609252930e-01 -1.889693737030029297e-01 -3.114204704761505127e-01 5.040857195854187012e-02
1.709619313478469849e-01 -1.726158149540424347e-02 1.453109234571456909e-01 8.053673803806304932e-02 -7.153306156396865845e-02 -3.165596723556518555e-01 -1.264976859092712402e-01 -9.690575301647186279e-02 -1.351537853479385376e-01 1.519553512334823608e-01 -2.701746523380279541e-01 9.844864159822463989e-02 -1.466832011938095093e-01 3.519198596477508545e-01 1.289916485548019409e-01 2.319484353065490723e-01 1.194861009716987610e-01 -2.200379371643066406e-01 -1.064999923110008240e-01 2.775945141911506653e-02 1.661758422851562500e-01 -4.257785528898239136e-02 -1.015857458114624023e-01 -4.920255765318870544e-02 3.137172758579254150e-01 -1.041055540554225445e-03 1.260572969913482666e-01 -3.747272193431854248e-01 -1.304033696651458740e-01 1.698690652847290039e-02 -2.885011434555053711e-01 -8.728214539587497711e-03
3.365090787410736084e-01 -1.227042153477668762e-01 1.436893790960311890e-01 1.599289774894714355e-01 1.503745615482330322e-01 -4.593940377235412598e-01 4.095406085252761841e-02 8.430889807641506195e-03 -1.217415705323219299e-01 1.875846274197101593e-02 -6.193855032324790955e-02 1.782742589712142944e-01 -1.669886410236358643e-01 3.405290246009826660e-01 1.207399442791938782e-01 2.687293589115142822e-01 9.992288798093795776e-02 -1.063212305307388306e-01 1.467531621456146240e-01 2.634844370186328888e-02 -2.507242262363433838e-01 -4.186590388417243958e-02 7.143129408359527588e-02 -1.939050704240798950e-01 -5.298941954970359802e-02 -1.442842483520507812e-01 6.554307043552398682e-02 -2.509981989860534668e-01 -1.813058257102966309e-01 -1.241747736930847168e-01 -1.134563088417053223e-01 7.567106932401657104e-02
2.490744739770889282e-01 -3.011430799961090088e-01 -3.097547590732574463e-01 -1.047852560877799988e-01 -1.372134387493133545e-01 -1.790958791971206665e-01 -4.425591975450515747e-02 -6.305474042892456055e-02 3.635195270180702209e-02 1.931709945201873779e-01 -1.038307100534439087e-01 2.513494491577148438e-01 -1.638982892036437988e-01 -1.310147792100906372e-01 6.619264930486679077e-02 2.412297278642654419e-01 1.194074824452400208e-01 -2.407096028327941895e-01 -2.163362689316272736e-02 2.283319830894470215e-02 -1.221155375242233276e-01 -2.446640133857727051e-01 -1.319135129451751709e-01 5.286221206188201904e-02 -2.267550528049468994e-01 -2.257727831602096558e-01 5.503509938716888428e-02 -2.529433369636535645e-01 -1.070917919278144836e-01 -2.911006808280944824e-01 -1.037140712141990662e-01 -1.406856924295425415e-01
7.186243683099746704e-02 -9.050285816192626953e-02 2.647324651479721069e-02 4.781870171427726746e-02 -2.202295511960983276e-01 -3.227344751358032227e-01 1.415841281414031982e-01 -4.426002129912376404e-02 1.390883475542068481e-01 1.255758404731750488e-01 -1.592532545328140259e-01 1.121277268975973129e-02 -3.303646445274353027e-01 9.220334142446517944e-02 1.895937919616699219e-01 1.677963323891162872e-02 2.135038934648036957e-02 -1.404190510511398315e-01 3.106760680675506592e-01 1.045974716544151306e-01 -2.157498747110366821e-01 -1.979084908962249756e-01 -1.604146137833595276e-02 -2.256202101707458496e-01 1.420980691909790039e-01 -1.157664135098457336e-01 2.759689232334494591e-03 -3.210084438323974609e-01 1.733172498643398285e-02 -3.367547392845153809e-01 -1.449312865734100342e-01 2.421856522560119629e-01
1.139826253056526184e-01 -1.611704379320144653e-01 -1.584518998861312866e-01 3.539761006832122803e-01 -1.315848678350448608e-01 -9.245713055133819580e-02 5.818070843815803528e-02 -1.372369974851608276e-01 1.109394133090972900e-01 2.489880323410034180e-01 -1.638146340847015381e-01 -2.446801960468292236e-02 -3.536756932735443115e-01 1.325600743293762207e-01 4.512015581130981445e-01 2.214656621217727661e-01 4.691999405622482300e-03 -9.252747893333435059e-02 1.755049973726272583e-01 1.541182515211403370e-03 2.589639462530612946e-02 -1.190784797072410583e-01 1.521783880889415741e-02 8.042695373296737671e-02 -6.115987524390220642e-02 -2.127127051353454590e-01 1.923018246889114380e-01 -1.714698225259780884e-02 2.187557667493820190e-01 -2.316982895135879517e-01 -5.781463161110877991e-02 1.159253343939781189e-01
-3.504969552159309387e-02 -1.964929997920989990e-01 -2.090164273977279663e-01 2.211425453424453735e-01 1.804229617118835449e-02 -1.483703125268220901e-02 1.794007122516632080e-01 -1.652661710977554321e-01 -6.089684553444385529e-03 6.182857323437929153e-03 1.822585612535476685e-02 -1.622206568717956543e-01 -1.727840863168239594e-02 2.591512352228164673e-02 1.583738029003143311e-01 -1.110766897909343243e-03 1.666800379753112793e-01 -2.770150899887084961e-01 5.725780874490737915e-02 3.273452520370483398e-01 1.452929228544235229e-01 -8.151496760547161102e-03 -2.179147899150848389e-01 9.662295132875442505e-02 -1.426227390766143799e-01 5.000286921858787537e-02 -6.312786042690277100e-02 -5.074757337570190430e-01 -3.304513990879058838e-01 9.892988950014114380e-02 2.276812344789505005e-01 8.133611828088760376e-02
1.557091344147920609e-02 8.020127564668655396e-02 -1.353870332241058350e-01 3.962574526667594910e-02 3.488384485244750977e-01 -3.283704519271850586e-01 3.501335158944129944e-02 1.009558886289596558e-01 1.241291910409927368e-01 -2.516909874975681305e-02 -2.486816197633743286e-01 2.508686184883117676e-01 -1.015193760395050049e-01 2.237452194094657898e-02 -1.473800837993621826e-01 1.954084485769271851e-01 1.996561884880065918e-01 -2.180717140436172485e-01 1.301842778921127319e-01 1.825802028179168701e-02 -1.212324872612953186e-01 -3.933362290263175964e-02 -3.978059589862823486e-01 3.932011127471923828e-02 -3.931886702775955200e-02 -1.379617750644683838e-01 -2.885796874761581421e-02 -4.062900245189666748e-01 -6.690225750207901001e-02 1.690732240676879883e-01 -7.265997678041458130e-02 -1.240834146738052368e-01
-1.315958946943283081e-01 -1.089364886283874512e-01 1.868632286787033081e-01 2.237109094858169556e-01 2.941036522388458252e-01 -2.469261735677719116e-01 1.445658691227436066e-02 -2.499352097511291504e-01 5.907057970762252808e-02 -1.146234199404716492e-01 -2.812806069850921631e-01 -1.685067862272262573e-01 8.204957470297813416e-03 -6.947586685419082642e-02 3.971843719482421875e-01 1.133970543742179871e-01 -7.620793581008911133e-02 -1.458019614219665527e-01 2.381910532712936401e-01 -1.187777817249298096e-01 -2.745061926543712616e-02 1.102245971560478210e-01 -9.521102160215377808e-02 -1.158121693879365921e-02 -7.255254685878753662e-02 2.236731164157390594e-02 -2.092159986495971680e-01 -2.689687013626098633e-01 -1.884891688823699951e-01 -2.719937860965728760e-01 1.047768667340278625e-01 -1.169495955109596252e-01
1.638819128274917603e-01 -3.342203795909881592e-01 -1.626581549644470215e-01 3.310862779617309570e-01 -7.005216926336288452e-02 -3.398475944995880127e-01 5.344418343156576157e-03 8.069214224815368652e-02 1.586289703845977783e-02 1.091544479131698608e-01 -1.526488959789276123e-01 -1.747246533632278442e-01 -2.617915272712707520e-01 -1.096600741147994995e-01 -1.488298475742340088e-01 -1.068350747227668762e-01 1.211949884891510010e-01 -2.876516245305538177e-02 1.016018763184547424e-01 1.410292536020278931e-01 -1.331641077995300293e-01 -2.399389073252677917e-02 -2.527694106101989746e-01 -2.075450271368026733e-01 -1.980282068252563477e-01 2.238382026553153992e-02 -2.076155878603458405e-02 -1.817778348922729492e-01 -8.229906857013702393e-02 -1.807564496994018555e-01 -3.140519559383392334e-01 1.898172795772552490e-01
2.310730665922164917e-01 -2.790800034999847412e-01 -1.556239873170852661e-01 -1.107828468084335327e-01 2.478300966322422028e-02 -2.370844781398773193e-01 7.937283068895339966e-02 -1.149447634816169739e-01 1.016876623034477234e-01 3.202571570873260498e-01 -1.361890286207199097e-01 3.677645325660705566e-01 -4.323811829090118408e-02 -8.577968180179595947e-02 8.717054873704910278e-02 1.517817080020904541e-01 1.648473888635635376e-01 -4.837967455387115479e-02 1.554025560617446899e-01 4.615197330713272095e-02 -8.465641736984252930e-02 -2.518962025642395020e-01 -2.101862132549285889e-01 -1.880024746060371399e-02 -2.838581502437591553e-01 -2.615199387073516846e-01 9.365799278020858765e-02 -2.522884607315063477e-01 -1.006352156400680542e-01 -1.703536063432693481e-01 -4.831191617995500565e-04 -1.335746496915817261e-01
-3.588463366031646729e-02 -4.269696399569511414e-02 -3.284296393394470215e-02 1.018528267741203308e-01 3.344142436981201172e-01 -2.674615681171417236e-01 -9.129276126623153687e-02 -7.007464021444320679e-02 -1.688417419791221619e-02 8.183190971612930298e-02 -3.445049524307250977e-01 2.708880230784416199e-02 1.238423120230436325e-02 -1.085256338119506836e-01 6.590991467237472534e-02 2.526461184024810791e-01 -8.521594107151031494e-02 -3.599463403224945068e-01 6.986361742019653320e-02 2.423378825187683105e-01 1.144478023052215576e-01 4.152149893343448639e-03 -5.556024238467216492e-02 1.678918302059173584e-01 7.610664702951908112e-03 5.796293541789054871e-02 -2.605130076408386230e-01 -5.043084546923637390e-02 -9.137111902236938477e-02 -5.001199841499328613e-01 -6.143785640597343445e-02 -3.775858134031295776e-02
1.623178422451019287e-01 1.379270404577255249e-01 -2.540938258171081543e-01 1.445018053054809570e-01 4.434391111135482788e-02 -2.968900501728057861e-01 -1.806277632713317871e-01 -8.733501657843589783e-03 -1.100921034812927246e-01 -2.241711467504501343e-01 4.838060960173606873e-02 -1.102842316031455994e-01 -1.304395347833633423e-01 1.000577434897422791e-01 -2.031472176313400269e-01 1.420349329710006714e-01 8.118806779384613037e-02 -1.538999378681182861e-02 1.790898293256759644e-01 -2.268121540546417236e-01 2.381965368986129761e-01 -5.108445510268211365e-02 -2.372191101312637329e-01 5.903991684317588806e-02 1.752002090215682983e-01 -2.515790462493896484e-01 -3.004876524209976196e-02 -3.459085524082183838e-01 -2.623171210289001465e-01 -2.078430503606796265e-01 -2.067338079214096069e-01 -4.780397936701774597e-02
1.405882537364959717e-01 5.669412203133106232e-03 -4.310217499732971191e-02 3.428167849779129028e-02 -3.005812503397464752e-02 -4.182578623294830322e-01 -1.645900458097457886e-01 -3.127553164958953857e-01 3.491843864321708679e-02 2.227602154016494751e-01 -4.960540309548377991e-02 -1.453489363193511963e-01 -2.219825237989425659e-01 -6.762870401144027710e-02 2.685601115226745605e-01 1.458956301212310791e-01 7.810338865965604782e-03 -4.184655845165252686e-01 1.159178614616394043e-01 -1.218158528208732605e-01 -3.015770763158798218e-02 -2.054118663072586060e-01 -1.859208345413208008e-01 -1.256584823131561279e-01 1.455886065959930420e-01 -1.647674590349197388e-01 -8.738814294338226318e-02 -1.284569501876831055e-01 -8.406601101160049438e-02 1.702755838632583618e-01 2.219751477241516113e-01 2.390543697401881218e-03
6.386569887399673462e-02 3.572599589824676514e-02 -2.538802474737167358e-02 1.642822474241256714e-01 1.138590723276138306e-01 -2.409788072109222412e-01 -5.808488279581069946e-02 -9.196383506059646606e-02 -1.990612000226974487e-01 -9.063965827226638794e-02 -5.721947178244590759e-02 -1.137637346982955933e-01 -6.394349783658981323e-02 1.832506656646728516e-01 -1.619107127189636230e-01 3.418550789356231689e-01 1.840893179178237915e-01 -5.051835253834724426e-02 2.073875218629837036e-01 -1.942963600158691406e-01 2.604801654815673828e-01 -3.551567345857620239e-02 5.643175169825553894e-02 2.543826997280120850e-01 1.838565990328788757e-02 -1.336562037467956543e-01 8.568156510591506958e-02 -3.896936774253845215e-01 -2.932831048965454102e-01 -1.296113431453704834e-01 -2.152086496353149414e-01 -2.420701384544372559e-01
-4.761978238821029663e-02 -1.533288806676864624e-01 -2.383363842964172363e-01 2.026850730180740356e-01 2.245748341083526611e-01 -8.257311582565307617e-02 1.303782761096954346e-01 1.622594520449638367e-02 2.099451273679733276e-01 -3.355647027492523193e-01 -1.855277121067047119e-01 2.117806524038314819e-01 -1.676214784383773804e-01 -5.566610023379325867e-03 -1.079979091882705688e-01 1.694103032350540161e-01 6.340120732784271240e-02 -1.427611410617828369e-01 6.148598343133926392e-02 5.169857293367385864e-02 8.304538577795028687e-02 -2.614169120788574219e-01 -2.459643334150314331e-01 -2.571171335875988007e-02 -4.566800594329833984e-02 -1.938992589712142944e-01 2.241803854703903198e-01 -3.847661316394805908e-01 -1.049056872725486755e-01 1.827196404337882996e-02 1.180745214223861694e-01 2.585848569869995117e-01
-8.754184097051620483e-02 -6.698980927467346191e-02 8.763515204191207886e-02 -4.681073129177093506e-02 3.886696696281433105e-01 -2.815508842468261719e-01 3.319120779633522034e-02 -3.685328066349029541e-01 2.451329305768013000e-02 7.837325334548950195e-02 -1.167755350470542908e-01 1.861001700162887573e-01 -5.935977026820182800e-02 -1.195043474435806274e-01 -5.725099239498376846e-03 9.769149869680404663e-02 -9.023649990558624268e-02 1.523423790931701660e-01 1.729291081428527832e-01 1.665208488702774048e-01 -7.384507358074188232e-02 1.212367862462997437e-01 -3.188046216964721680e-01 2.209385633468627930e-01 1.732003539800643921e-01 -3.245673775672912598e-01 8.246918767690658569e-02 -2.012158185243606567e-01 -5.556762591004371643e-02 -2.592575848102569580e-01 1.244107261300086975e-01 1.823633536696434021e-02
2.971394956111907959e-01 -1.287346184253692627e-01 -1.405346393585205078e-01 2.372147738933563232e-01 1.385771185159683228e-01 -8.846566081047058105e-02 1.999686956405639648e-01 -4.751396831125020981e-03 -9.905835241079330444e-02 3.888936340808868408e-02 -2.567320764064788818e-01 -1.219828277826309204e-01 -1.197543442249298096e-01 5.366682633757591248e-02 1.532427817583084106e-01 4.156817197799682617e-01 3.220334649085998535e-01 -1.249350085854530334e-01 2.160920761525630951e-02 -1.175756305456161499e-01 2.972440235316753387e-02 -1.068712845444679260e-01 -3.132388293743133545e-01 -1.814047992229461670e-01 -1.792826354503631592e-01 9.362449869513511658e-03 -1.354986280202865601e-01 -1.926587224006652832e-01 2.433735132217407227e-01 -1.097937971353530884e-01 -1.265976298600435257e-02 1.018507033586502075e-01
-7.989730685949325562e-02 -2.465498149394989014e-01 5.450637638568878174e-02 2.852825224399566650e-01 2.531372904777526855e-01 -2.489335238933563232e-01 1.143874004483222961e-01 2.732833847403526306e-02 4.679977148771286011e-02 -9.231897071003913879e-03 -1.622698307037353516e-01 -2.642099559307098389e-02 -2.086457312107086182e-01 1.694429963827133179e-01 1.704189926385879517e-01 9.436251968145370483e-02 1.976530551910400391e-01 -6.819690018892288208e-02 5.326228216290473938e-03 2.503583729267120361e-01 -2.379309833049774170e-01 2.898363471031188965e-01 1.596035361289978027e-01 -3.094664774835109711e-02 -7.098214328289031982e-02 -9.012749791145324707e-02 -5.569439753890037537e-02 -1.816785931587219238e-01 -3.821052312850952148e-01 -2.256466001272201538e-01 9.764732420444488525e-02 1.997508406639099121e-01
-3.287206217646598816e-02 -7.288160175085067749e-02 -2.459450811147689819e-01 2.335729822516441345e-02 1.547388136386871338e-01 -2.502105236053466797e-01 -1.983707696199417114e-01 -5.485981330275535583e-02 -1.679625660181045532e-01 9.260479360818862915e-02 6.039730086922645569e-02 -2.041001021862030029e-01 -1.083089737221598625e-03 -2.871953323483467102e-02 1.228769868612289429e-01 1.968063712120056152e-01 -1.013306528329849243e-01 -9.612093865871429443e-02 -1.628031283617019653e-01 -8.604881912469863892e-02 2.286352068185806274e-01 -1.067126244306564331e-01 -1.999242901802062988e-01 -7.839260995388031006e-02 -6.008227914571762085e-02 -2.450141459703445435e-01 2.738238275051116943e-01 -2.604669034481048584e-01 -3.071168661117553711e-01 -3.293321430683135986e-01 -2.463017702102661133e-01 1.838791668415069580e-01
6.284265313297510147e-03 -1.082389708608388901e-02 1.849532723426818848e-01 3.936573117971420288e-02 6.669583916664123535e-02 -2.454093396663665771e-01 1.969584673643112183e-01 2.465925216674804688e-01 -1.175460126250982285e-02 4.886951297521591187e-02 -2.082111388444900513e-01 1.767209917306900024e-01 -3.769522011280059814e-01 1.886925995349884033e-01 7.338720560073852539e-02 -6.849139463156461716e-03 2.569179534912109375e-01 -2.683769762516021729e-01 1.137781813740730286e-01 -1.854692995548248291e-01 2.774113118648529053e-01 -8.763738721609115601e-02 -1.170369088649749756e-01 -1.680075377225875854e-01 -6.008446961641311646e-02 -1.537124514579772949e-01 -2.850112505257129669e-02 -5.997299682348966599e-03 -2.779238224029541016e-01 -1.271365117281675339e-02 -1.429369300603866577e-01 3.189254105091094971e-01
2.450108155608177185e-02 -3.198822438716888428e-01 -1.695716567337512970e-02 3.654377758502960205e-01 5.576144158840179443e-02 -4.348483979701995850e-01 -9.455405920743942261e-02 -1.172847002744674683e-01 6.053028255701065063e-02 1.126933172345161438e-01 -1.227259039878845215e-01 4.032799974083900452e-02 -2.898767292499542236e-01 2.071092426776885986e-01 3.346531689167022705e-01 2.394038736820220947e-01 -2.386031299829483032e-01 -1.359123289585113525e-01 1.103059854358434677e-02 -2.256967127323150635e-01 -1.983193680644035339e-02 -1.359257400035858154e-01 4.053706303238868713e-02 2.707934193313121796e-02 6.841721385717391968e-02 -5.461274087429046631e-02 -8.494087308645248413e-02 -1.376073807477951050e-01 5.005092546343803406e-02 -1.541623920202255249e-01 -2.244938723742961884e-02 1.037472113966941833e-01
9.039627760648727417e-02 -3.402535915374755859e-01 -2.854423224925994873e-02 3.743626773357391357e-01 2.498098462820053101e-02 -4.808389544486999512e-01 -1.264271885156631470e-01 -1.140372529625892639e-01 3.133063018321990967e-02 2.773766964673995972e-02 4.266184568405151367e-02 8.780792355537414551e-02 -3.220058381557464600e-01 1.903965175151824951e-01 1.710258275270462036e-01 2.885965406894683838e-01 -1.885075718164443970e-01 -1.394754201173782349e-01 1.093990504741668701e-01 -1.184789389371871948e-01 -9.538210928440093994e-02 -1.696947067975997925e-01 7.703682780265808105e-02 3.533621132373809814e-02 6.275885552167892456e-02 -1.233756691217422485e-01 -5.320570245385169983e-02 -9.984733164310455322e-02 -2.748810127377510071e-02 -2.148510068655014038e-01 -4.710656404495239258e-02 5.788335576653480530e-02
6.913902610540390015e-02 -8.938021212816238403e-02 -3.549411892890930176e-02 9.389173984527587891e-02 1.920362114906311035e-01 -6.229179725050926208e-02 -3.166650533676147461e-01 -6.089415401220321655e-03 -7.709587365388870239e-02 1.002177149057388306e-01 -1.861260831356048584e-01 2.946457825601100922e-02 -1.788335144519805908e-01 -1.345718502998352051e-01 -1.777994818985462189e-02 2.983451187610626221e-01 7.324428856372833252e-02 -1.932347267866134644e-01 3.411807864904403687e-02 1.606484651565551758e-01 3.232147097587585449e-01 -3.708448112010955811e-01 -2.315964102745056152e-01 1.041539162397384644e-01 1.365967392921447754e-01 -1.029087677597999573e-01 -2.725869119167327881e-01 7.069465517997741699e-02 -1.590110808610916138e-01 -8.359707891941070557e-02 -1.520754396915435791e-01 3.241341412067413330e-01
-4.640129208564758301e-02 -2.924103736877441406e-01 -2.412770390510559082e-01 2.533766627311706543e-01 5.185081064701080322e-02 -4.090647771954536438e-02 -7.575561106204986572e-02 -4.093675911426544189e-01 -2.833881080150604248e-01 3.289191797375679016e-02 9.252341091632843018e-02 3.918050788342952728e-03 7.194723002612590790e-03 3.481953740119934082e-01 3.311545029282569885e-02 1.841286271810531616e-01 2.813598215579986572e-01 -4.454349726438522339e-02 -5.262162536382675171e-02 -1.098299324512481689e-01 2.754247188568115234e-02 -1.948492676019668579e-01 -3.018281459808349609e-01 2.027111202478408813e-01 -3.998675942420959473e-02 -8.528110384941101074e-02 1.513118389993906021e-02 -1.311480700969696045e-01 -4.200577735900878906e-02 -2.634015381336212158e-01 2.743661031126976013e-02 -2.989064902067184448e-02
1.324530541896820068e-01 -1.714929640293121338e-01 -2.515521645545959473e-01 2.098850607872009277e-01 1.820674240589141846e-01 -5.263964086771011353e-02 -6.809804122895002365e-03 3.225402906537055969e-02 1.735098361968994141e-01 -3.657861351966857910e-01 -1.701514422893524170e-01 1.958753317594528198e-01 -1.754156053066253662e-01 4.697342962026596069e-02 -1.350283622741699219e-01 8.152794092893600464e-02 2.403055876493453979e-01 -6.698440760374069214e-02 5.974921211600303650e-02 1.018439698964357376e-02 1.204679608345031738e-01 -2.364543378353118896e-01 -1.773902028799057007e-01 4.134564101696014404e-02 -1.348658837378025055e-02 -2.879327833652496338e-01 2.517394721508026123e-02 -3.162166476249694824e-01 -1.361716985702514648e-01 -7.645013928413391113e-02 2.604359388351440430e-01 2.723864912986755371e-01
-1.350485980510711670e-01 4.260871931910514832e-02 -1.020214036107063293e-01 9.535693377256393433e-02 9.870187193155288696e-02 -1.125209182500839233e-01 1.462419331073760986e-01 -9.320268779993057251e-02 -1.495328694581985474e-01 1.280321627855300903e-01 -1.642722934484481812e-01 -2.711147069931030273e-03 -1.347057074308395386e-01 -2.217955291271209717e-01 6.002052500844001770e-02 3.157391250133514404e-01 -1.428839415311813354e-01 -2.353370189666748047e-01 3.242365717887878418e-01 -8.807563036680221558e-02 -1.370881497859954834e-01 -6.423251330852508545e-02 -3.940027952194213867e-01 -1.378251016139984131e-01 2.233527898788452148e-01 -1.030066236853599548e-01 6.831402331590652466e-02 5.744449794292449951e-02 -3.148646652698516846e-01 -3.314560055732727051e-01 -8.845892548561096191e-02 -2.145985513925552368e-02
-1.157061159610748291e-01 -1.811693459749221802e-01 -5.186682567000389099e-02 3.535662591457366943e-01 -3.492386266589164734e-02 1.171352341771125793e-02 -2.438094839453697205e-02 -6.290167570114135742e-02 -1.574503332376480103e-01 1.685224026441574097e-01 -2.110083550214767456e-01 -6.749611347913742065e-02 -3.254929780960083008e-01 -3.780176118016242981e-02 -1.082434505224227905e-01 -1.181250140070915222e-01 2.484162747859954834e-01 -3.548732101917266846e-01 2.833429872989654541e-01 1.251628696918487549e-01 -1.071248576045036316e-01 -8.538570255041122437e-03 -9.555853903293609619e-02 -8.550113439559936523e-02 -4.939883202314376831e-02 -7.924811542034149170e-02 -1.744766980409622192e-01 -1.811242550611495972e-01 -2.548477351665496826e-01 -3.280939757823944092e-01 -8.005569130182266235e-02 1.493696570396423340e-01
8.600229769945144653e-02 -2.707384526729583740e-02 2.767314948141574860e-02 2.381802946329116821e-01 2.091383785009384155e-01 6.019472330808639526e-02 -1.387730054557323456e-02 -1.280302107334136963e-01 -2.170591801404953003e-01 -6.038587167859077454e-02 -1.402454078197479248e-01 -1.627716422080993652e-01 3.834771364927291870e-02 -7.963593304157257080e-02 2.674934864044189453e-01 2.535735666751861572e-01 1.782960444688796997e-01 -8.861499279737472534e-02 2.138609588146209717e-01 9.526777267456054688e-02 6.334999948740005493e-02 -2.427095323801040649e-01 1.447661519050598145e-01 7.504341751337051392e-02 2.480550706386566162e-01 5.287834629416465759e-02 -2.026186436414718628e-01 -2.888851165771484375e-01 -1.456070393323898315e-01 -4.848259389400482178e-01 -2.584846504032611847e-02 -1.061637513339519501e-02
-8.281247317790985107e-02 -6.140341982245445251e-02 3.592240856960415840e-03 8.185391873121261597e-02 2.357175201177597046e-01 -3.468231260776519775e-01 -1.791319064795970917e-02 6.890636682510375977e-02 5.245478078722953796e-02 4.605329409241676331e-02 -3.737499713897705078e-01 3.322932124137878418e-02 -2.349826246500015259e-01 1.002665236592292786e-01 -2.044177949428558350e-01 6.790279597043991089e-02 3.108216226100921631e-01 -3.222167491912841797e-01 1.297279447317123413e-01 -4.092662036418914795e-02 3.293033838272094727e-01 -3.650251775979995728e-02 -6.770689785480499268e-02 9.952870011329650879e-02 -1.809061318635940552e-02 -9.909054636955261230e-02 1.891704052686691284e-01 1.071071326732635498e-01 -1.223047003149986267e-01 -2.268031537532806396e-01 -2.739738523960113525e-01 -4.840164631605148315e-02
-1.558950394392013550e-01 2.489309385418891907e-02 -1.504137516021728516e-01 5.994776636362075806e-02 1.785263270139694214e-01 -1.456916481256484985e-01 -2.712246030569076538e-02 -1.818990409374237061e-01 -1.212049871683120728e-01 -6.455057859420776367e-02 -7.064521312713623047e-02 -4.819466918706893921e-02 -2.692317962646484375e-01 1.127486526966094971e-01 -1.502001583576202393e-01 2.427735775709152222e-01 2.898731827735900879e-02 -5.206784978508949280e-02 1.574371606111526489e-01 2.976634502410888672e-01 3.153948485851287842e-01 -2.175657302141189575e-01 -4.175608754158020020e-01 -6.954821292310953140e-03 1.749607175588607788e-02 -6.102753803133964539e-02 4.431456699967384338e-02 -1.133289933204650879e-01 1.490381509065628052e-01 -5.481597781181335449e-02 6.292211264371871948e-02 4.276690185070037842e-01
2.477553114295005798e-02 -8.508478850126266479e-02 1.050819382071495056e-01 1.704292595386505127e-01 -9.792193770408630371e-02 -2.678647041320800781e-01 4.949468746781349182e-02 -1.513073220849037170e-03 -1.924896389245986938e-01 4.755489900708198547e-02 -1.675543040037155151e-01 1.146131902933120728e-01 3.460701555013656616e-02 4.175485074520111084e-01 1.757249534130096436e-01 2.520902752876281738e-01 1.073165610432624817e-01 -2.052886486053466797e-01 -3.815513104200363159e-02 -1.462530642747879028e-01 4.650665074586868286e-02 -1.234939545392990112e-01 1.041936129331588745e-01 1.372951716184616089e-01 1.614599525928497314e-01 -1.796651333570480347e-01 9.172181785106658936e-02 -4.992844760417938232e-01 -2.430137097835540771e-01 1.606101356446743011e-02 -6.634432822465896606e-02 -1.199201792478561401e-01
2.834197282791137695e-01 -1.661451607942581177e-01 -3.159140050411224365e-02 2.728621661663055420e-02 1.623539328575134277e-01 -5.027669072151184082e-01 1.034926027059555054e-01 -3.228841125965118408e-01 -8.997393399477005005e-02 -5.378473550081253052e-02 1.332638878375291824e-02 1.590259522199630737e-01 -1.684337854385375977e-01 1.779480874538421631e-01 1.137556135654449463e-01 2.648928165435791016e-01 4.500721395015716553e-02 -1.943030506372451782e-01 5.457005649805068970e-02 2.087629027664661407e-02 -3.266469538211822510e-01 1.522709615528583527e-02 1.811330318450927734e-01 -4.922537133097648621e-02 -5.511694028973579407e-02 -1.809344738721847534e-01 -8.642787486314773560e-02 -9.649130702018737793e-02 -5.610695108771324158e-02 -2.354768812656402588e-01 -1.071442291140556335e-01 9.295755624771118164e-02
-1.226184070110321045e-01 -2.502368390560150146e-01 -8.775504678487777710e-02 1.019106954336166382e-01 -1.574134677648544312e-01 -6.824864447116851807e-02 -7.087565213441848755e-02 -1.394478529691696167e-01 -1.907718926668167114e-01 -1.921767890453338623e-01 -9.892148524522781372e-02 -4.017192497849464417e-02 -1.790710091590881348e-01 3.541656136512756348e-01 -1.215316057205200195e-01 3.391895294189453125e-01 1.520900800824165344e-02 -2.282506078481674194e-01 1.058870404958724976e-01 1.923982650041580200e-01 -1.454782634973526001e-01 -1.338752955198287964e-01 -2.079395651817321777e-01 3.246575891971588135e-01 -2.128555327653884888e-01 7.377175986766815186e-02 1.532482355833053589e-01 -2.137523144483566284e-01 -1.687336564064025879e-01 -1.431167274713516235e-01 6.824892014265060425e-02 1.283994466066360474e-01
-2.191467881202697754e-01 2.761343307793140411e-02 -3.312112390995025635e-01 1.193473041057586670e-01 -6.523966044187545776e-02 -3.882856667041778564e-01 2.081150114536285400e-01 -1.565137505531311035e-01 -4.728348925709724426e-02 2.370696812868118286e-01 -1.914590895175933838e-01 -2.705720961093902588e-01 -1.235968023538589478e-01 2.740840986371040344e-02 9.245921671390533447e-02 9.810422547161579132e-03 4.540720582008361816e-02 -3.065007925033569336e-01 1.918844580650329590e-01 3.047776594758033752e-02 3.710559755563735962e-02 -8.399669080972671509e-02 -1.814411953091621399e-02 2.852852642536163330e-01 1.310588717460632324e-01 -1.770343035459518433e-01 -1.411394625902175903e-01 -2.269399166107177734e-01 -1.615393906831741333e-01 3.206394985318183899e-02 1.747942864894866943e-01 9.971557557582855225e-02
4.009525179862976074e-01 1.248436234891414642e-02 -1.263331621885299683e-01 5.881053954362869263e-02 1.507326364517211914e-01 -4.169763624668121338e-01 -8.858007937669754028e-02 6.878398358821868896e-02 8.641365170478820801e-02 -5.249018780887126923e-03 -1.221366450190544128e-01 -1.184206828474998474e-01 1.098420098423957825e-01 5.579026043415069580e-02 -1.551181823015213013e-01 3.495394885540008545e-01 -1.237738057971000671e-01 -2.336163520812988281e-01 7.047789543867111206e-02 -1.253707557916641235e-01 -1.002081669867038727e-02 -2.775754034519195557e-01 -1.417594254016876221e-01 1.823171377182006836e-01 -7.898128032684326172e-02 -1.154631823301315308e-01 4.726974666118621826e-02 -8.261997252702713013e-02 -1.835696548223495483e-01 -1.431057136505842209e-02 -2.678542137145996094e-01 2.393700331449508667e-01
9.662295132875442505e-02 -1.825408786535263062e-01 -1.014846339821815491e-01 5.793737247586250305e-02 1.013593003153800964e-01 -4.297665655612945557e-01 -7.134230434894561768e-02 -1.136416271328926086e-01 1.363402754068374634e-01 2.995738089084625244e-01 -1.299899965524673462e-01 -1.574598997831344604e-01 -1.791296303272247314e-01 1.545542478561401367e-01 3.250708058476448059e-02 -1.399983186274766922e-02 -2.194320261478424072e-01 -1.652857214212417603e-01 1.219579279422760010e-01 -7.108313590288162231e-02 -2.355183064937591553e-01 9.855817072093486786e-03 -3.202398866415023804e-02 -5.439614132046699524e-02 1.446216702461242676e-01 -2.039953321218490601e-01 2.435206808149814606e-02 -2.816442847251892090e-01 9.982722997665405273e-02 -3.517573475837707520e-01 7.119532674551010132e-02 2.954626381397247314e-01
[truncated: 3,279,146 more chars]
