# Supplementary material for: The Language of Innovation
Source: PLoS One. 2020 Apr 30;15(4):e0230107. doi: 10.1371/journal.pone.0230107 (PMC7194493; doi:10.1371/journal.pone.0230107)
Supplement: S26 File — (GZ) [file pone.0230107.s026.tar.gz › 2004-2008/V2Run_11_VS_4500_embeddings2004-2008ED32.txt]

-1.143396086990833282e-02 9.031330049037933350e-02 -7.025839388370513916e-02 -2.041915208101272583e-01 3.479421511292457581e-02 4.959055781364440918e-02 4.568839371204376221e-01 1.636117696762084961e-02 1.032899692654609680e-02 9.123325347900390625e-02 -1.190080195665359497e-01 -2.761051654815673828e-01 -2.292258143424987793e-01 1.132006347179412842e-01 -5.851580947637557983e-02 -1.670726686716079712e-01 2.148288786411285400e-01 4.637441784143447876e-02 1.401081532239913940e-01 1.438693404197692871e-01 -2.886027693748474121e-01 1.272681057453155518e-01 -4.485706984996795654e-01 -8.267269283533096313e-02 1.329991668462753296e-01 1.844972670078277588e-01 1.423722505569458008e-01 -2.108947187662124634e-02 1.210589632391929626e-01 1.390815712511539459e-02 1.188796199858188629e-02 -2.308157384395599365e-01
-1.085829958319664001e-01 -1.700215041637420654e-01 -2.025070600211620331e-02 -1.365317702293395996e-01 -2.451572567224502563e-01 2.665849328041076660e-01 5.035537108778953552e-02 1.267423778772354126e-01 -2.119980752468109131e-01 1.805191785097122192e-01 -2.966822497546672821e-02 -1.114584505558013916e-01 2.743843793869018555e-01 1.875927746295928955e-01 2.068655639886856079e-01 9.603192657232284546e-02 2.203224450349807739e-01 1.404877007007598877e-01 -7.900445163249969482e-02 3.185840547084808350e-01 7.187190349213778973e-04 9.388557821512222290e-02 -8.320036530494689941e-02 -3.228629827499389648e-01 1.200434416532516479e-01 5.465959757566452026e-02 -1.573830246925354004e-01 -2.484214752912521362e-01 -2.072701901197433472e-01 2.574998736381530762e-01 4.271150100976228714e-03 -1.673185229301452637e-01
-1.703819073736667633e-02 -5.608188360929489136e-02 -2.760367691516876221e-01 2.382975304499268532e-03 -3.672686815261840820e-01 -2.796371094882488251e-02 4.418691620230674744e-02 -4.046269878745079041e-02 2.147929370403289795e-01 1.444517225027084351e-01 -4.766456410288810730e-02 -2.072967886924743652e-01 1.300562620162963867e-01 1.628388278186321259e-02 1.325794607400894165e-01 -7.133426517248153687e-02 2.537265419960021973e-01 1.789170056581497192e-01 -3.918079659342765808e-02 -2.895606122910976410e-02 -2.988459467887878418e-01 2.668727338314056396e-01 -2.521051168441772461e-01 1.794078797101974487e-01 2.759297490119934082e-01 -7.644701749086380005e-02 7.709108293056488037e-02 -8.190236985683441162e-02 2.011819928884506226e-01 3.485538959503173828e-01 1.932454062625765800e-03 -1.318192481994628906e-01
-1.056507453322410583e-01 4.736491292715072632e-02 -3.852785527706146240e-01 -9.584968537092208862e-02 -1.022338867187500000e-02 -4.729873687028884888e-02 1.534951329231262207e-01 2.915175259113311768e-01 -2.685385048389434814e-01 -8.886411786079406738e-02 -2.144518494606018066e-01 -2.100095301866531372e-01 -1.419694274663925171e-01 1.869512498378753662e-01 -3.458806127309799194e-02 2.358815222978591919e-01 7.958783954381942749e-02 2.772394120693206787e-01 2.083376795053482056e-01 -2.211869461461901665e-03 -1.366570442914962769e-01 8.597931265830993652e-02 -3.727533295750617981e-02 -2.255193591117858887e-01 3.091321587562561035e-01 1.101024374365806580e-01 8.260305970907211304e-02 -1.593484878540039062e-01 -3.249590471386909485e-02 2.624153196811676025e-01 1.450474411249160767e-01 -1.608414016664028168e-02
-6.682030111551284790e-02 -2.199266850948333740e-02 -1.478263139724731445e-01 -3.678107559680938721e-01 -2.426686733961105347e-01 -1.690306961536407471e-01 1.929998248815536499e-01 1.568252444267272949e-01 -1.098848506808280945e-01 -1.140359714627265930e-01 -3.347711861133575439e-01 -2.862809300422668457e-01 -1.382195502519607544e-01 1.114311367273330688e-01 2.378670126199722290e-01 -1.219438686966896057e-01 -2.008545026183128357e-02 1.749556660652160645e-01 -3.092661499977111816e-02 -3.347239689901471138e-03 -6.282861530780792236e-02 9.940627962350845337e-02 -1.779071837663650513e-01 -1.453625410795211792e-01 1.161464005708694458e-01 1.828807145357131958e-01 2.870334684848785400e-01 -1.334786266088485718e-01 -2.351782917976379395e-01 6.480180472135543823e-02 -1.903266906738281250e-01 -1.583292633295059204e-01
-8.097833395004272461e-02 2.949403040111064911e-02 -3.984207510948181152e-01 -1.697083860635757446e-01 -1.055070832371711731e-01 -1.594449728727340698e-01 3.156171739101409912e-02 1.027437746524810791e-01 -5.681949108839035034e-02 1.150167733430862427e-01 -1.520969904959201813e-02 -2.105623632669448853e-01 -5.032867565751075745e-02 1.535426080226898193e-01 1.764294654130935669e-01 2.116890400648117065e-01 2.148736864328384399e-01 1.996184289455413818e-01 -8.336456865072250366e-02 -7.743342220783233643e-02 3.315175324678421021e-02 -1.670758128166198730e-01 -8.383620530366897583e-02 -8.361618965864181519e-02 4.901585578918457031e-01 2.710834704339504242e-02 1.398157775402069092e-01 -3.278419375419616699e-01 -1.207210496068000793e-01 1.562542468309402466e-01 -2.117699086666107178e-01 -9.467669297009706497e-04
5.084189027547836304e-02 -1.584258526563644409e-01 -2.134376168251037598e-01 -1.172096282243728638e-01 -1.651252806186676025e-01 -1.968149468302726746e-02 1.146866083145141602e-01 3.977798298001289368e-02 1.031807512044906616e-01 1.898166090250015259e-01 -1.466148644685745239e-01 -1.622268706560134888e-01 -1.021100878715515137e-01 1.033743098378181458e-01 7.895106822252273560e-02 1.629110723733901978e-01 2.017784118652343750e-02 3.451197147369384766e-01 3.036694824695587158e-01 6.132191419601440430e-02 -2.918834090232849121e-01 -2.404128015041351318e-02 -8.348455280065536499e-02 -1.356066018342971802e-01 2.431627362966537476e-01 1.560275107622146606e-01 3.456855416297912598e-01 -1.552035957574844360e-01 -2.817145884037017822e-01 2.923399806022644043e-01 9.323134087026119232e-03 -6.051879748702049255e-02
-1.354013681411743164e-01 -3.245873451232910156e-01 -2.324882149696350098e-01 -1.771458238363265991e-01 -7.897625863552093506e-02 2.316220998764038086e-01 2.584127783775329590e-01 2.533471584320068359e-01 -7.871290296316146851e-02 1.697042733430862427e-01 5.518243834376335144e-02 -4.278064370155334473e-01 2.050328850746154785e-01 1.503260582685470581e-01 8.936054259538650513e-02 3.272045031189918518e-02 -1.395960152149200439e-02 -9.053627401590347290e-02 -7.724688202142715454e-02 -8.484821766614913940e-02 3.583172708749771118e-02 -6.831590086221694946e-02 -2.223781794309616089e-01 -1.124693304300308228e-01 3.138193190097808838e-01 2.816894650459289551e-01 3.409934788942337036e-02 -9.036238491535186768e-02 -1.464839577674865723e-01 6.282772868871688843e-02 4.450383782386779785e-02 3.352108225226402283e-02
3.310723602771759033e-02 2.930844202637672424e-03 -4.133110642433166504e-01 -1.495928019285202026e-01 -3.690798953175544739e-02 2.111591398715972900e-01 -3.999923169612884521e-02 9.260433912277221680e-02 -2.337722480297088623e-01 -3.360869362950325012e-02 -2.847506701946258545e-01 -9.521173685789108276e-02 -2.256332486867904663e-01 7.114689052104949951e-02 1.631811559200286865e-01 -3.431640099734067917e-03 5.204201489686965942e-02 2.024614512920379639e-01 7.359187304973602295e-02 -7.453673332929611206e-02 -8.336976170539855957e-02 2.097577415406703949e-02 -1.628817915916442871e-01 -1.791696399450302124e-01 4.235044717788696289e-01 -1.405011713504791260e-01 3.660677969455718994e-01 -6.333432346582412720e-02 -1.102235987782478333e-01 1.316504031419754028e-01 -2.250496298074722290e-02 -1.822953820228576660e-01
-3.452750667929649353e-02 -2.867464721202850342e-01 -4.666014313697814941e-01 -1.699870526790618896e-01 -1.074184477329254150e-01 3.474256992340087891e-01 5.691998451948165894e-02 1.682669669389724731e-01 -6.220827996730804443e-02 -1.213690489530563354e-01 -4.475340247154235840e-02 -8.501453697681427002e-02 1.755610555410385132e-01 -1.004197634756565094e-03 1.658357828855514526e-01 3.371573693584650755e-04 2.697995305061340332e-01 2.370443046092987061e-01 -1.302148103713989258e-01 1.666733026504516602e-01 -1.082814857363700867e-01 1.853582262992858887e-02 8.396182954311370850e-02 -1.186792105436325073e-01 3.338591158390045166e-01 1.681787371635437012e-01 1.733729541301727295e-01 -1.859916746616363525e-02 7.596170902252197266e-02 1.582635939121246338e-01 -9.986250847578048706e-02 -4.646692425012588501e-02
-8.735965192317962646e-02 1.334233731031417847e-01 -4.915583878755569458e-02 -5.625027045607566833e-02 -2.004143893718719482e-01 5.711809266358613968e-03 1.647676378488540649e-01 1.741547137498855591e-01 -1.979063265025615692e-02 2.346509844064712524e-01 -3.549342155456542969e-01 3.144645318388938904e-02 -1.988287083804607391e-02 2.414991855621337891e-01 4.578863680362701416e-01 -1.144126206636428833e-01 3.052320778369903564e-01 5.410865694284439087e-02 5.774046294391155243e-04 2.088242471218109131e-01 -6.281640380620956421e-02 1.813265681266784668e-01 -3.225724101066589355e-01 9.119361639022827148e-02 9.205721318721771240e-02 1.821492016315460205e-01 4.750822111964225769e-02 -2.110462933778762817e-01 8.031338453292846680e-03 1.134872213006019592e-01 -1.303690969944000244e-01 -1.161352265626192093e-02
3.855854645371437073e-02 3.662523254752159119e-02 -5.441332459449768066e-01 -3.375656902790069580e-01 -1.341480612754821777e-01 -1.925736367702484131e-01 -4.298736155033111572e-02 5.492776166647672653e-03 3.472077473998069763e-02 2.443729490041732788e-01 6.528359372168779373e-03 -1.616355627775192261e-01 -2.644480764865875244e-01 1.025731191039085388e-01 1.572075933218002319e-01 3.463140875101089478e-02 5.323459580540657043e-02 2.411244660615921021e-01 7.549425214529037476e-02 1.026187390089035034e-01 -1.040628775954246521e-01 -8.036943152546882629e-03 -1.305796653032302856e-01 -2.473798543214797974e-01 2.363518178462982178e-01 7.810243405401706696e-03 1.600290387868881226e-01 -2.251237183809280396e-01 -6.149684265255928040e-02 1.097270473837852478e-01 -6.515076011419296265e-02 -1.345206350088119507e-01
-1.745812594890594482e-02 -1.480436511337757111e-02 -5.660877227783203125e-01 -1.611074954271316528e-01 7.964539527893066406e-02 -7.283017039299011230e-02 -9.760414808988571167e-02 8.763215690851211548e-02 -2.084980532526969910e-02 -6.571881473064422607e-02 -1.847267709672451019e-02 -2.775332629680633545e-01 -1.096094548702239990e-01 1.425952613353729248e-01 1.658932417631149292e-01 3.239449812099337578e-03 4.427630305290222168e-01 5.086969584226608276e-02 1.361954361200332642e-01 4.105534777045249939e-02 -1.297009885311126709e-01 -1.672776341438293457e-01 -1.860678195953369141e-01 -2.580545842647552490e-01 1.110625267028808594e-01 1.447568535804748535e-01 2.098330110311508179e-01 -1.655995249748229980e-01 -1.041229590773582458e-01 -4.125548526644706726e-02 2.334056887775659561e-03 -6.516766734421253204e-03
-6.123814359307289124e-02 1.445443630218505859e-01 -2.788341343402862549e-01 -2.261243164539337158e-01 -1.109410449862480164e-01 -5.118448659777641296e-02 9.791693836450576782e-02 1.319161802530288696e-01 2.397853508591651917e-02 1.837687641382217407e-01 -1.251359432935714722e-01 -1.736032217741012573e-01 -2.889396846294403076e-01 -1.685531437397003174e-02 2.943961620330810547e-01 6.179477274417877197e-02 1.653405427932739258e-01 2.527856826782226562e-01 1.468446012586355209e-02 -9.928912669420242310e-02 -1.394667178392410278e-01 1.671442240476608276e-01 -1.392025649547576904e-01 -2.109322547912597656e-01 3.002453744411468506e-01 3.182728290557861328e-01 1.859614998102188110e-01 -1.885819733142852783e-01 -1.273268610239028931e-01 4.061951115727424622e-02 -5.781574174761772156e-02 -2.340799570083618164e-01
-2.389485239982604980e-01 1.205939278006553650e-01 -2.603574693202972412e-01 -1.460300385951995850e-01 -1.823268085718154907e-01 -9.647212922573089600e-02 3.170632421970367432e-01 7.929085195064544678e-02 3.611788526177406311e-02 3.201173543930053711e-01 -1.355625391006469727e-01 -4.307613894343376160e-02 1.553083360195159912e-01 -5.142226070165634155e-02 -1.493139471858739853e-02 -7.547774910926818848e-02 2.447558343410491943e-01 3.680935874581336975e-02 1.415429860353469849e-01 2.693907916545867920e-01 -1.481697559356689453e-01 3.076035082340240479e-01 -2.771053314208984375e-01 2.808143496513366699e-01 1.445081382989883423e-01 3.161623328924179077e-02 1.900125890970230103e-01 -6.742591410875320435e-02 -2.378899231553077698e-02 1.815366148948669434e-01 3.368214517831802368e-02 -9.956517815589904785e-02
-1.456371396780014038e-01 -4.624989256262779236e-02 -1.403382867574691772e-01 -3.396340608596801758e-01 1.273729950189590454e-01 1.665301024913787842e-01 3.153476417064666748e-01 -1.518053412437438965e-01 1.248994618654251099e-01 1.727708876132965088e-01 6.209856271743774414e-02 -2.706324160099029541e-01 2.296160161495208740e-01 1.201025843620300293e-01 2.361229658126831055e-01 1.001061946153640747e-01 5.472183227539062500e-02 2.466091364622116089e-01 -1.317588537931442261e-01 1.857065856456756592e-01 1.277234405279159546e-02 1.266360729932785034e-01 -8.958827704191207886e-02 -2.458529621362686157e-01 1.482791900634765625e-01 2.245894223451614380e-01 2.796037495136260986e-01 -9.714399464428424835e-03 2.106809243559837341e-02 4.633118212223052979e-02 2.501804828643798828e-01 5.899544805288314819e-02
-1.918217837810516357e-01 -9.098873287439346313e-02 -3.345161676406860352e-01 -1.827095896005630493e-01 5.145444534718990326e-03 9.464842081069946289e-02 2.626463025808334351e-02 3.268583118915557861e-01 1.518865209072828293e-02 1.993585973978042603e-01 -2.236350029706954956e-01 5.011642351746559143e-02 -6.054638698697090149e-02 7.562100887298583984e-02 -6.209341436624526978e-02 1.544818133115768433e-01 3.058530949056148529e-02 1.511148065328598022e-01 4.769313707947731018e-02 3.259271755814552307e-02 -2.495215088129043579e-01 1.330195367336273193e-01 -8.308275789022445679e-02 -2.185240685939788818e-01 2.197900563478469849e-01 4.818881570827215910e-04 2.627462446689605713e-01 -3.810067176818847656e-01 -1.240011230111122131e-01 2.924091741442680359e-02 1.089412602595984936e-03 -3.508081138134002686e-01
1.010107547044754028e-01 -4.443780053406953812e-03 -6.312532722949981689e-02 -2.120870947837829590e-01 -2.345416992902755737e-01 3.040567636489868164e-01 3.158321678638458252e-01 2.002043575048446655e-01 2.359797619283199310e-02 -1.438888311386108398e-01 -8.331108838319778442e-02 -1.326882690191268921e-01 1.427799910306930542e-01 7.618864625692367554e-02 2.106943428516387939e-01 2.949433960020542145e-02 1.527666300535202026e-01 2.466464638710021973e-01 3.548700734972953796e-02 2.560537159442901611e-01 -5.590202659368515015e-02 2.122551649808883667e-01 -4.713298007845878601e-02 -1.294484436511993408e-01 2.044185698032379150e-01 9.814270585775375366e-02 3.644839227199554443e-01 1.144461240619421005e-02 2.383074536919593811e-02 3.601680696010589600e-01 4.012092202901840210e-02 4.255456104874610901e-02
-2.442997880280017853e-02 -1.334517002105712891e-01 -3.376686275005340576e-01 -3.528858125209808350e-01 -1.778159439563751221e-01 -1.159703060984611511e-01 1.467041075229644775e-01 -1.322176307439804077e-01 1.807744801044464111e-01 2.219790518283843994e-01 -5.720182508230209351e-02 1.805838383734226227e-02 -3.225194662809371948e-02 -2.095651179552078247e-01 -2.892954507842659950e-04 -8.552187681198120117e-02 1.177380457520484924e-01 -4.148175567388534546e-02 -2.133778296411037445e-02 9.089085459709167480e-02 -3.833683207631111145e-02 1.064828783273696899e-01 -3.711955547332763672e-01 2.291925549507141113e-01 1.932750940322875977e-01 -1.425809413194656372e-01 1.858866512775421143e-01 -2.802000641822814941e-01 1.501305103302001953e-01 1.837709546089172363e-01 -7.385519891977310181e-02 -2.474086284637451172e-01
-2.878084406256675720e-02 6.627818942070007324e-02 -3.090226650238037109e-01 -2.127596735954284668e-01 -3.678539395332336426e-02 -1.388837397098541260e-01 -4.878120869398117065e-02 6.243052333593368530e-02 -1.189450025558471680e-01 -6.565888971090316772e-02 -2.033296525478363037e-01 -2.491758763790130615e-01 -1.267743855714797974e-01 1.377681493759155273e-01 3.142963647842407227e-01 1.041674986481666565e-02 2.849520146846771240e-01 8.683633990585803986e-03 1.771019548177719116e-01 1.368777304887771606e-01 9.845086932182312012e-02 -3.590828971937298775e-03 -8.851180970668792725e-02 -2.832394838333129883e-01 2.918280959129333496e-01 -2.540485188364982605e-02 3.525560498237609863e-01 -3.155288696289062500e-01 6.529288738965988159e-02 7.984068244695663452e-02 -1.476843953132629395e-01 3.904382232576608658e-03
-1.960201859474182129e-01 -1.006753649562597275e-02 -3.846503794193267822e-01 -1.967699825763702393e-01 -1.799633204936981201e-01 -2.718077003955841064e-01 5.196391604840755463e-03 -7.994004338979721069e-02 -5.346819013357162476e-02 2.179258167743682861e-01 -1.704645007848739624e-01 -1.657701283693313599e-01 -2.285072952508926392e-02 1.391890347003936768e-01 3.877814710140228271e-01 -1.516261696815490723e-01 3.866464197635650635e-01 -7.738380134105682373e-02 -7.865639775991439819e-02 1.941305696964263916e-01 -1.490870565176010132e-01 1.036710739135742188e-01 -2.192965745925903320e-01 -2.708522416651248932e-02 9.190156310796737671e-02 -9.535498172044754028e-02 -1.087775826454162598e-01 -1.713344641029834747e-02 7.468596845865249634e-02 1.571943014860153198e-01 -1.346822232007980347e-01 -5.214649811387062073e-02
-1.128845959901809692e-01 -3.007564842700958252e-01 -4.029948711395263672e-01 -2.132225632667541504e-01 7.385662943124771118e-02 -2.143684327602386475e-01 1.531353890895843506e-01 3.920812532305717468e-02 -2.534640729427337646e-01 -1.187878474593162537e-02 1.833861880004405975e-02 -1.930949836969375610e-01 -7.128784060478210449e-02 -9.923986345529556274e-02 6.606683135032653809e-02 2.029539495706558228e-01 1.599152386188507080e-01 2.451154291629791260e-01 1.143395677208900452e-01 4.412600398063659668e-02 1.685696840286254883e-01 -1.064048260450363159e-01 -1.921390648931264877e-03 -2.956210076808929443e-01 2.211270034313201904e-01 1.219837144017219543e-01 3.162246048450469971e-01 -1.634980887174606323e-01 -7.449723035097122192e-02 8.492391556501388550e-02 7.441024482250213623e-02 -1.158922240138053894e-01
7.845273241400718689e-03 7.337175309658050537e-02 -3.575602769851684570e-01 -2.661971747875213623e-01 -1.565056294202804565e-01 -1.845691353082656860e-01 6.520112603902816772e-02 1.667612232267856598e-02 -2.479457408189773560e-01 2.960885316133499146e-02 1.413697283715009689e-02 -2.716451287269592285e-01 -8.537871390581130981e-02 1.293782442808151245e-01 3.930772840976715088e-02 6.062641367316246033e-02 1.181181594729423523e-01 2.473696619272232056e-01 -2.930960804224014282e-02 7.748055458068847656e-02 -2.517059445381164551e-01 9.008323401212692261e-02 -4.991659894585609436e-02 -1.134284511208534241e-01 3.226822614669799805e-01 2.385336756706237793e-01 2.308368533849716187e-01 -2.600215375423431396e-01 -1.765715330839157104e-01 9.467533975839614868e-02 8.553411066532135010e-02 -2.625866830348968506e-01
-3.757527470588684082e-02 8.248242735862731934e-02 -2.451965361833572388e-01 -1.593675911426544189e-01 -1.266315728425979614e-01 -6.429354846477508545e-02 2.536083161830902100e-01 -5.559735745191574097e-02 -1.743635088205337524e-01 1.889874786138534546e-01 -1.411394327878952026e-01 -2.635959386825561523e-01 1.151274074800312519e-03 2.516318559646606445e-01 3.374874293804168701e-01 -2.175405323505401611e-01 2.252591699361801147e-01 9.508361690677702427e-04 -2.300673276185989380e-01 1.004805415868759155e-01 -1.806210279464721680e-01 2.403388023376464844e-01 -3.189326822757720947e-01 9.485046565532684326e-02 -6.184334307909011841e-02 -6.169078499078750610e-02 -3.610675409436225891e-02 -1.951165199279785156e-01 4.938345775008201599e-02 6.057793647050857544e-02 -2.941513992846012115e-02 -2.641494572162628174e-01
-1.308166682720184326e-01 -4.841271787881851196e-02 -4.212718904018402100e-01 -1.437449753284454346e-01 -5.709810182452201843e-03 -1.461323201656341553e-01 8.194231986999511719e-02 -8.022854104638099670e-03 -1.661408878862857819e-02 1.583417207002639771e-01 -1.875913515686988831e-02 -1.510013490915298462e-01 -2.650640606880187988e-01 3.310267580673098564e-03 8.778069168329238892e-02 -1.834234595298767090e-01 3.211310133337974548e-02 5.134444832801818848e-01 -2.084141671657562256e-01 -1.979885697364807129e-01 -1.417115628719329834e-01 1.180350780487060547e-01 -2.276850640773773193e-01 1.695984229445457458e-02 1.643145829439163208e-01 1.930354088544845581e-01 2.162404358386993408e-01 -9.073565155267715454e-02 -1.831417903304100037e-02 4.898263514041900635e-02 -1.923225820064544678e-01 -4.136223345994949341e-02
-1.193458214402198792e-01 9.922320023179054260e-03 -3.258740901947021484e-01 -1.682577580213546753e-01 -2.229489088058471680e-01 -1.682763546705245972e-01 3.796878457069396973e-02 1.350117027759552002e-01 5.306681618094444275e-02 1.241068691015243530e-01 -4.517886042594909668e-02 -1.933458149433135986e-01 -2.667745351791381836e-01 1.503992080688476562e-01 1.469903588294982910e-01 -9.822791069746017456e-02 2.014561891555786133e-01 3.430716991424560547e-01 -1.645074188709259033e-01 4.837146401405334473e-02 -1.439161449670791626e-01 1.132150217890739441e-01 -2.133003622293472290e-02 -2.391897290945053101e-01 2.169381380081176758e-01 1.046024486422538757e-01 2.505129873752593994e-01 -1.780052185058593750e-01 -3.053301870822906494e-01 1.400316059589385986e-01 -1.152197713963687420e-03 -1.631260365247726440e-01
-3.577503561973571777e-01 -1.779320091009140015e-01 4.998979717493057251e-02 -2.404660731554031372e-01 -2.277957834303379059e-02 -2.212879508733749390e-01 1.965550333261489868e-01 -1.717310547828674316e-01 -9.983191639184951782e-02 2.444889098405838013e-01 9.881801903247833252e-02 -8.060695230960845947e-02 9.303056448698043823e-02 4.352356493473052979e-02 1.462004780769348145e-01 -4.234445840120315552e-02 1.849939674139022827e-01 7.987990975379943848e-02 7.400369271636009216e-03 1.197225302457809448e-01 -2.863887846469879150e-01 2.531513869762420654e-01 -1.998566836118698120e-01 7.104641944169998169e-02 2.573952078819274902e-01 -2.540242373943328857e-01 1.591118574142456055e-01 -2.633554935455322266e-01 2.070379704236984253e-01 6.395611166954040527e-02 -1.404059082269668579e-01 -6.701075285673141479e-02
2.032400295138359070e-02 8.424571156501770020e-02 -1.940813809633255005e-01 -1.043937802314758301e-01 5.642342381179332733e-03 -2.397835254669189453e-01 9.901024401187896729e-02 1.340641379356384277e-01 -1.494194120168685913e-01 -5.848953127861022949e-02 -1.252160072326660156e-01 -2.149694710969924927e-01 1.142578646540641785e-01 1.404550224542617798e-01 9.182176552712917328e-03 -2.377334982156753540e-02 1.889330744743347168e-01 4.107742905616760254e-01 9.316094964742660522e-02 2.218756228685379028e-01 -1.148395463824272156e-01 -2.844872772693634033e-01 -2.766266465187072754e-02 -3.448249101638793945e-01 2.872619628906250000e-01 2.126451283693313599e-01 2.457854151725769043e-01 -6.570666283369064331e-02 -1.198990121483802795e-01 1.293593924492597580e-02 4.414843022823333740e-02 -2.290474772453308105e-01
4.638450220227241516e-02 3.223315346986055374e-03 -1.829417049884796143e-01 -1.411245018243789673e-01 -6.347380578517913818e-02 3.516149818897247314e-01 2.202112674713134766e-01 2.106381952762603760e-01 -1.408422142267227173e-01 7.886750996112823486e-02 6.844528950750827789e-03 -3.471134305000305176e-01 -7.400202006101608276e-02 6.696767359972000122e-02 1.014220714569091797e-01 -5.477778986096382141e-02 2.776361703872680664e-01 2.001018263399600983e-03 1.718667447566986084e-01 1.091909706592559814e-01 -2.343848943710327148e-01 -2.086330652236938477e-01 -4.099670331925153732e-03 -1.458155214786529541e-01 2.861248850822448730e-01 2.295837402343750000e-01 1.941194981336593628e-01 -2.691569626331329346e-01 4.088792577385902405e-02 1.701600253582000732e-01 4.464970156550407410e-02 -1.961584091186523438e-01
5.223583057522773743e-02 1.363501697778701782e-01 -3.134855926036834717e-01 -1.575043350458145142e-01 -1.706506013870239258e-01 -1.281445771455764771e-01 1.638184487819671631e-01 -2.611883729696273804e-02 -3.507209941744804382e-02 1.393428742885589600e-01 -2.011722028255462646e-01 -8.929281495511531830e-03 1.582128256559371948e-01 5.890779197216033936e-02 1.294614076614379883e-01 -2.008296400308609009e-01 3.485401570796966553e-01 6.679961830377578735e-02 -1.145402789115905762e-01 2.628698348999023438e-01 -2.655363380908966064e-01 -1.668252609670162201e-02 -2.487492263317108154e-01 1.669532805681228638e-01 1.935994923114776611e-01 -3.805843880400061607e-03 1.108470931649208069e-01 2.239356935024261475e-02 2.753851115703582764e-01 2.765311598777770996e-01 -9.057762473821640015e-02 -2.371766418218612671e-01
-3.282531723380088806e-02 -9.508796781301498413e-02 -4.837953671813011169e-02 -2.211465686559677124e-01 -3.401263952255249023e-01 -9.992323815822601318e-02 2.250352650880813599e-01 -1.064132247120141983e-02 8.042513579130172729e-02 5.211076512932777405e-02 -1.762598603963851929e-01 -1.874369084835052490e-01 1.143883094191551208e-01 1.701948195695877075e-01 2.086962312459945679e-01 -1.550082862377166748e-02 3.259536027908325195e-01 -4.587846621870994568e-02 -4.548466950654983521e-02 1.367911845445632935e-01 -3.439531922340393066e-01 5.431295186281204224e-02 -3.740080296993255615e-01 1.860747784376144409e-01 1.441974490880966187e-01 -7.922842353582382202e-02 1.618359982967376709e-01 -4.980982467532157898e-02 3.760531544685363770e-02 2.858556807041168213e-01 8.497910946607589722e-02 -1.732012629508972168e-01
-1.177972629666328430e-01 -5.162721872329711914e-02 -1.578903794288635254e-01 -1.048201546072959900e-01 -3.482708036899566650e-01 -6.522614043205976486e-03 5.636402219533920288e-02 -4.423158988356590271e-02 1.231217458844184875e-01 1.068095862865447998e-01 -2.235822528600692749e-01 -2.282943576574325562e-01 7.201892882585525513e-02 1.200991645455360413e-01 1.749106794595718384e-01 1.177296135574579239e-02 2.562325596809387207e-01 -3.080355189740657806e-02 -3.938067331910133362e-02 1.824296563863754272e-01 -2.516516745090484619e-01 1.638594120740890503e-01 -2.603900134563446045e-01 1.972689479589462280e-01 2.562740743160247803e-01 -6.419907324016094208e-03 2.934117615222930908e-01 -1.469693495891988277e-03 1.131951659917831421e-01 1.878667771816253662e-01 -1.154627874493598938e-01 -3.612131774425506592e-01
-4.308329522609710693e-02 -1.365309059619903564e-01 -2.531049549579620361e-01 -6.534426659345626831e-02 -9.778871387243270874e-02 1.202774643898010254e-01 3.294324874877929688e-01 2.271189838647842407e-01 -1.226823404431343079e-01 2.270802110433578491e-01 -7.321049273014068604e-02 -2.184759974479675293e-01 1.616002172231674194e-01 3.826584815979003906e-01 5.579550191760063171e-02 1.137078646570444107e-02 2.317522466182708740e-02 -1.617520451545715332e-01 3.426748812198638916e-01 9.732510149478912354e-02 -1.766766160726547241e-01 7.848731428384780884e-02 -8.347100019454956055e-02 -1.403950601816177368e-01 2.323966622352600098e-01 2.999261021614074707e-01 7.141829282045364380e-02 -7.494260370731353760e-02 2.606974728405475616e-02 1.448577195405960083e-01 -1.933319866657257080e-01 -1.291874051094055176e-02
1.052177920937538147e-01 8.650515228509902954e-02 -3.538081943988800049e-01 -9.738088399171829224e-02 -1.585188806056976318e-01 -7.107430696487426758e-02 8.049520850181579590e-02 2.356016784906387329e-01 -3.482757508754730225e-02 9.742594510316848755e-02 3.480989485979080200e-02 -2.433166056871414185e-01 -3.988767787814140320e-02 -1.684963256120681763e-01 1.813877969980239868e-01 1.706969738006591797e-02 2.188496887683868408e-01 3.723483681678771973e-01 -2.163379266858100891e-02 4.428910091519355774e-02 -1.315907537937164307e-01 1.069246456027030945e-01 1.502727903425693512e-02 -3.055765330791473389e-01 1.489494889974594116e-01 4.300690069794654846e-02 2.179427295923233032e-01 -1.651854813098907471e-01 -2.273861169815063477e-01 2.610528469085693359e-01 -1.623254567384719849e-01 -2.529383003711700439e-01
1.018586382269859314e-01 -2.622155547142028809e-01 -3.021072447299957275e-01 -2.167145535349845886e-02 1.060701459646224976e-01 2.774972468614578247e-02 1.311040297150611877e-02 2.550811171531677246e-01 2.055344283580780029e-01 2.494478225708007812e-01 -1.719727814197540283e-01 8.485436439514160156e-02 -5.622457340359687805e-02 -1.367258131504058838e-01 9.048407524824142456e-02 2.460161969065666199e-02 1.373076140880584717e-01 -1.488109678030014038e-01 3.071122244000434875e-02 1.033882945775985718e-01 -5.487119033932685852e-02 -2.807593941688537598e-01 -2.496729046106338501e-01 -1.635248512029647827e-01 3.323708772659301758e-01 2.939898669719696045e-01 9.564671665430068970e-02 -1.962504163384437561e-02 -2.332818508148193359e-01 1.804561316967010498e-01 1.727713644504547119e-02 -2.504347264766693115e-01
-3.337955102324485779e-03 -2.283867299556732178e-01 -2.372839748859405518e-01 -5.726992338895797729e-02 -2.460417449474334717e-01 1.592373102903366089e-01 3.555792868137359619e-01 9.170831739902496338e-02 -1.433426588773727417e-01 1.593856960535049438e-01 -1.878825575113296509e-01 1.568933725357055664e-01 -1.527409553527832031e-01 3.222811818122863770e-01 3.430849015712738037e-01 -2.318056672811508179e-01 6.597679108381271362e-02 1.105621829628944397e-01 -2.214143984019756317e-02 3.066743910312652588e-02 -2.262282669544219971e-01 -4.260750114917755127e-02 -2.110060304403305054e-01 -3.672295948490500450e-03 1.797092556953430176e-01 1.738049983978271484e-01 1.042765472084283829e-02 9.869589656591415405e-02 -1.426204387098550797e-02 2.331100404262542725e-01 -7.984682917594909668e-02 -1.191249564290046692e-01
-9.868852049112319946e-02 -2.232518978416919708e-02 -4.288020431995391846e-01 -6.484373658895492554e-02 -1.205552667379379272e-01 -8.117744326591491699e-02 2.132893949747085571e-01 1.040044650435447693e-01 -2.449987232685089111e-01 1.507538408041000366e-01 -2.091234326362609863e-01 -1.095231845974922180e-01 -1.503750681877136230e-01 1.404928267002105713e-01 1.549398601055145264e-01 -1.166422516107559204e-01 8.038832247257232666e-02 4.421186149120330811e-01 2.132701724767684937e-01 2.646752595901489258e-01 -9.180513024330139160e-02 7.788626849651336670e-02 -9.498888254165649414e-02 1.104687228798866272e-01 -1.419644355773925781e-01 -1.208446174860000610e-01 7.653423398733139038e-02 -1.764456629753112793e-01 1.233919039368629456e-01 2.097778618335723877e-01 1.435717195272445679e-01 -3.209377080202102661e-02
5.334064364433288574e-02 -2.227790951728820801e-01 -1.680749058723449707e-01 1.858180947601795197e-02 -1.586462110280990601e-01 -2.354194223880767822e-01 8.733524382114410400e-02 2.593147940933704376e-02 3.136541321873664856e-02 2.436188459396362305e-01 2.006410807371139526e-02 -1.715063750743865967e-01 2.880204916000366211e-01 9.100929647684097290e-02 8.877129107713699341e-02 -8.507800102233886719e-02 3.307588398456573486e-01 -4.098936170339584351e-02 8.601982891559600830e-02 3.084919154644012451e-01 6.826306134462356567e-02 1.486470550298690796e-02 -2.218991219997406006e-01 2.733026444911956787e-01 2.286109477281570435e-01 5.529622361063957214e-02 2.073292285203933716e-01 -2.461692988872528076e-01 5.751952901482582092e-02 3.512459695339202881e-01 6.745740026235580444e-02 -3.050302155315876007e-02
3.592450637370347977e-03 6.960877031087875366e-02 -3.345395028591156006e-01 -5.509458482265472412e-02 -2.410644143819808960e-01 -1.195016130805015564e-01 -1.500842273235321045e-01 1.192366629838943481e-01 -9.021642059087753296e-02 4.873668402433395386e-02 4.084057174623012543e-03 -1.190542802214622498e-01 -1.553692519664764404e-01 5.950868362560868263e-04 2.982926368713378906e-01 -1.327687054872512817e-01 5.041912198066711426e-02 3.349674344062805176e-01 -3.338034451007843018e-02 7.960211485624313354e-02 -1.554028242826461792e-01 1.431061178445816040e-01 -2.797112464904785156e-01 2.248756401240825653e-02 1.819999068975448608e-01 2.023289203643798828e-01 2.891389727592468262e-01 -2.735590636730194092e-01 -1.479617506265640259e-01 1.490066349506378174e-01 -2.609866261482238770e-01 -1.591459214687347412e-01
-8.456650376319885254e-02 -4.629503190517425537e-02 -5.003718137741088867e-01 -2.889594733715057373e-01 1.177834928967058659e-03 2.175448536872863770e-01 7.301071286201477051e-02 1.129924878478050232e-01 -1.504839211702346802e-01 7.749231904745101929e-02 -2.779750227928161621e-01 -6.383132189512252808e-02 -1.062180995941162109e-01 8.401544764637947083e-03 2.353403717279434204e-01 -7.567333430051803589e-02 1.362234801054000854e-01 2.410542666912078857e-01 1.723743230104446411e-02 -1.449763774871826172e-01 -6.180161237716674805e-02 1.256525516510009766e-01 -1.666965335607528687e-01 -3.851320594549179077e-02 1.241623014211654663e-01 1.105739250779151917e-01 9.613841772079467773e-02 -2.679447233676910400e-01 -2.612232863903045654e-01 2.789326608180999756e-01 -2.030952088534832001e-02 -8.342452347278594971e-02
1.408563554286956787e-01 -3.072447478771209717e-01 -1.988866031169891357e-01 -1.102474257349967957e-01 -5.622969940304756165e-03 -5.220775306224822998e-02 5.278666019439697266e-01 3.261150419712066650e-01 -9.205633401870727539e-02 1.649717986583709717e-01 -2.207294106483459473e-02 1.406979560852050781e-01 1.800872385501861572e-01 4.556326568126678467e-02 -8.505232632160186768e-02 8.001892268657684326e-02 4.409860447049140930e-02 7.869276404380798340e-02 -3.715825453400611877e-02 1.823411323130130768e-02 -1.933912932872772217e-01 3.689182177186012268e-02 -2.204311639070510864e-01 -2.729034610092639923e-02 1.788406074047088623e-01 1.899407058954238892e-01 9.054805338382720947e-02 -7.636259496212005615e-02 -2.008579075336456299e-01 2.395736575126647949e-01 -1.571077480912208557e-02 -2.532917559146881104e-01
2.470006421208381653e-02 5.219126120209693909e-02 -3.402571380138397217e-01 -1.879413723945617676e-01 -1.282144188880920410e-01 -2.808257639408111572e-01 -5.175578966736793518e-02 1.505923569202423096e-01 -1.599479019641876221e-01 1.344413310289382935e-01 -1.301218867301940918e-01 -2.239171974360942841e-02 -5.310859531164169312e-03 2.003392726182937622e-01 2.035380601882934570e-01 1.951837241649627686e-01 2.498867958784103394e-01 2.204718440771102905e-01 4.356907680630683899e-03 -1.573212891817092896e-01 -1.588267087936401367e-01 2.379609793424606323e-01 -2.220789641141891479e-01 -1.356053799390792847e-01 1.017299219965934753e-01 1.623843610286712646e-01 3.129282295703887939e-01 -9.644274413585662842e-02 -2.138258963823318481e-01 8.932551741600036621e-02 -3.485778346657752991e-02 -2.447302788496017456e-01
-7.196423411369323730e-02 -5.414724722504615784e-02 4.092654678970575333e-03 -1.618711203336715698e-01 -2.733514904975891113e-01 -1.289205625653266907e-02 1.592692285776138306e-01 -6.870622187852859497e-02 1.232146397233009338e-01 1.645297110080718994e-01 -1.789911389350891113e-01 -2.119221389293670654e-01 1.165508255362510681e-01 1.003236472606658936e-01 1.762088537216186523e-01 5.651910230517387390e-02 3.389525115489959717e-01 4.253415018320083618e-02 -5.574367940425872803e-02 7.835265994071960449e-02 -3.040831089019775391e-01 5.306778848171234131e-02 -3.882215321063995361e-01 1.470234096050262451e-01 1.205879449844360352e-01 -1.362250000238418579e-01 2.792065441608428955e-01 4.028080031275749207e-02 1.262540221214294434e-01 3.247535824775695801e-01 8.063284680247306824e-03 -2.364222407341003418e-01
-1.383713632822036743e-02 8.093173615634441376e-03 -1.370701640844345093e-01 -1.636870354413986206e-01 -3.210439682006835938e-01 2.854643203318119049e-02 8.724527060985565186e-02 2.428757697343826294e-01 -9.589833021163940430e-02 8.133050054311752319e-02 -2.897633314132690430e-01 -2.051454782485961914e-01 -3.467260897159576416e-01 9.224292635917663574e-02 2.397815585136413574e-01 -1.351637691259384155e-01 1.473847776651382446e-01 2.845997512340545654e-01 -8.874429762363433838e-02 9.955716878175735474e-02 -2.822247743606567383e-01 -3.797280043363571167e-02 -3.145498037338256836e-01 -2.415406145155429840e-02 1.089479848742485046e-01 2.034031301736831665e-01 9.689483046531677246e-02 -9.637041017413139343e-03 -1.338096857070922852e-01 -1.899775676429271698e-02 -2.348600178956985474e-01 -7.256313692778348923e-03
-2.035283297300338745e-01 -1.301802545785903931e-01 -1.090781241655349731e-01 -1.585771143436431885e-01 -2.196266651153564453e-01 -5.851412937045097351e-02 1.364941000938415527e-01 -9.102461487054824829e-02 1.851183474063873291e-01 7.180419564247131348e-02 -9.142942726612091064e-02 -2.063000053167343140e-01 5.383853614330291748e-02 1.600233763456344604e-01 1.631077677011489868e-01 4.422282800078392029e-02 2.886210381984710693e-01 6.779931485652923584e-02 2.760192193090915680e-02 2.265932857990264893e-01 -2.314897179603576660e-01 8.536794036626815796e-02 -3.291716277599334717e-01 2.236439287662506104e-01 9.931054711341857910e-02 -3.002156317234039307e-02 1.895904988050460815e-01 -7.133425772190093994e-02 1.966267079114913940e-01 3.855496048927307129e-01 -2.924250625073909760e-02 -2.817541658878326416e-01
-1.746425777673721313e-01 -1.234415918588638306e-01 -3.889234960079193115e-01 -1.528912782669067383e-02 -3.162697851657867432e-01 -2.888049483299255371e-01 -6.102445721626281738e-02 1.699508875608444214e-01 -1.913092583417892456e-01 1.802555173635482788e-01 9.256862103939056396e-03 -1.855453997850418091e-01 -1.975511461496353149e-01 8.422273397445678711e-02 9.164283052086830139e-03 -6.011677905917167664e-02 1.137955114245414734e-01 3.207179605960845947e-01 9.667622298002243042e-02 -6.292147189378738403e-02 -1.719852834939956665e-01 9.289903193712234497e-02 -1.389380544424057007e-01 -1.341833770275115967e-01 1.827082484960556030e-01 1.658278703689575195e-01 4.544878005981445312e-02 -1.509026288986206055e-01 -1.722635477781295776e-01 1.088710650801658630e-01 -2.899674177169799805e-01 -1.316920518875122070e-01
-1.020599305629730225e-01 1.299499813467264175e-02 -6.810789555311203003e-02 -1.428965330123901367e-01 -2.600089609622955322e-01 -5.617943406105041504e-02 1.664051413536071777e-01 -1.609071940183639526e-01 9.898445755243301392e-02 2.764426469802856445e-01 -3.040231466293334961e-01 -1.869376152753829956e-01 9.226902574300765991e-02 1.837319582700729370e-01 1.788071244955062866e-01 -1.408235728740692139e-02 2.124195396900177002e-01 3.806883469223976135e-02 -1.564356088638305664e-01 2.005989700555801392e-01 -2.247258573770523071e-01 8.573278784751892090e-02 -3.447709977626800537e-01 1.491010487079620361e-01 2.232097983360290527e-01 -7.917706668376922607e-02 2.190004140138626099e-01 -2.630732394754886627e-02 1.843903362751007080e-01 2.071001678705215454e-01 1.588328033685684204e-01 -1.867686659097671509e-01
-5.152777885086834431e-04 -6.492868065834045410e-02 -2.836732566356658936e-01 -2.632374763488769531e-01 -1.477856934070587158e-01 -1.952329874038696289e-01 1.952517777681350708e-03 2.225439101457595825e-01 -2.313202619552612305e-01 1.616627126932144165e-01 -3.014509379863739014e-02 -1.142840683460235596e-01 -3.726767748594284058e-02 -7.263015955686569214e-02 2.915159761905670166e-01 1.929163746535778046e-02 1.246004626154899597e-01 2.486439347267150879e-01 -2.215696498751640320e-02 -1.505926102399826050e-01 -3.559236526489257812e-01 1.214389353990554810e-01 -1.763483136892318726e-01 -1.799542605876922607e-01 2.497244179248809814e-01 -3.208744525909423828e-02 1.616112738847732544e-01 -1.890500187873840332e-01 -2.129111438989639282e-01 2.614856064319610596e-01 -1.367642730474472046e-02 -7.955930382013320923e-02
1.014267727732658386e-01 -2.772619426250457764e-01 -2.006816715002059937e-01 -2.883091568946838379e-01 -1.121313571929931641e-01 6.919240951538085938e-02 1.995051503181457520e-01 2.478149533271789551e-01 4.798318445682525635e-02 4.757307097315788269e-02 -2.362567186355590820e-01 -1.949466615915298462e-01 -3.340038657188415527e-02 2.070471346378326416e-01 5.339730903506278992e-02 -2.213690131902694702e-01 -8.909986168146133423e-02 -3.856192529201507568e-02 -1.783561259508132935e-01 8.762612938880920410e-02 -1.710203886032104492e-01 9.821432083845138550e-02 -1.786557137966156006e-01 -2.048910260200500488e-01 2.145298570394515991e-01 3.355882167816162109e-01 -1.705013364553451538e-01 -3.022602200508117676e-02 8.256506919860839844e-02 3.322165608406066895e-01 2.228634059429168701e-02 -9.287373721599578857e-02
-9.473163634538650513e-02 -2.134177833795547485e-03 -2.265222072601318359e-01 -2.250811010599136353e-01 -1.232615187764167786e-01 -9.374172985553741455e-02 1.578656025230884552e-02 1.490256339311599731e-01 -1.634322702884674072e-01 1.221960708498954773e-01 -2.063970118761062622e-01 -1.105827167630195618e-01 5.020663514733314514e-02 7.923825830221176147e-02 1.469831317663192749e-01 1.852289773523807526e-02 3.110261857509613037e-01 1.080902479588985443e-02 -2.465993613004684448e-01 2.266241610050201416e-01 -3.423866927623748779e-01 1.694009155035018921e-01 -3.229809701442718506e-01 1.203162074089050293e-01 2.528364956378936768e-01 -2.130286991596221924e-01 -1.188340485095977783e-01 -1.302962601184844971e-01 1.026893407106399536e-01 2.021759003400802612e-01 -1.144784614443778992e-01 -1.916207224130630493e-01
8.091719821095466614e-03 -1.168045699596405029e-01 -2.486405521631240845e-01 -1.955446898937225342e-01 -2.880344390869140625e-01 -1.403394341468811035e-01 2.047293633222579956e-01 -1.009159758687019348e-01 2.033535577356815338e-02 -8.590604364871978760e-02 -1.369518190622329712e-01 -7.525808364152908325e-02 -2.147650867700576782e-01 1.783276200294494629e-01 3.345942199230194092e-01 6.932420283555984497e-02 1.797661483287811279e-01 1.354218572378158569e-01 -8.855091780424118042e-02 1.408356130123138428e-01 1.157559547573328018e-02 -6.341642141342163086e-02 -1.630297675728797913e-02 -3.457153141498565674e-01 1.732150465250015259e-01 4.484203159809112549e-01 1.492595970630645752e-01 -7.945806533098220825e-02 -2.715553343296051025e-02 1.977347284555435181e-01 5.282998457551002502e-02 1.538595301099121571e-03
-7.925532013177871704e-02 -2.001823857426643372e-02 -1.724694669246673584e-01 1.919914335012435913e-01 -8.335687220096588135e-03 1.890958473086357117e-02 1.912123858928680420e-01 -7.126793265342712402e-02 -5.018789321184158325e-02 -5.048246681690216064e-02 -4.731322824954986572e-02 -1.446461379528045654e-01 1.152119413018226624e-01 1.348350942134857178e-01 2.196796983480453491e-01 9.040497988462448120e-02 -2.371048368513584137e-02 9.378848969936370850e-02 9.174852073192596436e-02 2.694678902626037598e-01 -7.796614617109298706e-02 -6.641324609518051147e-02 -1.910608410835266113e-01 -4.572067856788635254e-01 3.707845211029052734e-01 2.109500914812088013e-01 3.896310329437255859e-01 -3.462968766689300537e-02 -2.457810044288635254e-01 -6.394921243190765381e-02 9.235457330942153931e-02 -1.186904758214950562e-01
2.042823471128940582e-02 1.338089704513549805e-01 -1.880190521478652954e-01 -2.504232227802276611e-01 -1.308278739452362061e-01 4.796021431684494019e-02 -3.042950667440891266e-02 1.021244972944259644e-01 -1.834835857152938843e-01 5.035201087594032288e-02 -2.415306568145751953e-01 -1.424867659807205200e-01 -2.359739840030670166e-01 -5.637600086629390717e-03 1.359143257141113281e-01 1.148787885904312134e-02 2.616646885871887207e-01 3.839515447616577148e-01 -1.563279628753662109e-01 9.502293169498443604e-02 -2.398589253425598145e-01 7.876378484070301056e-03 -2.572596967220306396e-01 -8.221980929374694824e-02 3.325196504592895508e-01 1.515631675720214844e-01 5.512672662734985352e-02 -9.370930492877960205e-02 -3.061841130256652832e-01 1.045544445514678955e-01 -5.991239845752716064e-02 -1.736636310815811157e-01
7.836609333753585815e-02 -3.913367912173271179e-02 -3.086572289466857910e-01 -3.047556281089782715e-01 -1.215318664908409119e-01 1.646185368299484253e-01 1.614895910024642944e-01 1.039026677608489990e-01 -1.455615311861038208e-01 3.287465870380401611e-01 6.244284100830554962e-03 -1.501965522766113281e-01 1.613819301128387451e-01 -8.260046690702438354e-02 -1.335886418819427490e-01 -3.101823627948760986e-01 5.079562962055206299e-02 6.759277731180191040e-02 1.280566155910491943e-01 2.092519104480743408e-01 1.611671876162290573e-03 2.165393680334091187e-01 -3.550392687320709229e-01 -2.745936512947082520e-01 1.820869147777557373e-01 2.018900066614151001e-01 -2.224675379693508148e-03 1.318266540765762329e-01 8.328192681074142456e-02 3.366361139342188835e-03 1.126944199204444885e-01 -5.068760365247726440e-03
1.816616058349609375e-01 1.727287769317626953e-01 -3.003321588039398193e-01 -2.458719760179519653e-01 -2.624412178993225098e-01 -6.700088828802108765e-02 1.754106581211090088e-01 2.110935002565383911e-01 -8.414401113986968994e-02 1.943607032299041748e-01 -1.265155375003814697e-01 -1.997885853052139282e-01 -1.959895193576812744e-01 1.871577231213450432e-03 2.364430725574493408e-01 1.674723625183105469e-01 4.524633660912513733e-02 1.059189811348915100e-01 -1.641958504915237427e-01 9.557157009840011597e-02 -1.478789895772933960e-01 7.949489355087280273e-02 -1.522216051816940308e-01 -2.877171933650970459e-01 3.094914555549621582e-01 1.263849288225173950e-01 1.394491344690322876e-01 -9.718417376279830933e-02 -2.226056307554244995e-01 5.173651129007339478e-02 -1.822951287031173706e-01 -7.114135473966598511e-02
7.844646275043487549e-02 2.914311736822128296e-02 -3.995814621448516846e-01 -8.335651457309722900e-02 -7.197219412773847580e-03 2.271497845649719238e-01 7.505916059017181396e-02 1.467372626066207886e-01 2.804579585790634155e-02 1.392537206411361694e-01 -4.112041890621185303e-01 -6.156399846076965332e-02 -1.833887547254562378e-01 5.625287443399429321e-02 1.306978464126586914e-01 -1.561940163373947144e-01 5.603338778018951416e-02 1.976103931665420532e-01 3.202260658144950867e-02 -9.324502944946289062e-02 -1.754404753446578979e-01 1.261722445487976074e-01 -2.327860146760940552e-01 -3.432271257042884827e-02 1.868069767951965332e-01 1.527401357889175415e-01 1.987498551607131958e-01 -2.573018968105316162e-01 -2.403242737054824829e-01 3.148451447486877441e-01 -3.675124049186706543e-02 -9.761741384863853455e-03
-1.830264329910278320e-01 -9.225723892450332642e-02 -1.487158536911010742e-01 -1.429634988307952881e-01 -2.553054988384246826e-01 -1.565045863389968872e-01 2.424739897251129150e-01 -8.437347412109375000e-02 2.269907891750335693e-01 9.981014765799045563e-03 -1.210071146488189697e-01 -1.050750687718391418e-01 1.195323616266250610e-01 9.703335911035537720e-02 1.575714349746704102e-01 -5.715515464544296265e-02 2.143660038709640503e-01 5.054103210568428040e-02 9.113667532801628113e-03 1.586498618125915527e-01 -2.588415145874023438e-01 1.210995241999626160e-01 -2.953221797943115234e-01 1.151121705770492554e-01 1.184355318546295166e-01 -1.749879717826843262e-01 2.405528575181961060e-01 -6.043795123696327209e-02 6.914621591567993164e-02 4.028553664684295654e-01 4.380045086145401001e-02 -3.157413303852081299e-01
9.531010687351226807e-02 -4.115711152553558350e-02 -3.668797910213470459e-01 -6.707089394330978394e-02 -2.110716998577117920e-01 1.985997408628463745e-01 3.115459382534027100e-01 1.954078525304794312e-01 -9.141756594181060791e-02 1.001142933964729309e-01 -9.735321253538131714e-02 -1.742936372756958008e-01 -3.291974961757659912e-01 1.579937785863876343e-01 -1.039281859993934631e-01 -4.392575100064277649e-02 1.755098402500152588e-01 1.492559313774108887e-01 1.763038188219070435e-01 4.543083533644676208e-02 -6.176123023033142090e-02 7.809861004352569580e-02 -3.146487846970558167e-02 -1.711534261703491211e-01 2.124450951814651489e-01 2.465969771146774292e-01 3.269542157649993896e-01 -9.611058235168457031e-02 -2.399072349071502686e-01 8.074305951595306396e-02 -8.881239220499992371e-03 -1.180113404989242554e-01
-1.260966621339321136e-02 -4.552005603909492493e-02 -1.772487908601760864e-01 -1.240122020244598389e-01 -2.053009569644927979e-01 -1.456631869077682495e-01 1.278545409440994263e-01 6.894588470458984375e-02 8.891673386096954346e-02 1.652666330337524414e-01 -1.998250037431716919e-01 -1.149744167923927307e-01 1.071713864803314209e-03 -1.340562850236892700e-01 2.495573908090591431e-01 -1.075050830841064453e-01 1.660011559724807739e-01 4.229536280035972595e-02 1.190327033400535583e-01 4.389155805110931396e-01 -2.112565934658050537e-01 1.431414484977722168e-01 -3.336246311664581299e-01 1.309744864702224731e-01 1.862514466047286987e-01 -1.331668198108673096e-01 5.461491271853446960e-02 -1.083331406116485596e-01 2.426705509424209595e-01 2.164734303951263428e-01 1.594030708074569702e-01 -2.414314001798629761e-01
-1.270257830619812012e-01 -8.376403152942657471e-02 -7.094338536262512207e-02 -1.565204113721847534e-01 -3.171996772289276123e-01 -2.697529084980487823e-02 7.754041254520416260e-02 -1.338054686784744263e-01 1.808195859193801880e-01 1.445576250553131104e-01 -5.493927374482154846e-02 -2.521554231643676758e-01 1.646999269723892212e-01 9.933798015117645264e-02 1.171781420707702637e-01 -9.166258573532104492e-02 3.322162926197052002e-01 3.762307390570640564e-02 -1.512101590633392334e-01 2.191314995288848877e-01 -2.937563359737396240e-01 1.488306671380996704e-01 -3.469114601612091064e-01 1.507611274719238281e-01 8.712259680032730103e-02 -1.060331091284751892e-01 2.841016650199890137e-01 -1.890089362859725952e-02 -3.338609635829925537e-02 1.810886263847351074e-01 -6.470091175287961960e-03 -2.733069062232971191e-01
-2.802354395389556885e-01 -6.246340647339820862e-02 -1.072503626346588135e-02 -8.933833986520767212e-02 -3.343618512153625488e-01 -1.339099109172821045e-01 3.524395227432250977e-01 9.359953552484512329e-02 -1.310793031007051468e-02 2.029346823692321777e-01 -1.054482981562614441e-01 1.278173327445983887e-01 -4.571029171347618103e-02 1.387974470853805542e-01 5.173076316714286804e-02 -2.381747663021087646e-01 1.054812744259834290e-01 4.754172987304627895e-04 3.084812872111797333e-02 -7.613403350114822388e-02 1.215796098113059998e-01 3.002146184444427490e-01 -2.011416703462600708e-01 -2.460579872131347656e-01 1.549846827983856201e-01 -3.146869540214538574e-01 -2.615551091730594635e-02 -1.703467518091201782e-01 2.797792553901672363e-01 1.956212967634201050e-01 -5.792936682701110840e-02 -2.756541036069393158e-02
-2.053076177835464478e-01 8.001238107681274414e-02 -3.526438176631927490e-01 -2.698602676391601562e-01 -7.926895469427108765e-02 -5.431659147143363953e-02 1.251621246337890625e-01 4.949793219566345215e-03 1.019896790385246277e-01 1.971499323844909668e-01 -2.789980769157409668e-01 -1.987840831279754639e-01 1.305882483720779419e-01 2.249096632003784180e-01 1.307284682989120483e-01 -1.687653511762619019e-01 1.838962137699127197e-01 6.970597803592681885e-02 -1.916327327489852905e-01 2.159167826175689697e-01 -2.416400611400604248e-01 5.246688053011894226e-02 -2.346737384796142578e-01 7.195144891738891602e-02 1.959745436906814575e-01 -1.022457405924797058e-01 -1.517831087112426758e-01 -4.004684463143348694e-02 1.698876917362213135e-01 5.711365956813097000e-03 -2.337169796228408813e-01 -2.215282171964645386e-01
-2.006200402975082397e-01 -2.928606607019901276e-02 -3.737578094005584717e-01 -2.607183158397674561e-01 3.922947496175765991e-02 -2.182610780000686646e-01 -1.916085630655288696e-01 9.065663069486618042e-02 -9.006124734878540039e-02 -3.714212775230407715e-02 -7.396547496318817139e-02 -1.016570478677749634e-01 -1.952730417251586914e-01 1.385949850082397461e-01 4.342845082283020020e-02 6.517115235328674316e-02 3.183079957962036133e-01 2.150245308876037598e-01 7.273477502167224884e-03 1.385773122310638428e-01 -3.547298163175582886e-02 1.176387444138526917e-01 -6.159777939319610596e-02 -1.470853388309478760e-01 3.689065575599670410e-01 -5.338181275874376297e-03 2.922898828983306885e-01 -2.419940531253814697e-01 7.416018098592758179e-02 1.909979879856109619e-01 -1.648509204387664795e-01 1.083423346281051636e-01
-2.367396801710128784e-01 -1.653376221656799316e-01 -1.323460042476654053e-01 -1.798784583806991577e-01 -2.941733598709106445e-01 1.187119260430335999e-01 2.271812856197357178e-01 2.786240279674530029e-01 1.344671547412872314e-01 8.967267721891403198e-02 7.324562221765518188e-02 -1.606740355491638184e-01 1.926029622554779053e-01 1.118116080760955811e-02 8.142204582691192627e-02 8.968161791563034058e-02 2.630211114883422852e-01 9.831421077251434326e-02 7.478514313697814941e-02 -6.768432259559631348e-02 -1.116017103195190430e-01 1.014615520834922791e-01 -7.427028566598892212e-02 -5.350729078054428101e-02 2.535360455513000488e-01 4.347748160362243652e-01 2.984275855123996735e-02 -6.308856606483459473e-02 2.415758930146694183e-02 3.145030140876770020e-01 2.115449160337448120e-01 7.141681015491485596e-02
-1.574509143829345703e-01 -2.430157959461212158e-01 -1.992228776216506958e-01 -6.333361566066741943e-02 1.083256527781486511e-01 8.809731900691986084e-02 1.704372614622116089e-01 2.731939554214477539e-01 -5.631476640701293945e-02 1.038369387388229370e-01 8.263728767633438110e-02 -1.469914019107818604e-01 1.636046171188354492e-01 -4.077101766597479582e-04 3.671680986881256104e-01 2.571562230587005615e-01 -1.188560277223587036e-01 1.836831271648406982e-01 -2.392969280481338501e-02 3.881480991840362549e-01 -1.017440408468246460e-01 9.446723014116287231e-02 -2.296568900346755981e-01 -3.748777806758880615e-01 1.308259665966033936e-01 8.037947118282318115e-03 2.165717631578445435e-02 -1.532097756862640381e-01 7.044621556997299194e-02 1.149785816669464111e-01 4.555544257164001465e-02 -7.839218527078628540e-02
-1.896401941776275635e-01 -7.987795770168304443e-02 -2.190687656402587891e-01 -2.034047245979309082e-01 -4.784157872200012207e-02 3.089644014835357666e-01 1.660281568765640259e-01 2.204157412052154541e-01 -4.348665848374366760e-02 3.171078860759735107e-01 2.922749705612659454e-02 -3.049356043338775635e-01 -7.063560932874679565e-02 1.624127179384231567e-01 -5.373322218656539917e-02 -2.288235723972320557e-02 1.793739050626754761e-01 7.374496012926101685e-02 4.989426583051681519e-02 4.173729941248893738e-02 -6.863967329263687134e-02 -2.760758623480796814e-03 1.353785302489995956e-02 -4.471386671066284180e-01 1.174189373850822449e-01 2.793313264846801758e-01 2.769096791744232178e-01 -5.277585238218307495e-02 4.650108888745307922e-02 6.578837521374225616e-03 1.860990822315216064e-01 -9.237146377563476562e-02
5.873466655611991882e-02 -2.097921967506408691e-01 -2.872999310493469238e-01 -1.994324326515197754e-01 -1.806702315807342529e-01 1.158727928996086121e-01 2.693036012351512909e-02 9.619988501071929932e-03 -3.140859007835388184e-01 2.333180420100688934e-02 -2.734060585498809814e-01 -5.596865713596343994e-02 -2.847559154033660889e-01 -4.824627190828323364e-02 -1.820599436759948730e-01 1.346360743045806885e-01 9.820933640003204346e-02 1.532112807035446167e-01 1.425531879067420959e-02 -8.794429153203964233e-02 1.286619007587432861e-01 -3.110286965966224670e-02 -3.380945622920989990e-01 -5.180860310792922974e-02 1.322332322597503662e-01 1.604114919900894165e-01 2.922625243663787842e-01 -2.753461003303527832e-01 -3.034355118870735168e-02 1.580012589693069458e-01 -2.557750642299652100e-01 1.572245173156261444e-02
6.008447334170341492e-02 -2.096124589443206787e-01 -2.869808077812194824e-01 8.488141000270843506e-02 1.735065281391143799e-01 -7.139874249696731567e-02 1.512332260608673096e-01 2.241774499416351318e-01 6.304312497377395630e-02 -4.715976864099502563e-02 -5.080417543649673462e-02 -6.571516394615173340e-02 -3.984292969107627869e-02 -8.705102652311325073e-02 7.998354267328977585e-04 -1.360480189323425293e-01 5.928816646337509155e-02 2.183526456356048584e-01 -6.627140939235687256e-02 2.477438561618328094e-02 -1.800781935453414917e-01 1.687588989734649658e-01 -1.471972465515136719e-01 -2.295811027288436890e-01 3.153947889804840088e-01 1.736720949411392212e-01 1.528827250003814697e-01 -3.687035143375396729e-01 -2.472307980060577393e-01 6.073260307312011719e-02 -4.907713830471038818e-02 -4.075965881347656250e-01
-1.037915647029876709e-01 1.106009930372238159e-01 -3.575152158737182617e-01 -5.949680507183074951e-02 -9.567755460739135742e-02 -9.639293700456619263e-02 4.481361247599124908e-03 -1.032257154583930969e-01 -1.570690982043743134e-02 -1.410551927983760834e-02 -1.143830791115760803e-01 -1.074735298752784729e-01 2.302464470267295837e-02 5.062160268425941467e-02 1.106708720326423645e-01 -2.454690337181091309e-01 3.139762580394744873e-01 6.195706874132156372e-02 -1.058613765053451061e-03 2.964831590652465820e-01 -1.973276883363723755e-01 2.201134413480758667e-01 -3.953293561935424805e-01 2.905321121215820312e-01 1.635386049747467041e-01 -1.649360209703445435e-01 1.409109532833099365e-01 -1.554298549890518188e-01 2.182503044605255127e-01 1.865963190793991089e-01 1.053129434585571289e-01 -7.700719684362411499e-02
-8.624491095542907715e-02 1.081193387508392334e-01 -3.122434318065643311e-01 1.972880400717258453e-02 -8.469275385141372681e-02 2.421668916940689087e-01 3.392581641674041748e-01 5.427896603941917419e-02 -3.945757448673248291e-02 -7.702482491731643677e-02 -1.219405606389045715e-01 -9.016349166631698608e-02 3.445707857608795166e-01 2.920273244380950928e-01 2.074081748723983765e-01 -1.398360356688499451e-02 2.065038233995437622e-01 9.446657449007034302e-02 -1.304324716329574585e-01 -7.323338836431503296e-02 -1.461511403322219849e-01 1.048820242285728455e-01 -9.358266741037368774e-02 -2.615239620208740234e-01 2.023806124925613403e-01 3.673522770404815674e-01 1.800181269645690918e-01 1.474920064210891724e-01 5.517230927944183350e-02 -1.701801270246505737e-02 -6.056872010231018066e-02 -2.984723821282386780e-02
-2.035051770508289337e-02 -9.622053802013397217e-02 -1.527480781078338623e-01 7.963068783283233643e-02 -3.940076380968093872e-02 5.728436633944511414e-02 1.278604865074157715e-01 -8.718465268611907959e-02 -4.343344643712043762e-02 4.262869060039520264e-01 -4.884373024106025696e-02 -1.197027042508125305e-02 1.612340956926345825e-01 4.546487703919410706e-02 1.837026793509721756e-03 9.068073332309722900e-02 7.444922626018524170e-02 7.878953963518142700e-02 1.644313894212245941e-02 3.318895697593688965e-01 -6.089655682444572449e-02 2.047859728336334229e-01 -3.096255362033843994e-01 -2.458946853876113892e-01 4.462400972843170166e-01 1.476631611585617065e-01 5.034765694290399551e-03 -5.572925321757793427e-03 1.376817971467971802e-01 2.459968328475952148e-01 2.329135239124298096e-01 1.748865395784378052e-01
5.372964963316917419e-02 6.147310510277748108e-02 -1.081197932362556458e-01 -9.773173928260803223e-02 1.545868217945098877e-01 -8.313611894845962524e-02 2.634716928005218506e-01 9.830430895090103149e-02 -7.678748667240142822e-02 1.712635308504104614e-01 -3.754400908946990967e-01 1.073599420487880707e-02 -3.876600787043571472e-02 -3.816202655434608459e-02 -3.936400264501571655e-02 5.028929561376571655e-02 1.481097638607025146e-01 2.974756248295307159e-02 -5.941532552242279053e-02 1.647644191980361938e-01 -8.824957907199859619e-02 8.945301175117492676e-02 -1.527938544750213623e-01 -1.294174939393997192e-01 3.524644672870635986e-01 4.605244398117065430e-01 2.553696334362030029e-01 -1.920700222253799438e-01 -1.639945060014724731e-01 -4.221288021653890610e-03 3.702400717884302139e-03 -3.227065801620483398e-01
7.203650474548339844e-02 -1.777806282043457031e-01 -2.312135994434356689e-01 -3.857968747615814209e-02 -2.616415023803710938e-01 1.603306680917739868e-01 3.832559660077095032e-02 -8.894242346286773682e-02 3.173538669943809509e-02 2.768251299858093262e-01 2.701972983777523041e-02 -1.372060775756835938e-01 4.617838934063911438e-02 -4.554158076643943787e-02 -2.193380519747734070e-02 -9.426632896065711975e-03 4.865254275500774384e-03 -1.001776680350303650e-01 6.417011469602584839e-02 3.774046897888183594e-01 -9.885492920875549316e-02 2.807923555374145508e-01 -3.558090925216674805e-01 -1.730505973100662231e-01 3.971114158630371094e-01 4.072124511003494263e-02 9.549877047538757324e-02 2.239767834544181824e-02 7.336489390581846237e-03 2.362811714410781860e-01 2.638162672519683838e-01 8.068534731864929199e-02
-5.261488631367683411e-02 2.582780830562114716e-02 -6.159134209156036377e-02 -6.309960782527923584e-02 -2.404931783676147461e-01 -2.630450204014778137e-02 1.418925821781158447e-01 -2.513867802917957306e-03 9.857050329446792603e-02 1.421872079372406006e-01 -1.708170175552368164e-01 -1.568170338869094849e-01 1.664379686117172241e-01 -4.054150357842445374e-02 1.885495185852050781e-01 -1.762053221464157104e-01 7.645016908645629883e-02 -2.962901070713996887e-02 1.907180622220039368e-02 2.719551920890808105e-01 -1.481319963932037354e-01 1.868542432785034180e-01 -2.984499633312225342e-01 2.603763937950134277e-01 2.740786969661712646e-01 -4.091054201126098633e-02 2.932612895965576172e-01 -1.332339048385620117e-01 -3.885569516569375992e-03 4.575298428535461426e-01 -9.844341874122619629e-02 -1.900408715009689331e-01
-2.216191589832305908e-01 -1.098684072494506836e-01 -1.019862145185470581e-01 -7.756403088569641113e-02 -2.142347395420074463e-01 -1.029398664832115173e-01 4.285169243812561035e-01 -1.268291920423507690e-01 -6.588774733245372772e-03 -1.379179861396551132e-02 -2.359632253646850586e-01 -1.539931725710630417e-02 8.288316428661346436e-02 -1.457698941230773926e-01 1.261877268552780151e-01 3.598264455795288086e-01 1.836287975311279297e-01 1.991309821605682373e-01 1.907034069299697876e-01 1.148334667086601257e-01 -2.580778896808624268e-01 7.967553287744522095e-02 -1.776165962219238281e-01 -3.676248490810394287e-01 -6.430153269320726395e-03 4.892551805824041367e-03 5.525672063231468201e-02 -1.144861951470375061e-01 1.818575561046600342e-01 -1.040744706988334656e-01 -9.868214279413223267e-02 6.389003247022628784e-02
-2.178846299648284912e-01 4.868851229548454285e-02 -2.453606873750686646e-01 3.973832353949546814e-02 4.132786020636558533e-02 -1.498994678258895874e-01 2.256363630294799805e-01 3.700050711631774902e-02 2.203430794179439545e-02 -9.307427331805229187e-03 2.147303521633148193e-02 -2.967695295810699463e-01 1.696504056453704834e-01 2.964864112436771393e-02 2.048540413379669189e-01 -6.794411223381757736e-03 -2.690844982862472534e-02 9.359879791736602783e-02 2.272804081439971924e-02 1.947043836116790771e-01 -1.960790902376174927e-01 -1.276651918888092041e-01 -2.000364661216735840e-01 -4.213356971740722656e-01 -2.801996283233165741e-02 2.285434454679489136e-01 2.959193289279937744e-01 -3.858892619609832764e-01 6.839365512132644653e-02 1.171568408608436584e-01 -3.589746356010437012e-02 1.474999040365219116e-01
-9.459538012742996216e-02 -2.108762413263320923e-02 -2.133455127477645874e-01 -7.993395626544952393e-02 -9.343867748975753784e-02 -6.014283746480941772e-02 1.656786352396011353e-01 -1.433459669351577759e-01 2.085921764373779297e-01 7.413443177938461304e-02 -1.162136048078536987e-01 -7.792363315820693970e-02 1.633484810590744019e-01 1.280914545059204102e-01 2.125330716371536255e-01 1.090169046074151993e-02 2.816338539123535156e-01 4.853156208992004395e-02 -1.337140649557113647e-01 1.396339982748031616e-01 -2.731456458568572998e-01 1.163430958986282349e-01 -3.451703190803527832e-01 2.478852570056915283e-01 2.856415510177612305e-01 -7.992354780435562134e-02 2.925723791122436523e-01 -2.617897652089595795e-02 5.698180943727493286e-02 2.988057434558868408e-01 4.699860233813524246e-03 -2.584410309791564941e-01
1.587519049644470215e-01 -5.968813225626945496e-02 3.064422123134136200e-02 1.489074975252151489e-01 -2.812452614307403564e-01 -1.165611818432807922e-01 3.855600655078887939e-01 1.796591281890869141e-01 -2.333394251763820648e-02 -1.470828056335449219e-01 -9.054006636142730713e-02 -1.293388009071350098e-01 -9.082718193531036377e-02 -1.193895041942596436e-01 1.308756470680236816e-01 -3.438849747180938721e-01 2.106770128011703491e-01 2.037161886692047119e-01 -9.444685652852058411e-03 -3.979181125760078430e-02 1.067290008068084717e-01 2.604149878025054932e-01 -3.586249947547912598e-01 -2.758829593658447266e-01 1.348742395639419556e-01 -1.976346522569656372e-01 5.349574610590934753e-03 4.464057087898254395e-02 1.961594074964523315e-02 7.333881407976150513e-02 1.025550439953804016e-01 -1.499001383781433105e-01
-1.907466799020767212e-01 7.879079133272171021e-02 -3.054575622081756592e-01 -4.133521914482116699e-01 4.454672802239656448e-03 -1.346674114465713501e-01 5.135719105601310730e-02 -1.260592415928840637e-02 8.170079439878463745e-02 4.591103270649909973e-02 1.386825442314147949e-01 -8.880853652954101562e-02 -7.298149913549423218e-02 8.665390312671661377e-02 1.015982329845428467e-01 1.112431287765502930e-01 9.559725970029830933e-02 2.446055263280868530e-01 1.726949512958526611e-01 1.060777232050895691e-01 -1.639328710734844208e-02 1.217288449406623840e-01 -1.779181957244873047e-01 -6.294744461774826050e-02 2.148206830024719238e-01 1.776617579162120819e-02 3.829200863838195801e-01 -3.631924986839294434e-01 -1.664185672998428345e-01 9.623768925666809082e-02 -2.726279795169830322e-01 -6.182984635233879089e-02
-2.462399005889892578e-02 1.043966854922473431e-03 -3.147472739219665527e-01 -3.100828528404235840e-01 4.890352487564086914e-02 -1.259225308895111084e-01 -7.517475634813308716e-02 1.448588669300079346e-01 -1.813825368881225586e-01 1.527857966721057892e-02 -2.739578671753406525e-02 -1.761597543954849243e-01 -2.024731487035751343e-01 1.981596946716308594e-01 1.441465020179748535e-01 7.758413255214691162e-02 2.894749939441680908e-01 2.154997587203979492e-01 1.479725390672683716e-01 1.528549194335937500e-01 -2.114556543529033661e-02 -1.448968611657619476e-02 -1.980738192796707153e-01 -1.571452319622039795e-01 4.011312425136566162e-01 1.402664035558700562e-01 3.038451671600341797e-01 -1.763217747211456299e-01 -1.431011855602264404e-01 5.504295229911804199e-02 -1.275997161865234375e-01 5.876302346587181091e-02
-1.241528987884521484e-01 3.564667189493775368e-03 -3.394059240818023682e-01 -2.297906950116157532e-02 -1.731551289558410645e-01 -7.812782377004623413e-02 1.493280231952667236e-01 1.442378163337707520e-01 3.636098280549049377e-02 2.319404929876327515e-01 -2.266895622014999390e-01 -1.653881072998046875e-01 1.254145652055740356e-01 7.947505265474319458e-02 2.347252666950225830e-01 -1.303907781839370728e-01 3.103363811969757080e-01 -8.127341419458389282e-02 -1.561766862869262695e-01 5.864461883902549744e-02 -1.757593452930450439e-01 -6.220549345016479492e-02 -3.050917387008666992e-01 1.722868829965591431e-01 2.690286338329315186e-01 -1.514443308115005493e-01 -6.854041665792465210e-02 -2.139896526932716370e-02 1.223141923546791077e-01 2.109268456697463989e-01 -4.748719185590744019e-02 -3.334873318672180176e-01
-2.047586813569068909e-02 -2.370806038379669189e-01 -1.509339809417724609e-01 1.024131253361701965e-01 -1.429354250431060791e-01 1.375523060560226440e-01 1.615214198827743530e-01 -3.905227035284042358e-02 -1.059416830539703369e-01 -1.966922543942928314e-02 9.727081656455993652e-02 3.383224457502365112e-02 2.724885568022727966e-02 4.436169564723968506e-01 -1.050622910261154175e-01 -9.774081408977508545e-02 -4.112819582223892212e-02 1.922319531440734863e-01 1.088484823703765869e-01 6.794390082359313965e-02 1.196748763322830200e-01 -9.835531003773212433e-03 -1.685854345560073853e-01 -1.591685712337493896e-01 3.323266208171844482e-01 1.914555281400680542e-01 3.625157177448272705e-01 -2.679558396339416504e-01 1.567475497722625732e-01 2.889465689659118652e-01 6.742914021015167236e-02 -1.287930756807327271e-01
-5.189545452594757080e-02 1.929853409528732300e-01 -2.580778598785400391e-01 1.999267563223838806e-02 1.689576953649520874e-01 -8.390531688928604126e-02 5.996217485517263412e-03 3.799620270729064941e-01 5.493111163377761841e-02 -8.833058178424835205e-03 -2.961246371269226074e-01 -1.399695873260498047e-01 5.962524935603141785e-02 1.066429167985916138e-01 1.390583515167236328e-01 -1.819506287574768066e-01 1.150184422731399536e-01 3.352743983268737793e-01 2.267560213804244995e-01 1.360360383987426758e-01 -1.526036560535430908e-01 7.696830201894044876e-03 -3.979848623275756836e-01 8.429546654224395752e-02 3.886091988533735275e-03 -2.072091586887836456e-02 8.887469023466110229e-02 6.676717102527618408e-02 2.062064558267593384e-01 3.054705858230590820e-01 3.600305691361427307e-02 -3.131058439612388611e-02
-8.419261872768402100e-02 -2.322188317775726318e-01 -9.800568968057632446e-02 -1.054886355996131897e-01 -3.180276155471801758e-01 2.791643738746643066e-01 2.292841672897338867e-01 2.293674498796463013e-01 2.544880472123622894e-02 6.057768315076828003e-02 1.927650347352027893e-02 -3.278798460960388184e-01 1.212074160575866699e-01 8.992338925600051880e-02 1.612088233232498169e-01 1.824654936790466309e-01 6.363404542207717896e-02 8.567706495523452759e-02 1.254021525382995605e-01 -2.925403788685798645e-02 -1.243869028985500336e-02 6.048224493861198425e-02 -2.647176980972290039e-01 -1.443362832069396973e-01 1.338736265897750854e-01 3.597891032695770264e-01 1.948828250169754028e-01 -7.617645896971225739e-03 9.342715889215469360e-02 4.513160884380340576e-02 1.732461899518966675e-01 -3.014372885227203369e-01
-1.560007333755493164e-01 2.891128882765769958e-02 -1.245712339878082275e-01 -2.114303261041641235e-01 -2.433476895093917847e-01 -8.151644468307495117e-02 1.442203223705291748e-01 -1.750482022762298584e-01 -9.038221091032028198e-02 9.756381809711456299e-02 -2.312121093273162842e-01 -1.695684790611267090e-01 -7.963878661394119263e-02 2.731408476829528809e-01 1.079301163554191589e-01 -3.270436227321624756e-01 3.478341400623321533e-01 -1.383113712072372437e-01 7.002173364162445068e-02 -4.871957004070281982e-03 -1.658984720706939697e-01 8.396621048450469971e-02 -2.894712388515472412e-01 2.205619402229785919e-02 1.899232268333435059e-01 -1.270769834518432617e-01 -2.045007050037384033e-01 -2.102813869714736938e-01 1.870038211345672607e-01 2.091245353221893311e-01 -1.007651239633560181e-01 -8.267159759998321533e-02
-3.099571466445922852e-01 -2.497285977005958557e-02 -1.473515331745147705e-01 -8.677011355757713318e-03 -1.755841821432113647e-01 -1.131270378828048706e-01 4.587141275405883789e-01 -8.667996525764465332e-02 4.848068207502365112e-02 8.869512379169464111e-02 -2.034362852573394775e-01 -2.140390723943710327e-01 1.398509591817855835e-01 -8.703428506851196289e-02 5.868280306458473206e-02 9.422495216131210327e-02 3.033048510551452637e-01 1.671175360679626465e-01 -9.776241332292556763e-02 5.934835597872734070e-02 -1.373735219240188599e-01 5.014820024371147156e-02 -2.011406123638153076e-01 -3.726450204849243164e-01 1.407048255205154419e-01 9.339093230664730072e-03 -1.250167340040206909e-01 1.605675518512725830e-01 1.481104046106338501e-01 -1.572237610816955566e-01 9.627115726470947266e-02 1.793144792318344116e-01
-4.663164541125297546e-02 -1.814013421535491943e-01 -1.448640674352645874e-01 -2.417417019605636597e-01 2.845497801899909973e-03 -6.913033127784729004e-02 2.996318340301513672e-01 -3.150999173521995544e-02 -3.578832000494003296e-02 7.954523712396621704e-02 -3.344498947262763977e-02 -3.127298951148986816e-01 2.082388997077941895e-01 1.310807168483734131e-01 1.982073485851287842e-01 -2.292411774396896362e-02 -7.902301847934722900e-02 3.235145211219787598e-01 1.434931010007858276e-01 3.588474094867706299e-01 -6.850431859493255615e-02 -3.539057821035385132e-02 -2.443987727165222168e-01 -3.427330553531646729e-01 1.698192954063415527e-01 2.319041490554809570e-01 2.841138280928134918e-02 -1.165127158164978027e-01 -8.184542506933212280e-02 3.350116685032844543e-02 1.346325576305389404e-01 1.292044669389724731e-01
2.985584177076816559e-02 9.100916236639022827e-02 -4.891766607761383057e-01 -3.852502703666687012e-01 6.277751922607421875e-02 8.931467682123184204e-02 4.674881696701049805e-02 2.247012406587600708e-02 8.475346118211746216e-02 -8.220378309488296509e-02 -1.072604432702064514e-01 -4.638628363609313965e-01 3.781194984912872314e-02 7.709662429988384247e-03 6.282682530581951141e-03 -1.192716658115386963e-01 1.557805538177490234e-01 2.173269242048263550e-01 2.698640106245875359e-03 2.416429342702031136e-03 -2.243603020906448364e-01 7.706995308399200439e-02 -4.893597215414047241e-02 -2.227651923894882202e-01 6.607203185558319092e-02 -1.114323735237121582e-01 7.649159431457519531e-02 -1.886452734470367432e-02 -2.129627019166946411e-01 1.326924413442611694e-01 -1.375738084316253662e-01 -2.178374677896499634e-01
-8.969873934984207153e-02 3.880062326788902283e-02 -1.936514377593994141e-01 -1.365076750516891479e-01 -3.008447587490081787e-01 -5.487428978085517883e-02 7.290064543485641479e-02 -1.561795175075531006e-01 1.441638022661209106e-01 1.900606304407119751e-01 -2.740499377250671387e-01 -1.225139722228050232e-01 5.238345265388488770e-02 1.907445192337036133e-01 1.047678738832473755e-01 2.909369766712188721e-02 3.271882832050323486e-01 1.079956721514463425e-02 -2.386477589607238770e-02 2.194738090038299561e-01 -2.643810808658599854e-01 1.212915033102035522e-01 -3.327369093894958496e-01 9.790090471506118774e-02 1.371138840913772583e-01 -1.526848673820495605e-01 1.614844799041748047e-01 -9.223426133394241333e-02 8.804702013731002808e-02 3.304630815982818604e-01 3.628974407911300659e-02 -2.394400537014007568e-01
-2.437455765902996063e-02 2.535293996334075928e-02 -4.808380007743835449e-01 -2.384047210216522217e-01 -6.178132817149162292e-02 -2.533666491508483887e-01 1.426883488893508911e-01 -1.305055571720004082e-03 -2.904298482462763786e-03 1.598885282874107361e-02 -4.408984631299972534e-02 -1.351598370820283890e-02 -2.380740344524383545e-01 -1.143731642514467239e-03 1.199392974376678467e-01 4.388486035168170929e-03 1.431380510330200195e-01 2.228946238756179810e-01 1.881297677755355835e-01 -7.876446098089218140e-02 -6.504414230585098267e-02 9.290469810366630554e-03 -1.911100596189498901e-01 -2.994026243686676025e-02 3.458739221096038818e-01 1.920641362667083740e-01 3.794757723808288574e-01 -1.611339002847671509e-01 -7.556539773941040039e-02 1.312783062458038330e-01 -1.050737574696540833e-01 1.868157982826232910e-01
-4.375794529914855957e-02 -1.056931689381599426e-01 -3.184174001216888428e-01 -2.700659930706024170e-01 8.959381282329559326e-02 2.226136028766632080e-01 1.606279313564300537e-01 1.222364529967308044e-01 -8.147975057363510132e-02 2.276784032583236694e-01 1.536990255117416382e-01 -3.896866738796234131e-02 1.073118150234222412e-01 3.958646357059478760e-01 2.332511544227600098e-01 3.845746815204620361e-02 -5.460364371538162231e-02 1.190617009997367859e-01 1.509180814027786255e-01 4.533627536147832870e-03 -1.728641688823699951e-01 -1.504473686218261719e-01 -1.595863699913024902e-01 -2.102823108434677124e-01 2.191842198371887207e-01 -4.509964957833290100e-02 9.963082522153854370e-02 -8.687681704759597778e-02 1.389824151992797852e-01 3.428471684455871582e-01 1.119658574461936951e-01 1.656224131584167480e-01
-1.185185462236404419e-01 3.781585767865180969e-02 -3.696320652961730957e-01 -2.745646238327026367e-01 2.414232306182384491e-02 -1.864799708127975464e-01 -2.691634371876716614e-02 1.522436290979385376e-01 -1.825551837682723999e-01 2.496844232082366943e-01 4.403264075517654419e-02 -2.224015742540359497e-01 -1.244978234171867371e-01 8.074714243412017822e-02 7.638158649206161499e-02 1.501962840557098389e-01 3.047478497028350830e-01 3.394148498773574829e-02 1.174208521842956543e-01 9.598836302757263184e-02 2.166296541690826416e-02 2.574639208614826202e-02 -4.472578316926956177e-02 -2.134018540382385254e-01 2.887670993804931641e-01 2.968394942581653595e-02 3.638162910938262939e-01 -2.225084453821182251e-01 -2.346332557499408722e-02 3.653306886553764343e-02 -2.849142849445343018e-01 2.945763617753982544e-02
-7.793535292148590088e-02 4.160808324813842773e-01 -3.562071025371551514e-01 -4.893248528242111206e-02 -1.525611132383346558e-01 5.356409028172492981e-02 1.511287242174148560e-01 1.474198848009109497e-01 -1.884281784296035767e-01 1.524306982755661011e-01 1.148432865738868713e-01 -2.589708268642425537e-01 -1.947888359427452087e-02 -4.531656205654144287e-02 1.202613264322280884e-01 7.041999604552984238e-03 1.200768128037452698e-01 7.637167721986770630e-02 2.289631217718124390e-01 -4.984550178050994873e-03 1.406273692846298218e-01 3.269590437412261963e-02 -3.396598994731903076e-01 -1.134934350848197937e-01 4.084685742855072021e-01 1.033851355314254761e-01 -8.660488575696945190e-02 1.943616867065429688e-01 9.171382337808609009e-02 -4.965890198945999146e-02 -5.595077946782112122e-02 -7.907667011022567749e-02
-9.548116475343704224e-02 -4.605636931955814362e-03 -2.163906991481781006e-01 -1.056963503360748291e-01 -2.732410430908203125e-01 -6.347503513097763062e-02 1.284983009099960327e-01 6.364814937114715576e-02 8.821415901184082031e-02 2.350447326898574829e-01 -1.353623420000076294e-01 -1.124611794948577881e-01 1.020314171910285950e-01 1.643219292163848877e-01 1.602630615234375000e-01 -1.419999599456787109e-01 1.887183785438537598e-01 3.689299151301383972e-02 -1.523074209690093994e-01 2.567425072193145752e-01 -2.723229229450225830e-01 1.301934272050857544e-01 -4.550054073333740234e-01 1.987655162811279297e-01 7.575675845146179199e-02 2.947950968518853188e-03 9.246861189603805542e-02 -7.660528179258108139e-03 2.621058225631713867e-01 2.829313278198242188e-01 -6.413758546113967896e-02 -1.593624651432037354e-01
1.299495100975036621e-01 -1.443280130624771118e-01 -2.735723555088043213e-01 -1.542474329471588135e-02 3.577682003378868103e-02 -2.288136333227157593e-01 4.166461154818534851e-02 2.624418437480926514e-01 -2.256098985671997070e-01 1.840898543596267700e-01 -2.208685278892517090e-01 -1.322150826454162598e-01 4.225487634539604187e-02 8.791624009609222412e-02 2.372800111770629883e-01 -7.739946246147155762e-02 1.820901185274124146e-01 3.357785046100616455e-01 3.367790952324867249e-02 7.755929976701736450e-02 -2.422702014446258545e-01 1.781508773565292358e-01 -9.670980274677276611e-02 -4.044158458709716797e-01 1.628070920705795288e-01 1.891279369592666626e-01 1.228242069482803345e-01 -1.103302910923957825e-01 -8.686867356300354004e-02 -5.024581030011177063e-02 -1.365347355604171753e-01 7.387778908014297485e-02
-6.642797589302062988e-02 -9.743444621562957764e-02 -8.156833797693252563e-02 -3.001180589199066162e-01 -1.152357310056686401e-01 2.612042427062988281e-01 1.371333003044128418e-01 2.330342680215835571e-01 -3.335069119930267334e-02 7.506138831377029419e-02 -1.014503538608551025e-01 1.224408075213432312e-01 2.240599542856216431e-01 2.321926355361938477e-01 1.324028521776199341e-01 7.943397015333175659e-02 1.317361742258071899e-01 1.615659594535827637e-01 -4.076539352536201477e-02 6.672678142786026001e-02 8.162123709917068481e-02 3.956963494420051575e-02 -2.343930304050445557e-01 -1.000077575445175171e-01 3.801459968090057373e-01 3.734515309333801270e-01 2.728006243705749512e-01 -1.095116734504699707e-01 1.816935390233993530e-01 6.245641410350799561e-02 2.073587179183959961e-01 -4.150162637233734131e-02
-2.165700644254684448e-01 -1.877097636461257935e-01 -2.120937556028366089e-01 8.245557546615600586e-02 -3.671374917030334473e-01 1.664041355252265930e-02 2.513796985149383545e-01 -2.345501035451889038e-01 5.076309666037559509e-02 -8.419618755578994751e-02 -1.013451442122459412e-02 -1.730092018842697144e-01 9.956833720207214355e-02 -9.350261092185974121e-02 -1.857806369662284851e-02 -6.591212004423141479e-02 1.089322045445442200e-01 1.736585199832916260e-01 -9.952756809070706367e-04 2.272143363952636719e-01 1.467099487781524658e-01 4.173983633518218994e-01 -1.610757261514663696e-01 -2.932532727718353271e-01 -1.178064048290252686e-01 1.746357977390289307e-01 8.578378707170486450e-03 -4.689148068428039551e-02 2.363890111446380615e-01 2.124298363924026489e-01 1.036406308412551880e-02 -2.568285167217254639e-02
-1.575375497341156006e-01 -1.055237948894500732e-01 -2.034309059381484985e-01 -1.598173230886459351e-01 -1.997095644474029541e-01 -2.109718471765518188e-01 9.839406609535217285e-02 -2.403737790882587433e-02 -1.975711248815059662e-02 1.470127552747726440e-01 -1.309553533792495728e-01 -2.029056251049041748e-01 -5.789770558476448059e-02 2.567441463470458984e-01 2.819092571735382080e-01 -1.227513700723648071e-01 3.138031363487243652e-01 -8.985736221075057983e-02 -1.686802208423614502e-01 2.336622178554534912e-01 -2.227468341588973999e-01 6.930137425661087036e-02 -2.626268565654754639e-01 1.135682165622711182e-01 2.305472046136856079e-01 2.039160579442977905e-01 -1.714978516101837158e-01 -9.697583317756652832e-02 1.418402791023254395e-01 1.101156324148178101e-01 -7.985734194517135620e-02 -2.455138862133026123e-01
-1.344864815473556519e-02 -2.921583652496337891e-01 -2.820934057235717773e-01 -2.718437016010284424e-01 -4.208280891180038452e-02 4.734198004007339478e-02 -1.269595175981521606e-01 -1.335294730961322784e-02 -1.437717080116271973e-01 6.033165007829666138e-02 1.956830034032464027e-03 -1.446182429790496826e-01 9.932716935873031616e-02 -1.672310233116149902e-01 1.202248334884643555e-01 -4.671178162097930908e-01 9.160460531711578369e-02 1.012120991945266724e-01 -5.601694434881210327e-02 1.273559629917144775e-01 -1.750458478927612305e-01 5.501340329647064209e-02 -2.786419391632080078e-01 -2.449319213628768921e-01 1.391152441501617432e-01 -8.328415453433990479e-03 3.266123831272125244e-01 1.375292092561721802e-01 6.079440936446189880e-02 -6.843026727437973022e-02 5.153172090649604797e-02 -2.441808432340621948e-01
5.145688354969024658e-02 -3.840482607483863831e-02 -2.701379954814910889e-01 -1.336228102445602417e-01 -7.825127243995666504e-02 -4.276226460933685303e-02 6.205679103732109070e-02 1.001024022698402405e-01 -3.048024326562881470e-02 1.507751643657684326e-01 -1.459182798862457275e-01 -3.698725253343582153e-02 1.952731758356094360e-01 2.784695029258728027e-01 1.847222298383712769e-01 -6.909167859703302383e-03 1.408383846282958984e-01 2.202534675598144531e-01 2.931778132915496826e-01 2.630366981029510498e-01 4.944736137986183167e-02 1.060787960886955261e-01 -4.160472750663757324e-01 2.046269029378890991e-01 -2.989445813000202179e-02 -8.817032724618911743e-02 6.773316115140914917e-02 2.838420271873474121e-01 -3.532980754971504211e-02 3.016506135463714600e-01 2.518560551106929779e-02 -2.195533812046051025e-01
-7.535166293382644653e-02 1.193727031350135803e-01 -2.165162712335586548e-01 -1.547941714525222778e-01 -5.724295601248741150e-02 6.643251329660415649e-02 -8.933673053979873657e-02 -2.938769757747650146e-02 -1.684195995330810547e-01 -5.232813209295272827e-02 -1.597295701503753662e-01 -2.246013432741165161e-01 -3.042169213294982910e-01 1.482907980680465698e-01 -1.057995483279228210e-01 -2.383735626935958862e-01 1.573026329278945923e-01 4.050751924514770508e-01 4.667364805936813354e-02 8.704105019569396973e-02 1.868901252746582031e-01 1.342135071754455566e-01 -1.854977458715438843e-01 -1.667597144842147827e-01 1.754887998104095459e-01 9.472384303808212280e-02 2.634498178958892822e-01 -2.622280716896057129e-01 -2.000176161527633667e-01 2.481958419084548950e-01 -6.623063981533050537e-02 7.351047545671463013e-02
-4.090892150998115540e-02 -5.504842847585678101e-02 -4.105335474014282227e-02 -1.413914561271667480e-01 -2.597548663616180420e-01 -8.254410326480865479e-02 2.333106994628906250e-01 2.167065143585205078e-01 -1.623823791742324829e-01 -1.803457587957382202e-01 8.419526368379592896e-02 -1.547828968614339828e-02 -3.103911280632019043e-01 1.635049134492874146e-01 2.581191360950469971e-01 -1.017829179763793945e-01 2.553028240799903870e-02 3.200659453868865967e-01 2.689043432474136353e-02 1.337438672780990601e-01 -2.244937270879745483e-01 -6.441807746887207031e-02 -2.218732982873916626e-01 -2.568002045154571533e-01 2.077504992485046387e-01 1.736679673194885254e-01 1.206930801272392273e-01 -1.304481029510498047e-01 -1.414683312177658081e-01 1.462289392948150635e-01 -2.532330155372619629e-01 -1.726309061050415039e-01
-2.352642714977264404e-01 6.458370387554168701e-02 -1.006233617663383484e-01 -2.209136933088302612e-01 -3.411847949028015137e-01 1.158149098046123981e-03 1.389231681823730469e-01 -1.154560595750808716e-01 1.913670748472213745e-01 6.608329713344573975e-02 -1.866358667612075806e-01 -3.148182332515716553e-01 1.688157618045806885e-01 -1.718577370047569275e-02 9.626757353544235229e-02 -3.403950110077857971e-02 2.164481729269027710e-01 8.006890118122100830e-02 -8.467985689640045166e-02 2.485448420047760010e-01 -1.402485966682434082e-01 5.948048084974288940e-02 -3.358395397663116455e-01 1.781459450721740723e-01 1.502419263124465942e-01 -1.091779768466949463e-01 1.541841775178909302e-01 -3.385220840573310852e-02 1.760761588811874390e-01 3.347839415073394775e-01 -4.573228210210800171e-02 -1.543953716754913330e-01
-7.289637811481952667e-03 -1.937124878168106079e-01 -1.341205239295959473e-01 -1.655388027429580688e-01 -1.737123578786849976e-01 2.152600139379501343e-01 1.637723743915557861e-01 -3.136512264609336853e-02 -9.124021977186203003e-02 2.175766974687576294e-01 -1.008003801107406616e-01 -4.530658945441246033e-02 1.106094792485237122e-01 -2.681024000048637390e-02 -1.352566182613372803e-01 -1.744209080934524536e-01 8.171806111931800842e-03 -1.065456643700599670e-01 8.958445489406585693e-02 3.080370128154754639e-01 -2.309605330228805542e-01 1.572639942169189453e-01 -4.495844841003417969e-01 -3.226352035999298096e-01 2.909137606620788574e-01 6.826671212911605835e-02 -4.063854739069938660e-02 1.318485736846923828e-01 1.615426689386367798e-01 2.005689740180969238e-01 8.035378903150558472e-02 5.858463048934936523e-02
1.406203210353851318e-01 2.954374067485332489e-02 -2.724415659904479980e-01 -4.128433167934417725e-01 2.915987558662891388e-02 3.983409330248832703e-02 4.962773993611335754e-02 -1.172426622360944748e-02 6.139180436730384827e-02 1.699905609712004662e-03 -9.447981603443622589e-03 -2.341479659080505371e-01 -2.449030280113220215e-01 1.849831044673919678e-01 1.893842518329620361e-01 1.229274868965148926e-01 3.309064805507659912e-01 8.518402278423309326e-02 -1.574123799800872803e-01 -1.343633830547332764e-01 1.555140968412160873e-02 1.115608066320419312e-01 -1.167730167508125305e-01 -2.627326250076293945e-01 2.981006205081939697e-01 -8.460078388452529907e-02 2.646007835865020752e-01 -2.823165655136108398e-01 7.039572298526763916e-02 7.852021604776382446e-02 -6.543948501348495483e-02 -9.854502975940704346e-02
1.465688943862915039e-01 -1.141618266701698303e-01 -3.411079347133636475e-01 -2.331767678260803223e-01 -2.043186277151107788e-01 6.989491730928421021e-02 -7.890579849481582642e-02 3.814114034175872803e-01 -3.196436166763305664e-02 3.310274705290794373e-02 -2.709301188588142395e-02 -1.071603298187255859e-01 1.124174818396568298e-01 1.413139104843139648e-01 1.254030317068099976e-01 -4.794002696871757507e-02 1.156768500804901123e-01 -3.252009162679314613e-03 1.249284669756889343e-01 -1.307353526353836060e-01 -3.617749214172363281e-01 9.234621375799179077e-02 -2.024331092834472656e-01 -3.196148574352264404e-01 9.121681004762649536e-02 -1.308246850967407227e-01 -2.142262086272239685e-02 1.586683839559555054e-01 -1.747485101222991943e-01 3.101539313793182373e-01 1.581401675939559937e-01 -4.101970233023166656e-03
-6.068145483732223511e-02 -1.506577827967703342e-03 -1.307515352964401245e-01 -1.292616277933120728e-01 -2.579610943794250488e-01 -1.000450253486633301e-01 2.580369114875793457e-01 -1.279379129409790039e-01 2.029106467962265015e-01 1.068570837378501892e-01 -7.493362575769424438e-02 -2.187926769256591797e-01 8.085476607084274292e-02 -1.048563141375780106e-02 2.040164321660995483e-01 -7.692600600421428680e-03 2.922715842723846436e-01 7.038447260856628418e-02 -1.481642425060272217e-01 1.996397376060485840e-01 -2.145869731903076172e-01 3.388179838657379150e-02 -3.048801422119140625e-01 2.282933592796325684e-01 2.569618523120880127e-01 -1.198467984795570374e-01 2.633442580699920654e-01 9.009136818349361420e-03 9.463949501514434814e-02 2.962071299552917480e-01 7.789417356252670288e-02 -2.270768135786056519e-01
8.571684360504150391e-03 -1.751408278942108154e-01 -2.512991428375244141e-01 -6.499536335468292236e-02 -3.730582594871520996e-01 7.341238856315612793e-02 3.622872233390808105e-01 1.435151547193527222e-01 -1.234848275780677795e-01 1.174197494983673096e-01 -3.701880574226379395e-01 1.133688688278198242e-01 -7.736466825008392334e-02 5.964449793100357056e-02 2.688754498958587646e-01 -7.688778638839721680e-02 2.290052324533462524e-01 1.417998075485229492e-01 -2.493852078914642334e-01 1.971609741449356079e-01 -8.605668693780899048e-02 6.562341004610061646e-02 -2.745986580848693848e-01 -1.370183229446411133e-01 -9.056121110916137695e-02 1.133630946278572083e-01 2.300601638853549957e-02 -3.355062380433082581e-02 9.865831583738327026e-02 -5.017290264368057251e-02 -1.500564813613891602e-01 4.252300411462783813e-02
-1.053968966007232666e-01 -4.215688258409500122e-02 -9.569877386093139648e-02 -1.069738809019327164e-02 -1.670912504196166992e-01 -8.268268406391143799e-02 4.367934539914131165e-02 6.289513409137725830e-02 1.116205751895904541e-01 1.620138734579086304e-01 -2.155795693397521973e-01 -1.350656896829605103e-01 3.510777950286865234e-01 9.525933861732482910e-02 -8.969631046056747437e-02 -1.852630972862243652e-01 1.430370509624481201e-01 -1.751290410757064819e-01 1.326233744621276855e-01 2.229119986295700073e-01 -1.155563965439796448e-01 1.280387490987777710e-01 -3.586416840553283691e-01 1.650697179138660431e-02 1.473796218633651733e-01 -1.247949823737144470e-01 2.185208052396774292e-01 -3.931750655174255371e-01 2.144990563392639160e-01 3.004281222820281982e-01 -2.538733370602130890e-02 -7.418416440486907959e-02
1.647258251905441284e-01 -1.484818756580352783e-01 -3.258628547191619873e-01 -1.603723168373107910e-01 8.760452270507812500e-02 -1.467887777835130692e-02 -5.494600534439086914e-02 -5.207493156194686890e-02 3.889822587370872498e-02 -2.444880828261375427e-02 3.179229423403739929e-02 -2.823640108108520508e-01 -6.130840629339218140e-02 3.151795566082000732e-01 2.923721969127655029e-01 3.416145741939544678e-01 3.802949786186218262e-01 7.383308559656143188e-02 1.015485450625419617e-01 9.805017150938510895e-03 3.834161907434463501e-02 7.728490978479385376e-02 -1.304533481597900391e-01 -1.972037255764007568e-01 1.775075942277908325e-01 -7.655115425586700439e-02 1.676620692014694214e-01 -1.870959550142288208e-01 -6.958378106355667114e-02 8.760057389736175537e-02 -4.238059744238853455e-02 -2.802343368530273438e-01
-1.072871014475822449e-01 -2.696911096572875977e-01 -1.951579153537750244e-01 -2.275927215814590454e-01 -7.542240619659423828e-02 5.601652711629867554e-02 2.269066572189331055e-01 2.777908146381378174e-01 1.477108895778656006e-01 9.527615457773208618e-02 -3.451721742749214172e-02 -8.580269664525985718e-02 1.749262660741806030e-01 1.703144609928131104e-01 2.527922093868255615e-01 -1.248053088784217834e-01 2.411758899688720703e-01 9.879212826490402222e-02 -6.882195174694061279e-02 4.731659963726997375e-02 1.604527682065963745e-01 1.250762641429901123e-01 -5.097398906946182251e-02 -4.543649852275848389e-01 1.525707244873046875e-01 1.594054996967315674e-01 2.322641946375370026e-02 1.762594729661941528e-01 1.453781574964523315e-01 1.057349368929862976e-01 5.514856427907943726e-02 -2.624257802963256836e-01
-2.052920907735824585e-01 -1.114968117326498032e-02 -2.236983627080917358e-01 -1.018226817250251770e-01 -2.881138026714324951e-01 1.692091859877109528e-02 1.181856095790863037e-01 -2.212020568549633026e-02 -1.400661170482635498e-01 -1.985519081354141235e-01 4.199907183647155762e-02 -8.060693740844726562e-02 5.850970372557640076e-02 2.215001732110977173e-01 -1.972276568412780762e-01 1.306067705154418945e-01 1.432521641254425049e-01 3.123287856578826904e-01 -1.515588164329528809e-01 4.582777991890907288e-02 -2.289866805076599121e-01 1.862788200378417969e-01 -2.324441373348236084e-01 -3.605286478996276855e-01 1.012625470757484436e-01 3.352702036499977112e-02 1.464126706123352051e-01 -2.925865948200225830e-01 2.887150645256042480e-02 -1.893478482961654663e-01 1.040805876255035400e-02 2.330686002969741821e-01
-8.047597855329513550e-02 4.301797971129417419e-02 -8.208558708429336548e-02 1.551845017820596695e-02 -2.790662348270416260e-01 7.157094776630401611e-02 2.556919157505035400e-01 -2.585543133318424225e-02 -1.933299005031585693e-01 -2.051386237144470215e-01 -1.099660843610763550e-01 -1.292456984519958496e-01 -2.295783013105392456e-01 -1.356893181800842285e-01 3.256933391094207764e-02 1.075357720255851746e-01 3.750806450843811035e-01 6.021359190344810486e-02 -8.967816084623336792e-02 1.009273156523704529e-01 7.042720913887023926e-02 -2.106185555458068848e-01 -5.044679045677185059e-01 8.137178421020507812e-02 1.602894514799118042e-01 1.167275682091712952e-01 -1.537920907139778137e-02 -1.493723690509796143e-01 -4.761996120214462280e-02 3.084301948547363281e-01 9.947421401739120483e-02 3.900602459907531738e-02
-1.835271865129470825e-01 8.941544592380523682e-02 -3.140632295981049538e-03 -1.760750412940979004e-01 -8.102530986070632935e-02 9.056531637907028198e-02 1.627859622240066528e-01 1.924266107380390167e-02 -2.558189332485198975e-01 2.065189480781555176e-01 -4.183813929557800293e-01 -6.484822928905487061e-02 -1.397230923175811768e-01 4.885458201169967651e-02 -1.056092083454132080e-01 1.017988324165344238e-01 3.215516805648803711e-01 1.071290448307991028e-01 2.343589514493942261e-01 -3.409498184919357300e-02 3.521671146154403687e-02 -7.846429198980331421e-02 -1.306501179933547974e-01 -4.358140826225280762e-01 -1.246430724859237671e-01 8.166064321994781494e-02 1.306132227182388306e-01 -4.617752507328987122e-02 1.689886860549449921e-02 3.155780136585235596e-01 -1.670962423086166382e-01 -1.883310824632644653e-02
-2.061907649040222168e-01 -6.111304834485054016e-02 -3.385867178440093994e-01 -1.637729704380035400e-01 1.044028103351593018e-01 3.076479136943817139e-01 1.477198153734207153e-01 2.143284082412719727e-01 -1.983642727136611938e-01 2.913649752736091614e-02 -2.075788825750350952e-01 -5.624433979392051697e-02 -2.656819820404052734e-01 2.455684691667556763e-01 2.124584168195724487e-01 -1.634438484907150269e-01 -1.119192242622375488e-01 -4.840500652790069580e-02 -2.061455249786376953e-01 2.343367040157318115e-01 -9.287059307098388672e-02 6.427489966154098511e-02 -2.176168709993362427e-01 -1.302642375230789185e-01 -3.779267892241477966e-02 9.153314679861068726e-02 2.231821864843368530e-01 -1.665571033954620361e-01 -2.093514427542686462e-02 2.671962976455688477e-01 -3.355665504932403564e-02 -1.062498986721038818e-02
5.416346713900566101e-02 -2.010727375745773315e-01 -2.717241346836090088e-01 -1.968610584735870361e-01 7.704088347963988781e-04 -3.354226946830749512e-01 -2.580792084336280823e-02 5.916206911206245422e-02 -2.450226545333862305e-01 1.643091291189193726e-01 -1.539036631584167480e-01 -8.589816093444824219e-02 8.326138556003570557e-02 7.865204662084579468e-02 1.104826629161834717e-01 -1.327189505100250244e-01 6.563992053270339966e-02 4.261664748191833496e-01 5.514368042349815369e-02 -1.014412287622690201e-02 -6.822852045297622681e-02 1.223199442028999329e-01 -2.500862181186676025e-01 -3.035449683666229248e-01 1.263746619224548340e-01 1.122771650552749634e-01 1.548580527305603027e-01 -3.293035626411437988e-01 -1.711602061986923218e-01 3.476095572113990784e-02 3.506847470998764038e-02 1.011543273925781250e-01
-9.769650548696517944e-02 -1.321499198675155640e-01 -2.660658359527587891e-01 -5.424819886684417725e-02 7.127711921930313110e-02 2.925631999969482422e-01 1.791945248842239380e-01 2.787829935550689697e-01 -1.676463037729263306e-01 4.665390029549598694e-02 -1.505702733993530273e-01 -3.185472190380096436e-01 -3.930115327239036560e-02 4.518828094005584717e-01 5.331225693225860596e-02 -2.417197525501251221e-01 9.806397557258605957e-02 -6.700705736875534058e-02 8.379104733467102051e-02 -1.051604002714157104e-01 -1.255556344985961914e-01 3.951145708560943604e-02 -1.118779331445693970e-01 -1.582740992307662964e-01 1.617614626884460449e-01 1.566409915685653687e-01 1.936918348073959351e-01 -9.463413059711456299e-02 -1.119221001863479614e-01 2.735097706317901611e-01 7.480756938457489014e-02 1.140831410884857178e-02
-4.609020799398422241e-02 1.442287564277648926e-01 -2.065713107585906982e-01 -1.068845242261886597e-01 -2.037208825349807739e-01 -1.933964490890502930e-01 1.939005553722381592e-01 -2.030107751488685608e-02 -1.950720250606536865e-01 2.295345664024353027e-01 -2.283680886030197144e-01 -9.276993572711944580e-02 -2.410209551453590393e-02 7.617568969726562500e-02 2.273869812488555908e-01 6.747792940586805344e-04 3.503459095954895020e-01 9.347141534090042114e-02 -1.368345171213150024e-01 2.085306495428085327e-01 -2.909107208251953125e-01 1.379369348287582397e-01 -3.205881118774414062e-01 2.403930015861988068e-02 1.422638595104217529e-01 -2.176338806748390198e-02 -1.082578673958778381e-01 3.610526770353317261e-02 1.840938180685043335e-01 2.229397445917129517e-01 -7.338594645261764526e-02 -2.703055441379547119e-01
1.146974563598632812e-01 -8.776738494634628296e-02 -1.774303168058395386e-01 -4.407202452421188354e-02 1.939024627208709717e-01 -6.810745596885681152e-02 -2.971814386546611786e-02 -5.648654326796531677e-02 -2.874591350555419922e-01 -2.533371374011039734e-02 -8.968798071146011353e-02 -2.175379097461700439e-01 1.021944805979728699e-01 1.287752687931060791e-01 2.379893958568572998e-01 -3.728117048740386963e-02 3.920350670814514160e-01 5.909547209739685059e-02 1.351257413625717163e-01 1.654775142669677734e-01 3.543549031019210815e-02 6.744179408997297287e-03 -3.028213977813720703e-01 -2.731546163558959961e-01 1.816502958536148071e-01 2.146856337785720825e-01 2.687016129493713379e-01 -1.405957639217376709e-01 -2.174492925405502319e-01 1.465834677219390869e-01 1.610197871923446655e-02 2.553123533725738525e-01
-8.787620067596435547e-02 8.033192157745361328e-02 -2.104294896125793457e-01 -4.552227258682250977e-02 -2.165591865777969360e-01 -7.476203888654708862e-02 4.541752859950065613e-02 -6.083291769027709961e-02 -1.562469005584716797e-01 7.309123128652572632e-02 -1.416895985603332520e-01 -3.797705471515655518e-02 6.213600561022758484e-02 2.205698192119598389e-01 2.664241790771484375e-01 -1.789015531539916992e-01 3.304035663604736328e-01 -1.081588640809059143e-01 -1.442660987377166748e-01 2.363126128911972046e-01 -2.652149796485900879e-01 1.570858657360076904e-01 -3.303949534893035889e-01 -6.985760992392897606e-04 2.024943232536315918e-01 -1.755699366331100464e-01 -6.011861190199851990e-02 -1.646084189414978027e-01 8.967635780572891235e-02 1.996038407087326050e-01 -1.837501227855682373e-01 -2.975971698760986328e-01
-1.485960632562637329e-01 -1.131263971328735352e-01 -1.438066512346267700e-01 -1.085803005844354630e-02 -1.302534937858581543e-01 -1.591664701700210571e-01 1.298668086528778076e-01 1.252231933176517487e-02 -6.534463167190551758e-02 6.810148805379867554e-02 -2.310225963592529297e-01 -2.353789359331130981e-01 4.383453726768493652e-02 2.035327702760696411e-01 1.844547986984252930e-01 -1.198764368891716003e-01 4.326296746730804443e-01 -8.885823190212249756e-02 -1.412607133388519287e-01 2.563869953155517578e-01 -2.326609194278717041e-01 1.130572482943534851e-01 -2.689776718616485596e-01 9.387852996587753296e-02 1.673633456230163574e-01 -1.559183895587921143e-01 -1.433281749486923218e-01 -1.883218437433242798e-01 1.399725377559661865e-01 1.943598985671997070e-01 -2.640853822231292725e-01 -1.063540652394294739e-01
1.401164531707763672e-01 2.237265929579734802e-02 -2.853969335556030273e-01 -1.149768680334091187e-01 -1.705594658851623535e-01 -1.418730169534683228e-01 1.002647355198860168e-01 3.176333606243133545e-01 1.927246898412704468e-02 2.340276539325714111e-01 1.142108812928199768e-01 -1.674753725528717041e-01 1.205510273575782776e-01 1.230810582637786865e-01 -1.082572415471076965e-01 -1.022700313478708267e-02 1.542854756116867065e-01 -5.956241488456726074e-02 9.763104468584060669e-02 2.890184819698333740e-01 -5.476246774196624756e-02 4.143743813037872314e-01 -1.834547519683837891e-01 -2.522671222686767578e-01 2.169960290193557739e-01 -1.167464256286621094e-01 -8.519782125949859619e-02 -1.657707691192626953e-01 2.000192552804946899e-01 1.266161911189556122e-02 2.428943812847137451e-01 1.610333472490310669e-02
-1.425526440143585205e-01 -1.533068418502807617e-01 -3.069082498550415039e-01 -2.629930377006530762e-01 1.562831923365592957e-02 2.390461564064025879e-01 1.029345989227294922e-01 1.508762501180171967e-02 -1.711183637380599976e-01 1.198885217308998108e-01 -1.373231709003448486e-01 -1.721965521574020386e-01 -5.031868815422058105e-03 3.378992974758148193e-01 -1.749322265386581421e-01 -1.107907444238662720e-01 4.625428467988967896e-02 3.424701094627380371e-02 1.670774072408676147e-01 -1.091734915971755981e-01 -1.719308346509933472e-01 -1.516000777482986450e-01 -1.145419850945472717e-01 -3.051453828811645508e-01 2.922791540622711182e-01 1.616747826337814331e-01 1.474594622850418091e-01 -8.967381715774536133e-02 -1.184459682554006577e-02 8.122555166482925415e-02 2.315046638250350952e-01 -2.678801715373992920e-01
-2.880878150463104248e-01 -2.531851232051849365e-01 -2.971826791763305664e-01 -5.795982480049133301e-02 -2.463581264019012451e-01 -1.010174825787544250e-01 1.590842753648757935e-01 -1.871541738510131836e-01 -1.063506975769996643e-01 -1.142270117998123169e-01 6.070686131715774536e-02 -1.239025667309761047e-01 1.797717362642288208e-01 4.991612862795591354e-03 2.097147330641746521e-02 1.823460906744003296e-01 2.234617322683334351e-01 6.966853514313697815e-03 1.072042658925056458e-01 8.071143180131912231e-02 -1.097581610083580017e-01 2.142883539199829102e-01 -2.421073764562606812e-01 -5.149814486503601074e-01 -1.147526409476995468e-02 1.511868536472320557e-01 9.670560806989669800e-02 -5.410083755850791931e-02 -1.233533918857574463e-01 -8.325213193893432617e-02 1.664722897112369537e-02 1.144337579607963562e-01
-1.532677263021469116e-01 -9.028677642345428467e-02 -2.548632919788360596e-01 7.366002351045608521e-02 -1.053376644849777222e-01 4.266673699021339417e-02 3.801752626895904541e-02 1.338986605405807495e-01 -2.033336833119392395e-02 2.245567739009857178e-01 -2.117311805486679077e-01 -7.397763431072235107e-02 1.915645413100719452e-02 1.965295672416687012e-01 -1.177242584526538849e-02 -1.822406798601150513e-01 5.756909400224685669e-02 1.482463926076889038e-01 1.505594998598098755e-01 2.630386650562286377e-01 -1.032499000430107117e-01 2.896133577451109886e-03 -3.569220304489135742e-01 -3.673617243766784668e-01 1.748042404651641846e-01 2.249441891908645630e-01 7.217726111412048340e-02 3.556605279445648193e-01 -1.172725632786750793e-01 1.349978148937225342e-01 -1.460172086954116821e-01 1.894152164459228516e-01
-4.051944613456726074e-02 -1.749260425567626953e-01 -3.595491349697113037e-01 -4.257830604910850525e-02 -1.049122214317321777e-01 1.444129198789596558e-01 2.981441915035247803e-01 1.383946388959884644e-01 -1.082418411970138550e-01 -9.861400723457336426e-02 -1.652142107486724854e-01 -2.288351655006408691e-01 -1.174368411302566528e-01 2.689457237720489502e-01 1.216751560568809509e-01 2.652138471603393555e-02 -1.191109325736761093e-02 2.023371905088424683e-01 2.553167343139648438e-01 -1.565784215927124023e-01 -1.475640088319778442e-01 3.715641051530838013e-02 -2.800006791949272156e-02 -2.496313750743865967e-01 2.311359941959381104e-01 -5.653157830238342285e-02 1.298387199640274048e-01 -1.120869368314743042e-01 -8.530418574810028076e-02 2.806606590747833252e-01 1.270341575145721436e-01 -2.979343235492706299e-01
-8.675961755216121674e-03 1.064595393836498260e-02 -3.924981355667114258e-01 -1.081413701176643372e-01 6.094187498092651367e-02 1.648707985877990723e-01 1.725604832172393799e-01 1.326287239789962769e-01 -2.268998473882675171e-01 1.545817106962203979e-01 -4.168894290924072266e-01 -4.533093795180320740e-02 -3.122268021106719971e-01 1.384533941745758057e-01 1.359871774911880493e-01 -1.604099273681640625e-01 1.759194731712341309e-01 1.795544773340225220e-01 1.247801929712295532e-01 1.126517634838819504e-02 -1.327153742313385010e-01 2.321035973727703094e-02 -1.443731933832168579e-01 -1.271564364433288574e-01 5.317616462707519531e-02 8.857682347297668457e-02 1.317122578620910645e-01 -1.272819638252258301e-01 -1.781475841999053955e-01 2.058987319469451904e-01 -1.953916102647781372e-01 -2.304534316062927246e-01
-1.207113638520240784e-01 -1.114167422056198120e-01 1.647369712591171265e-01 1.247774064540863037e-01 -1.366185247898101807e-01 1.312222927808761597e-01 2.033167779445648193e-01 6.647919863462448120e-02 -9.471806138753890991e-02 -1.980150043964385986e-01 -8.005568385124206543e-02 -7.697600126266479492e-02 5.754902213811874390e-02 1.407523173838853836e-02 1.223238930106163025e-01 8.775367401540279388e-03 3.670464754104614258e-01 2.579210102558135986e-01 -1.882140040397644043e-01 -1.302230656147003174e-01 1.827499121427536011e-01 1.173322461545467377e-02 -4.673148691654205322e-01 -1.780418306589126587e-01 1.981337368488311768e-01 -6.341134756803512573e-02 5.701961368322372437e-02 2.244708240032196045e-01 1.513599008321762085e-01 3.184253573417663574e-01 1.055144444108009338e-01 -3.557005256880074739e-04
-1.958312839269638062e-01 -1.666896790266036987e-01 -3.157595694065093994e-01 6.444687396287918091e-02 1.408329457044601440e-01 3.601922392845153809e-01 2.708532214164733887e-01 1.417718380689620972e-01 -1.854978501796722412e-01 -1.844810843467712402e-01 -2.418307363986968994e-01 -1.584816128015518188e-01 2.088594436645507812e-01 2.286858707666397095e-01 6.683665513992309570e-02 -5.390386283397674561e-02 1.266504358500242233e-02 -2.559091709554195404e-02 2.291397657245397568e-03 -9.938978403806686401e-02 -2.078606635332107544e-01 2.992447465658187866e-02 -2.158869504928588867e-01 -2.332690060138702393e-01 1.780146509408950806e-01 -6.817340850830078125e-02 2.028247714042663574e-01 -4.969634860754013062e-02 -1.877807825803756714e-01 2.347344607114791870e-01 -6.526690721511840820e-02 -3.538819029927253723e-02
-2.829706482589244843e-02 7.409767061471939087e-02 -3.835373520851135254e-01 -3.746019303798675537e-01 -1.263869851827621460e-01 -1.505298018455505371e-01 9.074654430150985718e-02 -1.621137931942939758e-02 -9.339357912540435791e-02 4.619514569640159607e-02 1.228010952472686768e-01 -3.039814531803131104e-01 -1.736744344234466553e-01 3.519657254219055176e-01 1.491478830575942993e-01 2.216611802577972412e-01 2.102351933717727661e-01 1.423177868127822876e-01 -5.483480170369148254e-02 -7.038451265543699265e-03 2.401258423924446106e-02 -8.057556301355361938e-02 -1.622649841010570526e-02 -2.266629934310913086e-01 2.547724545001983643e-01 -4.891577363014221191e-02 2.316041886806488037e-01 -8.092616498470306396e-02 5.127342790365219116e-02 1.517503261566162109e-01 -1.011934578418731689e-01 -1.605660915374755859e-01
-1.959850341081619263e-01 -2.678458392620086670e-01 -2.327200397849082947e-02 -9.152446687221527100e-02 2.174581587314605713e-02 6.462470442056655884e-02 -6.534498184919357300e-02 3.643568232655525208e-02 -1.870954483747482300e-01 1.683362573385238647e-01 -4.514352604746818542e-02 -9.106077998876571655e-02 -5.135957896709442139e-02 3.261053189635276794e-02 8.974873274564743042e-02 -3.704151511192321777e-01 1.862664520740509033e-01 2.507609724998474121e-01 1.331566274166107178e-01 2.405040711164474487e-01 -1.239311024546623230e-01 1.344643533229827881e-01 -3.494010865688323975e-01 -2.212267071008682251e-01 2.247243374586105347e-02 -1.558896154165267944e-01 3.904089629650115967e-01 2.165881544351577759e-01 1.848840713500976562e-01 3.305526450276374817e-03 9.947086125612258911e-02 -4.704913496971130371e-02
-1.046515107154846191e-01 1.450490765273571014e-02 -2.963859438896179199e-01 -1.515485942363739014e-01 8.885388821363449097e-02 2.667944729328155518e-01 1.995020508766174316e-01 2.292672097682952881e-01 8.894202113151550293e-02 -1.480670738965272903e-02 8.467507362365722656e-02 -9.816170483827590942e-02 1.339773833751678467e-01 1.951321661472320557e-01 -1.212163865566253662e-01 -1.414261907339096069e-01 2.941079139709472656e-01 1.432905346155166626e-01 -9.151539206504821777e-02 2.123619914054870605e-01 7.767135649919509888e-02 2.860342860221862793e-01 -2.053767628967761993e-02 -4.430062770843505859e-01 7.960495352745056152e-02 1.451400220394134521e-01 3.860056167468428612e-03 1.341007202863693237e-01 1.594505906105041504e-01 1.634153127670288086e-01 5.278592929244041443e-02 -2.135077416896820068e-01
9.026029706001281738e-02 5.054727196693420410e-02 -4.195959270000457764e-01 -2.404882758855819702e-01 -5.620145797729492188e-02 1.914311796426773071e-01 8.213088661432266235e-02 3.079747036099433899e-02 -1.760524660348892212e-01 4.474158585071563721e-02 -4.449123889207839966e-02 -3.773617744445800781e-01 -1.483453363180160522e-01 2.959632314741611481e-02 -3.119491040706634521e-02 5.030293762683868408e-02 1.435539722442626953e-01 2.336454987525939941e-01 -6.393279135227203369e-02 -1.519848853349685669e-01 -3.299450576305389404e-01 1.968352645635604858e-01 -1.614899337291717529e-01 -2.443927526473999023e-01 -7.800688035786151886e-03 -1.705020070075988770e-01 1.854941993951797485e-01 -7.136664353311061859e-03 -1.581506729125976562e-01 1.381776332855224609e-01 8.896219544112682343e-03 -2.461030185222625732e-01
-6.129530817270278931e-02 4.004089161753654480e-02 -1.436075419187545776e-01 -3.453304171562194824e-01 -1.700155287981033325e-01 5.349537357687950134e-02 2.993836253881454468e-02 -3.528645029291510582e-03 -1.383152604103088379e-01 -1.512412279844284058e-01 -1.945404261350631714e-01 -6.697774678468704224e-02 -7.747945189476013184e-02 -1.371053457260131836e-01 -5.113728344440460205e-02 4.020741209387779236e-02 8.747879415750503540e-02 1.794496327638626099e-01 -2.547308430075645447e-02 1.409168727695941925e-02 1.069999858736991882e-02 -2.474511563777923584e-01 -2.267160862684249878e-01 -5.520142912864685059e-01 1.150038093328475952e-01 2.125521749258041382e-01 3.731093406677246094e-01 -1.013313606381416321e-01 6.925611943006515503e-02 1.845518201589584351e-01 -6.157458946108818054e-02 -4.398650955408811569e-03
6.306093186140060425e-02 4.741041734814643860e-02 -2.824405431747436523e-01 -6.732396036386489868e-02 3.656074404716491699e-02 2.077572792768478394e-01 3.443829715251922607e-01 8.357338607311248779e-02 -1.178595721721649170e-01 2.890644669532775879e-01 -1.233944222331047058e-01 -1.477699577808380127e-01 2.001370191574096680e-01 -9.061148017644882202e-02 1.301434636116027832e-02 -2.402730137109756470e-01 1.256114691495895386e-01 3.852695599198341370e-02 2.551683485507965088e-01 2.920099496841430664e-01 7.749413698911666870e-02 2.420233935117721558e-01 -3.372421860694885254e-01 -2.961181104183197021e-01 8.566118776798248291e-02 -7.229452580213546753e-02 7.510203868150711060e-02 1.397590339183807373e-01 5.420147255063056946e-02 7.283420860767364502e-02 -9.404017031192779541e-02 -1.012118756771087646e-01
8.413405716419219971e-02 -1.316751167178153992e-02 -2.221242040395736694e-01 -2.694173455238342285e-01 -2.464934438467025757e-01 9.038530290126800537e-03 1.682792454957962036e-01 1.413666158914566040e-01 5.732249841094017029e-02 -3.726995736360549927e-02 -1.883930712938308716e-01 -4.636852443218231201e-01 2.912373542785644531e-01 5.049624294042587280e-02 5.653056874871253967e-02 1.149474382400512695e-01 2.411046773195266724e-01 3.017045855522155762e-01 -1.556412875652313232e-01 9.435752779245376587e-02 -3.212849050760269165e-02 9.073837101459503174e-02 9.142246097326278687e-02 -2.184236496686935425e-01 1.258999258279800415e-01 1.224476918578147888e-01 1.985099911689758301e-01 8.493060618638992310e-02 -3.354350849986076355e-02 2.021216303110122681e-01 -1.687900573015213013e-01 8.474732935428619385e-02
-5.029501393437385559e-02 -5.185513570904731750e-02 -2.627040743827819824e-01 -1.641765534877777100e-01 -8.265589177608489990e-02 5.424326658248901367e-02 1.754539012908935547e-01 1.573634743690490723e-01 7.103286683559417725e-02 1.818136870861053467e-01 1.850658059120178223e-01 -2.259354442358016968e-01 2.067620307207107544e-01 -4.595735296607017517e-02 4.986791685223579407e-02 -1.209746897220611572e-01 4.710541293025016785e-02 6.900718808174133301e-02 1.572037041187286377e-01 3.744476139545440674e-01 7.590932399034500122e-02 1.911814361810684204e-01 -3.789393901824951172e-01 -4.500080645084381104e-01 -2.567548118531703949e-02 1.718595474958419800e-01 6.845103949308395386e-02 1.424179673194885254e-01 4.822035878896713257e-02 3.576057404279708862e-02 1.304839402437210083e-01 -1.095292046666145325e-01
-1.595958322286605835e-01 5.486200004816055298e-02 -1.500153690576553345e-01 -1.264743804931640625e-01 2.690239250659942627e-01 -2.356235831975936890e-01 3.791731595993041992e-02 2.493200600147247314e-01 1.626011431217193604e-01 -2.093617804348468781e-02 -1.539787650108337402e-01 -8.665965497493743896e-02 -4.544252902269363403e-02 1.421356201171875000e-01 -1.509627699851989746e-01 2.259957343339920044e-01 2.049051076173782349e-01 1.961839348077774048e-01 -2.674333155155181885e-01 2.268992960453033447e-01 -5.404932890087366104e-03 6.246893480420112610e-02 -3.222926259040832520e-01 -3.662250339984893799e-01 8.574292808771133423e-02 1.418293733149766922e-02 2.154664508998394012e-02 2.221546620130538940e-01 1.276584565639495850e-01 2.242759019136428833e-01 1.316869407892227173e-01 2.427862770855426788e-02
-1.792104914784431458e-02 -1.443950831890106201e-01 -3.587879240512847900e-01 -9.509098529815673828e-02 -7.550910115242004395e-02 -7.275391370058059692e-02 1.164320856332778931e-01 3.476683497428894043e-01 -4.381335526704788208e-02 7.302709127543494105e-05 -6.389244645833969116e-02 -3.246392011642456055e-01 5.608973652124404907e-02 5.739070475101470947e-02 1.049381792545318604e-01 -4.088801890611648560e-02 1.158645302057266235e-01 8.776751905679702759e-02 3.590338677167892456e-02 2.416881024837493896e-01 -1.096816137433052063e-01 1.061216518282890320e-01 3.045266866683959961e-02 -4.582960605621337891e-01 -7.232017815113067627e-02 -2.960224151611328125e-01 -1.336380988359451294e-01 -1.482560019940137863e-02 -2.046204358339309692e-01 3.074045181274414062e-01 1.548137236386537552e-02 -4.987867176532745361e-02
1.266634836792945862e-02 -2.874315679073333740e-01 -1.137320697307586670e-01 -5.873941257596015930e-02 -9.818337112665176392e-02 1.047316789627075195e-01 1.681162565946578979e-01 -4.909493774175643921e-02 2.299781516194343567e-02 3.060245215892791748e-01 -9.386409819126129150e-02 -6.373265385627746582e-02 1.233602464199066162e-01 9.061224758625030518e-02 -2.414239943027496338e-02 -6.811501458287239075e-03 7.523345947265625000e-02 -7.628329913131892681e-04 1.053533777594566345e-01 4.076207280158996582e-01 -1.085542663931846619e-01 2.466395497322082520e-01 -3.463316857814788818e-01 -2.447021007537841797e-01 3.845882415771484375e-01 1.130836158990859985e-01 -1.713096536695957184e-02 4.533491283655166626e-02 2.567172050476074219e-01 1.863263547420501709e-01 1.357809454202651978e-01 3.143839910626411438e-02
-2.296637743711471558e-01 -1.601363122463226318e-01 -1.271941512823104858e-01 1.521732360124588013e-01 -1.858371868729591370e-02 8.245502598583698273e-03 2.371562719345092773e-01 -7.875950075685977936e-03 -7.155694812536239624e-02 7.078406214714050293e-02 -3.136641085147857666e-01 -1.057823747396469116e-01 -4.621712490916252136e-02 2.915264666080474854e-01 2.707603573799133301e-01 -3.144331872463226318e-01 3.321329653263092041e-01 1.515309661626815796e-01 -1.303593516349792480e-01 1.105034947395324707e-01 -1.496233940124511719e-01 1.825009733438491821e-01 -2.689513564109802246e-01 3.000692836940288544e-02 1.836705952882766724e-01 -1.253235936164855957e-01 -2.027558386325836182e-01 3.317494690418243408e-02 -5.898928642272949219e-02 1.503557413816452026e-01 -1.920273452997207642e-01 2.298842370510101318e-02
-7.084260135889053345e-02 1.347891241312026978e-01 -1.692038029432296753e-01 -1.326195299625396729e-01 -1.215659901499748230e-01 -7.008418440818786621e-02 1.994349360466003418e-01 7.472813129425048828e-02 4.546942934393882751e-02 2.682329714298248291e-01 -3.093318343162536621e-01 -2.368431240320205688e-01 1.150455977767705917e-02 1.146686151623725891e-01 2.310801446437835693e-01 -1.238981187343597412e-01 2.047785967588424683e-01 -2.699120203033089638e-03 -1.118032187223434448e-01 1.455293893814086914e-01 -2.195861935615539551e-01 6.612920761108398438e-02 -4.428367018699645996e-01 1.279230415821075439e-01 2.293087840080261230e-01 -1.441435664892196655e-01 -8.738309144973754883e-02 7.516442332416772842e-03 1.833871454000473022e-01 2.399819642305374146e-01 -7.360517233610153198e-02 -1.983611732721328735e-01
-2.115237414836883545e-01 -1.110057812184095383e-02 -5.506575107574462891e-01 6.490595638751983643e-02 4.556718468666076660e-02 6.542945653200149536e-02 2.717347741127014160e-01 -2.464624121785163879e-02 -2.149538546800613403e-01 3.001802787184715271e-02 -2.663364708423614502e-01 -1.610837727785110474e-01 9.852278977632522583e-02 1.682184636592864990e-01 -1.692495495080947876e-01 -7.050190865993499756e-02 3.242439404129981995e-02 1.305317133665084839e-01 1.441122964024543762e-02 -1.209779176861047745e-02 -3.608096837997436523e-01 -2.168269753456115723e-01 -3.585755079984664917e-02 -1.757789850234985352e-01 1.858381778001785278e-01 1.432858109474182129e-01 1.723276525735855103e-01 -5.655333399772644043e-02 -2.012366801500320435e-02 1.521527022123336792e-01 -1.334310695528984070e-02 -1.084588915109634399e-01
-1.818557828664779663e-01 -2.931604087352752686e-01 -1.856708526611328125e-01 3.922569751739501953e-02 -4.389444738626480103e-02 -4.004240408539772034e-02 4.099018275737762451e-01 7.057182490825653076e-02 4.158588871359825134e-02 -4.609195166267454624e-04 -2.178101092576980591e-01 -2.415201440453529358e-02 5.011164024472236633e-02 8.713445067405700684e-02 3.283459246158599854e-01 -3.206209540367126465e-01 3.915335834026336670e-01 3.568150475621223450e-02 -1.432505697011947632e-01 4.023150727152824402e-02 -2.285747975111007690e-02 9.453158080577850342e-02 -2.118312865495681763e-01 -1.032186076045036316e-01 2.462470531463623047e-01 1.546195000410079956e-01 -1.819846332073211670e-01 3.956979885697364807e-02 -9.728337824344635010e-02 6.137503311038017273e-02 7.898090779781341553e-02 -1.325986534357070923e-01
-3.549582362174987793e-01 4.616264626383781433e-02 -3.442207872867584229e-01 -4.981839656829833984e-02 -2.068010717630386353e-01 4.005609452724456787e-02 1.117898970842361450e-01 1.974416971206665039e-01 1.639349460601806641e-01 2.073972136713564396e-04 3.707787394523620605e-02 3.115611895918846130e-02 -1.114146560430526733e-01 -7.409162819385528564e-02 9.254833310842514038e-02 -2.811680734157562256e-01 1.361942142248153687e-01 7.113161031156778336e-03 -1.012659147381782532e-01 -1.730781048536300659e-02 -2.019132487475872040e-02 -3.366090655326843262e-01 -4.084280431270599365e-01 -1.990506649017333984e-01 3.769121319055557251e-02 3.398669138550758362e-02 -7.560358196496963501e-02 -3.288979828357696533e-01 1.355063021183013916e-01 -1.117128413170576096e-02 -9.003422409296035767e-02 -1.671779900789260864e-01
1.073613315820693970e-01 -3.013061583042144775e-01 -7.733789086341857910e-02 7.373297214508056641e-02 4.485241696238517761e-02 -2.444155886769294739e-02 2.746066153049468994e-01 1.730141788721084595e-01 2.175423502922058105e-01 2.800380885601043701e-01 -7.958180271089076996e-03 -2.884823977947235107e-01 1.043985486030578613e-01 1.495224982500076294e-01 -2.694395184516906738e-02 5.717458669096231461e-03 1.024135053157806396e-01 4.490684345364570618e-02 1.765902489423751831e-01 1.737882499583065510e-03 -4.261452555656433105e-01 2.561850845813751221e-01 -3.734350502490997314e-01 -2.118300646543502808e-01 -6.267251074314117432e-02 9.996753185987472534e-02 -5.272231623530387878e-02 -8.851367980241775513e-02 -1.181640699505805969e-01 1.410982459783554077e-01 -2.985399775207042694e-02 -2.693452872335910797e-02
-1.400349587202072144e-01 -1.942142844200134277e-02 -1.638237982988357544e-01 -1.638232618570327759e-01 -2.562456727027893066e-01 8.391779661178588867e-02 1.350828856229782104e-01 -1.725529432296752930e-01 2.341091930866241455e-01 1.408564001321792603e-01 -1.596064418554306030e-01 -1.668798327445983887e-01 3.576602786779403687e-02 1.079854518175125122e-01 1.460008174180984497e-01 -1.895563490688800812e-02 2.577503919601440430e-01 3.880577906966209412e-02 -1.021635681390762329e-01 9.997138381004333496e-02 -2.983397543430328369e-01 1.032755002379417419e-01 -3.908226191997528076e-01 2.025720626115798950e-01 1.370216906070709229e-01 -1.051898896694183350e-01 2.538044750690460205e-01 -7.149957865476608276e-02 1.448031961917877197e-01 3.196107149124145508e-01 6.107107177376747131e-02 -1.870399266481399536e-01
-1.309079527854919434e-01 -4.839768260717391968e-02 -7.180837541818618774e-02 -1.917373090982437134e-01 -3.023500740528106689e-01 -4.766327515244483948e-02 1.410461962223052979e-01 1.660811714828014374e-02 1.309896707534790039e-01 1.233403161168098450e-01 -1.697142422199249268e-01 -2.065391987562179565e-01 1.578034311532974243e-01 -1.198423095047473907e-03 1.467848867177963257e-01 4.711528494954109192e-02 3.178156614303588867e-01 1.138521656394004822e-01 -1.282718330621719360e-01 2.384216636419296265e-01 -2.503378391265869141e-01 1.775274872779846191e-01 -3.965940475463867188e-01 1.845657676458358765e-01 1.361522376537322998e-01 -1.972558200359344482e-01 2.077880501747131348e-01 8.081496506929397583e-02 7.730902731418609619e-02 2.292639166116714478e-01 -6.486955285072326660e-02 -1.718652695417404175e-01
-6.378079764544963837e-03 2.458654716610908508e-02 -1.871735304594039917e-01 -2.555514276027679443e-01 -3.361455202102661133e-01 6.574844568967819214e-02 1.141113191843032837e-01 6.193617358803749084e-02 3.083679974079132080e-01 2.665832340717315674e-01 8.188424259424209595e-02 -2.317052781581878662e-01 -1.064497381448745728e-01 1.234006583690643311e-01 1.961046159267425537e-01 3.808163851499557495e-02 2.143833935260772705e-01 -1.840789169073104858e-01 -3.767448069993406534e-04 2.335091121494770050e-03 -1.766886860132217407e-01 1.502780616283416748e-01 -3.244817852973937988e-01 6.385381519794464111e-02 1.139535903930664062e-01 1.359293609857559204e-01 2.868166565895080566e-01 -1.612281426787376404e-02 1.629447191953659058e-01 2.479764819145202637e-01 1.687443628907203674e-02 -1.627601236104965210e-01
-1.276495903730392456e-01 1.414839476346969604e-01 -2.523836791515350342e-01 -1.296686977148056030e-01 1.341949850320816040e-01 5.986089631915092468e-02 2.419256567955017090e-01 3.380433097481727600e-02 -2.212297171354293823e-01 7.804270368069410324e-03 -1.347517222166061401e-02 -1.002797856926918030e-01 8.727355301380157471e-02 2.541840821504592896e-02 3.230986371636390686e-02 8.434920012950897217e-02 9.154544025659561157e-02 2.936286330223083496e-01 1.961085349321365356e-01 1.783984899520874023e-01 -2.000116407871246338e-01 -4.078940954059362411e-03 -2.466534525156021118e-01 -3.828679025173187256e-01 2.457240521907806396e-01 2.049794197082519531e-01 3.246190249919891357e-01 -3.220585361123085022e-02 -2.067171782255172729e-01 -3.210103511810302734e-02 2.450167238712310791e-01 3.625258803367614746e-02
-1.299210637807846069e-01 -1.786477118730545044e-01 -3.023312985897064209e-01 -7.824474573135375977e-02 -8.901393413543701172e-02 3.639725595712661743e-02 2.774788141250610352e-01 3.836946785449981689e-01 6.364396959543228149e-02 1.034195721149444580e-01 8.041221648454666138e-02 -1.017529293894767761e-01 2.121169120073318481e-01 1.977342516183853149e-01 -1.724678725004196167e-01 -2.030926942825317383e-01 4.322821646928787231e-02 5.520111694931983948e-02 5.099325627088546753e-02 3.169945776462554932e-01 -9.739967435598373413e-02 2.679139375686645508e-01 -2.328777313232421875e-01 -1.394135057926177979e-01 1.730198860168457031e-01 8.289944380521774292e-02 -8.121809363365173340e-02 8.904790133237838745e-02 4.680896922945976257e-02 -4.851314797997474670e-02 -3.405887261033058167e-02 -3.370330631732940674e-01
-2.985122501850128174e-01 8.034116774797439575e-02 -2.293677255511283875e-02 -9.780483692884445190e-02 -1.823476552963256836e-01 -1.457705721259117126e-02 6.528548151254653931e-02 1.831746250391006470e-01 4.876389726996421814e-02 1.481131464242935181e-01 1.118942052125930786e-01 -4.303236957639455795e-03 -7.988034933805465698e-02 9.479101747274398804e-02 -1.106526553630828857e-01 1.413460373878479004e-01 -1.557521671056747437e-01 2.057449370622634888e-01 -4.031321406364440918e-02 1.485983878374099731e-01 9.435421228408813477e-02 2.722837775945663452e-02 -4.889706969261169434e-01 -3.234978020191192627e-01 2.841026186943054199e-01 -2.255377322435379028e-01 3.647309541702270508e-02 -1.883198767900466919e-01 -1.487330198287963867e-01 -2.553343074396252632e-03 3.080935776233673096e-01 -9.753392636775970459e-02
-6.821124255657196045e-02 -1.442131702788174152e-03 1.392214093357324600e-02 -2.182386517524719238e-01 -2.497512251138687134e-01 -3.941565752029418945e-02 3.976800665259361267e-02 2.620964124798774719e-02 -9.308747202157974243e-02 -1.152642369270324707e-01 -1.972215324640274048e-01 -1.766713857650756836e-01 -1.059025749564170837e-01 -7.051100581884384155e-02 2.213776856660842896e-01 1.313244830816984177e-02 3.606184124946594238e-01 8.978992700576782227e-02 -1.563712656497955322e-01 -2.646397799253463745e-02 2.409044951200485229e-01 -2.117829322814941406e-01 -5.119630694389343262e-01 -7.191551476716995239e-02 9.271465986967086792e-02 1.037518382072448730e-01 5.183168873190879822e-02 -2.824899256229400635e-01 -2.621983364224433899e-02 2.304505705833435059e-01 1.847512125968933105e-01 2.639645338058471680e-02
9.333083406090736389e-03 -1.508269459009170532e-01 -4.096538126468658447e-01 -5.786069110035896301e-02 -3.185331076383590698e-02 1.173712462186813354e-01 -8.161428384482860565e-03 2.388433963060379028e-01 -1.936553716659545898e-01 1.427871137857437134e-01 -1.761696785688400269e-01 -1.568485349416732788e-01 -1.224144175648689270e-02 4.622804746031761169e-02 2.158507332205772400e-02 -2.028258740901947021e-01 1.633243411779403687e-01 4.983921349048614502e-01 9.107691049575805664e-02 9.017103910446166992e-02 3.751839324831962585e-02 -8.875872194766998291e-02 -3.187676668167114258e-01 2.618348598480224609e-01 6.331676244735717773e-02 1.519971620291471481e-02 5.789355188608169556e-02 -2.015317231416702271e-02 1.046019345521926880e-01 2.352616041898727417e-01 1.088183298707008362e-01 -1.399910598993301392e-01
-2.376437932252883911e-01 -3.740934282541275024e-02 -5.079405903816223145e-01 -1.829000115394592285e-01 -1.322058439254760742e-01 5.228643491864204407e-02 1.834565699100494385e-01 1.800903305411338806e-02 -2.702844440937042236e-01 -3.509423509240150452e-02 -4.035657644271850586e-01 -4.687315970659255981e-02 1.212190240621566772e-01 1.162161026149988174e-02 -5.891814082860946655e-02 5.033494159579277039e-02 5.324210226535797119e-02 4.016348347067832947e-02 9.514220803976058960e-02 -1.886703632771968842e-02 -2.285996079444885254e-01 6.982152163982391357e-02 4.236166831105947495e-03 -1.620603203773498535e-01 2.170848250389099121e-01 8.033110201358795166e-02 2.757122814655303955e-01 -2.139086835086345673e-02 -1.438667178153991699e-01 2.707486450672149658e-01 7.123080641031265259e-02 -9.947244077920913696e-02
-6.576011329889297485e-02 1.009217053651809692e-01 -2.411248236894607544e-01 -1.915441453456878662e-01 6.313091516494750977e-02 -2.027915716171264648e-01 -1.688548773527145386e-01 8.260378241539001465e-02 -5.311278626322746277e-02 2.655190527439117432e-01 6.620223075151443481e-02 -2.166259884834289551e-01 -2.538082003593444824e-01 1.691694557666778564e-01 1.636888980865478516e-01 4.382491484284400940e-02 2.923546433448791504e-01 1.577381193637847900e-01 1.099492684006690979e-01 -1.131939329206943512e-02 -1.095207594335079193e-02 -3.796504065394401550e-02 -2.115509212017059326e-01 -2.480825185775756836e-01 3.374302983283996582e-01 -1.967354491353034973e-02 2.628865540027618408e-01 -3.316721916198730469e-01 1.129175424575805664e-01 8.899712562561035156e-02 -1.360443979501724243e-01 2.935620583593845367e-02
-1.077664345502853394e-01 -3.383059799671173096e-02 -2.618840336799621582e-01 -2.319863289594650269e-01 -6.920559704303741455e-02 -1.373642385005950928e-01 2.724471390247344971e-01 -2.078788354992866516e-02 2.209128141403198242e-01 1.412824094295501709e-01 -1.521416306495666504e-01 -1.214765161275863647e-01 1.388552933931350708e-01 5.451685935258865356e-02 1.327167153358459473e-01 -3.123578615486621857e-03 3.347134888172149658e-01 8.650629967451095581e-02 2.288079559803009033e-01 2.216628193855285645e-01 -1.495021488517522812e-02 2.395475059747695923e-01 -2.046464830636978149e-01 2.182489484548568726e-01 2.527223229408264160e-01 -2.491082102060317993e-01 1.357790976762771606e-01 -7.344598323106765747e-02 1.637528091669082642e-01 1.914350390434265137e-01 8.674691617488861084e-02 -1.763958781957626343e-01
1.597423404455184937e-01 -5.610621720552444458e-02 -3.117105960845947266e-01 9.419377148151397705e-02 3.652743622660636902e-02 2.548106908798217773e-01 3.598922193050384521e-01 6.332162767648696899e-02 2.351931929588317871e-01 -1.144321411848068237e-01 -1.518711596727371216e-01 6.163875805214047432e-04 2.563704550266265869e-01 -1.860407763160765171e-03 1.361670941114425659e-01 6.889826059341430664e-02 9.301570057868957520e-02 2.373710125684738159e-01 3.702311962842941284e-02 1.223616525530815125e-01 1.704553961753845215e-01 1.937257945537567139e-01 -3.079435229301452637e-01 -1.739373356103897095e-01 3.328700363636016846e-01 1.684599742293357849e-02 -1.168933212757110596e-01 8.008788526058197021e-02 -9.530050307512283325e-02 2.672143280506134033e-01 -2.200018614530563354e-03 -1.863433979451656342e-02
-3.592537716031074524e-02 3.160204272717237473e-03 -2.479360699653625488e-01 -3.493839800357818604e-01 -6.738651543855667114e-02 1.299273520708084106e-01 -1.296776831150054932e-01 6.100121885538101196e-02 -2.697515115141868591e-02 -9.818542748689651489e-02 6.841244176030158997e-03 -5.863068997859954834e-02 -1.263633072376251221e-01 4.969837069511413574e-01 3.314027786254882812e-01 -5.032057315111160278e-02 8.882424980401992798e-02 6.362376362085342407e-02 1.560721844434738159e-01 2.985227666795253754e-02 -6.994210928678512573e-02 -8.436311036348342896e-02 -2.427756786346435547e-01 -2.371562421321868896e-01 3.098002374172210693e-01 1.351941823959350586e-01 6.781565397977828979e-02 -2.588992118835449219e-01 -1.776974648237228394e-02 1.411782503128051758e-01 1.147178187966346741e-01 -1.890272088348865509e-02
-1.451890468597412109e-01 -2.247593253850936890e-01 2.286966703832149506e-02 -2.709449641406536102e-02 -1.156112458556890488e-02 1.155098304152488708e-01 1.140438839793205261e-01 7.138349581509828568e-03 -2.362903952598571777e-01 9.325369447469711304e-02 1.686158217489719391e-02 2.228910103440284729e-03 9.242550283670425415e-02 3.235091865062713623e-01 -1.381764411926269531e-01 1.223903372883796692e-01 6.113727763295173645e-02 1.539601981639862061e-01 -2.501454576849937439e-02 -1.152386665344238281e-01 7.850953191518783569e-02 -1.898795366287231445e-02 -3.026592135429382324e-01 -2.245604544878005981e-01 3.161870539188385010e-01 2.723094224929809570e-01 2.738884985446929932e-01 -3.216731548309326172e-01 2.492700070142745972e-01 2.746657729148864746e-01 8.631020039319992065e-02 -3.128611668944358826e-02
-2.253997772932052612e-01 -7.741335313767194748e-03 -1.575417630374431610e-02 -2.644398808479309082e-01 -4.205892086029052734e-01 4.451308771967887878e-02 -4.565964266657829285e-02 -2.656285464763641357e-02 -5.637064203619956970e-02 -1.762073487043380737e-01 -3.708060085773468018e-01 -1.206177845597267151e-01 -1.016228869557380676e-01 9.740634821355342865e-03 -9.257180243730545044e-02 3.560334816575050354e-02 2.638571560382843018e-01 7.426775991916656494e-02 -9.504982829093933105e-02 -5.935461446642875671e-02 -9.678395092487335205e-02 -8.714231848716735840e-02 -4.069754183292388916e-01 -1.725852191448211670e-01 2.033280581235885620e-01 1.493454277515411377e-01 1.111915186047554016e-01 -1.325587332248687744e-01 -1.180515885353088379e-01 2.678533792495727539e-01 -6.687948852777481079e-02 8.339115232229232788e-02
1.756553202867507935e-01 -9.999652206897735596e-02 -1.758611574769020081e-02 -2.049617767333984375e-01 -6.978445500135421753e-02 1.432717032730579376e-02 2.189126163721084595e-01 2.250238358974456787e-01 3.182035684585571289e-02 1.621215492486953735e-01 -1.538640707731246948e-01 6.153775379061698914e-02 1.157503724098205566e-01 1.523718982934951782e-01 -9.059572964906692505e-02 2.117950282990932465e-02 7.216767966747283936e-02 -9.457927942276000977e-02 -1.167537197470664978e-01 3.300747275352478027e-01 3.936098888516426086e-02 4.534422457218170166e-01 -2.432935088872909546e-01 -3.125791549682617188e-01 3.136032223701477051e-01 -7.436475157737731934e-02 1.737204641103744507e-01 9.284707717597484589e-03 1.966258138418197632e-01 1.797929704189300537e-01 -1.567245577462017536e-03 8.510513603687286377e-02
-1.072013303637504578e-01 -2.014742791652679443e-01 -4.788623377680778503e-02 1.624248921871185303e-02 -6.862127035856246948e-02 2.696440815925598145e-01 1.726710051298141479e-01 3.737731277942657471e-02 -1.154149323701858521e-01 9.893939644098281860e-02 -3.203804045915603638e-02 -3.320297300815582275e-01 7.477010041475296021e-02 3.766398131847381592e-01 -7.581930607557296753e-02 -5.276799574494361877e-02 -5.177509970963001251e-03 1.592467427253723145e-01 1.670870780944824219e-01 4.331246763467788696e-02 -7.170509546995162964e-02 -2.863718755543231964e-02 -2.061387449502944946e-01 -1.740674525499343872e-01 2.135060429573059082e-01 2.168632000684738159e-01 3.055020868778228760e-01 -3.502245843410491943e-01 2.672038674354553223e-01 1.774240583181381226e-01 3.179263789206743240e-03 3.071669675409793854e-02
-2.405637316405773163e-02 -1.494256258010864258e-01 -2.229456454515457153e-01 -1.305736005306243896e-01 -1.190655902028083801e-01 3.506745398044586182e-02 2.540456056594848633e-01 4.561698436737060547e-01 8.520139008760452271e-02 1.954128891229629517e-01 1.339982915669679642e-02 -7.271415740251541138e-02 2.200840264558792114e-01 1.526749879121780396e-01 -8.549217879772186279e-02 -1.994930654764175415e-01 1.409080624580383301e-01 1.068082675337791443e-01 -1.961022801697254181e-02 2.746697068214416504e-01 -1.482275277376174927e-01 1.878036111593246460e-01 -2.749134302139282227e-01 -2.548083662986755371e-01 1.833809465169906616e-01 2.968116104602813721e-02 -1.916163712739944458e-01 1.031572669744491577e-01 4.250495135784149170e-02 1.656387746334075928e-02 2.755129151046276093e-02 -2.509819269180297852e-01
-3.771459311246871948e-02 -2.770184576511383057e-01 -2.717663645744323730e-01 1.306986715644598007e-02 2.026695013046264648e-01 2.018217295408248901e-01 2.502226829528808594e-01 7.446719799190759659e-03 1.156062260270118713e-01 -1.712251827120780945e-02 -1.792528629302978516e-01 -1.584333181381225586e-01 3.975060209631919861e-02 4.502290189266204834e-01 -1.417133770883083344e-02 -1.376858353614807129e-01 3.250824660062789917e-02 1.915644407272338867e-01 9.600395709276199341e-02 1.101918816566467285e-01 -1.030452623963356018e-01 5.880387127399444580e-02 -1.571643650531768799e-01 -1.312480214983224869e-02 3.675683438777923584e-01 1.714528650045394897e-01 6.777078658342361450e-02 -1.383891552686691284e-01 -2.916862666606903076e-01 1.845422685146331787e-01 5.858587101101875305e-02 -1.112894713878631592e-02
-1.329360157251358032e-01 -5.709755793213844299e-02 -2.231384366750717163e-01 -1.282832920551300049e-01 -1.715726554393768311e-01 -3.165048062801361084e-01 1.672168523073196411e-01 1.948422938585281372e-01 1.994442343711853027e-01 1.920270472764968872e-01 -1.960617601871490479e-01 -3.701601326465606689e-01 2.600049972534179688e-02 2.382399439811706543e-01 5.804675817489624023e-02 -7.608564198017120361e-02 1.442888081073760986e-01 -1.423946470022201538e-01 -2.335829734802246094e-01 4.446749016642570496e-02 -1.799096763134002686e-01 1.188835203647613525e-01 -1.861296445131301880e-01 4.439067095518112183e-02 2.045377790927886963e-01 -6.650640815496444702e-02 2.198043614625930786e-01 1.287904828786849976e-01 2.282135784626007080e-01 2.301961034536361694e-01 -2.692019008100032806e-02 2.955822832882404327e-02
8.826866745948791504e-02 -2.519648373126983643e-01 -8.057596534490585327e-02 -3.619258478283882141e-02 -1.820698678493499756e-01 -2.691341936588287354e-02 2.727817595005035400e-01 -8.621119707822799683e-02 -5.000327527523040771e-02 -1.175721883773803711e-01 -8.653767406940460205e-02 2.129401452839374542e-02 1.146221384406089783e-01 -8.044536411762237549e-02 2.049391269683837891e-01 9.262113273143768311e-02 4.559407830238342285e-01 -1.420324742794036865e-01 9.386888891458511353e-02 -5.303405970335006714e-02 1.921421587467193604e-01 1.561858803033828735e-01 -3.843899667263031006e-01 -2.550285756587982178e-01 1.367372572422027588e-01 1.814765669405460358e-02 -6.940797716379165649e-02 -5.963348224759101868e-02 8.222179114818572998e-02 2.537266016006469727e-01 1.915372610092163086e-01 -2.484727054834365845e-01
-1.516015827655792236e-01 -2.502850629389286041e-02 -1.107595264911651611e-01 -1.400176733732223511e-01 -3.240338265895843506e-01 -1.183694526553153992e-01 2.361404746770858765e-01 -8.206808567047119141e-02 2.256683707237243652e-01 3.306812793016433716e-02 -1.339798122644424438e-01 -1.900763958692550659e-01 5.913076549768447876e-02 1.109550073742866516e-01 1.935826838016510010e-01 -5.454520229250192642e-03 2.132202088832855225e-01 1.258725821971893311e-01 -2.910403348505496979e-02 1.805121153593063354e-01 -1.803247183561325073e-01 1.365743279457092285e-01 -3.185685276985168457e-01 2.025957256555557251e-01 1.466075479984283447e-01 -2.158032208681106567e-01 2.718768417835235596e-01 -6.798680126667022705e-02 1.104688867926597595e-01 2.918518781661987305e-01 -3.083731234073638916e-02 -2.650011181831359863e-01
-2.072546444833278656e-02 -8.484252542257308960e-02 -3.328128755092620850e-01 4.749409109354019165e-02 -1.526233702898025513e-01 -1.391337215900421143e-01 2.007743269205093384e-01 3.205187320709228516e-01 3.358770906925201416e-02 3.491484522819519043e-01 1.543113738298416138e-01 -6.135117262601852417e-02 1.897989809513092041e-01 2.577629983425140381e-01 6.852320395410060883e-03 -1.382003128528594971e-01 5.972559750080108643e-02 6.992942094802856445e-02 2.673092298209667206e-02 3.007497191429138184e-01 -1.405962277203798294e-02 2.258655428886413574e-01 -1.979742944240570068e-01 -2.833731472492218018e-01 2.502043843269348145e-01 6.979704648256301880e-02 -1.846551150083541870e-01 1.762854680418968201e-02 1.218740083277225494e-02 7.850144058465957642e-02 5.704850703477859497e-02 -1.991481781005859375e-01
-4.455787711776793003e-05 -2.039093524217605591e-01 -2.283256649971008301e-01 -8.913508057594299316e-02 -1.050394847989082336e-01 1.371864080429077148e-01 1.092750802636146545e-01 2.662289142608642578e-01 -1.230018660426139832e-01 8.561728894710540771e-02 -2.109859734773635864e-01 -3.188025951385498047e-01 3.277399539947509766e-01 3.230347037315368652e-01 1.520557329058647156e-02 -6.526793539524078369e-02 9.135116636753082275e-02 -1.072453930974006653e-01 3.209920227527618408e-01 9.632463566958904266e-03 -8.945572376251220703e-02 5.454727262258529663e-02 -2.276946008205413818e-01 -2.213670611381530762e-01 2.312637418508529663e-01 2.130499035120010376e-01 -6.226608529686927795e-02 5.717873200774192810e-02 6.369293481111526489e-02 2.324069142341613770e-01 2.338218688964843750e-02 3.698250651359558105e-02
5.665163323283195496e-02 -1.315288692712783813e-01 -3.780518174171447754e-01 -9.192027151584625244e-02 -2.457391321659088135e-01 1.165558323264122009e-01 1.679532378911972046e-01 2.617564499378204346e-01 -1.020917966961860657e-01 1.873166710138320923e-01 -4.969669580459594727e-01 -9.692540764808654785e-02 -4.950943589210510254e-02 1.367575675249099731e-01 1.854545623064041138e-01 -1.584930531680583954e-02 9.811601042747497559e-02 1.722020804882049561e-01 1.335937380790710449e-01 -6.097604334354400635e-02 1.599072664976119995e-01 7.444820553064346313e-02 -1.293358802795410156e-01 -3.831317648291587830e-02 -5.672654882073402405e-02 2.975436858832836151e-02 1.897347271442413330e-01 -1.272457987070083618e-01 1.634977906942367554e-01 1.404791623353958130e-01 6.504462659358978271e-02 -2.873954772949218750e-01
1.089451983571052551e-01 -1.610023081302642822e-01 -1.580491214990615845e-01 8.970608934760093689e-03 -1.997841745615005493e-01 1.748556047677993774e-01 2.871986329555511475e-01 1.101088151335716248e-01 1.373821054585278034e-03 -8.098160475492477417e-02 8.158083260059356689e-02 -1.320020854473114014e-01 -8.834262937307357788e-02 1.262796968221664429e-01 -2.727600000798702240e-02 9.488935768604278564e-02 1.552104055881500244e-01 3.031046092510223389e-01 9.753606468439102173e-02 -1.858316659927368164e-01 -1.878703236579895020e-01 -2.673704177141189575e-02 -1.079061403870582581e-01 -2.590934336185455322e-01 2.813786268234252930e-01 1.790598034858703613e-01 2.463628649711608887e-01 -4.040090441703796387e-01 2.880033254623413086e-01 1.195883899927139282e-01 1.558005623519420624e-02 2.186677791178226471e-02
1.051386222243309021e-01 -2.062948793172836304e-01 -2.813991010189056396e-01 -3.149824962019920349e-02 -1.234161555767059326e-01 -5.563035607337951660e-02 1.918316036462783813e-01 -6.316992640495300293e-02 3.010289929807186127e-02 3.111757040023803711e-01 -1.076540797948837280e-01 -2.808335982263088226e-02 8.075033128261566162e-02 -5.480334162712097168e-02 5.533902347087860107e-02 -2.566882967948913574e-02 7.531628012657165527e-02 6.635212339460849762e-03 1.056224331259727478e-01 3.689090311527252197e-01 -2.360258996486663818e-01 3.056633174419403076e-01 -2.772754132747650146e-01 -6.729193776845932007e-02 4.891333580017089844e-01 1.465511918067932129e-01 -5.576891079545021057e-02 9.939557872712612152e-03 4.510612040758132935e-02 1.326887309551239014e-01 6.207427009940147400e-02 1.130858361721038818e-01
7.853735238313674927e-02 -7.160373032093048096e-02 -3.028168082237243652e-01 -4.994668439030647278e-02 -3.114740550518035889e-02 2.147100865840911865e-01 2.589093148708343506e-01 2.907003164291381836e-01 -2.189263105392456055e-01 2.533994615077972412e-01 6.443803012371063232e-02 -2.639779448509216309e-01 1.897619217634201050e-01 -6.895525753498077393e-02 -1.600817292928695679e-01 -2.510099411010742188e-01 6.318031996488571167e-02 1.434086114168167114e-01 1.848644018173217773e-01 2.182915955781936646e-01 -5.638897046446800232e-02 1.427469551563262939e-01 -2.560129761695861816e-01 -3.492994904518127441e-01 1.278656423091888428e-01 5.401147529482841492e-02 1.496756356209516525e-02 8.167156577110290527e-02 1.088392585515975952e-01 1.448325961828231812e-01 2.762908302247524261e-02 5.733826756477355957e-02
-1.131418868899345398e-01 -1.028062123805284500e-02 -1.349987238645553589e-01 -2.206273227930068970e-01 -3.051671981811523438e-01 -3.834371268749237061e-02 1.357976645231246948e-01 4.648145660758018494e-02 2.322277724742889404e-01 1.022207662463188171e-01 -1.472468823194503784e-01 -1.802732348442077637e-01 1.710706353187561035e-01 1.121772304177284241e-01 1.376067250967025757e-01 7.098692655563354492e-02 3.252121210098266602e-01 3.919460996985435486e-02 -4.265623539686203003e-02 1.322313696146011353e-01 -2.512864768505096436e-01 1.419775933027267456e-01 -3.465774655342102051e-01 1.959007084369659424e-01 1.520454734563827515e-01 -8.727432787418365479e-02 2.606336772441864014e-01 2.554417354986071587e-03 1.623906493186950684e-01 2.508320212364196777e-01 4.558143019676208496e-02 -2.493499368429183960e-01
1.286003086715936661e-02 -2.264734655618667603e-01 -1.524423807859420776e-01 -1.247934550046920776e-01 -3.365228697657585144e-02 2.655333839356899261e-02 2.003710344433784485e-02 2.292548865079879761e-02 -1.617668271064758301e-01 1.397994607686996460e-01 1.049988996237516403e-02 1.790117099881172180e-02 7.981923967599868774e-02 -1.389101296663284302e-01 -9.248305112123489380e-02 -8.570676669478416443e-03 2.344708442687988281e-01 -2.910793013870716095e-02 1.144360825419425964e-01 4.084392488002777100e-01 -1.416789740324020386e-01 1.015756875276565552e-01 -5.357298254966735840e-01 -1.766132563352584839e-01 3.756165802478790283e-01 4.632987827062606812e-02 1.056078169494867325e-02 5.153918266296386719e-02 1.679868996143341064e-01 4.204410687088966370e-02 2.296593412756919861e-02 2.562865316867828369e-01
1.958729922771453857e-01 1.817705184221267700e-01 -3.449890017509460449e-01 -2.544330358505249023e-01 -1.745635569095611572e-01 2.809954993426799774e-02 1.383287757635116577e-01 2.508132755756378174e-01 3.471173811703920364e-03 1.467234343290328979e-01 -6.417391449213027954e-02 -3.036881387233734131e-01 7.593804597854614258e-02 -2.327245660126209259e-02 6.479506939649581909e-02 -3.143242374062538147e-02 3.359111249446868896e-01 3.915686309337615967e-01 -1.322226673364639282e-01 1.958876475691795349e-02 -1.544077098369598389e-01 3.083129040896892548e-02 6.999643519520759583e-03 -2.342653870582580566e-01 2.285799384117126465e-01 1.385600119829177856e-01 1.929150670766830444e-01 6.437573581933975220e-02 1.367246080189943314e-02 6.307715177536010742e-02 1.222444474697113037e-01 8.055068552494049072e-02
-1.540663391351699829e-01 -1.608480662107467651e-01 -2.657551765441894531e-01 1.803806871175765991e-01 -7.277227938175201416e-02 1.410773843526840210e-01 3.389125168323516846e-01 1.260664165019989014e-01 -9.509232640266418457e-02 1.405289024114608765e-01 -1.626819074153900146e-01 2.585735917091369629e-02 -2.529161274433135986e-01 1.126916110515594482e-01 3.471897542476654053e-01 -3.194248676300048828e-01 1.483659893274307251e-01 1.380578875541687012e-01 -2.513499557971954346e-01 2.132045626640319824e-01 8.412978611886501312e-03 1.160044223070144653e-01 -3.187787532806396484e-01 3.907054290175437927e-02 1.102418974041938782e-01 3.070619516074657440e-02 -7.205817103385925293e-02 -8.984929323196411133e-02 1.164786070585250854e-01 8.123886585235595703e-02 -1.079197078943252563e-01 -1.075033396482467651e-01
5.337295308709144592e-02 -1.514543741941452026e-01 -3.302921950817108154e-01 -1.747245490550994873e-01 -1.999005526304244995e-01 5.436428263783454895e-02 2.524680793285369873e-01 3.318584859371185303e-01 1.955874077975749969e-02 7.875265926122665405e-02 7.953421771526336670e-02 3.797028213739395142e-02 2.184811085462570190e-01 1.442804336547851562e-01 -1.316071599721908569e-01 -9.836026281118392944e-02 2.369875460863113403e-01 1.127405539155006409e-01 7.720061391592025757e-02 1.994858831167221069e-01 -1.268669217824935913e-01 3.323616981506347656e-01 -2.831971645355224609e-01 -3.166565299034118652e-01 8.945505321025848389e-02 1.109946966171264648e-01 -9.386253356933593750e-02 5.431126058101654053e-02 3.915355727076530457e-02 -1.180841252207756042e-01 9.538847953081130981e-02 -1.720176637172698975e-01
1.094377189874649048e-01 -1.677123457193374634e-02 -1.826335489749908447e-01 -3.970404341816902161e-02 -3.649386391043663025e-02 2.280817925930023193e-01 3.043811023235321045e-01 1.230093836784362793e-01 -1.169359907507896423e-01 1.783461570739746094e-01 -6.600868701934814453e-02 -2.661315798759460449e-01 2.654898166656494141e-01 -4.567641764879226685e-02 2.075723838061094284e-03 -3.392383754253387451e-01 2.404437772929668427e-02 1.249732151627540588e-01 2.145350724458694458e-01 1.673117280006408691e-01 -5.819071829319000244e-02 2.872926294803619385e-01 -3.292893767356872559e-01 -3.330361843109130859e-01 8.778562396764755249e-02 7.289431057870388031e-03 1.017128676176071167e-01 1.853864789009094238e-01 -5.797003209590911865e-02 1.011832803487777710e-01 -9.881126135587692261e-02 -1.097155809402465820e-01
8.745492994785308838e-02 -1.687275469303131104e-01 -1.293849050998687744e-01 -4.283197596669197083e-02 -1.466669589281082153e-01 4.220500215888023376e-02 1.850552111864089966e-01 1.149900704622268677e-01 -1.227249652147293091e-01 7.244388014078140259e-02 -6.697614490985870361e-02 -2.701639533042907715e-01 7.726744562387466431e-02 -4.888928309082984924e-02 6.588636338710784912e-02 -1.208367049694061279e-01 9.659483283758163452e-02 -5.919015780091285706e-02 1.178547367453575134e-02 2.543055713176727295e-01 -2.601951062679290771e-01 4.860129058361053467e-01 -3.677799403667449951e-01 -1.041599214076995850e-01 3.139528632164001465e-01 9.873889386653900146e-02 -1.497841030359268188e-01 -1.164615750312805176e-01 -1.979622058570384979e-02 1.660257428884506226e-01 1.185745745897293091e-01 1.883184611797332764e-01
-1.739518903195858002e-02 -2.259717434644699097e-01 -5.321661829948425293e-01 -1.397857964038848877e-01 8.281829953193664551e-02 8.495645225048065186e-02 3.325803577899932861e-02 6.234895065426826477e-02 -1.755925267934799194e-01 4.938339814543724060e-02 -1.583798974752426147e-01 -1.289554056711494923e-03 1.118142232298851013e-01 2.869623601436614990e-01 1.719040721654891968e-01 -9.155487269163131714e-02 2.126255631446838379e-01 2.354529201984405518e-01 1.969151645898818970e-01 -1.442116200923919678e-01 -1.278056949377059937e-01 -7.119996845722198486e-02 -2.757462561130523682e-01 1.197859123349189758e-01 -1.069304421544075012e-01 2.063983352854847908e-03 3.945604432374238968e-03 -1.131393983960151672e-01 1.923616528511047363e-01 2.568806409835815430e-01 5.969493463635444641e-02 -1.812886893749237061e-01
-1.760051548480987549e-01 -4.490303993225097656e-02 -2.832672595977783203e-01 -1.643567681312561035e-01 2.680262178182601929e-02 -7.695311307907104492e-02 1.979523301124572754e-01 -6.717180460691452026e-02 1.873528957366943359e-01 -1.164050847291946411e-01 -5.927728116512298584e-02 -7.221806794404983521e-02 1.119716316461563110e-01 3.063990771770477295e-01 -2.284593433141708374e-01 1.519917994737625122e-01 1.313333511352539062e-01 3.622922301292419434e-02 -1.526050865650177002e-01 -1.071678474545478821e-01 -1.186234131455421448e-01 -1.728499978780746460e-01 -5.069271326065063477e-01 -2.490333020687103271e-01 1.119211539626121521e-01 8.620785549283027649e-03 7.370578497648239136e-02 -1.629102677106857300e-01 -2.535949349403381348e-01 9.989420324563980103e-02 1.442803442478179932e-01 -1.198603361845016479e-01
-2.066944092512130737e-01 -3.731574714183807373e-01 -1.863858699798583984e-01 -4.475770890712738037e-02 -8.987593650817871094e-02 -6.119734793901443481e-02 -1.019177511334419250e-01 4.911783710122108459e-02 -2.478081434965133667e-01 2.567970752716064453e-01 -1.241345107555389404e-01 -6.809059530496597290e-02 2.047777324914932251e-01 1.890760101377964020e-02 8.362425863742828369e-02 -2.140421718358993530e-01 1.592772305011749268e-01 2.535497248172760010e-01 1.433798372745513916e-01 7.727966457605361938e-02 -1.387820485979318619e-02 1.141510605812072754e-01 -3.257441520690917969e-01 -2.779362797737121582e-01 8.490806818008422852e-02 8.103220170596614480e-05 3.636752068996429443e-01 6.871632486581802368e-02 -3.455407917499542236e-02 -1.438591480255126953e-01 1.066763047128915787e-02 -1.876326352357864380e-01
-3.366563841700553894e-02 -9.474056214094161987e-02 -2.645485401153564453e-01 8.025880903005599976e-02 -2.031321078538894653e-01 3.232952058315277100e-01 3.335833549499511719e-01 5.732813104987144470e-02 2.071899771690368652e-01 2.600549757480621338e-01 -4.874557629227638245e-02 -2.999280095100402832e-01 2.031428068876266479e-01 1.112806648015975952e-01 1.168533638119697571e-01 7.840761542320251465e-02 1.555773913860321045e-01 -3.876976296305656433e-02 3.416468948125839233e-02 -4.518423601984977722e-02 -1.411640271544456482e-02 7.593762874603271484e-02 -5.405498668551445007e-03 -1.121704131364822388e-01 1.320990473031997681e-01 3.101772665977478027e-01 9.546753019094467163e-03 -1.942005306482315063e-01 2.824934124946594238e-01 2.771080136299133301e-01 -1.044318825006484985e-01 -1.015806347131729126e-01
8.902014791965484619e-02 -2.849318385124206543e-01 -3.425304591655731201e-01 -1.588123738765716553e-01 -9.309973567724227905e-03 -1.307083666324615479e-01 -1.480483449995517731e-02 2.408025562763214111e-01 -2.496642321348190308e-01 8.965580165386199951e-02 -1.223486438393592834e-01 -7.663569599390029907e-02 3.994931466877460480e-03 1.800602525472640991e-01 2.431707829236984253e-01 3.385564684867858887e-02 1.591586023569107056e-01 2.804974913597106934e-01 1.346850208938121796e-02 3.187384828925132751e-02 -2.085918039083480835e-01 9.604482352733612061e-02 -2.818706333637237549e-01 -2.501159012317657471e-01 7.063128054141998291e-02 1.845457255840301514e-01 2.456383258104324341e-01 -2.729614675045013428e-01 -1.791209727525711060e-01 1.274188235402107239e-02 -4.777733236551284790e-02 2.574397064745426178e-02
1.132663153111934662e-02 1.233747005462646484e-01 -3.206624984741210938e-01 -2.630890309810638428e-01 7.772149890661239624e-02 -9.881593286991119385e-02 5.045168846845626831e-02 8.919735439121723175e-03 -8.842275291681289673e-02 6.670051068067550659e-02 8.842071518301963806e-03 -8.837474137544631958e-02 -3.274297416210174561e-01 1.977830827236175537e-01 1.568204313516616821e-01 1.419452130794525146e-01 3.995195329189300537e-01 -9.863010793924331665e-02 1.700918190181255341e-02 2.871154248714447021e-02 1.000967100262641907e-01 4.958406835794448853e-02 -1.849287897348403931e-01 -2.509981691837310791e-01 4.467566907405853271e-01 -8.061078935861587524e-02 1.895396262407302856e-01 -1.751757711172103882e-01 3.913083672523498535e-02 4.259535297751426697e-02 -1.372645795345306396e-01 -8.906216919422149658e-02
5.962305888533592224e-02 -1.966783255338668823e-01 -1.358676105737686157e-01 -2.471341192722320557e-02 -2.145936191082000732e-01 4.230869188904762268e-02 2.167709171772003174e-01 1.214710064232349396e-02 9.208152443170547485e-02 1.587602049112319946e-01 -1.496724933385848999e-01 -2.074320763349533081e-01 7.479846477508544922e-02 -7.642245292663574219e-02 1.815521568059921265e-01 1.746877580881118774e-01 4.015239477157592773e-01 -2.196831852197647095e-01 -1.992851793766021729e-01 -9.623553603887557983e-02 1.981936581432819366e-02 3.605635762214660645e-01 -3.127645552158355713e-01 -8.276392519474029541e-02 7.986009120941162109e-02 1.343314945697784424e-01 6.434724479913711548e-02 -9.876292198896408081e-02 5.385435745120048523e-02 3.224984705448150635e-01 4.548532888293266296e-02 -1.699061244726181030e-01
2.476466179359704256e-04 -3.883366659283638000e-02 -3.695579171180725098e-01 -1.695260256528854370e-01 3.902855888009071350e-02 -8.758049458265304565e-02 2.345872372388839722e-01 1.807551085948944092e-01 -4.304172694683074951e-01 7.320147007703781128e-02 -2.032643556594848633e-02 3.819656372070312500e-02 -2.901944518089294434e-02 1.476618945598602295e-01 2.744985558092594147e-02 -2.342094294726848602e-02 3.698962628841400146e-01 3.470271229743957520e-01 1.137278694659471512e-02 -9.118703752756118774e-02 -1.889992058277130127e-01 -1.689711958169937134e-02 -1.861026287078857422e-01 -1.560150086879730225e-01 8.251375705003738403e-02 1.257777661085128784e-01 1.773665547370910645e-01 -1.700098365545272827e-01 -2.250266261398792267e-02 7.765859365463256836e-02 -1.791671365499496460e-01 1.937506496906280518e-01
1.890707761049270630e-02 1.647522747516632080e-01 -2.247654199600219727e-01 -1.559879034757614136e-01 -1.110476702451705933e-01 9.945583529770374298e-03 1.914272159337997437e-01 -3.681132942438125610e-02 2.238819748163223267e-01 -9.337032586336135864e-02 1.942197084426879883e-01 -6.692920625209808350e-02 4.014398902654647827e-02 5.712527781724929810e-02 -1.000026986002922058e-01 -3.733496740460395813e-02 2.398528307676315308e-01 8.856003731489181519e-02 2.482607401907444000e-02 3.560570180416107178e-01 2.508563697338104248e-01 2.134499140083789825e-02 -2.951770126819610596e-01 -2.609790861606597900e-01 5.191923305392265320e-02 7.562723755836486816e-02 -1.850570887327194214e-01 -1.319688260555267334e-01 -1.320240944623947144e-01 4.263916611671447754e-01 -1.490792930126190186e-01 -1.922892034053802490e-01
-1.349934041500091553e-01 -4.820821434259414673e-02 -3.313529789447784424e-01 -2.370004206895828247e-01 -7.044015824794769287e-02 -2.069097012281417847e-01 -1.049457937479019165e-01 1.116749122738838196e-01 -7.506156712770462036e-02 2.169195264577865601e-01 2.963997982442378998e-02 -3.296654298901557922e-02 -2.142789214849472046e-01 2.425373718142509460e-02 2.847640961408615112e-02 6.998260319232940674e-02 2.635769546031951904e-01 1.092544123530387878e-01 1.581682711839675903e-01 -2.542280033230781555e-02 1.279931962490081787e-01 4.131571575999259949e-02 -1.245521754026412964e-01 -2.996804714202880859e-01 4.292433261871337891e-01 -4.207053780555725098e-02 3.229921162128448486e-01 -1.571317762136459351e-01 -7.647754251956939697e-02 8.973052352666854858e-02 -2.707123458385467529e-01 -5.158719792962074280e-02
9.092055261135101318e-02 -2.040401399135589600e-01 -1.236226037144660950e-01 -1.749802827835083008e-01 -2.805475890636444092e-01 1.572990119457244873e-01 3.019538819789886475e-01 6.892555858939886093e-03 7.287221401929855347e-02 -2.394984960556030273e-01 -5.489122495055198669e-02 -1.520110666751861572e-01 -8.267544209957122803e-02 2.537341229617595673e-02 -1.514639426022768021e-02 2.400486171245574951e-01 2.031329274177551270e-01 3.599591553211212158e-01 9.414586238563060760e-03 9.417517483234405518e-02 -1.692900955677032471e-01 -5.327174440026283264e-03 -2.410098016262054443e-01 -2.665703296661376953e-01 3.057922720909118652e-01 1.356314569711685181e-01 1.608027815818786621e-01 -1.554983854293823242e-01 -2.488595992326736450e-02 -1.295099705457687378e-01 1.057423353195190430e-01 -1.651209890842437744e-01
1.158243492245674133e-01 1.970349103212356567e-01 -1.275372207164764404e-01 -1.543646026402711868e-02 -8.926428854465484619e-03 2.128264307975769043e-02 1.502057015895843506e-01 -2.810884118080139160e-01 2.327645383775234222e-02 3.417942523956298828e-01 -2.297252714633941650e-01 -1.295629292726516724e-01 1.929337158799171448e-02 -1.706007681787014008e-02 -1.471725553274154663e-01 6.078079808503389359e-03 1.170607134699821472e-01 1.588300913572311401e-01 6.626429408788681030e-02 1.563523113727569580e-01 1.464284807443618774e-01 -1.164533495903015137e-01 -2.083071917295455933e-01 -4.250452220439910889e-01 -6.547017395496368408e-02 -8.807673305273056030e-02 2.396821081638336182e-01 -2.007994800806045532e-01 -2.013450264930725098e-01 3.020457029342651367e-01 -8.111001551151275635e-02 -2.118500620126724243e-01
2.106508612632751465e-01 -6.035840138792991638e-02 -3.681165352463722229e-02 6.851596385240554810e-02 1.029895171523094177e-01 3.588963672518730164e-02 1.066775396466255188e-01 1.881511956453323364e-01 1.424043178558349609e-01 2.332615256309509277e-01 1.451225727796554565e-01 -9.848759323358535767e-02 1.286750733852386475e-01 1.450386941432952881e-01 -5.109160393476486206e-02 -2.207869440317153931e-01 1.975122392177581787e-01 1.342998743057250977e-01 9.045746177434921265e-03 1.265496462583541870e-01 -3.658025562763214111e-01 3.563952744007110596e-01 -3.754029572010040283e-01 -6.480162590742111206e-02 1.767574399709701538e-01 2.482666820287704468e-01 -1.506011653691530228e-02 -1.838451027870178223e-01 -9.273796458728611469e-04 2.225972414016723633e-01 1.924828588962554932e-01 -1.585189625620841980e-02
-1.070957928895950317e-01 -3.721375763416290283e-02 -8.841613680124282837e-02 -1.970073133707046509e-01 -2.908353209495544434e-01 1.331918239593505859e-01 2.183189988136291504e-01 -6.244178488850593567e-02 5.973121523857116699e-02 -1.073675453662872314e-01 -1.649942696094512939e-01 -1.518084108829498291e-01 -4.222736135125160217e-02 1.065134778618812561e-01 -6.894065439701080322e-02 1.287431456148624420e-02 1.801342517137527466e-01 2.563729286193847656e-01 4.750721622258424759e-03 2.088018953800201416e-01 -1.982594281435012817e-01 -2.153786420822143555e-01 -2.337104082107543945e-01 -2.995352447032928467e-01 3.950466513633728027e-01 1.212118342518806458e-01 3.254761174321174622e-02 -2.495956420898437500e-01 -7.543006446212530136e-03 -2.365718632936477661e-01 1.783637404441833496e-01 -9.714109450578689575e-02
9.745624847710132599e-03 -2.446077466011047363e-01 -1.008429676294326782e-01 -1.595111042261123657e-01 -7.518021017313003540e-02 -1.729282289743423462e-01 1.703971326351165771e-01 -2.387987524271011353e-01 1.285704523324966431e-01 4.465386644005775452e-02 -2.318717353045940399e-02 -1.085064336657524109e-01 -7.498851418495178223e-02 5.641572177410125732e-02 1.289992928504943848e-01 -3.305231034755706787e-01 1.382595300674438477e-01 1.589112728834152222e-01 -4.755553230643272400e-02 -2.870823442935943604e-02 1.743752807378768921e-01 1.965471953153610229e-01 -3.167429864406585693e-01 -2.048616558313369751e-01 4.533068239688873291e-01 -6.995885074138641357e-02 -2.526857852935791016e-01 -2.007433623075485229e-01 6.401485949754714966e-02 9.220480173826217651e-02 -1.662396788597106934e-01 -6.135060638189315796e-02
1.880522370338439941e-01 -5.809003487229347229e-02 -2.860978245735168457e-01 3.894758224487304688e-02 -9.530048072338104248e-02 -1.918418258428573608e-01 2.350640445947647095e-01 2.495888918638229370e-01 3.286158293485641479e-02 2.358032613992691040e-01 2.472085133194923401e-02 -1.805990934371948242e-01 3.176434040069580078e-01 2.462011575698852539e-01 -5.797657370567321777e-02 5.310039501637220383e-03 1.078542768955230713e-01 -1.102265492081642151e-01 7.769265025854110718e-02 2.122728973627090454e-01 5.184436589479446411e-02 3.357262611389160156e-01 -2.040064632892608643e-01 -3.102765381336212158e-01 2.621862590312957764e-01 9.340739250183105469e-02 -1.170727703720331192e-02 -1.490674465894699097e-01 1.405610889196395874e-01 6.373656541109085083e-02 6.533882766962051392e-02 -5.969522148370742798e-02
7.398283481597900391e-02 -2.627256810665130615e-01 -4.032148048281669617e-02 -2.277514040470123291e-01 -1.008377522230148315e-01 1.140506714582443237e-01 3.178147375583648682e-01 4.282465577125549316e-02 -9.451730549335479736e-02 -7.643422484397888184e-02 -8.628211170434951782e-02 -1.684338599443435669e-01 3.410318493843078613e-01 1.811478286981582642e-01 1.944163888692855835e-01 7.028052955865859985e-02 6.601483374834060669e-02 4.075501561164855957e-01 -7.868859916925430298e-02 1.700992435216903687e-01 -1.215227972716093063e-02 -1.121760457754135132e-01 -1.107625514268875122e-01 -2.021163851022720337e-01 3.119838237762451172e-01 1.893845647573471069e-01 2.470835447311401367e-01 3.282574471086263657e-03 1.065945327281951904e-01 1.518282890319824219e-01 1.030784752219915390e-02 -5.771894007921218872e-02
-1.000805944204330444e-01 8.120294660329818726e-02 -1.203552931547164917e-01 9.708270430564880371e-02 -7.805971801280975342e-02 -1.249991282820701599e-01 1.254685670137405396e-01 1.300237774848937988e-01 -1.986857801675796509e-01 1.180482357740402222e-01 -8.448971062898635864e-02 -5.608421564102172852e-01 -2.023780196905136108e-01 2.669786214828491211e-01 3.543967381119728088e-02 1.087476909160614014e-01 -5.696533247828483582e-02 2.197916060686111450e-01 1.018709242343902588e-01 1.853274740278720856e-02 3.691573068499565125e-02 1.230175271630287170e-01 -2.726828157901763916e-01 2.446374297142028809e-02 7.462916523218154907e-02 1.339116692543029785e-01 2.181851416826248169e-01 -2.540875375270843506e-01 -2.438147515058517456e-01 5.321976915001869202e-02 -6.216703448444604874e-03 -2.302038073539733887e-01
1.288394629955291748e-01 -1.303819417953491211e-01 -1.125295832753181458e-01 -1.479545533657073975e-01 -2.912332415580749512e-01 1.399935483932495117e-01 2.800121307373046875e-01 2.214755713939666748e-01 -7.057640701532363892e-02 -9.155864268541336060e-02 -3.254217654466629028e-02 -1.901368647813796997e-01 2.014858089387416840e-02 1.788597553968429565e-01 5.136689171195030212e-02 4.944903030991554260e-02 3.094850480556488037e-01 2.891287207603454590e-01 -8.793613314628601074e-02 9.612599760293960571e-02 -7.349578291177749634e-02 -1.355639249086380005e-01 -9.776470065116882324e-02 -2.393252998590469360e-01 2.729567587375640869e-01 1.361134201288223267e-01 3.817218542098999023e-01 -2.310869395732879639e-01 -9.500984102487564087e-02 -6.553109735250473022e-03 1.523937582969665527e-01 -2.273766137659549713e-02
1.330091953277587891e-01 -1.739581823348999023e-01 -1.127638667821884155e-01 -4.541862383484840393e-02 -4.257119446992874146e-02 -7.651911675930023193e-02 2.015785127878189087e-01 1.829162687063217163e-01 -4.204768687486648560e-02 3.134969770908355713e-01 -1.939810067415237427e-01 -2.219484597444534302e-01 1.456774026155471802e-01 -1.131913661956787109e-01 4.985702037811279297e-02 -1.310897469520568848e-01 8.286949247121810913e-02 2.124309092760086060e-01 3.439430892467498779e-01 2.681970596313476562e-01 -1.318465322256088257e-01 1.230483781546354294e-02 -4.153497517108917236e-01 1.534638702869415283e-01 1.789320819079875946e-02 -2.268516272306442261e-01 1.182454675436019897e-01 1.082045063376426697e-01 1.164487227797508240e-01 1.428380608558654785e-01 -2.029894888401031494e-01 -8.002648502588272095e-02
-2.964855432510375977e-01 -2.366628199815750122e-01 -2.529631257057189941e-01 -1.342649310827255249e-01 1.228410005569458008e-02 6.294021755456924438e-02 6.085890904068946838e-02 5.008522421121597290e-02 -4.645264893770217896e-02 1.220155730843544006e-01 5.609449744224548340e-02 3.945734724402427673e-02 1.143937483429908752e-01 7.590819150209426880e-03 -1.095292270183563232e-01 -1.450853943824768066e-01 8.429175615310668945e-02 -2.728536352515220642e-02 1.982604414224624634e-01 2.177812904119491577e-01 -2.201739400625228882e-01 -1.513618044555187225e-03 -4.180572032928466797e-01 -1.619908362627029419e-01 4.058791399002075195e-01 8.849888294935226440e-02 -4.503320157527923584e-02 2.542076408863067627e-01 8.502063900232315063e-02 2.297859936952590942e-01 -1.350869089365005493e-01 1.850158572196960449e-01
3.120991587638854980e-02 4.669870436191558838e-02 -2.538006901741027832e-01 -8.813156932592391968e-02 2.923231571912765503e-02 -1.106304973363876343e-01 2.732090651988983154e-01 2.228523232042789459e-02 -8.946719020605087280e-02 1.220265179872512817e-01 3.669872879981994629e-02 -2.363197878003120422e-02 1.358608752489089966e-01 1.437904983758926392e-01 3.759074509143829346e-01 -9.121275693178176880e-02 -9.488594532012939453e-02 1.163488626480102539e-01 -6.532727181911468506e-02 1.706901043653488159e-01 -1.853303462266921997e-01 -4.934472218155860901e-02 -3.715847432613372803e-01 -4.408873617649078369e-01 -8.755614608526229858e-02 1.596910953521728516e-01 3.381114900112152100e-01 -1.782026141881942749e-01 7.316286675631999969e-03 5.739450082182884216e-02 1.216275244951248169e-01 -1.741955429315567017e-02
-2.733803689479827881e-01 -1.211164295673370361e-01 -3.615545332431793213e-01 -1.580660343170166016e-01 -2.835035882890224457e-02 2.583770640194416046e-02 1.058201268315315247e-01 9.210366755723953247e-02 8.699229918420314789e-03 2.470014989376068115e-01 -8.759223669767379761e-02 9.747160971164703369e-02 8.456929028034210205e-02 4.147887974977493286e-02 1.555905640125274658e-01 2.421675249934196472e-02 1.036409288644790649e-01 5.009241700172424316e-01 2.964241802692413330e-02 2.146023139357566833e-02 -7.321713119745254517e-02 -6.064430624246597290e-02 -4.835463762283325195e-01 2.006876468658447266e-01 -3.134947270154953003e-02 -5.482929944992065430e-02 7.785755395889282227e-02 -1.940003037452697754e-02 1.947069168090820312e-01 1.295722573995590210e-01 8.480221778154373169e-02 -5.791335925459861755e-02
-1.774694323539733887e-01 -1.081174090504646301e-01 4.125937074422836304e-02 -1.310851722955703735e-01 -2.029960155487060547e-01 -3.465289250016212463e-02 -6.095387507230043411e-03 -2.076749652624130249e-01 1.770074851810932159e-02 -2.366720587015151978e-01 -2.254369109869003296e-01 4.091020673513412476e-02 -8.280431479215621948e-02 -6.670923903584480286e-03 -5.138454586267471313e-02 -1.029035542160272598e-02 2.914305031299591064e-01 2.195836752653121948e-01 -1.278291344642639160e-01 1.019213721156120300e-01 -2.554656565189361572e-01 3.175070509314537048e-02 -4.836256802082061768e-01 -3.682749867439270020e-01 7.305390387773513794e-02 2.790065109729766846e-01 6.699985265731811523e-02 -2.073193639516830444e-01 -3.686719015240669250e-02 -3.546614944934844971e-02 -6.953235715627670288e-02 -1.068108808249235153e-02
-1.961142010986804962e-02 -2.006916701793670654e-01 -1.853322386741638184e-01 8.734876289963722229e-03 -2.508271336555480957e-01 5.406812299042940140e-03 2.460860162973403931e-01 -3.109829500317573547e-02 -2.164549082517623901e-01 1.226422861218452454e-01 8.023688942193984985e-02 -7.963346689939498901e-02 6.984502822160720825e-02 3.104414045810699463e-01 -6.044412776827812195e-02 2.296626940369606018e-02 1.347640156745910645e-01 2.168249785900115967e-01 1.047531515359878540e-01 -2.501048706471920013e-02 -5.258036404848098755e-02 -1.402119398117065430e-01 -2.004763334989547729e-01 -1.834939718246459961e-01 2.451764196157455444e-01 1.906878799200057983e-01 2.582135200500488281e-01 -3.350155949592590332e-01 3.676547706127166748e-01 7.000468671321868896e-02 1.474168300628662109e-01 -1.004749760031700134e-01
-5.442268401384353638e-02 1.171636581420898438e-01 -2.692404389381408691e-01 -1.644283086061477661e-01 -6.173630058765411377e-02 1.976556517183780670e-02 2.975076735019683838e-01 4.899184405803680420e-02 -1.712548732757568359e-01 2.474926561117172241e-01 -1.586407124996185303e-01 1.079558953642845154e-01 -2.175366878509521484e-01 1.376408338546752930e-01 9.678074717521667480e-02 -1.092490032315254211e-01 3.373377621173858643e-01 4.207358956336975098e-01 1.769878715276718140e-02 2.200987935066223145e-02 -7.401724904775619507e-02 -9.373005479574203491e-02 -1.687118113040924072e-01 -1.560417860746383667e-01 5.798945948481559753e-02 8.802368491888046265e-02 3.647088408470153809e-01 -2.266922742128372192e-01 3.469165414571762085e-02 -4.485547542572021484e-02 -8.987870067358016968e-02 9.057032316923141479e-02
-4.430924728512763977e-02 1.203365102410316467e-01 -3.380229175090789795e-01 -2.752000987529754639e-01 3.158748522400856018e-02 -1.763210743665695190e-01 -1.263816505670547485e-01 -9.405062347650527954e-02 -1.188167184591293335e-01 7.015775144100189209e-02 -4.368748888373374939e-02 -1.262909024953842163e-01 -1.129274219274520874e-01 1.399459540843963623e-01 2.081102728843688965e-01 1.665523648262023926e-01 3.762143850326538086e-01 1.087902709841728210e-01 4.446224123239517212e-02 -7.434360217303037643e-03 5.613769404590129852e-03 -2.352355793118476868e-02 -1.245858296751976013e-01 -2.801539003849029541e-01 4.079027473926544189e-01 -1.617829687893390656e-02 2.312657386064529419e-01 -1.460900157690048218e-01 6.584738940000534058e-02 1.603385359048843384e-01 -2.652325332164764404e-01 -6.715173274278640747e-02
-1.395563185214996338e-01 1.088445424102246761e-03 -1.536513268947601318e-01 1.175409704446792603e-01 -8.538597822189331055e-02 -1.290877312421798706e-01 2.537676393985748291e-01 6.074562668800354004e-02 -1.134778857231140137e-01 -3.802952915430068970e-02 -3.332207351922988892e-02 7.354897260665893555e-02 -9.479290992021560669e-02 6.184684112668037415e-02 5.251837149262428284e-02 -1.477257162332534790e-01 -1.276215910911560059e-01 1.233179345726966858e-01 1.735306531190872192e-01 -4.443345824256539345e-04 1.981827616691589355e-01 -2.160241603851318359e-01 -2.958528399467468262e-01 -3.354376554489135742e-01 5.255277752876281738e-01 -1.441531181335449219e-01 2.135885208845138550e-01 1.184514835476875305e-01 7.903721928596496582e-02 1.447382271289825439e-01 6.716783624142408371e-03 -2.477326840162277222e-01
-2.725428044795989990e-01 1.341918259859085083e-01 1.744144223630428314e-02 4.795881919562816620e-03 -1.310897022485733032e-01 5.390396714210510254e-02 -1.499904990196228027e-01 -1.608736515045166016e-01 4.183212295174598694e-02 -1.106001585721969604e-01 -1.970679461956024170e-01 -9.943570196628570557e-02 9.588646143674850464e-02 7.861041277647018433e-02 8.507386595010757446e-02 7.197000086307525635e-02 1.841714829206466675e-01 2.364438325166702271e-01 -2.558513283729553223e-01 -1.237257495522499084e-01 1.033398881554603577e-02 -7.088605314493179321e-02 -4.774323701858520508e-01 -1.063865572214126587e-01 2.494204640388488770e-01 1.252123415470123291e-01 1.227968093007802963e-02 -2.104532122611999512e-01 -2.520950436592102051e-01 3.173291385173797607e-01 -1.954632103443145752e-01 -9.301420301198959351e-02
-3.063693642616271973e-01 -3.255128562450408936e-01 -2.292228490114212036e-02 3.386279568076133728e-02 -3.472705557942390442e-02 -9.248809516429901123e-02 7.371649146080017090e-02 8.870177716016769409e-02 -1.633412688970565796e-01 2.009844183921813965e-01 -8.867637068033218384e-02 4.706434160470962524e-02 1.078884899616241455e-01 -2.103807171806693077e-03 -7.936487346887588501e-02 -2.638218104839324951e-01 -6.592302024364471436e-02 2.785845696926116943e-01 -2.626242488622665405e-02 1.298813521862030029e-01 -4.989109933376312256e-02 -2.084925398230552673e-02 -4.362048804759979248e-01 5.626421049237251282e-02 2.032223790884017944e-01 5.425019189715385437e-02 2.535800933837890625e-01 5.948517005890607834e-03 9.642282128334045410e-02 -2.853885851800441742e-02 5.388661101460456848e-02 -4.396268129348754883e-01
-1.074931174516677856e-01 -2.867077887058258057e-01 -2.155284434556961060e-01 -1.786141544580459595e-01 1.756406575441360474e-02 1.405446380376815796e-01 2.005211114883422852e-01 2.621291577816009521e-02 2.003161609172821045e-01 -2.947196923196315765e-02 -9.686864167451858521e-02 -1.314819902181625366e-01 3.352890610694885254e-01 5.123679637908935547e-01 2.070931792259216309e-01 -7.242605835199356079e-02 6.875740736722946167e-02 1.503671258687973022e-01 4.666623473167419434e-02 1.852422393858432770e-02 -6.384242326021194458e-02 -6.556237488985061646e-02 -4.584275931119918823e-02 -2.793344259262084961e-01 2.374286204576492310e-01 7.272310554981231689e-02 5.140316113829612732e-02 -1.268601864576339722e-01 2.128701657056808472e-02 1.984547376632690430e-01 -1.938009411096572876e-01 -6.070732604712247849e-03
-7.162864506244659424e-02 6.945073604583740234e-02 -2.076992988586425781e-01 -2.085724472999572754e-01 4.513968154788017273e-02 -1.564231887459754944e-02 1.905982643365859985e-01 2.454927377402782440e-02 2.227069735527038574e-01 -9.171750396490097046e-02 -4.562912974506616592e-03 -1.861731261014938354e-01 1.011851578950881958e-01 2.377022951841354370e-01 -1.398577690124511719e-01 -1.801848411560058594e-02 2.402749806642532349e-01 5.006391555070877075e-02 -8.862997405230998993e-03 7.920636236667633057e-02 -1.685514152050018311e-01 -2.447368502616882324e-01 -4.162576198577880859e-01 -2.269100248813629150e-01 8.978492766618728638e-02 -1.819060146808624268e-01 -2.379106879234313965e-01 -3.409718275070190430e-01 -1.355927884578704834e-01 2.102570384740829468e-01 1.681092679500579834e-01 -1.873453333973884583e-02
-1.156201213598251343e-01 -1.091652214527130127e-01 -2.819979488849639893e-01 -1.172511056065559387e-01 -1.969424076378345490e-02 -3.137829601764678955e-01 -8.423085510730743408e-02 1.449211239814758301e-01 -1.912896037101745605e-01 8.740524202585220337e-02 4.648477211594581604e-02 -2.593265771865844727e-01 -1.246089413762092590e-01 1.058625057339668274e-01 2.850432395935058594e-01 -1.476637125015258789e-01 6.110884249210357666e-02 3.691375255584716797e-01 2.637783251702785492e-02 8.845743723213672638e-03 -1.992773711681365967e-01 1.983527392148971558e-01 -2.356874644756317139e-01 2.576924115419387817e-02 1.581512838602066040e-01 2.214813232421875000e-02 1.302289068698883057e-01 1.415550336241722107e-02 -2.166355252265930176e-01 2.482748031616210938e-01 -2.794971466064453125e-01 -7.535134255886077881e-02
-1.040620952844619751e-01 -6.691509392112493515e-03 -8.614714443683624268e-02 -1.343265324831008911e-01 -3.022134304046630859e-01 2.205586759373545647e-03 1.262067556381225586e-01 -2.165879309177398682e-01 -2.849045395851135254e-01 5.845874920487403870e-02 -1.471122056245803833e-01 -2.607107721269130707e-02 6.360514461994171143e-02 -6.089773029088973999e-02 -1.868373006582260132e-01 -6.139388307929039001e-02 3.801764920353889465e-02 3.891637176275253296e-02 9.839459508657455444e-02 1.915851980447769165e-01 3.946070373058319092e-02 -1.419103443622589111e-01 -3.538720607757568359e-01 -4.195803403854370117e-01 -9.497988969087600708e-03 -8.834387362003326416e-02 1.652464717626571655e-01 1.426215767860412598e-01 -1.864951848983764648e-01 3.682157993316650391e-01 -1.938935965299606323e-01 -1.425782293081283569e-01
6.506497412919998169e-02 1.636753976345062256e-01 -2.609342336654663086e-01 -7.840965688228607178e-02 -1.085210666060447693e-01 1.680303551256656647e-02 7.418908178806304932e-02 2.137038409709930420e-01 -8.391775935888290405e-02 -2.497355639934539795e-02 -1.366750150918960571e-01 -2.003704607486724854e-01 4.493610188364982605e-02 1.671910984441637993e-03 -2.515072226524353027e-01 9.321112185716629028e-03 -3.978465870022773743e-02 4.250459000468254089e-02 -3.878782987594604492e-01 1.302248090505599976e-01 -9.930143505334854126e-02 -8.751831203699111938e-02 -5.008057355880737305e-01 -2.140150219202041626e-01 2.810916602611541748e-01 9.536292403936386108e-02 9.540371596813201904e-02 3.036458790302276611e-01 3.941680118441581726e-02 1.535205394029617310e-01 1.234084647148847580e-02 -6.328797433525323868e-03
-1.000939086079597473e-01 6.606227904558181763e-02 -3.308442533016204834e-01 -9.285699576139450073e-02 6.912320852279663086e-02 4.578553512692451477e-02 2.999551892280578613e-01 1.178301274776458740e-01 -1.698522567749023438e-01 -7.428553700447082520e-02 -5.833536759018898010e-02 -3.501077592372894287e-01 2.508389018476009369e-02 -4.051643982529640198e-02 1.841191351413726807e-01 1.517656594514846802e-01 2.011226266622543335e-01 1.169509664177894592e-01 1.988224536180496216e-01 1.944152861833572388e-01 2.351090498268604279e-02 -3.240231052041053772e-02 -2.111250907182693481e-01 -3.332490473985671997e-02 4.325212538242340088e-02 -2.019733376801013947e-02 5.390147566795349121e-01 3.573570773005485535e-02 -1.172750964760780334e-01 8.668408542871475220e-02 5.274630710482597351e-02 2.009237706661224365e-01
7.254749536514282227e-03 -2.473651766777038574e-01 -5.708638112992048264e-03 -3.125479444861412048e-02 7.044915109872817993e-04 1.981568932533264160e-01 1.052206084132194519e-01 2.664738297462463379e-01 1.690723001956939697e-01 -2.108216434717178345e-01 -3.041929006576538086e-01 -1.482860594987869263e-01 1.508412957191467285e-01 2.307925522327423096e-01 1.308982819318771362e-01 2.101182788610458374e-01 2.096779793500900269e-01 1.189853027462959290e-01 1.044484525918960571e-01 2.256702333688735962e-01 -7.593139261007308960e-02 3.722082823514938354e-02 -4.675528109073638916e-01 -1.594746261835098267e-01 -1.868452727794647217e-01 9.955624490976333618e-02 2.584472596645355225e-01 -4.040785133838653564e-02 2.930365875363349915e-02 4.607503488659858704e-02 5.907782912254333496e-02 2.601381018757820129e-02
1.886429637670516968e-02 -4.257644340395927429e-02 -1.525663733482360840e-01 -1.541487276554107666e-01 -4.885251224040985107e-01 1.642740815877914429e-01 1.090300753712654114e-01 6.340090185403823853e-02 3.200121223926544189e-02 -9.922650456428527832e-02 -2.810561098158359528e-02 -2.292048186063766479e-01 2.468255348503589630e-02 1.602752208709716797e-01 1.159835904836654663e-01 2.080451929941773415e-03 2.189392894506454468e-01 2.634076774120330811e-01 -3.194880113005638123e-02 4.626431316137313843e-02 -3.178222477436065674e-01 -4.678170382976531982e-02 -1.763303428888320923e-01 -2.204376906156539917e-01 3.189966380596160889e-01 2.014718651771545410e-01 1.549662947654724121e-01 -1.858915835618972778e-01 2.481633052229881287e-02 -1.832943856716156006e-01 1.334259063005447388e-01 -9.484524279832839966e-02
-8.589714020490646362e-02 3.369165211915969849e-02 -2.588091790676116943e-01 -1.475318521261215210e-01 5.089528113603591919e-02 2.291166782379150391e-01 3.652132451534271240e-01 2.066072225570678711e-01 -7.833246886730194092e-02 2.156061977148056030e-01 -3.504726290702819824e-02 -9.392283111810684204e-02 2.246311008930206299e-01 -1.185336485505104065e-01 7.000724971294403076e-02 -1.767655909061431885e-01 1.528891827911138535e-02 1.697242259979248047e-01 2.329328060150146484e-01 1.593732237815856934e-01 -2.102646082639694214e-01 2.011448293924331665e-01 -3.354134857654571533e-01 -2.907509803771972656e-01 6.461795419454574585e-02 1.157593801617622375e-01 7.536455988883972168e-02 1.497755050659179688e-01 -1.030217856168746948e-02 7.028626650571823120e-02 -2.584170401096343994e-01 -1.839331351220607758e-02
1.634368672966957092e-02 -5.048663169145584106e-02 1.129144206643104553e-01 -7.644229382276535034e-02 -4.240639880299568176e-02 -2.970057725906372070e-02 3.463740646839141846e-01 8.157744258642196655e-02 -1.544711589813232422e-01 2.474538981914520264e-01 -1.406896859407424927e-01 -1.432535350322723389e-01 6.715873628854751587e-02 4.828680679202079773e-02 1.422432065010070801e-01 -3.229426145553588867e-01 1.367822587490081787e-01 1.022363007068634033e-01 1.120563875883817673e-02 -3.279046714305877686e-02 2.282050400972366333e-01 1.388278454542160034e-01 -2.408214211463928223e-01 2.410871675238013268e-03 4.198504686355590820e-01 -5.601088702678680420e-02 2.505296468734741211e-01 -1.649603992700576782e-02 1.678998768329620361e-01 5.019213259220123291e-02 3.590283095836639404e-01 -1.752998381853103638e-01
-2.550845146179199219e-01 4.997008480131626129e-03 -1.892873346805572510e-01 -2.910253033041954041e-02 -1.529401987791061401e-01 4.186755716800689697e-01 3.152861595153808594e-01 2.607351243495941162e-01 1.422031968832015991e-01 1.488966792821884155e-01 4.436589404940605164e-02 -2.491015046834945679e-01 2.138838730752468109e-02 4.648302122950553894e-02 3.558120131492614746e-02 -4.373341798782348633e-02 -6.032441556453704834e-02 1.573787778615951538e-01 7.547012716531753540e-02 1.849095374345779419e-01 6.175734102725982666e-02 -5.173356737941503525e-03 -1.003887429833412170e-01 -2.018655985593795776e-01 2.785767018795013428e-01 1.606760472059249878e-01 -1.473249644041061401e-01 -2.670892477035522461e-01 2.266826331615447998e-01 1.814749240875244141e-01 -1.261530444025993347e-02 -1.266904622316360474e-01
2.001029672101140022e-03 -1.965468525886535645e-01 -4.320002794265747070e-01 -4.469782859086990356e-02 1.372660772176459432e-04 1.383641660213470459e-01 2.089418768882751465e-01 6.003795936703681946e-02 1.768250018358230591e-02 8.375801891088485718e-02 -4.782780706882476807e-01 -4.721520841121673584e-02 -2.423231005668640137e-01 8.981053531169891357e-02 7.848460972309112549e-02 -1.066227331757545471e-01 1.655845195055007935e-01 1.283188164234161377e-01 1.671254336833953857e-01 -9.487083554267883301e-02 -1.640651524066925049e-01 1.821387708187103271e-01 -1.470254659652709961e-01 -6.953706592321395874e-02 7.099429517984390259e-02 1.458213478326797485e-01 2.339723110198974609e-01 -1.849378347396850586e-01 -1.421088576316833496e-01 2.215400040149688721e-01 1.313784718513488770e-01 -1.207142993807792664e-01
-1.984653174877166748e-01 -2.655942738056182861e-01 -4.380220547318458557e-02 -1.955522000789642334e-01 4.346111416816711426e-02 -2.066990137100219727e-01 1.741960793733596802e-01 4.618639051914215088e-01 1.931891217827796936e-02 -4.924928024411201477e-02 5.174838751554489136e-02 6.987529993057250977e-02 1.729674451053142548e-02 2.097654491662979126e-01 7.060946524143218994e-02 -3.843680322170257568e-01 8.340457826852798462e-02 7.888635993003845215e-02 9.351552464067935944e-03 2.384201288223266602e-01 6.796963978558778763e-03 -1.581947878003120422e-02 -6.964281946420669556e-02 -2.058035433292388916e-01 2.670567631721496582e-01 -1.172655746340751648e-01 8.052013069391250610e-02 -1.984697133302688599e-01 1.734386086463928223e-01 2.665453553199768066e-01 -5.997424200177192688e-02 -3.115379624068737030e-02
2.873074822127819061e-02 1.720460504293441772e-01 -1.081874594092369080e-01 -8.735155314207077026e-02 -1.648755371570587158e-01 -7.939539104700088501e-02 3.617473542690277100e-01 6.989056244492530823e-03 -4.126887321472167969e-01 1.404236853122711182e-01 1.826548725366592407e-01 -1.368724852800369263e-01 1.074030995368957520e-01 5.772328004240989685e-02 5.282276123762130737e-02 -3.293820098042488098e-02 1.418006122112274170e-01 3.810918703675270081e-02 3.216847777366638184e-01 -8.321031928062438965e-02 -1.473555117845535278e-01 -2.755392901599407196e-02 -2.178313285112380981e-01 -2.701168060302734375e-01 2.744700312614440918e-01 6.532420217990875244e-02 -5.989670008420944214e-02 1.109589114785194397e-01 -7.787143439054489136e-02 2.789460718631744385e-01 -2.181794047355651855e-01 -1.521287709474563599e-01
-5.811143666505813599e-02 -1.396001428365707397e-01 -9.660872817039489746e-02 8.283054828643798828e-02 -7.059765607118606567e-02 2.510690316557884216e-02 4.266155511140823364e-02 5.858787521719932556e-02 -1.384140271693468094e-02 1.690999269485473633e-01 -1.615154147148132324e-01 -1.745425760746002197e-01 4.043798148632049561e-01 6.772969663143157959e-02 -1.108100451529026031e-02 -1.073267385363578796e-01 3.749636188149452209e-02 -1.943145692348480225e-01 -1.005726866424083710e-02 1.064762771129608154e-01 -1.367154419422149658e-01 1.820236146450042725e-01 -2.871300876140594482e-01 8.213515579700469971e-02 2.926557660102844238e-01 -1.145840734243392944e-01 3.175116777420043945e-01 -3.032464385032653809e-01 2.035945057868957520e-01 3.825960457324981689e-01 -1.182032525539398193e-01 3.930439241230487823e-03
-1.205011457204818726e-01 -5.012338981032371521e-02 -1.399548351764678955e-01 -2.041475325822830200e-01 -2.545398771762847900e-01 1.662582457065582275e-01 3.967573121190071106e-02 7.512462884187698364e-02 1.862076371908187866e-01 3.396967351436614990e-01 6.242694705724716187e-02 -1.432418972253799438e-01 -1.488635409623384476e-02 1.942987442016601562e-01 2.096005976200103760e-01 1.040438711643218994e-01 2.725890576839447021e-01 -1.323843151330947876e-01 -1.270285695791244507e-01 2.262739464640617371e-02 -2.432740330696105957e-01 2.231315225362777710e-01 -2.400877773761749268e-01 -3.562363609671592712e-02 6.939308345317840576e-02 7.858360558748245239e-02 2.877819538116455078e-01 1.432063877582550049e-01 2.354464381933212280e-01 2.940854430198669434e-01 -1.684271357953548431e-02 -1.481815278530120850e-01
9.236490353941917419e-03 -1.847001016139984131e-01 -3.240535855293273926e-01 -1.259250044822692871e-01 -1.928840428590774536e-01 4.663246870040893555e-02 2.716891169548034668e-01 -1.181152090430259705e-01 1.180677339434623718e-01 9.641601704061031342e-03 -2.795154042541980743e-02 -1.005246937274932861e-01 1.972363591194152832e-01 -1.964920200407505035e-02 8.230936527252197266e-02 -7.728755474090576172e-02 1.557047814130783081e-01 -4.827668517827987671e-02 1.123505085706710815e-01 3.708003163337707520e-01 9.167733602225780487e-03 2.315488159656524658e-01 -1.978233605623245239e-01 -4.319441318511962891e-01 7.791658490896224976e-02 2.879240810871124268e-01 -5.137673020362854004e-02 -1.319089382886886597e-01 2.260974496603012085e-01 1.268102079629898071e-01 9.211870282888412476e-02 5.946537945419549942e-03
-3.359029293060302734e-01 -4.209178313612937927e-02 -2.145390212535858154e-01 -3.572805821895599365e-01 8.577846735715866089e-02 3.011324703693389893e-01 2.221695631742477417e-01 2.222454547882080078e-01 2.063663303852081299e-02 -4.144480079412460327e-02 2.270043045282363892e-01 -1.937909238040447235e-02 8.619225583970546722e-03 3.349875211715698242e-01 1.364139169454574585e-01 -1.671139299869537354e-01 8.856699801981449127e-03 1.559664607048034668e-01 9.147160500288009644e-02 1.611296981573104858e-01 -1.004130244255065918e-01 1.188594195991754532e-02 -2.867687344551086426e-01 -1.316365003585815430e-01 -1.067207287997007370e-02 1.913773566484451294e-01 4.050784558057785034e-02 5.125174298882484436e-02 -7.690224796533584595e-02 2.588357329368591309e-01 -3.165344521403312683e-02 -1.364272683858871460e-01
-4.175872504711151123e-01 -1.083899363875389099e-01 -2.223322242498397827e-01 -1.067669466137886047e-01 -3.610656410455703735e-02 2.687315046787261963e-01 -9.498962201178073883e-03 1.284934729337692261e-01 1.521648913621902466e-01 7.926501333713531494e-02 -9.814324229955673218e-02 -5.913872644305229187e-02 1.318095028400421143e-01 1.329341083765029907e-01 -2.116405218839645386e-01 -1.057583913207054138e-01 -6.562065333127975464e-02 1.273072659969329834e-01 3.135810047388076782e-02 2.571149170398712158e-01 6.676525622606277466e-02 2.062481641769409180e-01 -2.296766340732574463e-01 -2.091986387968063354e-01 1.860160529613494873e-01 1.081825569272041321e-01 1.994348615407943726e-01 1.508357822895050049e-01 -5.188431590795516968e-02 3.110672533512115479e-01 -2.113811373710632324e-01 2.127167433500289917e-01
1.136995404958724976e-01 -3.551019728183746338e-01 -3.293840289115905762e-01 -2.107461392879486084e-01 7.716686930507421494e-03 -5.988360568881034851e-02 -2.644493430852890015e-02 2.736133635044097900e-01 -2.216792851686477661e-01 2.332754433155059814e-01 1.451136171817779541e-02 -1.386552900075912476e-01 9.990444034337997437e-02 5.637560039758682251e-02 1.881805621087551117e-02 8.400392718613147736e-03 7.908371835947036743e-02 2.116103321313858032e-01 5.742394179105758667e-02 -1.414991319179534912e-01 -1.780613362789154053e-01 3.078970909118652344e-01 -3.881236314773559570e-01 -2.070114910602569580e-01 -8.076070249080657959e-02 1.208324953913688660e-01 1.068371310830116272e-01 -1.876330673694610596e-01 -1.461724191904067993e-01 -3.926842939108610153e-03 -7.045907527208328247e-02 6.194307655096054077e-02
1.210464686155319214e-01 -1.646860092878341675e-01 -2.392062097787857056e-01 -3.714783862233161926e-02 -2.209010124206542969e-01 1.625713557004928589e-01 3.631146252155303955e-01 -9.444753825664520264e-02 -3.536434471607208252e-02 1.961797922849655151e-01 -1.930249333381652832e-01 1.307145655155181885e-01 1.075552031397819519e-01 -1.177373975515365601e-01 1.225674897432327271e-01 -2.105447500944137573e-01 2.810766994953155518e-01 -5.614560469985008240e-02 -1.705448925495147705e-01 4.433752596378326416e-02 1.397123634815216064e-01 1.857044100761413574e-01 -3.230901658535003662e-01 -7.614149898290634155e-02 3.304329514503479004e-01 -1.128766313195228577e-01 -7.267584558576345444e-03 3.133238852024078369e-02 2.653893530368804932e-01 5.831375718116760254e-02 9.096623212099075317e-02 -1.493204981088638306e-01
-3.036213219165802002e-01 -2.216414064168930054e-01 -1.226760670542716980e-01 -1.726109832525253296e-01 -1.384356468915939331e-01 4.635743424296379089e-02 -1.089762151241302490e-01 -1.870527267456054688e-01 1.103722080588340759e-01 2.259150594472885132e-01 -1.490742806345224380e-02 -2.062244266271591187e-01 -3.422500938177108765e-02 -2.499972283840179443e-02 6.419382244348526001e-02 -4.578852653503417969e-01 3.003479838371276855e-01 -1.439083646982908249e-02 3.536758199334144592e-02 9.066491574048995972e-02 8.417776972055435181e-02 5.844353884458541870e-02 -3.534040972590446472e-02 -3.433358296751976013e-02 4.123702645301818848e-01 -8.886613696813583374e-02 1.386008113622665405e-01 -8.291254751384258270e-03 6.300177425146102905e-02 2.659798860549926758e-01 9.766964614391326904e-02 -1.726995855569839478e-01
-1.655099838972091675e-01 1.341031938791275024e-01 2.793469093739986420e-02 -1.290863007307052612e-01 -1.683500856161117554e-01 -1.337085515260696411e-01 8.807048946619033813e-02 -5.677178129553794861e-02 6.635676324367523193e-02 -1.949338018894195557e-01 -2.236560583114624023e-01 -2.252645492553710938e-01 -4.818801581859588623e-02 -6.219663470983505249e-02 -1.997558325529098511e-01 -5.591039732098579407e-02 3.414060175418853760e-01 3.203849196434020996e-01 -8.606588095426559448e-02 3.038225695490837097e-02 -1.707459837198257446e-01 -7.782474905252456665e-02 -5.195332169532775879e-01 -1.790853291749954224e-01 2.266612797975540161e-01 1.372089236974716187e-01 -4.168166965246200562e-02 -7.055824995040893555e-02 -1.749781668186187744e-01 6.738668680191040039e-02 -2.664646506309509277e-02 1.003720089793205261e-01
-2.469324469566345215e-01 8.478830754756927490e-02 -2.823466062545776367e-01 7.161281071603298187e-03 1.625574976205825806e-01 -8.000505715608596802e-02 6.587074697017669678e-02 1.246969774365425110e-01 -3.024496510624885559e-02 1.660814881324768066e-01 3.916684538125991821e-02 1.350654810667037964e-01 -1.193390116095542908e-01 2.375474572181701660e-01 2.614849247038364410e-02 1.941857673227787018e-02 1.912670284509658813e-01 -9.443157911300659180e-02 -5.160707980394363403e-02 1.639424115419387817e-01 2.231952548027038574e-02 -8.375573903322219849e-02 -5.836635231971740723e-01 -4.293585121631622314e-01 9.687566012144088745e-02 5.152573436498641968e-02 -9.211546182632446289e-02 1.260491311550140381e-01 1.576354727149009705e-02 1.197251006960868835e-01 1.154085919260978699e-01 8.639185130596160889e-02
-1.114591583609580994e-01 -1.472267135977745056e-02 -2.358321547508239746e-01 -9.363520890474319458e-02 3.359119221568107605e-02 -2.633166909217834473e-01 -7.048206031322479248e-02 2.377372235059738159e-01 -1.353929489850997925e-01 1.603820919990539551e-01 -1.241528019309043884e-01 -1.279346793889999390e-01 -3.871837258338928223e-02 3.292258456349372864e-02 1.222285479307174683e-01 5.607771873474121094e-02 -4.250629618763923645e-02 3.239194452762603760e-01 -2.029133401811122894e-02 -5.235934257507324219e-02 -1.549071222543716431e-01 2.684242427349090576e-01 -3.749081790447235107e-01 -7.991838455200195312e-02 2.705514729022979736e-01 -9.523474425077438354e-02 1.522420346736907959e-01 -2.681542336940765381e-01 -1.739160865545272827e-01 -6.436342746019363403e-02 -3.599428236484527588e-01 -1.864467374980449677e-02
-6.402432173490524292e-02 -2.045999169349670410e-01 -5.318298563361167908e-02 -3.216562420129776001e-02 -8.513141423463821411e-02 1.342412829399108887e-01 2.598156332969665527e-01 1.604141481220722198e-02 -1.302876025438308716e-01 4.638680070638656616e-02 -1.544262561947107315e-02 -1.227183267474174500e-01 8.869776874780654907e-02 4.270095825195312500e-01 -1.215842440724372864e-01 -1.113449037075042725e-01 -8.495254814624786377e-02 2.281154096126556396e-01 1.928227990865707397e-01 -5.262101814150810242e-02 -8.261606842279434204e-02 -4.591452423483133316e-03 -2.936109900474548340e-01 -2.017036229372024536e-01 2.140560597181320190e-01 2.334481179714202881e-01 2.100153416395187378e-01 -2.557831406593322754e-01 2.755784094333648682e-01 2.829957306385040283e-01 4.795023426413536072e-02 6.494238227605819702e-02
1.759622246026992798e-02 5.682488530874252319e-02 -1.087750494480133057e-01 -2.368056923151016235e-01 -3.056275546550750732e-01 3.325524181127548218e-02 1.259980946779251099e-01 1.983434855937957764e-01 2.939078807830810547e-01 2.778650522232055664e-01 4.036906734108924866e-02 -1.162638813257217407e-01 -3.270362690091133118e-02 6.719677895307540894e-02 -7.151091005653142929e-03 1.317487359046936035e-01 3.247851729393005371e-01 -1.275568157434463501e-01 -1.774453669786453247e-01 9.135696291923522949e-02 -2.746268808841705322e-01 9.324031323194503784e-02 -2.486439198255538940e-01 -2.077193744480609894e-02 1.582399755716323853e-01 4.335169494152069092e-02 2.943114936351776123e-01 4.089168459177017212e-02 2.402238100767135620e-01 2.458143681287765503e-01 5.592044815421104431e-02 -1.807295083999633789e-01
7.740746438503265381e-02 3.855346888303756714e-02 -4.132363796234130859e-01 -1.558697074651718140e-01 -1.186818331480026245e-01 -1.678879186511039734e-02 2.964294850826263428e-01 1.561979502439498901e-01 1.228038072586059570e-01 1.764588803052902222e-02 -1.398122757673263550e-01 -2.242141664028167725e-01 2.753435075283050537e-01 3.217101097106933594e-02 2.817625403404235840e-01 -9.369686990976333618e-02 6.260004639625549316e-02 4.217851459980010986e-01 1.295052468776702881e-01 2.279324643313884735e-02 8.508185856044292450e-03 -8.103560656309127808e-02 -2.615347206592559814e-01 2.170750945806503296e-01 -6.178539711982011795e-03 -2.511136792600154877e-02 1.644624173641204834e-01 -1.506993025541305542e-01 1.422672867774963379e-01 8.931528776884078979e-02 -8.639583736658096313e-02 -1.149545982480049133e-01
9.929185733199119568e-03 9.446919709444046021e-02 -2.163304090499877930e-01 -2.648258768022060394e-02 1.256989687681198120e-01 -8.530209772288799286e-03 2.151630073785781860e-01 -5.188434571027755737e-02 -8.349785208702087402e-02 3.268339633941650391e-01 -7.254852354526519775e-02 -3.143905997276306152e-01 2.127830684185028076e-01 -3.819081559777259827e-02 -9.647857397794723511e-02 -8.646174333989620209e-03 1.373102664947509766e-01 5.073590874671936035e-01 7.607356458902359009e-02 9.513448923826217651e-02 7.907199114561080933e-02 -1.282037887722253799e-02 -3.277437984943389893e-01 2.870191931724548340e-01 1.264962553977966309e-01 -4.685903713107109070e-02 3.018344752490520477e-02 5.883286520838737488e-02 6.982063874602317810e-03 2.828729450702667236e-01 5.097781121730804443e-02 -1.097716838121414185e-01
-6.170815229415893555e-02 3.586023673415184021e-02 -5.923881754279136658e-02 -1.579282730817794800e-01 -1.389665305614471436e-01 1.501373350620269775e-01 2.294091284275054932e-01 -4.956056177616119385e-02 -3.231552839279174805e-01 6.192988157272338867e-02 -1.345126926898956299e-01 6.559856981039047241e-02 -5.849086865782737732e-02 2.286970913410186768e-01 -1.281858980655670166e-01 6.220333278179168701e-02 1.816351860761642456e-01 1.287636309862136841e-01 9.949621558189392090e-02 -1.015836521983146667e-01 1.912344992160797119e-01 -4.374063387513160706e-02 -2.429418414831161499e-01 -3.073038756847381592e-01 2.947084791958332062e-02 2.988274991512298584e-01 3.322334885597229004e-01 -3.364138603210449219e-01 -4.168615490198135376e-02 2.812092006206512451e-01 -7.988564670085906982e-02 -1.354838535189628601e-02
-7.304020971059799194e-02 -1.653474569320678711e-01 -1.515733450651168823e-01 -9.240297973155975342e-02 -3.802502900362014771e-02 8.147661387920379639e-02 -2.057558149099349976e-01 1.440437734127044678e-01 -1.889462023973464966e-01 2.391204796731472015e-02 -1.657275110483169556e-02 -1.812060475349426270e-01 -4.422953128814697266e-01 2.536681853234767914e-02 -9.070823341608047485e-02 -2.047359198331832886e-01 2.774052917957305908e-01 2.139596641063690186e-01 1.620998084545135498e-01 -6.498335301876068115e-02 -5.095848441123962402e-02 4.762256145477294922e-02 -1.826193779706954956e-01 -8.488542586565017700e-02 4.591886326670646667e-02 7.723721861839294434e-02 3.630655109882354736e-01 -1.329049021005630493e-01 -6.151749938726425171e-02 3.992634415626525879e-01 -1.369201242923736572e-01 -1.034364104270935059e-01
1.663213223218917847e-01 3.375856950879096985e-02 -3.599677085876464844e-01 -2.279232442378997803e-01 -5.545104295015335083e-02 7.093898952007293701e-02 -1.359235942363739014e-01 -1.052683889865875244e-01 -6.664539873600006104e-02 -3.383002802729606628e-02 3.918503224849700928e-02 -2.407754957675933838e-01 -1.157650277018547058e-01 3.152568638324737549e-01 1.218008771538734436e-01 1.798105686902999878e-01 4.077387154102325439e-01 2.908092923462390900e-02 2.460403740406036377e-02 6.416768580675125122e-02 1.471235752105712891e-01 4.540733620524406433e-02 -2.434010207653045654e-01 -1.125833168625831604e-01 2.957557439804077148e-01 -1.788009554147720337e-01 2.017844915390014648e-01 -2.770500183105468750e-01 -5.205435678362846375e-02 1.432249881327152252e-02 -5.625110492110252380e-02 -1.285237818956375122e-01
-1.370174717158079147e-02 3.297884762287139893e-02 -2.692307829856872559e-01 -1.188296824693679810e-01 -1.489305198192596436e-01 -1.189636364579200745e-01 1.206384897232055664e-01 7.391040027141571045e-02 -1.158636063337326050e-01 3.996429741382598877e-01 -7.744486629962921143e-02 -8.742796629667282104e-02 1.749509721994400024e-01 -2.129572443664073944e-02 -7.761278003454208374e-02 2.988170459866523743e-02 -7.350408472120761871e-03 -1.655571609735488892e-01 -9.899607300758361816e-02 2.664074003696441650e-01 1.734995841979980469e-02 3.762651085853576660e-01 -2.397056818008422852e-01 -1.490442454814910889e-01 2.546884417533874512e-01 2.890001535415649414e-01 -4.519409686326980591e-02 3.991312906146049500e-02 -3.521862253546714783e-02 3.689078390598297119e-01 1.063289716839790344e-01 -2.373992651700973511e-02
-6.532728672027587891e-02 6.537677347660064697e-02 -3.252578973770141602e-01 -1.808743923902511597e-01 1.116752997040748596e-01 -2.072379291057586670e-01 -3.803372010588645935e-02 2.613284252583980560e-02 -3.718194738030433655e-02 1.074755638837814331e-01 -4.101274907588958740e-02 -8.523121476173400879e-02 -3.050268292427062988e-01 2.200069129467010498e-01 2.334675341844558716e-01 7.482576370239257812e-02 3.746922910213470459e-01 1.100014373660087585e-01 9.947419911623001099e-02 2.083054482936859131e-01 2.009635865688323975e-01 -2.197046764194965363e-03 -1.327596902847290039e-01 -1.639567762613296509e-01 3.316627442836761475e-01 1.683161854743957520e-01 2.500709891319274902e-01 -2.686787843704223633e-01 2.002285420894622803e-02 3.122045844793319702e-02 -2.800646796822547913e-02 -7.796173542737960815e-02
3.131813555955886841e-02 -2.495361715555191040e-01 -1.920516937971115112e-01 1.040103435516357422e-01 -3.135219216346740723e-02 4.162135720252990723e-02 5.413586646318435669e-02 -1.005244255065917969e-01 -9.045129269361495972e-02 4.226368665695190430e-01 -1.170291602611541748e-01 -7.848143577575683594e-02 1.537283957004547119e-01 1.221430003643035889e-01 1.634003780782222748e-02 -2.979267574846744537e-02 -1.932056806981563568e-02 -3.130886703729629517e-02 1.919884234666824341e-01 2.872395217418670654e-01 -1.846371591091156006e-01 1.243631616234779358e-01 -3.751702904701232910e-01 -2.809026241302490234e-01 3.705603480339050293e-01 8.697710186243057251e-02 3.675084561109542847e-03 1.487856209278106689e-01 2.324433326721191406e-01 1.127333641052246094e-01 1.571868918836116791e-02 5.460124835371971130e-02
-2.940747737884521484e-01 -2.055524587631225586e-01 -1.325062662363052368e-01 -1.452883929014205933e-01 -2.580218389630317688e-02 -6.424482911825180054e-02 1.144992858171463013e-01 -1.806741505861282349e-01 2.969244122505187988e-02 8.716824650764465332e-02 -4.873485863208770752e-02 6.713099777698516846e-02 1.922238804399967194e-02 -6.790669262409210205e-02 -1.270082890987396240e-01 -3.798425197601318359e-01 3.328503966331481934e-01 2.831265516579151154e-02 -4.240483790636062622e-02 1.907481066882610321e-02 -2.645665705204010010e-01 1.065180897712707520e-01 -2.953911125659942627e-01 1.423792243003845215e-01 1.492273211479187012e-01 -8.222915977239608765e-02 2.548354566097259521e-01 -2.218930125236511230e-01 1.544152796268463135e-01 3.572206795215606689e-01 -5.668127536773681641e-02 -2.841996587812900543e-02
-1.043505296111106873e-01 7.943267375230789185e-02 -2.097820341587066650e-01 -4.047669470310211182e-01 3.453437611460685730e-02 -2.544064819812774658e-01 -2.476505190134048462e-02 3.736624494194984436e-02 1.280925702303647995e-02 1.729356944561004639e-01 4.448702558875083923e-03 -1.951776295900344849e-01 -2.021408379077911377e-01 1.317952424287796021e-01 1.533409953117370605e-02 1.465957462787628174e-01 3.941655158996582031e-01 1.357332915067672729e-01 1.321103274822235107e-01 3.498305007815361023e-02 1.412873119115829468e-01 -2.357894927263259888e-02 -1.698525100946426392e-01 -2.790581285953521729e-01 3.493034541606903076e-01 -6.116755679249763489e-02 2.006465643644332886e-01 -1.829068809747695923e-01 8.572383224964141846e-02 2.311585657298564911e-02 -1.731111109256744385e-01 -4.316895082592964172e-02
1.700423285365104675e-02 -2.985708648338913918e-03 -2.239168584346771240e-01 -3.295362293720245361e-01 -7.480274885892868042e-02 7.334640622138977051e-02 3.027223981916904449e-02 7.183104753494262695e-02 9.645235538482666016e-02 4.126585274934768677e-02 -2.672770321369171143e-01 -2.201449424028396606e-01 2.203766107559204102e-01 9.503953158855438232e-02 1.543360948562622070e-01 -8.016925305128097534e-02 2.154346108436584473e-01 1.375309377908706665e-01 1.622736901044845581e-01 2.626796662807464600e-01 1.534499414265155792e-02 9.784632176160812378e-02 -5.289487838745117188e-01 2.215859740972518921e-01 1.457127034664154053e-01 -4.493283852934837341e-02 -2.068981379270553589e-01 1.195824518799781799e-01 1.898988895118236542e-02 1.500346809625625610e-01 7.238166406750679016e-03 -5.027615278959274292e-02
-2.000915855169296265e-01 -1.056370884180068970e-01 -1.138767302036285400e-01 -4.703280329704284668e-02 -8.777157962322235107e-02 -3.335004150867462158e-01 3.765236213803291321e-02 -1.292072087526321411e-01 5.343269556760787964e-02 1.378717571496963501e-01 -2.204788178205490112e-01 -1.333968341350555420e-01 -8.626847714185714722e-02 1.768032014369964600e-01 9.420412033796310425e-02 -2.895196974277496338e-01 2.263548672199249268e-01 -1.572138071060180664e-01 -1.668604463338851929e-01 3.279048018157482147e-03 -2.363160401582717896e-01 1.020782291889190674e-01 -3.564277589321136475e-01 4.893068224191665649e-03 2.315425574779510498e-01 -2.721934579312801361e-03 -1.094537600874900818e-01 -2.570922970771789551e-01 1.902894824743270874e-01 2.393841743469238281e-01 -1.870243251323699951e-01 -1.399781107902526855e-01
-1.590097099542617798e-01 -2.639187686145305634e-02 -3.591605126857757568e-01 -1.917140185832977295e-01 -9.220384806394577026e-02 -7.697834074497222900e-02 2.348888367414474487e-01 -7.252247631549835205e-02 -3.061010539531707764e-01 1.005365177989006042e-01 3.520765155553817749e-02 2.151330858469009399e-01 -1.588835567235946655e-01 1.796291023492813110e-01 8.094958961009979248e-02 9.405133128166198730e-02 2.471366673707962036e-01 3.012574613094329834e-01 1.570173203945159912e-01 -8.977153897285461426e-02 -5.657947063446044922e-02 -1.843570731580257416e-03 -2.084013819694519043e-01 -7.743262499570846558e-02 1.070268377661705017e-01 -1.823195070028305054e-02 3.569512367248535156e-01 -2.642991244792938232e-01 -3.897388279438018799e-02 1.439943462610244751e-01 -1.973538994789123535e-01 4.169303923845291138e-02
8.687611669301986694e-03 6.507419794797897339e-02 -4.775175154209136963e-01 -1.877636760473251343e-01 -2.807323448359966278e-02 1.175758708268404007e-02 -1.713351346552371979e-02 1.337043493986129761e-01 1.542437970638275146e-01 1.541338115930557251e-01 -1.424671262502670288e-01 -2.027611993253231049e-02 8.938015997409820557e-02 7.744979858398437500e-02 2.113049179315567017e-01 -3.216566443443298340e-01 4.178376868367195129e-02 2.877289056777954102e-01 1.874845921993255615e-01 9.933239966630935669e-02 5.774303898215293884e-02 -4.852785542607307434e-02 -5.180082321166992188e-01 6.731740385293960571e-02 -1.006199792027473450e-01 -8.425821550190448761e-03 -1.522131450474262238e-02 5.931330844759941101e-02 2.076010033488273621e-02 1.822687089443206787e-01 1.566898673772811890e-01 -5.200118571519851685e-02
-5.269856750965118408e-02 -6.615965068340301514e-02 -2.211635559797286987e-01 -1.300855726003646851e-01 -1.427359431982040405e-01 -3.013879358768463135e-01 1.801185123622417450e-02 1.162824109196662903e-01 1.318707019090652466e-01 2.179332524538040161e-01 -2.839378826320171356e-02 -3.151690661907196045e-01 7.613792270421981812e-02 2.252442538738250732e-01 3.027972020208835602e-02 -2.636752724647521973e-01 1.059217527508735657e-01 -9.899322688579559326e-02 -1.318913698196411133e-01 7.629477977752685547e-02 9.334209561347961426e-02 2.455881685018539429e-01 -1.379991769790649414e-01 -3.880876302719116211e-02 3.411757051944732666e-01 -7.983961701393127441e-02 2.150967866182327271e-01 1.468531787395477295e-01 2.778885364532470703e-01 2.695930898189544678e-01 1.442641913890838623e-01 -1.217625439167022705e-01
-2.418922334909439087e-01 -2.032776176929473877e-02 -1.976184099912643433e-01 -1.150406524538993835e-01 -6.196904554963111877e-02 3.313426077365875244e-01 1.434682905673980713e-01 2.019041925668716431e-01 -2.311570011079311371e-02 2.202476561069488525e-01 1.161477901041507721e-02 -7.632064819335937500e-02 1.541368514299392700e-01 -1.566709578037261963e-01 1.052097454667091370e-01 -1.420314460992813110e-01 8.881647139787673950e-02 1.322455704212188721e-01 2.120820581912994385e-01 1.454147100448608398e-01 -1.290137618780136108e-01 4.765909165143966675e-03 -4.968644976615905762e-01 -2.613249123096466064e-01 4.131402820348739624e-02 1.260880678892135620e-01 6.744286417961120605e-02 2.069150209426879883e-01 -1.068243980407714844e-01 1.932144761085510254e-01 -1.868349462747573853e-01 8.549939095973968506e-02
-2.283824086189270020e-01 1.697745025157928467e-01 -5.712819099426269531e-02 -4.307277500629425049e-02 -1.462037861347198486e-01 -1.451658606529235840e-01 2.857875227928161621e-01 1.069418117403984070e-01 3.105549514293670654e-01 -7.609309256076812744e-02 3.717678412795066833e-02 2.217067033052444458e-01 -9.161434322595596313e-02 5.867807194590568542e-03 -1.360907554626464844e-01 -1.549763232469558716e-01 2.678262293338775635e-01 8.355700224637985229e-02 2.076690196990966797e-01 6.149797141551971436e-02 1.167233288288116455e-01 5.251957848668098450e-02 -1.652783304452896118e-01 -2.012764513492584229e-01 3.226090669631958008e-01 5.378833785653114319e-02 4.031825661659240723e-01 -2.893507182598114014e-01 -6.098582874983549118e-03 4.338709637522697449e-02 6.323986500501632690e-02 -7.484225183725357056e-02
-3.487773984670639038e-02 9.659079462289810181e-02 -5.491360276937484741e-02 -1.017606928944587708e-01 -1.806541346013545990e-02 -2.123817615211009979e-02 3.386153876781463623e-01 6.712198257446289062e-02 3.891087323427200317e-02 -9.282597154378890991e-02 1.681827381253242493e-02 -5.151910707354545593e-02 -2.148227067664265633e-03 9.473704546689987183e-02 1.350369751453399658e-01 -3.039325475692749023e-01 4.445186257362365723e-02 -1.580631136894226074e-01 -3.868869505822658539e-03 1.744317635893821716e-02 5.231592804193496704e-03 -2.123059481382369995e-01 -3.584671318531036377e-01 -1.528087854385375977e-01 5.993176102638244629e-01 -4.653814435005187988e-02 2.731418013572692871e-01 1.409428473562002182e-02 -5.292001739144325256e-02 5.618840828537940979e-02 1.402151435613632202e-01 -1.936037838459014893e-01
-1.284546852111816406e-01 -1.545801479369401932e-02 -3.504508137702941895e-01 -2.031794488430023193e-01 2.387902438640594482e-01 -1.078619882464408875e-01 1.159155219793319702e-01 -7.670409977436065674e-02 1.575600802898406982e-01 1.904045976698398590e-02 -1.540648490190505981e-01 -3.707313165068626404e-02 -3.349176347255706787e-01 1.361705511808395386e-01 5.585450306534767151e-02 1.440730243921279907e-01 -2.121702954173088074e-02 1.814616471529006958e-01 -1.667437106370925903e-01 4.685126990079879761e-02 7.427417486906051636e-02 -7.120752334594726562e-02 -3.989753723144531250e-01 -2.576846480369567871e-01 1.081020385026931763e-01 2.996345050632953644e-02 -4.755598958581686020e-03 1.557341367006301880e-01 1.247532665729522705e-01 3.262357711791992188e-01 2.351275384426116943e-01 -1.123218238353729248e-01
2.612167410552501678e-02 -4.121707752346992493e-02 -2.272293418645858765e-01 -1.038346588611602783e-01 -5.289745330810546875e-02 2.439452409744262695e-01 2.224995195865631104e-01 2.472003400325775146e-01 -3.786503151059150696e-02 2.814817130565643311e-01 -9.868511930108070374e-03 -1.913512647151947021e-01 3.303008377552032471e-01 3.918633982539176941e-02 5.507627502083778381e-02 -1.702349185943603516e-01 2.005260884761810303e-01 1.299658715724945068e-01 1.173522025346755981e-01 1.410391777753829956e-01 1.562667451798915863e-02 2.942557632923126221e-01 -2.355224639177322388e-01 -3.755966722965240479e-01 1.276724785566329956e-01 8.033492416143417358e-02 6.416567414999008179e-02 2.109683007001876831e-01 1.415313631296157837e-01 2.740539424121379852e-02 6.245662644505500793e-02 -1.790385395288467407e-01
1.330341845750808716e-01 9.705732762813568115e-02 -4.357326328754425049e-01 -5.068974196910858154e-02 -6.774364411830902100e-02 1.783408820629119873e-01 2.687168121337890625e-01 2.464894056320190430e-01 3.105710260570049286e-02 -4.576609283685684204e-02 -3.369909822940826416e-01 3.748659801203757524e-04 4.415437579154968262e-02 1.126057058572769165e-01 1.275464594364166260e-01 -6.458521634340286255e-02 2.202516645193099976e-01 4.088367521762847900e-01 -1.011640354990959167e-01 1.156371012330055237e-01 -7.005731016397476196e-02 -5.100661143660545349e-02 -1.440538763999938965e-01 -1.793890744447708130e-01 -6.773804873228073120e-02 -9.422827512025833130e-02 1.613051071763038635e-02 -8.595596253871917725e-02 5.061282962560653687e-02 2.030992805957794189e-01 -3.072750568389892578e-01 -1.862114667892456055e-02
2.284101992845535278e-01 -6.665084511041641235e-02 -3.534080386161804199e-01 -1.893465518951416016e-01 -5.484735220670700073e-02 8.110347203910350800e-03 5.636505037546157837e-02 1.149774529039859772e-02 1.429958269000053406e-02 -1.221384927630424500e-01 1.237058863043785095e-01 -2.374030351638793945e-01 -1.318638771772384644e-01 2.859205305576324463e-01 3.055241107940673828e-01 5.891025438904762268e-02 4.135934710502624512e-01 1.447293311357498169e-01 7.840364560252055526e-05 7.423380017280578613e-02 -6.037655845284461975e-02 2.371911518275737762e-02 -1.006620451807975769e-01 -2.151402235031127930e-01 3.754935264587402344e-01 -1.551720499992370605e-01 1.477371156215667725e-01 -1.409829407930374146e-01 -1.501659154891967773e-01 -2.484093979001045227e-02 -8.128155022859573364e-03 -7.322724163532257080e-02
3.509508073329925537e-02 8.818147704005241394e-03 -1.213858798146247864e-01 2.095421105623245239e-01 -8.499176800251007080e-02 5.503312870860099792e-02 1.912774890661239624e-01 -4.246007278561592102e-02 -1.737196445465087891e-01 1.345935910940170288e-01 4.130475223064422607e-02 -2.177377790212631226e-02 1.572074443101882935e-01 3.079620003700256348e-01 -6.517352908849716187e-02 -3.598146839067339897e-03 6.857345998287200928e-02 2.598084807395935059e-01 1.501421928405761719e-01 7.257898896932601929e-02 -8.930910378694534302e-02 -8.353258669376373291e-02 -2.715596854686737061e-01 -1.025321036577224731e-01 2.397085577249526978e-01 2.941955327987670898e-01 3.673401474952697754e-01 -2.751488089561462402e-01 3.444117903709411621e-01 2.051006555557250977e-01 2.362018078565597534e-02 -4.462727904319763184e-02
-3.284174203872680664e-02 8.541105687618255615e-02 -9.840127080678939819e-02 -1.379703357815742493e-02 -2.888385653495788574e-01 9.768720716238021851e-03 1.705295592546463013e-01 7.053219527006149292e-02 -7.853520661592483521e-02 2.335660532116889954e-02 1.368750631809234619e-01 6.693773716688156128e-02 -2.713249325752258301e-01 1.420969218015670776e-01 1.384506076574325562e-01 -2.267024666070938110e-01 3.287456231191754341e-03 1.674088388681411743e-01 -8.409299701452255249e-02 -4.556252434849739075e-02 -4.459270834922790527e-02 -2.197917848825454712e-01 -2.242211997509002686e-01 -3.320758342742919922e-01 5.501037836074829102e-01 -1.754487752914428711e-01 3.235417651012539864e-03 -1.513293236494064331e-01 -2.439102530479431152e-02 9.734208136796951294e-02 1.723080724477767944e-01 -1.605505049228668213e-01
-1.119415387511253357e-01 8.223584294319152832e-02 -5.333644151687622070e-02 9.140766412019729614e-02 2.383730374276638031e-02 -1.569757312536239624e-01 1.085953190922737122e-01 -3.934975713491439819e-02 -4.694952368736267090e-01 1.798599511384963989e-01 2.745102532207965851e-02 4.614633321762084961e-02 1.609973907470703125e-01 -1.541875004768371582e-01 -1.428947150707244873e-01 1.258385479450225830e-01 2.440761923789978027e-01 1.799010187387466431e-01 -2.806538715958595276e-02 7.902905344963073730e-02 -2.474536448717117310e-01 -1.123510971665382385e-01 -3.123023509979248047e-01 -2.423292398452758789e-01 1.844906508922576904e-01 -9.573466330766677856e-02 1.152359843254089355e-01 -2.681759893894195557e-01 -1.069366112351417542e-01 2.849573791027069092e-01 -1.974359601736068726e-01 1.577845960855484009e-02
1.110980659723281860e-02 -2.969828248023986816e-01 -5.808076262474060059e-02 -8.083742856979370117e-02 -1.086791157722473145e-01 1.907513290643692017e-01 2.541737854480743408e-01 -3.987650573253631592e-02 1.777556389570236206e-01 1.137587726116180420e-01 -2.798202037811279297e-01 -9.931375086307525635e-02 9.758096933364868164e-02 3.277881070971488953e-02 2.186707407236099243e-02 -4.055290296673774719e-02 4.438301026821136475e-01 1.377133280038833618e-01 1.377378404140472412e-02 1.715043038129806519e-01 2.311406731605529785e-01 1.710860133171081543e-01 -1.626268178224563599e-01 -3.707917034626007080e-01 2.369788289070129395e-01 4.677190259099006653e-02 -1.074559241533279419e-01 7.875208556652069092e-02 2.351558059453964233e-01 1.282842755317687988e-01 4.322021082043647766e-02 -7.480024825781583786e-03
-7.957986742258071899e-02 1.814145967364311218e-02 -1.485141962766647339e-01 -2.022109329700469971e-01 7.248751819133758545e-02 1.322598308324813843e-01 2.186738550662994385e-01 3.684251755475997925e-02 -3.070375323295593262e-01 -6.990539841353893280e-03 -1.684635132551193237e-01 -2.608124315738677979e-01 -1.672872006893157959e-01 -1.278172433376312256e-02 -7.208766788244247437e-02 6.598301231861114502e-02 1.222046986222267151e-01 8.469681441783905029e-02 3.314588069915771484e-01 -3.604932501912117004e-02 -1.499007642269134521e-02 -7.241795957088470459e-02 -2.823098301887512207e-01 -4.301616549491882324e-01 -7.912708073854446411e-02 5.989943072199821472e-02 3.560175001621246338e-01 -1.421293616294860840e-01 -1.712105572223663330e-01 1.914462447166442871e-01 2.828399650752544403e-02 -5.481483042240142822e-02
-2.027713805437088013e-01 -8.779256045818328857e-02 -2.417221814393997192e-01 1.327204331755638123e-02 -1.663205623626708984e-01 -4.911328852176666260e-02 1.904152631759643555e-01 2.069678008556365967e-01 3.556403517723083496e-02 2.341504991054534912e-01 -1.814888715744018555e-01 8.894615620374679565e-02 -6.707859039306640625e-02 1.019921377301216125e-01 4.729772731661796570e-02 -2.849601507186889648e-01 1.005124151706695557e-01 2.156820297241210938e-01 1.230058968067169189e-01 9.054841846227645874e-02 5.838138610124588013e-02 3.933595493435859680e-02 -5.315695405006408691e-01 1.343525648117065430e-01 -1.201718971133232117e-01 -2.893905639648437500e-01 -4.012102633714675903e-02 1.099252887070178986e-02 1.006394401192665100e-01 2.870285809040069580e-01 -2.566005848348140717e-02 -9.749710559844970703e-02
1.282325088977813721e-01 2.643870934844017029e-02 -3.070095181465148926e-01 -2.827106416225433350e-01 -2.525666952133178711e-01 -1.638252520933747292e-03 -1.825490221381187439e-02 1.466048657894134521e-01 9.139515459537506104e-02 -1.794957905076444149e-03 -2.041417658329010010e-01 -2.787098586559295654e-01 2.081144601106643677e-01 7.686666399240493774e-02 1.371291130781173706e-01 7.536625117063522339e-02 2.468224465847015381e-01 1.515941470861434937e-01 -3.054700791835784912e-01 4.999579116702079773e-02 -9.645777195692062378e-02 1.199458986520767212e-01 -1.367927491664886475e-01 -2.506470084190368652e-01 1.637615412473678589e-01 3.320758938789367676e-01 2.330688387155532837e-01 8.379808813333511353e-02 -8.242066204547882080e-02 1.549158990383148193e-01 7.001502811908721924e-02 -5.073401704430580139e-02
1.348687261343002319e-01 3.699242472648620605e-01 -3.071040809154510498e-01 1.725256070494651794e-02 -1.431344449520111084e-01 6.130387261509895325e-02 1.058060154318809509e-01 1.060844808816909790e-01 -2.616802453994750977e-01 -1.874493062496185303e-02 1.851068884134292603e-01 -1.156928688287734985e-01 1.911881268024444580e-01 2.437144890427589417e-02 8.374516665935516357e-02 -2.797943539917469025e-02 1.028510853648185730e-01 1.099253520369529724e-01 2.144581079483032227e-01 4.121844097971916199e-02 2.327452972531318665e-02 2.524302303791046143e-01 -4.566057324409484863e-01 -1.325510442256927490e-01 2.943461835384368896e-01 -1.156378071755170822e-02 2.368843257427215576e-01 1.007839515805244446e-01 -2.322147600352764130e-02 -6.693059206008911133e-02 -9.271040558815002441e-02 -1.220967546105384827e-01
-1.616481840610504150e-01 -7.781593501567840576e-02 -1.454533636569976807e-01 1.183433309197425842e-01 -2.973120808601379395e-01 3.476974368095397949e-01 2.045317888259887695e-01 2.770813107490539551e-01 2.012486457824707031e-01 5.163363367319107056e-02 -6.119740381836891174e-02 -2.502571642398834229e-01 1.284835636615753174e-01 6.561052799224853516e-02 1.497741043567657471e-01 -1.009537577629089355e-01 1.387048810720443726e-01 3.904796764254570007e-02 6.903408560901880264e-03 -5.833623930811882019e-02 1.713210716843605042e-02 1.280719190835952759e-01 -5.309430509805679321e-02 -2.447194159030914307e-01 2.072615325450897217e-01 3.100329637527465820e-01 5.506579205393791199e-02 -2.834188342094421387e-01 2.283434718847274780e-01 2.046599984169006348e-01 -9.003091603517532349e-03 -1.470348238945007324e-01
-1.128336265683174133e-01 -7.905476540327072144e-02 -2.146838009357452393e-01 7.516064494848251343e-02 -1.125092953443527222e-01 -1.492938250303268433e-01 1.580317467451095581e-01 3.672463446855545044e-02 -1.135096698999404907e-01 9.100914746522903442e-02 -6.562894582748413086e-02 2.883223071694374084e-02 6.423595547676086426e-02 3.649692237377166748e-01 -6.518176756799221039e-03 -3.299941718578338623e-01 2.758844494819641113e-01 -8.216577768325805664e-02 -1.442389339208602905e-01 -9.975943714380264282e-02 1.101356670260429382e-01 2.807907760143280029e-01 -3.763256371021270752e-01 -1.197668388485908508e-01 2.974462509155273438e-01 -3.149091899394989014e-01 -1.281183329410851002e-03 -1.185369491577148438e-01 2.584069222211837769e-02 6.144223734736442566e-03 -1.802130937576293945e-01 -1.527053536847233772e-03
-4.571242630481719971e-02 1.466118246316909790e-01 -2.260442972183227539e-01 -2.671911194920539856e-02 -1.836970746517181396e-01 -9.201783686876296997e-02 4.115908220410346985e-02 -2.433670461177825928e-01 -2.456333786249160767e-01 -1.526509597897529602e-02 1.878058612346649170e-01 -2.079141885042190552e-01 1.742822378873825073e-01 1.240216195583343506e-01 1.650960594415664673e-01 1.991797052323818207e-02 -4.035903513431549072e-02 8.247455954551696777e-02 2.265779823064804077e-01 1.762351244688034058e-01 4.508129507303237915e-02 -1.731366068124771118e-01 -4.458521008491516113e-01 -3.841967582702636719e-01 1.140145882964134216e-01 6.687568873167037964e-02 1.913466751575469971e-01 -1.585583239793777466e-01 -2.217465266585350037e-02 1.417689621448516846e-01 1.446794420480728149e-01 1.379101127386093140e-01
9.095490723848342896e-02 -3.067710399627685547e-01 -1.240897849202156067e-01 -1.427062302827835083e-01 -1.851569116115570068e-01 -1.196881532669067383e-01 1.500937193632125854e-01 2.135750949382781982e-01 -7.748051732778549194e-02 6.526324152946472168e-02 -1.629429310560226440e-01 -1.940774619579315186e-01 2.723455727100372314e-01 6.183750554919242859e-02 6.992749124765396118e-02 -3.211978375911712646e-01 5.997458472847938538e-02 -2.362012118101119995e-01 -1.129758954048156738e-01 2.407392561435699463e-01 6.507577002048492432e-02 3.595941513776779175e-02 -7.979112118482589722e-02 -8.853343874216079712e-02 1.573032736778259277e-01 -1.277559697628021240e-01 9.995812922716140747e-02 -2.217184603214263916e-01 1.109821647405624390e-01 4.376086592674255371e-01 -1.606172770261764526e-01 -6.999413669109344482e-02
-1.951507031917572021e-01 2.746063470840454102e-02 -1.663478910923004150e-01 -2.803002297878265381e-02 1.485770754516124725e-02 -6.218858063220977783e-02 -2.800067700445652008e-02 -1.009605973958969116e-01 -1.089065670967102051e-01 3.183473646640777588e-01 1.817233115434646606e-02 -4.146425724029541016e-01 -1.195912659168243408e-01 1.392104923725128174e-01 1.408224254846572876e-01 9.578455239534378052e-02 -1.776488423347473145e-01 2.675355076789855957e-01 8.313828706741333008e-02 1.417619735002517700e-01 -1.528902258723974228e-02 -4.033066704869270325e-02 -3.908513784408569336e-01 1.339530348777770996e-01 1.298210322856903076e-01 1.640598326921463013e-01 1.209450438618659973e-01 -3.158239126205444336e-01 -1.817076355218887329e-01 7.937773317098617554e-02 -4.556072503328323364e-02 -2.593080103397369385e-01
5.964474752545356750e-02 3.534866496920585632e-02 -3.599489927291870117e-01 -1.752918362617492676e-01 -5.060207843780517578e-02 -8.290668018162250519e-03 1.303571164608001709e-01 -1.248356979340314865e-02 -1.671197116374969482e-01 8.939870446920394897e-02 -4.557717591524124146e-02 5.573561415076255798e-02 -3.214593827724456787e-01 2.025808840990066528e-01 1.455755531787872314e-01 6.468690931797027588e-02 2.487714439630508423e-01 3.290059566497802734e-01 -1.408049017190933228e-01 2.856992185115814209e-02 -7.821249216794967651e-02 -1.101646497845649719e-01 -2.307270467281341553e-01 -1.755696088075637817e-01 1.382281482219696045e-01 1.765563637018203735e-01 3.675664365291595459e-01 -2.768569588661193848e-01 1.503708958625793457e-01 -3.140566870570182800e-03 1.123578399419784546e-01 1.179010048508644104e-01
-2.047815471887588501e-01 -3.990769088268280029e-01 -1.409939229488372803e-01 5.074222013354301453e-02 -1.074167788028717041e-01 5.668003112077713013e-02 -9.723731130361557007e-02 4.235942848026752472e-03 -2.265899479389190674e-01 3.399861752986907959e-01 9.436534345149993896e-02 -5.804957821965217590e-02 1.912651807069778442e-01 -8.928732946515083313e-03 1.691959798336029053e-02 -1.773168742656707764e-01 2.849287688732147217e-01 2.959665656089782715e-01 -2.064786851406097412e-02 2.032231241464614868e-01 3.565258532762527466e-02 8.213424682617187500e-02 -3.514843881130218506e-01 -1.335127204656600952e-01 2.173538506031036377e-01 7.948044687509536743e-02 2.347663938999176025e-01 1.683308035135269165e-01 -1.964750234037637711e-03 -3.405952453613281250e-02 -4.728096723556518555e-02 -6.500601023435592651e-02
-2.071965718641877174e-03 -1.884159259498119354e-02 -2.093423306941986084e-01 -7.000501453876495361e-02 1.675174087285995483e-01 3.051725327968597412e-01 7.933964580297470093e-02 1.605164408683776855e-01 3.749196231365203857e-02 -3.528769314289093018e-02 8.184514939785003662e-02 -2.026437371969223022e-01 7.387157529592514038e-02 6.109039783477783203e-01 3.195814788341522217e-01 -5.083294957876205444e-02 1.203598752617835999e-01 1.015234291553497314e-01 7.023686915636062622e-02 1.414022967219352722e-02 -1.517591178417205811e-01 1.880169287323951721e-02 -2.356078326702117920e-01 -1.595980226993560791e-01 2.351880520582199097e-01 1.219310909509658813e-01 3.830367699265480042e-02 -9.386642836034297943e-03 3.781761229038238525e-02 2.174802124500274658e-01 2.634583972394466400e-02 -9.176355600357055664e-02
-2.172203809022903442e-01 -7.514949887990951538e-02 -2.040736824274063110e-01 2.565726041793823242e-01 -2.330953627824783325e-01 -9.702903032302856445e-02 2.694725096225738525e-01 -6.520574539899826050e-02 5.234841629862785339e-02 -2.780118025839328766e-02 3.040075860917568207e-02 -2.896446548402309418e-02 -6.325200200080871582e-02 1.921923607587814331e-01 -6.876096874475479126e-02 1.271511167287826538e-01 -6.913927197456359863e-02 8.772762864828109741e-02 -1.496901065111160278e-01 1.779625266790390015e-01 8.354460448026657104e-02 -3.047197498381137848e-02 -3.111347556114196777e-01 5.137026682496070862e-02 3.479030430316925049e-01 -1.771505922079086304e-01 -2.080235183238983154e-01 -3.119550347328186035e-01 -1.121727675199508667e-01 3.247351646423339844e-01 -2.149319201707839966e-01 2.864147163927555084e-02
-7.055847346782684326e-02 2.193946093320846558e-01 -1.087803989648818970e-01 -2.337313070893287659e-02 -2.193532884120941162e-01 1.121951453387737274e-02 8.003363758325576782e-02 5.173507705330848694e-02 4.192554578185081482e-02 3.706003725528717041e-01 -1.500195860862731934e-01 -2.668704390525817871e-01 3.314684331417083740e-02 -1.988895609974861145e-02 -3.256291747093200684e-01 1.091536041349172592e-02 1.782194972038269043e-01 1.669586747884750366e-01 2.969931960105895996e-01 9.390494972467422485e-02 -5.096700973808765411e-03 -7.503660395741462708e-03 -2.440763264894485474e-01 -3.061305880546569824e-01 -1.283998489379882812e-01 -2.107988297939300537e-01 2.672132253646850586e-01 -9.123363345861434937e-02 -7.092710584402084351e-02 2.830346822738647461e-01 2.381390333175659180e-02 -1.791538484394550323e-02
-9.027544409036636353e-02 -3.197747170925140381e-01 -1.841424107551574707e-01 8.558425121009349823e-03 -3.493106737732887268e-02 3.586360067129135132e-02 -5.388512834906578064e-02 1.209897771477699280e-01 -1.236595287919044495e-01 3.110334873199462891e-01 6.156515702605247498e-02 -3.043369650840759277e-01 1.485688537359237671e-01 -1.753886044025421143e-01 3.725440055131912231e-02 -3.126803040504455566e-01 1.819406002759933472e-01 6.114555895328521729e-02 1.503645181655883789e-01 2.032246440649032593e-01 -2.136262059211730957e-01 2.314547151327133179e-01 -3.577376306056976318e-01 -2.680493593215942383e-01 1.555322408676147461e-01 -9.056220203638076782e-02 3.585261479020118713e-02 1.315481364727020264e-01 7.524145394563674927e-02 -1.016481667757034302e-01 9.843421168625354767e-03 -9.094634652137756348e-02
-2.666667401790618896e-01 -1.057360619306564331e-01 -2.332945317029953003e-01 1.116691157221794128e-01 -3.186240792274475098e-02 -7.065421342849731445e-02 4.035228192806243896e-01 1.037226766347885132e-01 -2.561098933219909668e-01 1.834308654069900513e-01 -1.986971646547317505e-01 4.903779551386833191e-02 -5.895687267184257507e-02 1.091085150837898254e-01 2.425256222486495972e-01 -2.610200643539428711e-01 1.954430639743804932e-01 1.911793053150177002e-01 -2.270423322916030884e-01 2.279286682605743408e-01 -1.183574870228767395e-01 2.434771656990051270e-01 -2.053422182798385620e-01 -1.942543499171733856e-02 -1.099269185215234756e-02 6.814113259315490723e-02 -9.437923319637775421e-03 -1.049595102667808533e-01 -1.553108990192413330e-01 -1.885513402521610260e-02 -2.307849824428558350e-01 -8.550459519028663635e-03
6.749295443296432495e-02 -1.893479824066162109e-01 -2.597864866256713867e-01 2.238302491605281830e-02 -1.726021915674209595e-01 9.654004126787185669e-02 2.075528651475906372e-01 2.272772938013076782e-01 2.264557406306266785e-02 -1.842196434736251831e-01 -6.645045429468154907e-02 -2.739182710647583008e-01 -5.188826844096183777e-02 2.907831966876983643e-01 2.533081471920013428e-01 2.537312209606170654e-01 3.918340206146240234e-01 2.258650213479995728e-01 1.593035310506820679e-01 6.563331186771392822e-02 -1.210018768906593323e-01 6.066788360476493835e-02 -1.457548439502716064e-01 -1.285502612590789795e-01 2.736866474151611328e-01 -3.714899718761444092e-02 2.064457684755325317e-01 -6.664914544671773911e-03 -3.670410066843032837e-02 -6.423006951808929443e-02 1.146218478679656982e-01 1.354257017374038696e-02
-7.364905625581741333e-02 3.065114654600620270e-02 7.638803869485855103e-02 -1.174234822392463684e-01 -2.740581147372722626e-02 2.525826692581176758e-01 4.678932130336761475e-01 1.072315499186515808e-01 2.010162770748138428e-01 2.013707160949707031e-01 -1.133730486035346985e-01 -6.968413293361663818e-02 7.729282230138778687e-02 -1.428030729293823242e-01 9.074712172150611877e-03 -2.048254609107971191e-01 -2.752902731299400330e-02 4.587073922157287598e-01 1.221159324049949646e-01 3.465242683887481689e-02 -1.281136274337768555e-01 8.322036825120449066e-03 -1.769139319658279419e-01 -3.368824422359466553e-01 1.968285292387008667e-01 -9.535130113363265991e-02 2.384016811847686768e-01 -4.580735787749290466e-02 1.225562095642089844e-01 3.015858121216297150e-02 2.214327920228242874e-03 -2.675648033618927002e-02
-5.006848648190498352e-02 -8.740164339542388916e-02 -8.602814748883247375e-03 -1.025061402469873428e-02 -9.327698498964309692e-02 -2.301432937383651733e-02 2.854340970516204834e-01 2.209838628768920898e-01 -1.075198054313659668e-01 -3.149233758449554443e-02 -1.269779205322265625e-01 -1.450984179973602295e-01 -7.635872811079025269e-02 -1.441643834114074707e-01 1.680744588375091553e-01 -2.518772184848785400e-01 1.463972032070159912e-01 1.486920416355133057e-01 4.797108098864555359e-02 -9.923305362462997437e-03 3.676148951053619385e-01 -9.270633757114410400e-02 -4.171538650989532471e-01 -2.605873942375183105e-01 3.706661164760589600e-01 -2.112559974193572998e-01 -7.622803747653961182e-02 1.273486018180847168e-01 -7.592708617448806763e-02 1.676026731729507446e-01 1.122393831610679626e-01 6.774346111342310905e-04
-2.093978077173233032e-01 -1.392027363181114197e-02 -1.989373713731765747e-01 -1.013814881443977356e-01 -2.391875535249710083e-02 2.364702075719833374e-01 3.500599265098571777e-01 1.685634404420852661e-01 -1.392679363489151001e-01 9.010387212038040161e-02 -2.320979684591293335e-01 -1.656375676393508911e-01 2.056115716695785522e-01 4.359659850597381592e-01 -1.313132345676422119e-01 -1.785741895437240601e-01 1.499292068183422089e-02 -7.247683592140674591e-03 1.682590395212173462e-01 -1.832725480198860168e-02 -1.154735460877418518e-01 1.653205156326293945e-01 -4.969062283635139465e-02 -1.681024730205535889e-01 2.473029494285583496e-01 1.023690924048423767e-01 1.317960619926452637e-01 -4.290181025862693787e-02 -1.160164624452590942e-01 2.765190601348876953e-01 -1.470773816108703613e-01 7.513196766376495361e-02
-1.754648834466934204e-01 1.260295659303665161e-01 -2.800607495009899139e-02 -7.182703167200088501e-02 1.374409720301628113e-02 -2.661299705505371094e-01 3.994544222950935364e-02 -8.161514066159725189e-03 -9.413399547338485718e-02 2.185948342084884644e-01 4.868065565824508667e-02 -3.411933034658432007e-02 2.533860504627227783e-02 -1.606149226427078247e-01 2.899749577045440674e-01 -2.358645200729370117e-01 1.941264867782592773e-01 9.835651516914367676e-02 9.143616259098052979e-02 8.503867685794830322e-02 -7.404014468193054199e-02 -7.338873296976089478e-02 -1.715371757745742798e-01 -2.847588360309600830e-01 4.517212808132171631e-01 -4.514897614717483521e-02 3.836951553821563721e-01 1.088991016149520874e-01 3.675056621432304382e-02 2.347650378942489624e-01 2.015287280082702637e-01 -4.231978580355644226e-02
1.093318015336990356e-01 -1.811743527650833130e-01 -9.066420048475265503e-02 -7.978837192058563232e-02 -6.838130950927734375e-02 -2.015446498990058899e-02 4.303331673145294189e-01 8.554611355066299438e-02 -3.207739815115928650e-02 -1.371420621871948242e-01 -3.967003524303436279e-02 -1.823494210839271545e-02 1.700152307748794556e-01 -3.184000775218009949e-02 7.333324104547500610e-02 -1.205666065216064453e-01 2.514599859714508057e-01 -1.137492880225181580e-01 6.733860820531845093e-02 -9.908190369606018066e-02 2.212948352098464966e-01 2.782884538173675537e-01 -4.425709843635559082e-01 -2.676641643047332764e-01 1.195000335574150085e-01 4.248492419719696045e-02 1.396271884441375732e-01 1.075145378708839417e-01 2.000804245471954346e-01 2.181453257799148560e-01 1.855793893337249756e-01 -1.334973871707916260e-01
5.828219279646873474e-02 8.213032782077789307e-02 6.772015243768692017e-03 -2.384797781705856323e-01 7.574287801980972290e-02 -4.022127017378807068e-02 2.100988626480102539e-01 -9.892566502094268799e-02 1.354853995144367218e-02 -6.546508520841598511e-02 -3.363178968429565430e-01 -1.608173251152038574e-01 -4.060395434498786926e-02 2.867425680160522461e-01 -1.484796255826950073e-01 2.380634695291519165e-01 2.003300040960311890e-01 1.893276907503604889e-02 -2.648735642433166504e-01 5.198678001761436462e-03 1.100316047668457031e-01 -1.429735869169235229e-01 -3.465617597103118896e-01 -3.260549306869506836e-01 5.105660855770111084e-02 4.733171314001083374e-02 1.511356420814990997e-02 -2.188439220190048218e-01 -2.912401407957077026e-02 2.419624626636505127e-01 -2.132981270551681519e-01 -1.952586472034454346e-01
-6.367818266153335571e-02 5.815927311778068542e-02 -2.240972816944122314e-01 -2.229725271463394165e-01 6.580331921577453613e-02 -3.947790339589118958e-02 1.274363547563552856e-01 1.582024544477462769e-01 1.325079202651977539e-01 7.170616183429956436e-03 -1.934816092252731323e-01 8.631465584039688110e-02 -1.315944828093051910e-02 5.933745577931404114e-02 -4.227475076913833618e-02 1.607445031404495239e-01 1.393268853425979614e-01 1.209270860999822617e-02 -4.768994823098182678e-02 -4.157708957791328430e-02 -2.013093084096908569e-01 -1.609064638614654541e-01 -5.509033799171447754e-01 -4.480781257152557373e-01 1.301090866327285767e-01 -9.229419380426406860e-02 -6.036710739135742188e-02 -1.165243461728096008e-01 -1.309291869401931763e-01 1.052278205752372742e-01 2.936111390590667725e-01 -1.780285499989986420e-02
7.089562714099884033e-02 -1.600938141345977783e-01 -1.322063803672790527e-01 -7.498033344745635986e-02 7.079665362834930420e-02 1.408123224973678589e-01 6.514589488506317139e-02 6.041841208934783936e-02 -9.169267863035202026e-02 4.967202991247177124e-02 -1.476355195045471191e-01 -1.244663074612617493e-01 1.220524385571479797e-01 4.175415635108947754e-01 -6.641491502523422241e-02 -2.337180376052856445e-01 6.341040879487991333e-02 6.136931478977203369e-02 1.645179092884063721e-01 -8.596868254244327545e-03 -4.920164495706558228e-02 -3.135174140334129333e-02 -2.757026553153991699e-01 -2.248383164405822754e-01 2.965111136436462402e-01 3.176838159561157227e-01 3.253110647201538086e-01 -2.394642233848571777e-01 2.473163455724716187e-01 1.409564316272735596e-01 7.729704678058624268e-02 1.147013232111930847e-01
-8.490433543920516968e-02 6.235930323600769043e-02 -2.563276886940002441e-01 -9.511075168848037720e-02 -9.949129074811935425e-02 1.891955286264419556e-01 1.923143267631530762e-01 2.095596194267272949e-01 5.768626928329467773e-02 1.717487871646881104e-01 -1.047431901097297668e-01 -3.061629533767700195e-01 7.880537211894989014e-02 3.328427374362945557e-01 2.228831499814987183e-01 -1.413495689630508423e-01 1.058500260114669800e-01 2.310357093811035156e-01 1.457814723253250122e-01 7.363481074571609497e-02 1.885642409324645996e-01 9.333176165819168091e-02 -1.044634580612182617e-01 1.272279024124145508e-01 -6.174017861485481262e-02 -8.966459333896636963e-02 1.338759660720825195e-01 -1.889905184507369995e-01 2.449973970651626587e-01 2.175945639610290527e-01 5.961766839027404785e-02 -3.526124954223632812e-01
1.792299933731555939e-02 5.486993584781885147e-03 -8.898686617612838745e-02 -1.603929400444030762e-01 -2.848018109798431396e-01 3.646473586559295654e-02 1.967213451862335205e-01 9.550614655017852783e-02 1.468508392572402954e-01 2.513774931430816650e-01 5.456233769655227661e-02 -7.874073088169097900e-02 -1.000282093882560730e-01 8.309820294380187988e-02 1.785472333431243896e-01 2.327274531126022339e-02 2.203658968210220337e-01 -1.470673382282257080e-01 -8.261229842901229858e-02 -3.573666512966156006e-02 -3.314655125141143799e-01 1.353579610586166382e-01 -3.339827060699462891e-01 6.775488611310720444e-03 1.535133570432662964e-01 6.072457879781723022e-02 3.308852910995483398e-01 1.015313044190406799e-01 2.511542737483978271e-01 3.953782916069030762e-01 -3.081370703876018524e-02 -8.369006961584091187e-02
-1.667121350765228271e-01 -9.640080481767654419e-02 -1.809327155351638794e-01 -5.357446148991584778e-02 -9.971188008785247803e-02 -1.246539577841758728e-01 2.128786146640777588e-01 2.624230980873107910e-01 -1.398962289094924927e-01 2.012848407030105591e-01 -1.037548035383224487e-01 1.591422222554683685e-02 8.230912685394287109e-02 4.856581613421440125e-02 1.554978489875793457e-01 -4.850556254386901855e-01 2.684956789016723633e-01 2.833527624607086182e-01 8.835567533969879150e-02 1.721623726189136505e-02 4.957364872097969055e-02 7.697657495737075806e-02 -3.694839403033256531e-02 8.000801317393779755e-03 3.550897836685180664e-01 -1.946053802967071533e-01 1.482971012592315674e-01 3.903341293334960938e-02 1.891287118196487427e-01 1.569021046161651611e-01 1.714356392621994019e-01 -1.995779573917388916e-02
-5.714779719710350037e-02 1.115063130855560303e-01 1.171004623174667358e-01 1.830001771450042725e-01 -1.500444561243057251e-01 2.110558561980724335e-02 1.746488362550735474e-01 5.681528244167566299e-03 1.043002679944038391e-01 2.848416753113269806e-02 -1.375897973775863647e-01 -1.324552148580551147e-01 -1.243985518813133240e-01 7.578464597463607788e-02 4.500790685415267944e-02 -1.963824182748794556e-01 1.477233171463012695e-01 6.558213382959365845e-02 -8.088801801204681396e-02 -5.344825237989425659e-02 2.144198678433895111e-02 -2.466812431812286377e-01 -3.076372146606445312e-01 -5.710260272026062012e-01 3.076750338077545166e-01 2.184635587036609650e-02 3.596169948577880859e-01 6.698792427778244019e-02 -7.369872182607650757e-02 1.203167214989662170e-01 -6.399237364530563354e-02 5.593961477279663086e-02
5.788518115878105164e-02 -1.955604851245880127e-01 -3.527677953243255615e-01 -1.048507466912269592e-01 -2.284875661134719849e-01 3.631470352411270142e-02 7.858983427286148071e-02 9.118374437093734741e-02 -9.458388388156890869e-02 -1.573120802640914917e-02 -3.118084967136383057e-01 4.634211305528879166e-03 -1.470693498849868774e-01 3.864300847053527832e-01 -2.201494574546813965e-02 1.636235564947128296e-01 9.669979102909564972e-03 2.095066159963607788e-01 -2.498517781496047974e-01 2.076192349195480347e-01 9.892743080854415894e-02 -1.156817153096199036e-01 -3.416533470153808594e-01 -2.147978991270065308e-01 3.022034466266632080e-02 2.328082360327243805e-02 3.719885274767875671e-02 -5.247342959046363831e-02 -2.034720182418823242e-01 2.197516262531280518e-01 1.180377230048179626e-01 7.434259355068206787e-02
-1.207326501607894897e-01 1.414283066987991333e-01 -3.762414678931236267e-02 -1.839132905006408691e-01 -3.266837000846862793e-01 3.327919170260429382e-02 -1.170566678047180176e-02 -9.287216514348983765e-02 -1.080558598041534424e-01 -3.118907511234283447e-01 -2.168639302253723145e-01 -1.361728161573410034e-01 -8.562584966421127319e-02 -2.097816020250320435e-02 -3.837703540921211243e-02 -1.158246546983718872e-01 3.607828021049499512e-01 1.354322731494903564e-01 -1.579071879386901855e-01 5.220634490251541138e-02 4.922438412904739380e-02 -7.566119730472564697e-02 -5.065163969993591309e-01 -1.113861724734306335e-01 1.238996312022209167e-01 6.853199563920497894e-03 2.694491744041442871e-01 -1.466363221406936646e-01 -1.089294105768203735e-01 1.831003725528717041e-01 8.384014479815959930e-03 9.033497422933578491e-02
-1.683958061039447784e-02 1.027489006519317627e-01 -1.377781778573989868e-01 -2.740702033042907715e-01 -3.028157353401184082e-01 8.808618038892745972e-02 1.091720238327980042e-01 7.464711088687181473e-03 2.293334007263183594e-01 1.657798737287521362e-01 7.186203449964523315e-02 -1.870973855257034302e-01 3.760140389204025269e-02 1.982809752225875854e-01 1.923848837614059448e-01 9.166264533996582031e-02 2.141128927469253540e-01 -2.186688482761383057e-01 -8.454095572233200073e-02 1.080104932188987732e-01 -1.865628063678741455e-01 1.772553026676177979e-01 -2.364785969257354736e-01 -5.256262794137001038e-02 1.441130936145782471e-01 -9.001468867063522339e-02 3.387833833694458008e-01 1.183868348598480225e-01 2.107304781675338745e-01 2.864789366722106934e-01 -1.195175424218177795e-01 -2.035548985004425049e-01
-9.646065533161163330e-02 5.302242189645767212e-02 -1.766938716173171997e-01 1.186827048659324646e-01 -1.570236124098300934e-02 -1.350824981927871704e-01 2.908945083618164062e-01 -7.704637479037046432e-03 1.674168854951858521e-01 -2.673972956836223602e-02 6.373934447765350342e-02 -3.246955201029777527e-02 -7.286933809518814087e-02 -6.988261640071868896e-02 -3.558494150638580322e-02 -1.978951096534729004e-01 -6.969077512621879578e-03 1.127959862351417542e-01 -4.152227044105529785e-01 2.825987525284290314e-02 -2.188579440116882324e-01 -7.894648611545562744e-02 -2.101852595806121826e-01 -2.713432312011718750e-01 5.066909193992614746e-01 -1.823086738586425781e-01 2.424243539571762085e-01 3.764745965600013733e-02 1.935593597590923309e-02 1.789446473121643066e-01 6.436815857887268066e-02 -1.015278771519660950e-01
-2.209696769714355469e-01 -1.278777122497558594e-01 -3.464323580265045166e-01 1.126274466514587402e-02 -3.071821331977844238e-01 -2.543191313743591309e-01 1.101234033703804016e-01 8.164397627115249634e-02 7.186315953731536865e-02 8.690928667783737183e-02 2.210989296436309814e-01 7.159326970577239990e-02 1.738586723804473877e-01 1.451492011547088623e-01 -6.390619277954101562e-02 -1.837297379970550537e-01 1.288503557443618774e-01 1.551201939582824707e-01 1.581578850746154785e-01 -9.831811487674713135e-02 2.249308824539184570e-01 -2.135682255029678345e-01 -2.604590058326721191e-01 -9.033637493848800659e-02 2.704235911369323730e-01 -8.528246730566024780e-02 1.234851107001304626e-01 -5.865992978215217590e-02 1.600256562232971191e-01 9.887992590665817261e-02 -3.128551840782165527e-01 3.280988708138465881e-02
2.096209675073623657e-03 -1.053957343101501465e-01 -2.820727527141571045e-01 -1.736942529678344727e-01 9.373318403959274292e-02 2.222414128482341766e-02 6.054252758622169495e-02 -9.876098483800888062e-02 -7.990825921297073364e-03 7.854977995157241821e-02 -9.102655202150344849e-02 -2.589603364467620850e-01 -2.327858060598373413e-01 2.358773052692413330e-01 3.440726697444915771e-01 1.781515330076217651e-01 3.391757607460021973e-01 6.839453428983688354e-02 -8.374181389808654785e-02 2.652232348918914795e-02 -1.810088986530900002e-03 -9.498822619207203388e-04 -1.564441025257110596e-01 -2.099500298500061035e-01 2.694849073886871338e-01 -2.216695435345172882e-02 3.734547793865203857e-01 -2.787454724311828613e-01 3.819676861166954041e-02 2.723703160881996155e-02 -1.142904832959175110e-01 1.156966462731361389e-01
9.404894709587097168e-02 1.657001376152038574e-01 -3.255439102649688721e-01 -1.549970805644989014e-01 -7.784315943717956543e-02 2.961809048429131508e-03 1.297645121812820435e-01 -6.147457286715507507e-02 1.710507124662399292e-01 -5.482002347707748413e-02 -4.795541521161794662e-03 3.314675763249397278e-02 9.193204343318939209e-02 1.263450682163238525e-01 4.808657988905906677e-02 -8.914890140295028687e-02 -1.642097383737564087e-01 1.020015180110931396e-01 5.331851169466972351e-02 -2.303226850926876068e-02 7.184474915266036987e-02 3.944399356842041016e-01 -4.842599332332611084e-01 -9.958469122648239136e-02 4.595019519329071045e-01 1.626670733094215393e-02 -6.801591068506240845e-02 -1.537400335073471069e-01 1.096788942813873291e-01 1.667746603488922119e-01 -8.348468691110610962e-02 8.096791058778762817e-02
-1.641413718461990356e-01 -1.365863904356956482e-02 -3.870357275009155273e-01 -1.917711049318313599e-01 -1.417515724897384644e-01 -8.288335055112838745e-02 1.643449664115905762e-01 2.569085545837879181e-02 -8.042158931493759155e-02 -1.017898879945278168e-02 4.902268573641777039e-02 4.091792553663253784e-02 2.873646020889282227e-01 -8.087059482932090759e-03 3.330837488174438477e-01 5.787978321313858032e-02 -8.032725006341934204e-02 4.273460060358047485e-02 2.285106666386127472e-02 1.844692975282669067e-01 -9.494344145059585571e-02 -1.784902811050415039e-01 -3.294195234775543213e-01 -3.645374774932861328e-01 2.130223251879215240e-02 1.441605240106582642e-01 2.277323752641677856e-01 -2.513697147369384766e-01 3.742551058530807495e-02 2.118087559938430786e-01 1.271540373563766479e-01 1.594162173569202423e-02
3.840732946991920471e-02 -2.401284575462341309e-01 -3.319189846515655518e-01 -1.119693666696548462e-01 -2.415312081575393677e-02 4.169115796685218811e-02 2.508896291255950928e-01 3.290684223175048828e-01 -1.163710579276084900e-01 3.314647674560546875e-01 1.073050051927566528e-01 -2.343688905239105225e-01 1.324911117553710938e-01 -1.904429048299789429e-01 -7.044679671525955200e-02 -1.111335381865501404e-01 -8.931497484445571899e-02 2.033997774124145508e-01 -7.295426726341247559e-02 2.260331362485885620e-01 -1.409581005573272705e-01 1.188464388251304626e-01 -1.574194133281707764e-01 -2.329582273960113525e-01 1.504596769809722900e-01 9.433479048311710358e-03 1.067762672901153564e-01 -7.657778449356555939e-03 1.993023902177810669e-01 1.946852207183837891e-01 -1.499421447515487671e-01 1.746804714202880859e-01
8.278885856270790100e-03 -1.450244635343551636e-01 -1.036420986056327820e-01 -1.084963604807853699e-01 -1.634895205497741699e-01 -3.796168789267539978e-02 9.290368109941482544e-02 -6.287272274494171143e-02 3.234117850661277771e-02 2.059049457311630249e-01 -1.993058174848556519e-01 -1.851966381072998047e-01 -3.585997596383094788e-02 2.168273627758026123e-01 1.385517269372940063e-01 -2.713926732540130615e-01 3.462554514408111572e-01 -5.780378356575965881e-02 -1.207441166043281555e-01 1.474528610706329346e-01 -3.492256104946136475e-01 1.536566019058227539e-01 -3.348713815212249756e-01 1.368473190814256668e-02 1.075497493147850037e-01 -1.691142842173576355e-02 -8.629565685987472534e-02 -1.786032617092132568e-01 7.476742565631866455e-02 1.264565587043762207e-01 -3.920592665672302246e-01 1.143535524606704712e-01
-8.519838750362396240e-02 4.307411611080169678e-02 -9.813271462917327881e-02 -1.765977405011653900e-02 -2.110978811979293823e-01 6.189322844147682190e-02 -9.112124331295490265e-03 -2.337811589241027832e-01 2.448389539495110512e-03 -2.649002373218536377e-01 -3.052697181701660156e-01 -8.095379918813705444e-02 -7.259277254343032837e-02 -2.567791938781738281e-02 -7.416523993015289307e-02 -4.054083302617073059e-02 3.684182167053222656e-01 2.847970426082611084e-01 -7.430993765592575073e-02 3.528945520520210266e-02 -1.508681178092956543e-01 -1.490472257137298584e-01 -4.960271418094635010e-01 -1.074422448873519897e-01 2.306620180606842041e-01 1.889179348945617676e-01 1.091273277997970581e-01 -1.149519085884094238e-01 -8.393759280443191528e-02 1.955291628837585449e-01 9.261133149266242981e-03 9.626730531454086304e-02
-1.134645864367485046e-01 -1.714480370283126831e-01 1.508578471839427948e-02 9.711971879005432129e-02 -2.663764730095863342e-02 1.139133870601654053e-01 3.787929415702819824e-01 1.128011196851730347e-01 -2.736774682998657227e-01 -2.300662174820899963e-02 -8.910570293664932251e-02 -8.552958071231842041e-02 2.089212685823440552e-01 2.312762886285781860e-01 -9.437274187803268433e-02 -5.758182331919670105e-02 2.700648456811904907e-02 2.542149722576141357e-01 -4.854083061218261719e-02 6.770177930593490601e-02 -4.062671214342117310e-02 -6.998652219772338867e-02 -1.381868720054626465e-01 -2.014121264219284058e-01 3.591170012950897217e-01 1.524373739957809448e-01 3.351545929908752441e-01 -2.501752972602844238e-01 2.906431257724761963e-01 1.554869264364242554e-01 1.024292875081300735e-02 -6.129141151905059814e-02
-8.511596918106079102e-02 -3.908042311668395996e-01 -1.192821115255355835e-01 2.503927983343601227e-02 -1.129162758588790894e-01 3.424548730254173279e-02 -8.545822650194168091e-02 1.531866844743490219e-02 -3.244237601757049561e-01 2.896870374679565430e-01 4.552717879414558411e-02 -1.410164684057235718e-01 5.619901418685913086e-02 -1.062489151954650879e-01 7.800924032926559448e-02 -2.413476258516311646e-01 1.314122378826141357e-01 2.225733101367950439e-01 1.002666056156158447e-01 1.417434662580490112e-01 -1.155253201723098755e-01 8.111613243818283081e-02 -3.874555528163909912e-01 -2.091637104749679565e-01 1.202941089868545532e-01 -6.338802725076675415e-02 1.964558362960815430e-01 6.152242422103881836e-02 -3.039288520812988281e-02 -1.678377389907836914e-02 5.927588418126106262e-02 -3.707627952098846436e-01
-4.982857778668403625e-02 8.166532218456268311e-02 -1.488267928361892700e-01 -2.954282760620117188e-01 -1.128297969698905945e-01 7.939387112855911255e-02 2.712114155292510986e-01 7.815851271152496338e-02 2.923886775970458984e-01 1.699161976575851440e-01 4.968342930078506470e-02 -2.173484712839126587e-01 -9.891680441796779633e-03 5.733686685562133789e-02 1.094672456383705139e-01 1.721855998039245605e-01 1.868497133255004883e-01 -1.281968206167221069e-01 -2.324572578072547913e-02 4.387312382459640503e-02 -3.602274358272552490e-01 1.956574022769927979e-01 -2.303521484136581421e-01 -4.077363386750221252e-02 2.400421053171157837e-01 -6.923865526914596558e-02 2.114138156175613403e-01 1.470785494893789291e-02 2.567726075649261475e-01 1.334843486547470093e-01 -3.999190777540206909e-02 -3.230724632740020752e-01
2.033369541168212891e-01 -2.012903690338134766e-01 -5.829712375998497009e-02 -6.191737949848175049e-02 -1.003313809633255005e-02 1.610259898006916046e-02 3.332974016666412354e-01 3.223413368687033653e-03 -1.287272386252880096e-02 -9.192143380641937256e-02 -9.908629953861236572e-02 -6.826528161764144897e-02 2.575108706951141357e-01 -9.056373685598373413e-02 7.405697554349899292e-02 -1.300745159387588501e-01 4.553157687187194824e-01 -4.561120271682739258e-02 -1.026551723480224609e-01 -7.635544240474700928e-02 4.969020932912826538e-02 2.412090003490447998e-01 -3.748135864734649658e-01 -3.042418956756591797e-01 1.179479807615280151e-01 -2.804966829717159271e-02 -5.402417108416557312e-02 7.535909116268157959e-02 1.144851520657539368e-01 3.198735713958740234e-01 4.893891885876655579e-02 -1.373240947723388672e-01
-2.470227777957916260e-01 -1.294557601213455200e-01 5.479451268911361694e-02 -2.541958391666412354e-01 2.058918476104736328e-01 1.426518261432647705e-01 -7.702696323394775391e-02 -1.219752803444862366e-01 -3.618841618299484253e-02 2.016543596982955933e-01 9.029484353959560394e-03 -5.521526187658309937e-02 -6.117167696356773376e-02 -1.551002413034439087e-01 3.811029195785522461e-01 -1.153656393289566040e-01 1.091180276125669479e-02 2.444836646318435669e-01 -2.830886244773864746e-01 -4.521245136857032776e-02 -8.915603905916213989e-02 9.756218641996383667e-02 -2.758909165859222412e-01 -2.609046399593353271e-01 2.232066541910171509e-01 1.394949704408645630e-01 5.114088952541351318e-02 -8.539479970932006836e-02 4.529152065515518188e-02 3.474453389644622803e-01 -1.012862622737884521e-01 -1.538013815879821777e-01
1.005392521619796753e-01 6.073728669434785843e-03 -3.657456040382385254e-01 -1.624933332204818726e-01 -4.468249157071113586e-02 1.783685237169265747e-01 2.143966555595397949e-01 -1.813457757234573364e-01 7.208564877510070801e-02 -9.419202059507369995e-02 1.702957227826118469e-02 -1.188425496220588684e-01 1.326884329319000244e-01 -2.068633772432804108e-02 1.727937310934066772e-01 -5.383662506937980652e-02 1.906492263078689575e-01 2.084949910640716553e-01 1.048749610781669617e-01 3.664339184761047363e-01 4.258341342210769653e-02 -1.384744793176651001e-01 -3.423720002174377441e-01 -1.195419058203697205e-01 1.717466413974761963e-01 1.676395386457443237e-01 -1.585737019777297974e-01 -3.906715512275695801e-01 -9.343079477548599243e-02 -5.816728994250297546e-02 1.063667088747024536e-01 -3.689388930797576904e-02
-6.950832903385162354e-02 -8.387795835733413696e-02 -6.683088093996047974e-02 -3.040051162242889404e-01 3.863139450550079346e-02 -3.010604158043861389e-02 1.107246056199073792e-01 -1.442950684577226639e-02 1.676117777824401855e-01 1.779362000524997711e-02 2.576654851436614990e-01 6.988208740949630737e-02 -1.053472980856895447e-01 1.154970899224281311e-01 -1.144467219710350037e-01 3.201126679778099060e-02 2.451501637697219849e-01 2.814601063728332520e-01 -6.887461245059967041e-02 3.210564553737640381e-01 2.480200380086898804e-01 -1.024280861020088196e-01 -3.662362992763519287e-01 -1.413213610649108887e-01 1.479197740554809570e-01 1.920081377029418945e-01 -8.663099259138107300e-02 9.588968008756637573e-02 -1.305075082927942276e-02 3.789165914058685303e-01 -5.317896604537963867e-02 -2.070410251617431641e-01
-1.294467896223068237e-01 -2.198063135147094727e-01 -2.594330608844757080e-01 -2.242417633533477783e-01 -1.648471504449844360e-01 2.133704721927642822e-01 3.337901234626770020e-01 3.348520100116729736e-01 -7.253824919462203979e-02 5.473195388913154602e-02 -2.872808463871479034e-02 -1.232921332120895386e-01 -2.476656585931777954e-01 9.199378639459609985e-02 3.242110610008239746e-01 -9.043381363153457642e-02 2.630349062383174896e-02 1.369076967239379883e-01 -1.085419952869415283e-02 1.485327631235122681e-01 2.478761225938796997e-01 1.832043379545211792e-01 -5.356615036725997925e-02 -2.429416030645370483e-01 6.027871742844581604e-02 -8.106955140829086304e-02 -7.583247125148773193e-02 -5.556405335664749146e-02 1.638796329498291016e-01 5.524823442101478577e-02 -3.745733201503753662e-02 -2.546613216400146484e-01
-8.077569305896759033e-02 1.830259710550308228e-01 -2.588478624820709229e-01 1.443849876523017883e-02 -1.401107311248779297e-01 5.246882513165473938e-02 2.302086502313613892e-01 2.654925286769866943e-01 -2.437185198068618774e-01 8.457572758197784424e-02 1.902236938476562500e-01 -1.730906814336776733e-01 1.578788310289382935e-01 -4.390474408864974976e-02 -5.373042076826095581e-02 4.895253852009773254e-02 -9.452795237302780151e-02 1.498164683580398560e-01 1.179771870374679565e-01 -1.055327132344245911e-01 -7.829852402210235596e-02 3.551975190639495850e-01 -3.745670318603515625e-01 -2.569099366664886475e-01 3.195706009864807129e-01 -8.170729875564575195e-02 2.053371071815490723e-02 1.089703962206840515e-01 2.226375341415405273e-01 -2.009898237884044647e-02 -2.911530435085296631e-02 -1.229387223720550537e-01
-1.207312941551208496e-01 -3.373139798641204834e-01 -1.040624827146530151e-01 2.178429067134857178e-02 -1.417823880910873413e-01 2.797457575798034668e-02 1.228245571255683899e-01 1.288972198963165283e-01 6.216702610254287720e-02 2.038206346333026886e-02 -7.593609392642974854e-02 -3.660553097724914551e-01 4.753028601408004761e-02 -7.604119181632995605e-02 -8.182019926607608795e-03 2.002888126298785210e-03 3.014113605022430420e-01 -2.842380106449127197e-01 -5.356123670935630798e-02 2.767656557261943817e-02 -9.878471493721008301e-02 4.192154109477996826e-01 -3.571570813655853271e-01 3.020060621201992035e-02 6.107497215270996094e-02 2.338177859783172607e-01 -1.580526819452643394e-03 -2.763548120856285095e-02 1.175792589783668518e-01 2.865747511386871338e-01 -3.682274743914604187e-02 -9.938964247703552246e-02
1.221276167780160904e-02 1.009052991867065430e-01 -1.565319299697875977e-01 -2.856526374816894531e-01 -1.261177211999893188e-01 1.636584848165512085e-01 2.176898717880249023e-01 1.132607758045196533e-01 3.691855967044830322e-01 3.136776685714721680e-01 -2.285740152001380920e-02 -2.259590774774551392e-01 -1.397579815238714218e-02 1.664787232875823975e-01 1.281313449144363403e-01 -2.952982671558856964e-02 2.963071167469024658e-01 -1.814916282892227173e-01 -2.233611233532428741e-02 8.363951742649078369e-02 -2.444949150085449219e-01 1.444782465696334839e-01 -2.791770696640014648e-01 -1.909525133669376373e-02 1.609913259744644165e-01 6.947015225887298584e-02 7.286328077316284180e-02 -2.798621542751789093e-02 8.634647727012634277e-02 2.221070975065231323e-01 1.280278619378805161e-02 -2.611805498600006104e-01
2.265149056911468506e-01 -1.192022934556007385e-01 -9.671633690595626831e-02 -2.256629467010498047e-01 -3.453046679496765137e-01 1.349892914295196533e-01 4.098858684301376343e-02 1.864402741193771362e-01 1.439523845911026001e-01 2.344102598726749420e-02 -2.256585508584976196e-01 -2.994708716869354248e-01 -2.767119929194450378e-02 5.753209441900253296e-02 2.691978216171264648e-01 2.737791649997234344e-02 2.292305976152420044e-01 3.209266662597656250e-01 -9.189926832914352417e-02 5.836938694119453430e-02 1.849919743835926056e-02 1.826413162052631378e-02 -1.243741884827613831e-01 -3.305114507675170898e-01 2.679307758808135986e-01 4.676119238138198853e-02 2.322572320699691772e-01 -1.685331165790557861e-01 -4.062173143029212952e-02 -3.507873415946960449e-02 9.305973351001739502e-02 -2.237838320434093475e-02
-1.364180594682693481e-01 -7.213209569454193115e-02 -3.252569586038589478e-02 1.431013643741607666e-01 -1.270885467529296875e-01 9.287919849157333374e-02 1.736613512039184570e-01 -3.206641972064971924e-01 3.775456920266151428e-02 1.898870430886745453e-02 -4.762205481529235840e-02 -1.247721537947654724e-02 1.776037737727165222e-02 7.888889312744140625e-02 1.468867510557174683e-01 -2.458233088254928589e-01 4.061607122421264648e-01 3.524814918637275696e-02 -4.731324315071105957e-02 3.609179332852363586e-02 1.099491938948631287e-01 3.552049696445465088e-01 -3.373086750507354736e-01 -4.230625927448272705e-01 3.887642174959182739e-02 2.815715968608856201e-02 2.109892107546329498e-02 -5.473329499363899231e-02 4.800191894173622131e-02 1.011844128370285034e-01 1.890828013420104980e-01 -2.220983505249023438e-01
7.419841736555099487e-02 -2.512138783931732178e-01 -3.071412146091461182e-01 -6.261767446994781494e-02 -9.800942242145538330e-02 5.618923157453536987e-02 1.538698375225067139e-01 9.892376512289047241e-02 -5.594163015484809875e-02 2.706087231636047363e-01 6.227093562483787537e-02 -1.940532475709915161e-01 5.047085881233215332e-02 7.956765592098236084e-02 -4.966222867369651794e-02 -4.713476821780204773e-02 -4.895336180925369263e-02 -1.233529374003410339e-01 1.058749482035636902e-02 3.422460556030273438e-01 -1.143050938844680786e-01 2.572444975376129150e-01 -3.118888139724731445e-01 -1.592375934123992920e-01 4.074701070785522461e-01 1.498099416494369507e-01 -5.049704387784004211e-02 -1.039602532982826233e-01 2.810257375240325928e-01 1.403591185808181763e-01 6.154251471161842346e-02 1.200867369771003723e-01
1.706314086914062500e-02 -3.083219826221466064e-01 -5.156390666961669922e-01 6.825422495603561401e-02 -1.766266822814941406e-01 7.105755060911178589e-02 1.268645226955413818e-01 2.649286687374114990e-01 -2.468678634613752365e-03 1.914881318807601929e-01 -1.202719509601593018e-01 -1.539705228060483932e-02 -1.538002211600542068e-02 4.261431097984313965e-01 6.862195581197738647e-02 1.954629085958003998e-02 -6.127816066145896912e-02 4.082626849412918091e-02 -1.497017443180084229e-01 -8.712034672498703003e-03 8.000091649591922760e-03 2.726668715476989746e-01 -2.617901563644409180e-01 1.505820825695991516e-02 5.310066044330596924e-03 1.608079224824905396e-01 1.719104009680449963e-03 -2.566861212253570557e-01 8.014627546072006226e-02 -2.448634617030620575e-02 -5.798432976007461548e-02 5.545555613934993744e-03
-3.697837889194488525e-02 -1.575569249689579010e-02 -3.162275850772857666e-01 -6.475833803415298462e-02 -1.686703711748123169e-01 2.325408756732940674e-01 1.678745001554489136e-01 1.494136601686477661e-01 -2.855287306010723114e-02 2.428969144821166992e-01 -4.438297152519226074e-01 2.036858350038528442e-02 -2.304297685623168945e-01 2.014583796262741089e-01 1.748632937669754028e-01 -1.622927039861679077e-01 1.366549581289291382e-01 2.486882358789443970e-01 -7.265869528055191040e-02 1.751241832971572876e-01 7.681435346603393555e-02 2.414625734090805054e-01 6.891752779483795166e-02 -1.768634319305419922e-01 1.570227742195129395e-01 9.388864040374755859e-02 6.034801155328750610e-02 -1.415747404098510742e-01 1.142191588878631592e-01 1.784975230693817139e-01 -1.001361832022666931e-01 -1.566910445690155029e-01
1.251845154911279678e-02 2.669119089841842651e-02 -3.418408036231994629e-01 -1.331456899642944336e-01 -6.717260181903839111e-02 6.556069850921630859e-02 3.195672333240509033e-01 1.477418188005685806e-02 -1.409889608621597290e-01 1.552611589431762695e-02 1.583837866783142090e-01 -7.559725642204284668e-02 -2.442328333854675293e-01 1.086659729480743408e-01 1.196025609970092773e-01 -2.663336507976055145e-02 1.825823634862899780e-01 2.149039357900619507e-01 -1.189764589071273804e-02 -1.492298543453216553e-01 -1.224920079112052917e-01 -2.300005555152893066e-01 -1.384232640266418457e-01 -2.450160086154937744e-01 2.391976267099380493e-01 -5.872196704149246216e-02 4.616612493991851807e-01 -2.210126519203186035e-01 -8.025282621383666992e-02 7.287029922008514404e-02 -1.401035338640213013e-01 -1.138168722391128540e-01
-6.287100166082382202e-02 -3.413835465908050537e-01 -2.191047668457031250e-01 -1.732825189828872681e-01 6.069628149271011353e-02 5.295642837882041931e-02 2.625630497932434082e-01 1.093188226222991943e-01 -1.944001615047454834e-01 -7.090415805578231812e-02 -2.210070341825485229e-01 3.441986441612243652e-02 1.860133931040763855e-02 2.037719786167144775e-01 1.973603218793869019e-01 -3.190480545163154602e-02 -1.690083742141723633e-01 -9.200975298881530762e-02 -1.206772178411483765e-01 1.067722775042057037e-02 -3.646399825811386108e-02 2.616221606731414795e-01 -9.641850739717483521e-02 -1.363896578550338745e-01 3.004117310047149658e-01 2.164539694786071777e-01 2.265300750732421875e-01 -1.193761229515075684e-01 -1.966323554515838623e-01 2.355321496725082397e-01 -7.954568415880203247e-02 -2.947751581668853760e-01
-2.128785848617553711e-01 1.544676572084426880e-01 -3.758805692195892334e-01 -2.093720734119415283e-01 1.192513257265090942e-01 -2.000792771577835083e-01 -1.657639890909194946e-01 -6.066622212529182434e-03 -1.711714565753936768e-01 5.055050551891326904e-02 2.600008854642510414e-03 -1.035597696900367737e-01 -2.039858847856521606e-01 1.609912663698196411e-01 1.278116106986999512e-01 -9.613589383661746979e-03 2.583107352256774902e-01 8.306654542684555054e-02 -4.381415434181690216e-03 4.473454132676124573e-02 1.544883251190185547e-01 1.280822157859802246e-01 -2.252863049507141113e-01 -3.273099064826965332e-01 3.692170381546020508e-01 -1.160109997726976871e-03 2.016582489013671875e-01 -2.572073638439178467e-01 -6.062216125428676605e-04 2.497373707592487335e-02 -1.360219120979309082e-01 -3.628982603549957275e-02
-5.086261779069900513e-02 -1.813672333955764771e-01 -3.624702394008636475e-01 1.616923697292804718e-02 3.167895227670669556e-02 1.455896645784378052e-01 1.277764737606048584e-01 1.218946203589439392e-01 -8.138921856880187988e-02 8.668600022792816162e-02 -3.798258304595947266e-01 -2.107345312833786011e-01 -1.900565326213836670e-01 1.287351995706558228e-01 -4.056565836071968079e-02 4.536616057157516479e-02 1.195413991808891296e-01 1.369508057832717896e-01 9.428349882364273071e-02 -1.731794774532318115e-01 -4.477952420711517334e-02 1.090902313590049744e-01 -1.814373731613159180e-01 1.600333489477634430e-02 1.827013492584228516e-01 1.726190596818923950e-01 2.578052580356597900e-01 -2.092876732349395752e-01 -2.192943245172500610e-01 3.079561591148376465e-01 -4.556124564260244370e-03 -2.913366556167602539e-01
-6.432699505239725113e-03 2.956255674362182617e-01 -1.824510991573333740e-01 -7.975221611559391022e-03 -2.006543874740600586e-01 6.397740542888641357e-02 2.778039872646331787e-01 5.117286369204521179e-02 -1.604796946048736572e-01 -2.697301097214221954e-03 1.873847991228103638e-01 -2.164074331521987915e-01 1.624943017959594727e-01 2.179772220551967621e-02 2.409626543521881104e-02 -8.619926124811172485e-02 -8.009820431470870972e-02 1.693070977926254272e-01 2.696780264377593994e-01 4.270483180880546570e-02 -1.078313589096069336e-01 2.542535662651062012e-01 -4.667091369628906250e-01 -1.866527944803237915e-01 2.822122871875762939e-01 -5.897698551416397095e-02 8.725928515195846558e-02 1.884574294090270996e-01 3.233985230326652527e-02 -2.215713821351528168e-02 -1.785507649183273315e-01 -1.193189844489097595e-01
-2.134068906307220459e-01 1.186748221516609192e-01 -8.932202309370040894e-02 -1.839078217744827271e-01 -2.223812043666839600e-01 -4.982738196849822998e-02 -1.556923091411590576e-01 -1.947317123413085938e-01 1.394190639257431030e-01 -1.434336602687835693e-01 -1.655984371900558472e-01 -1.548966020345687866e-01 -1.683180779218673706e-01 2.719232998788356781e-02 6.726894527673721313e-02 3.389449790120124817e-02 7.528284937143325806e-02 2.808655798435211182e-01 5.515198782086372375e-02 -1.516795903444290161e-01 -6.433563679456710815e-02 -1.913262158632278442e-02 -5.612353086471557617e-01 -6.135220080614089966e-02 1.409065574407577515e-01 9.286169894039630890e-03 1.604749262332916260e-01 8.479001931846141815e-03 -2.340238839387893677e-01 3.483496606349945068e-01 -2.722428739070892334e-02 -4.276742786169052124e-02
-2.276973128318786621e-01 1.293620318174362183e-01 -2.867530584335327148e-01 -2.048450559377670288e-01 5.920271575450897217e-02 -1.126446723937988281e-01 -1.357455849647521973e-01 2.028674446046352386e-02 -8.402133733034133911e-02 1.503850221633911133e-01 3.683073073625564575e-02 -1.113566383719444275e-01 -1.946940720081329346e-01 1.661770045757293701e-01 9.262178093194961548e-02 4.614070430397987366e-02 3.086015284061431885e-01 1.098055914044380188e-01 -1.213136501610279083e-02 1.742084920406341553e-01 1.411648541688919067e-01 8.803525008261203766e-03 -9.967812150716781616e-02 -2.755783498287200928e-01 4.609562754631042480e-01 1.910330727696418762e-02 2.806368768215179443e-01 -2.492793053388595581e-01 -1.676715724170207977e-02 -3.740433230996131897e-02 -1.561069041490554810e-01 -1.705093979835510254e-01
-1.663898117840290070e-02 6.498413532972335815e-02 -3.839261531829833984e-01 -1.650420576333999634e-01 -1.413676738739013672e-01 5.674464628100395203e-02 2.157699018716812134e-01 -4.198097065091133118e-02 -3.557016700506210327e-02 7.953618466854095459e-02 2.092212438583374023e-01 3.352576121687889099e-02 7.925006002187728882e-02 -7.182264234870672226e-03 2.380004227161407471e-01 -1.660523265600204468e-01 8.154887706041336060e-02 1.158794108778238297e-02 1.036375686526298523e-01 3.013882637023925781e-01 -9.763752669095993042e-02 1.687619835138320923e-01 -1.832874715328216553e-01 -4.755082726478576660e-01 -2.292591612786054611e-03 1.319873631000518799e-01 -9.878601133823394775e-02 -1.555553376674652100e-01 1.928812861442565918e-01 2.684543728828430176e-01 1.396878212690353394e-01 1.416261941194534302e-01
-3.192030638456344604e-02 4.096154123544692993e-02 -1.123939380049705505e-01 -1.041843220591545105e-01 -2.156501114368438721e-01 2.008943408727645874e-01 1.034527271986007690e-01 1.947631835937500000e-01 2.100799977779388428e-01 1.184703111648559570e-01 2.217169292271137238e-02 -1.672565042972564697e-01 4.100182652473449707e-02 8.257752656936645508e-02 7.340689748525619507e-02 -7.827524095773696899e-03 4.271429479122161865e-01 -1.940202414989471436e-01 -1.001323387026786804e-01 1.386218369007110596e-01 -2.640384733676910400e-01 2.649032473564147949e-01 -2.683259248733520508e-01 3.114841878414154053e-02 1.611125916242599487e-01 4.926179349422454834e-02 2.904251515865325928e-01 4.289585351943969727e-02 2.606405913829803467e-01 2.802715301513671875e-01 3.504133597016334534e-02 -1.151161417365074158e-01
4.708083719015121460e-02 -8.152376115322113037e-02 -1.833386570215225220e-01 -8.666252344846725464e-02 1.538155972957611084e-01 2.213511615991592407e-01 7.126139104366302490e-02 2.950980700552463531e-02 -2.224756330251693726e-01 1.217345595359802246e-01 -2.096842825412750244e-01 -1.907611787319183350e-01 -1.517121046781539917e-01 2.082704603672027588e-01 1.400688439607620239e-01 -1.153183877468109131e-01 3.746727108955383301e-01 2.519059777259826660e-01 3.424717346206307411e-03 5.097914859652519226e-02 5.541438236832618713e-02 -1.437104940414428711e-01 -2.675490379333496094e-01 -1.197534874081611633e-01 2.022041678428649902e-01 -8.093015849590301514e-02 1.443734765052795410e-01 -2.587389051914215088e-01 -1.298125684261322021e-01 1.652833521366119385e-01 -2.989267408847808838e-01 2.063491642475128174e-01
-1.661863476037979126e-01 -3.833027780055999756e-01 -3.140337020158767700e-02 2.916077338159084320e-02 -7.389437407255172729e-02 4.235582426190376282e-02 -6.426516175270080566e-02 8.156979829072952271e-02 -1.321754604578018188e-01 2.188322395086288452e-01 -1.221536695957183838e-01 -1.392555534839630127e-01 1.642072498798370361e-01 -8.830524981021881104e-02 5.084731057286262512e-02 -3.704790174961090088e-01 1.703206002712249756e-01 2.438908219337463379e-01 1.043970063328742981e-01 1.528718620538711548e-01 -1.681630611419677734e-01 8.957436680793762207e-02 -3.927125930786132812e-01 -1.969137787818908691e-01 1.441745311021804810e-01 -3.570091724395751953e-02 3.220638334751129150e-01 8.055716007947921753e-02 1.432751268148422241e-01 -6.310818344354629517e-02 2.917087078094482422e-02 -1.470220535993576050e-01
-1.307481080293655396e-01 -2.115769982337951660e-01 -2.100255936384201050e-01 1.465215533971786499e-01 -2.857638597488403320e-01 2.150627374649047852e-01 2.973834276199340820e-01 5.275197327136993408e-02 -2.192128449678421021e-02 -9.831395745277404785e-02 9.607684612274169922e-02 -2.081844210624694824e-01 -1.692267358303070068e-01 2.711741626262664795e-01 1.853457652032375336e-02 1.149933487176895142e-01 2.575675584375858307e-02 1.528856605291366577e-01 9.599899500608444214e-02 1.090320199728012085e-01 -1.989643126726150513e-01 -1.268430352210998535e-01 -1.673625558614730835e-01 -1.732536703348159790e-01 3.264744579792022705e-01 1.893136650323867798e-01 1.195374056696891785e-01 -3.041159808635711670e-01 2.461813986301422119e-01 -2.916507609188556671e-02 8.913145400583744049e-03 -7.341603934764862061e-02
-5.071847885847091675e-02 3.471405431628227234e-02 -2.220881581306457520e-01 -1.804145723581314087e-01 1.753745675086975098e-01 1.801841855049133301e-01 3.460256457328796387e-01 1.252152323722839355e-01 9.898652136325836182e-02 1.156118661165237427e-01 -5.402385070919990540e-02 1.364087760448455811e-01 3.315173685550689697e-01 1.641302257776260376e-01 1.919466257095336914e-01 2.945621497929096222e-02 1.918767690658569336e-01 2.334436029195785522e-01 -1.828524768352508545e-01 4.005558788776397705e-02 2.102335169911384583e-02 2.202150821685791016e-01 6.097275763750076294e-02 -2.332433164119720459e-01 2.592571973800659180e-01 -7.355295866727828979e-02 -4.126647114753723145e-02 -1.330197155475616455e-01 2.452445626258850098e-01 2.814153134822845459e-01 -9.476350992918014526e-02 -1.507345139980316162e-01
-1.451124846935272217e-01 -1.850653439760208130e-02 -1.154624000191688538e-01 2.591419965028762817e-02 -1.971477419137954712e-01 -4.365598782896995544e-02 1.331194490194320679e-01 -7.926025986671447754e-02 -1.503720879554748535e-01 3.245491981506347656e-01 -2.175610959529876709e-01 4.347530484665185213e-04 2.144219130277633667e-01 1.466702520847320557e-01 3.091474771499633789e-01 2.469627931714057922e-02 3.522569835186004639e-01 -8.774183690547943115e-03 -1.611783355474472046e-01 1.447144001722335815e-01 -6.448173522949218750e-02 1.694954186677932739e-01 -2.258659154176712036e-01 2.036834880709648132e-02 1.945566684007644653e-01 -1.170740500092506409e-01 -1.113488152623176575e-01 -1.133479997515678406e-01 1.517665386199951172e-01 2.714160382747650146e-01 -1.402750164270401001e-01 -3.350995481014251709e-01
-5.698448047041893005e-02 -1.481082290410995483e-01 -2.692830860614776611e-01 -1.592109911143779755e-02 -1.125105097889900208e-01 7.876873761415481567e-02 1.426922976970672607e-01 2.276848554611206055e-01 -4.244359582662582397e-02 2.986259460449218750e-01 -7.938187569379806519e-02 -1.701126098632812500e-01 2.215669900178909302e-01 4.905270040035247803e-02 -9.564446657896041870e-02 -2.156265079975128174e-01 1.164838075637817383e-01 1.925527118146419525e-02 1.065315529704093933e-01 3.070823848247528076e-01 -1.439657956361770630e-01 2.940020859241485596e-01 -2.703969180583953857e-01 -3.442791104316711426e-01 3.170520067214965820e-01 6.299566477537155151e-02 -9.831352531909942627e-02 1.296315938234329224e-01 1.122085154056549072e-01 7.945767790079116821e-02 9.672319144010543823e-02 -3.476205980405211449e-03
-8.445897698402404785e-02 1.085477918386459351e-01 -2.207659929990768433e-01 -1.096415147185325623e-01 -1.287801861763000488e-01 -9.604041278362274170e-02 -1.709173247218132019e-02 -1.408975720405578613e-01 -2.412960529327392578e-01 -2.314830943942070007e-02 -2.586472630500793457e-01 -4.361895620822906494e-01 -1.023573428392410278e-01 2.112252563238143921e-01 1.350590735673904419e-01 -3.117085397243499756e-01 2.104244530200958252e-01 -6.243628263473510742e-02 1.900978758931159973e-02 1.306524127721786499e-01 -6.249089166522026062e-02 1.049003303050994873e-01 -1.440083831548690796e-01 8.285302668809890747e-02 3.045754730701446533e-01 -2.857320010662078857e-02 -1.044945418834686279e-01 -1.155004724860191345e-01 1.526011228561401367e-01 2.629976868629455566e-01 -1.991733908653259277e-01 -1.728284657001495361e-01
5.696384981274604797e-02 5.914544686675071716e-02 -2.652882933616638184e-01 -2.980156242847442627e-01 4.898022860288619995e-02 -1.420576870441436768e-01 1.198024600744247437e-01 3.275894001126289368e-02 5.305060371756553650e-02 -4.038674384355545044e-02 1.042004395276308060e-02 -3.149080276489257812e-01 -1.648442745208740234e-01 1.926092356443405151e-01 2.755109071731567383e-01 1.991098225116729736e-01 2.380944043397903442e-01 9.482581913471221924e-02 -7.581338286399841309e-02 7.747191190719604492e-02 -1.308231204748153687e-01 -3.379638865590095520e-02 -7.864291220903396606e-02 -2.468155622482299805e-01 3.461199402809143066e-01 -7.434803247451782227e-02 1.521311253309249878e-01 -3.480752110481262207e-01 1.649455279111862183e-01 7.110234349966049194e-02 -2.042478919029235840e-01 -7.822938263416290283e-02
1.636396497488021851e-01 -2.841058969497680664e-01 -3.261581659317016602e-01 -5.094620212912559509e-02 1.107103973627090454e-01 -2.251813746988773346e-02 2.020260877907276154e-02 2.922651469707489014e-01 -3.348068594932556152e-01 3.062643110752105713e-01 8.754907175898551941e-03 -4.640224203467369080e-02 1.036282107234001160e-01 -8.887602388858795166e-02 -8.250837773084640503e-02 -1.850188225507736206e-01 1.725095808506011963e-01 2.447105944156646729e-01 -2.388271503150463104e-02 3.587586060166358948e-02 -1.740893721580505371e-01 2.006166577339172363e-01 -2.629580497741699219e-01 -1.855505704879760742e-01 4.223783686757087708e-02 9.022676199674606323e-02 2.875275909900665283e-01 -2.168266661465167999e-02 1.312258094549179077e-02 5.736069008708000183e-02 -2.214428484439849854e-01 7.708840072154998779e-02
2.528310008347034454e-02 5.904625356197357178e-02 -3.297221288084983826e-02 -1.689608842134475708e-01 -1.577296108007431030e-01 -6.640043854713439941e-02 1.419274508953094482e-01 -9.150439500808715820e-02 -3.223512172698974609e-01 2.448860257863998413e-01 -4.619601648300886154e-03 8.533325046300888062e-02 -2.052289806306362152e-02 9.476006962358951569e-03 -1.066575795412063599e-01 5.968447774648666382e-02 2.664082050323486328e-01 -7.604420185089111328e-02 1.538210064172744751e-01 2.015747576951980591e-01 -3.732854127883911133e-02 -1.567263603210449219e-01 -3.618032932281494141e-01 -4.199224412441253662e-01 7.409602403640747070e-02 6.386436522006988525e-02 1.500113010406494141e-01 -1.160744018852710724e-02 -3.183235824108123779e-01 2.722925543785095215e-01 -1.960587501525878906e-01 -3.797454386949539185e-02
1.110282912850379944e-01 -3.672850504517555237e-02 -3.553034663200378418e-01 -1.451177746057510376e-01 1.942090988159179688e-01 1.354314982891082764e-01 2.412582933902740479e-01 8.500634878873825073e-02 -1.416517496109008789e-01 7.500772178173065186e-02 2.645813301205635071e-02 -1.757868528366088867e-01 2.957664132118225098e-01 -3.961969912052154541e-02 3.375779837369918823e-02 -1.057723239064216614e-01 3.997446969151496887e-02 2.210871726274490356e-01 2.951679527759552002e-01 2.861225605010986328e-01 9.881979972124099731e-02 -3.075551241636276245e-03 -1.886774450540542603e-01 -3.640848994255065918e-01 2.799302339553833008e-01 8.930544555187225342e-02 8.757172524929046631e-02 -1.660327464342117310e-01 -1.740717142820358276e-01 -3.453361801803112030e-03 9.776540100574493408e-02 -4.880852997303009033e-03
1.327248010784387589e-02 -1.668287254869937897e-02 -8.711417764425277710e-02 -2.337510287761688232e-01 -4.357045516371726990e-02 -1.771177053451538086e-01 1.316597033292055130e-02 -3.183585824444890022e-03 -3.673143386840820312e-01 -4.048062255606055260e-04 -8.830987662076950073e-02 1.831477731466293335e-01 -1.679381430149078369e-01 8.743021637201309204e-02 -4.465108737349510193e-02 8.880274742841720581e-02 2.482933253049850464e-01 2.094265520572662354e-01 1.261592954397201538e-01 -1.675539650022983551e-02 -2.603274397552013397e-02 -4.878386110067367554e-02 -4.865202009677886963e-01 -3.331543207168579102e-01 2.191439457237720490e-02 -7.334253750741481781e-03 1.792092025279998779e-01 -2.878732979297637939e-01 -1.605802029371261597e-01 2.443230450153350830e-01 2.829895727336406708e-02 8.727558702230453491e-02
-2.435701340436935425e-01 -2.431869506835937500e-01 -1.339910551905632019e-02 6.173538044095039368e-02 4.259319901466369629e-01 1.756329089403152466e-02 8.341673016548156738e-02 2.761689200997352600e-02 2.549299038946628571e-02 2.581146955490112305e-01 -1.917879283428192139e-01 -1.262946426868438721e-01 9.874888509511947632e-02 -1.857403106987476349e-02 7.573153823614120483e-02 -4.654888994991779327e-03 3.236401453614234924e-02 2.218624204397201538e-01 -9.276755154132843018e-02 2.087327279150485992e-02 -1.821092516183853149e-01 7.354895770549774170e-02 -2.351038157939910889e-01 -1.003822982311248779e-01 2.635332942008972168e-01 1.988581866025924683e-01 8.650726824998855591e-02 -4.583748430013656616e-02 -2.077748477458953857e-01 4.014028608798980713e-01 -6.720772385597229004e-02 -2.482137084007263184e-01
2.729359269142150879e-02 -6.266902387142181396e-02 -3.012594580650329590e-01 -2.090629041194915771e-01 -2.755650579929351807e-01 3.233712539076805115e-02 2.489111572504043579e-01 1.348829269409179688e-01 -1.238907873630523682e-01 -5.941507872194051743e-03 1.549759954214096069e-01 5.179356038570404053e-02 1.780257187783718109e-02 -2.791102230548858643e-02 -2.211191356182098389e-01 -7.673040032386779785e-02 3.715318441390991211e-02 1.365353614091873169e-01 6.579387001693248749e-03 1.187551096081733704e-01 -1.166498512029647827e-01 -8.688817173242568970e-02 -2.683916985988616943e-01 -2.870819270610809326e-01 1.056983172893524170e-01 7.336524128913879395e-02 4.675600528717041016e-01 -2.940623462200164795e-01 -1.853449791669845581e-01 9.066101908683776855e-02 1.750742197036743164e-01 3.363964706659317017e-02
-2.390414625406265259e-01 -3.096598684787750244e-01 -1.333576589822769165e-01 -1.494884341955184937e-01 -4.028594866394996643e-02 -1.309446152299642563e-02 1.246222332119941711e-01 4.352880716323852539e-01 7.394485920667648315e-02 4.429487511515617371e-02 1.004106476902961731e-01 3.295484185218811035e-02 -2.389950677752494812e-02 2.525681257247924805e-01 -1.447155028581619263e-01 -1.873610764741897583e-01 6.243000924587249756e-02 7.328819483518600464e-02 5.674610659480094910e-02 2.151801586151123047e-01 -2.669807374477386475e-01 5.942489579319953918e-02 -2.671774625778198242e-01 -2.147077023983001709e-01 1.882962435483932495e-01 1.069884225726127625e-01 -8.134785294532775879e-02 8.796580880880355835e-02 5.342256277799606323e-02 -2.704437077045440674e-02 9.214899688959121704e-02 -3.696112632751464844e-01
-3.318052366375923157e-02 -2.587676942348480225e-01 -1.473683714866638184e-01 -2.183251529932022095e-01 -2.358022928237915039e-01 -1.277525573968887329e-01 1.302887797355651855e-01 -6.583805382251739502e-02 1.755350083112716675e-01 8.931303024291992188e-02 -6.550024729222059250e-03 -1.316979974508285522e-01 -1.566004306077957153e-01 2.083145529031753540e-01 1.527024805545806885e-01 -2.704646587371826172e-01 1.992731243371963501e-01 -1.498501282185316086e-02 4.080066829919815063e-02 -6.337690353393554688e-02 2.557809352874755859e-01 1.785097569227218628e-01 -4.100847542285919189e-01 -1.311816722154617310e-01 3.004432618618011475e-01 -2.054843604564666748e-01 -1.849276125431060791e-01 -9.651519358158111572e-02 -1.234107911586761475e-01 2.614248171448707581e-02 -1.679019331932067871e-01 1.912773773074150085e-02
2.684647589921951294e-02 4.354858398437500000e-02 1.416195631027221680e-01 -2.667199075222015381e-02 -1.054193228483200073e-01 1.500821113586425781e-01 4.498724266886711121e-02 5.448777973651885986e-02 1.388646103441715240e-02 1.591189205646514893e-01 8.621971309185028076e-02 1.035606395453214645e-02 -1.309276223182678223e-01 -8.954837918281555176e-02 1.180094927549362183e-01 -1.194377243518829346e-01 3.509902656078338623e-01 1.611372828483581543e-01 3.920989632606506348e-01 8.943577110767364502e-02 1.872125118970870972e-01 -4.530897364020347595e-02 -1.790550053119659424e-01 -2.408506125211715698e-01 4.382557570934295654e-01 -1.552345901727676392e-01 2.483472526073455811e-01 -1.798078268766403198e-01 -4.683995619416236877e-02 2.397026717662811279e-01 1.950681209564208984e-01 -7.504987716674804688e-02
2.065940015017986298e-02 -2.012493833899497986e-02 -1.988660097122192383e-01 -3.254614025354385376e-02 2.078832387924194336e-01 -5.365243181586265564e-02 3.026552498340606689e-02 2.044152170419692993e-01 -2.433282434940338135e-01 -4.458088055253028870e-02 1.835997775197029114e-02 -1.633091866970062256e-01 4.272941872477531433e-02 8.140374720096588135e-02 2.926487326622009277e-01 1.804057359695434570e-01 3.271539211273193359e-01 2.468840926885604858e-01 -3.576940670609474182e-02 1.026943549513816833e-01 -8.490555733442306519e-02 1.807274073362350464e-01 -2.403248101472854614e-01 -1.892042160034179688e-01 6.910921633243560791e-02 1.189261078834533691e-01 4.018919765949249268e-01 -3.574161827564239502e-01 1.348442491143941879e-02 1.904096279758960009e-04 -1.523570716381072998e-01 1.005520150065422058e-01
1.270627323538064957e-02 -1.990793943405151367e-01 -3.330888748168945312e-01 -1.028879284858703613e-01 -9.143034368753433228e-02 3.183012604713439941e-01 2.861162424087524414e-01 1.073533203452825546e-02 1.973054558038711548e-01 2.008996903896331787e-01 -1.064555495977401733e-01 4.417340457439422607e-02 2.358441352844238281e-01 3.560769185423851013e-02 2.245946228504180908e-01 -4.914296790957450867e-02 2.541224956512451172e-01 1.348158717155456543e-01 -3.045780584216117859e-03 2.521351575851440430e-01 8.829969167709350586e-02 3.819403648376464844e-01 -1.432787626981735229e-01 -1.600336134433746338e-01 9.732126444578170776e-02 3.991047665476799011e-02 -3.221423178911209106e-02 -1.157068181782960892e-02 1.084247156977653503e-01 2.700983285903930664e-01 4.810184706002473831e-03 -3.973219171166419983e-02
-1.495687365531921387e-01 1.658606976270675659e-01 -1.257263869047164917e-01 1.842945814132690430e-01 -4.055152833461761475e-02 1.453894227743148804e-01 6.119863688945770264e-02 1.572123914957046509e-01 1.813145130872726440e-01 -2.143055014312267303e-02 -9.959473274648189545e-03 -1.366877555847167969e-01 -9.173405915498733521e-02 2.208953648805618286e-01 3.797811642289161682e-02 -3.928608447313308716e-02 2.424054443836212158e-01 4.146394878625869751e-02 5.816851928830146790e-02 2.840284705162048340e-01 2.016004770994186401e-01 2.321398556232452393e-01 -5.005826950073242188e-01 -3.044013082981109619e-01 4.673648998141288757e-02 -7.326972484588623047e-02 1.484584063291549683e-01 -1.955745927989482880e-02 -2.450184375047683716e-01 -1.664222404360771179e-02 1.781345307826995850e-01 -1.801760643720626831e-01
-2.608471214771270752e-01 -1.809643507003784180e-01 -3.497356772422790527e-01 4.321117885410785675e-03 -4.626338928937911987e-02 3.196055889129638672e-01 1.979401260614395142e-01 1.348537057638168335e-01 1.158954799175262451e-01 -3.953376412391662598e-02 3.678174689412117004e-02 -3.747293651103973389e-01 -1.775243878364562988e-02 -8.401062339544296265e-03 -2.429695986211299896e-02 -1.487748771905899048e-01 -2.007722295820713043e-02 2.492584884166717529e-01 1.201246827840805054e-01 -1.178527064621448517e-02 8.704187721014022827e-02 5.463938787579536438e-02 -1.973138451576232910e-01 -2.407287210226058960e-01 2.831493914127349854e-01 2.326497733592987061e-01 -6.467978656291961670e-02 -2.385900914669036865e-01 2.514530532062053680e-02 5.643791984766721725e-03 2.229923456907272339e-01 -7.070139050483703613e-02
-2.366286935284733772e-03 -3.267871439456939697e-01 -2.293578088283538818e-01 -2.556746006011962891e-01 -6.398361176252365112e-02 2.220373898744583130e-01 6.254380196332931519e-02 2.856984138488769531e-01 -2.160184979438781738e-01 1.142523810267448425e-01 -3.106402605772018433e-02 -1.651838123798370361e-01 -1.180806532502174377e-01 1.780848205089569092e-01 2.778752744197845459e-01 5.822424963116645813e-02 -5.967936664819717407e-02 1.516384333372116089e-01 -1.164567023515701294e-01 2.368403375148773193e-01 -3.781223669648170471e-02 3.695664405822753906e-01 -1.448187232017517090e-01 -8.803791552782058716e-02 2.197614908218383789e-01 1.789836436510086060e-01 -2.378004789352416992e-02 -4.098330810666084290e-02 -1.380571257323026657e-02 2.199537903070449829e-01 4.952493123710155487e-03 -1.672014743089675903e-01
-3.495916724205017090e-01 6.475792825222015381e-02 -4.109120368957519531e-02 2.272291332483291626e-01 -4.021172821521759033e-01 -1.193809509277343750e-02 2.228146493434906006e-01 6.300212442874908447e-02 -1.459960639476776123e-01 -1.357375085353851318e-01 -7.311988621950149536e-02 -1.138163730502128601e-01 5.124120041728019714e-02 -8.116328716278076172e-02 6.008537113666534424e-02 -1.663023829460144043e-01 2.967103421688079834e-01 4.211456107441335917e-04 -1.570282727479934692e-01 -2.131474763154983521e-02 9.134097397327423096e-02 -1.719024479389190674e-01 -3.968797922134399414e-01 -2.005309313535690308e-01 1.019711047410964966e-01 5.747369676828384399e-02 7.687195390462875366e-02 -1.314177066087722778e-01 7.024609297513961792e-02 3.310142159461975098e-01 5.164428427815437317e-02 -5.892170965671539307e-02
1.416843086481094360e-01 -1.229360178112983704e-01 -2.119559794664382935e-01 -1.676146499812602997e-02 1.187355145812034607e-01 2.163086831569671631e-01 1.230808943510055542e-01 1.993464976549148560e-01 -1.616670787334442139e-01 5.790100619196891785e-02 -1.853196918964385986e-01 -1.551550030708312988e-01 -7.920290529727935791e-02 2.975580692291259766e-01 -2.089635934680700302e-03 4.538778588175773621e-02 5.183364748954772949e-01 6.108874827623367310e-02 8.750218898057937622e-02 6.843169033527374268e-02 1.514724493026733398e-01 -1.082015633583068848e-01 -2.338706105947494507e-01 -9.534672647714614868e-02 -4.053844138979911804e-02 -5.398827418684959412e-02 1.962401121854782104e-01 -2.057147920131683350e-01 -1.775853186845779419e-01 2.485293596982955933e-01 -2.147992998361587524e-01 1.050522997975349426e-01
-1.468591243028640747e-01 -8.267550915479660034e-02 -3.712441921234130859e-01 -2.692215889692306519e-02 -9.678694605827331543e-02 1.677964031696319580e-01 1.496967822313308716e-01 3.661768734455108643e-01 -1.036257445812225342e-01 1.379640698432922363e-01 -3.508295416831970215e-01 -3.071800246834754944e-02 -4.000437259674072266e-02 4.819734394550323486e-02 1.398973017930984497e-01 1.399610638618469238e-01 1.749640256166458130e-01 1.506116688251495361e-01 2.269155383110046387e-01 2.665147781372070312e-01 9.490767866373062134e-02 -1.075533479452133179e-01 -2.889117002487182617e-01 2.436053752899169922e-01 -2.528027817606925964e-02 -8.748693019151687622e-02 2.307216525077819824e-01 -5.083797872066497803e-02 -7.472418993711471558e-02 1.516943871974945068e-01 -9.933412075042724609e-02 -1.931578665971755981e-02
-7.205960154533386230e-02 -5.420150980353355408e-02 -1.022277399897575378e-01 7.284261286258697510e-02 -4.925703257322311401e-02 1.168141067028045654e-01 5.071930885314941406e-01 1.230267509818077087e-01 -1.089269369840621948e-01 1.403567343950271606e-01 -1.904211342334747314e-01 -1.178165376186370850e-01 -5.686185136437416077e-02 1.198587715625762939e-01 2.986935973167419434e-01 -1.593623608350753784e-01 3.263857960700988770e-01 1.388477832078933716e-01 -1.755585968494415283e-01 2.892853319644927979e-01 -1.047690436244010925e-01 1.574188023805618286e-01 -2.231633216142654419e-01 7.294081896543502808e-02 1.566315144300460815e-01 6.667190045118331909e-02 -3.191854804754257202e-02 -8.200868964195251465e-02 -1.467497199773788452e-01 -1.452112644910812378e-01 -2.433868795633316040e-01 -6.298214942216873169e-02
2.707842551171779633e-02 -3.757854923605918884e-02 -2.986048758029937744e-01 -6.753657013177871704e-02 -1.709332019090652466e-01 1.446829587221145630e-01 2.031524628400802612e-01 1.626179069280624390e-01 -2.342643588781356812e-01 -7.647920399904251099e-02 -2.927377521991729736e-01 -6.945694237947463989e-02 -1.310472190380096436e-01 2.182293087244033813e-01 5.198999494314193726e-02 7.838322967290878296e-02 -5.175433587282896042e-03 2.377745956182479858e-01 -3.083224892616271973e-01 2.740012109279632568e-01 6.689003854990005493e-02 -1.897859275341033936e-01 -2.730538249015808105e-01 -2.365356683731079102e-01 -1.335569977527484298e-04 -9.229825437068939209e-02 9.920639544725418091e-02 -3.793702647089958191e-02 -6.559257954359054565e-02 3.639841079711914062e-01 -3.890522569417953491e-02 -7.459820061922073364e-02
1.958977431058883667e-01 -1.685100942850112915e-01 -4.628535807132720947e-01 1.847629249095916748e-01 -1.677054017782211304e-01 -1.432967483997344971e-01 -4.239421803504228592e-03 2.572858333587646484e-01 -3.020168468356132507e-02 2.285374850034713745e-01 2.379712462425231934e-01 -2.389124184846878052e-01 1.047574654221534729e-01 2.020442038774490356e-01 3.403452411293983459e-02 -9.879729151725769043e-02 3.984550386667251587e-02 -1.170864477753639221e-01 -1.321168839931488037e-01 1.885175555944442749e-01 -8.986944332718849182e-03 2.441236227750778198e-01 -1.968625783920288086e-01 -2.307912707328796387e-01 2.468936294317245483e-01 -8.190213143825531006e-02 -1.163488849997520447e-01 -8.682306110858917236e-02 9.006968699395656586e-03 9.949441254138946533e-02 1.390982419252395630e-01 -4.860810562968254089e-02
6.232837587594985962e-02 -1.586788743734359741e-01 -3.230668902397155762e-01 -1.684481948614120483e-01 1.300551444292068481e-01 4.058108478784561157e-02 -5.787785351276397705e-02 -7.319461088627576828e-03 -1.620532572269439697e-01 8.487894386053085327e-02 -2.575268223881721497e-02 -2.419750988483428955e-01 -3.398402929306030273e-01 1.850929856300354004e-01 1.286562532186508179e-01 -1.476678103208541870e-01 2.632333934307098389e-01 1.231731325387954712e-01 3.892905777320265770e-03 8.540163934230804443e-02 4.478063806891441345e-02 -1.297913491725921631e-01 -2.137596011161804199e-01 -4.117220640182495117e-02 7.495656609535217285e-02 -5.732293799519538879e-02 3.989644050598144531e-01 -3.463266789913177490e-01 -3.780989721417427063e-02 2.409062534570693970e-01 -1.561802029609680176e-01 7.447384297847747803e-02
-1.549770385026931763e-01 2.698045372962951660e-01 -6.608470529317855835e-02 -1.573590934276580811e-01 -2.388300001621246338e-01 1.185248121619224548e-01 1.705215275287628174e-01 4.655571281909942627e-02 1.027555689215660095e-01 -9.431167691946029663e-02 -2.694347500801086426e-01 -5.616784840822219849e-02 -1.959152817726135254e-01 9.488961100578308105e-02 -1.367450058460235596e-01 1.060947701334953308e-01 1.077178567647933960e-01 1.795954853296279907e-01 -1.362445354461669922e-01 2.844356931746006012e-02 7.514255493879318237e-02 6.045047566294670105e-02 -3.949687778949737549e-01 -2.121587097644805908e-01 -1.726502319797873497e-03 1.469811946153640747e-01 2.515795826911926270e-01 -2.595233619213104248e-01 4.869700223207473755e-02 3.052996098995208740e-01 -2.709442675113677979e-01 6.631286442279815674e-02
1.119019016623497009e-01 4.022200033068656921e-02 -3.444763422012329102e-01 -3.128024637699127197e-01 2.733829431235790253e-02 -8.483723551034927368e-02 1.119043231010437012e-01 4.934962838888168335e-02 -2.253062650561332703e-02 -1.627103537321090698e-01 3.502282500267028809e-02 -2.178047895431518555e-01 -1.357298344373703003e-01 1.722401082515716553e-01 3.322846591472625732e-01 1.814870387315750122e-01 1.911589056253433228e-01 2.082273811101913452e-01 6.508861482143402100e-02 1.218658611178398132e-01 -1.071320250630378723e-01 -1.209171861410140991e-01 -3.140990436077117920e-01 -1.695837229490280151e-01 2.481581121683120728e-01 5.091798305511474609e-02 3.192987442016601562e-01 -2.167803347110748291e-01 2.884358540177345276e-02 -8.140073716640472412e-02 7.923024892807006836e-02 1.111367833800613880e-03
-1.740330159664154053e-01 -4.154372215270996094e-02 -3.423100709915161133e-01 -2.633330523967742920e-01 -9.332595020532608032e-02 9.448738396167755127e-02 -9.462025016546249390e-03 2.237464636564254761e-01 -1.279781609773635864e-01 -9.017274715006351471e-03 -9.409877657890319824e-02 -2.305811047554016113e-01 -3.940494358539581299e-01 -1.281587481498718262e-01 1.057973504066467285e-01 1.113050431013107300e-01 1.421322077512741089e-01 2.510026097297668457e-01 7.988952845335006714e-02 7.434011995792388916e-02 -1.535782963037490845e-01 1.524298787117004395e-01 -3.573259413242340088e-01 -3.820663318037986755e-02 6.719678640365600586e-02 1.172980852425098419e-02 3.248476982116699219e-01 -1.190024316310882568e-01 -1.803507357835769653e-01 -3.416207432746887207e-02 1.021275669336318970e-01 -1.932474970817565918e-02
2.025050669908523560e-01 3.277087211608886719e-02 -3.512461781501770020e-01 -1.230405792593955994e-01 -6.802445650100708008e-02 -8.206377178430557251e-02 1.380576938390731812e-01 -4.777090623974800110e-02 6.930594891309738159e-02 -2.570852637290954590e-02 -5.846488289535045624e-03 -3.352161347866058350e-01 -1.997004598379135132e-01 3.036249279975891113e-01 1.710437238216400146e-01 7.627487182617187500e-02 3.067579865455627441e-01 1.179499253630638123e-01 1.741428114473819733e-02 -1.302653551101684570e-01 -3.818858414888381958e-02 1.298026889562606812e-01 -6.327620893716812134e-02 -3.824003040790557861e-01 3.634168207645416260e-01 6.158921122550964355e-02 7.410429418087005615e-02 -1.312891244888305664e-01 -1.332699954509735107e-01 -5.902205407619476318e-02 -9.757442027330398560e-02 -1.360373795032501221e-01
4.773883521556854248e-02 -5.146034434437751770e-02 -3.913623988628387451e-01 -1.942800544202327728e-02 -1.493026912212371826e-01 2.366250604391098022e-01 3.716322034597396851e-02 2.543163299560546875e-01 1.320115774869918823e-01 1.126837134361267090e-01 -1.285058110952377319e-01 -1.639750450849533081e-01 8.002861589193344116e-02 3.224022984504699707e-01 1.208390519022941589e-01 -2.291322201490402222e-01 1.622246652841567993e-01 2.124782502651214600e-01 1.873761564493179321e-01 1.099326536059379578e-01 8.244476467370986938e-02 -1.568337231874465942e-01 -2.622287869453430176e-01 1.215652003884315491e-01 3.848659992218017578e-02 -2.360612452030181885e-01 1.493997424840927124e-01 1.070071458816528320e-01 5.844687670469284058e-02 3.169160485267639160e-01 6.312789767980575562e-02 -1.174893826246261597e-01
-3.805264458060264587e-02 -4.540575202554464340e-03 -1.410738825798034668e-01 -2.716727852821350098e-01 1.829962246119976044e-02 2.458815835416316986e-02 2.108428776264190674e-01 3.346382081508636475e-01 -1.848084181547164917e-01 1.178534850478172302e-01 2.002647072076797485e-01 5.944508314132690430e-02 2.221961617469787598e-01 1.932959556579589844e-01 3.163189813494682312e-02 -2.246454805135726929e-01 1.242210939526557922e-01 2.461981624364852905e-01 6.593408435583114624e-02 4.254751652479171753e-02 -1.247636675834655762e-01 5.240368247032165527e-01 -2.648139297962188721e-01 -1.247522160410881042e-01 7.352457847446203232e-03 5.212534964084625244e-02 1.533625721931457520e-01 9.186916798353195190e-02 -4.787698388099670410e-02 1.470554918050765991e-01 -1.675111055374145508e-02 2.369209751486778259e-02
1.459099538624286652e-02 -1.162469238042831421e-01 -3.657341897487640381e-01 2.923346497118473053e-02 -2.189159393310546875e-02 1.181397736072540283e-01 8.358278125524520874e-02 1.088924035429954529e-01 -7.414998114109039307e-02 1.263037025928497314e-01 -3.369242846965789795e-01 -2.476402074098587036e-01 -3.948548734188079834e-01 -8.524488657712936401e-02 6.817306578159332275e-02 -1.585600674152374268e-01 5.391466617584228516e-02 2.516860365867614746e-01 8.665157854557037354e-02 1.901273801922798157e-02 -6.286999583244323730e-02 9.642916172742843628e-02 -1.031210720539093018e-01 -3.939808905124664307e-02 1.907995790243148804e-01 2.693434357643127441e-01 2.321342974901199341e-01 -1.838746070861816406e-01 -1.236836016178131104e-01 3.060218393802642822e-01 -2.035058662295341492e-02 -1.534590572118759155e-01
-1.534868776798248291e-01 9.939324110746383667e-02 -3.758313357830047607e-01 -4.044404625892639160e-01 1.269286721944808960e-01 -2.443711310625076294e-01 -6.189281120896339417e-02 1.128365695476531982e-01 -7.701303809881210327e-02 1.022959947586059570e-01 -9.896524250507354736e-02 1.270118542015552521e-02 -6.718695163726806641e-02 -2.155164442956447601e-02 1.838264316320419312e-01 -6.362672895193099976e-02 3.200143575668334961e-01 1.495753377676010132e-01 1.005615219473838806e-01 2.858719602227210999e-02 3.378693386912345886e-02 -1.895704306662082672e-02 -1.952663809061050415e-01 -1.950713992118835449e-01 3.587495982646942139e-01 -1.556668523699045181e-02 2.232217341661453247e-01 -1.341076791286468506e-01 -9.189125150442123413e-02 -1.949238777160644531e-02 -2.711324989795684814e-01 -8.770748227834701538e-02
2.679954841732978821e-02 6.606259942054748535e-02 5.482314899563789368e-02 5.569211766123771667e-02 3.881055116653442383e-02 2.873688749969005585e-02 4.389684796333312988e-01 7.833186537027359009e-03 -1.893070191144943237e-01 -9.550813585519790649e-02 1.908272691071033478e-02 -6.345640122890472412e-02 9.072424471378326416e-02 8.792587369680404663e-02 2.092592567205429077e-01 -2.267454117536544800e-01 -1.801357418298721313e-02 7.935662567615509033e-02 4.091891273856163025e-02 2.959104441106319427e-02 5.348265916109085083e-02 -1.191518157720565796e-01 -2.956792414188385010e-01 -1.635674983263015747e-01 5.737791657447814941e-01 -1.377187073230743408e-01 1.963818818330764771e-01 -1.257721334695816040e-01 -5.608607083559036255e-02 -1.307067368179559708e-02 -1.965129934251308441e-02 -2.941475808620452881e-01
-6.983293592929840088e-02 -3.963079676032066345e-02 -9.960289299488067627e-02 6.501822918653488159e-02 -7.575132697820663452e-02 3.171470388770103455e-02 2.865537405014038086e-01 6.185765936970710754e-02 -3.109771609306335449e-01 7.878129184246063232e-02 1.131823509931564331e-01 -1.394561231136322021e-01 8.046539127826690674e-02 2.764284312725067139e-01 -8.395531773567199707e-02 -6.923809647560119629e-02 1.124037951231002808e-01 2.912368774414062500e-01 2.193011343479156494e-01 -5.445683002471923828e-02 -3.689044713973999023e-02 -3.259425284340977669e-03 -2.283576279878616333e-01 -1.488200277090072632e-01 2.516501247882843018e-01 1.894541829824447632e-02 4.407143294811248779e-01 -2.764409780502319336e-01 2.527525722980499268e-01 7.010102737694978714e-03 1.560534089803695679e-01 -1.001024171710014343e-01
-1.555020511150360107e-01 8.873997628688812256e-02 -1.102914512157440186e-01 -1.192167550325393677e-01 -7.116324454545974731e-02 -1.138740703463554382e-01 -1.306540966033935547e-01 -1.590682715177536011e-01 1.424981001764535904e-02 -2.010581642389297485e-01 -2.842307388782501221e-01 -1.813462674617767334e-01 -1.194529086351394653e-01 3.826484829187393188e-02 -2.344304770231246948e-01 4.683910310268402100e-02 2.135650813579559326e-01 1.871631145477294922e-01 -1.809786111116409302e-01 -1.235540285706520081e-01 -8.580499142408370972e-02 6.243657320737838745e-02 -4.962985515594482422e-01 -3.388794660568237305e-01 2.254823297262191772e-01 9.989233314990997314e-02 -5.498431622982025146e-03 -8.503633434884250164e-04 -8.096949011087417603e-02 2.776408195495605469e-01 -1.743268035352230072e-02 -9.005351364612579346e-02
-8.588726818561553955e-02 -7.556843757629394531e-02 -2.581033110618591309e-01 -8.970630913972854614e-02 -6.073858588933944702e-02 3.625404462218284607e-02 2.447543144226074219e-01 -6.325161457061767578e-02 -1.522618383169174194e-01 2.599012553691864014e-01 -1.797586828470230103e-01 4.862843826413154602e-02 1.463445723056793213e-01 -1.207160800695419312e-01 -7.780753076076507568e-02 -9.614620357751846313e-02 8.342136442661285400e-02 -2.922721579670906067e-02 6.482047960162162781e-03 3.173554539680480957e-01 -2.053706534206867218e-02 3.704268038272857666e-01 -4.981176257133483887e-01 -1.179086863994598389e-01 2.254320234060287476e-01 1.515937000513076782e-01 -2.367299236357212067e-02 1.769876182079315186e-01 2.689577173441648483e-03 1.505115628242492676e-01 1.220067217946052551e-01 1.232018470764160156e-01
-2.715396881103515625e-01 -3.722651302814483643e-01 -2.479408979415893555e-01 -4.663449525833129883e-02 -8.541406132280826569e-03 -3.702271729707717896e-02 2.012064456939697266e-01 4.299968183040618896e-01 7.781588286161422729e-02 1.501627266407012939e-01 1.271246522665023804e-01 -3.522845357656478882e-02 2.181973680853843689e-02 2.954097390174865723e-01 -5.445109307765960693e-02 -1.745979636907577515e-01 4.783581569790840149e-02 1.584856808185577393e-01 -5.181831493973731995e-02 2.180740386247634888e-01 -1.719862371683120728e-01 1.615020185708999634e-01 -1.355040073394775391e-01 -1.724616140127182007e-01 2.275893241167068481e-01 6.131064519286155701e-02 -6.579856574535369873e-02 1.032251566648483276e-01 1.698572933673858643e-02 -1.602253876626491547e-02 -1.422000210732221603e-02 -2.780468761920928955e-01
1.415125578641891479e-01 6.458064913749694824e-02 -3.607028722763061523e-01 -2.625751495361328125e-01 -2.500861184671521187e-03 -1.801996231079101562e-01 -1.079916208982467651e-01 2.243888229131698608e-01 -5.823813751339912415e-02 5.199059844017028809e-02 -1.590093672275543213e-01 -2.283893823623657227e-01 -7.781117409467697144e-02 2.217610031366348267e-01 3.278961479663848877e-01 -2.412243932485580444e-02 3.032890558242797852e-01 2.083313763141632080e-01 8.444961160421371460e-03 -4.473748058080673218e-02 -1.614120453596115112e-01 7.450316101312637329e-02 -2.423316240310668945e-01 -1.440999060869216919e-01 2.259296029806137085e-01 -1.966675370931625366e-01 3.935994580388069153e-02 -2.404476553201675415e-01 -1.836048215627670288e-01 -1.181524340063333511e-02 -4.935979470610618591e-02 -3.825780004262924194e-02
-1.291524320840835571e-01 -1.504001170396804810e-01 2.193532511591911316e-02 -1.940360218286514282e-01 -1.279864013195037842e-01 1.543941646814346313e-01 1.448453813791275024e-01 -7.898662984371185303e-02 5.733145400881767273e-02 -2.913072705268859863e-02 1.105630993843078613e-01 7.256128638982772827e-02 5.198256112635135651e-03 -9.006535261869430542e-02 4.880571365356445312e-02 -3.622072935104370117e-01 3.458101153373718262e-01 3.639630973339080811e-01 2.107581347227096558e-01 1.294500976800918579e-01 -1.891768276691436768e-01 -1.967944353818893433e-01 -1.348459869623184204e-01 -1.961094737052917480e-01 3.083878159523010254e-01 -2.008815705776214600e-01 2.728111147880554199e-01 -2.387059852480888367e-02 6.428821384906768799e-02 1.353015750646591187e-01 -1.139212921261787415e-01 -3.915899991989135742e-02
1.248269826173782349e-01 -4.366245120763778687e-02 -7.360105216503143311e-02 1.025345921516418457e-01 5.187684670090675354e-02 5.519742146134376526e-02 6.595066189765930176e-02 1.427863724529743195e-02 -2.217944562435150146e-01 2.205186784267425537e-01 -8.624073863029479980e-02 -7.792925834655761719e-02 3.712859377264976501e-02 -2.314689336344599724e-03 -1.482329815626144409e-01 4.503149166703224182e-02 4.717561230063438416e-02 1.194841116666793823e-01 2.767790257930755615e-01 1.527038589119911194e-02 1.166616827249526978e-01 5.475588515400886536e-02 -5.038388371467590332e-01 -4.792885482311248779e-01 6.891455501317977905e-02 1.334128379821777344e-01 2.461264878511428833e-01 1.539651602506637573e-01 -1.119243651628494263e-01 2.670134902000427246e-01 -1.567394733428955078e-01 1.040679886937141418e-01
4.722491838037967682e-03 -8.436056971549987793e-02 -1.156659722328186035e-01 -3.729541599750518799e-02 -4.998758062720298767e-02 5.566114559769630432e-02 2.035456597805023193e-01 1.085948273539543152e-01 1.551723480224609375e-02 2.821018397808074951e-01 -1.175120472908020020e-01 -6.738949567079544067e-02 2.936083078384399414e-01 -4.826802294701337814e-03 -1.826618611812591553e-02 1.018291804939508438e-02 -1.483899820595979691e-02 -1.246934756636619568e-01 7.484567165374755859e-02 4.811041355133056641e-01 2.791199460625648499e-02 2.575740814208984375e-01 -1.569218337535858154e-01 -1.224333196878433228e-01 5.095626115798950195e-01 6.775598227977752686e-02 2.832892239093780518e-01 -7.825261354446411133e-02 1.032098978757858276e-01 1.034872457385063171e-01 5.263869091868400574e-02 1.041057147085666656e-02
2.517252787947654724e-02 -9.718482196331024170e-02 -1.647778004407882690e-01 -1.657025814056396484e-01 -3.766955137252807617e-01 7.226990535855293274e-03 2.933611273765563965e-01 -2.488083578646183014e-02 -5.664391815662384033e-02 -2.748552560806274414e-01 -2.402921579778194427e-02 -7.726089656352996826e-02 -1.644380018115043640e-02 1.038067638874053955e-01 -4.151422902941703796e-02 -2.499258518218994141e-02 2.091882377862930298e-01 1.538740098476409912e-01 -2.090476900339126587e-01 1.224270761013031006e-01 -3.371638357639312744e-01 -1.366074234247207642e-01 -1.945684403181076050e-01 -4.124925434589385986e-01 9.311086684465408325e-02 9.554429911077022552e-03 2.618578672409057617e-01 -2.239013910293579102e-01 6.190110743045806885e-02 -8.662196248769760132e-02 -2.766852639615535736e-02 -4.414501413702964783e-02
6.599393486976623535e-02 -1.322701387107372284e-02 -1.991896033287048340e-01 -3.010794818401336670e-01 -3.991179764270782471e-01 -2.424548938870429993e-02 4.055168330669403076e-01 -7.791435718536376953e-02 -1.339826881885528564e-01 -6.990522891283035278e-02 4.069455713033676147e-02 -5.170481652021408081e-02 1.625550677999854088e-03 4.766865074634552002e-02 7.734748721122741699e-02 2.748151496052742004e-02 1.128945201635360718e-01 2.044082283973693848e-01 -1.364297121763229370e-01 1.386745721101760864e-01 -1.846743077039718628e-01 -6.846672296524047852e-02 -1.049357429146766663e-01 -3.010037839412689209e-01 1.986277103424072266e-01 7.940755784511566162e-02 2.019238919019699097e-01 -3.587258756160736084e-01 3.408582508563995361e-02 2.920987829566001892e-02 1.752252280712127686e-01 -1.336145550012588501e-01
-2.065796107053756714e-01 -1.853982657194137573e-01 5.240278691053390503e-02 -1.468925327062606812e-01 -3.799707442522048950e-02 -1.455885171890258789e-01 3.017292618751525879e-01 4.106224775314331055e-01 7.466142624616622925e-02 6.340233981609344482e-02 1.424159556627273560e-01 -3.116599470376968384e-02 1.345597207546234131e-01 2.782407701015472412e-01 -8.349791169166564941e-02 -1.285648643970489502e-01 2.942111790180206299e-01 9.997378289699554443e-02 9.674322605133056641e-02 7.384146749973297119e-02 1.433587670326232910e-01 -1.368602514266967773e-01 -4.336297214031219482e-01 -1.011354289948940277e-02 1.698406934738159180e-01 1.599083542823791504e-01 7.949076592922210693e-02 -5.756705999374389648e-02 7.701534777879714966e-02 -1.508208662271499634e-01 -6.084214150905609131e-02 -1.767745316028594971e-01
-1.510280668735504150e-01 2.723884209990501404e-02 -2.590023577213287354e-01 -2.190083712339401245e-01 2.438265085220336914e-02 7.317007333040237427e-02 1.780558973550796509e-01 2.155541032552719116e-01 -1.033890321850776672e-01 -1.560267210006713867e-01 -4.593696072697639465e-02 -3.268918097019195557e-01 -1.552764624357223511e-01 9.872389584779739380e-02 1.793993711471557617e-01 1.657338142395019531e-01 3.579685389995574951e-01 9.693636000156402588e-02 1.177128478884696960e-01 6.365798413753509521e-02 -7.401029579341411591e-03 -2.986839227378368378e-02 -3.038140833377838135e-01 -1.118960902094841003e-01 -2.874117344617843628e-03 -8.263821154832839966e-02 4.590116441249847412e-01 7.933244109153747559e-02 -1.937694102525711060e-01 -3.091184422373771667e-02 1.055180728435516357e-01 7.140268385410308838e-02
-1.830688714981079102e-01 -6.881016492843627930e-02 -2.948365807533264160e-01 -1.167803853750228882e-01 -3.147339522838592529e-01 3.199676871299743652e-01 2.248974591493606567e-01 6.685366481542587280e-02 -1.142313778400421143e-01 1.297079175710678101e-01 -3.501711785793304443e-01 -1.028074175119400024e-01 -1.172543386928737164e-03 1.153249144554138184e-01 3.593603372573852539e-01 6.986267119646072388e-02 1.736548393964767456e-01 1.858181655406951904e-01 2.360229492187500000e-01 -1.156107559800148010e-01 8.862832561135292053e-03 1.943218708038330078e-01 3.193350881338119507e-02 -1.064382046461105347e-01 1.413673013448715210e-01 -2.939777448773384094e-03 1.002190634608268738e-01 4.404258215799927711e-04 1.731612831354141235e-01 1.249206587672233582e-01 -6.378124654293060303e-02 -1.751414984464645386e-01
4.698040708899497986e-02 1.467689275741577148e-01 -3.145124018192291260e-01 -1.452889591455459595e-01 4.659294150769710541e-03 -1.128658130764961243e-01 8.121649175882339478e-02 2.835249528288841248e-02 -7.929187268018722534e-02 2.099992334842681885e-02 -6.915266811847686768e-02 -5.009853467345237732e-02 8.056866377592086792e-02 1.498578768223524094e-02 8.725319057703018188e-02 -1.703948229551315308e-01 -4.119827598333358765e-02 1.001687049865722656e-01 7.857923209667205811e-02 3.445303738117218018e-01 -1.388004571199417114e-01 -9.002115577459335327e-02 -3.345550894737243652e-01 -3.699130713939666748e-01 2.173742353916168213e-01 1.390165537595748901e-01 -4.365191981196403503e-02 -2.193024456501007080e-01 2.116539329290390015e-01 1.869502365589141846e-01 2.354868501424789429e-01 3.378813564777374268e-01
-4.811584949493408203e-02 6.582042202353477478e-03 -7.491801679134368896e-02 -6.818319112062454224e-02 -3.123200237751007080e-01 -1.885479502379894257e-02 1.907722949981689453e-01 5.384865030646324158e-02 1.702449023723602295e-01 1.197322383522987366e-01 8.319577202200889587e-03 -1.842530667781829834e-01 8.548375964164733887e-02 6.164135411381721497e-02 1.664684712886810303e-01 4.159025475382804871e-02 3.950927555561065674e-01 3.441319242119789124e-02 5.612510815262794495e-02 2.169189900159835815e-01 -2.543995678424835205e-01 3.108709119260311127e-02 -4.492437541484832764e-01 2.241581976413726807e-01 2.141979634761810303e-01 -9.578521549701690674e-02 9.867885708808898926e-02 -8.749388158321380615e-02 1.596015542745590210e-01 2.332055866718292236e-01 -7.388678938150405884e-02 -2.220294773578643799e-01
-3.914024215191602707e-03 -7.298413664102554321e-02 -2.380814254283905029e-01 -5.638077110052108765e-02 -1.222861856222152710e-01 1.698618009686470032e-02 1.512251347303390503e-01 2.916885018348693848e-01 -9.971652925014495850e-02 -5.967528373003005981e-02 1.278357058763504028e-01 -1.168626770377159119e-01 -1.654490642249584198e-02 -5.796573311090469360e-02 -1.267767548561096191e-01 1.816291594877839088e-03 -1.516279391944408417e-02 -8.964120596647262573e-02 -3.529595583677291870e-02 1.109774783253669739e-01 -3.306959569454193115e-02 7.252244744449853897e-03 -2.857351899147033691e-01 -2.106502950191497803e-01 2.131775319576263428e-01 1.702512800693511963e-01 4.844641387462615967e-01 -3.830122947692871094e-01 -2.994006872177124023e-01 1.374487876892089844e-01 4.400434717535972595e-02 1.819205880165100098e-01
3.682199865579605103e-02 6.563284900039434433e-03 -1.164702624082565308e-01 -6.944782286882400513e-02 -3.035558760166168213e-01 7.582432031631469727e-02 2.766250967979431152e-01 -5.701034143567085266e-02 3.610366256907582283e-03 -6.546633690595626831e-02 -5.893911235034465790e-03 -2.720230817794799805e-01 9.142398089170455933e-02 1.638859808444976807e-01 -4.560335946734994650e-04 5.644436925649642944e-02 1.882873475551605225e-01 3.717435598373413086e-01 7.038880139589309692e-02 1.898301988840103149e-01 -2.939730584621429443e-01 -1.841268539428710938e-01 -2.283651232719421387e-01 -2.671679854393005371e-01 3.371196687221527100e-01 1.923949830234050751e-02 3.155881166458129883e-02 -1.953001618385314941e-01 2.369948290288448334e-02 -2.073060721158981323e-01 1.582932472229003906e-01 -7.464941591024398804e-02
-7.526554912328720093e-02 5.203488096594810486e-02 -2.850841581821441650e-01 -3.294137716293334961e-01 1.426990702748298645e-02 2.350966213271021843e-03 -1.565273106098175049e-01 -1.156253591179847717e-01 -1.820498853921890259e-01 1.238556429743766785e-01 4.139590635895729065e-02 -2.560761868953704834e-01 -2.426611930131912231e-01 9.710161387920379639e-02 2.808499336242675781e-01 1.194439530372619629e-01 4.488334953784942627e-01 -5.711520090699195862e-02 6.577003747224807739e-02 -1.310964673757553101e-02 9.412072598934173584e-02 3.095402196049690247e-02 -1.861698031425476074e-01 -2.555729150772094727e-01 2.932849824428558350e-01 2.003383636474609375e-02 1.575651913881301880e-01 -1.501894593238830566e-01 4.199840873479843140e-02 1.232798174023628235e-01 -7.945695519447326660e-02 1.022401526570320129e-01
-1.970424801111221313e-01 -7.533051818609237671e-02 -7.294565439224243164e-02 -2.568879909813404083e-02 -9.050921350717544556e-02 1.162574514746665955e-01 4.191002547740936279e-01 -1.119961366057395935e-01 -8.058103919029235840e-02 2.410887181758880615e-01 -1.285147517919540405e-01 5.525211617350578308e-02 -5.750539153814315796e-02 1.245136409997940063e-01 3.976364135742187500e-01 -5.997830256819725037e-02 2.627847790718078613e-01 1.320146173238754272e-01 -2.241988778114318848e-01 2.890748083591461182e-01 6.030400469899177551e-02 2.703523635864257812e-01 -2.049479037523269653e-01 7.466770708560943604e-02 1.081241443753242493e-01 -1.875464171171188354e-01 1.334199309349060059e-01 -1.165998429059982300e-01 1.401514708995819092e-01 1.677360981702804565e-01 4.488500207662582397e-02 -4.734850674867630005e-02
-2.496669739484786987e-01 -1.229244768619537354e-01 -3.410938978195190430e-01 -7.716209441423416138e-02 1.680721342563629150e-01 2.046237736940383911e-01 2.921715378761291504e-01 8.029156364500522614e-03 -2.003485262393951416e-01 -1.345840543508529663e-01 -1.508250832557678223e-01 -1.553348302841186523e-01 8.266744017601013184e-02 3.950664401054382324e-01 -2.859241887927055359e-02 -1.392507404088973999e-01 -8.351549506187438965e-02 1.819705031812191010e-02 1.153405234217643738e-01 -9.962622821331024170e-02 -3.134456574916839600e-01 1.679655462503433228e-01 -1.392598301172256470e-01 -1.343671828508377075e-01 2.582136392593383789e-01 -6.890866905450820923e-02 3.111539408564567566e-02 -7.605040073394775391e-02 -5.252614989876747131e-02 2.261169403791427612e-01 2.927503734827041626e-02 -1.705791950225830078e-01
-1.405467838048934937e-01 -1.109094768762588501e-01 -2.950823009014129639e-01 -1.296031177043914795e-01 7.406965643167495728e-02 2.287252433598041534e-02 6.065635383129119873e-02 -3.715173155069351196e-02 -1.819092482328414917e-01 8.147436310537159443e-04 8.172179013490676880e-02 -3.301265835762023926e-01 7.682901620864868164e-02 2.395783737301826477e-02 -8.865282684564590454e-02 -5.819610133767127991e-02 -8.159988559782505035e-03 4.295315742492675781e-01 -3.471794351935386658e-02 -1.470068097114562988e-02 -2.327101528644561768e-01 1.068493127822875977e-01 -1.845740526914596558e-01 -5.273463129997253418e-01 -6.001414265483617783e-03 -1.509277075529098511e-01 1.246876791119575500e-01 7.619889080524444580e-02 -2.184517532587051392e-01 8.732689172029495239e-02 1.347179412841796875e-01 -7.174570113420486450e-02
4.721839725971221924e-02 -9.494985640048980713e-02 6.053618341684341431e-02 -3.320101201534271240e-01 4.092719405889511108e-03 7.405587285757064819e-02 2.220789343118667603e-01 -1.469384729862213135e-01 -3.705291822552680969e-02 -1.132568046450614929e-01 -3.019113838672637939e-01 -6.148555129766464233e-02 -3.102110028266906738e-01 1.463920772075653076e-01 -1.709647476673126221e-01 5.909699201583862305e-02 3.997291997075080872e-02 8.522322773933410645e-02 -1.745176129043102264e-02 -6.458787713199853897e-03 -7.393395155668258667e-02 -8.362015336751937866e-02 -4.131836295127868652e-01 -2.300230413675308228e-01 1.468449234962463379e-01 -6.126226857304573059e-02 1.208130270242691040e-01 -1.666865050792694092e-01 8.772233128547668457e-02 3.274509906768798828e-01 -2.991103529930114746e-01 -1.468155831098556519e-01
1.580492779612541199e-02 -2.730988562107086182e-01 -4.359309747815132141e-02 6.095985323190689087e-02 -3.965563327074050903e-02 3.567945957183837891e-02 2.814913392066955566e-01 5.863670632243156433e-02 -1.524253636598587036e-01 6.812803447246551514e-02 -4.906369745731353760e-02 -5.714542046189308167e-02 6.628476828336715698e-02 3.766229748725891113e-01 -1.379492878913879395e-02 4.296825453639030457e-02 -1.761642843484878540e-02 2.124177217483520508e-01 1.137396786361932755e-02 4.788562655448913574e-02 5.087566748261451721e-02 5.794792901724576950e-03 -2.890462577342987061e-01 -2.867067158222198486e-01 1.496699452400207520e-01 2.675789296627044678e-01 3.115571439266204834e-01 -2.714918255805969238e-01 3.860072791576385498e-01 9.355983138084411621e-02 -3.050670772790908813e-02 -1.118984445929527283e-01
-1.771089993417263031e-02 -3.347750287503004074e-03 -2.800387740135192871e-01 -2.219347208738327026e-01 -3.928383067250251770e-02 -1.097049564123153687e-01 2.155151367187500000e-01 2.254098281264305115e-02 -8.625120855867862701e-03 2.202567644417285919e-02 -8.664457499980926514e-02 3.966957330703735352e-02 2.471812665462493896e-01 9.566211700439453125e-02 3.553345799446105957e-01 -2.123136632144451141e-02 -9.832498431205749512e-02 7.545074820518493652e-02 2.664613537490367889e-02 2.960965335369110107e-01 -1.533284187316894531e-01 -2.603724002838134766e-01 -2.673254311084747314e-01 -4.073935449123382568e-01 -1.064292639493942261e-01 1.856432408094406128e-01 1.803323626518249512e-01 -1.194244399666786194e-01 6.889666616916656494e-02 2.511217594146728516e-01 -6.480039656162261963e-02 -8.832571655511856079e-02
-3.744693994522094727e-01 8.500516414642333984e-02 -1.418161988258361816e-01 3.824821487069129944e-02 1.141978576779365540e-01 -2.294242531061172485e-01 -5.298559740185737610e-02 1.288432907313108444e-02 -1.588872820138931274e-02 -1.346431374549865723e-01 -3.135463297367095947e-01 -9.904306381940841675e-02 -1.168844699859619141e-01 1.688111126422882080e-01 -1.654726415872573853e-01 9.241187572479248047e-02 1.625256687402725220e-01 -4.194477945566177368e-02 -1.219567432999610901e-01 1.611595600843429565e-01 -6.291903555393218994e-02 4.573779180645942688e-02 -5.040109157562255859e-01 -2.681684494018554688e-01 1.643665432929992676e-01 1.505113095045089722e-01 -4.786942526698112488e-02 -4.731658101081848145e-02 -2.047488242387771606e-01 2.180995941162109375e-01 -5.765342339873313904e-02 -9.855908155441284180e-02
9.383273124694824219e-02 -2.890424132347106934e-01 -1.633252501487731934e-01 8.874963968992233276e-02 -1.195508018136024475e-01 -7.720349822193384171e-03 3.634906560182571411e-02 -1.784746162593364716e-02 1.240841671824455261e-02 3.151366412639617920e-01 -1.844849884510040283e-01 -3.247674107551574707e-01 7.739425450563430786e-02 2.202548459172248840e-02 1.064040288329124451e-01 -1.385524868965148926e-01 2.668187916278839111e-01 -1.382444500923156738e-01 9.918129444122314453e-02 3.780423998832702637e-01 -1.614008545875549316e-01 1.786046028137207031e-01 -2.708419263362884521e-01 -1.070643886923789978e-01 2.685886621475219727e-01 1.476568281650543213e-01 -1.342967003583908081e-01 1.559296697378158569e-01 -1.651812158524990082e-02 1.826262623071670532e-01 7.516928017139434814e-02 -1.405234783887863159e-01
1.316742002964019775e-01 1.595755666494369507e-02 -2.995050251483917236e-01 -1.739292740821838379e-01 -1.823662668466567993e-01 1.046232879161834717e-02 2.635456807911396027e-02 6.801851838827133179e-02 4.770516604185104370e-02 1.479178667068481445e-01 -4.935432225465774536e-02 -3.775721192359924316e-01 4.089467227458953857e-02 8.778984844684600830e-02 1.591139584779739380e-01 1.170206740498542786e-01 1.509827077388763428e-01 2.983202934265136719e-01 -4.420967996120452881e-01 4.313094168901443481e-02 -1.402498185634613037e-01 1.387874931097030640e-01 8.195167034864425659e-02 -3.421611189842224121e-01 1.601658910512924194e-01 6.070059724152088165e-03 1.542488485574722290e-01 -1.594394594430923462e-01 4.121662303805351257e-02 2.403896600008010864e-01 -2.557542757131159306e-04 3.084829077124595642e-03
-1.193031147122383118e-01 -5.301531031727790833e-02 -3.008793592453002930e-01 -1.562301516532897949e-01 -1.882331445813179016e-03 1.708806008100509644e-01 2.810101807117462158e-01 -6.872744113206863403e-02 -2.806746065616607666e-01 6.722359359264373779e-02 -1.474450826644897461e-01 3.645205497741699219e-02 -2.826972603797912598e-01 1.970164626836776733e-01 -2.913137674331665039e-01 -9.094225615262985229e-02 1.263743489980697632e-01 1.166449934244155884e-01 1.627328097820281982e-01 -1.469473391771316528e-01 -4.937504231929779053e-02 -2.735182642936706543e-02 -2.379056960344314575e-01 -3.574673533439636230e-01 -3.012556955218315125e-02 9.137004613876342773e-02 2.189845889806747437e-01 -7.012249529361724854e-02 -1.461108326911926270e-01 2.936608791351318359e-01 -4.288468882441520691e-02 -1.099561341106891632e-02
8.673585252836346626e-04 -1.996392942965030670e-02 -2.095231711864471436e-01 -2.018977999687194824e-01 -3.682762086391448975e-01 1.497069150209426880e-01 6.178014725446701050e-02 1.322605758905410767e-01 1.031868979334831238e-01 1.511385589838027954e-01 8.931457251310348511e-02 -1.576939672231674194e-01 -1.985871419310569763e-02 2.150115072727203369e-01 1.188652887940406799e-01 1.711959391832351685e-01 2.845849692821502686e-01 -2.487800568342208862e-01 -2.471396513283252716e-02 5.554042756557464600e-02 -1.420777291059494019e-01 2.269454151391983032e-01 -2.773951888084411621e-01 1.139061450958251953e-01 1.055378913879394531e-01 2.600339241325855255e-02 2.958197891712188721e-01 -1.227819081395864487e-02 1.638083159923553467e-01 3.618443906307220459e-01 -8.072678744792938232e-02 -8.513630926609039307e-02
-9.150639176368713379e-02 1.425846479833126068e-02 -4.420118872076272964e-03 -8.741743117570877075e-02 -7.710069417953491211e-02 -2.835866622626781464e-02 1.040256023406982422e-01 -3.414272796362638474e-03 -2.937901020050048828e-01 7.099909335374832153e-02 1.018427461385726929e-01 -4.603475630283355713e-01 -8.026941865682601929e-02 2.527697384357452393e-01 -9.893503785133361816e-02 -2.781034409999847412e-01 1.545600146055221558e-01 7.255771756172180176e-02 9.134606271982192993e-02 -8.003588765859603882e-03 3.643562644720077515e-02 1.479476392269134521e-01 -4.178001284599304199e-01 4.956125468015670776e-02 4.299798607826232910e-01 3.144187480211257935e-02 4.969337210059165955e-02 1.102058123797178268e-02 7.182126492261886597e-02 -2.316263169050216675e-01 -3.628873452544212341e-02 9.322412312030792236e-02
-9.269937872886657715e-02 -1.465433686971664429e-01 -4.779898375272750854e-02 -2.253386527299880981e-01 -1.771021820604801178e-02 4.457899183034896851e-02 3.835160136222839355e-01 1.170496419072151184e-01 -8.426052331924438477e-02 -3.984891995787620544e-02 -7.044761627912521362e-02 -3.884609788656234741e-02 -3.888623416423797607e-02 -1.048943474888801575e-01 1.068902686238288879e-01 -2.754983901977539062e-01 8.663912862539291382e-02 -3.893926367163658142e-02 1.270088106393814087e-01 1.175933331251144409e-02 2.583875954151153564e-01 1.244400739669799805e-01 -5.883806347846984863e-01 -9.187582880258560181e-02 1.817776709794998169e-01 -2.672248780727386475e-01 -2.888220176100730896e-02 1.366547793149948120e-01 3.146065026521682739e-02 1.943926662206649780e-01 9.191823005676269531e-02 7.362902164459228516e-02
-1.003427132964134216e-01 -1.147869080305099487e-01 -1.406698822975158691e-01 -2.045603096485137939e-01 -2.106205672025680542e-01 7.137959450483322144e-02 3.574609756469726562e-01 3.350947499275207520e-01 3.209802880883216858e-02 7.192306965589523315e-02 1.138364598155021667e-01 -1.719351112842559814e-01 -1.437718123197555542e-01 1.611528247594833374e-01 2.645918726921081543e-01 -2.128252238035202026e-01 2.357315123081207275e-01 1.788204163312911987e-01 -2.942084893584251404e-02 1.318146437406539917e-01 2.683458924293518066e-01 1.696475744247436523e-01 -7.189677655696868896e-02 -3.770185708999633789e-01 9.155835956335067749e-02 8.726614713668823242e-02 -4.273499175906181335e-02 2.685835026204586029e-02 1.413145661354064941e-01 -3.602331504225730896e-02 -9.566842578351497650e-03 -1.453889310359954834e-01
-9.406086057424545288e-02 2.680046716704964638e-03 -1.774791330099105835e-01 -2.193669378757476807e-01 -2.812310755252838135e-01 -1.447891443967819214e-01 -6.947175599634647369e-03 2.956479415297508240e-02 1.410356163978576660e-01 1.710715144872665405e-01 -9.266517311334609985e-02 -5.746992677450180054e-02 1.021296083927154541e-01 4.682391136884689331e-02 1.671535372734069824e-01 1.238555163145065308e-01 3.676367402076721191e-01 2.860244922339916229e-02 -2.769044637680053711e-01 1.854448616504669189e-01 -2.209207862615585327e-01 2.231082469224929810e-01 -2.883241176605224609e-01 1.101936027407646179e-01 5.622231960296630859e-02 3.459163755178451538e-02 2.283544093370437622e-01 -1.549538373947143555e-01 1.793614774942398071e-01 2.575518488883972168e-01 -2.569119632244110107e-02 -2.702274024486541748e-01
-2.046185731887817383e-02 -3.761357441544532776e-02 -2.864126116037368774e-03 -1.640694141387939453e-01 -7.414112985134124756e-02 -3.181556165218353271e-01 2.107805013656616211e-02 -1.038459241390228271e-01 -1.182997524738311768e-01 2.237001657485961914e-01 -7.772069424390792847e-02 -2.391324378550052643e-02 -8.785043610259890556e-04 2.510120570659637451e-01 -1.990497345104813576e-03 -2.239630371332168579e-01 3.640360832214355469e-01 3.833157196640968323e-02 1.037649363279342651e-01 2.329178750514984131e-01 -1.595851331949234009e-01 3.214336335659027100e-01 -2.512160539627075195e-01 1.578397154808044434e-01 2.215877622365951538e-01 -1.512231528759002686e-01 1.902957558631896973e-01 -1.393295824527740479e-01 1.699191629886627197e-01 1.634072959423065186e-01 -1.618207246065139771e-01 -2.104681283235549927e-01
-9.016033262014389038e-02 3.810454159975051880e-02 -2.694197595119476318e-01 -2.230358272790908813e-01 7.643880695104598999e-02 -1.026397421956062317e-01 -1.791411191225051880e-01 -1.103660538792610168e-01 -1.787099093198776245e-01 1.479480266571044922e-01 -3.120959550142288208e-02 -1.261534690856933594e-01 -1.765591502189636230e-01 3.036157786846160889e-01 1.676657050848007202e-01 1.970716863870620728e-01 4.107936620712280273e-01 1.446809805929660797e-02 7.916969060897827148e-02 1.176060885190963745e-01 3.603100031614303589e-02 8.414672315120697021e-02 -1.637365221977233887e-01 -2.180325388908386230e-01 4.174633622169494629e-01 4.758113995194435120e-02 1.951631456613540649e-01 -2.357727885246276855e-01 -5.197951570153236389e-02 3.999941796064376831e-02 7.731033489108085632e-03 7.261009421199560165e-03
-2.599322199821472168e-01 -1.621719300746917725e-01 -1.756966710090637207e-01 8.124551922082901001e-02 -2.219254150986671448e-02 2.970314323902130127e-01 2.310504913330078125e-01 1.474133133888244629e-01 -6.583599746227264404e-02 3.976457193493843079e-02 4.335618764162063599e-02 -1.099800392985343933e-01 6.326782982796430588e-03 2.266864329576492310e-01 6.983873248100280762e-02 -6.503862887620925903e-02 9.479425102472305298e-02 1.682301163673400879e-01 2.618669271469116211e-01 1.178844645619392395e-02 -4.353400692343711853e-02 1.323748729191720486e-03 -1.851556897163391113e-01 -2.247096151113510132e-01 2.693545818328857422e-01 1.656202822923660278e-01 -1.511562243103981018e-02 -3.969983458518981934e-01 3.892260789871215820e-01 -1.969667151570320129e-03 8.600624650716781616e-02 -1.225336119532585144e-01
-1.324757337570190430e-01 -3.465614840388298035e-02 1.600151956081390381e-01 -1.020894125103950500e-01 -1.794374897144734859e-03 2.353751659393310547e-01 3.388299643993377686e-01 3.477390855550765991e-02 1.421756744384765625e-01 6.181380525231361389e-02 1.583711244165897369e-03 -5.088611692190170288e-02 1.226296368986368179e-02 -2.316982895135879517e-01 -2.957043796777725220e-02 -1.244770660996437073e-01 1.336541324853897095e-01 5.071212053298950195e-01 1.486845016479492188e-01 2.844890654087066650e-01 -1.489153504371643066e-01 1.471275687217712402e-01 -1.945700794458389282e-01 -2.203731983900070190e-01 3.377211689949035645e-01 -8.522170037031173706e-02 9.881692379713058472e-02 -1.138243675231933594e-01 -1.083949208259582520e-01 -3.440232947468757629e-02 -9.727406501770019531e-02 -4.708918929100036621e-02
-1.887836307287216187e-01 -4.113150537014007568e-01 -2.603386938571929932e-01 1.149884685873985291e-01 -1.601781398057937622e-01 3.854002058506011963e-02 2.006191760301589966e-02 -8.659169077873229980e-02 -1.303061544895172119e-01 2.153235226869583130e-01 -1.599435880780220032e-02 9.010980837047100067e-03 1.246209889650344849e-01 -7.689578831195831299e-02 6.460326164960861206e-02 -3.885718584060668945e-01 2.660504281520843506e-01 2.142484784126281738e-01 1.660616509616374969e-02 8.743195235729217529e-02 -1.304352283477783203e-01 -2.118849605321884155e-01 -3.491376340389251709e-01 -1.637653261423110962e-01 1.058166623115539551e-01 1.750119775533676147e-02 2.583235502243041992e-01 -2.613010816276073456e-02 1.037693768739700317e-01 -4.759756103157997131e-02 -6.998885422945022583e-02 -8.230364322662353516e-02
1.107205376029014587e-01 -1.580300480127334595e-01 -2.194814831018447876e-01 -7.581648230552673340e-02 1.684931516647338867e-01 4.397395625710487366e-02 4.069515690207481384e-02 4.873342439532279968e-02 -2.233982235193252563e-01 -4.629550129175186157e-02 -1.203181445598602295e-01 -3.654108941555023193e-01 -4.002651572227478027e-02 -7.983918488025665283e-02 2.772947251796722412e-01 2.800358692184090614e-03 4.135158658027648926e-01 5.717567726969718933e-02 2.301629632711410522e-01 7.756726443767547607e-02 3.313919762149453163e-03 3.662599995732307434e-02 -2.888815104961395264e-01 -3.410364985466003418e-01 5.155083537101745605e-02 1.788583248853683472e-01 1.327033620327711105e-02 -2.353459000587463379e-01 5.278309807181358337e-02 8.727793395519256592e-02 -1.669608503580093384e-01 1.634204834699630737e-01
-1.724956631660461426e-01 6.317847222089767456e-02 6.701757013797760010e-02 -2.687784433364868164e-01 -1.390936076641082764e-01 2.080937772989273071e-01 2.087051607668399811e-02 -7.016076892614364624e-02 -1.127969920635223389e-01 -1.539001613855361938e-01 -3.740376234054565430e-01 -2.213552221655845642e-02 -2.041442394256591797e-01 9.038421511650085449e-02 -8.880254626274108887e-02 1.752331294119358063e-02 2.431500554084777832e-01 2.379578799009323120e-01 1.563578657805919647e-02 -1.007028073072433472e-01 8.882610127329826355e-03 2.671419270336627960e-02 -4.622747898101806641e-01 -1.591653823852539062e-01 1.086766943335533142e-01 9.439001977443695068e-02 2.282391935586929321e-01 -9.217814356088638306e-02 -1.401316225528717041e-01 2.911437153816223145e-01 -1.868514567613601685e-01 9.594386443495750427e-03
1.785993427038192749e-01 6.707103550434112549e-02 -4.133561551570892334e-01 -2.269871532917022705e-01 6.787619786337018013e-04 7.253912836313247681e-02 2.255704700946807861e-01 -7.070630090311169624e-04 1.207919716835021973e-01 -8.616676181554794312e-02 -1.403185278177261353e-01 -2.141232788562774658e-01 -3.255262672901153564e-01 1.038886606693267822e-01 1.294659674167633057e-01 1.029424741864204407e-01 2.519279122352600098e-01 1.878488510847091675e-01 1.214989051222801208e-01 -5.038314685225486755e-02 -2.020728439092636108e-01 2.590416371822357178e-01 -1.048420667648315430e-01 -2.213732339441776276e-02 1.661045104265213013e-01 -8.457431197166442871e-02 1.003310307860374451e-01 -2.246292382478713989e-01 -1.797802597284317017e-01 2.398758381605148315e-01 1.662811040878295898e-01 -7.174796611070632935e-02
5.260945297777652740e-03 -1.415122393518686295e-02 -3.632406592369079590e-01 -1.301373541355133057e-01 -7.756341248750686646e-02 -2.357475459575653076e-01 1.381906867027282715e-02 -6.884276121854782104e-02 -1.653577387332916260e-01 1.161208450794219971e-01 3.156473115086555481e-02 -2.082598507404327393e-01 -2.659752368927001953e-01 8.050090819597244263e-02 1.885591745376586914e-01 -1.001354083418846130e-01 -3.439640253782272339e-02 5.200507640838623047e-01 -1.491944640874862671e-01 5.052994191646575928e-02 -6.199744716286659241e-02 2.064698338508605957e-01 -2.515716850757598877e-01 -4.455337673425674438e-02 1.902740895748138428e-01 5.149948410689830780e-03 8.942457288503646851e-02 -1.401474028825759888e-01 -2.045770287513732910e-01 1.061863154172897339e-01 -1.611755788326263428e-01 -1.587452292442321777e-01
-1.822792291641235352e-01 1.093385927379131317e-02 -2.528464198112487793e-01 7.970043271780014038e-02 -2.053083926439285278e-01 -8.166912198066711426e-02 3.387331664562225342e-01 6.492532044649124146e-02 -8.697885274887084961e-02 2.287440747022628784e-01 -8.259879797697067261e-02 1.033924967050552368e-01 -9.600662440061569214e-02 3.321576863527297974e-02 2.553195357322692871e-01 1.037762388586997986e-01 2.084266841411590576e-01 3.387274146080017090e-01 -1.989856958389282227e-01 3.309777081012725830e-01 1.860610991716384888e-01 -2.414072751998901367e-01 -2.435217797756195068e-01 5.159103870391845703e-02 2.044971138238906860e-01 -7.868652231991291046e-03 8.159803599119186401e-02 -1.733993142843246460e-01 -7.627764344215393066e-02 1.028078570961952209e-01 8.279258757829666138e-02 -2.975466474890708923e-02
-3.978528548032045364e-03 -1.943517774343490601e-01 -2.194869220256805420e-01 -5.533778667449951172e-02 -1.490581184625625610e-01 -9.349879808723926544e-03 1.715749055147171021e-01 7.980915158987045288e-02 -1.854496151208877563e-01 1.336046606302261353e-01 -1.804819516837596893e-02 -2.101944684982299805e-01 4.372732341289520264e-02 -4.428802430629730225e-02 7.522808760404586792e-02 -6.079173833131790161e-02 7.790265977382659912e-02 -8.399333804845809937e-02 7.667841389775276184e-03 2.329200208187103271e-01 -3.138372600078582764e-01 3.685836493968963623e-01 -2.765013575553894043e-01 -2.133938372135162354e-01 3.890122473239898682e-01 -1.586729846894741058e-02 -1.685473769903182983e-01 -8.508114516735076904e-02 1.544169336557388306e-01 1.515682935714721680e-01 2.376710176467895508e-01 1.690493971109390259e-01
1.742844432592391968e-01 -4.557289555668830872e-02 -1.757984459400177002e-01 -1.505746096372604370e-01 -2.379434369504451752e-02 -1.442614849656820297e-02 3.798433244228363037e-01 -6.005759350955486298e-03 -3.791383504867553711e-01 1.048429384827613831e-01 1.847076565027236938e-01 4.328305274248123169e-02 -3.193433210253715515e-02 1.746417880058288574e-01 -2.381579391658306122e-02 -6.521410774439573288e-03 7.671054452657699585e-02 -1.999218016862869263e-02 1.728126853704452515e-01 -5.929237231612205505e-02 -1.292483806610107422e-01 -1.756286919116973877e-01 -4.624242782592773438e-01 -1.275987625122070312e-01 2.969270646572113037e-01 2.898459695279598236e-02 7.629480212926864624e-02 1.612359881401062012e-01 -1.455002129077911377e-01 1.972486637532711029e-02 -1.448593139648437500e-01 -2.555816173553466797e-01
-7.661494612693786621e-02 -9.565817192196846008e-03 -1.153990924358367920e-01 -2.263531833887100220e-01 -1.125432699918746948e-01 -1.811997145414352417e-01 9.851219505071640015e-02 -1.019156724214553833e-01 -2.271313369274139404e-01 -1.093017086386680603e-01 -2.215435206890106201e-01 -4.760343432426452637e-01 6.438020616769790649e-03 1.632481068372726440e-01 1.964589208364486694e-01 -2.634367346763610840e-01 2.924483716487884521e-01 2.818985842168331146e-03 -1.512539684772491455e-01 6.919451802968978882e-02 -1.291547622531652451e-02 -7.222072035074234009e-02 -1.769120097160339355e-01 1.066005006432533264e-01 3.695560097694396973e-01 -1.328926831483840942e-01 -3.393211215734481812e-02 2.228928031399846077e-03 9.589687734842300415e-02 1.412373036146163940e-01 -2.020406574010848999e-01 -5.818988382816314697e-02
4.773905128240585327e-02 2.170704863965511322e-02 -1.317087560892105103e-01 -1.376465409994125366e-01 -4.561419486999511719e-01 -1.212918162345886230e-01 2.189803570508956909e-01 -6.271813809871673584e-02 -6.267968565225601196e-02 -3.002378344535827637e-01 1.780383586883544922e-01 -7.789736986160278320e-02 -6.513202935457229614e-02 1.698453724384307861e-01 2.902591973543167114e-02 2.957759238779544830e-02 9.447226673364639282e-02 2.433802634477615356e-01 -8.693429408594965935e-04 1.418073177337646484e-01 -3.405739665031433105e-01 5.001188814640045166e-02 -3.000849783420562744e-01 -1.246136054396629333e-01 2.531848549842834473e-01 1.142828240990638733e-01 6.798642873764038086e-02 -2.687525749206542969e-01 -4.068814963102340698e-02 -1.654503494501113892e-01 -3.726236522197723389e-02 -1.512531191110610962e-01
-7.603177428245544434e-02 -2.957046329975128174e-01 -1.171205341815948486e-01 -1.156526207923889160e-01 1.715161651372909546e-02 1.376847922801971436e-01 -1.207045614719390869e-01 8.878498524427413940e-02 -1.221872121095657349e-01 2.782200574874877930e-01 -1.862886846065521240e-01 -4.493394494056701660e-02 2.677770517766475677e-02 -1.528386920690536499e-01 1.110405102372169495e-01 -1.269442737102508545e-01 1.509230136871337891e-01 1.476487219333648682e-01 4.511145502328872681e-02 -1.643730103969573975e-01 -2.460518330335617065e-01 2.988706901669502258e-02 -5.340699553489685059e-01 -2.120972573757171631e-01 1.479527354240417480e-01 -1.009629815816879272e-01 1.824145615100860596e-01 9.260398894548416138e-02 2.060070782899856567e-01 -1.587433218955993652e-01 5.383136868476867676e-02 -2.159833610057830811e-01
1.343390345573425293e-01 1.220748871564865112e-01 -2.445949763059616089e-01 -1.436120867729187012e-01 -1.205341517925262451e-01 4.247146099805831909e-02 1.670176982879638672e-01 5.073104053735733032e-03 1.642697006464004517e-01 2.251201122999191284e-02 -1.462465524673461914e-01 3.224403038620948792e-02 1.030070409178733826e-01 9.660486131906509399e-03 9.956119954586029053e-02 -8.520797640085220337e-02 -1.306642889976501465e-01 1.435705572366714478e-01 1.262030899524688721e-01 1.471457257866859436e-02 8.815428242087364197e-03 3.089873492717742920e-01 -4.933305978775024414e-01 -2.491339892148971558e-01 4.375827014446258545e-01 -6.054012849926948547e-02 -1.251779943704605103e-01 -3.722628578543663025e-02 2.845366001129150391e-01 9.309868514537811279e-02 -7.808038592338562012e-02 -4.247547686100006104e-02
5.395733937621116638e-02 2.102638036012649536e-02 -9.912884235382080078e-02 3.060772083699703217e-02 -1.939728260040283203e-01 2.647236455231904984e-03 2.640086710453033447e-01 -3.992713987827301025e-02 -2.466452419757843018e-01 1.847605109214782715e-01 1.613276638090610504e-02 1.165881901979446411e-01 2.089213207364082336e-02 2.133339643478393555e-01 -1.278223376721143723e-02 7.756663113832473755e-02 1.657707095146179199e-01 1.240600943565368652e-01 8.815882354974746704e-02 -8.455796539783477783e-02 -1.264945715665817261e-01 -3.316297531127929688e-01 -3.568972945213317871e-01 -3.289361596107482910e-01 2.489396780729293823e-01 2.260395325720310211e-03 -8.654479682445526123e-02 -1.837197244167327881e-01 -2.591051459312438965e-01 1.985414922237396240e-01 -2.247022539377212524e-01 -1.907706558704376221e-01
1.550382673740386963e-01 -1.950514763593673706e-01 -5.865396186709403992e-02 -4.939944297075271606e-02 -1.860343217849731445e-01 2.589006535708904266e-02 2.183421105146408081e-01 2.767515555024147034e-02 -8.923157304525375366e-02 3.005227744579315186e-01 -5.603964999318122864e-02 -2.000546008348464966e-01 9.101305156946182251e-03 4.621608182787895203e-02 7.334061712026596069e-02 1.934116929769515991e-01 -4.608397558331489563e-02 -2.700415207073092461e-03 -7.480837404727935791e-02 5.269816517829895020e-01 -3.099254891276359558e-02 7.847899198532104492e-02 -3.240365982055664062e-01 -2.867299914360046387e-01 2.800109386444091797e-01 1.293586045503616333e-01 1.476552933454513550e-01 1.115945652127265930e-01 1.577581018209457397e-01 7.637763023376464844e-02 1.482777446508407593e-01 1.445494475774466991e-03
-2.055981457233428955e-01 -2.279473990201950073e-01 -2.146450877189636230e-01 8.175580203533172607e-02 6.382862571626901627e-03 3.207975625991821289e-02 3.929630517959594727e-01 9.184465557336807251e-02 -1.925225555896759033e-01 2.271857261657714844e-01 -3.294201195240020752e-01 8.083488792181015015e-02 3.689894452691078186e-02 1.468702405691146851e-01 2.155870944261550903e-01 -2.506313920021057129e-01 3.378410339355468750e-01 1.461175978183746338e-01 -1.175124272704124451e-01 1.231288984417915344e-01 -1.511882841587066650e-01 1.665695458650588989e-01 -3.096309602260589600e-01 -3.856531530618667603e-02 4.682660847902297974e-02 3.562527522444725037e-02 -8.020610362291336060e-02 6.493866443634033203e-02 -1.046760231256484985e-01 -8.383534848690032959e-02 -8.709825575351715088e-02 -3.207621723413467407e-02
2.559950575232505798e-03 -1.675957292318344116e-01 -1.648034602403640747e-01 -6.984053179621696472e-03 -2.593770436942577362e-02 2.167954444885253906e-01 -2.876323275268077850e-02 3.432799503207206726e-02 -1.238656491041183472e-01 1.362862288951873779e-01 2.295870929956436157e-01 -6.343462318181991577e-02 1.030245423316955566e-01 2.104871124029159546e-01 -9.916729480028152466e-02 -1.263500303030014038e-01 1.450524777173995972e-01 2.540277242660522461e-01 2.813060283660888672e-01 -2.128073275089263916e-01 -7.041763514280319214e-02 5.116111412644386292e-02 -3.151285052299499512e-01 -2.230225205421447754e-01 2.336650341749191284e-01 3.763558864593505859e-01 2.857370078563690186e-01 -1.667563468217849731e-01 1.508415862917900085e-02 2.243258655071258545e-01 2.728831954300403595e-02 6.864404771476984024e-03
-3.279392421245574951e-01 -1.884930394589900970e-02 -9.279683232307434082e-02 8.591328561305999756e-02 1.111689768731594086e-02 -2.130334824323654175e-01 4.667237028479576111e-02 -1.504567544907331467e-02 2.155188284814357758e-02 9.567618370056152344e-02 1.022848486900329590e-01 -2.130935639142990112e-01 -1.042436286807060242e-01 1.276197880506515503e-01 2.304022312164306641e-01 -3.702831566333770752e-01 5.974572151899337769e-02 -6.649098824709653854e-03 -1.050874218344688416e-01 -9.655988216400146484e-02 -1.258916407823562622e-01 -4.502243176102638245e-02 -1.706805974245071411e-01 -3.445313572883605957e-01 3.236595392227172852e-01 -1.861547678709030151e-01 4.424454271793365479e-01 2.322577312588691711e-02 6.392856687307357788e-02 1.079737618565559387e-01 5.309739708900451660e-02 -3.738267347216606140e-02
7.154560834169387817e-02 -1.165566891431808472e-01 -1.076782122254371643e-01 -1.153045296669006348e-01 3.250034525990486145e-02 1.600803993642330170e-02 3.548532426357269287e-01 -5.272303149104118347e-02 9.895496070384979248e-02 -9.773281216621398926e-02 -4.658918455243110657e-02 -6.243623048067092896e-02 2.094196230173110962e-01 -1.613316386938095093e-01 7.322718948125839233e-02 -3.866558521986007690e-02 3.981856405735015869e-01 -3.673861920833587646e-02 -1.011727005243301392e-01 -1.327497139573097229e-02 2.077333629131317139e-01 4.228268861770629883e-01 -3.801336586475372314e-01 -1.980365067720413208e-01 1.859389245510101318e-01 8.148564398288726807e-02 7.852996140718460083e-02 -7.292632758617401123e-02 1.111374273896217346e-01 2.265891730785369873e-01 1.582481712102890015e-01 -8.266783505678176880e-02
-2.540116198360919952e-02 1.327020227909088135e-01 -1.418363898992538452e-01 6.817755103111267090e-02 -3.330939114093780518e-01 -2.800725027918815613e-02 1.077957451343536377e-01 1.184672117233276367e-01 -1.038474366068840027e-01 2.918274402618408203e-01 -1.549623310565948486e-01 -2.583044581115245819e-02 1.317077875137329102e-01 5.437656119465827942e-02 1.352573931217193604e-01 -3.304817155003547668e-02 3.607729673385620117e-01 -5.203184112906455994e-02 -1.649835258722305298e-01 2.885749638080596924e-01 -1.288091242313385010e-01 1.288399547338485718e-01 -3.280795216560363770e-01 4.262180253863334656e-02 2.103583067655563354e-01 -1.917877942323684692e-01 -1.190997213125228882e-01 -3.568166866898536682e-02 -9.077038615942001343e-03 2.549494802951812744e-01 -1.413173377513885498e-01 -3.028583824634552002e-01
-2.513818740844726562e-01 -1.719684749841690063e-01 -3.591309785842895508e-01 -4.454057291150093079e-02 -2.824633419513702393e-01 3.330974578857421875e-01 1.780322790145874023e-01 8.158417046070098877e-02 -2.780807949602603912e-02 1.447207778692245483e-01 -1.510720998048782349e-01 -2.923668362200260162e-02 -9.167066961526870728e-02 4.108511209487915039e-01 3.195478916168212891e-01 -1.165373027324676514e-01 1.479907482862472534e-01 1.384113878011703491e-01 5.211102217435836792e-02 -1.903758756816387177e-02 -8.410166949033737183e-02 -1.762180030345916748e-02 -2.604573965072631836e-02 -1.788158416748046875e-01 1.648406982421875000e-01 3.224888443946838379e-02 7.500614225864410400e-02 -1.747013777494430542e-01 -4.227378591895103455e-02 1.794273555278778076e-01 1.234206855297088623e-01 1.055855005979537964e-01
1.867911517620086670e-01 -3.290929645299911499e-02 -4.021211564540863037e-01 -2.552464306354522705e-01 -1.240517422556877136e-01 -3.124524839222431183e-02 -6.839774549007415771e-02 -1.359197646379470825e-01 4.030072130262851715e-03 -6.249112263321876526e-02 6.089129671454429626e-02 -2.436060011386871338e-01 -9.850338846445083618e-02 1.346018761396408081e-01 2.901971936225891113e-01 7.256000488996505737e-02 3.182215690612792969e-01 1.505466252565383911e-01 -3.529179468750953674e-02 -2.302267402410507202e-02 -2.600271105766296387e-01 5.047481507062911987e-02 3.678787266835570335e-03 -2.157268226146697998e-01 2.117402404546737671e-01 -1.917592883110046387e-01 6.344662606716156006e-02 -1.225062832236289978e-01 -8.743034303188323975e-02 4.011993408203125000e-01 -2.135026734322309494e-03 -4.143387451767921448e-02
-4.626817535609006882e-03 -1.206522434949874878e-01 -2.713683545589447021e-01 -2.777852118015289307e-01 -1.277809739112854004e-01 8.720844238996505737e-02 3.650740087032318115e-01 -2.197995781898498535e-02 3.593931719660758972e-02 8.851885050535202026e-02 -5.538190528750419617e-02 2.924691699445247650e-02 -2.556513436138629913e-02 8.978851884603500366e-02 2.974435389041900635e-01 -3.265351802110671997e-02 3.113320283591747284e-02 5.880226194858551025e-02 -2.422051280736923218e-01 2.065072655677795410e-01 -1.929900795221328735e-01 -1.494130790233612061e-01 -1.605842262506484985e-01 -4.658717811107635498e-01 7.548351585865020752e-02 1.984786391258239746e-01 1.357730776071548462e-01 -1.564089506864547729e-01 1.639976538717746735e-02 7.102827727794647217e-02 -1.889954209327697754e-01 1.687153130769729614e-01
-3.300285935401916504e-01 -2.599497735500335693e-01 -2.043869346380233765e-01 -1.693928055465221405e-02 -9.507744014263153076e-02 -1.888336837291717529e-01 -1.299384236335754395e-01 1.697315424680709839e-01 -7.491627335548400879e-02 1.411906033754348755e-01 3.942939266562461853e-02 4.848734289407730103e-02 2.629388272762298584e-01 1.193930208683013916e-01 1.445191074162721634e-02 -3.305239677429199219e-01 2.762830555438995361e-01 1.258533149957656860e-01 3.705987334251403809e-02 5.194107070565223694e-02 -1.594631075859069824e-01 -1.561754792928695679e-01 -4.649581611156463623e-01 -1.666664779186248779e-01 3.621666226536035538e-03 1.069875247776508331e-02 1.936208158731460571e-01 1.934260502457618713e-02 1.391893178224563599e-01 -7.162904739379882812e-02 8.349190652370452881e-02 -9.625169634819030762e-02
-1.942238211631774902e-01 6.622252613306045532e-02 -4.044654369354248047e-01 -2.604349553585052490e-01 9.296163916587829590e-02 -7.971594482660293579e-02 -1.285845786333084106e-01 1.083287969231605530e-01 7.941153831779956818e-03 1.547862440347671509e-01 1.431779190897941589e-02 -2.246547788381576538e-01 -1.684733182191848755e-01 6.595301628112792969e-02 2.052430063486099243e-01 1.274084746837615967e-01 2.495505958795547485e-01 1.072575300931930542e-01 9.139349311590194702e-02 -2.236042870208621025e-03 1.486404091119766235e-01 1.221540868282318115e-01 -1.673763543367385864e-01 -2.005953788757324219e-01 3.125878274440765381e-01 8.578798919916152954e-02 2.616018652915954590e-01 -3.020828664302825928e-01 7.463220506906509399e-02 9.203843027353286743e-02 -2.251139134168624878e-01 2.315498143434524536e-02
1.327860802412033081e-01 -1.553174853324890137e-01 -2.845624983310699463e-01 -6.957035511732101440e-02 1.368359327316284180e-01 -5.769807845354080200e-02 8.566671609878540039e-02 2.130278497934341431e-01 -7.371837645769119263e-02 1.456847935914993286e-01 -1.134847477078437805e-01 -1.058712303638458252e-01 -1.023069173097610474e-01 4.732603207230567932e-02 -3.101001121103763580e-02 -1.581854745745658875e-02 -1.027556718327105045e-03 1.951135843992233276e-01 -3.079850412905216217e-02 1.381381601095199585e-01 -1.822776347398757935e-01 2.564281523227691650e-01 -1.750635653734207153e-01 -1.282968968152999878e-01 2.215582877397537231e-01 9.734151512384414673e-02 3.018848598003387451e-01 -3.014937937259674072e-01 -3.601759374141693115e-01 2.415773719549179077e-01 -8.049480617046356201e-02 -3.060069680213928223e-01
1.562504917383193970e-01 -4.719149321317672729e-02 -3.593917489051818848e-01 -2.686579823493957520e-01 -1.197252199053764343e-01 1.631114929914474487e-01 7.650385797023773193e-02 2.093140929937362671e-01 1.170996576547622681e-02 -2.689405083656311035e-01 -1.119587793946266174e-01 8.591440506279468536e-03 4.030278697609901428e-02 1.208858378231525421e-02 4.424966871738433838e-02 -1.197685673832893372e-01 1.257492303848266602e-01 1.975724846124649048e-01 6.708464026451110840e-02 4.518074989318847656e-01 4.660437256097793579e-02 9.986798465251922607e-02 -3.100599944591522217e-01 -3.065961897373199463e-01 -7.153128832578659058e-02 -6.719880551099777222e-02 -3.493360430002212524e-02 -2.750027775764465332e-01 -3.065238893032073975e-02 4.712401330471038818e-02 -1.406150870025157928e-02 -1.505569219589233398e-01
9.895280748605728149e-02 -2.098165452480316162e-01 -1.145109459757804871e-01 -2.330573201179504395e-01 -2.219658344984054565e-01 2.069412469863891602e-01 8.004185557365417480e-02 7.007733732461929321e-02 -1.126340478658676147e-01 -1.036886498332023621e-01 1.945918798446655273e-02 -4.128364324569702148e-01 -1.495902538299560547e-01 2.684048414230346680e-01 1.482788473367691040e-01 1.746539622545242310e-01 3.708844780921936035e-01 6.260541081428527832e-02 -2.881051413714885712e-02 2.147637754678726196e-01 1.845135726034641266e-02 -2.967793494462966919e-02 -2.245112061500549316e-01 -1.426477134227752686e-01 2.021947652101516724e-01 -1.687483042478561401e-01 1.949438154697418213e-01 -4.149090126156806946e-02 -1.702909022569656372e-01 -1.264817267656326294e-02 1.555394679307937622e-01 1.065290570259094238e-01
-4.296478256583213806e-02 -8.224047720432281494e-02 -2.208306193351745605e-01 -2.350574545562267303e-02 -5.000180006027221680e-02 -1.298198699951171875e-01 -7.917772233486175537e-02 3.356816992163658142e-02 -1.240501552820205688e-01 -9.373191744089126587e-02 -2.012393325567245483e-01 -3.681612014770507812e-01 -2.205873280763626099e-02 1.554312407970428467e-01 -1.031835749745368958e-01 -2.719401419162750244e-01 2.329213619232177734e-01 2.149497345089912415e-02 -1.029190272092819214e-01 5.750581622123718262e-03 5.771490186452865601e-02 1.470698565244674683e-01 -2.776809632778167725e-01 2.909202314913272858e-02 4.643295109272003174e-01 8.298082649707794189e-02 8.212345093488693237e-02 1.480393204838037491e-02 3.395893275737762451e-01 -1.215526089072227478e-01 -2.750655114650726318e-01 4.902235418558120728e-02
1.776493787765502930e-01 -3.606083616614341736e-02 -2.566328644752502441e-01 -1.604366004467010498e-01 -2.148415148258209229e-01 7.832103967666625977e-02 1.777371615171432495e-01 -6.263602524995803833e-02 2.060140073299407959e-01 8.317556977272033691e-02 -1.452759504318237305e-01 -3.804204463958740234e-01 3.484811633825302124e-02 2.074297368526458740e-01 2.202494591474533081e-01 1.086485087871551514e-01 3.377344012260437012e-01 2.589621841907501221e-01 -4.013946279883384705e-02 3.435757383704185486e-02 -5.179086327552795410e-02 4.585716873407363892e-02 -8.820174634456634521e-02 -1.938638687133789062e-01 3.593647778034210205e-01 3.089434653520584106e-02 9.140736609697341919e-02 -1.600602567195892334e-01 -2.029598206281661987e-01 -1.006853729486465454e-01 1.279504597187042236e-01 4.642853885889053345e-02
-5.922318994998931885e-02 -1.055713221430778503e-01 -4.005896672606468201e-02 -2.760844826698303223e-01 -2.511252276599407196e-02 -9.866546839475631714e-02 2.646849751472473145e-01 2.459647692739963531e-02 2.715818881988525391e-01 2.205166406929492950e-02 2.304876595735549927e-01 -1.221065409481525421e-02 -1.078721582889556885e-01 3.417509421706199646e-02 -1.829106360673904419e-01 -4.788019508123397827e-02 1.411865651607513428e-01 3.205679953098297119e-01 -8.794806897640228271e-02 2.967196702957153320e-01 2.692247033119201660e-01 -2.985277399420738220e-02 -3.353989720344543457e-01 -1.705742776393890381e-01 1.336645036935806274e-01 1.121285036206245422e-01 -6.530759483575820923e-02 2.725236490368843079e-02 -5.134428292512893677e-02 3.995200693607330322e-01 -5.988692492246627808e-02 -1.252976208925247192e-01
4.874755628407001495e-03 -8.275708556175231934e-02 -1.901893690228462219e-02 -2.153533101081848145e-01 2.700794860720634460e-02 -2.463492378592491150e-02 1.216086596250534058e-01 7.788743823766708374e-02 -5.669343098998069763e-02 -2.670338004827499390e-02 1.971019431948661804e-02 -2.980982065200805664e-01 1.035008579492568970e-01 -2.263426631689071655e-01 2.771817743778228760e-01 -8.264994248747825623e-03 1.972029358148574829e-01 -1.379111409187316895e-01 3.269014880061149597e-02 2.141574956476688385e-02 -2.331004142761230469e-01 3.602034151554107666e-01 -3.916050791740417480e-01 -1.508608907461166382e-01 3.593101799488067627e-01 1.497454792261123657e-01 -1.254086196422576904e-01 -2.305077165365219116e-01 9.245127439498901367e-02 1.466660648584365845e-01 7.255872339010238647e-02 1.297476589679718018e-01
-4.266417622566223145e-01 -6.318728625774383545e-02 -1.701292395591735840e-01 -1.505852639675140381e-01 -2.172998785972595215e-01 1.129510253667831421e-01 1.959086209535598755e-01 1.407214254140853882e-01 -1.224403083324432373e-01 3.317607194185256958e-02 -7.886136323213577271e-02 7.521742582321166992e-02 6.446293555200099945e-03 -5.388162285089492798e-02 4.066551849246025085e-02 -3.281243443489074707e-01 2.282494455575942993e-01 9.809908270835876465e-02 -1.906268596649169922e-01 -1.077619101852178574e-02 2.352807521820068359e-01 1.362591683864593506e-01 -3.918656706809997559e-01 -8.468484133481979370e-02 2.555106878280639648e-01 -2.376966327428817749e-01 1.126183718442916870e-01 4.447514191269874573e-03 -4.149409756064414978e-02 1.185735091567039490e-01 9.021246805787086487e-03 1.441899240016937256e-01
4.478344693779945374e-02 4.136376976966857910e-01 -1.053572669625282288e-01 -7.938694208860397339e-02 -5.395139753818511963e-02 1.782649010419845581e-01 1.587291359901428223e-01 1.440870761871337891e-01 -1.073745340108871460e-01 2.426999509334564209e-01 1.813875734806060791e-01 -1.629602313041687012e-01 5.815649777650833130e-02 7.478902488946914673e-02 -3.605153784155845642e-02 -2.404637485742568970e-01 5.122964736074209213e-03 2.182105630636215210e-01 1.966613233089447021e-01 5.409756675362586975e-02 -5.108310282230377197e-02 2.514140307903289795e-01 -4.697349369525909424e-01 -2.103838920593261719e-01 2.318162769079208374e-01 -9.569120407104492188e-02 -2.866821736097335815e-02 1.766063459217548370e-02 2.105187773704528809e-01 -4.075242206454277039e-02 2.220491506159305573e-02 -1.964785717427730560e-02
-3.517459928989410400e-01 1.357007622718811035e-01 -1.738143861293792725e-01 3.603565320372581482e-02 1.422390639781951904e-01 7.480270415544509888e-02 1.674716472625732422e-01 2.606914639472961426e-01 1.617493033409118652e-01 -1.002965942025184631e-01 -3.193888440728187561e-02 1.089721545577049255e-01 -2.789822407066822052e-02 -7.258699089288711548e-02 7.378482073545455933e-02 9.778731316328048706e-02 1.405525058507919312e-01 -2.224180148914456367e-03 -2.529176175594329834e-01 -6.408675573766231537e-03 -8.145613223314285278e-02 -3.625526651740074158e-02 -4.587379395961761475e-01 -3.099412918090820312e-01 2.875603437423706055e-01 -1.802689880132675171e-01 8.736020326614379883e-02 -2.156396061182022095e-01 1.861988939344882965e-02 1.471853405237197876e-01 2.116295546293258667e-01 -2.322748070582747459e-03
1.169405281543731689e-01 -2.955205738544464111e-01 -2.524847090244293213e-01 -7.878900319337844849e-02 -9.077344834804534912e-02 -4.606787115335464478e-02 2.217867225408554077e-01 1.339533627033233643e-01 -1.534425914287567139e-01 3.183650597929954529e-02 -5.716814100742340088e-02 -2.234556972980499268e-01 1.227242723107337952e-01 1.114243865013122559e-01 1.452137082815170288e-01 -1.612147837877273560e-01 -9.623071551322937012e-02 -9.155935049057006836e-02 3.106664307415485382e-02 1.978576183319091797e-01 -2.828103899955749512e-01 4.106039404869079590e-01 -2.396457195281982422e-01 -9.260139614343643188e-02 2.835695147514343262e-01 -2.820093370974063873e-02 1.313763763755559921e-02 -1.047530770301818848e-01 2.535089254379272461e-01 2.159299105405807495e-01 2.541336417198181152e-02 1.516539305448532104e-01
-9.922998398542404175e-02 -7.161045819520950317e-02 -3.375967144966125488e-01 1.295048091560602188e-02 -1.933696419000625610e-01 1.518776267766952515e-01 1.439420282840728760e-01 1.996303200721740723e-01 -3.096472658216953278e-02 6.119764223694801331e-02 -2.021654993295669556e-01 -2.798762321472167969e-01 -3.935858905315399170e-01 1.945204585790634155e-01 8.110006153583526611e-02 -1.120714694261550903e-01 -4.475080221891403198e-02 1.638448387384414673e-01 1.958308964967727661e-01 3.631116077303886414e-02 -7.180646806955337524e-02 -4.062259569764137268e-02 -1.334100216627120972e-01 1.300919502973556519e-01 9.328389912843704224e-02 1.720780134201049805e-01 2.639928460121154785e-01 -1.005445886403322220e-02 -1.537371575832366943e-01 3.521584570407867432e-01 -2.784553542733192444e-02 -2.179181724786758423e-01
-1.863741576671600342e-01 -1.054859608411788940e-01 -1.125230789184570312e-01 -1.399055682122707367e-02 -8.073034137487411499e-02 8.258933201432228088e-03 6.132809072732925415e-02 3.747911006212234497e-02 -5.679702386260032654e-02 3.223736882209777832e-01 -2.471348345279693604e-01 -1.089108828455209732e-02 1.283846944570541382e-01 -2.324167080223560333e-02 2.293764203786849976e-01 -3.068939149379730225e-01 2.041057795286178589e-01 3.310195505619049072e-01 2.321577072143554688e-01 -2.789252321235835552e-04 -1.220756843686103821e-01 8.440111577510833740e-02 -5.238623023033142090e-01 8.464342355728149414e-02 1.401418261229991913e-02 1.024604067206382751e-01 1.346431076526641846e-01 -1.597232371568679810e-02 6.913276854902505875e-03 -1.123285144567489624e-01 1.549110561609268188e-01 -1.512271612882614136e-01
-2.274774610996246338e-01 6.269817054271697998e-02 -1.204785779118537903e-01 2.027782984077930450e-02 -2.158009111881256104e-01 -1.210859604179859161e-02 3.708586990833282471e-01 -2.335626631975173950e-02 2.864938378334045410e-01 3.009908795356750488e-01 1.647574305534362793e-01 9.701275080442428589e-02 -5.979407206177711487e-02 -4.723687842488288879e-02 -2.001084089279174805e-01 -1.884742230176925659e-01 2.852246463298797607e-01 2.071634083986282349e-01 -3.325940668582916260e-02 -6.153140589594841003e-02 8.670246601104736328e-02 -1.123486980795860291e-01 -1.594730317592620850e-01 -1.682465225458145142e-01 3.729306459426879883e-01 1.351177692413330078e-01 2.665550112724304199e-01 -2.667392417788505554e-02 2.942358143627643585e-02 3.341820091009140015e-02 -1.302902400493621826e-01 -5.384783819317817688e-02
1.287022233009338379e-02 -2.764598466455936432e-02 -9.131655842065811157e-02 -2.174054980278015137e-01 -2.049535810947418213e-01 1.256501078605651855e-01 7.211647927761077881e-02 2.028691768646240234e-01 2.349336594343185425e-01 1.330618560314178467e-01 4.391068965196609497e-02 -8.222641795873641968e-02 7.309337705373764038e-02 1.465525776147842407e-01 6.466157734394073486e-02 8.256145752966403961e-03 4.171097874641418457e-01 -1.537165641784667969e-01 -1.065718308091163635e-01 1.452043503522872925e-01 -2.896352708339691162e-01 2.112206816673278809e-01 -2.856305241584777832e-01 3.878418728709220886e-02 1.422105729579925537e-01 1.474021822214126587e-01 1.450244039297103882e-01 3.590632602572441101e-02 2.144502103328704834e-01 3.189439773559570312e-01 9.667209535837173462e-02 -2.523530721664428711e-01
-7.469789683818817139e-02 -2.024441510438919067e-01 -3.008950650691986084e-01 -2.345185428857803345e-01 -3.574870228767395020e-01 -5.463321879506111145e-02 3.483752608299255371e-01 -2.000233530998229980e-01 9.266089648008346558e-02 -1.071630790829658508e-01 1.902784593403339386e-02 -7.289461046457290649e-02 2.065409272909164429e-01 -6.981828808784484863e-02 1.018164008855819702e-01 2.142135947942733765e-01 1.522277295589447021e-01 2.548367381095886230e-01 9.751972556114196777e-02 2.986233234405517578e-01 -4.208323359489440918e-02 2.387871295213699341e-01 -8.542641252279281616e-02 -2.245782911777496338e-01 1.191199645400047302e-01 1.775745004415512085e-01 4.277198761701583862e-02 1.261775195598602295e-01 1.104446202516555786e-01 6.133730337023735046e-02 -3.018338000401854515e-03 -5.868352949619293213e-02
-7.919751107692718506e-02 -2.205054163932800293e-01 -2.114810198545455933e-01 9.133414924144744873e-02 -1.235170140862464905e-01 2.762083411216735840e-01 1.180252060294151306e-01 5.781335383653640747e-02 -1.211327090859413147e-01 8.847043663263320923e-02 1.128668561577796936e-01 4.181407764554023743e-02 7.476940751075744629e-02 4.288206100463867188e-01 -1.534335166215896606e-01 -6.806217133998870850e-02 -8.325364440679550171e-02 2.212440818548202515e-01 1.965173482894897461e-01 1.027577072381973267e-01 -9.132708609104156494e-02 -9.659569710493087769e-03 -3.610778152942657471e-01 -1.977442353963851929e-01 2.948628962039947510e-01 1.415581554174423218e-01 1.263085454702377319e-01 -2.524884343147277832e-01 2.066535353660583496e-01 3.932809457182884216e-02 6.292632222175598145e-02 -1.034811437129974365e-01
-6.784866750240325928e-02 -7.841318100690841675e-02 -2.702502012252807617e-01 -1.574796997010707855e-02 -2.268901765346527100e-01 8.026920258998870850e-03 2.227168679237365723e-01 2.417193651199340820e-01 -3.628731518983840942e-02 7.570207864046096802e-02 -4.138627052307128906e-01 -1.482260227203369141e-01 1.512168943881988525e-01 1.845363900065422058e-02 3.561731278896331787e-01 -2.613607561215758324e-03 1.722786128520965576e-01 1.075987070798873901e-01 -5.016092956066131592e-02 5.149216577410697937e-02 -2.301517426967620850e-01 1.344659328460693359e-01 -2.801335752010345459e-01 1.648038178682327271e-01 -4.831267148256301880e-02 -7.086613774299621582e-02 7.640826702117919922e-02 4.661229252815246582e-02 1.579917222261428833e-01 2.962572276592254639e-01 -1.554010212421417236e-01 -1.750964373350143433e-01
1.880338788032531738e-01 -1.335011720657348633e-01 -3.012116253376007080e-01 -5.383229628205299377e-02 -1.191514804959297180e-01 -2.719636820256710052e-02 1.605284065008163452e-01 -1.465286612510681152e-01 8.625529706478118896e-02 1.528973877429962158e-01 -2.279009297490119934e-02 -4.326105713844299316e-01 8.140116184949874878e-02 2.823033034801483154e-01 1.614850759506225586e-02 1.845913082361221313e-01 3.446387052536010742e-01 3.003450930118560791e-01 1.245235465466976166e-02 7.265111058950424194e-02 -6.753814965486526489e-02 7.900960743427276611e-02 5.309391394257545471e-02 -2.247430384159088135e-01 2.748489975929260254e-01 -8.668262511491775513e-02 7.007115334272384644e-02 -1.345865130424499512e-01 -2.421985417604446411e-01 1.361054275184869766e-02 6.905621290206909180e-02 -6.025475636124610901e-02
-8.843346685171127319e-02 2.146903127431869507e-01 -5.407013464719057083e-03 -2.040203362703323364e-01 -1.703572124242782593e-01 1.248571947216987610e-01 1.001652032136917114e-01 -1.683791726827621460e-02 -9.777866303920745850e-03 -3.796743229031562805e-02 -3.154302537441253662e-01 -1.346223056316375732e-01 -2.593863904476165771e-01 2.042656764388084412e-02 -7.346235960721969604e-02 -7.765540480613708496e-02 1.528353244066238403e-01 1.065479442477226257e-01 5.735921487212181091e-02 -1.743954718112945557e-01 -3.002838790416717529e-02 7.756030559539794922e-02 -5.060238242149353027e-01 -2.311417758464813232e-01 -1.207576096057891846e-01 1.629630774259567261e-01 2.366281747817993164e-01 -1.947302222251892090e-01 -4.318588599562644958e-02 3.341197371482849121e-01 -1.309103816747665405e-01 2.673143707215785980e-02
-3.552784025669097900e-01 -2.325551509857177734e-01 -1.343080401420593262e-01 -1.209645299240946770e-03 2.274966835975646973e-01 8.848391473293304443e-03 1.885291039943695068e-01 5.850050225853919983e-02 -2.193420007824897766e-02 -2.820811979472637177e-02 5.526965111494064331e-02 7.235608249902725220e-02 -1.014513969421386719e-01 1.177369896322488785e-02 2.587559260427951813e-02 1.693269051611423492e-02 1.181602030992507935e-01 1.760088205337524414e-01 6.909023225307464600e-02 1.104248687624931335e-01 -2.758027613162994385e-01 2.788587212562561035e-01 -1.550437659025192261e-01 -1.277712136507034302e-01 1.098962277173995972e-01 9.530467540025711060e-02 2.270282357931137085e-01 9.607659280300140381e-02 7.863298058509826660e-02 2.161556184291839600e-01 -4.818900823593139648e-01 -2.583486139774322510e-01
1.428713798522949219e-01 -2.528699934482574463e-01 -4.426718130707740784e-02 -1.276167780160903931e-01 -1.430263817310333252e-01 1.298408359289169312e-01 2.419065088033676147e-01 -6.236718595027923584e-02 -1.479875296354293823e-01 1.726268678903579712e-01 6.352536380290985107e-02 -2.145394980907440186e-01 2.357004135847091675e-01 4.378077387809753418e-02 -1.598829403519630432e-02 4.588206112384796143e-02 -3.303700685501098633e-02 -1.704513467848300934e-02 -1.747083812952041626e-01 5.025258064270019531e-01 -1.244129836559295654e-01 2.462230026721954346e-01 -2.514627575874328613e-01 -2.005534917116165161e-01 2.988882958889007568e-01 1.107535287737846375e-01 3.215947002172470093e-02 -1.036642491817474365e-01 -8.949448354542255402e-03 1.693227142095565796e-01 1.102222055196762085e-01 -1.334280073642730713e-01
-2.142221927642822266e-01 1.000976860523223877e-01 -4.768613874912261963e-01 -1.225658878684043884e-01 1.441152952611446381e-02 1.162904277443885803e-01 2.665134072303771973e-01 1.109590530395507812e-01 -3.081062436103820801e-01 -2.756626345217227936e-02 -3.390313684940338135e-01 -8.661185950040817261e-02 -2.200313145294785500e-03 3.245067596435546875e-01 2.290153317153453827e-02 -2.188175618648529053e-01 -5.418409779667854309e-02 1.010252311825752258e-01 1.486875265836715698e-01 -3.518848866224288940e-02 -5.075854435563087463e-02 -1.077397391200065613e-01 -3.254090845584869385e-01 -3.790944069623947144e-02 1.102188676595687866e-01 -4.910754505544900894e-03 8.782310038805007935e-02 -3.083973377943038940e-02 2.389152534306049347e-02 1.200063228607177734e-01 1.972739398479461670e-01 4.786744248121976852e-03
5.947063118219375610e-02 -3.093775808811187744e-01 -2.717891335487365723e-02 1.679070740938186646e-01 -3.150793537497520447e-02 2.975989133119583130e-02 1.950719356536865234e-01 6.401681154966354370e-02 8.581092953681945801e-02 2.164567857980728149e-01 -2.411194592714309692e-01 1.340164542198181152e-01 2.365852892398834229e-02 -8.268845826387405396e-02 -7.707133889198303223e-02 1.590006351470947266e-01 -3.241273760795593262e-02 5.285694822669029236e-02 1.381298154592514038e-01 1.500593572854995728e-01 -1.324297785758972168e-01 2.155491113662719727e-01 -3.018402457237243652e-01 -1.826861649751663208e-01 3.678947091102600098e-01 1.104338094592094421e-01 -1.129754707217216492e-01 -1.767338812351226807e-01 8.031024783849716187e-02 2.860572040081024170e-01 -7.711835950613021851e-02 -3.730474412441253662e-01
-2.359186708927154541e-01 -1.450785398483276367e-01 9.011390805244445801e-02 -1.481217294931411743e-01 -1.290391236543655396e-01 1.057855188846588135e-01 1.029662191867828369e-01 1.223408058285713196e-01 1.202525049448013306e-01 3.732891380786895752e-02 1.488214731216430664e-02 -2.126457169651985168e-02 9.347330778837203979e-02 -1.503854244947433472e-01 -4.267546162009239197e-02 -8.481837809085845947e-02 3.284207582473754883e-01 3.217850923538208008e-01 1.915850788354873657e-01 3.415871560573577881e-01 -1.257904022932052612e-01 -4.129483178257942200e-02 -1.219419687986373901e-01 -3.152183890342712402e-01 2.255257815122604370e-01 -2.775927186012268066e-01 3.432477116584777832e-01 1.057155504822731018e-01 5.905639752745628357e-02 -8.627882227301597595e-03 -7.732994854450225830e-02 -1.411283910274505615e-01
-1.078048795461654663e-01 -3.803204745054244995e-02 -4.905332922935485840e-01 -8.430771529674530029e-02 5.239472165703773499e-02 6.075055524706840515e-02 1.828198581933975220e-01 3.809415921568870544e-02 2.580409348011016846e-01 -2.109030336141586304e-01 -9.976644814014434814e-02 4.585558548569679260e-02 3.876034542918205261e-02 4.397441074252128601e-02 8.099225163459777832e-02 -9.306024760007858276e-03 1.463587880134582520e-01 7.307542022317647934e-03 2.475172579288482666e-01 4.047490358352661133e-01 1.875438839197158813e-01 4.201758280396461487e-02 -2.617542445659637451e-01 -3.165221810340881348e-01 -4.294124245643615723e-02 -1.411138381808996201e-02 -1.553042419254779816e-02 8.878058940172195435e-02 -3.235621750354766846e-02 2.376179248094558716e-01 -9.483911097049713135e-02 -1.892527937889099121e-01
-2.264273166656494141e-01 -8.431012928485870361e-02 -2.953214347362518311e-01 -1.535774469375610352e-01 -6.836984306573867798e-02 2.590945959091186523e-01 7.661830633878707886e-02 -7.164368033409118652e-02 6.084709241986274719e-02 2.404610663652420044e-01 -1.913846433162689209e-01 -9.249630570411682129e-02 8.251954615116119385e-02 8.164814859628677368e-02 -8.293554186820983887e-02 -1.890047490596771240e-01 9.638223797082901001e-03 7.389707863330841064e-02 2.658054232597351074e-01 1.895180940628051758e-01 -1.123213209211826324e-02 1.681857705116271973e-01 -2.750419974327087402e-01 -2.802140116691589355e-01 2.081523984670639038e-01 1.647382825613021851e-01 -1.572603359818458557e-02 2.285319119691848755e-01 2.052387408912181854e-02 2.022219151258468628e-01 -3.369443714618682861e-01 1.128679066896438599e-01
2.124505303800106049e-02 -2.181369960308074951e-01 -1.436100900173187256e-01 4.273646697402000427e-02 1.586722955107688904e-02 1.098359301686286926e-01 1.683161854743957520e-01 -1.240667253732681274e-01 -3.071061968803405762e-01 8.891567587852478027e-02 -3.625524695962667465e-03 -6.633977591991424561e-02 1.121947243809700012e-01 3.350042700767517090e-01 -1.852542906999588013e-01 -1.361595001071691513e-02 2.075875177979469299e-02 1.587087064981460571e-01 -4.994776472449302673e-02 1.542575061321258545e-01 1.085104048252105713e-01 2.073744125664234161e-02 -2.284666299819946289e-01 -7.649613171815872192e-02 2.552773058414459229e-01 3.115310668945312500e-01 2.596676349639892578e-01 -2.815130352973937988e-01 3.325181901454925537e-01 2.236318290233612061e-01 -1.287389639765024185e-02 -1.253736913204193115e-01
-3.952157869935035706e-02 -4.911199957132339478e-02 -1.906457841396331787e-01 -2.447975575923919678e-01 9.550408273935317993e-02 1.633240282535552979e-01 2.715258300304412842e-01 -2.739357296377420425e-03 -1.121446639299392700e-01 2.063657641410827637e-01 -1.295410692691802979e-01 -2.443339079618453979e-01 2.102449089288711548e-01 -2.575705647468566895e-01 -1.430215537548065186e-01 -2.105117738246917725e-01 1.060230284929275513e-02 1.396932452917098999e-02 1.100780740380287170e-01 9.196394681930541992e-02 1.227829381823539734e-01 7.985584437847137451e-02 -4.363043904304504395e-01 -1.343625634908676147e-01 2.424287497997283936e-01 -1.803800165653228760e-01 -7.120984047651290894e-02 1.180880144238471985e-01 4.314464330673217773e-02 2.937172651290893555e-01 -7.314922660589218140e-02 -1.694406121969223022e-01
6.308879703283309937e-02 -2.658068537712097168e-01 -2.106969952583312988e-01 -2.484674900770187378e-01 4.628777969628572464e-03 1.653824001550674438e-02 2.136618494987487793e-01 2.216899842023849487e-01 -1.169632188975811005e-02 3.092024922370910645e-01 5.334519967436790466e-02 -2.822251617908477783e-01 1.660494357347488403e-01 -1.971947550773620605e-01 -1.920346021652221680e-01 7.617551833391189575e-03 -2.496208436787128448e-02 1.076201498508453369e-01 -1.383192092180252075e-01 2.942541539669036865e-01 -1.098084747791290283e-01 1.583970189094543457e-01 -1.962985396385192871e-01 -2.020984143018722534e-01 2.010113149881362915e-01 8.828997611999511719e-02 -3.756393678486347198e-03 -1.335439831018447876e-01 1.839642077684402466e-01 2.246865928173065186e-01 -7.158431410789489746e-02 2.292679995298385620e-01
5.870569497346878052e-02 -2.995327673852443695e-02 -1.940321922302246094e-01 -1.248364150524139404e-01 -3.211970031261444092e-01 -1.071286052465438843e-01 1.345939338207244873e-01 3.195142745971679688e-02 -2.482543885707855225e-01 2.663637101650238037e-01 -2.118668556213378906e-01 -1.118128523230552673e-01 -1.571427732706069946e-01 3.520118892192840576e-01 1.112259030342102051e-01 -1.011824384331703186e-01 3.068648576736450195e-01 -1.539533375762403011e-03 5.419513583183288574e-02 1.233950257301330566e-01 -1.506743431091308594e-01 -7.405882934108376503e-04 -3.528375029563903809e-01 2.104829698801040649e-01 1.625342369079589844e-01 -1.832612454891204834e-01 3.315825387835502625e-02 -3.966079652309417725e-02 1.107321754097938538e-01 1.793706230819225311e-02 -1.369998753070831299e-01 -2.227084338665008545e-01
-6.384208798408508301e-02 -8.613195270299911499e-02 -5.461946725845336914e-01 1.153001487255096436e-01 -2.397669665515422821e-02 1.539533138275146484e-01 1.466513127088546753e-01 -4.843579232692718506e-02 -1.426943540573120117e-01 -1.708628609776496887e-02 -2.844893932342529297e-01 -1.836059391498565674e-01 4.711968079209327698e-02 2.885988652706146240e-01 -1.090401113033294678e-01 8.769957721233367920e-02 1.176319569349288940e-01 -1.086483225226402283e-01 -3.026472870260477066e-03 3.037570230662822723e-02 -2.683526575565338135e-01 -6.604731827974319458e-02 -1.071516275405883789e-01 -9.723109006881713867e-02 1.445445269346237183e-01 6.705968081951141357e-02 3.015258312225341797e-01 9.043067693710327148e-03 -7.609722018241882324e-02 3.718642294406890869e-01 6.000639125704765320e-02 -2.038370817899703979e-02
-2.937724590301513672e-01 -5.834208056330680847e-02 -9.955017268657684326e-02 4.584384616464376450e-03 1.852961140684783459e-03 -3.114067018032073975e-01 3.149233460426330566e-01 1.214320212602615356e-01 1.284387111663818359e-01 1.122033819556236267e-01 -2.936774790287017822e-01 1.775229424238204956e-01 6.198520213365554810e-02 1.177632957696914673e-01 -2.213895879685878754e-02 -3.068379163742065430e-01 2.442470788955688477e-01 -2.217273414134979248e-02 4.582052677869796753e-02 1.015636846423149109e-01 8.791755884885787964e-02 2.548542320728302002e-01 -3.135892152786254883e-01 -3.804282471537590027e-02 2.891138195991516113e-01 1.591863483190536499e-01 1.922199688851833344e-02 -2.176820486783981323e-01 2.277220971882343292e-02 -1.059869676828384399e-02 1.477103531360626221e-01 -7.814041525125503540e-02
7.020413130521774292e-02 -7.311014086008071899e-02 -2.990599572658538818e-01 1.212503835558891296e-01 3.033862709999084473e-01 1.134388148784637451e-01 2.474056035280227661e-01 -4.454447329044342041e-02 4.820609837770462036e-02 3.108226954936981201e-01 -5.697664245963096619e-02 -3.525557816028594971e-01 3.393946215510368347e-02 -2.497207373380661011e-02 -4.825487732887268066e-02 -1.305685192346572876e-01 2.354897260665893555e-01 1.515021473169326782e-01 3.471149206161499023e-01 2.367045134305953979e-01 4.419535771012306213e-02 -1.637250632047653198e-01 -1.719571053981781006e-01 -2.979823155328631401e-03 3.641034290194511414e-02 -1.293272823095321655e-01 2.025087624788284302e-01 -1.143886223435401917e-01 6.045063957571983337e-02 1.413096040487289429e-01 -1.467737853527069092e-01 -1.981904208660125732e-01
-1.188568025827407837e-01 -2.313039004802703857e-01 -6.501750648021697998e-02 -6.150579079985618591e-02 5.087110679596662521e-03 1.858599781990051270e-01 1.487691700458526611e-01 -4.092543199658393860e-02 -2.992672026157379150e-01 -3.472675755620002747e-02 -2.129137888550758362e-02 -2.701378613710403442e-02 1.310624182224273682e-01 3.891520202159881592e-01 -1.510971635580062866e-01 -1.637268662452697754e-01 2.686235122382640839e-02 2.150520831346511841e-01 8.125449717044830322e-02 -6.791982054710388184e-02 -7.328463345766067505e-02 1.141345575451850891e-01 -3.089488148689270020e-01 -1.210961192846298218e-01 3.063905239105224609e-01 2.442963421344757080e-01 1.311376392841339111e-01 -2.799063622951507568e-01 1.731546968221664429e-01 2.984213232994079590e-01 -1.426026690751314163e-02 -2.727426029741764069e-02
-2.914018034934997559e-01 1.231641173362731934e-01 -2.786096334457397461e-01 1.674142181873321533e-01 -1.907451599836349487e-01 -2.702305279672145844e-02 1.625845432281494141e-01 1.602038294076919556e-01 1.342574208974838257e-01 5.371782556176185608e-02 -6.275551021099090576e-02 -2.871505357325077057e-02 6.624315679073333740e-02 -1.227606367319822311e-02 1.328396890312433243e-02 -1.456644088029861450e-01 1.811832189559936523e-01 4.715682193636894226e-02 -2.850721180438995361e-01 1.688000708818435669e-01 1.054970268160104752e-02 -2.044985145330429077e-01 -4.982764422893524170e-01 -2.511619329452514648e-01 9.886656701564788818e-02 1.790973171591758728e-02 1.419167220592498779e-01 -1.153155416250228882e-01 2.638811171054840088e-01 -1.433114409446716309e-01 -1.365587860345840454e-01 -5.466645583510398865e-02
1.138551384210586548e-01 -1.381787806749343872e-01 -2.150449752807617188e-01 -2.922213673591613770e-01 2.060246653854846954e-02 -6.121064350008964539e-02 1.573719829320907593e-01 6.525849923491477966e-03 2.331128269433975220e-01 -1.712303310632705688e-01 -6.337380409240722656e-02 -4.620870947837829590e-02 -2.367771044373512268e-02 2.387129664421081543e-01 -1.676582247018814087e-01 -5.235937610268592834e-02 1.706842184066772461e-01 4.722004290670156479e-03 -7.071777433156967163e-02 -8.376681059598922729e-02 -1.569665223360061646e-01 -1.530379056930541992e-01 -5.291447043418884277e-01 -2.953248620033264160e-01 6.178791075944900513e-02 -1.825586557388305664e-01 1.909347623586654663e-02 -2.027100771665573120e-01 -2.106408774852752686e-01 6.994191557168960571e-02 1.821718215942382812e-01 -1.078221723437309265e-01
1.977673918008804321e-02 -1.598751395940780640e-01 -3.889945894479751587e-02 -1.722225695848464966e-01 -7.912645488977432251e-02 1.216731294989585876e-01 2.241327911615371704e-01 -9.050400927662849426e-03 -2.933199889957904816e-02 -9.895518422126770020e-02 -5.911855772137641907e-02 -2.179986387491226196e-01 9.155130386352539062e-02 -2.431656420230865479e-01 1.759109944105148315e-01 1.268332749605178833e-01 4.027340412139892578e-01 -1.908954679965972900e-01 -1.689180731773376465e-01 8.999520540237426758e-02 -4.408620670437812805e-02 4.407473802566528320e-01 -3.520921766757965088e-01 -1.159550920128822327e-01 2.404791861772537231e-01 5.853103473782539368e-03 -1.819511875510215759e-02 -4.853606224060058594e-02 1.443580240011215210e-01 2.029335796833038330e-01 5.282102525234222412e-02 -3.211659193038940430e-02
4.440685361623764038e-02 -6.651432067155838013e-02 -3.263606131076812744e-01 -1.576417386531829834e-01 -7.693047076463699341e-02 -2.235881425440311432e-02 7.758321613073348999e-02 1.555159240961074829e-01 2.802120149135589600e-01 -1.542094945907592773e-01 -7.202443480491638184e-02 -8.209871500730514526e-02 1.237730532884597778e-01 1.468446403741836548e-01 6.784618599340319633e-04 -4.999740421772003174e-02 1.500874161720275879e-01 -5.653436481952667236e-02 -1.187677830457687378e-01 2.124346345663070679e-01 -2.502855472266674042e-02 -2.371695786714553833e-01 -4.492101967334747314e-01 -2.899678349494934082e-01 7.099439203739166260e-02 -4.544042795896530151e-02 -1.741432994604110718e-01 -2.525753974914550781e-01 -2.472876906394958496e-01 2.844653427600860596e-01 -1.007473678328096867e-03 3.173789009451866150e-02
-5.320923030376434326e-02 4.717339947819709778e-02 -5.033619999885559082e-01 -2.493028640747070312e-01 3.529107943177223206e-02 -8.073236793279647827e-02 8.120588213205337524e-02 -1.054076626896858215e-01 -2.095156311988830566e-01 -2.156684100627899170e-01 -2.107200771570205688e-01 -2.742353677749633789e-01 -1.618319898843765259e-01 1.206661611795425415e-01 -1.491231657564640045e-02 8.756178617477416992e-02 6.709161400794982910e-02 2.109016031026840210e-01 7.212047278881072998e-02 -5.365046858787536621e-02 -4.870042204856872559e-02 9.087191522121429443e-02 -1.624143421649932861e-01 -1.379510164260864258e-01 2.274913936853408813e-01 -2.060740739107131958e-01 2.219971865415573120e-01 -1.925167590379714966e-01 -8.981150388717651367e-02 8.149274438619613647e-02 -2.435389310121536255e-01 -1.661667376756668091e-01
-3.200919926166534424e-01 1.755682826042175293e-01 -3.040587604045867920e-01 -2.282920479774475098e-01 -3.362871110439300537e-01 2.309126853942871094e-01 1.951923668384552002e-01 4.600532352924346924e-02 -7.146460562944412231e-02 -1.293522566556930542e-01 1.156641989946365356e-01 1.639685779809951782e-01 1.395229548215866089e-01 2.351035177707672119e-01 -2.222584038972854614e-01 -2.205411940813064575e-01 6.358514726161956787e-02 1.993533819913864136e-01 2.106387168169021606e-02 -1.151466742157936096e-01 -5.275530368089675903e-02 -4.780664457939565182e-04 -1.405774652957916260e-01 -2.646680474281311035e-01 3.240294456481933594e-01 -9.933008253574371338e-02 4.425508901476860046e-02 5.577731505036354065e-02 -1.774777658283710480e-02 4.648475721478462219e-02 2.288117446005344391e-02 -8.734284341335296631e-02
4.646344855427742004e-02 -1.476567983627319336e-01 -3.655849397182464600e-01 -1.322694569826126099e-01 1.182640343904495239e-01 -7.061319798231124878e-02 1.913805902004241943e-01 2.153053134679794312e-01 -7.120122015476226807e-02 1.775102764368057251e-01 -9.598222374916076660e-02 -6.955233961343765259e-02 -1.895443052053451538e-01 -8.772893995046615601e-02 -1.163831725716590881e-01 -1.146754920482635498e-01 1.423002500087022781e-02 1.542697995901107788e-01 1.283644884824752808e-02 4.889875277876853943e-02 -3.325852155685424805e-01 1.445802897214889526e-01 -1.827807426452636719e-01 -9.960082173347473145e-02 2.551524937152862549e-01 9.170729666948318481e-02 3.442505598068237305e-01 -1.548369079828262329e-01 -2.587738633155822754e-01 2.103250771760940552e-01 5.986001342535018921e-02 -2.642047703266143799e-01
-1.311905831098556519e-01 -2.775495648384094238e-01 -1.287810653448104858e-01 -1.340654678642749786e-02 3.522287355735898018e-03 6.543304026126861572e-02 -8.360493183135986328e-02 1.384298950433731079e-01 -9.283711016178131104e-02 3.403914570808410645e-01 -3.279569000005722046e-02 -1.667136400938034058e-01 -5.858281627297401428e-03 -2.175336331129074097e-01 1.686607487499713898e-02 -1.484345942735671997e-01 1.026961579918861389e-01 2.457218468189239502e-01 1.275793015956878662e-01 5.456657707691192627e-02 -1.537271589040756226e-01 1.279183775186538696e-01 -4.326774775981903076e-01 -2.155531942844390869e-01 2.378741353750228882e-01 -2.414447218179702759e-01 4.187500476837158203e-02 5.841316655278205872e-02 2.933488786220550537e-01 -1.194172427058219910e-01 -1.243075006641447544e-03 -2.265156209468841553e-01
-1.866978555917739868e-01 1.583979427814483643e-01 -2.729681432247161865e-01 1.020174846053123474e-01 1.176346838474273682e-01 -1.271425187587738037e-01 2.725697159767150879e-01 3.097466751933097839e-02 9.737841039896011353e-02 -8.373659104108810425e-02 1.840602755546569824e-01 -7.033462822437286377e-02 7.764888554811477661e-02 1.226147115230560303e-01 2.664635330438613892e-02 -3.136616572737693787e-02 1.613019853830337524e-01 -7.369994372129440308e-02 -3.402747809886932373e-01 -8.306185901165008545e-02 -1.677203476428985596e-01 1.177393719553947449e-01 -4.223957061767578125e-01 -3.324679732322692871e-01 1.108266189694404602e-01 -2.652516365051269531e-01 8.259775489568710327e-02 -1.311086714267730713e-01 -1.877412647008895874e-01 1.967926323413848877e-01 -2.613165788352489471e-02 7.354619354009628296e-02
-4.073892235755920410e-01 -1.832647174596786499e-01 -2.484095990657806396e-01 -1.537031382322311401e-01 2.222245782613754272e-01 8.400577306747436523e-02 1.078304201364517212e-01 2.752475626766681671e-02 -2.016751281917095184e-02 6.645318865776062012e-02 1.453676521778106689e-01 4.947394877672195435e-02 -8.268454670906066895e-02 2.541293390095233917e-02 -9.494846314191818237e-02 7.324960082769393921e-02 2.027060836553573608e-01 2.085238546133041382e-01 6.011304259300231934e-02 2.007354609668254852e-02 -2.647987604141235352e-01 3.071776330471038818e-01 -1.581339985132217407e-01 -9.896548092365264893e-02 1.248690858483314514e-01 1.241259500384330750e-01 5.588986724615097046e-02 8.327706158161163330e-02 1.291314363479614258e-01 1.833942532539367676e-01 -4.166362881660461426e-01 -2.078628838062286377e-01
8.605859428644180298e-02 -2.006562203168869019e-01 -2.710070312023162842e-01 3.397647524252533913e-03 1.451593637466430664e-02 6.101283244788646698e-03 2.588612139225006104e-01 -1.031146049499511719e-01 1.149959862232208252e-01 3.096877932548522949e-01 4.353562742471694946e-02 -1.769709028303623199e-02 1.089489832520484924e-01 2.277917414903640747e-02 -2.109485492110252380e-02 3.286259993910789490e-02 8.638250827789306641e-02 4.373619332909584045e-02 1.694243401288986206e-01 3.704129159450531006e-01 -2.727301325649023056e-03 2.222867757081985474e-01 -2.696253359317779541e-01 -1.007887721061706543e-01 4.357406795024871826e-01 8.832228928804397583e-02 1.103260740637779236e-02 -1.745283044874668121e-02 8.855440467596054077e-02 2.800584733486175537e-01 2.553315460681915283e-01 1.364038586616516113e-01
-6.077331304550170898e-02 -1.918020397424697876e-01 -3.066768050193786621e-01 4.916034266352653503e-02 -1.611808836460113525e-01 3.961614146828651428e-02 1.626750230789184570e-01 -8.009319752454757690e-02 2.348588034510612488e-02 3.484134078025817871e-01 -4.005103185772895813e-02 -1.417124718427658081e-01 -9.151783771812915802e-03 -1.019142847508192062e-02 -9.417822584509849548e-03 1.154401823878288269e-01 -2.068786509335041046e-02 -5.964019149541854858e-02 1.658487468957901001e-01 3.968782126903533936e-01 4.695460945367813110e-02 9.763546288013458252e-02 -3.387379646301269531e-01 -2.851372957229614258e-01 4.018931686878204346e-01 5.841764435172080994e-02 4.991344362497329712e-02 1.215307042002677917e-01 5.412048101425170898e-02 1.287218928337097168e-01 1.956609785556793213e-01 9.290328621864318848e-02
-2.702775001525878906e-01 1.335323452949523926e-01 -2.656173519790172577e-02 -9.046513587236404419e-02 -2.195275872945785522e-01 9.051493369042873383e-03 3.845137730240821838e-02 -1.686737537384033203e-01 -1.061266958713531494e-01 1.567336022853851318e-01 -3.621979653835296631e-01 -1.499027311801910400e-01 -2.213314473628997803e-01 2.441000193357467651e-02 9.725866839289665222e-03 1.002422869205474854e-01 7.125256210565567017e-02 2.775236591696739197e-02 5.134941264986991882e-02 -3.705475106835365295e-02 1.719879209995269775e-01 -1.653411984443664551e-01 -4.100481569766998291e-01 -4.811071455478668213e-01 1.960587054491043091e-01 -1.926706545054912567e-02 4.008947312831878662e-02 -4.505955427885055542e-02 -1.730942726135253906e-02 -2.541141211986541748e-02 -1.676870733499526978e-01 -1.868767887353897095e-01
8.136425167322158813e-02 -1.334793269634246826e-01 -3.675882518291473389e-01 -4.109601676464080811e-02 -4.494799971580505371e-01 1.102480068802833557e-01 2.522040605545043945e-01 -5.411309748888015747e-02 5.697108432650566101e-02 -4.614198952913284302e-02 -9.976761043071746826e-02 -5.793035775423049927e-02 -9.750750847160816193e-03 6.864517927169799805e-02 2.175367921590805054e-01 2.002801746129989624e-01 2.507062554359436035e-01 2.571125924587249756e-01 -1.550183743238449097e-01 1.088982149958610535e-01 -4.487663134932518005e-02 -6.573693454265594482e-02 -1.379942595958709717e-01 -2.755919098854064941e-01 1.605844050645828247e-01 1.478322297334671021e-01 2.059987634420394897e-01 -2.441998571157455444e-01 -1.967314817011356354e-02 -1.710699498653411865e-02 -1.300610899925231934e-01 1.167045757174491882e-01
-7.732710242271423340e-02 1.366158425807952881e-01 -4.762012064456939697e-01 -1.058711186051368713e-01 4.965492337942123413e-02 -2.268102020025253296e-02 5.068408325314521790e-03 -1.475668847560882568e-01 -1.911653131246566772e-01 -1.152478531002998352e-01 -1.582908183336257935e-01 -3.201323449611663818e-01 -2.374389767646789551e-01 2.250317931175231934e-01 8.496233075857162476e-02 1.673635393381118774e-01 1.861310899257659912e-01 1.417287141084671021e-01 1.856822520494461060e-01 -3.043539263308048248e-02 -2.089988440275192261e-02 5.993723869323730469e-02 -1.777444928884506226e-01 -1.698094457387924194e-01 2.336194962263107300e-01 -2.819480001926422119e-02 2.123104035854339600e-01 -2.047434598207473755e-01 -5.222243443131446838e-02 4.134591296315193176e-02 -1.776722818613052368e-01 -2.449892759323120117e-01
-1.030618175864219666e-01 -3.102679923176765442e-02 -1.198334917426109314e-01 1.386766284704208374e-01 -5.527313426136970520e-02 1.561361923813819885e-02 3.114961087703704834e-01 4.586880654096603394e-02 -4.202978685498237610e-02 -7.485739886760711670e-02 -8.745671063661575317e-02 1.918315514922142029e-02 -3.372920304536819458e-02 3.010035119950771332e-02 1.937071681022644043e-01 -2.177885025739669800e-01 1.180016323924064636e-01 -3.867538273334503174e-02 4.119071364402770996e-02 -7.226339727640151978e-02 1.785428673028945923e-01 -9.516105800867080688e-02 -2.023289650678634644e-01 -2.172864079475402832e-01 6.028501987457275391e-01 -1.569450199604034424e-01 2.678107321262359619e-01 4.505708068609237671e-02 1.402305066585540771e-01 1.082652583718299866e-01 1.104436069726943970e-01 -3.052668869495391846e-01
-2.222922146320343018e-01 -4.448582231998443604e-02 -3.347037732601165771e-01 4.888550937175750732e-02 -2.091025374829769135e-02 1.610741578042507172e-02 2.225755155086517334e-01 9.843157976865768433e-02 2.066762596368789673e-01 2.245575040578842163e-01 -1.691402345895767212e-01 -1.712262332439422607e-01 1.776095032691955566e-01 7.177944481372833252e-02 3.768650442361831665e-02 -1.653212606906890869e-01 1.024793833494186401e-01 3.532504439353942871e-01 5.311923101544380188e-02 1.807292550802230835e-01 9.965931624174118042e-02 1.616207808256149292e-01 -3.745498359203338623e-01 2.512066066265106201e-01 1.556591782718896866e-02 -2.382213324308395386e-01 1.471608579158782959e-01 -4.241001978516578674e-02 5.275399237871170044e-02 1.164684891700744629e-01 -1.274791778996586800e-03 -2.252428382635116577e-01
-3.054040670394897461e-01 -1.752641648054122925e-01 -1.566307693719863892e-01 1.212749034166336060e-01 -2.623677253723144531e-01 1.195860430598258972e-01 1.368328183889389038e-02 6.622399389743804932e-02 -2.548805177211761475e-01 -4.745932668447494507e-02 6.470731645822525024e-02 1.620510593056678772e-02 -1.949316635727882385e-02 1.733473315834999084e-02 -1.021118015050888062e-01 -1.059529822668991983e-04 2.928235530853271484e-01 -2.719176001846790314e-02 -2.007524818181991577e-01 7.734178006649017334e-02 1.423664540052413940e-01 -1.083229631185531616e-01 -5.817552804946899414e-01 -1.599334031343460083e-01 3.260353952646255493e-02 -2.854183316230773926e-01 4.559564962983131409e-02 -1.306268870830535889e-01 1.775469444692134857e-02 1.456807851791381836e-01 9.336896985769271851e-02 7.465211302042007446e-02
-1.653602272272109985e-01 -2.453078478574752808e-01 -1.167462319135665894e-01 6.373652070760726929e-02 -4.521892964839935303e-02 2.165929079055786133e-01 1.162670925259590149e-01 -4.208289086818695068e-03 -1.993654482066631317e-02 8.193290978670120239e-02 1.675036996603012085e-01 -3.002599477767944336e-01 -2.779844701290130615e-01 6.613618135452270508e-02 1.102631166577339172e-01 1.279921680688858032e-01 7.936698198318481445e-02 1.025109291076660156e-01 -1.209359094500541687e-01 1.437026262283325195e-01 8.827245980501174927e-02 7.188195735216140747e-02 -1.279622912406921387e-01 -2.627970576286315918e-01 1.086825951933860779e-01 4.947777092456817627e-02 1.439388394355773926e-01 2.928482890129089355e-01 -1.822753548622131348e-01 4.183555841445922852e-01 -1.189576163887977600e-01 -3.211968243122100830e-01
8.844052255153656006e-02 -2.863908559083938599e-02 4.538543149828910828e-02 -3.303960263729095459e-01 -3.348586708307266235e-02 1.701769232749938965e-01 -1.511231362819671631e-01 1.478450149297714233e-01 -1.396051347255706787e-01 1.323396712541580200e-01 -1.815400123596191406e-01 -2.063688933849334717e-01 -3.857076168060302734e-01 9.585978835821151733e-02 -3.538444265723228455e-02 -1.459182351827621460e-01 2.609624266624450684e-01 2.538220584392547607e-01 -1.514822095632553101e-01 8.267636597156524658e-02 4.715017601847648621e-02 -1.672143936157226562e-01 -3.577642440795898438e-01 -1.424388885498046875e-01 1.150763332843780518e-01 1.461107879877090454e-01 6.925551593303680420e-02 -2.846211493015289307e-01 -4.895023629069328308e-02 1.858253926038742065e-01 -9.488633275032043457e-02 -7.212994992733001709e-02
2.508747577667236328e-01 -8.446754654869437218e-04 -3.980075120925903320e-01 -1.656362861394882202e-01 6.456226110458374023e-02 1.480946876108646393e-02 1.527733206748962402e-01 1.548034995794296265e-01 1.404364258050918579e-01 -9.340774267911911011e-02 -4.396374151110649109e-02 -2.870788052678108215e-02 4.720982164144515991e-03 9.929640591144561768e-02 -4.509942978620529175e-02 -1.094330772757530212e-01 2.001178860664367676e-01 2.423307895660400391e-01 1.243788301944732666e-01 4.393521845340728760e-01 2.129989266395568848e-01 2.339804619550704956e-01 -3.021454513072967529e-01 -2.510694563388824463e-01 -6.383514404296875000e-02 8.349435403943061829e-03 -6.749518960714340210e-02 -2.089916169643402100e-01 7.033793628215789795e-02 1.473182439804077148e-01 5.940350517630577087e-02 -1.252061780542135239e-02
-3.090366423130035400e-01 -9.424632298760116100e-04 -2.485204041004180908e-01 -1.025379821658134460e-01 -9.205863624811172485e-02 1.722565144300460815e-01 4.268767312169075012e-03 -9.797528618946671486e-04 4.371602833271026611e-02 3.994565308094024658e-01 -2.288886457681655884e-01 -2.048468589782714844e-02 9.286765754222869873e-02 -7.787729799747467041e-02 -2.235548198223114014e-01 -4.425768554210662842e-02 1.057083830237388611e-01 5.291073396801948547e-02 1.957528442144393921e-01 2.691543102264404297e-01 2.044356241822242737e-02 1.154049336910247803e-01 -2.274899184703826904e-01 -3.085630536079406738e-01 2.806437909603118896e-01 6.619653105735778809e-02 1.191781535744667053e-01 1.762547045946121216e-01 -9.890110045671463013e-02 1.513735353946685791e-01 -2.131979763507843018e-01 1.454125940799713135e-01
-2.303783781826496124e-02 -2.118909060955047607e-01 -3.442285656929016113e-01 2.572796642780303955e-01 -1.609157025814056396e-01 1.097699105739593506e-01 1.525700092315673828e-01 -9.223698638379573822e-03 -1.398711204528808594e-01 -2.662142552435398102e-02 -2.605313360691070557e-01 -1.165696457028388977e-01 8.496367931365966797e-02 1.510909944772720337e-01 2.724556624889373779e-01 1.242798045277595520e-01 1.788583248853683472e-01 3.363516926765441895e-01 -9.842150658369064331e-02 4.576675221323966980e-02 1.261060833930969238e-01 -5.944998934864997864e-02 -1.577238291501998901e-01 4.597305785864591599e-03 5.612670909613370895e-03 -3.101103380322456360e-02 1.825355887413024902e-01 -1.951893717050552368e-01 -4.289727285504341125e-02 1.985903233289718628e-01 -4.110969305038452148e-01 5.645699426531791687e-02
-1.338975578546524048e-01 -1.798375546932220459e-01 -1.365978121757507324e-01 -5.028199031949043274e-02 -1.694682687520980835e-01 -3.525582849979400635e-01 8.637345582246780396e-02 2.290925681591033936e-01 -4.564907401800155640e-02 2.360526323318481445e-01 -1.606896519660949707e-01 -3.538151085376739502e-01 -7.526907138526439667e-03 1.728166490793228149e-01 2.746617421507835388e-03 -1.013459861278533936e-01 1.699842512607574463e-01 -1.274961084127426147e-01 -1.754263937473297119e-01 5.031170439906418324e-04 -1.256993561983108521e-01 1.346948593854904175e-01 -1.709399670362472534e-01 3.748726472258567810e-02 2.219304740428924561e-01 -1.296928822994232178e-01 1.023106649518013000e-01 1.395291835069656372e-01 2.921731770038604736e-01 3.465364277362823486e-01 9.640489518642425537e-02 -1.237783506512641907e-01
-8.359906822443008423e-02 2.832846045494079590e-01 -2.813366651535034180e-01 6.133363582193851471e-03 -4.734950140118598938e-03 -1.017762254923582077e-02 1.248724609613418579e-01 -1.547988795209676027e-04 2.752987146377563477e-01 -6.780559569597244263e-02 -1.316954642534255981e-01 -1.457534581422805786e-01 -7.418689131736755371e-02 -1.418668762198649347e-05 -3.038177788257598877e-01 1.658152043819427490e-01 1.371465921401977539e-01 7.412877678871154785e-02 1.911391913890838623e-01 -6.796603649854660034e-02 1.865150220692157745e-02 1.959671080112457275e-02 -3.312273621559143066e-01 -2.365722507238388062e-01 4.723039641976356506e-02 2.819516360759735107e-01 -3.638086840510368347e-02 -2.518116235733032227e-01 1.058740913867950439e-01 4.187300801277160645e-01 -9.309039264917373657e-02 -6.119874771684408188e-03
-8.914678357541561127e-03 5.163419991731643677e-03 -4.717273637652397156e-02 -2.115967273712158203e-01 7.218192517757415771e-02 7.406754791736602783e-02 1.684952229261398315e-01 1.434102356433868408e-01 -1.126619577407836914e-01 3.037605285644531250e-01 -1.804441958665847778e-01 -2.773948311805725098e-01 1.700674146413803101e-01 -9.452823549509048462e-02 -3.927570953965187073e-02 -1.044189408421516418e-01 2.823025360703468323e-02 -2.374935150146484375e-01 1.415174603462219238e-01 3.319972455501556396e-01 9.600032120943069458e-02 1.298921704292297363e-01 -4.037406444549560547e-01 -1.395820230245590210e-01 2.932222783565521240e-01 -1.641162633895874023e-01 2.093494497239589691e-02 -1.633942574262619019e-01 1.060682535171508789e-01 2.467407882213592529e-01 1.196175441145896912e-01 -7.713679224252700806e-02
-1.948707252740859985e-01 8.909280598163604736e-02 -1.768110841512680054e-01 7.245670258998870850e-02 6.453640013933181763e-02 1.178564056754112244e-01 8.042680472135543823e-02 1.187935546040534973e-01 1.647504866123199463e-01 -2.172458618879318237e-01 2.284232527017593384e-01 -1.623153835535049438e-01 -1.944524645805358887e-01 1.391737814992666245e-02 7.203062623739242554e-02 -9.193234890699386597e-02 2.148072719573974609e-01 2.312881872057914734e-02 -1.030481234192848206e-01 4.838364571332931519e-02 -1.194033920764923096e-01 6.309583783149719238e-02 -5.095635056495666504e-01 -2.458739876747131348e-01 1.529996842145919800e-01 -3.791131675243377686e-01 7.627718895673751831e-02 -4.143872112035751343e-02 -1.277044713497161865e-01 2.468529492616653442e-01 1.078657712787389755e-02 1.562570333480834961e-01
[truncated: 3,272,977 more chars]
