# Supplementary material for: The Language of Innovation
Source: PLoS One. 2020 Apr 30;15(4):e0230107. doi: 10.1371/journal.pone.0230107 (PMC7194493; doi:10.1371/journal.pone.0230107)
Supplement: S26 File — (GZ) [file pone.0230107.s026.tar.gz › 2004-2008/V2Run_25_VS_4500_embeddings2004-2008ED32.txt]

1.346282064914703369e-01 -1.272509098052978516e-01 -2.217260003089904785e-01 4.421024769544601440e-02 1.043782606720924377e-01 -1.953221857547760010e-01 9.896251372992992401e-03 5.976925045251846313e-02 -1.571188122034072876e-01 6.206062436103820801e-02 1.509416997432708740e-01 -1.280628740787506104e-01 6.216824054718017578e-02 -2.041884511709213257e-01 2.195927053689956665e-01 -3.577510118484497070e-01 4.664621129631996155e-02 -7.633519172668457031e-02 6.855817139148712158e-02 1.334174908697605133e-02 -5.511254072189331055e-01 1.185016483068466187e-01 1.117396056652069092e-01 4.679163917899131775e-02 -2.842909097671508789e-01 -1.048970669507980347e-01 4.979167878627777100e-02 9.055513888597488403e-02 -8.640448213554918766e-04 2.316683232784271240e-01 2.317553013563156128e-01 -1.309189945459365845e-01
2.093451917171478271e-01 -1.488462239503860474e-01 1.326435357332229614e-01 -2.629373073577880859e-01 6.290559470653533936e-02 -2.038434296846389771e-01 -3.191988170146942139e-01 9.093033522367477417e-02 -1.157494336366653442e-01 1.902763359248638153e-02 1.175762116909027100e-01 -1.698765344917774200e-02 -4.314070940017700195e-02 7.182390987873077393e-02 3.178356448188424110e-03 -4.113579168915748596e-02 2.611771821975708008e-01 -1.771347373723983765e-01 -3.053877316415309906e-02 2.691279910504817963e-02 -9.825465828180313110e-02 2.801924943923950195e-01 -1.061283200979232788e-01 3.170870840549468994e-01 -2.894936501979827881e-01 -8.417014032602310181e-02 -1.360301077365875244e-01 2.396928817033767700e-01 1.117027327418327332e-01 6.631367653608322144e-02 2.983330190181732178e-01 -2.847574055194854736e-01
3.771267831325531006e-02 1.179670393466949463e-01 -2.439157068729400635e-01 -1.531105786561965942e-01 -6.519909948110580444e-02 -6.746121495962142944e-02 -2.639096044003963470e-02 -5.552454292774200439e-02 -1.490469872951507568e-01 1.614612936973571777e-01 1.812085062265396118e-01 1.831508278846740723e-01 -5.479933694005012512e-02 -1.509364396333694458e-01 4.955059885978698730e-01 -6.693419814109802246e-02 1.027567088603973389e-01 -1.423120200634002686e-01 1.984105706214904785e-01 5.181913450360298157e-02 -4.219940304756164551e-02 3.936726450920104980e-01 -8.033739775419235229e-02 -2.157459221780300140e-02 -4.280752316117286682e-02 -2.313309162855148315e-01 6.243456900119781494e-02 2.413949072360992432e-01 -1.614783257246017456e-01 3.228088319301605225e-01 -2.229499071836471558e-02 -1.176852136850357056e-01
2.477358132600784302e-01 1.839763671159744263e-02 -3.512405753135681152e-01 -1.404869705438613892e-01 1.983288303017616272e-02 -2.136543393135070801e-02 -1.579836905002593994e-01 -1.631797105073928833e-01 -1.872467845678329468e-01 2.023846209049224854e-01 6.019184365868568420e-02 -1.350021660327911377e-01 9.313520789146423340e-02 3.708224743604660034e-02 -9.567852318286895752e-02 -1.861068755388259888e-01 3.952125310897827148e-01 -2.410628497600555420e-01 2.926927246153354645e-02 1.498444844037294388e-02 -5.318769812583923340e-02 -1.031313166022300720e-01 2.459434121847152710e-01 9.488692879676818848e-02 -1.661348342895507812e-01 1.098117172659840435e-05 1.306234598159790039e-01 3.978216052055358887e-01 -4.564111679792404175e-02 3.999107331037521362e-02 -2.525176107883453369e-02 -2.923173010349273682e-01
-1.387937739491462708e-02 -1.913001090288162231e-01 -2.886231839656829834e-01 9.685577452182769775e-02 -1.877706646919250488e-01 -5.090789124369621277e-02 -1.562713980674743652e-01 7.389035820960998535e-02 -3.769839107990264893e-01 1.733594089746475220e-01 -1.653708070516586304e-01 2.426182180643081665e-01 -1.207909826189279556e-02 -2.110935747623443604e-01 1.136434301733970642e-01 1.929783262312412262e-02 1.902761161327362061e-01 -1.157939210534095764e-01 1.167401149868965149e-01 -1.043269708752632141e-01 -1.475292816758155823e-02 -2.434199675917625427e-02 1.886286735534667969e-01 3.346864581108093262e-01 -2.505680620670318604e-01 2.991544455289840698e-02 -1.666409336030483246e-02 2.855563163757324219e-01 -9.131721220910549164e-03 1.102329269051551819e-01 3.030941784381866455e-01 -1.195427998900413513e-01
2.292351722717285156e-01 -1.887190788984298706e-01 -2.077070623636245728e-01 -1.979483366012573242e-01 -3.853296488523483276e-02 8.016873896121978760e-02 2.094568014144897461e-01 5.431685969233512878e-02 -1.189490258693695068e-01 3.612805902957916260e-01 -1.793736964464187622e-01 4.592808336019515991e-02 -4.000388830900192261e-02 -1.180465519428253174e-01 6.016474217176437378e-02 -1.990215629339218140e-01 3.403415977954864502e-01 -1.779085248708724976e-01 4.870217666029930115e-02 -4.950990155339241028e-02 1.434100419282913208e-01 1.463684905320405960e-02 -2.045223712921142578e-01 1.555355489253997803e-01 -2.839709818363189697e-01 2.789703896269202232e-03 -5.581793561577796936e-02 2.766883969306945801e-01 -1.921851336956024170e-01 1.886529773473739624e-01 1.442688852548599243e-01 -2.104484587907791138e-01
4.253603518009185791e-01 -1.634728610515594482e-01 -3.560442030429840088e-01 -2.021241039037704468e-01 -1.332461684942245483e-01 6.928911805152893066e-02 -6.311226636171340942e-02 1.240556016564369202e-01 -3.400796651840209961e-01 5.285685881972312927e-02 -5.889821797609329224e-02 1.429386138916015625e-01 8.823791146278381348e-02 1.190953031182289124e-01 -4.971183091402053833e-02 -6.847962737083435059e-02 2.876732647418975830e-01 -1.892175674438476562e-01 2.038310319185256958e-01 -7.245148718357086182e-02 -5.756092071533203125e-02 -1.157939136028289795e-01 -5.960903316736221313e-02 9.235501289367675781e-02 -3.018600642681121826e-01 -2.930547855794429779e-02 1.386523991823196411e-01 1.366674341261386871e-02 -1.449101567268371582e-01 6.448707729578018188e-02 2.765241265296936035e-01 -6.437343358993530273e-02
3.404148817062377930e-01 -1.804979890584945679e-01 -1.333626359701156616e-01 -2.638223469257354736e-01 -3.280736878514289856e-02 -1.542884409427642822e-01 1.168196424841880798e-01 -4.853580892086029053e-02 -1.067174449563026428e-01 1.887644827365875244e-01 1.988587230443954468e-01 -1.884388625621795654e-01 -5.943524092435836792e-02 -5.909797549247741699e-02 1.072153821587562561e-01 7.139226794242858887e-02 2.747953236103057861e-01 2.514534257352352142e-02 9.084533154964447021e-02 -2.493570297956466675e-01 -3.323965966701507568e-01 1.515543758869171143e-01 -1.987373828887939453e-02 3.553581237792968750e-01 9.050086140632629395e-03 4.103793948888778687e-02 -1.149107441306114197e-01 2.964664697647094727e-01 -9.337366372346878052e-02 4.471974819898605347e-02 1.122530847787857056e-01 -2.113897800445556641e-01
1.499563157558441162e-01 -2.117602825164794922e-01 -1.656363159418106079e-01 3.648169338703155518e-02 1.095198690891265869e-01 1.824672371149063110e-01 4.852973669767379761e-02 -5.289347097277641296e-02 -2.140292674303054810e-01 9.094573557376861572e-02 5.631402134895324707e-02 -4.714370146393775940e-02 1.500305235385894775e-01 -2.453946471214294434e-01 1.842553541064262390e-02 -2.582802437245845795e-03 2.505947649478912354e-01 -2.641300261020660400e-01 2.861098647117614746e-01 -1.537721008062362671e-01 8.808504790067672729e-02 -1.191770732402801514e-01 -5.561995133757591248e-02 1.148860007524490356e-01 -1.632989943027496338e-01 7.799939811229705811e-02 1.944791674613952637e-01 4.634642601013183594e-01 -2.737431526184082031e-01 1.237594783306121826e-01 2.083653360605239868e-01 -1.247159838676452637e-01
4.890549778938293457e-01 -2.493094801902770996e-01 -1.524597853422164917e-01 -1.836668252944946289e-01 -9.852795302867889404e-02 -7.023654133081436157e-02 -1.212477236986160278e-01 -1.382182538509368896e-01 -1.705515570938587189e-02 3.280721232295036316e-02 1.495987921953201294e-01 -8.696774393320083618e-02 1.352371424436569214e-01 -2.038166224956512451e-01 2.065660804510116577e-01 1.368573307991027832e-01 2.498313039541244507e-01 -6.225500628352165222e-02 1.157490611076354980e-01 -7.016676664352416992e-02 1.751318573951721191e-02 1.884469389915466309e-01 1.151688620448112488e-01 -1.078472286462783813e-01 -2.582410871982574463e-01 -1.499988436698913574e-01 1.740901730954647064e-02 3.854999542236328125e-01 1.139308698475360870e-02 2.402093634009361267e-02 2.342020273208618164e-01 -4.148419573903083801e-02
-4.570603743195533752e-02 -1.149775907397270203e-01 -1.407023072242736816e-01 -1.996440440416336060e-01 1.897732168436050415e-02 -3.076781630516052246e-01 -3.029324486851692200e-02 -1.291490197181701660e-01 -1.171387508511543274e-01 2.630340456962585449e-01 8.645595982670783997e-03 2.500832080841064453e-01 2.908662706613540649e-02 -2.315104603767395020e-01 6.577906012535095215e-02 -1.119598820805549622e-01 8.358218520879745483e-02 9.224174916744232178e-02 1.429575979709625244e-01 1.804029196500778198e-01 7.208542898297309875e-03 8.940599858760833740e-02 7.859457284212112427e-02 1.504117157310247421e-02 -9.016800671815872192e-02 1.790108978748321533e-01 4.831438418477773666e-03 2.907845079898834229e-01 5.658429116010665894e-02 4.981989562511444092e-01 3.190949261188507080e-01 -1.862213462591171265e-01
1.930790543556213379e-01 -2.703689336776733398e-01 -3.087888062000274658e-01 -1.856444031000137329e-02 1.168489828705787659e-01 6.408874690532684326e-02 1.408294737339019775e-01 1.019670143723487854e-01 -2.538362145423889160e-01 2.328542321920394897e-01 -1.713284254074096680e-01 -9.488847106695175171e-03 -3.784494474530220032e-02 3.934270143508911133e-02 -2.635578252375125885e-02 -1.379039585590362549e-01 6.732559949159622192e-02 -1.763522177934646606e-01 -4.768839478492736816e-02 1.412349045276641846e-01 3.038330702111124992e-03 -1.200164668262004852e-02 -8.516334742307662964e-02 3.215157687664031982e-01 -2.883377075195312500e-01 -1.274239122867584229e-01 4.301101341843605042e-02 3.921172916889190674e-01 -2.012974023818969727e-01 3.353874385356903076e-02 2.823445498943328857e-01 -1.736866831779479980e-01
1.238942071795463562e-01 8.105708658695220947e-02 -2.635028660297393799e-01 -7.750292122364044189e-02 -1.037885155528783798e-02 1.715341359376907349e-01 3.661404550075531006e-02 2.068237960338592529e-02 -1.979011446237564087e-01 2.807185053825378418e-01 9.000626951456069946e-02 1.108338236808776855e-01 1.107431203126907349e-01 -3.764484822750091553e-02 2.629446685314178467e-01 -1.267646551132202148e-01 3.296326398849487305e-01 -9.153685718774795532e-02 -8.015023916959762573e-02 9.440153837203979492e-02 9.138771146535873413e-02 4.641965776681900024e-02 -1.043748185038566589e-01 1.423644572496414185e-01 -2.331099286675453186e-02 -1.257360726594924927e-01 8.765975013375282288e-03 3.984431028366088867e-01 -2.036431282758712769e-01 -1.126481145620346069e-01 3.996270000934600830e-01 -2.664714753627777100e-01
1.891301274299621582e-01 -2.271216064691543579e-01 -1.836121529340744019e-01 -5.956486985087394714e-02 -1.647900938987731934e-01 2.006378397345542908e-02 5.561114102602005005e-02 9.316691756248474121e-02 -4.490693807601928711e-01 4.078593477606773376e-02 -4.741228371858596802e-02 2.086911350488662720e-01 -6.998734176158905029e-02 -1.102573275566101074e-01 -8.293445408344268799e-02 -2.199611067771911621e-01 1.414916366338729858e-01 -1.678048819303512573e-01 7.996557652950286865e-02 -2.223865687847137451e-02 1.411439757794141769e-02 -6.417007744312286377e-02 -1.179852262139320374e-01 9.090158343315124512e-02 -1.517362296581268311e-01 -1.379917096346616745e-02 1.491456627845764160e-01 4.316705167293548584e-01 5.395237356424331665e-02 2.215044647455215454e-01 2.757490277290344238e-01 -2.706138193607330322e-01
-1.216137483716011047e-01 -1.451518535614013672e-01 -2.603240013122558594e-01 -1.325192451477050781e-01 -5.269111320376396179e-02 -2.371332049369812012e-01 4.345768690109252930e-02 1.988304555416107178e-01 -3.357878029346466064e-01 1.332766562700271606e-01 1.457758098840713501e-01 1.440189927816390991e-01 2.458147555589675903e-01 -1.817220300436019897e-01 3.561945259571075439e-01 1.388723403215408325e-01 2.546536624431610107e-01 -7.750580459833145142e-02 1.616977155208587646e-01 2.290300875902175903e-01 -4.045525193214416504e-02 3.224961757659912109e-01 -1.677270047366619110e-02 2.246306464076042175e-02 -1.289739161729812622e-01 9.878696501255035400e-02 1.953322142362594604e-01 5.864383652806282043e-02 -2.217107824981212616e-02 1.938122957944869995e-01 6.571737676858901978e-02 -4.604001995176076889e-03
2.717609703540802002e-01 -1.722711026668548584e-01 -1.516659557819366455e-01 -6.146168708801269531e-02 -1.660005450248718262e-01 -2.384240478277206421e-01 -2.123704850673675537e-01 -1.515527963638305664e-01 -1.995834559202194214e-01 5.099060758948326111e-02 1.018814966082572937e-01 2.862766757607460022e-02 2.171697765588760376e-01 -8.221355825662612915e-02 -4.703509621322154999e-03 -1.897588819265365601e-01 1.824887245893478394e-01 2.099622786045074463e-01 1.593922674655914307e-01 7.765448093414306641e-02 -3.826317191123962402e-01 1.299107521772384644e-01 -8.685902506113052368e-02 1.371369212865829468e-01 -1.340238302946090698e-01 -3.051980137825012207e-01 5.628851242363452911e-03 1.413350254297256470e-01 6.949552893638610840e-02 -1.384862363338470459e-01 1.834598034620285034e-01 -2.939271926879882812e-01
2.453406006097793579e-01 -1.407258026301860809e-02 -1.535069793462753296e-01 -1.971109211444854736e-01 1.210420802235603333e-01 -2.736741304397583008e-02 -1.522101610898971558e-01 1.163049489259719849e-01 -2.140660881996154785e-01 2.424911856651306152e-01 -5.895355343818664551e-02 -1.335010305047035217e-02 -1.000244840979576111e-01 2.344916388392448425e-02 8.197633433155715466e-04 -1.331957131624221802e-01 3.390790820121765137e-01 -3.435429036617279053e-01 -3.510338068008422852e-02 -1.319755315780639648e-01 -1.671673357486724854e-01 -3.186343982815742493e-02 -4.414904862642288208e-02 8.132120594382286072e-03 -9.079546481370925903e-02 4.249839857220649719e-02 2.723598182201385498e-01 4.035201668739318848e-01 4.087613523006439209e-02 1.877794414758682251e-02 3.881543874740600586e-01 7.844843715429306030e-02
2.054028660058975220e-01 -1.904647499322891235e-01 -1.402878910303115845e-01 -3.922730684280395508e-01 -2.284017056226730347e-01 1.449613552540540695e-02 -1.429906189441680908e-01 -2.805812060832977295e-01 -2.603951394557952881e-01 -6.748011708259582520e-02 1.342811733484268188e-01 2.964673936367034912e-02 2.736724615097045898e-01 5.825098231434822083e-02 1.212003752589225769e-01 2.846303395926952362e-02 3.464597463607788086e-01 5.973401665687561035e-02 6.610347330570220947e-02 2.098236829042434692e-01 2.765606157481670380e-02 2.020169794559478760e-01 5.974163860082626343e-02 7.979154586791992188e-02 -2.629524469375610352e-01 5.651553720235824585e-02 4.774989560246467590e-02 2.615988552570343018e-01 1.034329608082771301e-01 -2.496763318777084351e-02 3.228325769305229187e-02 -1.801107078790664673e-01
-7.406646013259887695e-02 -1.056560799479484558e-01 -4.306792020797729492e-01 -1.427489817142486572e-01 -1.560272574424743652e-01 7.166841626167297363e-02 2.243248224258422852e-01 1.423460692167282104e-01 -8.475881069898605347e-02 -8.946820348501205444e-02 2.560308575630187988e-01 3.647973388433456421e-02 2.494684010744094849e-01 -1.389203965663909912e-01 4.353504180908203125e-01 -2.563680894672870636e-02 -1.488404273986816406e-01 -1.868977099657058716e-01 1.734755486249923706e-01 7.245213538408279419e-02 -1.923645287752151489e-01 1.682351529598236084e-01 -7.379130925983190536e-03 -9.430765360593795776e-02 -1.912133842706680298e-01 -7.397090643644332886e-02 6.951028853654861450e-02 2.282950729131698608e-01 -6.499675661325454712e-02 2.309937477111816406e-01 1.142145879566669464e-02 1.586068235337734222e-02
8.422917127609252930e-02 -2.960808575153350830e-01 -3.518556952476501465e-01 -3.322785347700119019e-02 -1.995762437582015991e-02 1.038621645420789719e-02 1.838149577379226685e-01 8.657572790980339050e-03 -2.098922431468963623e-01 2.700721025466918945e-01 -1.448024660348892212e-01 -5.998877063393592834e-02 2.569384872913360596e-01 -1.486127823591232300e-01 2.453935593366622925e-01 -2.236840426921844482e-01 8.260550349950790405e-02 -1.556299328804016113e-01 5.478208884596824646e-02 4.042685404419898987e-02 8.556374907493591309e-02 6.531805545091629028e-02 5.397630482912063599e-02 5.021740868687629700e-02 -1.969327479600906372e-01 -3.729361668229103088e-02 8.393189311027526855e-02 3.742345571517944336e-01 -2.266641557216644287e-01 -1.576029360294342041e-01 2.490226924419403076e-01 -1.668846309185028076e-01
-2.251954078674316406e-01 8.137461729347705841e-03 -8.889431506395339966e-02 -1.540618240833282471e-01 -1.184373795986175537e-01 -2.176198363304138184e-01 -7.544270157814025879e-02 -8.848275989294052124e-02 -1.600898355245590210e-01 2.366546839475631714e-01 1.542589347809553146e-02 7.920159399509429932e-02 9.773641079664230347e-02 -8.130104839801788330e-02 1.891654729843139648e-01 -2.064528614282608032e-01 -4.482354968786239624e-02 -2.364463061094284058e-01 3.713292777538299561e-01 1.658038198947906494e-01 -2.344308979809284210e-02 9.735323488712310791e-02 -3.214643150568008423e-02 1.095720529556274414e-01 -3.063263297080993652e-01 -7.470975071191787720e-02 1.664171814918518066e-01 9.617903083562850952e-02 -9.821362793445587158e-02 4.460371136665344238e-01 2.589334547519683838e-01 -4.000398516654968262e-02
3.130110204219818115e-01 4.323998838663101196e-02 -2.228877693414688110e-01 9.604097902774810791e-02 7.917178794741630554e-03 -3.715439513325691223e-02 1.784923374652862549e-01 -3.676370531320571899e-02 -1.674292683601379395e-01 2.984745800495147705e-01 -5.320067703723907471e-02 1.918066591024398804e-01 2.486984878778457642e-01 -7.747654616832733154e-02 -2.553130388259887695e-01 -2.134987413883209229e-01 3.156177401542663574e-01 -3.024798929691314697e-01 1.432261429727077484e-02 -1.039573773741722107e-01 -4.572622478008270264e-02 1.129556372761726379e-01 -1.283093839883804321e-01 1.760477125644683838e-01 -1.352743357419967651e-01 -1.552954763174057007e-01 1.635366701520979404e-03 2.228131294250488281e-01 -2.254201024770736694e-01 -6.535684317350387573e-02 1.083178818225860596e-01 -2.189247012138366699e-01
2.157034724950790405e-01 -1.265905518084764481e-02 -2.741187810897827148e-01 -1.115506365895271301e-01 -4.174308851361274719e-02 1.783389039337635040e-02 1.554579436779022217e-01 -1.365455426275730133e-02 -2.370956242084503174e-01 1.176757663488388062e-01 3.394429013133049011e-02 1.837711930274963379e-01 -8.759120106697082520e-02 -4.430530592799186707e-02 -1.703473180532455444e-01 -1.031979918479919434e-01 2.480680495500564575e-01 -2.325806170701980591e-01 6.791509687900543213e-02 5.924867931753396988e-03 3.343947231769561768e-02 -3.566936776041984558e-02 -5.518982186913490295e-02 9.473727643489837646e-02 -3.680923283100128174e-01 -1.964285522699356079e-01 -4.483202844858169556e-02 2.965658605098724365e-01 -9.050967544317245483e-02 -9.739698842167854309e-03 4.977243840694427490e-01 -1.740095913410186768e-01
-5.669189989566802979e-02 -1.266326904296875000e-01 -2.005257010459899902e-01 -1.448860466480255127e-01 -6.510308384895324707e-02 -1.767009347677230835e-01 8.958598598837852478e-03 -1.319510787725448608e-01 -3.145202994346618652e-02 1.934997290372848511e-01 -3.557948023080825806e-02 8.740367740392684937e-02 -1.367822103202342987e-02 9.346840530633926392e-02 8.035831153392791748e-02 -2.896881662309169769e-02 5.892623960971832275e-02 -2.322701364755630493e-01 2.300011366605758667e-02 1.256793737411499023e-01 -7.981875538825988770e-02 2.843440175056457520e-01 -1.678567677736282349e-01 1.841479390859603882e-01 -3.114101886749267578e-01 1.672365367412567139e-01 3.917128592729568481e-02 9.549940377473831177e-02 -1.105072125792503357e-01 5.769398212432861328e-01 2.377669364213943481e-01 -2.068320959806442261e-01
1.435526460409164429e-01 -3.555482923984527588e-01 -3.447158336639404297e-01 -3.264963254332542419e-02 -6.655219942331314087e-03 -1.429689675569534302e-01 6.374604254961013794e-02 9.286122769117355347e-02 -1.144864931702613831e-01 2.120625972747802734e-01 -9.721384942531585693e-02 2.884115874767303467e-01 -6.246251519769430161e-03 5.020351707935333252e-02 5.058062076568603516e-02 1.119299530982971191e-01 7.789299637079238892e-02 -3.182708323001861572e-01 -8.566826581954956055e-02 -4.691748321056365967e-02 -8.050365000963211060e-02 -1.555691361427307129e-01 -1.006854102015495300e-01 -7.009687274694442749e-02 -3.239467442035675049e-01 5.789878778159618378e-04 -1.244532391428947449e-01 3.776176571846008301e-01 -1.039489209651947021e-01 2.532901763916015625e-01 1.199379488825798035e-01 -1.286341100931167603e-01
2.676796317100524902e-01 -2.693637907505035400e-01 -2.513309717178344727e-01 2.278946898877620697e-02 -1.908791661262512207e-01 -8.971336483955383301e-02 2.815304696559906006e-02 8.434300124645233154e-02 -3.357515335083007812e-01 1.790167987346649170e-01 -2.544841542840003967e-02 1.619307696819305420e-02 -2.222414463758468628e-01 -2.310210168361663818e-01 -9.789558127522468567e-03 -2.362746931612491608e-02 3.315068185329437256e-01 -8.577913045883178711e-02 5.232000723481178284e-02 7.917090505361557007e-02 -1.354198306798934937e-01 -8.640250563621520996e-02 -1.406753659248352051e-01 1.871476918458938599e-01 -3.260724544525146484e-01 -1.468174755573272705e-01 -2.805207855999469757e-02 2.336371392011642456e-01 -4.892700165510177612e-02 1.412944644689559937e-01 2.775726318359375000e-01 -3.283216059207916260e-02
-3.129598498344421387e-01 -2.123706974089145660e-02 -3.993392884731292725e-01 -2.393083870410919189e-01 -1.615082621574401855e-01 -2.001156508922576904e-01 2.038399875164031982e-01 1.027784794569015503e-01 -1.230112835764884949e-01 3.267030417919158936e-02 3.200119137763977051e-01 1.288283616304397583e-01 -1.000844985246658325e-01 6.872075609862804413e-03 1.662217676639556885e-01 -7.084805518388748169e-02 1.684956136159598827e-03 4.473349079489707947e-03 4.784856736660003662e-02 1.848605573177337646e-01 -2.038633823394775391e-01 1.982391178607940674e-01 5.467978492379188538e-02 2.785101532936096191e-01 -5.424845591187477112e-02 1.840911805629730225e-01 8.849246799945831299e-02 2.643324136734008789e-01 -1.362035572528839111e-01 2.282826006412506104e-01 3.784508630633354187e-02 6.456374377012252808e-02
2.603254318237304688e-01 2.716915868222713470e-02 -1.096784397959709167e-01 -9.207884967327117920e-02 3.367181867361068726e-03 2.217392474412918091e-01 -7.858874648809432983e-02 -4.723381623625755310e-02 -1.245749518275260925e-01 2.136122137308120728e-01 -1.091371551156044006e-01 2.146557718515396118e-01 7.525268197059631348e-02 -9.944750368595123291e-02 -4.457092657685279846e-02 -1.033832132816314697e-01 4.081813693046569824e-01 -1.606121808290481567e-01 -1.475363373756408691e-01 -1.163437366485595703e-01 -4.907603841274976730e-03 -1.575713045895099640e-02 1.233561858534812927e-01 2.357360124588012695e-01 -2.299011945724487305e-01 -4.442246854305267334e-01 1.697235181927680969e-02 2.655233144760131836e-01 -6.241819635033607483e-02 -9.236419945955276489e-02 1.260840743780136108e-01 -2.407409697771072388e-01
3.278561532497406006e-01 5.746452137827873230e-02 -2.970233857631683350e-01 -2.264764755964279175e-01 3.456750139594078064e-02 -4.797647148370742798e-02 6.967786699533462524e-02 -1.082586348056793213e-01 -3.130316734313964844e-01 -2.305260114371776581e-02 1.869899630546569824e-01 -9.805772453546524048e-02 -8.266496472060680389e-03 -9.696947038173675537e-02 2.294180840253829956e-01 2.714585885405540466e-02 2.897450923919677734e-01 -1.429085880517959595e-01 -1.312626004219055176e-01 -1.259147673845291138e-01 1.955929584801197052e-02 1.509244143962860107e-01 1.184750422835350037e-01 1.105150803923606873e-01 -2.789700031280517578e-01 4.683547466993331909e-02 1.345077157020568848e-01 1.114760115742683411e-01 -8.507713675498962402e-02 -2.671021521091461182e-01 3.132488727569580078e-01 -2.226350754499435425e-01
-4.653213918209075928e-02 4.516135901212692261e-02 -1.815112233161926270e-01 -1.061078011989593506e-01 -5.269824340939521790e-02 -1.953665912151336670e-01 4.050773382186889648e-02 1.459937822073698044e-02 -3.581266701221466064e-01 1.751594841480255127e-01 1.418334692716598511e-01 1.524006575345993042e-01 1.033724024891853333e-01 -8.730824291706085205e-02 3.633092939853668213e-01 -9.840870648622512817e-02 4.375147819519042969e-02 -2.773752510547637939e-01 2.080384790897369385e-01 1.257276833057403564e-01 -1.120233014225959778e-01 2.079065740108489990e-01 2.620650641620159149e-02 8.188338577747344971e-02 -3.512355387210845947e-01 1.116695404052734375e-01 -1.889974251389503479e-02 1.466748267412185669e-01 7.396951317787170410e-02 3.850416839122772217e-01 -1.075206995010375977e-01 -1.497492045164108276e-01
7.447133213281631470e-02 -1.289850324392318726e-01 -2.248556762933731079e-01 -1.418498456478118896e-01 -1.563207060098648071e-02 -1.545797735452651978e-01 9.237103164196014404e-02 -1.231786459684371948e-01 -3.365591466426849365e-01 1.557844430208206177e-01 1.616487801074981689e-01 -1.212030649185180664e-02 4.958791658282279968e-02 -2.845508418977260590e-02 4.390973150730133057e-01 -1.778184920549392700e-01 5.838818475604057312e-02 -1.865908801555633545e-01 8.222728222608566284e-02 2.583587765693664551e-01 -1.332709658890962601e-02 1.908208131790161133e-01 -1.070212349295616150e-01 6.520064920186996460e-02 -9.623923897743225098e-02 5.144514143466949463e-03 6.618008762598037720e-02 2.317061275243759155e-01 -1.364954859018325806e-01 4.507038891315460205e-01 -6.768932193517684937e-02 -1.002217829227447510e-01
-1.381493825465440750e-02 -1.691909283399581909e-01 -2.224444150924682617e-01 -2.137752920389175415e-01 1.140844915062189102e-02 -1.189964190125465393e-01 4.230359569191932678e-02 -3.654246404767036438e-02 -2.687833309173583984e-01 2.677084803581237793e-01 2.029279023408889771e-01 1.216273941099643707e-02 1.028058305382728577e-01 -1.365146338939666748e-01 3.438747227191925049e-01 1.032149884849786758e-02 1.511602848768234253e-01 -1.025081276893615723e-01 2.880421280860900879e-01 1.895128637552261353e-01 -1.734253764152526855e-02 2.767139673233032227e-01 -6.301788985729217529e-02 -8.193398267030715942e-02 -1.731669753789901733e-01 -9.796693176031112671e-02 -7.012810558080673218e-02 2.249526679515838623e-01 -8.788852393627166748e-02 3.897853791713714600e-01 -1.190309524536132812e-01 -1.306043416261672974e-01
2.571404278278350830e-01 7.530654780566692352e-03 -1.997283995151519775e-01 -3.274165987968444824e-01 1.952406466007232666e-01 -2.128092348575592041e-01 6.237580999732017517e-02 -2.081057876348495483e-01 -9.685225784778594971e-02 -3.467703983187675476e-02 -6.477009505033493042e-03 -7.786146551370620728e-02 2.194201499223709106e-01 2.115367650985717773e-01 1.173746306449174881e-02 8.909748494625091553e-02 1.560222059488296509e-01 -2.476452589035034180e-01 1.172794848680496216e-01 -2.327922172844409943e-02 -2.457226812839508057e-01 1.358591765165328979e-01 1.345832645893096924e-02 3.060775697231292725e-01 3.260044753551483154e-02 6.420281529426574707e-02 5.363697931170463562e-02 2.644587159156799316e-01 -3.534599542617797852e-01 -4.838419333100318909e-02 1.424642205238342285e-01 -2.005657702684402466e-01
2.777885198593139648e-01 -1.698762476444244385e-01 -2.002024203538894653e-01 -4.046258702874183655e-02 -1.102937571704387665e-02 1.548668295145034790e-01 7.130645960569381714e-02 -6.223991885781288147e-02 -3.148995339870452881e-01 1.127475127577781677e-01 -3.418027982115745544e-02 2.141896933317184448e-01 -1.175418719649314880e-01 -1.445715427398681641e-01 -9.981873631477355957e-02 -1.896627480164170265e-03 4.556946158409118652e-01 -1.080718562006950378e-01 8.280097693204879761e-02 2.116186916828155518e-01 9.827242791652679443e-02 4.109944775700569153e-02 -9.696294553577899933e-03 1.690048165619373322e-02 -3.200092017650604248e-01 -1.176566854119300842e-01 -4.243898671120405197e-03 4.222336709499359131e-01 4.759423062205314636e-02 5.351216997951269150e-03 1.811437159776687622e-01 -5.685972794890403748e-02
2.924994528293609619e-01 1.469103842973709106e-01 -1.277718991041183472e-01 -2.780473232269287109e-01 -1.479495018720626831e-01 -2.231104671955108643e-01 -9.415690600872039795e-02 5.070973932743072510e-02 -1.014372110366821289e-01 1.757024377584457397e-01 -1.370083987712860107e-01 1.857163161039352417e-01 -1.895284354686737061e-01 -7.000266760587692261e-02 1.043433174490928650e-01 -1.509400755167007446e-01 5.160015821456909180e-01 -2.495057135820388794e-02 -4.173041507601737976e-02 -1.263866573572158813e-01 -1.466966271400451660e-01 1.722543537616729736e-01 -1.384436190128326416e-01 2.688141763210296631e-01 -8.689895272254943848e-02 -2.862750366330146790e-02 2.326267808675765991e-01 5.539038032293319702e-02 -6.250427570194005966e-03 4.537884145975112915e-02 4.476328194141387939e-02 2.243571281433105469e-01
1.493210345506668091e-01 -9.518504887819290161e-02 -2.449485510587692261e-01 -1.901474744081497192e-01 -4.390120878815650940e-02 -1.326698809862136841e-01 -1.559271067380905151e-01 -2.222467660903930664e-01 -7.033526897430419922e-02 -3.764315694570541382e-02 -1.138036474585533142e-01 -5.104863271117210388e-02 4.975523799657821655e-02 -9.533476829528808594e-02 1.755180358886718750e-01 -3.454944863915443420e-02 1.386521756649017334e-01 2.327654138207435608e-02 2.120795696973800659e-01 6.483111530542373657e-03 -1.796343326568603516e-01 -2.321255579590797424e-02 1.784497499465942383e-01 1.836848072707653046e-02 -4.332084059715270996e-01 3.166181743144989014e-01 2.323496192693710327e-01 5.528922751545906067e-02 -6.333772838115692139e-02 3.453003466129302979e-01 2.129640281200408936e-01 -2.653930187225341797e-01
1.612363606691360474e-01 2.138083577156066895e-01 -1.706843227148056030e-01 1.223686859011650085e-01 6.455337256193161011e-02 -3.861501580104231834e-03 -2.431847751140594482e-01 1.065048109740018845e-02 -2.697442173957824707e-01 2.775554955005645752e-01 2.661712467670440674e-01 1.866177320480346680e-01 -5.056103225797414780e-03 -4.687155783176422119e-02 3.972188755869865417e-02 8.748772740364074707e-02 -3.935426846146583557e-02 -2.272976785898208618e-01 -2.645716071128845215e-02 7.292582839727401733e-02 -1.558760702610015869e-01 3.325661271810531616e-02 -4.296235367655754089e-02 9.058374911546707153e-02 -3.168095350265502930e-01 1.162816509604454041e-01 2.993270456790924072e-01 1.609682142734527588e-01 -9.014473110437393188e-02 3.301765918731689453e-01 2.860476970672607422e-01 -1.754187941551208496e-01
-1.805811561644077301e-02 -1.944144442677497864e-02 -1.313244849443435669e-01 -1.278865039348602295e-01 -9.975187480449676514e-02 -2.893808484077453613e-01 1.661382168531417847e-01 2.100986838340759277e-01 -3.822222650051116943e-01 -1.436125338077545166e-01 2.845839262008666992e-01 -1.560716237872838974e-02 1.810249835252761841e-01 1.191271990537643433e-01 2.353658527135848999e-01 5.099860136397182941e-04 1.302380859851837158e-01 -2.530627548694610596e-01 1.787219643592834473e-01 1.130868941545486450e-01 2.867612056434154510e-02 1.463303416967391968e-01 -1.020053252577781677e-01 1.202766075730323792e-01 -1.017598360776901245e-01 -2.089781016111373901e-01 1.864647418260574341e-01 1.740000993013381958e-01 -1.810192912817001343e-01 2.971446514129638672e-01 -5.602470133453607559e-03 -1.922113895416259766e-01
1.569734662771224976e-01 -1.993641853332519531e-01 -8.574452251195907593e-02 -1.165983602404594421e-01 -7.227224111557006836e-02 9.104049205780029297e-02 1.794683486223220825e-01 1.155670136213302612e-01 -2.539493441581726074e-01 1.117189526557922363e-01 7.709437981247901917e-03 3.525757789611816406e-01 -5.477883294224739075e-02 -1.177724357694387436e-02 8.963186293840408325e-02 -5.646326765418052673e-02 1.477774530649185181e-01 -1.460346281528472900e-01 4.159764572978019714e-02 7.486249506473541260e-02 -7.173386961221694946e-02 -2.722385227680206299e-01 1.623412072658538818e-01 1.158675774931907654e-01 -3.367007970809936523e-01 2.060816250741481781e-02 -1.911040022969245911e-02 4.065922200679779053e-01 -2.314063608646392822e-01 2.983371019363403320e-01 1.985419392585754395e-01 -9.435042738914489746e-02
2.388565540313720703e-01 -2.129922360181808472e-01 -3.540987670421600342e-01 1.056961566209793091e-01 -1.213043555617332458e-01 -9.319136291742324829e-02 -1.398830302059650421e-02 -1.714095622301101685e-01 -3.730713948607444763e-02 6.325677782297134399e-02 6.518470495939254761e-02 1.783088445663452148e-01 -8.546248078346252441e-03 5.298414453864097595e-02 -5.155128240585327148e-02 -3.266618400812149048e-02 3.033580183982849121e-01 -3.354738652706146240e-01 8.615233004093170166e-02 -9.378195740282535553e-03 -7.641112059354782104e-02 3.854095935821533203e-02 3.378511639311909676e-03 2.159532010555267334e-01 -1.909290105104446411e-01 2.252129763364791870e-01 9.417604655027389526e-02 3.616898059844970703e-01 -2.218200266361236572e-01 2.319143414497375488e-01 2.421917915344238281e-01 -7.380802929401397705e-02
1.146326661109924316e-01 -5.307300016283988953e-02 -1.012523025274276733e-01 -2.389761507511138916e-01 4.037632420659065247e-02 -3.402368426322937012e-01 2.559472434222698212e-02 -2.171368747949600220e-01 -2.831116914749145508e-01 4.569998383522033691e-02 -1.764741539955139160e-01 -5.438083782792091370e-03 6.430114805698394775e-02 2.162157893180847168e-01 1.128904521465301514e-01 2.211625277996063232e-01 3.305807113647460938e-01 -7.570441067218780518e-02 2.217859588563442230e-02 -1.903875917196273804e-01 7.096599787473678589e-03 -1.433035079389810562e-02 -1.954710781574249268e-01 9.158734977245330811e-02 -3.268281221389770508e-01 1.181141356937587261e-03 1.783337593078613281e-01 3.315932452678680420e-01 9.070070087909698486e-02 4.656645283102989197e-02 1.361556500196456909e-01 2.222974002361297607e-01
5.031888186931610107e-02 -9.468416869640350342e-02 -3.023325204849243164e-01 9.245187789201736450e-02 -1.638233214616775513e-01 1.982743889093399048e-01 1.825602352619171143e-01 -3.891962394118309021e-02 -2.433644831180572510e-01 1.578848659992218018e-01 -2.641077153384685516e-02 1.313410699367523193e-02 -2.365514785051345825e-01 4.640105366706848145e-02 -9.149339981377124786e-03 -5.191769450902938843e-02 2.556310892105102539e-01 -2.422529757022857666e-01 1.979593634605407715e-01 4.364545643329620361e-02 -8.902063965797424316e-02 6.735415663570165634e-04 4.727559536695480347e-02 3.129656985402107239e-02 -3.190527260303497314e-01 -2.273292690515518188e-01 1.528953760862350464e-01 3.071825206279754639e-01 -1.923548132181167603e-01 2.290903031826019287e-01 2.887820601463317871e-01 -1.459072381258010864e-01
4.453952983021736145e-02 -1.576179116964340210e-01 -2.497008293867111206e-01 -2.240433841943740845e-01 4.433291777968406677e-02 -1.186559647321701050e-01 1.554004997014999390e-01 -1.129592135548591614e-01 -2.567212879657745361e-01 1.180385947227478027e-01 1.538778692483901978e-01 3.007080033421516418e-02 -1.123043987900018692e-02 -1.201239675283432007e-01 4.943283796310424805e-01 -1.074920743703842163e-01 6.115287542343139648e-02 -2.033623680472373962e-02 2.089205831289291382e-01 2.634793519973754883e-01 -1.987008936703205109e-02 2.142430096864700317e-01 -1.433565914630889893e-01 8.587246388196945190e-02 -1.748345047235488892e-01 1.137661654502153397e-02 -2.747808583080768585e-02 1.644689887762069702e-01 -1.639345288276672363e-01 3.691944181919097900e-01 -7.519543170928955078e-02 -1.183349192142486572e-01
2.230266183614730835e-01 -3.266182839870452881e-01 -1.549678891897201538e-01 1.046018600463867188e-01 -1.302558928728103638e-01 -1.178146749734878540e-01 -1.799494028091430664e-01 -1.846880465745925903e-02 -2.280399203300476074e-01 2.131789922714233398e-01 -3.494901582598686218e-02 1.880286782979965210e-01 -6.298297643661499023e-02 -3.775378465652465820e-01 2.021401971578598022e-01 -1.280598789453506470e-01 9.837647527456283569e-02 -1.189240366220474243e-01 7.336185127496719360e-02 1.902475021779537201e-02 -2.430022954940795898e-01 -1.169292107224464417e-01 8.154716342687606812e-02 9.884333610534667969e-02 -3.510567247867584229e-01 7.656706869602203369e-02 2.031700499355792999e-02 1.482949554920196533e-01 -1.121082007884979248e-01 2.110969573259353638e-01 1.259180158376693726e-01 -2.531161308288574219e-01
3.604528680443763733e-02 -1.249497309327125549e-01 -3.052284717559814453e-01 -1.121838763356208801e-01 1.157912909984588623e-01 -1.525776833295822144e-01 1.133634969592094421e-01 -1.213610619306564331e-01 -2.406623512506484985e-01 1.094713583588600159e-01 1.905483007431030273e-01 3.449644893407821655e-02 -2.627220377326011658e-02 -1.391206383705139160e-01 4.138575196266174316e-01 -4.811207577586174011e-02 3.830336779356002808e-02 -9.089168906211853027e-02 2.336936891078948975e-01 2.771105170249938965e-01 1.335167326033115387e-02 3.034820854663848877e-01 2.664007432758808136e-02 1.045766323804855347e-01 -1.707717925310134888e-01 -5.058548226952552795e-02 -1.216906234622001648e-01 2.160447388887405396e-01 -1.798935085535049438e-01 3.531366288661956787e-01 -1.292339265346527100e-01 1.272140769287943840e-03
1.909642070531845093e-01 -1.194994002580642700e-01 -1.639796346426010132e-01 -3.914895653724670410e-02 -9.437469765543937683e-03 5.431744456291198730e-02 1.464367955923080444e-01 3.739379346370697021e-01 -2.065675109624862671e-01 2.435973137617111206e-01 9.890546649694442749e-02 3.034635186195373535e-01 -2.233048826456069946e-01 -6.157501414418220520e-02 -1.809417642652988434e-02 1.175724435597658157e-02 2.700045704841613770e-01 -1.843492239713668823e-01 5.383197218179702759e-02 3.881667181849479675e-02 -1.683247387409210205e-01 3.933737426996231079e-02 1.035793349146842957e-01 1.222363486886024475e-01 -3.713723421096801758e-01 1.156607940793037415e-01 2.563602104783058167e-02 3.595578074455261230e-01 -1.317752152681350708e-01 1.023213267326354980e-01 1.177061796188354492e-01 -9.352952986955642700e-02
4.563101753592491150e-02 -1.639781445264816284e-01 -3.041090369224548340e-01 -7.644567638635635376e-02 -6.182835903018712997e-03 -2.689547538757324219e-01 1.571554392576217651e-01 -1.019168347120285034e-01 -3.131240606307983398e-01 -4.949563369154930115e-02 1.088134124875068665e-01 -8.396998047828674316e-03 1.254585832357406616e-01 -4.698215052485466003e-02 3.980461657047271729e-01 -7.035587728023529053e-02 1.225576624274253845e-01 -3.920968994498252869e-02 2.174587845802307129e-01 1.064418330788612366e-01 6.733771413564682007e-02 2.071242928504943848e-01 -1.834985613822937012e-01 2.067607082426548004e-02 -1.543256640434265137e-01 8.921737782657146454e-03 1.229706779122352600e-02 2.258097082376480103e-01 -9.470476955175399780e-02 4.669089019298553467e-01 -1.118369475007057190e-01 -1.642879843711853027e-02
8.033926784992218018e-02 -2.337495237588882446e-01 -2.982205450534820557e-01 -8.137181401252746582e-02 -7.818540930747985840e-02 1.144137978553771973e-01 2.364884763956069946e-01 -2.326028980314731598e-02 -2.358326613903045654e-01 7.010813802480697632e-02 -1.740188337862491608e-02 2.434674650430679321e-01 -1.348050236701965332e-01 -3.077467530965805054e-02 1.083257421851158142e-01 -7.251563668251037598e-02 4.211635887622833252e-01 -2.642869055271148682e-01 2.163269221782684326e-01 1.041108369827270508e-01 -7.452342659235000610e-02 -8.355443179607391357e-02 -5.734452605247497559e-02 1.759109795093536377e-01 -3.022483587265014648e-01 -5.157275125384330750e-02 8.823852241039276123e-02 2.331135720014572144e-01 -8.568623452447354794e-04 -7.095322757959365845e-02 2.847810387611389160e-01 -1.324640363454818726e-01
3.241547346115112305e-01 -1.741447895765304565e-01 -2.254723906517028809e-01 -3.789151012897491455e-01 -4.729278013110160828e-02 -8.985605835914611816e-02 -2.073311954736709595e-01 -1.473196297883987427e-01 -2.273380905389785767e-01 -4.610020667314529419e-02 -2.894836962223052979e-01 -9.728320874273777008e-03 -3.690886870026588440e-02 6.846369802951812744e-02 2.473325133323669434e-01 1.232386305928230286e-01 1.638292074203491211e-01 3.378035873174667358e-02 1.069383695721626282e-01 3.571991249918937683e-02 -3.586012721061706543e-01 8.431991189718246460e-02 3.202707320451736450e-02 2.433875054121017456e-01 1.036485098302364349e-02 -1.790042370557785034e-01 7.508510351181030273e-02 1.167768687009811401e-01 4.853889346122741699e-02 2.041566073894500732e-01 1.595363020896911621e-01 -1.322711557149887085e-01
-1.752524375915527344e-01 -5.225482955574989319e-02 -1.565830409526824951e-01 -6.097345426678657532e-02 -9.883006662130355835e-02 2.334235049784183502e-02 -2.123337090015411377e-01 -3.704195469617843628e-02 -2.334478199481964111e-01 2.134212478995323181e-02 1.211105808615684509e-01 -4.206454008817672729e-02 7.840035110712051392e-02 -1.154942661523818970e-01 2.231660932302474976e-01 -2.349488884210586548e-01 5.284737795591354370e-02 -2.104579806327819824e-01 1.818154454231262207e-01 1.447683274745941162e-01 -8.238952606916427612e-02 2.823317945003509521e-01 -5.556393414735794067e-02 8.315078914165496826e-02 -2.187133729457855225e-01 9.062428027391433716e-02 9.609679877758026123e-02 2.338120639324188232e-01 -8.378241211175918579e-03 5.537199974060058594e-01 6.315264850854873657e-02 -2.396954149007797241e-01
1.544193029403686523e-01 -3.001663684844970703e-01 -1.095078736543655396e-01 -2.690131068229675293e-01 -2.145382165908813477e-01 2.419158667325973511e-01 -8.913024514913558960e-02 -2.875082492828369141e-01 -1.322019994258880615e-01 1.265410631895065308e-01 -4.725284874439239502e-02 1.236825510859489441e-01 3.134649991989135742e-01 4.103633761405944824e-02 -6.520300358533859253e-02 -1.803614795207977295e-01 6.645611673593521118e-02 -8.247648179531097412e-02 6.185022182762622833e-03 1.368868798017501831e-01 -1.834053918719291687e-02 -9.156919270753860474e-02 1.614647358655929565e-01 2.446368187665939331e-01 -2.024047225713729858e-01 1.459110807627439499e-02 3.707184270024299622e-02 1.811830550432205200e-01 7.138000428676605225e-02 2.054202705621719360e-01 3.450321257114410400e-01 -2.289914339780807495e-01
2.587667107582092285e-01 -3.342474624514579773e-02 -3.792993128299713135e-01 -5.664590746164321899e-03 8.691456913948059082e-02 -8.263050578534603119e-03 -2.136480063199996948e-02 -9.167698211967945099e-03 -2.063798159360885620e-01 1.498854011297225952e-01 -1.306667458266019821e-02 8.638810366392135620e-02 1.988985389471054077e-01 2.079357951879501343e-01 -1.248671207576990128e-02 -1.195926591753959656e-02 4.488245248794555664e-01 1.629488468170166016e-01 -5.542717128992080688e-02 -8.178792893886566162e-02 -9.662086144089698792e-03 1.707727164030075073e-01 1.826241463422775269e-01 1.292610317468643188e-01 -2.764417827129364014e-01 -3.206181526184082031e-01 -3.042791485786437988e-01 6.084392964839935303e-02 7.538830861449241638e-03 1.040649227797985077e-02 1.367176175117492676e-01 -1.124098300933837891e-01
1.877413094043731689e-01 -4.585851728916168213e-01 -1.027724072337150574e-01 -2.160731516778469086e-02 -6.818620115518569946e-02 -9.459031373262405396e-02 1.808027923107147217e-02 -1.086850240826606750e-01 -2.676202654838562012e-01 1.666347682476043701e-01 3.561756759881973267e-02 9.878440946340560913e-02 -1.738752275705337524e-01 -1.058443561196327209e-01 6.182979792356491089e-02 -3.290089368820190430e-01 2.948985397815704346e-01 -2.034287899732589722e-01 1.791243255138397217e-01 -1.539613958448171616e-02 -6.439727544784545898e-02 -1.289503276348114014e-01 7.814928144216537476e-02 9.392853081226348877e-02 -3.145599961280822754e-01 -9.232296794652938843e-02 5.460525676608085632e-02 2.272775471210479736e-01 -1.251197755336761475e-01 1.004218161106109619e-01 1.786982864141464233e-01 -1.939342916011810303e-01
2.015324831008911133e-01 1.542364209890365601e-01 5.479135084897279739e-03 -2.740554511547088623e-01 1.398677825927734375e-01 -1.210111454129219055e-01 4.622436314821243286e-02 -1.381410099565982819e-02 -2.317314967513084412e-02 1.642970740795135498e-01 8.200785517692565918e-02 6.283913739025592804e-03 3.173370957374572754e-01 -2.256395760923624039e-03 2.329834550619125366e-01 5.822937190532684326e-02 3.098738491535186768e-01 -1.585700213909149170e-01 3.099956512451171875e-01 4.683519247919321060e-03 -5.187519788742065430e-01 1.790106892585754395e-01 -9.861706057563424110e-04 9.173906594514846802e-02 -1.616527289152145386e-01 -1.642754673957824707e-01 1.857128441333770752e-01 8.235444128513336182e-02 8.807332068681716919e-02 3.346441313624382019e-02 -2.735911495983600616e-02 -1.959767937660217285e-02
2.555581927299499512e-01 -1.833057403564453125e-01 -1.862098127603530884e-01 6.318332999944686890e-02 3.271408006548881531e-02 -1.147911138832569122e-02 1.040362194180488586e-01 -7.748389989137649536e-02 -2.780933976173400879e-01 1.216319426894187927e-01 -5.755164846777915955e-02 1.236104816198348999e-01 -8.302290737628936768e-02 -3.379842638969421387e-02 2.344935387372970581e-02 -2.664023935794830322e-01 9.901399165391921997e-02 -9.064781665802001953e-02 1.644035726785659790e-01 -2.388474345207214355e-02 2.001182138919830322e-01 -2.554423408582806587e-03 -3.941841423511505127e-02 2.202803045511245728e-01 -4.981687068939208984e-01 -2.846068330109119415e-02 2.445702999830245972e-02 3.283126354217529297e-01 1.087206900119781494e-01 1.124664917588233948e-01 2.819646596908569336e-01 -2.387949377298355103e-01
2.659877538681030273e-01 -1.999185979366302490e-01 -3.266037404537200928e-01 -1.138795241713523865e-01 -1.393960509449243546e-02 -7.933973520994186401e-02 -1.961788386106491089e-01 -1.114576533436775208e-01 -3.651560842990875244e-02 3.587036207318305969e-02 1.193190179765224457e-02 2.881184816360473633e-01 1.061270833015441895e-01 -2.857582271099090576e-02 -4.695113748311996460e-02 -4.112759605050086975e-02 1.315575987100601196e-01 -2.559741437435150146e-01 8.950741589069366455e-02 -1.508422493934631348e-01 -7.220070809125900269e-02 -1.235577911138534546e-01 -2.895851992070674896e-02 2.956692278385162354e-01 -1.616567224264144897e-01 1.621165871620178223e-01 2.637464702129364014e-01 4.005633294582366943e-01 -2.535592615604400635e-01 1.469707340002059937e-01 1.387126296758651733e-01 2.451881952583789825e-02
2.776638604700565338e-02 -2.201464027166366577e-01 -2.433124929666519165e-01 -1.246680021286010742e-01 -3.340227529406547546e-02 -1.228688657283782959e-01 9.102625399827957153e-02 -1.098465397953987122e-01 -2.193884849548339844e-01 9.864607453346252441e-02 2.984105050563812256e-01 8.637540787458419800e-02 9.312465041875839233e-02 -1.574856787919998169e-01 4.511164128780364990e-01 -1.581151932477951050e-01 3.360991925001144409e-02 -1.169162020087242126e-01 1.953857243061065674e-01 2.714325189590454102e-01 -3.666380420327186584e-02 3.203456103801727295e-01 -7.666812837123870850e-02 7.545420527458190918e-02 -8.674313127994537354e-02 -1.391047686338424683e-01 -1.598661951720714569e-02 2.344670444726943970e-01 -7.474926114082336426e-02 2.933933138847351074e-01 -6.246753782033920288e-02 5.695322528481483459e-02
3.063065409660339355e-01 -1.549244225025177002e-01 -3.741369545459747314e-01 -2.444840222597122192e-01 1.566116958856582642e-01 -1.643487364053726196e-01 3.704755753278732300e-02 -4.064135253429412842e-02 -3.456424772739410400e-01 2.365164905786514282e-01 1.811374723911285400e-01 2.122325897216796875e-01 2.879522554576396942e-02 5.562158674001693726e-02 4.698531702160835266e-02 2.805683994665741920e-03 3.040869534015655518e-01 -1.944859623908996582e-01 -1.440169010311365128e-02 -1.217889860272407532e-01 1.253436356782913208e-01 -8.373237401247024536e-02 4.561583325266838074e-02 1.443263739347457886e-01 -2.331682108342647552e-02 1.969636231660842896e-02 7.630431652069091797e-02 1.760705709457397461e-01 -1.142201572656631470e-01 -5.410125479102134705e-02 3.034286499023437500e-01 -1.780385076999664307e-01
-5.495356395840644836e-02 -4.472962394356727600e-02 -1.896518170833587646e-01 -8.615186810493469238e-02 1.779172383248806000e-02 -2.517676353454589844e-01 1.788982003927230835e-01 -8.486655540764331818e-03 -2.767935693264007568e-01 7.204589899629354477e-03 2.541043460369110107e-01 1.887353509664535522e-01 1.405860632658004761e-01 2.985737100243568420e-02 2.962571382522583008e-01 6.295399367809295654e-02 7.323013991117477417e-02 -9.130922704935073853e-02 2.100824266672134399e-01 2.019081860780715942e-01 -1.972082257270812988e-01 2.451367378234863281e-01 -2.040693536400794983e-03 -1.284850984811782837e-01 -1.921600252389907837e-01 -5.472127348184585571e-02 -5.679896101355552673e-02 2.223536670207977295e-01 -4.803713783621788025e-02 4.882365465164184570e-01 1.234268248081207275e-01 -6.296119838953018188e-02
-5.159392580389976501e-02 -1.211807653307914734e-01 -1.631483286619186401e-01 -1.775387972593307495e-01 -1.428828667849302292e-02 -1.233526021242141724e-01 2.322307676076889038e-01 -5.133920535445213318e-02 -1.419877409934997559e-01 2.519770264625549316e-01 2.395398467779159546e-01 -2.696957066655158997e-02 1.459066476672887802e-02 -1.616902947425842285e-01 4.571696817874908447e-01 -6.502459198236465454e-02 1.362635791301727295e-01 -4.030167311429977417e-02 1.085077375173568726e-01 2.835783362388610840e-01 -2.298116870224475861e-02 2.038680166006088257e-01 -1.488057821989059448e-01 3.656315430998802185e-02 -1.840180754661560059e-01 -8.943430334329605103e-02 4.118375480175018311e-02 3.195731937885284424e-01 -1.180578693747520447e-01 3.604525923728942871e-01 -6.019659712910652161e-02 -7.480181287974119186e-03
-1.407724171876907349e-01 1.813900619745254517e-01 -1.639721542596817017e-01 -1.888639032840728760e-01 8.785981684923171997e-02 -2.867677807807922363e-01 2.571277134120464325e-02 2.631941623985767365e-02 -5.492311716079711914e-02 -1.970379203557968140e-01 8.546770364046096802e-02 3.066908419132232666e-01 2.520440220832824707e-01 -1.822951734066009521e-01 -8.556415885686874390e-02 -9.533464908599853516e-02 -4.038143437355756760e-03 1.504784524440765381e-01 3.090039361268281937e-03 -1.958732306957244873e-01 6.892476975917816162e-02 3.174149394035339355e-01 2.607100829482078552e-02 1.977568678557872772e-02 -2.603842616081237793e-01 -1.228962168097496033e-01 -1.153614721260964870e-03 3.789346218109130859e-01 -1.351942867040634155e-01 3.467110693454742432e-01 6.175334379076957703e-02 -2.526011317968368530e-02
-1.087700352072715759e-01 -9.186252206563949585e-02 -2.147073149681091309e-01 -1.327769607305526733e-01 4.829858243465423584e-02 -1.402462571859359741e-01 -1.310552936047315598e-02 -1.192248836159706116e-01 -4.915649443864822388e-02 2.349933236837387085e-01 2.246985882520675659e-01 5.063293501734733582e-02 1.030570790171623230e-01 -1.437079012393951416e-01 1.141924113035202026e-01 -1.879472285509109497e-01 -6.906847935169935226e-03 -3.266153633594512939e-01 2.925179004669189453e-01 -7.543060183525085449e-02 -1.309350132942199707e-01 1.778425872325897217e-01 -1.052878499031066895e-01 9.057851135730743408e-02 -2.143495827913284302e-01 3.255535662174224854e-02 5.228540673851966858e-02 7.018610369414091110e-03 -2.209121361374855042e-02 5.927414298057556152e-01 2.909541875123977661e-02 -1.441381573677062988e-01
2.687919139862060547e-02 -7.524190098047256470e-02 -1.838432997465133667e-01 -6.096535921096801758e-02 1.161346808075904846e-01 4.983603581786155701e-02 1.850549429655075073e-01 1.628328710794448853e-01 -3.496644794940948486e-01 3.456595540046691895e-01 -7.797542959451675415e-02 -2.470927312970161438e-02 2.999290823936462402e-02 -1.247892715036869049e-02 1.785208284854888916e-01 -2.015079557895660400e-01 3.720828145742416382e-02 -1.973757147789001465e-01 1.624000370502471924e-01 -5.783118680119514465e-02 -2.187992632389068604e-02 -3.605658560991287231e-02 -7.369717210531234741e-02 1.928834766149520874e-01 -4.115431606769561768e-01 7.416722178459167480e-02 5.030151456594467163e-03 3.678843080997467041e-01 -2.088584899902343750e-01 -4.619565978646278381e-02 1.463024169206619263e-01 -2.560008764266967773e-01
3.124895691871643066e-01 3.508782014250755310e-02 6.722801178693771362e-02 -5.149872899055480957e-01 -1.548432856798171997e-01 -1.851390749216079712e-01 5.576028302311897278e-02 -2.782880067825317383e-01 -2.201490849256515503e-01 9.399627894163131714e-02 2.954167127609252930e-01 -1.213894858956336975e-01 7.586293667554855347e-02 -1.703054644167423248e-02 8.288058638572692871e-02 -3.450538218021392822e-02 1.270361244678497314e-01 -5.924892425537109375e-02 2.686274051666259766e-01 -1.514796763658523560e-01 -4.102724418044090271e-02 1.760759949684143066e-01 1.595770716667175293e-01 1.053069531917572021e-01 -1.448605507612228394e-01 -1.415713727474212646e-01 -1.011338680982589722e-01 2.214999496936798096e-01 -1.197840347886085510e-01 8.903975039720535278e-02 5.762574076652526855e-02 -9.622283279895782471e-02
4.287289083003997803e-01 -1.612224280834197998e-01 1.539768576622009277e-01 1.092402637004852295e-01 -4.151901975274085999e-02 -1.777246147394180298e-01 1.217393390834331512e-02 6.993879377841949463e-02 -1.632280349731445312e-01 -5.334376357495784760e-03 -1.603460125625133514e-02 -2.222914062440395355e-02 1.887422353029251099e-01 5.945878848433494568e-02 1.366835087537765503e-01 -1.244158744812011719e-01 3.903428912162780762e-01 5.344972386956214905e-02 4.810278490185737610e-02 -8.345425128936767578e-02 -2.020540386438369751e-01 3.636777997016906738e-01 -4.089672863483428955e-02 3.147937655448913574e-01 -1.225112676620483398e-01 -1.964249312877655029e-01 2.610874362289905548e-02 1.756045818328857422e-01 6.881333887577056885e-02 1.154901534318923950e-01 2.367426753044128418e-01 -1.336959153413772583e-01
2.143742144107818604e-01 7.259887456893920898e-02 -1.852275431156158447e-01 -1.317110806703567505e-01 1.389348804950714111e-01 -2.792263170704245567e-03 -7.826549001038074493e-03 -1.341491788625717163e-01 -3.367736637592315674e-01 1.824444234371185303e-01 2.444208413362503052e-01 1.359969973564147949e-01 1.292028557509183884e-02 -1.937331282533705235e-03 1.081866398453712463e-02 6.787661463022232056e-02 2.046480029821395874e-01 -1.035213693976402283e-01 1.759431362152099609e-01 -2.063107341527938843e-01 -2.312600910663604736e-01 3.084500133991241455e-01 2.518151402473449707e-01 2.659710347652435303e-01 -1.165186762809753418e-01 -3.178358078002929688e-02 -3.069567307829856873e-02 8.469392359256744385e-02 1.763060572557151318e-03 -1.761910766363143921e-01 3.236913383007049561e-01 -2.499955743551254272e-01
-1.660099029541015625e-01 -9.619530290365219116e-02 -1.333446651697158813e-01 -8.186989277601242065e-02 4.143202677369117737e-02 2.370504848659038544e-02 -9.120678901672363281e-02 -1.202447637915611267e-01 -1.929263472557067871e-01 1.803434640169143677e-01 2.915476635098457336e-02 1.780347675085067749e-01 1.312077343463897705e-01 -8.041954040527343750e-02 -1.405203342437744141e-02 -6.443105638027191162e-02 3.476297259330749512e-01 -1.110459640622138977e-01 -9.970920160412788391e-03 -1.759164482355117798e-01 -2.455525398254394531e-01 -2.086253464221954346e-01 -1.149347890168428421e-02 1.472783386707305908e-01 -1.613175123929977417e-01 -4.643897712230682373e-02 -1.786425709724426270e-02 2.161603718996047974e-01 -5.678982138633728027e-01 1.396577060222625732e-01 1.200760155916213989e-01 -2.486019134521484375e-01
3.903523683547973633e-01 -4.532700870186090469e-03 -1.802930086851119995e-01 -1.607596576213836670e-01 -1.050556357949972153e-02 -1.043196022510528564e-01 2.182830423116683960e-01 1.000289712101221085e-02 -2.388112992048263550e-01 1.005648076534271240e-01 -5.273805558681488037e-02 3.263849318027496338e-01 -2.496913634240627289e-02 4.041043296456336975e-02 9.128836542367935181e-02 -1.631717830896377563e-01 2.990103065967559814e-01 -5.350335314869880676e-02 4.870915040373802185e-02 -1.724341213703155518e-01 1.018102765083312988e-01 -3.399665281176567078e-02 1.823651022277772427e-03 1.380034089088439941e-01 -9.794271551072597504e-03 -3.357329592108726501e-02 2.175835967063903809e-01 3.435412943363189697e-01 1.414273530244827271e-01 1.918737888336181641e-01 3.295871913433074951e-01 1.728308349847793579e-01
-2.385037094354629517e-01 -1.536610256880521774e-02 -4.090939760208129883e-01 2.723021246492862701e-02 -6.169733405113220215e-02 -1.403986662626266479e-01 5.591265391558408737e-03 -7.743180543184280396e-02 -3.312917947769165039e-01 2.651716582477092743e-02 8.330527693033218384e-02 1.544203013181686401e-01 1.203535422682762146e-01 -1.103226691484451294e-01 3.869374692440032959e-01 1.019786670804023743e-01 2.126902900636196136e-02 2.932891249656677246e-02 1.414512693881988525e-01 1.452646553516387939e-01 -1.671964377164840698e-01 1.197826638817787170e-01 -1.016925834119319916e-02 1.178635284304618835e-01 -1.942364424467086792e-01 -1.836639642715454102e-01 3.943599388003349304e-02 1.965823769569396973e-01 -4.065579175949096680e-02 4.509572386741638184e-01 4.258795827627182007e-02 2.504524542018771172e-03
1.329932808876037598e-01 5.588644370436668396e-02 -1.498425304889678955e-01 -2.547491192817687988e-01 -2.149859070777893066e-01 -6.950194388628005981e-02 -1.356322616338729858e-01 -1.911570131778717041e-01 2.361937984824180603e-02 4.724956676363945007e-02 1.005661338567733765e-01 8.322827517986297607e-03 2.427762597799301147e-01 -1.434436589479446411e-01 -1.630532145500183105e-01 1.711203753948211670e-01 2.975638210773468018e-01 6.300847977399826050e-02 2.638135850429534912e-01 -8.721673488616943359e-02 -1.955989599227905273e-01 3.107389807701110840e-01 1.192093454301357269e-02 9.056983888149261475e-02 -3.091712594032287598e-01 2.433900535106658936e-02 -4.905371740460395813e-02 3.487235605716705322e-01 -1.605050563812255859e-01 -8.846765011548995972e-02 2.521353065967559814e-01 -8.520188182592391968e-02
-7.253306452184915543e-03 -2.635703049600124359e-02 -1.096565648913383484e-01 -2.485348135232925415e-01 -3.492043539881706238e-02 -2.249719351530075073e-01 6.125924363732337952e-02 5.935750529170036316e-02 -2.657881379127502441e-01 1.194976121187210083e-01 2.541716955602169037e-02 8.278682827949523926e-02 3.301964700222015381e-01 9.902653098106384277e-02 -9.273488074541091919e-02 5.807343497872352600e-02 2.796760797500610352e-01 -1.372664570808410645e-01 2.280281297862529755e-02 2.830182202160358429e-02 -4.242855310440063477e-01 1.530939340591430664e-01 7.969604432582855225e-02 2.243583090603351593e-02 7.986502349376678467e-02 -1.838167458772659302e-01 2.357843564823269844e-03 2.734567224979400635e-01 6.069777533411979675e-02 3.834587037563323975e-01 2.343535721302032471e-01 1.175996661186218262e-01
2.564951777458190918e-01 4.927215352654457092e-02 -7.153452187776565552e-02 -9.372491389513015747e-02 -1.186888888478279114e-01 -2.550527751445770264e-01 2.151155471801757812e-02 -1.063895970582962036e-01 -1.961563229560852051e-01 9.023867547512054443e-02 -9.949865937232971191e-02 4.471029713749885559e-02 -8.261854946613311768e-02 -3.607776015996932983e-02 -6.853195279836654663e-02 -2.100273519754409790e-01 2.726147472858428955e-01 -1.897020488977432251e-01 -1.692825108766555786e-01 -1.787929683923721313e-01 -2.421851903200149536e-01 -1.191308349370956421e-01 -2.129213958978652954e-01 2.096082419157028198e-01 -1.711216568946838379e-01 -3.156834840774536133e-01 3.822468817234039307e-01 2.496199905872344971e-01 -5.360949784517288208e-02 1.046713739633560181e-01 1.424598693847656250e-01 8.350516855716705322e-02
1.956181786954402924e-02 -3.048838302493095398e-02 -1.081022098660469055e-01 -3.074313700199127197e-01 -5.320691689848899841e-02 -1.900459080934524536e-01 1.101853922009468079e-01 1.880469731986522675e-02 -2.496006488800048828e-01 7.432145625352859497e-02 1.422606855630874634e-01 1.166860237717628479e-01 2.680611908435821533e-01 1.016985848546028137e-01 -9.699339978396892548e-03 5.625812336802482605e-02 3.960237801074981689e-01 -1.139073893427848816e-01 1.133152320981025696e-01 8.398617058992385864e-02 -4.383383989334106445e-01 2.653336822986602783e-01 2.093273447826504707e-03 4.536938387900590897e-03 1.692733615636825562e-01 -1.385940313339233398e-01 3.051881492137908936e-02 2.408135682344436646e-01 -6.108009442687034607e-02 2.430170923471450806e-01 9.578427672386169434e-02 1.512946635484695435e-01
-2.716393582522869110e-02 -1.538600176572799683e-01 -2.102511525154113770e-01 -1.661850214004516602e-01 -8.316258341073989868e-02 -1.849943697452545166e-01 5.319716408848762512e-02 5.998640786856412888e-03 -3.398693501949310303e-01 7.199905067682266235e-02 3.562186062335968018e-01 1.792831867933273315e-01 2.164502143859863281e-01 -1.281449198722839355e-01 2.844642996788024902e-01 -1.350496709346771240e-01 5.956270173192024231e-02 -3.652649372816085815e-02 2.168609648942947388e-01 2.189743816852569580e-01 -1.407191604375839233e-01 2.537005543708801270e-01 -1.745349317789077759e-01 -6.556583195924758911e-02 -8.340226858854293823e-02 -1.671566367149353027e-01 9.052088111639022827e-02 2.360467761754989624e-01 -1.161096915602684021e-01 2.455371767282485962e-01 -1.571974009275436401e-01 -3.903971239924430847e-02
8.826407045125961304e-02 4.943995736539363861e-03 -1.033119559288024902e-01 -2.199508994817733765e-01 -2.197477817535400391e-01 7.974568754434585571e-02 1.604906916618347168e-01 -1.616309285163879395e-01 -1.117523610591888428e-01 8.807169646024703979e-02 -8.075284212827682495e-02 6.763164699077606201e-02 2.476304173469543457e-01 -2.354781776666641235e-01 1.335777789354324341e-01 -3.001052141189575195e-01 3.315266072750091553e-01 -3.395423665642738342e-02 1.155902147293090820e-01 -3.519833385944366455e-01 -5.594329163432121277e-02 3.519560694694519043e-01 -6.706672906875610352e-02 -5.785764381289482117e-02 -2.968062460422515869e-01 1.359148770570755005e-01 -2.149006426334381104e-01 1.657159328460693359e-01 4.537397623062133789e-02 1.174925826489925385e-02 6.964733451604843140e-02 -1.276339031755924225e-02
3.171502947807312012e-01 -1.546496897935867310e-01 -2.381240129470825195e-01 -9.265165776014328003e-03 5.865865573287010193e-02 1.330127567052841187e-01 1.436509788036346436e-01 -7.921540737152099609e-02 -4.397532343864440918e-02 4.446256533265113831e-02 -6.615668535232543945e-03 1.830932497978210449e-01 4.051950871944427490e-01 1.364870816469192505e-01 9.381420910358428955e-02 -2.087874263525009155e-01 2.229907959699630737e-01 1.316453814506530762e-01 1.034756004810333252e-02 -2.111193388700485229e-01 -2.935325168073177338e-02 -2.029610052704811096e-02 -1.466658264398574829e-01 5.473379418253898621e-02 -1.266553848981857300e-01 -1.486539095640182495e-01 -5.402744933962821960e-02 2.355637699365615845e-01 2.315729856491088867e-01 2.750342786312103271e-01 3.023894131183624268e-01 -2.078738808631896973e-01
-1.301746256649494171e-02 -1.631050705909729004e-01 -2.233295738697052002e-01 -1.753946542739868164e-01 6.686804443597793579e-02 -2.886074036359786987e-02 9.024793654680252075e-02 -7.829692214727401733e-02 -2.816925644874572754e-01 1.264055073261260986e-01 1.457182914018630981e-01 1.312257349491119385e-01 3.123177401721477509e-02 -5.976235494017601013e-02 4.701502025127410889e-01 -2.124495059251785278e-02 6.077802553772926331e-02 -1.507632732391357422e-01 2.034370005130767822e-01 2.397932708263397217e-01 -3.309657052159309387e-02 2.502107918262481689e-01 -8.620192110538482666e-02 3.170514106750488281e-02 -1.208802089095115662e-01 -1.098169982433319092e-01 7.622843980789184570e-02 3.566686809062957764e-01 -3.293627128005027771e-02 3.482598364353179932e-01 -1.835020333528518677e-01 5.764695233665406704e-04
-5.117689445614814758e-02 6.281274557113647461e-02 -1.230498626828193665e-01 -2.236631810665130615e-01 -4.675926268100738525e-02 -3.021663986146450043e-02 2.442860007286071777e-01 9.753195196390151978e-02 -2.301333993673324585e-01 -5.994390323758125305e-02 -1.762487739324569702e-01 2.258473485708236694e-01 3.362354040145874023e-01 -4.447848498821258545e-01 -1.970920711755752563e-02 -9.816984832286834717e-02 4.910642653703689575e-02 1.322191059589385986e-01 -1.342437416315078735e-01 2.939980104565620422e-02 -7.360511273145675659e-02 2.960506081581115723e-01 1.533418148756027222e-01 9.900987148284912109e-02 -2.366376072168350220e-01 -1.574118137359619141e-01 2.306158989667892456e-01 1.781093776226043701e-01 6.253094226121902466e-02 1.408889591693878174e-01 1.216499432921409607e-01 -1.644445806741714478e-01
1.922038495540618896e-01 -1.498353481292724609e-01 -3.268952369689941406e-01 -1.842959970235824585e-01 -6.830584257841110229e-02 1.652671992778778076e-01 8.771460503339767456e-02 1.661834269762039185e-01 -2.917172610759735107e-01 4.328890442848205566e-01 -2.037933170795440674e-01 4.512276500463485718e-02 -3.991412743926048279e-02 -8.187767118215560913e-02 -1.485091447830200195e-02 -1.867147535085678101e-01 -1.870873966254293919e-03 -2.064847052097320557e-01 1.707287132740020752e-01 4.731592908501625061e-02 -2.355954647064208984e-01 2.728630229830741882e-02 -1.308477222919464111e-01 2.278613001108169556e-01 -1.322710067033767700e-01 -2.344410307705402374e-02 8.085749298334121704e-02 1.404681205749511719e-01 -2.323952764272689819e-01 3.721719235181808472e-02 2.422453463077545166e-01 -1.238709390163421631e-01
1.490485817193984985e-01 -1.847594082355499268e-01 -2.245705723762512207e-01 -2.330540493130683899e-02 -1.156436204910278320e-01 1.666248738765716553e-01 1.599812209606170654e-01 5.366167798638343811e-02 -3.374182581901550293e-01 2.974879443645477295e-01 -3.222256200388073921e-03 2.317935600876808167e-02 1.387905627489089966e-01 4.962346702814102173e-02 1.767129600048065186e-01 -2.960659563541412354e-01 1.623558253049850464e-01 -2.543745338916778564e-01 3.899493440985679626e-02 -1.659985631704330444e-02 -5.996493995189666748e-02 -2.277084439992904663e-02 -2.239322103559970856e-02 2.209849953651428223e-01 -2.139709144830703735e-01 7.644274085760116577e-02 1.987801119685173035e-02 3.636554181575775146e-01 -1.943471878767013550e-01 4.048289358615875244e-02 2.209463268518447876e-01 -2.464758306741714478e-01
-1.032671984285116196e-02 5.316738039255142212e-02 -2.617013454437255859e-01 8.323490619659423828e-02 -1.824304927140474319e-03 -1.072405874729156494e-01 1.300532557070255280e-02 5.822012200951576233e-02 -3.414101898670196533e-01 1.159399449825286865e-01 -3.996830806136131287e-02 1.143540889024734497e-01 4.402281343936920166e-02 -2.013342380523681641e-01 1.545860171318054199e-01 -2.117802351713180542e-01 3.170955181121826172e-02 -2.425397038459777832e-01 1.192397251725196838e-01 1.588932275772094727e-01 -1.523314565420150757e-01 3.191731572151184082e-01 -1.392607092857360840e-01 2.571994438767433167e-02 -1.938153952360153198e-01 9.575162082910537720e-02 2.853456325829029083e-02 1.883698105812072754e-01 -3.026641532778739929e-02 5.581955313682556152e-01 9.383769333362579346e-02 4.391376674175262451e-02
-5.541877076029777527e-02 -8.313890546560287476e-02 -3.612615764141082764e-01 -4.279773533344268799e-01 2.003741711378097534e-01 -1.012738496065139771e-01 1.306369900703430176e-01 -1.981122940778732300e-01 2.604242181405425072e-03 8.829234540462493896e-02 2.166508883237838745e-01 3.844248875975608826e-02 2.277884334325790405e-01 -7.100415974855422974e-02 -1.888744160532951355e-02 1.589505672454833984e-01 3.800259232521057129e-01 1.253780573606491089e-01 -5.184917151927947998e-02 -2.009040862321853638e-01 -5.047135055065155029e-02 1.406069379299879074e-02 2.380646578967571259e-02 7.503604050725698471e-03 -1.003045663237571716e-01 -1.118119508028030396e-01 2.000404894351959229e-02 1.891779899597167969e-01 -4.453675076365470886e-02 1.787600776879116893e-04 3.667151331901550293e-01 -1.705267429351806641e-01
-3.013885812833905220e-03 -5.730710551142692566e-02 -1.445627361536026001e-01 -1.091287434101104736e-01 3.256888985633850098e-01 1.816080696880817413e-02 -2.450425922870635986e-01 -1.384081393480300903e-01 -1.142793595790863037e-01 2.089708745479583740e-01 1.684368848800659180e-01 2.556810081005096436e-01 2.730061411857604980e-01 -9.632920473814010620e-02 2.277343273162841797e-01 3.052314817905426025e-01 1.566174328327178955e-01 -3.607275187969207764e-01 4.708468168973922729e-02 1.705115437507629395e-01 -1.349934469908475876e-02 -1.239356771111488342e-01 -7.071193307638168335e-02 1.643130183219909668e-01 -1.117359697818756104e-01 -7.137372344732284546e-02 5.929195508360862732e-02 1.000150889158248901e-01 -1.090134866535663605e-02 3.513463139533996582e-01 7.718410342931747437e-02 -6.983245909214019775e-02
2.475210577249526978e-01 -6.535556167364120483e-02 -7.352575659751892090e-02 -3.590405583381652832e-01 -1.204588711261749268e-01 -6.221230141818523407e-03 1.178195476531982422e-01 -1.563005000352859497e-01 -4.292345941066741943e-01 8.891268633306026459e-03 4.348183870315551758e-01 -1.338369846343994141e-01 1.496658772230148315e-01 -5.683045834302902222e-02 1.935665123164653778e-02 1.342059522867202759e-01 2.142080068588256836e-01 -7.688847929239273071e-02 1.140699237585067749e-01 -1.027058959007263184e-01 -1.352193206548690796e-01 2.292871922254562378e-01 -8.600487560033798218e-02 1.526518166065216064e-01 -1.318965852260589600e-01 1.789082735776901245e-01 1.217134390026330948e-02 2.559474110603332520e-01 3.045646473765373230e-02 -1.808753423392772675e-02 1.025884523987770081e-01 -9.063328057527542114e-02
-2.563352882862091064e-01 5.747584998607635498e-02 -2.884389758110046387e-01 -2.366093918681144714e-02 6.130424793809652328e-03 -2.605760693550109863e-01 2.777448110282421112e-02 7.099942117929458618e-02 -9.553322196006774902e-02 1.405103504657745361e-01 -6.773967295885086060e-02 -4.910305887460708618e-02 1.133165508508682251e-01 1.874127984046936035e-02 1.357509940862655640e-01 -1.934690028429031372e-01 1.856029592454433441e-02 -1.202020347118377686e-01 8.477503061294555664e-02 -5.202287435531616211e-02 9.812141209840774536e-02 2.254357933998107910e-01 -4.274795576930046082e-02 1.020475551486015320e-01 -2.205016613006591797e-01 -1.116452217102050781e-01 3.087430000305175781e-01 3.263230025768280029e-01 7.844592630863189697e-02 5.476283431053161621e-01 1.969096809625625610e-02 -4.304642230272293091e-02
-1.132881734520196915e-02 -1.062918677926063538e-01 -2.777638286352157593e-02 -4.552194476127624512e-01 -1.491741556674242020e-02 -6.908908486366271973e-02 8.000659197568893433e-02 1.275793183594942093e-02 -1.500629186630249023e-01 1.722142249345779419e-01 -2.366214394569396973e-01 8.574007451534271240e-02 2.516846954822540283e-01 -4.764256253838539124e-02 -2.548645250499248505e-02 -3.490202128887176514e-01 9.999712556600570679e-02 6.383740156888961792e-02 2.596317604184150696e-02 -2.522678375244140625e-01 -6.839710474014282227e-02 3.869078457355499268e-01 3.576481342315673828e-02 1.906658262014389038e-01 -1.840428560972213745e-01 7.472579181194305420e-02 -2.879127264022827148e-01 1.614954322576522827e-01 1.461087912321090698e-01 1.374305933713912964e-01 7.964503765106201172e-02 -3.988625016063451767e-03
2.756636738777160645e-01 -2.028989195823669434e-01 -6.563311070203781128e-02 -1.280427165329456329e-02 -1.134513877332210541e-02 4.886522144079208374e-02 -1.797528564929962158e-01 2.150108106434345245e-02 -2.058592587709426880e-01 3.122528269886970520e-02 -7.686350960284471512e-03 1.529039740562438965e-01 4.542414247989654541e-01 2.103210799396038055e-02 1.195112168788909912e-01 5.336632579565048218e-02 2.994119822978973389e-01 3.713063662871718407e-03 3.015065751969814301e-02 -4.627816006541252136e-02 -3.993483781814575195e-01 9.833020716905593872e-02 -1.011416390538215637e-01 1.327071934938430786e-01 -8.274200558662414551e-02 -1.328820288181304932e-01 -1.550084501504898071e-01 2.836909294128417969e-01 3.159984573721885681e-02 -4.836247116327285767e-02 3.033355772495269775e-01 -1.957469582557678223e-01
2.830975055694580078e-01 -1.207445785403251648e-01 -4.217965304851531982e-01 3.127198666334152222e-02 5.740440636873245239e-02 7.581280171871185303e-02 1.590417325496673584e-02 -7.671568542718887329e-02 4.502283036708831787e-02 9.650331921875476837e-03 -5.462013557553291321e-02 3.590465337038040161e-02 -1.398693323135375977e-01 -2.653394937515258789e-01 -8.448424935340881348e-02 -2.598777413368225098e-01 1.739675402641296387e-01 -2.177181690931320190e-01 3.168937563896179199e-01 1.122232452034950256e-01 3.059662505984306335e-02 4.961252212524414062e-02 3.431445732712745667e-02 1.505762785673141479e-01 -5.992403998970985413e-02 -1.126798540353775024e-01 -4.204910621047019958e-02 4.318781197071075439e-01 -3.837505355477333069e-02 1.922724395990371704e-02 3.365209102630615234e-01 5.076530948281288147e-02
-5.546638742089271545e-02 -1.352665126323699951e-01 -2.829308509826660156e-01 -7.429486606270074844e-03 -3.752097114920616150e-02 -2.451692372560501099e-01 1.029749289155006409e-01 -1.218860670924186707e-01 -2.106903493404388428e-01 1.122927442193031311e-01 1.222363784909248352e-01 2.920460700988769531e-02 1.044304296374320984e-01 -8.759445697069168091e-02 4.155826568603515625e-01 -1.185589805245399475e-01 1.207686290144920349e-01 -2.008793205022811890e-01 3.070828318595886230e-01 1.216754987835884094e-01 1.033782362937927246e-01 2.932440936565399170e-01 -5.612246226519346237e-03 5.408444255590438843e-02 -1.778986006975173950e-01 -2.830786444246768951e-02 8.674927055835723877e-03 2.726036012172698975e-01 -9.859691560268402100e-02 3.852516710758209229e-01 -5.159519240260124207e-02 -4.571115970611572266e-02
2.363177388906478882e-01 -5.953111127018928528e-02 -5.104216933250427246e-01 -5.382592231035232544e-02 -1.235085651278495789e-01 2.280550748109817505e-01 1.995598524808883667e-01 4.682999849319458008e-02 -2.559704780578613281e-01 2.451887428760528564e-01 -6.666903942823410034e-02 1.518966108560562134e-01 5.247604846954345703e-02 -2.184477448463439941e-02 1.041984260082244873e-01 -5.979230999946594238e-02 -3.756643459200859070e-02 -1.141693070530891418e-01 3.490886092185974121e-02 -8.617610484361648560e-02 -6.508559733629226685e-02 -1.020971089601516724e-01 -8.717755228281021118e-02 2.877515852451324463e-01 -2.479469627141952515e-01 7.664176076650619507e-02 1.323459297418594360e-01 3.459975123405456543e-01 -1.899267435073852539e-01 1.248586922883987427e-01 3.573380783200263977e-02 -1.068215072154998779e-01
2.246117293834686279e-01 -5.235679075121879578e-02 -1.199075654149055481e-01 -2.656590938568115234e-01 9.966688603162765503e-02 -4.204394668340682983e-02 -7.468614727258682251e-02 -2.479224503040313721e-01 -1.122940890491008759e-02 2.379948049783706665e-01 -6.513921916484832764e-02 -3.489331901073455811e-01 1.782904714345932007e-01 2.673565149307250977e-01 4.961121827363967896e-02 -2.920732647180557251e-02 2.026419490575790405e-01 -6.025634706020355225e-02 9.024572372436523438e-02 3.640022128820419312e-02 -2.836407721042633057e-01 -7.021834701299667358e-02 1.847919225692749023e-01 1.379040032625198364e-01 -2.332146763801574707e-01 -4.846455063670873642e-03 2.974013041239231825e-04 6.332612782716751099e-02 -1.271336823701858521e-01 2.507595419883728027e-01 3.041412532329559326e-01 -2.666164636611938477e-01
1.722434461116790771e-01 -1.252242922782897949e-01 -3.041431009769439697e-01 1.741129159927368164e-02 -4.736616462469100952e-02 1.489668339490890503e-01 2.105138599872589111e-01 8.298383653163909912e-02 -3.268911540508270264e-01 1.587736010551452637e-01 -1.752400547266006470e-01 2.003818750381469727e-02 5.567700415849685669e-02 -5.389391630887985229e-02 2.134123444557189941e-01 -3.217470347881317139e-01 1.294172257184982300e-01 -9.903263300657272339e-02 6.030029803514480591e-02 5.780635401606559753e-02 -4.067121073603630066e-02 9.649578481912612915e-02 -1.049445718526840210e-01 1.604381054639816284e-01 -2.063512057065963745e-01 1.300771441310644150e-02 -2.467806823551654816e-02 4.129841625690460205e-01 -3.419387638568878174e-01 -7.145291659981012344e-03 2.065819203853607178e-01 -1.146401017904281616e-01
-8.344021439552307129e-02 1.973318904638290405e-01 -1.305035054683685303e-01 -2.939332127571105957e-01 2.962284088134765625e-01 1.965640336275100708e-01 -4.418002068996429443e-02 2.396737635135650635e-01 3.856341168284416199e-02 -2.850811369717121124e-02 -1.270521134138107300e-01 1.634802296757698059e-02 2.449747920036315918e-01 9.414473921060562134e-02 1.447570472955703735e-01 -8.079727180302143097e-03 3.601765036582946777e-01 -5.288013443350791931e-02 1.733223050832748413e-01 2.166153043508529663e-01 -1.937056928873062134e-01 1.442794501781463623e-01 2.593341283500194550e-02 5.108241364359855652e-02 -4.038586020469665527e-01 1.967434212565422058e-02 -1.646001935005187988e-01 4.822083935141563416e-02 -2.440909743309020996e-01 -1.448000431992113590e-03 1.795927733182907104e-01 2.075420506298542023e-02
-1.425073295831680298e-02 -4.124597460031509399e-02 -3.138085603713989258e-01 -8.038464188575744629e-02 -2.333594299852848053e-02 -2.266236394643783569e-01 1.303780544549226761e-02 -1.025852859020233154e-01 -2.337919473648071289e-01 1.033072322607040405e-01 2.160284370183944702e-01 9.272995404899120331e-03 -5.390339065343141556e-04 -2.173553556203842163e-01 3.977802097797393799e-01 -4.957817029207944870e-03 1.198592036962509155e-01 -2.156352400779724121e-01 2.291190326213836670e-01 1.874870657920837402e-01 -1.140973120927810669e-01 1.989426165819168091e-01 -1.467762142419815063e-01 -2.296189405024051666e-02 -2.367444038391113281e-01 9.228408336639404297e-02 4.193092882633209229e-02 2.669685184955596924e-01 -4.861606657505035400e-02 3.866868317127227783e-01 -3.987260162830352783e-03 -1.730865240097045898e-02
2.617773711681365967e-01 -5.060689896345138550e-02 -3.232870995998382568e-02 1.215566918253898621e-01 -4.910887032747268677e-02 -8.355639129877090454e-02 2.102996781468391418e-02 -2.103412523865699768e-02 -1.215376406908035278e-01 3.340858519077301025e-01 -8.206805586814880371e-02 2.305433899164199829e-01 7.420586049556732178e-02 1.747511476278305054e-01 2.404753416776657104e-01 -3.442313522100448608e-02 3.019500672817230225e-01 -3.930887207388877869e-02 2.568833231925964355e-01 -4.712656885385513306e-02 -1.541946679353713989e-01 -5.048347264528274536e-02 2.485027462244033813e-01 1.356002688407897949e-01 -2.787111997604370117e-01 -2.002875506877899170e-01 6.554149091243743896e-02 3.598772585391998291e-01 1.214383076876401901e-02 8.033034205436706543e-02 2.276478260755538940e-01 -2.099123597145080566e-01
1.127321422100067139e-01 -1.094746664166450500e-01 -1.073894351720809937e-01 -3.192918598651885986e-01 -6.804388016462326050e-02 -8.707982301712036133e-02 -6.123778969049453735e-02 -6.575641781091690063e-02 -2.620272934436798096e-01 -1.120929513126611710e-02 2.788442373275756836e-01 -3.295998871326446533e-01 3.209098875522613525e-01 -9.855502098798751831e-02 -3.142545232549309731e-03 6.780152767896652222e-02 2.037018686532974243e-01 1.870487481355667114e-01 1.834201663732528687e-01 -5.060554295778274536e-02 -1.291324347257614136e-01 8.485053479671478271e-02 1.719421297311782837e-01 8.836176246404647827e-02 -1.209734082221984863e-01 -5.806780606508255005e-02 -8.305867202579975128e-03 3.549256324768066406e-01 -2.673101238906383514e-02 7.772956788539886475e-02 3.337168395519256592e-01 -1.815480291843414307e-01
-4.901584982872009277e-02 7.130257040262222290e-02 -1.487303245812654495e-02 -1.384488791227340698e-01 -9.375416487455368042e-02 3.058363869786262512e-02 5.900640413165092468e-02 -2.444632500410079956e-01 -7.416621595621109009e-02 -6.833680905401706696e-03 -6.477842479944229126e-02 2.003160566091537476e-01 4.069758355617523193e-01 6.518762558698654175e-02 6.179378181695938110e-02 -2.581829428672790527e-01 4.798125848174095154e-02 -3.793255090713500977e-01 3.987053036689758301e-02 -1.177237331867218018e-01 -1.761499196290969849e-01 4.656603038311004639e-01 2.081595957279205322e-01 1.501349359750747681e-01 -1.904349476099014282e-01 -1.501714996993541718e-02 9.903938509523868561e-03 2.919124066829681396e-01 4.495816305279731750e-02 6.528546661138534546e-02 7.799557596445083618e-02 1.956041343510150909e-02
-1.763022840023040771e-01 -3.552767261862754822e-02 -1.829005479812622070e-01 -1.316468715667724609e-01 -1.834347844123840332e-01 -3.187141120433807373e-01 -8.003839105367660522e-02 -1.359925121068954468e-01 -2.278609424829483032e-01 3.148513138294219971e-01 -1.673956029117107391e-02 -1.788515597581863403e-02 1.365804672241210938e-01 -1.369249075651168823e-01 1.054280921816825867e-01 -1.843104809522628784e-01 1.143331378698348999e-01 -1.859060227870941162e-01 1.430861204862594604e-01 9.938216209411621094e-02 -1.185939460992813110e-01 7.521899044513702393e-02 -1.936490237712860107e-01 4.174429550766944885e-02 -2.270824611186981201e-01 5.285778269171714783e-02 1.108390316367149353e-01 2.450126856565475464e-01 -3.947011381387710571e-02 4.623267948627471924e-01 3.671699389815330505e-02 -2.057355195283889771e-01
1.958533972501754761e-01 -6.834206730127334595e-02 -3.581287264823913574e-01 2.578535303473472595e-02 -1.672837585210800171e-01 -9.564229287207126617e-03 2.113459557294845581e-01 1.467706710100173950e-01 2.211883962154388428e-01 7.699054479598999023e-02 1.574011892080307007e-01 4.330252483487129211e-02 1.439987719058990479e-01 1.743717305362224579e-02 2.890701964497566223e-02 7.336042821407318115e-02 3.442717492580413818e-01 3.484028950333595276e-02 3.142432570457458496e-01 5.006288364529609680e-02 -1.644836515188217163e-01 1.380406767129898071e-01 1.351013779640197754e-01 2.783550024032592773e-01 -3.360028564929962158e-01 -7.092854380607604980e-02 2.369007617235183716e-01 1.614353060722351074e-01 7.701913267374038696e-02 1.477596461772918701e-01 -1.762831062078475952e-01 -5.672837793827056885e-02
6.869299802929162979e-03 -1.375508867204189301e-02 -1.314066946506500244e-01 7.000068575143814087e-02 1.455374509096145630e-01 1.018800511956214905e-01 -7.229791581630706787e-02 2.770544216036796570e-02 -1.352301985025405884e-01 6.913495808839797974e-02 2.176637500524520874e-01 7.615567743778228760e-02 2.527320683002471924e-01 -1.867207288742065430e-01 1.615588665008544922e-01 2.129088491201400757e-01 1.899649351835250854e-01 -2.398053407669067383e-01 1.280140429735183716e-01 3.436622619628906250e-01 -2.640447914600372314e-01 1.664148271083831787e-01 3.954476118087768555e-02 2.716007232666015625e-01 -1.524663716554641724e-01 1.923546642065048218e-01 -4.526125267148017883e-03 -6.651493161916732788e-02 -1.124785169959068298e-01 4.428042173385620117e-01 1.221158429980278015e-01 -6.683991849422454834e-02
-2.089943550527095795e-02 -1.905747950077056885e-01 -1.446315050125122070e-01 -1.943897306919097900e-01 2.432885020971298218e-02 -1.057481393218040466e-01 -7.647349685430526733e-02 -9.229108691215515137e-02 -3.237999081611633301e-01 2.197467833757400513e-01 1.254074722528457642e-01 1.863439530134201050e-01 -2.122055366635322571e-02 -1.727524697780609131e-01 9.874416887760162354e-02 -1.603327989578247070e-01 2.226723879575729370e-01 -2.208242267370223999e-01 5.104729905724525452e-02 -1.105036363005638123e-01 -1.877907663583755493e-01 -7.505252212285995483e-02 -1.251812875270843506e-01 3.427334129810333252e-02 -2.942696809768676758e-01 2.148746699094772339e-01 -1.113916710019111633e-01 3.476070165634155273e-01 -3.496308624744415283e-01 -1.864926367998123169e-01 1.000260934233665466e-01 -7.158440351486206055e-02
1.647058427333831787e-01 -4.096240103244781494e-01 -1.125907003879547119e-01 9.977798163890838623e-02 5.953460931777954102e-02 1.303559690713882446e-01 -2.594903344288468361e-03 4.473846033215522766e-02 -1.121472418308258057e-01 2.148382067680358887e-01 9.252902865409851074e-02 1.854027658700942993e-01 1.192579865455627441e-01 -2.361399084329605103e-01 -6.355302035808563232e-02 1.992822624742984772e-02 2.160187661647796631e-01 8.522878587245941162e-02 6.971723586320877075e-02 -5.524017661809921265e-02 -8.443547040224075317e-02 -8.816055208444595337e-02 2.364707440137863159e-01 1.768277585506439209e-01 -4.408687949180603027e-01 -5.162673071026802063e-02 8.690831065177917480e-02 8.817055821418762207e-02 -3.795614838600158691e-02 1.669584959745407104e-01 4.123526513576507568e-01 -9.042812138795852661e-02
3.979943692684173584e-02 -1.070044413208961487e-01 -2.518088519573211670e-01 -5.358252674341201782e-02 -2.254294790327548981e-02 -1.441698372364044189e-01 2.124863117933273315e-01 -1.503009200096130371e-01 -2.223662436008453369e-01 1.156482771039009094e-01 1.878274977207183838e-01 1.308510303497314453e-01 1.657398790121078491e-01 -2.701288163661956787e-01 3.763154447078704834e-01 -9.719457477331161499e-02 6.383917480707168579e-02 -9.453608095645904541e-02 2.419766336679458618e-01 1.827643513679504395e-01 -3.295773640275001526e-02 2.627729773521423340e-01 -2.333150357007980347e-01 1.600578576326370239e-01 -1.206236034631729126e-01 -7.405913621187210083e-02 -9.851321578025817871e-02 1.276644021272659302e-01 -1.615602821111679077e-01 3.360721170902252197e-01 -8.040272444486618042e-02 -1.349988132715225220e-01
1.607355177402496338e-01 -1.076212152838706970e-03 -6.360865384340286255e-02 -1.769407391548156738e-01 7.256162166595458984e-02 -2.622759640216827393e-01 9.253661334514617920e-02 -9.096553176641464233e-02 -1.896417737007141113e-01 2.046734988689422607e-01 -8.760566264390945435e-02 9.004510939121246338e-02 4.032656550407409668e-01 7.336825132369995117e-02 -1.043513603508472443e-02 5.184706300497055054e-02 3.866012692451477051e-01 -5.506317690014839172e-02 2.095569968223571777e-01 -8.805562555789947510e-02 -4.064777195453643799e-01 3.467650115489959717e-01 1.233198568224906921e-01 4.197637364268302917e-02 -7.338528335094451904e-02 -8.715990930795669556e-02 2.370730787515640259e-02 1.312778592109680176e-01 -4.581033438444137573e-02 2.054733484983444214e-01 1.870923442766070366e-03 -4.214613512158393860e-02
3.706909948959946632e-03 -9.897695481777191162e-02 -2.456869482994079590e-01 -7.446245849132537842e-02 -2.617343366146087646e-01 1.537318974733352661e-01 1.036378815770149231e-01 9.068427979946136475e-02 -1.687510311603546143e-01 1.434630751609802246e-01 -6.967315077781677246e-02 -1.287535876035690308e-01 3.897457569837570190e-02 -1.408347785472869873e-01 5.017346888780593872e-02 -2.887212634086608887e-01 1.910476088523864746e-01 1.174334213137626648e-01 2.010195404291152954e-01 1.409738957881927490e-01 5.442055314779281616e-02 1.155370324850082397e-01 -6.879401952028274536e-02 2.666707634925842285e-01 -3.030302822589874268e-01 2.631911635398864746e-02 1.245341077446937561e-01 4.041008353233337402e-01 -1.474310159683227539e-01 -5.848281085491180420e-03 3.736265003681182861e-01 -6.095921620726585388e-03
1.654905974864959717e-01 -1.828562468290328979e-01 -2.171157896518707275e-01 -2.981199920177459717e-01 1.626870334148406982e-01 -3.156831264495849609e-01 -1.182923093438148499e-01 -6.501229852437973022e-02 -1.558609008789062500e-01 3.034325875341892242e-02 -1.784013360738754272e-01 -1.378481090068817139e-01 -1.808547042310237885e-02 4.399471729993820190e-02 1.372971385717391968e-01 -8.022493869066238403e-02 3.010531365871429443e-01 8.220158517360687256e-03 4.617805778980255127e-01 1.249482631683349609e-01 1.678363047540187836e-02 -1.165365129709243774e-01 3.636316210031509399e-02 1.943278908729553223e-01 -5.860600620508193970e-02 3.853791952133178711e-02 -1.429026722908020020e-01 3.391388654708862305e-01 2.884348854422569275e-03 -5.484200268983840942e-02 1.934692859649658203e-01 4.385153576731681824e-02
6.883185356855392456e-02 -1.303217262029647827e-01 -2.336964607238769531e-01 -1.411398649215698242e-01 2.331869304180145264e-02 -1.480336487293243408e-01 2.667017877101898193e-01 -1.272323280572891235e-01 -3.360312283039093018e-01 1.545391529798507690e-01 1.555808037519454956e-01 1.245999634265899658e-01 6.775606423616409302e-02 -1.014230400323867798e-01 4.187404513359069824e-01 -6.527855992317199707e-02 6.604020297527313232e-02 -2.825045585632324219e-02 1.496122479438781738e-01 1.661669909954071045e-01 -1.638016104698181152e-02 2.931871712207794189e-01 -7.508641481399536133e-02 -1.434883009642362595e-02 -7.499507814645767212e-02 -1.151962727308273315e-01 9.700793772935867310e-02 1.786544620990753174e-01 -1.687109172344207764e-01 4.265076816082000732e-01 -1.038060616701841354e-02 7.090937346220016479e-02
2.497006505727767944e-01 -7.225327193737030029e-02 3.977870941162109375e-02 -2.880342304706573486e-02 -7.511052489280700684e-02 -1.351409107446670532e-01 -1.950003802776336670e-01 -2.708965241909027100e-01 5.907703889533877373e-04 1.891202032566070557e-01 -1.700902879238128662e-01 2.120213061571121216e-01 2.298736721277236938e-01 -2.786318957805633545e-01 1.743599623441696167e-01 -2.256301939487457275e-01 -5.106695741415023804e-02 -2.077920921146869659e-02 3.090110607445240021e-02 1.518766134977340698e-01 -2.463613152503967285e-01 1.235044971108436584e-01 -1.268842965364456177e-01 2.793197706341743469e-02 -3.318737447261810303e-01 6.375025212764739990e-02 3.260974213480949402e-02 2.053768783807754517e-01 -2.554713189601898193e-02 3.559223413467407227e-01 1.478795707225799561e-01 -2.161635756492614746e-01
-8.889470994472503662e-02 -2.141325920820236206e-01 -9.517697244882583618e-02 -2.833006381988525391e-01 1.973651582375168800e-03 -3.695690631866455078e-01 -8.044947870075702667e-03 2.494451701641082764e-01 -3.014313876628875732e-01 -4.728524945676326752e-04 1.098413988947868347e-01 1.516793668270111084e-01 1.494007408618927002e-01 -9.425283968448638916e-02 3.696033358573913574e-01 3.160535171627998352e-02 1.192278880625963211e-02 -1.824050992727279663e-01 2.209727019071578979e-01 6.317763030529022217e-02 -1.073826253414154053e-01 3.214944526553153992e-02 -2.784217000007629395e-01 1.015207767486572266e-01 -1.076864525675773621e-01 -1.958535760641098022e-01 -3.068024059757590294e-03 2.721616625785827637e-01 -1.191959008574485779e-01 1.828039735555648804e-01 5.286177038215100765e-04 -7.089549303054809570e-02
2.066829940304160118e-03 -1.298251599073410034e-01 -2.674600481986999512e-01 -1.123858094215393066e-01 -1.509957313537597656e-01 1.675108522176742554e-01 7.419016957283020020e-02 1.132756248116493225e-01 -2.498477697372436523e-02 2.322910428047180176e-01 1.976069658994674683e-01 -1.198586672544479370e-01 1.750327497720718384e-01 1.194460242986679077e-01 -2.092271111905574799e-03 -2.044490724802017212e-01 1.053081601858139038e-01 -1.717332005500793457e-01 1.537045836448669434e-01 1.090597510337829590e-01 1.973525434732437134e-01 1.348526924848556519e-01 -1.432020366191864014e-01 1.064294278621673584e-01 -2.216286212205886841e-01 -1.395383328199386597e-01 2.082135081291198730e-01 3.617967367172241211e-01 -3.031237125396728516e-01 7.424875348806381226e-02 3.403757214546203613e-01 -1.179577186703681946e-01
2.377224564552307129e-01 -7.541166990995407104e-02 -1.096415147185325623e-01 -2.982629239559173584e-01 -3.300420939922332764e-02 -1.761906892061233521e-01 -6.403117626905441284e-02 -2.608759403228759766e-01 -3.435887023806571960e-02 3.018413856625556946e-02 1.278351396322250366e-01 -1.275131106376647949e-01 2.331598997116088867e-01 -2.072614133358001709e-01 6.709294021129608154e-02 8.328616619110107422e-02 1.690286397933959961e-02 -8.991219848394393921e-02 -5.556159466505050659e-02 -1.145027391612529755e-02 -1.684600859880447388e-01 2.491791993379592896e-01 5.904232710599899292e-02 3.503664731979370117e-01 -1.864743977785110474e-01 -1.778458505868911743e-01 6.163731589913368225e-02 4.136795997619628906e-01 3.177007138729095459e-01 1.026191636919975281e-01 1.319187693297863007e-03 8.933510631322860718e-02
1.870137080550193787e-02 -6.002947315573692322e-02 -3.589037954807281494e-01 -5.736816301941871643e-02 -1.342516988515853882e-01 2.733226418495178223e-01 -1.065698117017745972e-01 -6.432224065065383911e-02 -1.513385772705078125e-01 9.597987681627273560e-02 1.670241057872772217e-01 -5.074140802025794983e-02 2.208987176418304443e-01 4.754083231091499329e-02 -2.334568835794925690e-02 -1.468413472175598145e-01 -4.391598049551248550e-03 -1.856445968151092529e-01 4.615228623151779175e-02 -3.789254724979400635e-01 -1.011940985918045044e-01 2.223922610282897949e-01 8.215069770812988281e-02 -4.131875559687614441e-02 -4.809775948524475098e-01 -4.614624753594398499e-02 -1.558259129524230957e-01 1.363044530153274536e-01 -1.635647565126419067e-02 1.339282840490341187e-01 1.089115142822265625e-01 -2.553848922252655029e-01
-2.269824296236038208e-01 -1.145244687795639038e-01 -4.277323931455612183e-02 -2.240968346595764160e-01 1.475638002157211304e-01 1.089333221316337585e-01 -1.173308491706848145e-01 -1.192430779337882996e-01 -3.916108906269073486e-01 2.651197612285614014e-01 -1.179695203900337219e-01 1.459638327360153198e-01 -1.022826731204986572e-01 -2.469683885574340820e-01 4.442176222801208496e-02 -2.731073647737503052e-02 4.281356558203697205e-02 -4.863934963941574097e-02 -3.126546144485473633e-01 -9.807521104812622070e-02 -2.745234966278076172e-01 1.755558848381042480e-01 -8.006202429533004761e-02 1.166036576032638550e-01 -3.863177299499511719e-01 2.195390127599239349e-02 1.822029203176498413e-01 1.284042745828628540e-01 5.715875700116157532e-02 1.119556948542594910e-01 1.745725572109222412e-01 -7.209397107362747192e-02
-2.198132872581481934e-01 -7.182073593139648438e-02 -2.378798872232437134e-01 4.136396199464797974e-02 9.753111004829406738e-02 5.934247374534606934e-02 -2.924418449401855469e-02 -7.009321451187133789e-02 -2.361706942319869995e-01 -1.853187978267669678e-01 1.108467429876327515e-01 1.496686041355133057e-01 1.607245057821273804e-01 -1.142768841236829758e-02 3.502703830599784851e-02 -2.633383274078369141e-01 3.250446915626525879e-01 4.150038957595825195e-02 -1.173348203301429749e-01 -4.228265210986137390e-02 -3.454940319061279297e-01 -2.859357744455337524e-03 -1.149368807673454285e-01 2.191750705242156982e-01 -1.781538724899291992e-01 3.941382467746734619e-01 1.229614689946174622e-01 2.060311287641525269e-01 -2.139728367328643799e-01 -2.212151326239109039e-02 1.157613769173622131e-01 -2.004970163106918335e-01
5.181602016091346741e-02 -1.503899544477462769e-01 -1.500532329082489014e-01 -2.745226770639419556e-02 1.758547723293304443e-01 -8.442752808332443237e-02 -2.433486878871917725e-01 -4.112263321876525879e-01 -5.069352313876152039e-02 -1.318624010309576988e-03 -5.985655635595321655e-02 1.711667031049728394e-01 -6.232078745961189270e-02 -5.743861198425292969e-02 1.296896636486053467e-01 2.494400367140769958e-02 3.030580580234527588e-01 6.193281337618827820e-02 1.697005704045295715e-02 -7.281620800495147705e-02 -1.104761138558387756e-01 1.495528370141983032e-01 1.532771885395050049e-01 3.392764329910278320e-01 -7.627857476472854614e-02 9.428029507398605347e-02 1.626814305782318115e-01 2.310693413019180298e-01 -1.931209266185760498e-01 1.691843271255493164e-01 4.086687862873077393e-01 -1.517721712589263916e-01
2.430049329996109009e-01 -1.489642858505249023e-01 -4.729959368705749512e-02 2.467021346092224121e-01 -4.370247572660446167e-02 7.561834156513214111e-02 1.538766026496887207e-01 -1.128506381064653397e-02 -1.999650709331035614e-02 1.841992139816284180e-01 1.295289993286132812e-01 3.053606450557708740e-01 1.427617073059082031e-01 1.626332849264144897e-01 1.403387933969497681e-01 -3.316686302423477173e-02 1.811016499996185303e-01 -1.610089242458343506e-01 1.463258564472198486e-01 -1.275613903999328613e-01 -1.954321712255477905e-01 -1.181634366512298584e-01 -9.504234045743942261e-02 1.172297075390815735e-01 -3.458864390850067139e-01 -1.313256919384002686e-01 5.771265923976898193e-02 4.334387779235839844e-01 -1.296526938676834106e-01 1.482437551021575928e-01 2.537003755569458008e-01 -9.837280958890914917e-02
2.587634027004241943e-01 -2.471587806940078735e-02 -3.462137579917907715e-01 -1.504607945680618286e-01 2.595050632953643799e-01 -8.143418282270431519e-02 -1.421342603862285614e-03 -2.230206578969955444e-01 -2.174657881259918213e-01 9.425308555364608765e-02 -2.829000726342201233e-02 -1.349008977413177490e-01 5.936621222645044327e-03 4.019667208194732666e-02 -1.081740334630012512e-01 1.693478524684906006e-01 2.710919678211212158e-01 -7.783589512109756470e-02 1.276124864816665649e-01 -2.384324818849563599e-01 -1.513842344284057617e-01 1.550198793411254883e-01 1.324432790279388428e-01 2.966152429580688477e-01 -1.417255252599716187e-01 1.527988463640213013e-01 6.264320760965347290e-02 2.341615855693817139e-01 -2.509505748748779297e-01 8.109243214130401611e-02 1.936869323253631592e-01 -1.860053837299346924e-01
-1.999887675046920776e-01 8.867957629263401031e-03 -1.663301140069961548e-01 -3.433443233370780945e-02 1.253003254532814026e-02 -1.664404422044754028e-01 -9.528652578592300415e-02 -1.110976189374923706e-01 -2.201905399560928345e-01 1.707166731357574463e-01 2.192696370184421539e-02 -6.679252535104751587e-02 7.744434475898742676e-02 -2.616293914616107941e-02 3.722162246704101562e-01 -2.262385338544845581e-01 1.053945794701576233e-01 -1.914429813623428345e-01 1.845009326934814453e-01 1.527432650327682495e-01 -1.208570674061775208e-01 2.809648513793945312e-01 5.436331499367952347e-03 7.347370684146881104e-02 -3.572717308998107910e-01 1.875390261411666870e-01 1.327317059040069580e-01 1.522374302148818970e-01 -2.762987092137336731e-02 3.849539160728454590e-01 6.308076530694961548e-02 -2.053618729114532471e-01
1.157131865620613098e-01 -2.247641794383525848e-02 -1.691591590642929077e-01 6.323350220918655396e-02 -1.491899192333221436e-01 1.138653010129928589e-01 -4.167581722140312195e-02 -1.155616343021392822e-01 -1.734277606010437012e-01 1.102601289749145508e-01 5.969565361738204956e-02 1.391368061304092407e-01 4.474165737628936768e-01 1.940704435110092163e-01 3.986651003360748291e-01 -1.136569157242774963e-01 1.776102036237716675e-01 -4.187122359871864319e-02 1.894975602626800537e-01 1.100508589297533035e-02 -1.884253025054931641e-01 -7.295808941125869751e-02 -1.204967647790908813e-01 5.344342812895774841e-02 -1.470833569765090942e-01 -2.462454438209533691e-01 1.180545911192893982e-01 1.443798989057540894e-01 -2.939465343952178955e-01 -3.350825607776641846e-02 2.144084274768829346e-01 -2.241449505090713501e-01
-2.054630368947982788e-01 -4.796544462442398071e-02 -2.024075090885162354e-01 -1.020214110612869263e-01 -4.157194867730140686e-02 -1.234811916947364807e-01 -7.315918058156967163e-02 4.711645469069480896e-02 -1.756247133016586304e-01 7.928908616304397583e-02 -5.516698956489562988e-02 1.333059072494506836e-01 3.211548924446105957e-02 1.413166709244251251e-02 2.029981017112731934e-01 -2.525961399078369141e-01 4.584049805998802185e-02 -2.368523478507995605e-01 2.204855084419250488e-01 1.723171621561050415e-01 -4.646589234471321106e-02 2.507174015045166016e-01 2.335417084395885468e-02 9.335000813007354736e-02 -2.671514153480529785e-01 1.240513008087873459e-02 -2.677864208817481995e-02 3.233206868171691895e-01 -1.385985016822814941e-01 5.118798017501831055e-01 -1.604537479579448700e-03 -2.158115357160568237e-01
-1.880578994750976562e-01 -5.789385363459587097e-02 -2.148525118827819824e-01 -8.928717672824859619e-02 -9.891937673091888428e-02 -2.072541117668151855e-01 -1.151401996612548828e-01 -6.845321506261825562e-02 -1.566591709852218628e-01 1.951791346073150635e-01 6.654880940914154053e-02 -1.474396288394927979e-01 -1.524847280234098434e-02 -1.421875804662704468e-01 1.120816618204116821e-01 -1.320199519395828247e-01 -5.917285103350877762e-03 -1.497196704149246216e-01 1.966333687305450439e-01 8.556859195232391357e-02 -1.395834386348724365e-01 2.157425284385681152e-01 -1.715748757123947144e-01 2.655177712440490723e-01 -1.862979978322982788e-01 -2.259974554181098938e-02 4.558551684021949768e-02 3.697654008865356445e-01 -1.448285877704620361e-01 5.019880533218383789e-01 -8.700787276029586792e-02 -9.086934477090835571e-02
-1.159955635666847229e-01 2.972565889358520508e-01 -6.314446032047271729e-02 -3.794193863868713379e-01 -1.264192014932632446e-01 6.087479740381240845e-02 4.250471293926239014e-02 5.829444155097007751e-02 -3.455093502998352051e-01 -2.942265383899211884e-02 -8.634663373231887817e-02 6.466025859117507935e-02 1.999942511320114136e-01 -4.086908698081970215e-02 1.802387684583663940e-01 7.395729422569274902e-02 2.420036792755126953e-01 -1.074975728988647461e-01 2.440311312675476074e-01 3.835390508174896240e-02 -3.187357187271118164e-01 1.423892825841903687e-01 6.965267658233642578e-02 1.582583039999008179e-01 -7.095978409051895142e-02 -5.311038717627525330e-02 -9.434704482555389404e-02 2.666904628276824951e-01 1.498623341321945190e-01 1.234248429536819458e-01 2.905893921852111816e-01 1.446314901113510132e-01
2.176157087087631226e-01 -1.658225208520889282e-01 -4.072345495223999023e-01 -2.645759880542755127e-01 2.437691688537597656e-01 -3.291780874133110046e-02 -1.226241588592529297e-01 2.562585473060607910e-02 -1.977374702692031860e-01 1.067336872220039368e-01 2.466112375259399414e-02 -9.327009320259094238e-02 4.329597577452659607e-02 -1.951050311326980591e-01 1.300243437290191650e-01 7.231052499264478683e-03 2.432349473237991333e-01 -1.790763288736343384e-01 8.027944713830947876e-02 -2.942903339862823486e-01 -1.700353622436523438e-01 9.934800118207931519e-02 3.424627706408500671e-02 2.315831184387207031e-01 9.128703922033309937e-02 1.023118238663300872e-04 2.090906053781509399e-01 1.465091556310653687e-01 -3.230373561382293701e-02 -1.411386728286743164e-01 2.966538667678833008e-01 -1.898780316114425659e-01
2.207106202840805054e-01 -2.086229175329208374e-01 -1.789099723100662231e-01 -2.816776558756828308e-02 -2.114627324044704437e-02 -5.872179567813873291e-02 -1.877343398518860340e-03 -2.661165297031402588e-01 1.286202110350131989e-02 2.478911429643630981e-01 -6.521961092948913574e-02 8.118811249732971191e-02 4.148292541503906250e-01 -6.620743125677108765e-02 3.116533532738685608e-02 -2.379197329282760620e-01 3.462416306138038635e-02 -1.849099695682525635e-01 1.257690787315368652e-01 -3.078960478305816650e-01 -2.869696617126464844e-01 1.849676966667175293e-01 7.504947017878293991e-03 8.106636255979537964e-02 -2.192240059375762939e-01 -1.594517230987548828e-01 -3.012005090713500977e-01 1.838242113590240479e-01 2.936358191072940826e-02 1.248662360012531281e-02 -1.385494619607925415e-01 -7.954455912113189697e-02
2.297790795564651489e-01 -2.536661028861999512e-01 -7.710862904787063599e-02 -1.958945542573928833e-01 2.655683457851409912e-01 -6.462890654802322388e-02 1.604899019002914429e-02 -1.381833106279373169e-01 -1.120107099413871765e-01 3.118926882743835449e-01 5.797756835818290710e-02 2.222475111484527588e-01 2.094959169626235962e-01 -8.037611097097396851e-02 -1.960339695215225220e-01 -1.174444239586591721e-02 1.833865940570831299e-01 1.451304852962493896e-01 1.782715022563934326e-01 2.192904055118560791e-01 -4.234488308429718018e-01 4.439394548535346985e-02 1.649937778711318970e-01 2.756831049919128418e-01 -3.092512860894203186e-02 1.352384034544229507e-02 1.729004830121994019e-02 1.349894702434539795e-01 -8.172825723886489868e-02 4.835885018110275269e-02 1.358989328145980835e-01 1.636184304952621460e-01
1.372496783733367920e-01 -3.964457195252180099e-03 -4.707505702972412109e-01 -2.713110744953155518e-01 -7.504775654524564743e-03 6.377901136875152588e-02 -1.170440539717674255e-01 -6.108282506465911865e-02 -2.005576491355895996e-01 8.255126327276229858e-02 1.495380699634552002e-01 -6.894320994615554810e-02 -3.215112537145614624e-02 -1.468314602971076965e-02 -7.461346685886383057e-02 8.104305714368820190e-02 4.527723491191864014e-01 -1.138743385672569275e-01 2.435974180698394775e-01 -9.043201059103012085e-02 3.298011422157287598e-02 7.439250499010086060e-02 1.281518787145614624e-01 9.453792124986648560e-02 -1.249123364686965942e-01 8.008990436792373657e-02 2.051278650760650635e-01 2.988498210906982422e-01 -1.699965000152587891e-01 5.139487981796264648e-02 2.480079382658004761e-01 -1.136428564786911011e-01
1.749579310417175293e-01 -2.530975639820098877e-01 -3.446356952190399170e-01 1.190805584192276001e-01 5.735720694065093994e-02 -1.379271447658538818e-01 -1.197915375232696533e-01 -2.085536159574985504e-02 -1.365623623132705688e-01 5.233385413885116577e-02 4.084945470094680786e-02 1.753814965486526489e-01 3.265348076820373535e-02 -1.073091849684715271e-01 1.157955974340438843e-01 -8.863430470228195190e-02 3.278587758541107178e-01 -8.626512438058853149e-02 1.331561505794525146e-01 -8.638648688793182373e-02 -7.345151901245117188e-02 -1.428612023591995239e-01 -2.985735889524221420e-03 8.437504619359970093e-02 -9.914924949407577515e-02 2.037097662687301636e-01 2.674788832664489746e-01 4.328407347202301025e-01 -1.968480795621871948e-01 2.716955244541168213e-01 1.944385170936584473e-01 -1.181529238820075989e-01
-1.868433803319931030e-01 6.130199134349822998e-02 -2.236872762441635132e-01 -1.355119496583938599e-01 2.572487592697143555e-01 -6.900641322135925293e-02 -4.592841863632202148e-02 -1.183251440525054932e-01 -3.195984065532684326e-01 1.105701252818107605e-01 -1.656777858734130859e-01 2.357588708400726318e-01 1.691124290227890015e-01 -3.301133513450622559e-01 -2.342470884323120117e-01 -1.348002403974533081e-01 -7.689663767814636230e-02 -1.032066494226455688e-01 -1.773039847612380981e-01 7.289087399840354919e-03 -2.549119293689727783e-01 2.112801820039749146e-01 -7.616690546274185181e-02 3.459111452102661133e-01 -2.341234087944030762e-01 -4.588777571916580200e-02 -7.685276865959167480e-02 -5.322043318301439285e-03 6.923492252826690674e-02 1.028389930725097656e-01 1.238588243722915649e-01 -1.455056667327880859e-01
1.836619973182678223e-01 -5.231390148401260376e-02 -3.087410628795623779e-01 -1.644861847162246704e-01 1.752789020538330078e-01 1.754453331232070923e-01 -2.812061011791229248e-01 -2.791316509246826172e-01 -2.812873758375644684e-02 1.434598863124847412e-01 8.361578918993473053e-03 4.411409050226211548e-02 4.357945173978805542e-02 -5.708887800574302673e-02 -8.399948477745056152e-02 1.104241833090782166e-01 2.691985666751861572e-01 -8.570992201566696167e-02 1.542087942361831665e-01 -2.705266177654266357e-01 -1.545675992965698242e-01 3.440571427345275879e-01 -1.024027392268180847e-01 1.009979620575904846e-01 -3.539931029081344604e-02 9.744989871978759766e-02 2.152899652719497681e-01 3.754262924194335938e-01 -1.411344558000564575e-01 1.041873097419738770e-01 4.116025194525718689e-02 -6.796541064977645874e-02
1.443022191524505615e-01 -1.220341548323631287e-01 -3.221543729305267334e-01 -1.485454440116882324e-01 -1.408634483814239502e-01 1.122702732682228088e-01 1.877168416976928711e-01 2.400577664375305176e-01 -2.432173192501068115e-01 1.937220692634582520e-01 -1.090700700879096985e-01 -2.629383206367492676e-01 -8.843394462019205093e-04 -8.996978402137756348e-02 5.571368709206581116e-02 -1.870657950639724731e-01 8.783270418643951416e-02 -7.227781414985656738e-02 5.289021506905555725e-02 6.599314510822296143e-02 4.504013806581497192e-02 9.402623772621154785e-02 -1.116287112236022949e-01 2.325161695480346680e-01 -3.408025503158569336e-01 3.183696419000625610e-02 1.481283754110336304e-01 2.764292657375335693e-01 -1.364944875240325928e-01 2.314301207661628723e-02 3.887731432914733887e-01 -7.683006674051284790e-02
-1.855513080954551697e-02 8.381225913763046265e-02 -2.858175337314605713e-01 -2.294763326644897461e-01 -8.407953195273876190e-03 -2.620769143104553223e-01 6.299427896738052368e-02 1.825376041233539581e-02 9.397851675748825073e-02 3.026326894760131836e-01 1.409353017807006836e-01 2.823462784290313721e-01 1.509320288896560669e-01 4.072626680135726929e-02 1.119475737214088440e-01 4.369125142693519592e-02 2.008580565452575684e-01 3.175779432058334351e-02 6.488234549760818481e-02 2.517354190349578857e-01 -1.655704975128173828e-01 6.694437470287084579e-03 1.640239059925079346e-01 4.450042247772216797e-01 -2.127533406019210815e-01 -2.026604264974594116e-01 5.817164480686187744e-02 2.287750244140625000e-01 6.716853380203247070e-02 1.439918130636215210e-01 -9.692481905221939087e-02 -9.122471511363983154e-02
2.930365800857543945e-01 -6.460858881473541260e-02 -1.856534928083419800e-01 -2.282296568155288696e-01 1.291697174310684204e-01 -1.203990653157234192e-01 -8.017691224813461304e-02 -3.684759140014648438e-01 -6.193516775965690613e-02 1.484890282154083252e-02 1.483990997076034546e-01 -1.133351102471351624e-01 2.173198759555816650e-01 -1.333774626255035400e-01 9.047757834196090698e-02 2.217386476695537567e-02 -5.817056819796562195e-02 -1.115978732705116272e-01 3.526628017425537109e-02 4.976902157068252563e-02 -3.380563259124755859e-01 3.091960251331329346e-01 3.443527594208717346e-02 2.739098370075225830e-01 -1.835467815399169922e-01 2.690573455765843391e-03 3.324139490723609924e-02 2.586065530776977539e-01 2.750337421894073486e-01 -1.076842918992042542e-01 1.691833883523941040e-01 1.191638782620429993e-01
2.553304135799407959e-01 1.778347976505756378e-02 -3.136378228664398193e-01 -1.175634190440177917e-01 1.997148692607879639e-01 5.283293500542640686e-02 -1.238482370972633362e-01 -1.719838939607143402e-02 -4.943209514021873474e-02 -6.682278960943222046e-02 5.770934745669364929e-02 5.848781764507293701e-02 -1.362551599740982056e-01 -1.182271167635917664e-01 6.490019150078296661e-03 -1.417511999607086182e-01 2.346413433551788330e-01 -2.601241767406463623e-01 1.801332831382751465e-01 1.303521394729614258e-01 -1.100507006049156189e-02 -1.385492831468582153e-01 -1.436860561370849609e-01 1.572783589363098145e-01 -1.042521521449089050e-01 -1.000276058912277222e-01 -1.592352092266082764e-01 5.310330986976623535e-01 -2.272539585828781128e-01 1.189208310097455978e-02 2.840677201747894287e-01 -9.157063439488410950e-03
4.776294901967048645e-02 -1.574729532003402710e-01 -1.570954173803329468e-01 -3.305201232433319092e-02 7.155598700046539307e-02 1.454287916421890259e-01 -4.003340750932693481e-02 -1.008201241493225098e-01 -2.644186913967132568e-01 2.337735518813133240e-02 -2.785205142572522163e-03 2.022468447685241699e-01 3.171201944351196289e-01 1.082371249794960022e-01 -3.483157604932785034e-02 -4.474742412567138672e-01 2.099259048700332642e-01 -6.204576045274734497e-02 -1.063724681735038757e-01 -2.978671193122863770e-01 -1.806747317314147949e-01 -1.943959593772888184e-01 5.275177583098411560e-02 2.749083936214447021e-01 -3.008366227149963379e-01 6.749038398265838623e-02 -6.434463709592819214e-02 2.141416817903518677e-01 1.128704287111759186e-02 1.319617591798305511e-02 1.607867926359176636e-01 -1.266998499631881714e-01
1.444963663816452026e-01 1.795843243598937988e-01 -5.997394025325775146e-02 -1.252920776605606079e-01 2.419875413179397583e-01 -2.069179862737655640e-01 3.608263330534100533e-03 1.237103790044784546e-01 -1.226061433553695679e-01 -5.927980528213083744e-04 1.014049649238586426e-01 2.694996260106563568e-02 5.356467962265014648e-01 -1.826595515012741089e-01 2.254116386175155640e-01 -4.296878725290298462e-02 2.494671940803527832e-01 1.507912855595350266e-02 2.571288347244262695e-01 2.423627860844135284e-02 -3.837065398693084717e-01 1.223253011703491211e-01 5.316919181495904922e-03 1.543042659759521484e-01 -1.647043824195861816e-01 7.517434656620025635e-02 5.733182281255722046e-02 2.148461192846298218e-01 7.379452139139175415e-02 2.213257178664207458e-02 -1.166770141571760178e-02 -9.171722829341888428e-02
2.190899401903152466e-01 7.553676608949899673e-03 -1.957199871540069580e-01 -1.429471969604492188e-01 -2.458392530679702759e-01 -1.151714920997619629e-01 -1.160146892070770264e-01 -1.358762979507446289e-01 -1.850433647632598877e-01 1.101003214716911316e-01 6.425181776285171509e-02 1.110187619924545288e-01 1.234573498368263245e-01 -2.432540208101272583e-01 1.543398350477218628e-01 -5.359993129968643188e-02 2.655622959136962891e-01 -1.600417643785476685e-01 3.323635458946228027e-01 1.011096164584159851e-01 1.221436038613319397e-01 4.529728367924690247e-02 6.182518973946571350e-02 1.384386271238327026e-01 -4.128350019454956055e-01 -2.226566821336746216e-01 -1.241957955062389374e-02 1.733030676841735840e-01 2.584100067615509033e-01 -7.338757812976837158e-02 1.859836727380752563e-01 -9.961108118295669556e-02
1.489265561103820801e-01 1.314250826835632324e-01 5.558118224143981934e-02 -1.918019652366638184e-01 1.414960324764251709e-01 -1.542380750179290771e-01 -6.823213398456573486e-02 -8.889296650886535645e-02 -6.117005273699760437e-02 1.430712491273880005e-01 1.521478965878486633e-02 3.162821754813194275e-02 3.886959850788116455e-01 1.132190823554992676e-01 2.398603707551956177e-01 -2.978216111660003662e-02 3.121874034404754639e-01 -8.980793505907058716e-02 2.704532146453857422e-01 2.439702302217483521e-02 -3.097181022167205811e-01 2.051492482423782349e-01 8.268355578184127808e-02 3.764090240001678467e-01 -1.642078459262847900e-01 -2.069341540336608887e-01 -9.877967089414596558e-02 1.508093625307083130e-01 9.056964516639709473e-02 -8.569832891225814819e-02 1.642773747444152832e-01 7.692532241344451904e-02
7.920253276824951172e-02 -1.354000270366668701e-01 6.557170767337083817e-03 -3.348180949687957764e-01 2.230870574712753296e-01 -5.688019096851348877e-02 -2.265928313136100769e-02 -2.480724900960922241e-01 -2.572471201419830322e-01 2.198194712400436401e-01 3.662139549851417542e-02 -1.900254637002944946e-01 1.802540943026542664e-02 -2.909758314490318298e-02 4.468291625380516052e-02 -3.718640208244323730e-01 2.673860192298889160e-01 1.033534407615661621e-01 1.234916895627975464e-01 8.088444918394088745e-02 -4.594601690769195557e-02 -4.540856927633285522e-03 3.267345204949378967e-02 2.405913174152374268e-01 -6.009510718286037445e-03 -2.045606225728988647e-01 -8.823262155055999756e-02 1.032989472150802612e-01 -1.961416937410831451e-02 1.897198557853698730e-01 2.377356588840484619e-01 3.694671988487243652e-01
3.032352030277252197e-01 1.236893609166145325e-01 -7.999702543020248413e-02 -2.988076210021972656e-02 5.537871271371841431e-03 -2.636354602873325348e-02 -1.000699251890182495e-01 2.958660013973712921e-02 -1.484869867563247681e-01 -4.320794343948364258e-02 1.742258667945861816e-02 -1.666005514562129974e-02 -7.749708369374275208e-03 -7.422048598527908325e-02 4.577215760946273804e-02 -1.515745222568511963e-01 2.953072488307952881e-01 3.433926030993461609e-02 3.511298596858978271e-01 2.223020493984222412e-01 -5.055836588144302368e-02 5.256346240639686584e-02 1.512802392244338989e-01 3.659840524196624756e-01 -2.348934412002563477e-01 1.020176783204078674e-01 -2.770229876041412354e-01 4.069539606571197510e-01 4.520178213715553284e-02 1.473050862550735474e-01 2.452275902032852173e-01 6.039422750473022461e-02
2.304379269480705261e-02 1.149092391133308411e-01 -2.168391644954681396e-01 -1.621628999710083008e-01 -2.677892707288265228e-02 -3.464215099811553955e-01 4.205196723341941833e-02 6.502232700586318970e-02 -2.363214641809463501e-01 5.536778643727302551e-02 -4.572636913508176804e-03 1.467245444655418396e-02 2.661504447460174561e-01 3.814781457185745239e-02 -3.180100768804550171e-02 2.409526892006397247e-02 3.933997750282287598e-01 -9.362776577472686768e-02 2.333061993122100830e-01 2.336762286722660065e-02 -4.268581867218017578e-01 3.344185650348663330e-01 1.580815017223358154e-01 4.092758893966674805e-02 -1.988914236426353455e-02 -1.395510733127593994e-01 -3.321547061204910278e-03 1.742558032274246216e-01 -3.149176016449928284e-02 2.209250330924987793e-01 1.139904037117958069e-01 3.064909577369689941e-02
-5.826349556446075439e-02 3.982122242450714111e-02 -3.747066259384155273e-01 -1.220946311950683594e-01 -5.241520702838897705e-02 -2.911125123500823975e-01 -2.175226360559463501e-01 -1.819428354501724243e-01 5.425656214356422424e-02 1.286180019378662109e-01 -2.112931013107299805e-01 1.389176398515701294e-01 1.156225800514221191e-01 -1.504648923873901367e-01 5.239079520106315613e-02 -8.108685910701751709e-02 -1.509173363447189331e-01 -2.498979680240154266e-02 7.031277567148208618e-02 -1.505190879106521606e-02 -1.536029279232025146e-01 1.565854549407958984e-01 3.434335812926292419e-02 1.874150931835174561e-01 -2.545371949672698975e-01 5.737962573766708374e-02 1.417018175125122070e-01 3.011315166950225830e-01 -6.624070554971694946e-02 4.955716133117675781e-01 3.441954776644706726e-02 -6.661225110292434692e-03
-4.533090814948081970e-02 -4.536763206124305725e-02 -3.415891528129577637e-01 4.248411208391189575e-02 1.619996726512908936e-01 -2.398293167352676392e-01 -7.203097641468048096e-02 -5.720440298318862915e-03 -1.668236702680587769e-01 6.244971975684165955e-02 -2.667669765651226044e-02 4.133973643183708191e-02 9.010988473892211914e-02 -1.323250085115432739e-01 3.348414003849029541e-01 -2.035718113183975220e-01 -1.807383075356483459e-02 -2.975843846797943115e-01 2.804730832576751709e-01 1.481049358844757080e-01 -1.172778606414794922e-01 2.615826129913330078e-01 -1.138897910714149475e-01 5.062115937471389771e-02 -1.711737215518951416e-01 9.118523448705673218e-02 5.618791654706001282e-02 1.525134444236755371e-01 5.168536305427551270e-02 4.298567473888397217e-01 1.167153865098953247e-01 -1.509150266647338867e-01
6.103543937206268311e-02 1.316937208175659180e-01 -4.394257664680480957e-01 5.643739923834800720e-02 2.030233740806579590e-01 7.474815100431442261e-02 -2.250192612409591675e-01 -5.831829831004142761e-02 -9.268236160278320312e-02 1.520333439111709595e-01 -4.282267298549413681e-03 9.754974395036697388e-02 -5.892246495932340622e-03 -1.340312231332063675e-02 1.449283957481384277e-01 -3.191725909709930420e-02 3.263122737407684326e-01 -1.353241652250289917e-01 1.323272436857223511e-01 -4.499127566814422607e-01 3.307171538472175598e-02 2.123285681009292603e-01 1.608320921659469604e-01 2.063020914793014526e-01 -5.996311828494071960e-02 -1.200585886836051941e-01 3.943980112671852112e-02 3.011262416839599609e-01 -6.000674143433570862e-02 1.270354539155960083e-01 8.841472119092941284e-02 -1.456292569637298584e-01
9.714055806398391724e-02 8.057393133640289307e-03 -1.436908990144729614e-01 -3.978423774242401123e-01 -9.508606046438217163e-02 -3.971691131591796875e-01 -5.490102246403694153e-02 -1.325323730707168579e-01 -3.423087298870086670e-02 1.028173565864562988e-01 -1.691244691610336304e-01 -4.679756611585617065e-02 3.047523796558380127e-01 -1.699991673231124878e-01 2.153392136096954346e-01 -5.595345050096511841e-02 -1.243186816573143005e-01 2.028824947774410248e-02 -4.107878357172012329e-02 2.477879635989665985e-02 -1.740955114364624023e-01 2.347361743450164795e-01 9.988300502300262451e-02 1.832426488399505615e-01 -3.053283691406250000e-01 -9.642791748046875000e-02 1.898367851972579956e-01 6.771568674594163895e-03 -1.093418449163436890e-01 2.128684371709823608e-01 2.249712944030761719e-01 -1.295244544744491577e-01
3.680485785007476807e-01 -1.453435570001602173e-01 -2.873695194721221924e-01 -3.591945394873619080e-02 1.176278144121170044e-01 1.334683746099472046e-01 1.917469352483749390e-01 -1.777183413505554199e-01 -1.966207176446914673e-01 1.739869564771652222e-01 1.532483398914337158e-01 6.167462468147277832e-02 1.714431792497634888e-01 -1.434179693460464478e-01 1.148279234766960144e-01 -4.184214398264884949e-02 -1.676010489463806152e-01 8.076379448175430298e-02 -8.563453704118728638e-02 -1.197888404130935669e-01 -1.732878386974334717e-01 1.479046344757080078e-01 -2.513290382921695709e-02 3.739390894770622253e-02 -4.093446433544158936e-01 2.205022424459457397e-02 9.717675298452377319e-02 6.441597640514373779e-02 -5.482459813356399536e-02 1.149410903453826904e-01 -4.197857528924942017e-02 4.342513978481292725e-01
1.424455642700195312e-01 2.701247632503509521e-01 4.478666931390762329e-02 -2.230964452028274536e-01 6.904084235429763794e-02 -8.305482566356658936e-03 8.848357945680618286e-02 -1.021705269813537598e-01 -2.404344528913497925e-01 -7.015379518270492554e-02 -9.417995065450668335e-02 7.538090646266937256e-02 7.074414938688278198e-02 3.071722090244293213e-01 1.028752252459526062e-01 -3.318990394473075867e-02 9.224382042884826660e-02 2.992595918476581573e-02 3.145352005958557129e-01 5.283977836370468140e-02 -1.952214986085891724e-01 1.996769607067108154e-01 -7.337501645088195801e-02 2.135390788316726685e-01 -8.930762857198715210e-02 -5.429570563137531281e-03 2.764334380626678467e-01 5.457970499992370605e-01 -9.165145456790924072e-02 5.716306716203689575e-02 8.652588725090026855e-02 -4.438238218426704407e-02
-5.487509537488222122e-03 -1.097307950258255005e-01 -2.714743912220001221e-01 -1.943212300539016724e-01 -4.498131200671195984e-02 -6.321035325527191162e-02 1.629890203475952148e-01 -1.656565070152282715e-01 -2.093240469694137573e-01 1.265130490064620972e-01 1.939090341329574585e-01 1.531061530113220215e-01 -2.559687383472919464e-02 -5.181305482983589172e-02 4.463345706462860107e-01 -1.933535933494567871e-02 1.682705730199813843e-01 -1.845831796526908875e-02 2.374745607376098633e-01 2.949628233909606934e-01 -2.694464847445487976e-02 2.663014531135559082e-01 -1.588671654462814331e-01 5.328406766057014465e-02 -2.433308809995651245e-01 -6.775426864624023438e-02 -3.692036494612693787e-02 2.225330770015716553e-01 -7.428009808063507080e-02 3.103033900260925293e-01 -6.623647361993789673e-02 6.275080959312617779e-04
2.804823406040668488e-02 -1.123741045594215393e-01 -2.016087323427200317e-01 -1.424596160650253296e-01 9.363347664475440979e-03 -2.713793702423572540e-02 1.647519469261169434e-01 -5.447300150990486145e-02 -1.876345872879028320e-01 1.493626236915588379e-01 1.782342344522476196e-01 -1.204816531389951706e-02 4.367720335721969604e-02 -1.724054366350173950e-01 4.937447309494018555e-01 -9.139889851212501526e-03 1.433336436748504639e-01 -7.176198065280914307e-02 2.138213664293289185e-01 2.760722339153289795e-01 -6.208658590912818909e-02 2.913853228092193604e-01 -1.038550585508346558e-01 6.729985028505325317e-02 -1.484480500221252441e-01 -7.422787696123123169e-02 9.354782104492187500e-02 1.471160501241683960e-01 -1.242344975471496582e-01 4.490737915039062500e-01 -1.766501180827617645e-02 -5.218458920717239380e-02
1.286408901214599609e-01 -1.524413004517555237e-02 -3.471500575542449951e-01 -1.820828169584274292e-01 4.790188372135162354e-02 -7.165714353322982788e-02 2.310564815998077393e-01 -1.141693219542503357e-01 -3.553095459938049316e-01 1.996226608753204346e-01 8.507193997502326965e-03 -8.247562497854232788e-02 -6.142938882112503052e-02 -1.147995740175247192e-01 1.653503924608230591e-01 1.214066371321678162e-01 3.484251350164413452e-02 -1.724814027547836304e-01 2.920497953891754150e-01 2.015347182750701904e-01 1.017167139798402786e-02 3.794281780719757080e-01 -1.085440665483474731e-01 -8.717598021030426025e-02 -1.174452379345893860e-01 1.027694623917341232e-02 5.349165946245193481e-02 3.651102483272552490e-01 -3.606135025620460510e-02 1.980011463165283203e-01 2.997337467968463898e-02 1.091157570481300354e-01
3.902604281902313232e-01 -3.151675313711166382e-02 -3.112265169620513916e-01 -4.409886430948972702e-03 1.196747869253158569e-01 2.342882901430130005e-01 -2.108955755829811096e-02 2.376254089176654816e-02 -2.117687314748764038e-01 1.837484240531921387e-01 6.509221345186233521e-02 1.708003133535385132e-01 2.081397324800491333e-01 1.463705301284790039e-01 -4.703019186854362488e-02 -6.481213867664337158e-02 3.914462625980377197e-01 4.014547541737556458e-02 6.560748070478439331e-02 -8.450637012720108032e-02 -2.676657438278198242e-01 1.614032387733459473e-01 -5.352468695491552353e-03 1.592179834842681885e-01 -2.630095183849334717e-01 -1.416625827550888062e-01 -4.304466396570205688e-02 1.891871988773345947e-01 6.202502176165580750e-02 -2.075222879648208618e-01 1.636535525321960449e-01 -8.047954738140106201e-02
2.738741338253021240e-01 9.312580525875091553e-02 7.809007912874221802e-02 -3.774883449077606201e-01 1.157388985157012939e-01 -7.544925063848495483e-02 -2.796458080410957336e-03 -6.828369200229644775e-02 -2.049701064825057983e-01 -1.959613896906375885e-02 -4.236342757940292358e-02 8.420701324939727783e-02 3.310872912406921387e-01 -1.183972358703613281e-01 1.352697163820266724e-01 1.556037962436676025e-01 3.087588772177696228e-02 -1.564701199531555176e-01 2.719437479972839355e-01 -1.674111038446426392e-01 -2.140437215566635132e-01 1.531460285186767578e-01 -2.250597998499870300e-02 3.136423826217651367e-01 -2.528687715530395508e-01 -1.446227822452783585e-02 1.439955681562423706e-01 1.977369934320449829e-01 1.244296655058860779e-01 1.681890934705734253e-01 1.828454732894897461e-01 1.725846976041793823e-01
1.123589202761650085e-01 1.705381423234939575e-01 -7.976345717906951904e-02 -1.553860753774642944e-01 1.794430315494537354e-01 2.473996281623840332e-01 -1.202289760112762451e-01 2.144807875156402588e-01 -3.108294904232025146e-01 2.752347290515899658e-01 6.035393476486206055e-02 -8.041750639677047729e-02 -9.103463031351566315e-03 -9.744073450565338135e-02 5.744004994630813599e-02 -2.401767857372760773e-02 2.469378709793090820e-01 2.025859951972961426e-01 -9.826471097767353058e-03 -1.534533686935901642e-02 -9.240049123764038086e-02 3.515881299972534180e-01 -1.045616790652275085e-01 5.945288762450218201e-02 -2.979798614978790283e-01 -4.288742840290069580e-01 1.400885730981826782e-01 4.629318788647651672e-02 3.985591232776641846e-02 -1.773108169436454773e-02 1.433857679367065430e-01 1.098308563232421875e-01
-1.186866909265518188e-01 -2.076902687549591064e-01 -2.136028707027435303e-01 -2.164159864187240601e-01 4.512011259794235229e-02 6.429740786552429199e-02 -5.222381558269262314e-03 -1.108854562044143677e-01 -3.308818638324737549e-01 2.620362639427185059e-01 -1.299010813236236572e-01 1.322019994258880615e-01 -1.004699990153312683e-01 -2.550726532936096191e-01 6.976722273975610733e-03 -2.580663561820983887e-01 1.684921532869338989e-01 -1.903993450105190277e-02 -2.212421149015426636e-01 4.386895522475242615e-02 -1.564767211675643921e-01 1.969477236270904541e-01 -1.755837947130203247e-01 1.455999463796615601e-01 -4.113929867744445801e-01 6.973982602357864380e-02 4.840014502406120300e-02 -1.918187737464904785e-01 -1.645791903138160706e-02 7.292068004608154297e-02 2.507321834564208984e-01 -2.993179112672805786e-02
1.468605548143386841e-01 -1.547724124975502491e-03 -3.336631059646606445e-01 -4.199944064021110535e-02 1.881920397281646729e-01 -5.239421874284744263e-02 -2.050869613885879517e-01 -1.454908959567546844e-02 -2.326819673180580139e-02 1.944603323936462402e-01 3.604790270328521729e-01 3.025108277797698975e-01 7.905438542366027832e-02 -1.544263660907745361e-01 6.482837349176406860e-02 2.025224864482879639e-01 2.791905701160430908e-01 -2.030251920223236084e-01 -4.270743951201438904e-02 8.165507018566131592e-02 -1.441465914249420166e-01 -5.137151572853326797e-03 1.217650249600410461e-01 1.440197825431823730e-01 -1.685491055250167847e-01 1.013697087764739990e-01 2.643759176135063171e-02 1.611581295728683472e-01 -1.594585776329040527e-01 3.720967471599578857e-01 1.010724976658821106e-01 -1.621297448873519897e-01
1.041569486260414124e-01 5.001455172896385193e-02 -3.943485319614410400e-01 3.307910636067390442e-02 1.550159156322479248e-01 -1.115332916378974915e-01 -2.346594035625457764e-01 -1.147540807723999023e-01 -1.497416645288467407e-01 -5.741910263895988464e-02 -6.219134479761123657e-02 4.320581909269094467e-03 5.019575357437133789e-02 -6.039188057184219360e-02 5.439531058073043823e-02 -7.331655919551849365e-02 3.744167685508728027e-01 -4.143639504909515381e-01 1.103937998414039612e-01 -2.660916149616241455e-01 1.317900791764259338e-02 1.402428150177001953e-01 -7.710009068250656128e-02 7.520882785320281982e-02 -2.568275928497314453e-01 -6.258789449930191040e-02 8.905719220638275146e-02 3.655944764614105225e-01 -1.236695125699043274e-01 -1.183154061436653137e-01 1.011742874979972839e-01 -6.259692460298538208e-02
-1.769017428159713745e-02 -1.052499040961265564e-01 -2.167182713747024536e-01 -1.044982671737670898e-01 -5.690577253699302673e-02 1.710599809885025024e-01 2.258144021034240723e-01 4.625030979514122009e-02 -3.388946950435638428e-01 2.088341861963272095e-01 -1.859202980995178223e-01 -9.258419275283813477e-02 1.161347180604934692e-01 -3.793357312679290771e-02 1.418352127075195312e-01 -1.892674118280410767e-01 1.252177357673645020e-01 -1.802427321672439575e-01 -2.889599092304706573e-02 5.454352870583534241e-02 -1.340636759996414185e-01 7.579511147923767567e-04 -1.848035603761672974e-01 1.799544841051101685e-01 -3.372219204902648926e-01 3.662746399641036987e-02 1.028023138642311096e-01 4.315671026706695557e-01 -2.419103980064392090e-01 -1.137384772300720215e-01 1.328737884759902954e-01 -1.874806433916091919e-01
-1.769173517823219299e-02 -9.987730532884597778e-02 -3.189180791378021240e-01 -1.300889104604721069e-01 3.074937127530574799e-02 -1.285873502492904663e-01 9.150824695825576782e-02 1.716623157262802124e-01 -2.672976851463317871e-01 -2.326019853353500366e-02 1.314045041799545288e-01 2.170106023550033569e-01 2.152219265699386597e-01 -5.710987746715545654e-02 2.762241363525390625e-01 1.690273433923721313e-01 3.453231975436210632e-02 -1.994892358779907227e-01 2.153626829385757446e-01 2.544780969619750977e-01 3.425170108675956726e-02 3.687581121921539307e-01 -4.701450467109680176e-03 3.401848673820495605e-02 -1.308233439922332764e-01 -1.539535224437713623e-01 1.198964193463325500e-01 8.273166418075561523e-02 -1.214858666062355042e-01 3.752713501453399658e-01 1.166460588574409485e-01 5.711738020181655884e-02
2.483747601509094238e-01 1.986271888017654419e-01 -8.513519167900085449e-02 1.093642488121986389e-01 3.420189954340457916e-03 -1.006107479333877563e-01 -3.122912719845771790e-03 -1.461648792028427124e-01 -6.765402108430862427e-02 1.507407426834106445e-01 -5.834868177771568298e-02 5.325878039002418518e-02 2.960742413997650146e-01 -3.200476169586181641e-01 -1.604577898979187012e-01 -1.878530718386173248e-02 2.431241571903228760e-01 -2.149742543697357178e-01 -2.752059139311313629e-02 8.992743492126464844e-02 -8.760162442922592163e-02 4.767953157424926758e-01 -2.375702187418937683e-02 1.069140359759330750e-01 -1.370956301689147949e-01 -1.095674559473991394e-01 4.948091879487037659e-02 2.361434400081634521e-01 1.368838399648666382e-01 1.391941606998443604e-01 2.927340567111968994e-01 1.562742590904235840e-01
1.201589033007621765e-01 -2.030790448188781738e-01 -1.854172796010971069e-01 -8.127529919147491455e-02 1.599878259003162384e-02 7.811171561479568481e-02 1.228159964084625244e-01 -1.373675763607025146e-01 -1.261237263679504395e-01 2.508029937744140625e-01 1.240992266684770584e-02 -2.997295558452606201e-01 1.537404209375381470e-01 -3.000359237194061279e-02 7.285743951797485352e-02 -1.917987465858459473e-01 2.608296871185302734e-01 -1.058610081672668457e-01 1.348107755184173584e-01 1.241098567843437195e-01 -1.325504183769226074e-01 1.056564748287200928e-01 -5.181310698390007019e-03 1.314087808132171631e-01 -1.282854825258255005e-01 2.506311535835266113e-01 2.377271801233291626e-01 1.226588711142539978e-01 2.474717423319816589e-02 -1.268266513943672180e-02 4.616003632545471191e-01 -3.225947022438049316e-01
-8.981847018003463745e-02 -2.656816840171813965e-01 -3.273881971836090088e-01 -3.345690369606018066e-01 2.592582106590270996e-01 -1.623466014862060547e-01 1.566418558359146118e-01 -4.633089900016784668e-02 -6.784935295581817627e-02 1.065153256058692932e-01 2.770691812038421631e-01 -1.604310125112533569e-01 1.493650823831558228e-01 -4.788946732878684998e-02 -1.181503161787986755e-01 -5.259855836629867554e-02 1.814367324113845825e-01 5.150862410664558411e-02 -3.655040636658668518e-03 -3.607289195060729980e-01 -2.054363042116165161e-01 7.037702202796936035e-02 -1.063228771090507507e-01 8.084798604249954224e-02 -1.141655445098876953e-01 -1.794836521148681641e-01 7.609924674034118652e-02 1.092700734734535217e-01 1.142840459942817688e-02 1.285921316593885422e-02 2.940973639488220215e-01 -2.042313665151596069e-01
-1.837513744831085205e-01 -2.717127799987792969e-01 -1.107954233884811401e-01 -1.303211301565170288e-01 -1.242293789982795715e-01 4.660645872354507446e-02 -1.007840484380722046e-01 -1.046524047851562500e-01 -4.218281209468841553e-01 4.678366705775260925e-02 1.311949342489242554e-01 2.909117937088012695e-01 8.262156695127487183e-02 -2.766097187995910645e-01 1.324866116046905518e-01 -3.029483556747436523e-01 1.311732232570648193e-01 1.106886193156242371e-01 1.903054676949977875e-02 -2.511045336723327637e-01 -2.644764184951782227e-01 7.756948471069335938e-03 5.360876396298408508e-02 4.107066988945007324e-02 -3.500257134437561035e-01 -1.109877526760101318e-01 -3.759644180536270142e-02 9.402245283126831055e-02 -1.533873677253723145e-01 5.653717741370201111e-02 1.620393246412277222e-02 -1.013661846518516541e-01
6.320125609636306763e-02 -1.420472655445337296e-02 -3.477579355239868164e-02 -3.194765448570251465e-01 -1.515166908502578735e-01 -1.319665610790252686e-01 -3.570365160703659058e-02 -1.686981692910194397e-02 -1.320056766271591187e-01 -2.319460958242416382e-01 2.020506747066974640e-02 2.526064030826091766e-02 1.923520714044570923e-01 -1.535343080759048462e-01 -5.853314697742462158e-02 1.225042715668678284e-02 2.886963188648223877e-01 -4.195231478661298752e-03 1.309199482202529907e-01 1.486595124006271362e-01 -4.470961093902587891e-01 1.760179698467254639e-01 9.731967002153396606e-03 2.859484590590000153e-02 -1.389251500368118286e-01 -2.357717156410217285e-01 -9.122490882873535156e-02 4.026641547679901123e-01 1.996391862630844116e-01 2.631283104419708252e-01 -7.251054793596267700e-02 9.311459027230739594e-03
1.181976497173309326e-01 5.695800296962261200e-03 -2.909932434558868408e-01 -2.857995927333831787e-01 2.600868046283721924e-01 -1.340330243110656738e-01 1.380961239337921143e-01 -8.950851112604141235e-02 -1.692698448896408081e-01 1.876258403062820435e-01 2.235745936632156372e-01 -2.261444330215454102e-01 8.534000813961029053e-02 -5.321857705712318420e-02 -7.223813980817794800e-02 8.529819548130035400e-02 2.338288724422454834e-01 9.988794475793838501e-02 2.418995276093482971e-02 -2.094520628452301025e-01 -2.526692450046539307e-01 1.370432972908020020e-01 -3.596574766561388969e-03 8.520934730768203735e-02 -1.913541853427886963e-01 -1.636864542961120605e-01 2.360031455755233765e-01 9.480017423629760742e-02 -9.239815175533294678e-02 -3.609399124979972839e-02 3.185591399669647217e-01 -2.844904363155364990e-01
2.465288341045379639e-01 8.529303222894668579e-02 4.694465920329093933e-02 -3.033691942691802979e-01 1.198396459221839905e-01 -1.800253987312316895e-01 -7.532087713479995728e-02 -7.905869744718074799e-03 -2.646094262599945068e-01 1.209401432424783707e-02 -8.284938335418701172e-02 2.427142858505249023e-02 3.391145765781402588e-01 -1.089121326804161072e-01 1.960557103157043457e-01 1.923165321350097656e-01 1.667310670018196106e-02 -1.434226185083389282e-01 1.826948374509811401e-01 -2.010544016957283020e-02 -2.371681034564971924e-01 2.109790295362472534e-01 -4.046444222331047058e-02 3.273883461952209473e-01 -1.965179592370986938e-01 5.704517662525177002e-02 1.232423260807991028e-01 2.439940869808197021e-01 1.541098207235336304e-01 2.456675469875335693e-01 1.551515609025955200e-01 1.277632415294647217e-01
4.236801862716674805e-01 -1.544835120439529419e-01 -2.111050337553024292e-01 -3.598739504814147949e-01 1.002384126186370850e-01 -1.318731158971786499e-01 -8.613836020231246948e-02 -2.960805594921112061e-01 -5.452327057719230652e-02 1.368279606103897095e-01 -9.035295248031616211e-02 -1.787167787551879883e-02 1.590299159288406372e-01 1.441042721271514893e-01 -1.098829060792922974e-01 -3.676019981503486633e-02 2.719164788722991943e-01 4.951710253953933716e-02 1.667786687612533569e-01 -1.179035678505897522e-01 4.846597835421562195e-02 8.795858919620513916e-02 -1.291936039924621582e-01 1.686912775039672852e-01 7.824909687042236328e-02 -2.946351096034049988e-02 2.953732013702392578e-01 1.788609921932220459e-01 -2.218138128519058228e-01 1.871512681245803833e-01 1.622227430343627930e-01 -1.620222255587577820e-02
8.463664352893829346e-02 -1.678459905087947845e-02 -3.415500521659851074e-01 -2.507800161838531494e-01 1.007193326950073242e-01 -2.462773323059082031e-01 -6.486111879348754883e-02 -5.175200849771499634e-02 -2.563106119632720947e-01 1.014953628182411194e-01 5.694434046745300293e-03 -2.061580568552017212e-01 8.093068003654479980e-02 7.467062771320343018e-02 3.240368962287902832e-01 -1.183082684874534607e-01 1.009479314088821411e-01 -1.458634287118911743e-01 2.183976769447326660e-01 1.390758454799652100e-01 -6.452277302742004395e-02 2.334484905004501343e-01 -2.404866069555282593e-01 -1.414685100317001343e-01 -2.181426435708999634e-01 -2.274697721004486084e-01 5.845770984888076782e-02 7.704660296440124512e-02 5.973886698484420776e-02 3.348315656185150146e-01 -5.870405584573745728e-02 1.511603295803070068e-01
-1.161505281925201416e-01 7.814373821020126343e-02 -7.099602371454238892e-02 -3.374640941619873047e-01 7.353178411722183228e-02 -4.247844591736793518e-02 2.119905203580856323e-01 -2.163784652948379517e-01 -9.725353866815567017e-02 -9.674140065908432007e-02 5.996349267661571503e-03 -1.529122889041900635e-01 3.248330354690551758e-01 -2.230744361877441406e-01 2.100246399641036987e-01 -6.368768215179443359e-02 9.405558556318283081e-02 -1.745660156011581421e-01 -2.516647577285766602e-01 7.924830168485641479e-02 -1.858679801225662231e-01 4.421381652355194092e-01 -1.469286531209945679e-01 2.612600103020668030e-02 -2.674411833286285400e-01 -7.963772863149642944e-02 7.381077110767364502e-02 5.729131400585174561e-02 -1.413944512605667114e-01 5.698719248175621033e-02 1.011652797460556030e-01 -1.884630471467971802e-01
9.727314114570617676e-02 -1.517589688301086426e-01 -2.775256633758544922e-01 -9.208968281745910645e-02 6.287813186645507812e-02 -9.767962247133255005e-02 2.575177848339080811e-01 -5.704228579998016357e-02 -1.890510171651840210e-01 1.674888096749782562e-02 1.325222551822662354e-01 1.703640669584274292e-01 3.223418816924095154e-02 -2.113250344991683960e-01 4.481501281261444092e-01 -1.622649282217025757e-01 1.151386424899101257e-01 -1.139972284436225891e-01 1.756540387868881226e-01 3.225305974483489990e-01 3.086759522557258606e-02 2.894967496395111084e-01 -1.172342896461486816e-02 6.622052285820245743e-03 -9.067464619874954224e-02 -1.165926903486251831e-01 1.310814265161752701e-02 1.748724579811096191e-01 -1.573874205350875854e-01 3.336819410324096680e-01 -9.038852155208587646e-02 -2.327261865139007568e-02
8.336081355810165405e-02 2.559258043766021729e-01 8.921914547681808472e-02 -3.454379141330718994e-01 9.732533246278762817e-02 -1.132316589355468750e-01 -3.645609691739082336e-02 -2.403087355196475983e-02 -2.951394021511077881e-01 1.738244481384754181e-02 -5.145063251256942749e-02 1.337344050407409668e-01 2.017699331045150757e-01 -1.112932637333869934e-01 7.054288685321807861e-02 9.678553789854049683e-02 -1.897788979113101959e-02 -1.030294895172119141e-01 3.233200907707214355e-01 -1.010541543364524841e-01 -3.285678029060363770e-01 1.215359866619110107e-01 7.385165989398956299e-02 3.621375858783721924e-01 -2.621963024139404297e-01 9.382590651512145996e-02 -4.571506008505821228e-02 1.265935897827148438e-01 4.770465940237045288e-02 1.788168996572494507e-01 2.496004998683929443e-01 1.530252397060394287e-01
2.949780821800231934e-01 3.558524325489997864e-02 -2.400051653385162354e-01 -4.243937432765960693e-01 1.790338754653930664e-01 -1.572695225477218628e-01 3.724193945527076721e-02 -9.335006028413772583e-02 -1.897571682929992676e-01 -4.012925084680318832e-03 -1.045389994978904724e-01 -2.063249945640563965e-01 2.502321302890777588e-01 -7.962571084499359131e-02 -1.100257132202386856e-02 9.762084484100341797e-02 2.948221564292907715e-01 -2.053888291120529175e-01 1.885395497083663940e-01 2.133807539939880371e-02 -2.434128373861312866e-01 1.219239979982376099e-01 -9.344217181205749512e-02 2.864410877227783203e-01 9.456096589565277100e-02 1.211024150252342224e-01 1.391879469156265259e-02 1.822237968444824219e-01 -4.999167844653129578e-02 6.670866161584854126e-02 -3.033910691738128662e-02 -2.100307345390319824e-01
1.942910999059677124e-01 4.756398499011993408e-02 -3.050850927829742432e-01 -1.053851023316383362e-01 -3.334275260567665100e-02 -2.012585550546646118e-01 -2.230131626129150391e-01 -9.975253790616989136e-02 -9.625034779310226440e-02 5.418501049280166626e-02 2.403751313686370850e-01 5.475756898522377014e-02 7.450731098651885986e-02 -1.222355961799621582e-01 -3.040317818522453308e-02 1.768070459365844727e-01 3.178209364414215088e-01 -5.436052009463310242e-02 -1.553137041628360748e-02 3.337286412715911865e-01 -3.636811301112174988e-02 -9.992967545986175537e-02 7.709262426942586899e-04 2.922330982983112335e-03 -1.222771480679512024e-01 1.008169576525688171e-01 2.195223420858383179e-01 3.193833827972412109e-01 -2.461102902889251709e-01 2.272804230451583862e-01 3.346244096755981445e-01 4.935801774263381958e-02
1.682503521442413330e-01 -1.048208698630332947e-01 -2.940443158149719238e-01 -3.507635593414306641e-01 2.621623128652572632e-02 2.501392923295497894e-02 9.494142234325408936e-02 -2.055825889110565186e-01 -4.055985435843467712e-02 3.691975474357604980e-01 2.592158019542694092e-01 -9.799803048372268677e-02 1.473762840032577515e-01 -7.264808565378189087e-02 -9.005884081125259399e-02 -3.820637986063957214e-02 8.157984912395477295e-02 -2.029678374528884888e-01 -8.401891589164733887e-02 -1.397104412317276001e-01 -1.898699849843978882e-01 -4.849704727530479431e-02 1.201216205954551697e-01 -5.193830002099275589e-03 -2.994133830070495605e-01 -1.670053303241729736e-01 1.598634272813796997e-01 6.749618798494338989e-02 -6.934055685997009277e-02 -9.190433658659458160e-03 3.200403451919555664e-01 -2.550333440303802490e-01
1.686434298753738403e-01 -9.039467200636863708e-03 -2.301261015236377716e-02 -2.087441235780715942e-01 -3.938521444797515869e-02 -2.818229496479034424e-01 3.906805068254470825e-02 1.149731874465942383e-01 -1.836627721786499023e-01 2.420850470662117004e-02 4.878785461187362671e-03 1.560290008783340454e-01 2.979584336280822754e-01 -2.493665739893913269e-02 1.021735668182373047e-01 -1.201700698584318161e-02 2.610265910625457764e-01 -4.572225734591484070e-02 1.364673376083374023e-01 6.446951627731323242e-02 -4.539125263690948486e-01 2.997752726078033447e-01 4.516202583909034729e-02 5.919528007507324219e-02 1.021183580160140991e-01 -1.059371978044509888e-01 1.338489651679992676e-01 2.112399041652679443e-01 -1.845784187316894531e-01 3.752571642398834229e-01 1.323708742856979370e-01 4.396756365895271301e-02
1.871650815010070801e-01 2.126428931951522827e-01 -8.972337096929550171e-02 -1.491503864526748657e-01 2.885058224201202393e-01 -1.580011993646621704e-01 7.683295756578445435e-02 -3.585511445999145508e-02 -1.237417310476303101e-01 1.294535249471664429e-01 1.271473616361618042e-01 -2.919824048876762390e-02 3.777001798152923584e-01 -5.420214310288429260e-02 1.485990881919860840e-01 8.264237642288208008e-02 3.758519291877746582e-01 -1.636343300342559814e-01 2.662052810192108154e-01 4.221739654894918203e-04 -3.709978461265563965e-01 9.737175703048706055e-02 8.216815441846847534e-02 2.218232303857803345e-01 -1.541972458362579346e-01 -4.579625651240348816e-02 1.063280850648880005e-01 2.002258151769638062e-01 1.533913463354110718e-01 3.975613042712211609e-02 9.459460154175758362e-03 -7.757461071014404297e-02
4.985449835658073425e-02 -1.077048331499099731e-01 -2.164188921451568604e-01 -1.158928349614143372e-01 4.601806029677391052e-02 -3.735367581248283386e-02 9.146753698587417603e-02 -2.115497738122940063e-02 -2.691862583160400391e-01 1.127133890986442566e-01 1.013585180044174194e-01 2.702108584344387054e-02 1.401015091687440872e-02 -1.198314800858497620e-01 4.733523726463317871e-01 4.929888248443603516e-02 1.870007514953613281e-01 -2.039546668529510498e-01 1.637303233146667480e-01 3.022793233394622803e-01 -2.710469625890254974e-02 2.774953246116638184e-01 -8.286508172750473022e-02 4.596430435776710510e-02 -1.811948418617248535e-01 -2.504712156951427460e-02 -1.408553496003150940e-02 2.473171949386596680e-01 -1.081522554159164429e-01 4.037011861801147461e-01 -1.023577377200126648e-01 -1.210969686508178711e-01
1.681905537843704224e-01 -2.304860390722751617e-02 -1.828358322381973267e-01 -1.011779010295867920e-01 1.124211549758911133e-01 -1.806923002004623413e-01 2.022618949413299561e-01 2.580927312374114990e-01 -1.933248043060302734e-01 7.008972018957138062e-02 -8.996965736150741577e-02 1.820150464773178101e-01 3.239761590957641602e-01 2.082022875547409058e-01 -7.767573930323123932e-03 -1.611027270555496216e-01 2.336694449186325073e-01 -1.148685216903686523e-01 8.797021955251693726e-02 -6.584243383258581161e-03 -3.438776731491088867e-01 2.737185955047607422e-01 1.344828754663467407e-01 8.928109891712665558e-03 1.108799502253532410e-01 -1.656942516565322876e-01 2.626962214708328247e-02 2.287371158599853516e-01 5.241540446877479553e-02 3.631974458694458008e-01 4.666562378406524658e-02 1.887596584856510162e-02
2.814537882804870605e-01 -1.112544760107994080e-01 -2.936666905879974365e-01 -1.415992230176925659e-01 -7.130392640829086304e-02 5.495295673608779907e-02 -1.475200653076171875e-01 -2.178994715213775635e-01 -2.614350616931915283e-01 7.844629883766174316e-02 4.794749617576599121e-02 1.075461804866790771e-01 -2.582673914730548859e-02 -1.264664083719253540e-01 1.273536384105682373e-01 -5.656328052282333374e-02 9.266594052314758301e-02 -2.492744773626327515e-01 4.424897581338882446e-02 9.986363351345062256e-02 1.416336745023727417e-01 9.034306742250919342e-03 2.087038010358810425e-03 1.667279452085494995e-01 -2.807819843292236328e-01 -3.857380449771881104e-01 -8.595806360244750977e-02 3.871687352657318115e-01 9.261342883110046387e-02 -1.165289804339408875e-01 1.358782351016998291e-01 -2.101984918117523193e-01
1.909677982330322266e-01 -1.541772484779357910e-01 -2.300701737403869629e-01 -1.361596137285232544e-01 4.961702972650527954e-02 -1.888721287250518799e-01 -1.309921890497207642e-01 -2.321857511997222900e-01 9.675142168998718262e-02 1.185474395751953125e-01 -1.116850152611732483e-01 1.584424376487731934e-01 1.147533580660820007e-01 -9.182138741016387939e-02 8.329948782920837402e-02 -5.561061203479766846e-02 -7.657096534967422485e-02 1.242537945508956909e-01 -2.245065569877624512e-02 1.910286992788314819e-01 -1.380089819431304932e-01 2.365238368511199951e-01 1.072577461600303650e-01 1.257825940847396851e-01 -3.798397779464721680e-01 1.467131823301315308e-01 3.170138597488403320e-01 2.260908633470535278e-01 -1.333630532026290894e-01 3.660065233707427979e-01 1.686348319053649902e-01 -9.081324934959411621e-02
3.196165859699249268e-01 6.072934716939926147e-02 1.433343533426523209e-02 -3.867258727550506592e-01 3.544337302446365356e-02 -7.011350989341735840e-02 -3.426090255379676819e-02 -2.738067507743835449e-01 -8.169306814670562744e-02 7.406349480152130127e-02 -6.541417539119720459e-02 3.383634984493255615e-02 3.654022216796875000e-01 -5.163735244423151016e-03 1.149465069174766541e-01 1.108118519186973572e-01 4.610548168420791626e-02 -2.156089693307876587e-01 2.137822061777114868e-01 -1.266888976097106934e-01 -3.284724354743957520e-01 1.870324015617370605e-01 -3.272565081715583801e-02 1.514708995819091797e-01 -2.470674812793731689e-01 9.725701063871383667e-02 2.643882855772972107e-02 3.116466999053955078e-01 9.370847791433334351e-02 9.042137861251831055e-02 1.484308838844299316e-01 2.982759661972522736e-02
1.995110064744949341e-01 1.619636118412017822e-01 -1.213534697890281677e-01 -6.160123273730278015e-02 1.751379370689392090e-01 -1.199901774525642395e-01 -1.471491158008575439e-02 -4.612353816628456116e-02 -9.518337249755859375e-02 -5.806500557810068130e-04 2.313012816011905670e-02 7.799627631902694702e-02 3.932715952396392822e-01 -3.576145321130752563e-02 9.227851405739784241e-03 9.974058717489242554e-02 3.275132179260253906e-01 -2.683128695935010910e-04 2.379112243652343750e-01 1.645533442497253418e-01 -4.217028319835662842e-01 2.482930570840835571e-01 -5.141602456569671631e-02 1.950906813144683838e-01 -2.310203015804290771e-01 8.819247782230377197e-02 1.583291292190551758e-01 3.178582191467285156e-01 9.197811037302017212e-02 -9.798561781644821167e-02 7.291717082262039185e-02 -6.792742013931274414e-02
2.209785580635070801e-01 -3.129677101969718933e-02 -2.052086964249610901e-02 -3.392816185951232910e-01 -1.175904925912618637e-02 -1.458995193243026733e-01 1.778255701065063477e-01 2.640160359442234039e-02 -1.197384074330329895e-01 -2.355623543262481689e-01 -1.547012776136398315e-01 1.066659837961196899e-01 1.474869996309280396e-01 -5.143910273909568787e-02 2.410451620817184448e-01 -2.352708019316196442e-02 2.650415599346160889e-01 -4.416675120592117310e-02 8.018784970045089722e-02 9.907458722591400146e-02 -4.414267838001251221e-01 2.869017124176025391e-01 8.134045451879501343e-02 3.201203420758247375e-02 6.061616912484169006e-02 -1.862925477325916290e-02 1.184840574860572815e-01 2.110234200954437256e-01 -1.216554865241050720e-01 2.679913043975830078e-01 1.273620128631591797e-01 -2.324525713920593262e-01
1.462120711803436279e-01 1.050332263112068176e-01 -3.944322466850280762e-01 1.852373480796813965e-01 2.566875219345092773e-01 -1.652377098798751831e-01 -2.823418751358985901e-02 -2.040215134620666504e-01 1.689123548567295074e-02 6.123704835772514343e-02 2.824299931526184082e-01 1.304878592491149902e-01 1.466828733682632446e-01 -2.150824517011642456e-01 -7.411511987447738647e-02 8.438861370086669922e-02 2.543719708919525146e-01 -2.011825889348983765e-01 2.078246884047985077e-02 5.531293153762817383e-02 -8.821742981672286987e-02 8.796652406454086304e-02 -7.387386262416839600e-02 4.080204665660858154e-02 -8.472452312707901001e-02 3.270902857184410095e-02 1.238699182868003845e-01 7.498089224100112915e-02 -1.528173387050628662e-01 3.305996954441070557e-01 2.991383671760559082e-01 -2.796536386013031006e-01
6.693192571401596069e-02 -1.447302848100662231e-01 -2.880446016788482666e-01 -2.496148943901062012e-01 1.966303214430809021e-02 3.297465443611145020e-01 -2.759729325771331787e-01 -1.583777964115142822e-01 -1.824416220188140869e-01 1.359596103429794312e-01 1.102990135550498962e-01 -1.432855706661939621e-02 2.072478383779525757e-01 -6.507693976163864136e-02 1.360740698873996735e-02 -2.222644686698913574e-01 2.867620289325714111e-01 1.229365020990371704e-01 1.883834153413772583e-01 -1.464769244194030762e-01 -1.075729057192802429e-01 5.995883047580718994e-02 9.130431711673736572e-02 -8.313647657632827759e-02 -1.530060321092605591e-01 -2.908162474632263184e-01 6.068768352270126343e-02 1.110043376684188843e-01 5.211719498038291931e-02 2.862073779106140137e-01 2.693792618811130524e-02 2.529152333736419678e-01
1.033906638622283936e-01 -1.057109534740447998e-01 -1.899401396512985229e-01 -1.361045241355895996e-01 4.975386708974838257e-02 -1.229348704218864441e-01 1.898773610591888428e-01 4.522912204265594482e-02 1.441151648759841919e-01 2.021720856428146362e-01 1.223447322845458984e-01 2.961310744285583496e-01 1.462949998676776886e-02 -5.234941840171813965e-02 6.927886605262756348e-02 9.124086797237396240e-02 1.296451091766357422e-01 8.244998753070831299e-03 2.036005258560180664e-01 9.134252369403839111e-02 -3.150523006916046143e-01 3.086252324283123016e-02 9.122660011053085327e-02 3.672485053539276123e-01 -4.373666644096374512e-01 -1.363047510385513306e-01 7.624997943639755249e-02 3.289390206336975098e-01 5.399660393595695496e-02 -4.170709475874900818e-02 -1.741796880960464478e-01 -1.360475718975067139e-01
3.186533749103546143e-01 -3.095026500523090363e-02 1.861210539937019348e-02 -3.539987504482269287e-01 -9.048039466142654419e-02 -2.310233414173126221e-01 2.004093825817108154e-01 -2.126854360103607178e-01 -1.469194889068603516e-01 1.996912211179733276e-01 3.067296743392944336e-01 -9.675472229719161987e-02 9.288685768842697144e-02 5.755993351340293884e-02 7.972494699060916901e-03 5.578988045454025269e-02 6.376971304416656494e-02 -2.417203485965728760e-01 -8.769600838422775269e-02 6.641931086778640747e-02 -1.632377952337265015e-01 4.031323790550231934e-01 -7.641222327947616577e-02 -9.917855262756347656e-02 -1.114401519298553467e-01 -4.707381501793861389e-02 1.215289905667304993e-01 2.933610975742340088e-01 -1.055226773023605347e-01 1.028489023447036743e-01 9.715070575475692749e-02 -1.371436566114425659e-01
3.069606125354766846e-01 -1.942209601402282715e-01 -1.641506403684616089e-01 8.289805799722671509e-02 -1.239350661635398865e-01 1.481313444674015045e-02 8.280508965253829956e-02 -5.799542739987373352e-02 -6.793355196714401245e-02 2.582184672355651855e-01 5.003163218498229980e-02 2.056618034839630127e-01 2.880823239684104919e-02 6.966211646795272827e-02 2.847121655941009521e-01 2.868355438113212585e-02 2.588195502758026123e-01 -1.336955130100250244e-01 8.206493407487869263e-02 -7.056833803653717041e-02 -2.683518826961517334e-01 -1.451816260814666748e-01 -2.518916502594947815e-02 2.758315205574035645e-02 -1.756570339202880859e-01 -8.912095427513122559e-02 2.163809686899185181e-01 4.235875010490417480e-01 -1.177027001976966858e-01 9.841717034578323364e-02 2.678170800209045410e-01 -2.310947924852371216e-01
1.511073671281337738e-02 -1.855635792016983032e-01 -1.440330445766448975e-01 -7.207862287759780884e-02 -4.998881369829177856e-02 1.475949585437774658e-01 2.782839536666870117e-01 1.708246320486068726e-01 -2.709982991218566895e-01 3.202959597110748291e-01 -1.507604308426380157e-02 -9.026199579238891602e-02 2.300466597080230713e-01 -1.801422387361526489e-01 8.926668763160705566e-02 -1.871669888496398926e-01 1.486035138368606567e-01 7.232281565666198730e-02 5.128775164484977722e-02 2.236132919788360596e-01 1.558846533298492432e-01 1.847312301397323608e-01 -5.987355858087539673e-02 1.993774026632308960e-01 -2.744948565959930420e-01 1.902734115719795227e-02 1.109205409884452820e-01 3.704275488853454590e-01 -2.167348414659500122e-01 -8.694121614098548889e-03 1.045290306210517883e-01 -1.754996627569198608e-01
-9.098608046770095825e-02 1.911740563809871674e-02 -1.608504205942153931e-01 -3.689286708831787109e-01 8.888354897499084473e-02 -9.623890370130538940e-02 1.137138232588768005e-01 -2.056420296430587769e-01 -1.403944045305252075e-01 9.210851788520812988e-02 -1.062309816479682922e-01 -5.981682613492012024e-02 7.297351211309432983e-02 -1.390751004219055176e-01 2.701736688613891602e-01 -8.265140466392040253e-03 -8.123771846294403076e-02 -3.624033927917480469e-01 5.354457348585128784e-02 1.722219586372375488e-01 -9.328590333461761475e-02 2.912614345550537109e-01 -1.357477456331253052e-01 2.968138642609119415e-02 3.497384255751967430e-03 -2.680627107620239258e-01 1.048045009374618530e-01 3.317803740501403809e-01 -2.062950134277343750e-01 1.585403978824615479e-01 1.165246292948722839e-01 -2.422739118337631226e-01
1.075753569602966309e-01 2.100292658724356443e-05 -3.001281321048736572e-01 6.984322518110275269e-02 -4.372854903340339661e-02 1.111105270683765411e-02 2.003651484847068787e-02 -1.358549445867538452e-01 1.366074532270431519e-01 3.219685256481170654e-01 5.519506055861711502e-03 2.954857945442199707e-01 6.866059452295303345e-02 -5.076399818062782288e-02 7.161616533994674683e-02 -1.362143903970718384e-01 1.938606500625610352e-01 -6.218262389302253723e-02 1.061143949627876282e-01 -3.160655125975608826e-02 -3.329050242900848389e-01 -6.490126997232437134e-02 -1.542313545942306519e-01 1.631636731326580048e-02 -3.024499416351318359e-01 -2.445051074028015137e-02 2.591222822666168213e-01 3.010504543781280518e-01 -1.869050711393356323e-01 -4.419825971126556396e-02 2.560680806636810303e-01 -2.946694195270538330e-01
-3.616788890212774277e-03 9.942501783370971680e-03 -1.920507289469242096e-02 -2.780992351472377777e-02 2.322252690792083740e-01 6.524538248777389526e-02 -2.232948839664459229e-01 -8.843226730823516846e-02 -1.573481708765029907e-01 -1.347123533487319946e-01 -1.838734187185764313e-02 9.194647520780563354e-02 2.192441225051879883e-01 -1.477196961641311646e-01 4.143268167972564697e-01 -1.947096139192581177e-01 -3.560177516192197800e-03 2.300413697957992554e-02 1.348569691181182861e-01 4.053941369056701660e-02 -9.815372526645660400e-02 2.649046182632446289e-01 8.930826932191848755e-02 2.884005904197692871e-01 -1.549444943666458130e-01 -1.469972133636474609e-01 -7.988906651735305786e-02 3.430221378803253174e-01 -1.639629602432250977e-01 -1.408977061510086060e-01 2.649292349815368652e-01 2.716556787490844727e-01
9.638511389493942261e-02 -7.559820264577865601e-02 -1.336118727922439575e-01 -3.546768426895141602e-02 -5.516041070222854614e-02 2.048946022987365723e-01 1.851209700107574463e-01 1.528673171997070312e-01 -3.357897102832794189e-01 2.832414507865905762e-01 -1.799706667661666870e-01 3.821455314755439758e-02 6.092040613293647766e-02 -1.239278912544250488e-01 6.860217452049255371e-02 -8.806139230728149414e-02 7.019290328025817871e-02 -2.493327409029006958e-01 9.708349406719207764e-02 9.437486529350280762e-02 -9.044532477855682373e-02 1.617704033851623535e-01 -8.847987651824951172e-02 1.588845103979110718e-01 -3.387754261493682861e-01 -9.867718070745468140e-02 -6.600726395845413208e-02 3.776260912418365479e-01 -3.624328672885894775e-01 -1.041395682841539383e-02 4.512551054358482361e-02 -2.169009447097778320e-01
1.428848803043365479e-01 -9.827444702386856079e-02 -1.391590237617492676e-01 -1.265270560979843140e-01 -1.907725185155868530e-01 5.071892216801643372e-02 -1.277234256267547607e-01 -1.385341137647628784e-01 -2.353816479444503784e-01 2.004154920578002930e-01 3.662445843219757080e-01 1.699054539203643799e-01 2.718375921249389648e-01 -1.253192424774169922e-01 1.133789643645286560e-01 -1.662752777338027954e-01 1.325831115245819092e-01 -1.435378938913345337e-01 2.533726859837770462e-03 -2.417608201503753662e-01 -9.505511075258255005e-02 6.907013803720474243e-02 1.746186763048171997e-01 7.444632356055080891e-04 -3.444987535476684570e-01 -1.121919304132461548e-01 1.672280430793762207e-01 1.576633602380752563e-01 1.718191206455230713e-01 -1.417212635278701782e-01 2.949641942977905273e-01 9.883837401866912842e-02
1.121997386217117310e-01 -1.194230243563652039e-01 -3.340004682540893555e-01 -1.170932427048683167e-01 1.663117408752441406e-01 1.474025249481201172e-01 -7.876483350992202759e-02 1.800343394279479980e-01 -2.132008783519268036e-02 5.308421701192855835e-02 3.110383152961730957e-01 2.015102207660675049e-01 1.129424721002578735e-01 -2.697324454784393311e-01 -1.166843548417091370e-01 -3.194477856159210205e-01 2.146801054477691650e-01 2.753772400319576263e-02 5.155601724982261658e-02 -9.954282641410827637e-02 -2.176896780729293823e-01 8.538430929183959961e-02 -2.772636711597442627e-01 3.512891232967376709e-01 -9.099423140287399292e-02 1.917765289545059204e-01 1.284945458173751831e-01 -2.279155887663364410e-02 -1.896526813507080078e-01 -5.175075959414243698e-03 -2.354621514678001404e-02 7.122185826301574707e-02
1.625736057758331299e-01 1.617294102907180786e-01 -7.267577201128005981e-02 -2.848950624465942383e-01 -3.811035677790641785e-02 -1.526868790388107300e-01 1.415052562952041626e-01 1.852009743452072144e-01 -3.577642738819122314e-01 9.581666439771652222e-03 1.317228656262159348e-02 -4.806143790483474731e-02 2.704600617289543152e-02 1.039028614759445190e-01 3.859083652496337891e-01 -1.357813030481338501e-01 1.347165852785110474e-01 1.900333613157272339e-01 2.618617117404937744e-01 -2.150794677436351776e-02 -1.522243171930313110e-01 1.624709814786911011e-01 5.307855829596519470e-02 6.873302906751632690e-02 6.773164123296737671e-02 -2.122228406369686127e-02 1.616503447294235229e-01 4.239564836025238037e-01 1.213025376200675964e-01 8.768214285373687744e-02 2.389286011457443237e-01 4.018549621105194092e-02
8.234749734401702881e-02 -6.650895625352859497e-02 -2.300084084272384644e-01 -2.057384252548217773e-01 -1.657501310110092163e-01 1.242753863334655762e-01 -2.385949641466140747e-01 -3.904441837221384048e-03 -1.983361840248107910e-01 2.276448011398315430e-01 2.547582089900970459e-01 -3.006429970264434814e-02 2.038344442844390869e-01 -1.731309592723846436e-01 2.231071740388870239e-01 -2.159432321786880493e-01 1.602057069540023804e-01 -4.274293035268783569e-02 -1.186831146478652954e-01 -2.603649795055389404e-01 -1.295001655817031860e-01 -4.152259789407253265e-03 1.900268644094467163e-01 1.064173802733421326e-01 -3.229131102561950684e-01 -2.111886143684387207e-01 2.202860638499259949e-02 1.825784891843795776e-01 2.499980628490447998e-01 1.374447196722030640e-01 1.400565356016159058e-01 -1.073153391480445862e-01
6.564580649137496948e-02 -1.462316513061523438e-01 -2.555261254310607910e-01 -1.197649613022804260e-01 -7.443593814969062805e-03 -3.995189666748046875e-01 2.531303763389587402e-01 1.146441176533699036e-01 1.682713925838470459e-01 -1.963307410478591919e-01 -1.642581969499588013e-01 -5.855798255652189255e-03 2.647244334220886230e-01 -1.552923470735549927e-01 8.671096526086330414e-03 -2.659099996089935303e-01 9.692791104316711426e-02 -1.359531134366989136e-01 -1.420042961835861206e-01 2.572393417358398438e-02 -3.633293882012367249e-02 1.225660294294357300e-01 -5.351350083947181702e-02 1.161948516964912415e-01 -1.933986693620681763e-01 -2.450495362281799316e-01 2.041573673486709595e-01 1.386696845293045044e-01 -1.026377454400062561e-01 2.935613095760345459e-01 2.479782998561859131e-01 3.075614199042320251e-02
-2.324383385712280869e-04 3.183295726776123047e-01 -5.508360639214515686e-02 -3.518848717212677002e-01 -5.411265045404434204e-02 -1.414439231157302856e-01 2.616649866104125977e-02 -7.400095462799072266e-03 -3.226003944873809814e-01 -4.872063547372817993e-02 -8.186740428209304810e-02 1.420347094535827637e-01 1.555117368698120117e-01 -2.026228308677673340e-01 1.882130205631256104e-01 -4.567501693964004517e-02 1.891766786575317383e-01 -2.009259611368179321e-01 2.011340707540512085e-01 -4.883951321244239807e-02 -4.124231338500976562e-01 1.183854714035987854e-01 -5.097771435976028442e-02 1.022104322910308838e-01 -2.228134498000144958e-02 -1.198575422167778015e-01 -6.839173287153244019e-02 3.064028918743133545e-01 9.256787598133087158e-02 7.741046696901321411e-02 2.491879016160964966e-01 7.637330889701843262e-02
1.884243935346603394e-01 -2.331331819295883179e-01 -9.505220502614974976e-02 -1.553407311439514160e-01 -1.621370613574981689e-01 -1.815064251422882080e-02 -1.883361339569091797e-01 -1.761877685785293579e-01 -3.637134283781051636e-02 1.134265959262847900e-01 2.279269695281982422e-01 -2.697759307920932770e-02 1.895548403263092041e-01 5.170779302716255188e-02 6.150741875171661377e-02 2.161476202309131622e-02 3.720138669013977051e-01 6.984680891036987305e-02 -7.360210269689559937e-02 2.618415653705596924e-02 -2.103705257177352905e-01 1.443707793951034546e-01 1.555459052324295044e-01 4.281780496239662170e-02 -1.687004566192626953e-01 -3.138118982315063477e-01 -3.762332350015640259e-02 4.043728709220886230e-01 2.487637847661972046e-02 5.784353986382484436e-02 3.156222701072692871e-01 -1.953760832548141479e-01
2.912864685058593750e-01 -9.222958981990814209e-02 -3.037953674793243408e-01 2.032780554145574570e-03 8.807628601789474487e-02 -1.002182345837354660e-02 8.492890000343322754e-02 4.197579994797706604e-02 -3.071062266826629639e-01 -9.996078908443450928e-02 -3.841516003012657166e-02 2.967352867126464844e-01 -1.740781068801879883e-01 -2.709416449069976807e-01 5.645330250263214111e-02 -1.100385189056396484e-01 1.603003889322280884e-01 -1.905566751956939697e-01 -1.601861566305160522e-01 -4.922095686197280884e-03 -1.718314588069915771e-01 2.654549293220043182e-02 2.047732025384902954e-01 1.054270863533020020e-01 -8.815587311983108521e-02 -1.792118251323699951e-01 -5.689840763807296753e-02 1.988782733678817749e-01 -3.730427324771881104e-01 1.095777284353971481e-02 2.480084896087646484e-01 -1.738919913768768311e-01
1.821953654289245605e-01 -8.782666921615600586e-02 -2.932987213134765625e-01 -1.596616953611373901e-01 -2.095386534929275513e-01 -4.320892319083213806e-02 4.911381285637617111e-03 -2.571479082107543945e-01 -1.576053649187088013e-01 2.038984000682830811e-01 3.862805664539337158e-01 7.152290642261505127e-02 1.456325054168701172e-01 -1.649827323853969574e-02 5.626199394464492798e-02 -7.537364214658737183e-02 3.055335879325866699e-01 1.058518420904874802e-02 -6.952447444200515747e-02 -2.604249119758605957e-02 -3.303903341293334961e-02 -1.081558540463447571e-01 1.098164245486259460e-01 1.706412583589553833e-01 -3.177543282508850098e-01 -1.431337147951126099e-01 -2.314224280416965485e-02 6.457954645156860352e-02 -3.485167026519775391e-02 -5.844717845320701599e-02 4.440200924873352051e-01 -6.078796833753585815e-02
2.343255281448364258e-01 2.874036692082881927e-02 -4.168422147631645203e-02 -5.224500596523284912e-02 1.933430135250091553e-01 -1.201113089919090271e-01 3.000021970365196466e-04 1.564880460500717163e-01 -5.679813399910926819e-02 2.025354206562042236e-01 2.050784677267074585e-01 1.163290813565254211e-01 2.090198695659637451e-01 -2.460896074771881104e-01 2.034465521574020386e-01 1.737576723098754883e-01 2.531395852565765381e-01 -1.505542546510696411e-01 8.667652308940887451e-02 2.400938868522644043e-01 -3.350188434123992920e-01 1.218138355761766434e-02 -1.648719161748886108e-01 3.229039534926414490e-02 -6.513963639736175537e-02 -8.323420584201812744e-02 2.324101477861404419e-01 1.820103228092193604e-01 2.673714235424995422e-02 3.984148800373077393e-01 -1.381893455982208252e-01 -1.358647793531417847e-01
1.904736161231994629e-01 -7.644025981426239014e-02 -1.126565858721733093e-01 -6.226390227675437927e-02 2.520643174648284912e-01 -3.846140801906585693e-01 1.378260701894760132e-01 8.261960744857788086e-02 -1.789907217025756836e-01 2.478412985801696777e-01 -5.462932959198951721e-02 1.806801110506057739e-01 3.189570605754852295e-01 3.148571820929646492e-03 -5.286709591746330261e-02 -7.670925557613372803e-02 1.189141869544982910e-01 2.288144454360008240e-02 2.468515932559967041e-01 2.392937429249286652e-03 -4.414540827274322510e-01 2.137812227010726929e-01 1.161443144083023071e-01 1.129779666662216187e-01 -6.222116574645042419e-02 -9.266848117113113403e-02 1.474013328552246094e-01 -6.418182514607906342e-03 -1.282688081264495850e-01 1.569082885980606079e-01 1.917152553796768188e-01 1.000402271747589111e-01
1.942295134067535400e-01 5.173825845122337341e-02 -8.308262377977371216e-02 1.750358641147613525e-01 4.456439241766929626e-02 1.812845021486282349e-01 6.749480217695236206e-02 -1.254495233297348022e-01 -6.474690139293670654e-02 3.329207748174667358e-02 2.507050754502415657e-03 7.086713612079620361e-02 3.333531022071838379e-01 2.742907963693141937e-02 1.712634116411209106e-01 -1.228016838431358337e-01 4.216293692588806152e-01 2.635970525443553925e-02 -5.302324518561363220e-02 -3.829980501905083656e-03 -2.032112926244735718e-01 -8.080414682626724243e-02 -4.652251675724983215e-02 9.149614721536636353e-02 -2.948789298534393311e-01 -2.082343399524688721e-01 4.230028018355369568e-03 1.133076697587966919e-01 2.492212504148483276e-01 2.494746893644332886e-01 2.889902293682098389e-01 -3.310731649398803711e-01
1.039872132241725922e-02 -7.084787823259830475e-03 -2.067321687936782837e-01 -2.186857536435127258e-02 2.491375803947448730e-02 3.436298342421650887e-03 -4.982239007949829102e-02 -1.151798889040946960e-01 -4.279465973377227783e-02 1.871849000453948975e-01 3.161207437515258789e-01 4.119506776332855225e-01 2.092326879501342773e-01 -2.713644318282604218e-02 9.762243926525115967e-02 3.247478902339935303e-01 1.189481839537620544e-01 -1.853073984384536743e-01 -1.146478205919265747e-01 2.611619234085083008e-01 -1.186362579464912415e-01 1.170794144272804260e-01 1.049898713827133179e-01 -2.358396537601947784e-02 -3.626045584678649902e-01 8.252184838056564331e-02 1.169152706861495972e-01 1.835193336009979248e-01 -1.278157234191894531e-01 3.055094182491302490e-01 7.068710774183273315e-02 6.873647123575210571e-02
-1.819626614451408386e-02 -1.751727461814880371e-01 -2.310110926628112793e-01 -2.287454903125762939e-02 -1.981005519628524780e-01 1.538572013378143311e-01 -4.918843507766723633e-02 -1.705602854490280151e-01 -2.478390783071517944e-01 1.134583353996276855e-01 -1.147798001766204834e-01 1.206252053380012512e-01 3.202144503593444824e-01 -1.547372639179229736e-01 -3.839975968003273010e-02 -2.154399603605270386e-01 1.807216405868530273e-01 -5.643477290868759155e-02 7.600659877061843872e-02 -3.153657615184783936e-01 -2.113947868347167969e-01 1.232108250260353088e-01 1.017919182777404785e-01 5.021037161350250244e-02 -5.145686268806457520e-01 -5.007673799991607666e-02 -1.189990863204002380e-01 1.166284177452325821e-02 -1.196562573313713074e-01 1.057719066739082336e-01 1.473204791545867920e-02 1.521163135766983032e-01
2.478311955928802490e-02 -9.410610049962997437e-02 -3.242557346820831299e-01 -2.861634194850921631e-01 2.187090218067169189e-01 -6.688150763511657715e-02 1.261320412158966064e-01 -1.392960101366043091e-01 -7.343459874391555786e-02 1.102785393595695496e-01 3.774783611297607422e-01 -1.175146475434303284e-01 2.756869196891784668e-01 -1.848199032247066498e-02 -4.862765595316886902e-02 -6.301932781934738159e-02 1.381469657644629478e-03 3.067906014621257782e-02 -3.251430019736289978e-02 -2.513242959976196289e-01 -6.109494343400001526e-02 -3.997758403420448303e-02 -7.068248838186264038e-02 9.714291989803314209e-02 -9.838751703500747681e-02 -2.442511767148971558e-01 -2.015628479421138763e-02 3.163107931613922119e-01 1.021930202841758728e-01 -1.353371888399124146e-02 3.785628378391265869e-01 -2.251285612583160400e-01
1.773111969232559204e-01 -5.265558883547782898e-02 -3.395111262798309326e-01 2.237919159233570099e-02 -4.426207393407821655e-03 3.746867924928665161e-02 4.144263640046119690e-02 -8.937376737594604492e-02 -8.551885932683944702e-02 3.172558248043060303e-01 3.503920137882232666e-02 3.807909786701202393e-01 1.578166931867599487e-01 -2.396988272666931152e-01 9.853839129209518433e-02 -9.050823748111724854e-02 5.382055416703224182e-02 1.065845489501953125e-01 1.271002888679504395e-01 -1.234069988131523132e-01 -1.667942404747009277e-01 -5.044700950384140015e-02 -1.154960766434669495e-01 1.015759259462356567e-01 -3.809539973735809326e-01 1.445498913526535034e-01 7.660290598869323730e-02 2.616174221038818359e-01 -2.791610956192016602e-01 1.891328394412994385e-02 1.744072884321212769e-01 -1.890277862548828125e-01
-8.378267288208007812e-03 -1.163929998874664307e-01 -2.141045182943344116e-01 -1.804883331060409546e-01 -7.590902596712112427e-02 1.051453575491905212e-01 2.652769684791564941e-01 1.161372438073158264e-01 -2.839425206184387207e-01 2.431209534406661987e-01 -7.904425263404846191e-02 -1.116231009364128113e-01 8.927351981401443481e-02 -1.835854798555374146e-01 1.263063102960586548e-01 -3.444035053253173828e-01 6.133377179503440857e-02 -1.644991785287857056e-01 8.350078016519546509e-02 1.793479919433593750e-01 1.823546481318771839e-03 -1.327763032168149948e-02 -1.246657818555831909e-01 1.951869875192642212e-01 -2.949490547180175781e-01 -1.022102385759353638e-01 1.269098073244094849e-01 2.780002653598785400e-01 -2.797115147113800049e-01 -4.341420158743858337e-02 1.777992546558380127e-01 -2.150862216949462891e-01
1.803183108568191528e-01 1.085835248231887817e-01 -3.191805481910705566e-01 -2.047155201435089111e-01 1.946152001619338989e-01 1.703270524740219116e-01 4.869921132922172546e-02 3.654820322990417480e-01 -1.761787533760070801e-01 1.038252189755439758e-01 -1.737244576215744019e-01 2.063884288072586060e-01 3.700707852840423584e-01 -3.005103021860122681e-02 1.563688665628433228e-01 -9.101931005716323853e-02 7.921607792377471924e-02 2.985200881958007812e-01 -1.383791118860244751e-01 -2.966166846454143524e-02 -2.896866761147975922e-02 1.000659540295600891e-01 -3.516690433025360107e-02 1.809832751750946045e-01 -2.487782388925552368e-01 -1.980649977922439575e-01 1.048239395022392273e-01 1.267954409122467041e-01 -5.059308186173439026e-02 1.562453508377075195e-01 7.238708436489105225e-02 5.682623013854026794e-02
-7.308910042047500610e-02 -3.918048441410064697e-01 -1.632997989654541016e-01 -1.559583544731140137e-01 1.437461376190185547e-01 5.343433469533920288e-02 -6.943832151591777802e-03 -1.872114986181259155e-01 -4.582051634788513184e-01 -4.937089234590530396e-02 3.816629201173782349e-02 2.668142020702362061e-01 -4.650780174415558577e-04 6.930090021342039108e-03 -1.850561946630477905e-01 -1.744637787342071533e-01 -2.057027816772460938e-02 8.390027284622192383e-02 1.130879148840904236e-01 -2.089757323265075684e-01 -5.556365475058555603e-02 1.493144780397415161e-01 -1.141975745558738708e-01 6.695578247308731079e-02 -3.478328287601470947e-01 -7.808320224285125732e-02 -2.734732069075107574e-02 2.127984911203384399e-01 -1.987810283899307251e-01 2.235270589590072632e-01 7.125986367464065552e-02 8.529075980186462402e-02
1.623183339834213257e-01 7.518386701121926308e-05 -9.021155536174774170e-02 -2.338880449533462524e-01 6.387360394001007080e-02 -2.796184718608856201e-01 1.588508933782577515e-01 5.851195752620697021e-02 -6.541833281517028809e-02 1.205339059233665466e-01 3.575103580951690674e-01 3.223450183868408203e-01 -2.612391673028469086e-02 -5.645347014069557190e-02 -1.004049405455589294e-01 1.472045332193374634e-01 4.587861150503158569e-02 -3.046204522252082825e-02 2.684783637523651123e-01 4.413945600390434265e-02 -6.227095052599906921e-02 -2.547665685415267944e-02 -8.750167489051818848e-02 2.160190939903259277e-01 -4.000747203826904297e-01 -2.176628112792968750e-01 3.346415758132934570e-01 1.368304789066314697e-01 8.627954125404357910e-02 1.723716706037521362e-01 3.255051001906394958e-02 3.834318742156028748e-02
2.226914465427398682e-01 -2.543329298496246338e-01 -1.964787393808364868e-01 -2.649038434028625488e-01 -3.704227879643440247e-02 5.204595625400543213e-02 -1.197635009884834290e-02 -2.838774621486663818e-01 1.185730546712875366e-01 1.643794625997543335e-01 5.037788301706314087e-03 -2.879828214645385742e-01 4.406873602420091629e-03 1.431608106940984726e-02 -4.038140550255775452e-02 -1.579358824528753757e-03 3.686157763004302979e-01 7.172071933746337891e-02 8.610811829566955566e-02 1.094371229410171509e-01 -1.760454773902893066e-01 3.215389251708984375e-01 -1.093605300411581993e-03 1.239452585577964783e-01 -1.671495884656906128e-01 2.298648655414581299e-02 1.416981071233749390e-01 3.102758824825286865e-01 4.114098846912384033e-02 2.771042659878730774e-02 2.860519886016845703e-01 -1.642524749040603638e-01
2.440272271633148193e-01 4.105390235781669617e-02 -4.094232618808746338e-02 -1.814156323671340942e-01 -1.165019646286964417e-01 3.370292782783508301e-01 -1.947333663702011108e-01 5.207717418670654297e-02 -7.886938750743865967e-02 1.572611331939697266e-01 2.541186753660440445e-03 -3.197554498910903931e-02 1.435999423265457153e-01 -5.424080044031143188e-02 1.337999254465103149e-01 -1.905356198549270630e-01 7.266075164079666138e-02 -8.551218360662460327e-02 2.644141018390655518e-01 -2.094088345766067505e-01 -1.364151388406753540e-01 1.665629744529724121e-01 -9.666456840932369232e-03 1.934027820825576782e-01 -2.341985702514648438e-01 -4.169546663761138916e-01 1.658456623554229736e-01 -2.138373814523220062e-02 -1.084063202142715454e-01 3.162052929401397705e-01 1.188148856163024902e-01 1.841391026973724365e-01
8.269414305686950684e-03 -2.696640193462371826e-01 -4.339843615889549255e-02 -7.490570843219757080e-02 -9.712103754281997681e-02 -5.392748862504959106e-02 1.381520032882690430e-01 9.208950400352478027e-02 -1.259913146495819092e-01 1.972710192203521729e-01 2.495575696229934692e-02 1.824621111154556274e-01 -1.643908172845840454e-01 1.076920628547668457e-01 9.758967161178588867e-02 -2.962737344205379486e-03 2.133124470710754395e-01 -3.689368069171905518e-01 -1.789108291268348694e-02 7.090877741575241089e-02 -1.924705505371093750e-01 4.494857508689165115e-03 3.201934397220611572e-01 1.019940003752708435e-01 -3.802733421325683594e-01 8.609598153270781040e-04 -1.038578525185585022e-01 3.832902610301971436e-01 -1.905276477336883545e-01 1.104198470711708069e-01 2.183043956756591797e-01 -8.682789653539657593e-02
-6.046556401997804642e-03 -2.004714906215667725e-01 -2.058638483285903931e-01 -2.588842511177062988e-01 2.632960379123687744e-01 8.358043432235717773e-02 -2.289933711290359497e-02 -6.911756843328475952e-02 -1.193085387349128723e-01 1.764688938856124878e-01 1.226999983191490173e-01 1.179162338376045227e-01 3.625285625457763672e-01 1.751095503568649292e-01 2.660680189728736877e-02 -3.783423602581024170e-01 2.222538739442825317e-01 -9.185405820608139038e-02 1.795542836189270020e-01 -1.011903211474418640e-01 -1.430040448904037476e-01 9.873048961162567139e-02 -1.775081008672714233e-01 2.281946837902069092e-01 -1.914778798818588257e-01 1.516063362360000610e-01 1.275354772806167603e-01 -1.182988137006759644e-01 -2.246940582990646362e-01 3.471962362527847290e-02 -1.810534000396728516e-01 -3.281628014519810677e-03
2.321380823850631714e-01 -2.132321894168853760e-01 6.764581426978111267e-03 -1.200469359755516052e-01 3.888108134269714355e-01 6.429257988929748535e-02 -5.265257786959409714e-03 -9.758629649877548218e-02 -2.530505061149597168e-01 -9.210415929555892944e-02 -1.289827376604080200e-01 6.362182646989822388e-02 1.055262237787246704e-01 -1.452446430921554565e-01 1.220105513930320740e-01 -3.045659661293029785e-01 4.218417108058929443e-01 3.139075338840484619e-01 1.303109973669052124e-01 1.102071348577737808e-02 -2.608723342418670654e-01 5.701062269508838654e-03 3.999456390738487244e-02 -1.059960424900054932e-01 -2.623435482382774353e-02 -2.092085182666778564e-01 -3.014630451798439026e-02 4.201462492346763611e-02 -2.270303666591644287e-01 1.195170730352401733e-01 2.184009738266468048e-02 1.734752394258975983e-02
2.048588842153549194e-01 -2.321012876927852631e-02 -3.828733265399932861e-01 5.617439746856689453e-02 2.331935316324234009e-01 1.135050356388092041e-01 -7.950871437788009644e-02 1.954188942909240723e-02 -3.334637582302093506e-01 2.171982526779174805e-01 6.718443334102630615e-02 1.653355546295642853e-02 3.943257331848144531e-01 -1.898930817842483521e-01 8.811033517122268677e-02 -8.625607937574386597e-02 3.575303852558135986e-01 -6.777897477149963379e-02 1.157741323113441467e-01 1.104058101773262024e-01 4.766865074634552002e-02 1.316906977444887161e-02 -7.220054417848587036e-02 1.997382193803787231e-01 6.539424881339073181e-03 9.252160787582397461e-03 -1.546855568885803223e-01 7.214806391857564449e-04 -2.269064337015151978e-01 5.770829156972467899e-04 2.537282407283782959e-01 -1.355506479740142822e-01
3.254553079605102539e-01 -2.222964018583297729e-01 -1.607480794191360474e-01 -1.894237995147705078e-01 -7.003646343946456909e-02 -9.167774021625518799e-02 -2.669121623039245605e-01 -1.408038288354873657e-01 -3.945438861846923828e-01 1.668601334095001221e-01 1.042079403996467590e-01 -8.149804547429084778e-03 3.232506811618804932e-01 -1.363235525786876678e-02 6.200174614787101746e-02 -2.035905271768569946e-01 2.187224328517913818e-01 -4.089033231139183044e-03 -1.657259315252304077e-01 1.323468536138534546e-01 5.564669519662857056e-02 1.797373890876770020e-01 -3.417829051613807678e-02 1.905210167169570923e-01 1.249415278434753418e-01 1.406365483999252319e-01 1.328403055667877197e-01 2.033912986516952515e-01 1.368872672319412231e-01 9.189870953559875488e-02 1.016931310296058655e-01 1.911203563213348389e-01
1.385986655950546265e-01 -1.614784300327301025e-01 -3.295879065990447998e-01 -2.347736656665802002e-01 -2.567975223064422607e-01 1.188950240612030029e-01 -7.993961125612258911e-02 -1.461557745933532715e-01 -1.896506696939468384e-01 2.433495521545410156e-01 3.073602020740509033e-01 -1.029134467244148254e-01 1.643610894680023193e-01 -5.854706466197967529e-02 1.791047155857086182e-01 -1.227894499897956848e-01 1.987582147121429443e-01 -1.233182027935981750e-01 -2.773668058216571808e-02 -1.028514653444290161e-01 2.339183166623115540e-02 -7.836119271814823151e-03 2.589398622512817383e-01 4.074906464666128159e-03 -4.037351310253143311e-01 -1.392387896776199341e-01 5.844926089048385620e-02 9.285663813352584839e-02 1.894095838069915771e-01 -3.603706881403923035e-02 1.991053819656372070e-01 1.757033728063106537e-02
1.832592785358428955e-01 6.725183874368667603e-02 -3.877985477447509766e-02 5.045594647526741028e-03 3.125726282596588135e-01 -1.874203532934188843e-01 -8.057406544685363770e-02 -1.399138420820236206e-01 -9.879025630652904510e-03 5.002752691507339478e-02 4.623790085315704346e-02 1.223778277635574341e-01 4.491640925407409668e-01 -7.617549505084753036e-03 1.434434652328491211e-01 2.210988849401473999e-02 3.672489225864410400e-01 -1.398784369230270386e-01 1.265170127153396606e-01 4.256265982985496521e-02 -3.297081887722015381e-01 6.362305581569671631e-02 1.494398117065429688e-01 2.035065740346908569e-01 -1.645453125238418579e-01 2.353218570351600647e-02 2.374216616153717041e-01 3.097135424613952637e-01 1.686200350522994995e-01 -1.486334018409252167e-02 3.463934361934661865e-02 1.869220845401287079e-02
1.725560240447521210e-02 1.466491222381591797e-01 -3.961005508899688721e-01 -3.660177290439605713e-01 2.781261131167411804e-02 -2.266701757907867432e-01 1.857463568449020386e-01 2.101504057645797729e-01 -1.351547241210937500e-01 -1.974210143089294434e-02 1.032904256135225296e-02 2.709467709064483643e-01 2.209105789661407471e-01 -1.592701971530914307e-01 -1.639190874993801117e-02 2.035531103610992432e-01 4.263706132769584656e-02 5.463142320513725281e-02 -1.314546763896942139e-01 1.171344071626663208e-01 -1.457781344652175903e-01 1.506709307432174683e-01 -3.040524125099182129e-01 1.326835155487060547e-01 -1.990367472171783447e-01 -1.293038427829742432e-01 -3.732155635952949524e-02 3.517580777406692505e-02 1.400851365178823471e-02 1.752484589815139771e-01 5.929876863956451416e-02 -2.554768919944763184e-01
4.896880388259887695e-01 3.097671270370483398e-02 -3.987846896052360535e-02 -2.124381810426712036e-01 1.500664949417114258e-01 -1.560128778219223022e-01 1.948628425598144531e-01 -1.064060553908348083e-01 -1.968158334493637085e-01 -3.180381283164024353e-02 3.365430533885955811e-01 -2.849654108285903931e-02 9.819970279932022095e-02 -1.070874482393264771e-01 -1.128615662455558777e-01 -7.457135617733001709e-02 5.645122379064559937e-02 -1.509870141744613647e-01 -1.498389989137649536e-01 -2.123426273465156555e-02 -1.115260273218154907e-01 2.794595360755920410e-01 2.127509415149688721e-01 2.318915128707885742e-01 -6.792633980512619019e-02 2.265483513474464417e-02 4.291930701583623886e-03 1.754385828971862793e-01 -5.433620419353246689e-03 1.452356725931167603e-01 3.056142628192901611e-01 -1.850271821022033691e-01
2.147041261196136475e-01 -1.062972694635391235e-01 -3.105484843254089355e-01 -5.754910409450531006e-02 -9.023334085941314697e-02 -1.038406193256378174e-01 -2.239002287387847900e-01 -6.533627212047576904e-02 -1.142487525939941406e-01 2.497128024697303772e-02 1.730009913444519043e-01 1.845434904098510742e-01 5.869900435209274292e-02 -2.688401006162166595e-02 5.634962394833564758e-02 -7.518745213747024536e-02 3.273813724517822266e-01 -2.935462594032287598e-01 1.133480146527290344e-01 -6.429883837699890137e-02 -5.192186310887336731e-02 -4.653381649404764175e-03 5.329060833901166916e-03 2.394651472568511963e-01 4.388776794075965881e-02 8.795363456010818481e-02 3.341647684574127197e-01 3.626340329647064209e-01 -3.008547127246856689e-01 1.689219325780868530e-01 1.888968795537948608e-01 2.976021170616149902e-02
9.561268985271453857e-02 2.022683620452880859e-03 -9.350262582302093506e-02 -3.651852011680603027e-01 -1.047091558575630188e-03 -9.425418823957443237e-02 -1.297928243875503540e-01 -5.038763629272580147e-04 -1.113819852471351624e-01 -2.152249813079833984e-01 -8.355151116847991943e-02 -2.677293308079242706e-02 6.093296036124229431e-02 -1.602622866630554199e-01 1.378444731235504150e-01 2.715496718883514404e-01 1.187886744737625122e-01 1.264186948537826538e-01 9.690795093774795532e-02 -6.227885931730270386e-02 -1.284667700529098511e-01 8.367515169084072113e-03 1.563601493835449219e-01 4.582805335521697998e-01 -3.592796623706817627e-01 -2.397027462720870972e-01 2.142818272113800049e-02 1.460712254047393799e-01 -1.302746683359146118e-01 3.236907720565795898e-01 5.868406966328620911e-02 -8.077975362539291382e-02
-1.458037942647933960e-01 7.273487746715545654e-02 -1.116578206419944763e-01 -3.376338183879852295e-01 3.647885918617248535e-01 1.186370179057121277e-01 9.744780510663986206e-02 2.905530110001564026e-02 1.179324313998222351e-01 2.562966644763946533e-01 1.366897076368331909e-01 3.541144728660583496e-01 3.084272444248199463e-01 4.285709187388420105e-02 6.990806013345718384e-02 -1.434539109468460083e-01 1.827595084905624390e-01 -2.387644499540328979e-01 -4.657090082764625549e-02 9.217583388090133667e-02 -1.881089657545089722e-01 1.643980853259563446e-02 -3.050442785024642944e-02 -3.534366609528660774e-03 6.081272289156913757e-02 7.600529119372367859e-03 6.936418358236551285e-03 3.541477620601654053e-01 9.938259422779083252e-02 8.222167938947677612e-02 2.097330987453460693e-01 -1.259788274765014648e-01
-8.710245043039321899e-02 -1.866821646690368652e-01 -3.668652847409248352e-02 -3.025725185871124268e-01 8.569145202636718750e-02 -2.835479378700256348e-01 -5.506065487861633301e-02 3.396540880203247070e-01 -3.685287535190582275e-01 -4.897578433156013489e-02 2.150039076805114746e-01 1.117607876658439636e-01 1.124135479331016541e-01 -7.862959802150726318e-02 2.083072811365127563e-01 5.574735999107360840e-02 4.378817230463027954e-02 -8.167990297079086304e-02 2.273545712232589722e-01 4.852154850959777832e-02 -8.408216387033462524e-02 1.765084266662597656e-01 -1.848845183849334717e-01 -7.053835690021514893e-02 -2.854466438293457031e-02 -1.603925973176956177e-01 -3.378063440322875977e-02 4.187891781330108643e-01 -1.044255718588829041e-01 1.364616900682449341e-01 5.748259369283914566e-03 -1.537453979253768921e-01
1.123519390821456909e-01 -5.964314192533493042e-02 -2.283962070941925049e-01 -1.132209077477455139e-01 1.649145781993865967e-02 -1.110575348138809204e-01 2.235497981309890747e-01 -1.874877959489822388e-01 -2.822563648223876953e-01 1.511924117803573608e-01 1.363173276185989380e-01 -7.922758162021636963e-02 -8.023981004953384399e-02 -1.578179150819778442e-01 2.921459674835205078e-01 -1.016818955540657043e-01 8.722209185361862183e-02 -1.217628046870231628e-01 4.179816842079162598e-01 1.860620677471160889e-01 -1.295183449983596802e-01 3.181254863739013672e-01 -2.054396569728851318e-01 -1.917767226696014404e-01 -1.816669404506683350e-01 -3.518058359622955322e-02 1.278384923934936523e-01 2.650455534458160400e-01 1.826637797057628632e-02 1.071824058890342712e-01 7.173226773738861084e-02 1.262963190674781799e-02
2.357175797224044800e-01 1.278449594974517822e-02 -1.148970518261194229e-02 -1.185838505625724792e-01 -1.625819057226181030e-01 -2.424503713846206665e-01 1.502729356288909912e-01 -2.896783649921417236e-01 -2.063505798578262329e-01 4.781750962138175964e-02 1.397440675646066666e-02 6.221304461359977722e-02 4.121860861778259277e-01 1.737702488899230957e-01 4.033631831407546997e-02 -1.201013550162315369e-01 1.179163828492164612e-01 -1.628840416669845581e-01 8.103427477180957794e-03 4.056171514093875885e-03 -3.885872662067413330e-01 3.401510119438171387e-01 5.483742803335189819e-02 1.163555681705474854e-02 -1.738161593675613403e-01 -1.757750869728624821e-03 -1.992890238761901855e-01 2.168367356061935425e-01 9.420321322977542877e-03 1.096218600869178772e-01 1.663910895586013794e-01 7.866141200065612793e-02
1.918639987707138062e-01 -4.007881283760070801e-01 -1.714944392442703247e-01 -7.821435481309890747e-02 2.196569144725799561e-01 -5.983468890190124512e-02 -1.753562092781066895e-01 -1.616144925355911255e-01 -3.945338726043701172e-02 5.852837488055229187e-02 1.008771732449531555e-01 -1.405603736639022827e-01 1.497181206941604614e-01 -1.966956257820129395e-02 1.699356734752655029e-01 2.453296780586242676e-01 1.242652982473373413e-01 1.290767919272184372e-02 8.220651745796203613e-02 2.226966992020606995e-02 -2.726283967494964600e-01 2.554309964179992676e-01 8.740238845348358154e-03 3.619734346866607666e-01 -1.778347641229629517e-01 3.619992733001708984e-02 1.448484212160110474e-01 1.343090385198593140e-01 3.083896636962890625e-02 -9.067779779434204102e-02 3.309357762336730957e-01 1.654267162084579468e-01
2.001199722290039062e-01 -2.382865101099014282e-01 -2.485425770282745361e-01 -4.635544493794441223e-02 2.161543816328048706e-01 -3.008510731160640717e-02 -1.652915328741073608e-01 -4.816947132349014282e-02 -2.413531541824340820e-01 9.128040820360183716e-02 -9.818356484174728394e-02 8.986081182956695557e-02 1.350361108779907227e-01 -1.021726876497268677e-01 -1.265410184860229492e-01 -1.138582676649093628e-01 -5.321172997355461121e-02 -6.775858253240585327e-02 2.431262731552124023e-01 1.804084032773971558e-01 -5.411691069602966309e-01 2.367167621850967407e-01 1.440202593803405762e-01 1.966207921504974365e-01 -1.449547708034515381e-01 1.291733682155609131e-01 2.199606299400329590e-01 8.659875020384788513e-03 1.120897829532623291e-01 -1.193725503981113434e-03 1.136074066162109375e-01 3.198490664362907410e-02
2.147645503282546997e-01 -5.879530683159828186e-02 -9.034789353609085083e-02 1.220514401793479919e-01 1.710218936204910278e-02 -9.246858209371566772e-02 3.522129654884338379e-01 -6.517654657363891602e-02 -1.358430385589599609e-01 3.947521746158599854e-02 9.632953256368637085e-02 1.935491561889648438e-01 4.150578379631042480e-02 1.125716939568519592e-01 2.232357859611511230e-01 1.996056884527206421e-01 2.908518612384796143e-01 -1.799212396144866943e-01 1.762123256921768188e-01 7.758080214262008667e-02 -3.163234889507293701e-01 -9.256638586521148682e-02 -3.432256728410720825e-02 2.114566713571548462e-01 -1.531407237052917480e-01 -5.914138630032539368e-02 1.609023809432983398e-01 4.027495086193084717e-01 -1.515379250049591064e-01 -6.801189482212066650e-02 2.100837528705596924e-01 -1.551229059696197510e-01
-3.435756638646125793e-02 -3.411130234599113464e-02 -1.682060062885284424e-01 -1.963793486356735229e-01 -2.914626896381378174e-02 -1.113435626029968262e-01 1.804062277078628540e-01 1.352805197238922119e-01 -7.029145210981369019e-02 -7.735084276646375656e-03 -1.079208105802536011e-01 -7.704707980155944824e-02 4.934946894645690918e-01 -2.054148167371749878e-01 -1.223869994282722473e-02 3.499689698219299316e-02 -6.118737533688545227e-02 -1.657115370035171509e-01 -2.145640403032302856e-01 2.103331536054611206e-01 -1.600685715675354004e-01 3.932266235351562500e-01 -4.409249871969223022e-02 5.806199088692665100e-02 -1.784548759460449219e-01 -5.030069034546613693e-03 8.903653174638748169e-02 1.985004246234893799e-01 -6.945235282182693481e-02 3.789290189743041992e-01 1.122670620679855347e-01 -9.874416887760162354e-02
-5.471624806523323059e-02 -5.761965736746788025e-02 -3.431148529052734375e-01 -1.573992818593978882e-01 -1.489982157945632935e-01 -1.268966048955917358e-01 1.186702847480773926e-01 3.615579605102539062e-01 1.222578957676887512e-01 1.723955124616622925e-01 2.170905470848083496e-01 3.305901587009429932e-02 5.181977897882461548e-02 4.981439188122749329e-02 1.353350877761840820e-01 4.683535173535346985e-02 7.172361761331558228e-02 -1.162659469991922379e-02 -9.130978584289550781e-02 8.050116151571273804e-02 -8.558696508407592773e-02 3.993739783763885498e-01 -1.595893949270248413e-01 2.879058718681335449e-01 -1.829148828983306885e-01 -1.667368263006210327e-01 -1.225850284099578857e-01 1.502625197172164917e-01 -1.694663614034652710e-02 3.391424715518951416e-01 1.610352247953414917e-01 -1.188564300537109375e-01
-2.262120097875595093e-01 -3.817412257194519043e-01 -2.310640662908554077e-01 -1.211537793278694153e-01 -9.021209925413131714e-02 2.231980711221694946e-01 -8.662249892950057983e-02 -1.126155480742454529e-01 -3.089769780635833740e-01 -2.890188805758953094e-02 -1.717906892299652100e-01 1.154037937521934509e-01 2.371892780065536499e-01 -4.300578311085700989e-02 7.347872853279113770e-02 -2.570599615573883057e-01 1.265060603618621826e-01 8.327884972095489502e-02 -3.987776115536689758e-02 -1.977267712354660034e-01 -2.119469046592712402e-01 5.466895923018455505e-02 -1.894227974116802216e-02 1.022824794054031372e-01 -3.898626565933227539e-01 -1.452121883630752563e-01 -6.129386648535728455e-02 2.062000334262847900e-01 -3.582997247576713562e-02 2.082570791244506836e-01 -3.663997398689389229e-03 4.234355688095092773e-02
2.835572361946105957e-01 5.741027370095252991e-02 -3.449903160799294710e-04 -1.157728657126426697e-01 2.228200435638427734e-01 1.848540008068084717e-01 1.383032798767089844e-01 -1.903708279132843018e-01 -3.109692931175231934e-01 -2.634848468005657196e-02 -7.295418065041303635e-03 1.112836003303527832e-01 1.908545643091201782e-01 1.352895982563495636e-02 -8.491909503936767578e-02 -2.879893481731414795e-01 2.039032280445098877e-01 1.544331461191177368e-01 -1.142124552279710770e-02 8.764652162790298462e-02 -2.202061861753463745e-01 5.948531255125999451e-02 2.388179451227188110e-01 1.243298128247261047e-01 -2.532975375652313232e-01 -1.170933917164802551e-01 6.527599692344665527e-02 2.963795661926269531e-01 -2.567919669672846794e-03 1.598316580057144165e-01 -1.373567879199981689e-01 3.390640914440155029e-01
2.977372705936431885e-02 -1.966248005628585815e-01 -1.736317574977874756e-02 -4.092051461338996887e-02 -2.317414619028568268e-02 8.750031888484954834e-02 1.956918537616729736e-01 2.390288561582565308e-01 -6.122539937496185303e-02 1.240660399198532104e-01 -9.168810397386550903e-02 3.396142125129699707e-01 -9.374094009399414062e-02 4.893811419606208801e-02 1.877553313970565796e-01 -1.266851276159286499e-01 1.423296630382537842e-01 -3.584724068641662598e-01 1.126540601253509521e-01 -8.107461780309677124e-02 -2.069779336452484131e-01 -1.507996395230293274e-02 4.566733539104461670e-02 1.550365090370178223e-01 -1.858242303133010864e-01 -9.947355091571807861e-02 3.655996406450867653e-03 4.495145976543426514e-01 -1.582811623811721802e-01 2.259311974048614502e-01 2.750651836395263672e-01 -1.183620914816856384e-01
2.704169787466526031e-02 -1.257819384336471558e-01 -3.870241343975067139e-01 -3.971115350723266602e-01 2.923736870288848877e-01 -1.609860360622406006e-01 7.371466606855392456e-02 -8.252075314521789551e-02 -1.146926730871200562e-01 8.172234892845153809e-02 1.924431771039962769e-01 -9.124252200126647949e-02 1.545074582099914551e-01 -4.677240177989006042e-02 -1.156723350286483765e-01 8.368181437253952026e-02 2.039514929056167603e-01 7.806854695081710815e-02 9.505829215049743652e-02 -1.692038476467132568e-01 -2.047393471002578735e-01 8.482886914862319827e-05 -4.393925890326499939e-02 1.589792072772979736e-01 -7.023300975561141968e-02 -1.394458115100860596e-01 4.818679764866828918e-02 5.901939049363136292e-02 -2.115939930081367493e-02 6.510632485151290894e-02 4.190869927406311035e-01 -2.751379907131195068e-01
8.655906468629837036e-02 -2.143261022865772247e-02 -2.980804145336151123e-01 -1.951760798692703247e-01 -3.898364305496215820e-02 -1.828665495850145817e-03 2.717511355876922607e-01 -2.219776213169097900e-01 -3.086661696434020996e-01 2.407647520303726196e-01 4.642893746495246887e-02 -5.252115428447723389e-02 -1.076363679021596909e-02 -1.026411307975649834e-03 1.465166956186294556e-01 2.204841468483209610e-03 3.569374559447169304e-03 -1.446591466665267944e-01 3.268496990203857422e-01 2.042252123355865479e-01 -1.081639826297760010e-01 3.928663730621337891e-01 -1.935869902372360229e-01 -1.137374415993690491e-01 -2.144503444433212280e-01 -7.431134581565856934e-02 2.345353923738002777e-02 2.945887744426727295e-01 -3.102581761777400970e-02 1.517887562513351440e-01 -9.087484329938888550e-02 6.061047688126564026e-02
2.745899558067321777e-01 1.959580369293689728e-02 -3.373986482620239258e-01 1.160962730646133423e-01 5.294207483530044556e-02 -6.588697433471679688e-02 -2.453063055872917175e-02 -6.386820971965789795e-02 -2.328432798385620117e-01 6.303609162569046021e-02 1.750601381063461304e-01 2.558056414127349854e-01 3.610222339630126953e-01 -2.441340386867523193e-01 3.097930252552032471e-01 7.313721626996994019e-02 7.096422463655471802e-02 -2.350754588842391968e-01 -4.435101151466369629e-02 2.411089390516281128e-01 -4.097385797649621964e-03 -3.872105106711387634e-02 -5.802872031927108765e-02 3.312378749251365662e-02 -2.177485078573226929e-01 1.117664203047752380e-02 -6.774785369634628296e-02 6.966403871774673462e-02 2.216053940355777740e-02 2.501080334186553955e-01 8.330727368593215942e-02 -2.935968637466430664e-01
3.877185285091400146e-02 1.692014038562774658e-01 -3.392536044120788574e-01 -4.470021463930606842e-03 2.824986577033996582e-01 -1.169485747814178467e-01 -7.151807099580764771e-02 8.732818067073822021e-02 -2.512413859367370605e-01 -9.532872587442398071e-02 3.089606165885925293e-01 2.495844662189483643e-01 5.441362410783767700e-02 -3.801384568214416504e-01 1.645374894142150879e-01 8.318532258272171021e-02 3.608319461345672607e-01 -2.457106262445449829e-01 -7.934311032295227051e-02 1.287761181592941284e-01 -1.219103187322616577e-01 -1.160447075963020325e-01 1.608799248933792114e-01 3.831592947244644165e-02 -3.015513718128204346e-02 -4.749614000320434570e-02 2.101487293839454651e-02 1.106169149279594421e-01 8.958860486745834351e-02 2.036767154932022095e-01 3.662395104765892029e-02 3.589247912168502808e-02
-1.922180056571960449e-01 -1.914868056774139404e-01 -2.411971390247344971e-01 -2.085963785648345947e-01 1.170997172594070435e-01 6.372014433145523071e-02 -4.421790316700935364e-02 -2.604753971099853516e-01 -1.647497117519378662e-01 2.406940758228302002e-01 1.439264714717864990e-01 4.163452237844467163e-02 1.672845333814620972e-01 -8.813841640949249268e-02 -2.933612465858459473e-02 -1.557509899139404297e-01 2.478367388248443604e-01 1.214319914579391479e-01 -1.456946786493062973e-02 -1.364599317312240601e-01 -3.426951169967651367e-01 -2.452577203512191772e-01 -8.751755952835083008e-02 1.973154097795486450e-01 -1.780438572168350220e-01 1.196485534310340881e-01 1.364069133996963501e-01 2.457375526428222656e-01 -1.605900973081588745e-01 -6.881586462259292603e-02 1.689929068088531494e-01 -2.558249533176422119e-01
1.278672963380813599e-01 -5.917999893426895142e-02 -2.010839879512786865e-01 -1.011877730488777161e-01 4.941139742732048035e-02 -2.887263894081115723e-01 1.414067745208740234e-01 1.302015185356140137e-01 -3.442849218845367432e-01 1.003268510103225708e-01 1.320047676563262939e-01 1.308222711086273193e-01 -4.850203171372413635e-02 4.340961575508117676e-02 3.475666046142578125e-02 -6.114924699068069458e-02 2.256690561771392822e-01 -3.709566220641136169e-02 1.322108507156372070e-01 -1.354119628667831421e-01 -1.361078768968582153e-01 -1.088179722428321838e-01 -4.423212632536888123e-02 1.678767353296279907e-01 -2.862862348556518555e-01 2.826472818851470947e-01 -1.549071818590164185e-01 2.118995338678359985e-01 -4.883254468441009521e-01 1.130123659968376160e-01 6.133088469505310059e-02 -5.780538544058799744e-03
-1.072157844901084900e-01 -2.090845853090286255e-01 -2.694836854934692383e-01 -4.370317235589027405e-02 -1.662118434906005859e-01 6.323804706335067749e-02 3.961481899023056030e-02 2.275304049253463745e-01 -1.158528961241245270e-02 1.579583734273910522e-01 -3.270545974373817444e-02 -1.535239517688751221e-01 1.954560726881027222e-01 -1.136393770575523376e-01 1.579965353012084961e-01 -3.249087929725646973e-01 1.706866025924682617e-01 -1.087060496211051941e-01 4.021070897579193115e-02 9.328308701515197754e-02 8.615800738334655762e-02 1.864507645368576050e-01 -1.751996576786041260e-01 3.302915990352630615e-01 -1.574365943670272827e-01 2.626775205135345459e-02 2.049370706081390381e-01 3.838206827640533447e-01 -1.490070223808288574e-01 -4.233004897832870483e-02 2.236485928297042847e-01 -1.785241514444351196e-01
3.357739001512527466e-02 1.481849793344736099e-02 -1.172634065151214600e-01 -2.945950031280517578e-01 1.830543391406536102e-02 -2.473978511989116669e-02 1.452250685542821884e-02 -1.247847899794578552e-01 -3.824672102928161621e-01 -1.944720298051834106e-01 -2.052979469299316406e-01 1.634045988321304321e-01 2.528672814369201660e-01 -1.073006615042686462e-01 7.807420939207077026e-02 7.763902842998504639e-02 3.481774628162384033e-01 -2.039721310138702393e-01 1.855966746807098389e-01 1.171623095870018005e-01 -4.540355801582336426e-01 7.192331552505493164e-02 -9.222600609064102173e-02 7.822637259960174561e-02 -2.820054255425930023e-02 1.562112569808959961e-02 -4.001856222748756409e-02 2.012486606836318970e-01 6.369069684296846390e-03 2.038422077894210815e-01 -1.378314644098281860e-01 1.326499227434396744e-02
-4.402926191687583923e-02 -9.757750481367111206e-02 -2.623449862003326416e-01 -1.122653707861900330e-01 -7.786424458026885986e-02 7.948404178023338318e-03 1.669768244028091431e-01 1.358931418508291245e-02 -3.238673508167266846e-01 3.086096346378326416e-01 -9.631321579217910767e-02 7.614803314208984375e-02 1.868891268968582153e-01 2.527739293873310089e-02 8.947107195854187012e-02 -2.608659565448760986e-01 1.217675022780895233e-02 -1.881745308637619019e-01 7.847800105810165405e-02 1.275261342525482178e-01 -4.201313015073537827e-03 1.306423842906951904e-01 -8.112388104200363159e-02 2.575055658817291260e-01 -3.325029611587524414e-01 7.895263284444808960e-02 -7.250041514635086060e-02 2.936699986457824707e-01 -2.402283549308776855e-01 -1.519569456577301025e-01 2.642393112182617188e-01 -1.980517953634262085e-01
1.142953410744667053e-01 -2.025757450610399246e-03 -7.560879737138748169e-02 -5.075145140290260315e-02 3.968321159482002258e-02 -2.800454795360565186e-01 1.240988448262214661e-01 5.474796518683433533e-02 -1.575277745723724365e-01 2.005065083503723145e-01 -1.893832385540008545e-01 8.298602700233459473e-02 2.611291110515594482e-01 1.218454092741012573e-01 -9.915392100811004639e-02 4.642074182629585266e-02 2.673859000205993652e-01 -1.777903288602828979e-01 2.726156115531921387e-01 1.942948810756206512e-02 -3.904458880424499512e-01 2.912389039993286133e-01 -3.468116000294685364e-02 2.168855518102645874e-01 1.268136873841285706e-02 -2.894687056541442871e-01 5.572826042771339417e-02 1.468680351972579956e-01 -1.992933601140975952e-01 2.528093159198760986e-01 4.316911473870277405e-02 -4.000458866357803345e-03
-2.235547900199890137e-01 -1.926437616348266602e-01 -2.953418493270874023e-01 -2.203459441661834717e-01 -2.094307094812393188e-01 -3.832296282052993774e-02 1.170062646269798279e-01 1.725026816129684448e-01 -9.291284531354904175e-02 1.252114325761795044e-01 3.079166412353515625e-01 6.660934537649154663e-02 7.581264525651931763e-02 8.764061331748962402e-02 2.533199489116668701e-01 5.891156569123268127e-02 1.084500104188919067e-01 -1.233438588678836823e-02 -9.393458068370819092e-02 2.210363149642944336e-01 8.516322821378707886e-03 2.290199100971221924e-01 6.950489431619644165e-02 8.141380548477172852e-02 -3.293637037277221680e-01 -1.790398508310317993e-01 -5.399486050009727478e-03 3.434384763240814209e-01 4.753781482577323914e-03 2.957049906253814697e-01 -6.363002955913543701e-02 1.100242696702480316e-02
-1.836405880749225616e-02 -6.313937157392501831e-02 -1.688791811466217041e-01 -2.205161936581134796e-02 -2.908028848469257355e-02 2.090204358100891113e-01 2.278319746255874634e-01 1.063867211341857910e-01 -3.813269436359405518e-01 1.762075424194335938e-01 -1.329252272844314575e-01 1.304317917674779892e-02 1.803459972143173218e-01 -9.040821343660354614e-02 1.164592131972312927e-01 -2.026163935661315918e-01 8.592376112937927246e-02 -1.180344596505165100e-01 1.711327135562896729e-01 7.206627726554870605e-02 -1.140550710260868073e-02 1.463813185691833496e-01 -2.051062583923339844e-01 2.906338870525360107e-01 -2.280240058898925781e-01 -1.249133348464965820e-01 1.898187547922134399e-01 3.082210719585418701e-01 -2.982005178928375244e-01 1.071633398532867432e-02 1.326771974563598633e-01 -2.452253550291061401e-01
-1.124611962586641312e-02 1.423646211624145508e-01 -2.452625930309295654e-01 -1.177972033619880676e-01 1.590738594532012939e-01 -1.279060691595077515e-01 -1.358974874019622803e-01 1.290101259946823120e-01 -1.017187386751174927e-01 9.857372939586639404e-02 -2.530992403626441956e-02 2.057191431522369385e-01 2.791871130466461182e-01 -1.590000838041305542e-01 2.314469218254089355e-01 1.200434267520904541e-01 8.627410978078842163e-02 -3.901909589767456055e-01 1.391691416501998901e-01 2.421862632036209106e-01 -1.021975204348564148e-01 2.807397544384002686e-01 -8.819173090159893036e-03 2.901637852191925049e-01 7.225780934095382690e-02 6.118661910295486450e-02 -3.508636727929115295e-02 9.952186793088912964e-02 -4.845339804887771606e-02 3.807238042354583740e-01 1.250572949647903442e-01 1.691242866218090057e-02
-3.227786421775817871e-01 -4.824661836028099060e-02 -3.069200515747070312e-01 -8.209042996168136597e-02 -1.899814903736114502e-01 -2.639916837215423584e-01 2.480832487344741821e-02 -1.310503929853439331e-01 -3.910019621253013611e-02 8.463259786367416382e-02 -1.504795905202627182e-02 1.155559569597244263e-01 1.037859842181205750e-01 1.478943508118391037e-02 2.014799602329730988e-02 -2.730259895324707031e-01 1.033895760774612427e-01 -8.003144711256027222e-02 8.179045468568801880e-02 1.231256574392318726e-01 -1.591213494539260864e-01 1.838926970958709717e-01 -6.837023049592971802e-02 2.419374696910381317e-02 -2.479479759931564331e-01 -2.075451165437698364e-01 1.910462230443954468e-01 2.650658786296844482e-01 1.043137162923812866e-02 4.880675077438354492e-01 -8.790148049592971802e-02 8.086930029094219208e-03
6.817937828600406647e-03 1.445364505052566528e-01 -3.664409518241882324e-01 2.221949584782123566e-02 2.425792068243026733e-02 1.640862673521041870e-01 1.394784152507781982e-01 -1.406501680612564087e-01 -1.112134456634521484e-01 3.093083202838897705e-01 -4.892930388450622559e-02 2.983428537845611572e-01 3.814861923456192017e-02 -1.967026591300964355e-01 -4.374152049422264099e-02 -1.422948688268661499e-01 1.609220653772354126e-01 -1.654168963432312012e-02 1.467643976211547852e-01 5.659097433090209961e-02 -1.930450648069381714e-01 3.264352306723594666e-02 -1.224007755517959595e-01 -8.425527811050415039e-02 -3.935543596744537354e-01 1.749105900526046753e-01 4.931653663516044617e-02 2.442073076963424683e-01 -2.433978617191314697e-01 -3.766868636012077332e-02 2.540374100208282471e-01 -1.781021803617477417e-01
2.595107555389404297e-01 -3.356192260980606079e-02 -2.161707431077957153e-01 6.398709863424301147e-02 3.794080018997192383e-01 -2.394763566553592682e-02 -1.007128208875656128e-01 -9.426204860210418701e-02 -1.742289364337921143e-01 1.202674806118011475e-01 1.354217380285263062e-01 2.331671267747879028e-01 2.165942490100860596e-01 -1.565436422824859619e-01 2.749677598476409912e-01 2.709345817565917969e-01 1.513975113630294800e-01 -2.205274254083633423e-01 -2.334731444716453552e-02 1.936099231243133545e-01 -1.233976334333419800e-01 1.937745511531829834e-01 3.364558517932891846e-02 1.064580157399177551e-01 -1.778067350387573242e-01 1.328752487897872925e-01 2.076016813516616821e-01 1.532804500311613083e-02 -4.896660521626472473e-02 2.922943234443664551e-01 1.139599457383155823e-01 1.046147868037223816e-01
2.047448903322219849e-01 2.692797034978866577e-02 -3.309173285961151123e-01 -3.424052000045776367e-01 -3.048610500991344452e-02 -2.278754562139511108e-01 8.520076423883438110e-02 1.677029132843017578e-01 -1.209058091044425964e-01 4.967090860009193420e-02 2.366326043556910008e-05 -1.560923736542463303e-02 1.265929192304611206e-01 -9.589493274688720703e-02 1.545163542032241821e-01 -6.063802912831306458e-02 1.941009610891342163e-01 -2.394181340932846069e-01 9.055408835411071777e-02 4.470704495906829834e-02 1.800713874399662018e-02 1.693056672811508179e-01 -4.062637090682983398e-01 1.110446080565452576e-01 -5.956033244729042053e-02 -2.352911829948425293e-01 7.239612191915512085e-02 8.095690608024597168e-02 1.557513475418090820e-01 3.733333051204681396e-01 -1.249209418892860413e-01 1.036954000592231750e-01
1.311235427856445312e-01 -8.635894954204559326e-02 -2.041135355830192566e-02 -1.505220402032136917e-02 3.543163836002349854e-01 -2.262853980064392090e-01 -4.613507911562919617e-02 -3.569268062710762024e-02 -9.663424640893936157e-02 1.939957737922668457e-01 1.143010333180427551e-01 1.269678175449371338e-01 3.855532109737396240e-01 -1.492960657924413681e-02 1.119280233979225159e-01 -6.896330416202545166e-02 3.933294117450714111e-01 2.708605490624904633e-02 1.274436265230178833e-01 7.042010128498077393e-02 -2.199961394071578979e-01 1.432545483112335205e-01 3.147993981838226318e-01 2.220550179481506348e-01 -1.914276629686355591e-01 -1.531337574124336243e-02 2.758869826793670654e-01 6.371608376502990723e-02 1.207538172602653503e-01 6.289499998092651367e-02 1.449387073516845703e-01 4.092771559953689575e-02
1.567298620939254761e-01 2.696850597858428955e-01 -4.394566714763641357e-01 -1.603220701217651367e-01 -1.500228494405746460e-01 -1.027089804410934448e-01 1.416527032852172852e-01 -1.202849149703979492e-01 -3.989750891923904419e-02 6.403318792581558228e-02 1.645349413156509399e-01 4.290198162198066711e-02 6.075981259346008301e-02 2.990514039993286133e-02 -2.805759310722351074e-01 -2.575765550136566162e-01 -5.183754116296768188e-02 9.087013080716133118e-03 -2.311574816703796387e-01 -2.045786194503307343e-02 -1.821120232343673706e-01 1.229863539338111877e-01 9.177915006875991821e-02 1.592142432928085327e-01 -4.279899001121520996e-01 -1.323334574699401855e-01 6.121210381388664246e-02 2.174791842699050903e-01 -1.378595381975173950e-01 7.178946584463119507e-02 -1.147851496934890747e-01 6.542261689901351929e-02
1.370527148246765137e-01 -4.953426867723464966e-02 -3.152080476284027100e-01 -3.114781379699707031e-01 1.085716933012008667e-01 -7.706462405622005463e-03 -7.079086452722549438e-02 1.307304650545120239e-01 -4.691451042890548706e-02 1.459871679544448853e-01 -1.318621933460235596e-01 3.319121301174163818e-01 2.170070558786392212e-01 -1.438235640525817871e-01 1.420202702283859253e-01 8.540851995348930359e-03 1.132548078894615173e-01 1.639523655176162720e-01 -3.042642176151275635e-01 4.933269321918487549e-02 -4.198329523205757141e-02 1.005176529288291931e-01 -3.094145059585571289e-01 2.692514359951019287e-01 -5.899220705032348633e-02 -3.783687651157379150e-01 3.240779042243957520e-02 2.048351019620895386e-01 -1.995748654007911682e-02 -1.058221142739057541e-02 1.757767423987388611e-02 6.375807523727416992e-02
1.226223111152648926e-01 -7.400703430175781250e-02 -6.989835202693939209e-02 -2.582881413400173187e-02 1.562859565019607544e-01 3.924673423171043396e-02 -2.374061793088912964e-01 -3.140509724617004395e-01 -2.218093723058700562e-01 7.058344036340713501e-02 4.180694743990898132e-02 3.747572377324104309e-02 -1.089790239930152893e-01 -3.870833665132522583e-02 2.359463125467300415e-01 -3.723894655704498291e-01 3.025435209274291992e-01 1.319570392370223999e-01 3.564457595348358154e-02 1.737419664859771729e-01 -6.798749417066574097e-02 -2.664737589657306671e-02 1.125870794057846069e-01 1.137252822518348694e-01 -1.680482178926467896e-01 -1.850608140230178833e-01 -4.279849678277969360e-02 3.386909365653991699e-01 2.872670628130435944e-02 2.429123818874359131e-01 3.285480290651321411e-02 3.415255248546600342e-01
1.898226141929626465e-01 2.078483849763870239e-01 -3.025885298848152161e-02 -2.652897834777832031e-01 5.699695646762847900e-02 -8.758924156427383423e-02 6.687732040882110596e-02 -6.266697496175765991e-02 -6.349288672208786011e-02 1.193893626332283020e-01 2.200984060764312744e-01 -1.500181555747985840e-01 3.688998222351074219e-01 -4.492931440472602844e-02 1.280581802129745483e-01 1.098472848534584045e-01 2.186989635229110718e-01 -2.124809175729751587e-01 2.188953757286071777e-01 1.362382620573043823e-01 -3.189901113510131836e-01 2.138306796550750732e-01 1.067210733890533447e-01 2.550990581512451172e-01 -1.811779886484146118e-01 -1.670281775295734406e-02 3.404969722032546997e-02 3.358580172061920166e-01 1.823451966047286987e-01 -8.636301755905151367e-02 5.632475763559341431e-02 2.286309143528342247e-03
3.235871493816375732e-01 3.864481300115585327e-02 -1.576084941625595093e-01 -3.195732831954956055e-01 -1.414168030023574829e-01 1.426556408405303955e-01 -1.698195189237594604e-01 -3.442629277706146240e-01 6.635270267724990845e-02 1.658059954643249512e-01 9.446971118450164795e-02 2.998261451721191406e-01 1.313163936138153076e-01 -5.632254481315612793e-02 2.400228232145309448e-01 -2.436253987252712250e-02 2.091644406318664551e-01 -1.796498596668243408e-01 1.071081757545471191e-01 2.302481234073638916e-01 1.263524126261472702e-02 -3.496709465980529785e-02 -9.256634116172790527e-02 1.994745880365371704e-01 -1.299057900905609131e-01 1.287617981433868408e-01 -5.562407895922660828e-02 7.270006835460662842e-02 -1.390775591135025024e-01 2.902215719223022461e-01 1.841007918119430542e-01 1.550565101206302643e-02
3.931326419115066528e-02 -2.478389590978622437e-01 -2.304988652467727661e-01 -9.239649772644042969e-02 -1.817573159933090210e-01 -3.852913901209831238e-02 5.223870649933815002e-02 1.828520745038986206e-01 -1.135406643152236938e-01 3.169264495372772217e-01 1.742741167545318604e-01 -1.091037243604660034e-01 2.192128896713256836e-01 6.840492133051156998e-04 1.929726451635360718e-01 -2.003085762262344360e-01 2.202147394418716431e-01 4.389085248112678528e-02 1.799782365560531616e-01 4.197096079587936401e-02 2.536434829235076904e-01 -5.200020596385002136e-02 9.181065484881401062e-03 3.174950182437896729e-01 -1.886902749538421631e-01 -9.168280661106109619e-02 9.277013689279556274e-02 2.790179252624511719e-01 -6.169242784380912781e-02 8.839288353919982910e-02 3.453432321548461914e-01 -9.901811927556991577e-02
-3.488260507583618164e-02 -9.903408586978912354e-02 -3.829590678215026855e-01 -1.252994835376739502e-01 4.635893404483795166e-01 8.701270446181297302e-03 1.271321475505828857e-01 -1.417190730571746826e-01 -1.570739299058914185e-01 4.763341695070266724e-02 2.418208271265029907e-01 -8.335573226213455200e-02 2.424160540103912354e-01 2.634612657129764557e-02 -2.538361400365829468e-02 3.551284223794937134e-02 2.409772276878356934e-01 4.204561933875083923e-02 -1.522637903690338135e-01 -8.228027820587158203e-02 -1.323076039552688599e-01 -5.721749737858772278e-02 2.909702248871326447e-02 -2.076044306159019470e-02 -1.196341216564178467e-01 -1.873206198215484619e-01 7.792337238788604736e-02 2.168785035610198975e-01 1.016564443707466125e-01 4.262149799615144730e-03 3.260769546031951904e-01 -3.010170459747314453e-01
1.452901959419250488e-01 -2.002656757831573486e-01 -4.655365645885467529e-01 -3.618155717849731445e-01 2.557887136936187744e-02 5.242308136075735092e-03 -1.093589607626199722e-02 1.265618354082107544e-01 -9.657084196805953979e-02 2.543537318706512451e-01 -7.845745980739593506e-02 1.597993671894073486e-01 2.969878017902374268e-01 -9.248935431241989136e-02 -3.339732438325881958e-02 9.559945203363895416e-03 -4.538879171013832092e-02 1.484536379575729370e-01 -3.211999237537384033e-01 -9.307057410478591919e-02 2.557671256363391876e-02 -1.562272012233734131e-01 -1.004110947251319885e-01 1.252477765083312988e-01 -1.220752894878387451e-01 -2.375950515270233154e-01 6.455453485250473022e-02 2.275999486446380615e-01 -1.322582364082336426e-01 7.242339104413986206e-02 1.820585429668426514e-01 2.623296156525611877e-02
1.936807879246771336e-03 -7.121743261814117432e-02 -3.630873560905456543e-01 5.318460986018180847e-03 8.284208923578262329e-02 5.961702764034271240e-02 2.027140855789184570e-01 -5.186215415596961975e-02 9.640031307935714722e-02 2.315212190151214600e-01 4.510901495814323425e-02 3.238634467124938965e-01 6.900344789028167725e-02 -9.901869297027587891e-02 2.926742136478424072e-01 -5.322813987731933594e-01 2.767913937568664551e-01 -5.890254303812980652e-02 1.009908467531204224e-01 4.080216214060783386e-02 -2.869643270969390869e-01 -5.568686872720718384e-02 4.017061367630958557e-02 1.303917318582534790e-01 -1.584526002407073975e-01 -9.914009273052215576e-02 -8.631144650280475616e-03 -1.733126863837242126e-02 4.443188756704330444e-02 -2.812350168824195862e-02 8.144254237413406372e-02 -1.215634867548942566e-01
1.760250329971313477e-01 -5.116266384720802307e-02 -1.730700880289077759e-01 -2.452453523874282837e-01 2.153773047029972076e-02 -1.864481121301651001e-01 -2.975859306752681732e-02 -5.349596031010150909e-03 -8.428543061017990112e-02 2.778271026909351349e-02 1.485107559710741043e-02 -1.991243064403533936e-01 4.357688128948211670e-01 -3.401871025562286377e-01 -5.837129428982734680e-02 -1.290355473756790161e-01 -7.990905642509460449e-02 -8.589773625135421753e-02 -6.068411096930503845e-02 5.524801462888717651e-02 -3.030096888542175293e-01 4.452918171882629395e-01 3.292964026331901550e-02 8.474642783403396606e-02 -1.310892403125762939e-01 4.369077831506729126e-02 -7.220232486724853516e-02 2.647385895252227783e-01 -2.640473842620849609e-02 1.512500047683715820e-01 1.425582468509674072e-01 -9.786440432071685791e-02
4.075407981872558594e-02 3.295194357633590698e-02 -3.648581504821777344e-01 -4.987947642803192139e-02 3.041392564773559570e-01 6.732650101184844971e-02 -5.298293009400367737e-02 -4.886803030967712402e-02 -2.828281223773956299e-01 1.655910462141036987e-01 1.715511530637741089e-01 1.316524744033813477e-01 2.136014252901077271e-01 8.638659864664077759e-02 -9.355669468641281128e-02 -2.434241771697998047e-01 4.531146287918090820e-01 4.844764247536659241e-02 5.505351722240447998e-02 -1.597756892442703247e-01 -9.409767389297485352e-02 -1.029032915830612183e-01 -4.525169357657432556e-02 1.783235222101211548e-01 -1.615561246871948242e-01 2.124438583850860596e-01 -8.197919465601444244e-03 2.052339166402816772e-01 -2.081166356801986694e-01 -1.046032160520553589e-01 9.264083951711654663e-02 -1.355615705251693726e-01
1.123259887099266052e-01 4.715524241328239441e-02 -1.749503761529922485e-01 -7.446765899658203125e-02 3.491978347301483154e-01 -4.870482534170150757e-02 -1.193045154213905334e-01 -8.154442906379699707e-02 -7.006564736366271973e-02 1.756817847490310669e-01 1.119831278920173645e-01 3.268203139305114746e-01 2.621949017047882080e-01 -2.357045710086822510e-01 1.444201916456222534e-01 1.994504034519195557e-01 1.017649769783020020e-01 -3.593542426824569702e-02 -7.061454933136701584e-03 2.380797564983367920e-01 -1.853245683014392853e-02 2.297156304121017456e-01 1.671160459518432617e-01 -4.786895215511322021e-02 -2.772225141525268555e-01 -8.150217682123184204e-02 -3.285560058429837227e-03 -5.310946144163608551e-04 -2.599989771842956543e-01 3.995977044105529785e-01 -2.296249009668827057e-02 -2.690521068871021271e-02
1.756032109260559082e-01 -1.261575818061828613e-01 -2.198282927274703979e-01 -1.311994642019271851e-01 -1.556121855974197388e-01 -8.229292929172515869e-02 -1.660198718309402466e-01 -1.575074046850204468e-01 -2.135324925184249878e-01 1.948959231376647949e-01 5.265647545456886292e-02 7.520589232444763184e-02 5.832837149500846863e-02 -1.186042502522468567e-01 2.473279088735580444e-02 7.620543986558914185e-02 1.456313859671354294e-02 -1.358221471309661865e-01 2.305472493171691895e-01 3.394472226500511169e-02 1.104234606027603149e-01 -1.791305094957351685e-02 1.756035909056663513e-02 2.424641549587249756e-01 -4.060911238193511963e-01 -4.465213716030120850e-01 -8.621546626091003418e-02 3.304373323917388916e-01 1.386711597442626953e-01 1.517587341368198395e-02 1.731229275465011597e-01 -1.163355112075805664e-01
2.639150060713291168e-02 2.753683133050799370e-03 -2.048715651035308838e-01 -1.720688194036483765e-01 5.150119066238403320e-01 5.639491602778434753e-02 -1.072815991938114166e-02 1.982801407575607300e-01 1.057231053709983826e-01 1.153707727789878845e-01 -2.093490809202194214e-01 1.853492110967636108e-01 2.482982277870178223e-01 6.749976426362991333e-03 4.894302040338516235e-02 -1.122334152460098267e-01 2.618955969810485840e-01 -1.411330103874206543e-01 2.089571356773376465e-01 1.032571122050285339e-01 -8.186336606740951538e-02 7.919065654277801514e-02 -4.214650951325893402e-03 -9.837251901626586914e-02 -3.706621229648590088e-01 -9.220220893621444702e-02 -1.301513165235519409e-01 2.021516710519790649e-01 1.461872160434722900e-01 9.926353394985198975e-02 1.474997550249099731e-01 -1.353974938392639160e-01
3.735041022300720215e-01 -6.760226562619209290e-03 -1.429941505193710327e-01 -3.964217305183410645e-01 -7.825219631195068359e-02 -1.622596681118011475e-01 1.087494641542434692e-01 -1.030373275279998779e-01 -2.984195351600646973e-01 8.260065317153930664e-02 3.824447989463806152e-01 -2.106785476207733154e-01 3.971287980675697327e-02 3.022157214581966400e-02 -3.509673848748207092e-02 -4.500805586576461792e-02 6.325420737266540527e-02 -2.274174988269805908e-02 -4.792438820004463196e-02 -8.139736950397491455e-02 -1.388620287179946899e-01 3.444204330444335938e-01 3.397392481565475464e-02 1.215912327170372009e-01 -1.403118222951889038e-01 1.379925571382045746e-02 1.648901104927062988e-01 1.335425674915313721e-01 1.194500252604484558e-01 1.418545246124267578e-01 1.055090352892875671e-01 -2.407728135585784912e-01
-1.608713716268539429e-01 -8.473657816648483276e-02 -1.523090302944183350e-01 -3.172655105590820312e-01 5.951546598225831985e-03 -3.196711540222167969e-01 -1.197341177612543106e-02 -3.785975510254502296e-03 5.798918008804321289e-02 -7.757571339607238770e-02 -1.270069181919097900e-01 -2.400255948305130005e-02 2.855126261711120605e-01 -1.183905750513076782e-01 3.021730575710535049e-03 -1.788120865821838379e-01 2.252041846513748169e-01 1.147127822041511536e-01 2.535541169345378876e-02 1.349453581497073174e-03 8.456628024578094482e-02 1.463011205196380615e-01 -4.695591330528259277e-02 5.328766629099845886e-02 -4.169365763664245605e-01 -2.599533647298812866e-02 -9.847745299339294434e-02 2.168340831995010376e-01 -1.817981898784637451e-01 4.423032402992248535e-01 -1.406724154949188232e-01 9.632730484008789062e-02
2.191132158041000366e-01 -2.292014844715595245e-02 -6.442903727293014526e-02 -1.320983022451400757e-01 2.203975319862365723e-01 2.131694257259368896e-01 2.012708038091659546e-01 3.927199915051460266e-02 -6.845826283097267151e-03 1.473771631717681885e-01 3.079567551612854004e-01 2.810450792312622070e-01 2.654438018798828125e-01 2.061537802219390869e-01 -1.432338356971740723e-01 -7.102452218532562256e-02 3.983574807643890381e-01 7.650902867317199707e-02 -2.283422835171222687e-02 -1.728692948818206787e-01 -1.825172901153564453e-01 1.177640259265899658e-01 -2.253835350275039673e-01 1.762850396335124969e-02 -1.709193140268325806e-01 -8.838531374931335449e-02 -1.660474389791488647e-01 1.872932165861129761e-01 8.440713584423065186e-02 1.747748404741287231e-01 1.705661267042160034e-01 -2.671614754945039749e-03
7.037420570850372314e-02 -9.668330661952495575e-03 -9.220309555530548096e-02 -2.560072541236877441e-01 -1.391650140285491943e-01 -3.380287289619445801e-01 8.405972272157669067e-02 1.917259991168975830e-01 -3.322478532791137695e-01 -1.218904778361320496e-01 5.096410214900970459e-02 -1.801841333508491516e-02 -2.630716189742088318e-02 -1.297093480825424194e-01 5.059497058391571045e-02 5.712298676371574402e-02 1.654508560895919800e-01 -9.697405993938446045e-02 3.003161959350109100e-02 -9.693247824907302856e-02 -1.524234265089035034e-01 1.039584875106811523e-01 -2.762493491172790527e-01 2.158630490303039551e-01 -1.676212102174758911e-01 -2.755289673805236816e-01 -1.406569033861160278e-02 1.916357725858688354e-01 4.446583241224288940e-02 4.013867974281311035e-01 -1.517716944217681885e-01 -2.467086464166641235e-01
3.143114447593688965e-01 -1.175613924860954285e-01 -3.429014980792999268e-01 1.127598658204078674e-01 1.428101211786270142e-01 1.480180956423282623e-02 1.921627670526504517e-01 2.110084295272827148e-01 -1.862169355154037476e-01 -2.400194704532623291e-01 1.854892633855342865e-02 2.236944437026977539e-01 -1.481852084398269653e-01 -9.066754579544067383e-02 5.374217778444290161e-02 -1.840386986732482910e-01 6.302581634372472763e-03 -2.641943991184234619e-01 -2.299519255757331848e-02 -5.172781646251678467e-02 -1.956553757190704346e-01 5.442476272583007812e-02 1.651473790407180786e-01 1.938597261905670166e-01 -2.156151831150054932e-01 1.741251349449157715e-02 -3.987449780106544495e-02 -5.136230960488319397e-03 -2.483272105455398560e-01 2.150127589702606201e-01 2.201076894998550415e-01 -2.480406910181045532e-01
1.301137506961822510e-01 -1.253343224525451660e-01 -4.282063841819763184e-01 7.233645021915435791e-02 -1.313779205083847046e-01 1.749209165573120117e-01 1.772509813308715820e-01 -1.496259421110153198e-01 -1.966905593872070312e-01 3.329561054706573486e-01 1.320334523916244507e-01 1.779111474752426147e-01 1.911804080009460449e-01 5.365916714072227478e-02 5.923470109701156616e-02 -8.855315297842025757e-02 9.180413186550140381e-02 1.483316123485565186e-01 -1.157482638955116272e-01 -1.823874562978744507e-02 -8.319732733070850372e-03 6.077521946281194687e-03 -7.075598090887069702e-02 2.719979360699653625e-02 -2.610983848571777344e-01 1.741493195295333862e-01 1.413179934024810791e-01 3.701310157775878906e-01 -1.033120602369308472e-01 1.534681916236877441e-01 2.954308092594146729e-01 -2.658746205270290375e-02
3.839643672108650208e-02 -1.226597875356674194e-01 -1.306212246417999268e-01 -2.044813632965087891e-01 6.944544613361358643e-02 -2.944862246513366699e-01 2.437379509210586548e-01 1.259116083383560181e-01 -1.745590241625905037e-03 2.911727130413055420e-01 8.999338746070861816e-02 2.219034433364868164e-01 9.121134877204895020e-03 5.043534189462661743e-02 -1.205973178148269653e-01 1.256868429481983185e-02 2.311854809522628784e-01 -2.308863587677478790e-02 2.778947651386260986e-01 1.825827360153198242e-01 -2.704411149024963379e-01 1.045561507344245911e-01 1.987768709659576416e-01 2.568663656711578369e-01 -3.015926480293273926e-01 -1.922072023153305054e-01 3.987676277756690979e-02 2.398960739374160767e-01 1.411008685827255249e-01 1.196138560771942139e-01 -1.489342898130416870e-01 -2.829792164266109467e-02
3.106704354286193848e-01 -2.175351083278656006e-01 -1.309566944837570190e-01 -2.405560463666915894e-01 4.597461968660354614e-02 -1.040886417031288147e-01 5.517951212823390961e-03 -2.461662739515304565e-01 2.235926873981952667e-02 5.670975893735885620e-02 -2.499730885028839111e-02 -3.612986505031585693e-01 1.959916502237319946e-01 -1.876942440867424011e-02 1.416288781911134720e-02 -9.577937424182891846e-02 2.603174149990081787e-01 3.202421218156814575e-02 1.610386669635772705e-01 5.058642476797103882e-02 2.930725552141666412e-02 2.252573072910308838e-01 3.900655731558799744e-02 2.296447306871414185e-01 -7.770596444606781006e-02 4.809997603297233582e-02 2.790142595767974854e-01 1.364879310131072998e-01 -2.435559183359146118e-01 1.023281142115592957e-01 3.478817939758300781e-01 -1.605273932218551636e-01
8.601527661085128784e-02 -5.069983378052711487e-02 8.816564828157424927e-02 -3.510692417621612549e-01 -6.822413951158523560e-02 7.119446992874145508e-02 7.366624660789966583e-03 1.524403505027294159e-02 -1.406230628490447998e-01 -1.611096039414405823e-02 3.997961431741714478e-02 8.774442970752716064e-02 7.997450232505798340e-02 -6.929064542055130005e-02 1.132461056113243103e-01 -1.491240411996841431e-01 3.012650907039642334e-01 6.398677825927734375e-02 -3.059347569942474365e-01 2.618446946144104004e-01 8.028423413634300232e-03 1.802133470773696899e-01 -4.163877293467521667e-02 -1.036325097084045410e-01 -2.309981286525726318e-01 -1.192566826939582825e-01 1.674328446388244629e-01 3.205316066741943359e-01 -3.251976072788238525e-01 2.143457680940628052e-01 1.913040429353713989e-01 2.910788059234619141e-01
8.844584971666336060e-02 1.108682751655578613e-01 -3.534507155418395996e-01 -1.883401870727539062e-01 2.388662546873092651e-01 1.665748357772827148e-01 -6.990912556648254395e-02 2.779517471790313721e-01 -1.678449064493179321e-01 -6.605391204357147217e-02 3.177766799926757812e-01 1.092335209250450134e-01 1.892977803945541382e-01 -1.657036393880844116e-01 -5.399038642644882202e-02 -3.239040076732635498e-01 1.464064121246337891e-01 -1.854941621422767639e-02 1.885667890310287476e-01 9.615936875343322754e-02 -3.514304757118225098e-02 -1.271670311689376831e-01 -9.592724591493606567e-02 2.917081415653228760e-01 -2.050143182277679443e-01 1.866614371538162231e-01 1.843641996383666992e-01 3.647492080926895142e-02 6.120506674051284790e-02 1.802974194288253784e-01 -2.973660081624984741e-02 -9.138771146535873413e-02
-4.273294657468795776e-02 -1.218442432582378387e-02 -2.008220702409744263e-01 -4.348785802721977234e-02 -2.091672271490097046e-02 -3.751860857009887695e-01 2.174969166517257690e-01 1.423814743757247925e-01 1.361564453691244125e-02 1.777919679880142212e-01 1.121769845485687256e-01 8.418147265911102295e-02 2.236909419298171997e-01 1.863393187522888184e-01 1.138351783156394958e-01 1.213020160794258118e-01 3.068187832832336426e-01 -1.169639751315116882e-01 2.093234360218048096e-01 5.791964009404182434e-02 -3.666960597038269043e-01 7.066411525011062622e-02 -1.272557582706212997e-02 3.428793847560882568e-01 -2.574071586132049561e-01 -1.355528980493545532e-01 1.115446388721466064e-01 2.170900106430053711e-01 1.168451607227325439e-01 2.413277700543403625e-02 -1.113353520631790161e-01 1.077585108578205109e-02
7.166851311922073364e-02 -2.602273821830749512e-01 4.932746756821870804e-03 -2.711248993873596191e-01 -3.770000115036964417e-02 -6.724556535482406616e-02 -1.278232634067535400e-01 -7.011723518371582031e-02 2.056832313537597656e-01 3.223567903041839600e-01 -1.103313639760017395e-01 1.283950358629226685e-01 7.457868009805679321e-02 -8.285770565271377563e-02 9.225277602672576904e-02 9.890096634626388550e-02 -5.560723692178726196e-02 2.419771626591682434e-02 2.748324535787105560e-03 -1.380626205354928970e-02 -1.312693804502487183e-01 1.878511458635330200e-01 1.608303636312484741e-01 1.299482882022857666e-01 -4.111899137496948242e-01 1.405632495880126953e-01 2.498784363269805908e-01 2.498351782560348511e-01 -1.536007374525070190e-01 3.978359103202819824e-01 1.453860849142074585e-01 -7.051656395196914673e-02
2.161972671747207642e-01 -1.317360401153564453e-01 -3.034226596355438232e-01 -2.856836020946502686e-01 -2.389257699251174927e-01 1.215334516018629074e-02 -1.268512457609176636e-01 6.833692640066146851e-02 -6.961163878440856934e-02 1.751284003257751465e-01 3.268989324569702148e-01 -1.338521540164947510e-01 2.614036202430725098e-01 -8.795909583568572998e-02 1.005588993430137634e-01 -1.525014787912368774e-01 2.070453464984893799e-01 1.484081428498029709e-02 2.185863554477691650e-01 1.191557198762893677e-01 1.329685449600219727e-01 8.127404004335403442e-02 1.366880238056182861e-01 1.422113031148910522e-01 -2.395969927310943604e-01 -2.299031242728233337e-02 -2.614682540297508240e-02 4.068561643362045288e-02 -2.623726427555084229e-01 -2.824408235028386116e-03 3.308213353157043457e-01 -8.759488165378570557e-02
2.447757422924041748e-01 1.772124320268630981e-01 -3.441712260246276855e-01 -1.409205608069896698e-02 -3.114998713135719299e-02 -2.176780998706817627e-01 -7.431633770465850830e-03 -2.123742550611495972e-02 -1.822174191474914551e-01 -9.786811470985412598e-02 2.013843059539794922e-01 1.013365611433982849e-01 2.341680526733398438e-01 -1.256577968597412109e-01 -1.517888754606246948e-01 -1.297512352466583252e-01 7.030446827411651611e-02 2.754245102405548096e-01 -7.436002790927886963e-02 1.062003448605537415e-01 -3.639824986457824707e-01 -1.040373221039772034e-01 1.816059499979019165e-01 6.414604932069778442e-02 -3.244904577732086182e-01 3.213753923773765564e-02 5.602771043777465820e-02 1.513745337724685669e-01 2.112367749214172363e-01 6.198714300990104675e-02 2.615436315536499023e-01 9.900275617837905884e-02
9.174894541501998901e-02 -4.550515674054622650e-03 -5.069397762417793274e-02 -9.685964137315750122e-02 2.486226707696914673e-01 -1.144356429576873779e-01 1.680154502391815186e-01 3.357245028018951416e-02 -1.028123944997787476e-01 1.006724834442138672e-01 -1.839620620012283325e-01 1.795098632574081421e-01 4.680871963500976562e-01 -2.910010218620300293e-01 -9.921313822269439697e-02 -3.936623036861419678e-02 4.748657345771789551e-02 1.449809223413467407e-01 -2.399929314851760864e-01 1.140236258506774902e-01 -6.374738365411758423e-02 1.185564771294593811e-01 -1.234297901391983032e-01 2.225093990564346313e-01 -2.828272879123687744e-01 -2.144050449132919312e-01 2.425601929426193237e-01 1.197308972477912903e-01 -6.718088872730731964e-03 1.713529527187347412e-01 1.534418165683746338e-01 -2.111238390207290649e-01
2.380466461181640625e-01 -8.092235773801803589e-02 -3.834191262722015381e-01 -3.589732348918914795e-01 1.986898630857467651e-01 -9.066803008317947388e-02 -1.102162152528762817e-01 -1.857991367578506470e-01 -2.204606682062149048e-02 2.640425227582454681e-02 -6.302048452198505402e-03 -2.854813821613788605e-02 2.275067195296287537e-02 4.839618504047393799e-02 -2.739306688308715820e-01 6.203922629356384277e-02 2.308034896850585938e-01 -2.040516287088394165e-01 1.829294860363006592e-01 -4.326913878321647644e-02 -2.453134357929229736e-01 2.140529602766036987e-01 3.121145442128181458e-02 3.075953722000122070e-01 3.275550529360771179e-02 9.088223427534103394e-02 1.447169184684753418e-01 2.831655144691467285e-01 -3.912653401494026184e-02 2.434782497584819794e-02 1.031147167086601257e-01 -1.664866209030151367e-01
2.547157183289527893e-02 -1.376480758190155029e-01 -3.388689756393432617e-01 -2.624187469482421875e-01 2.037577182054519653e-01 7.469905912876129150e-02 5.607109516859054565e-02 2.788828313350677490e-01 -9.960711747407913208e-02 1.985976248979568481e-01 -6.740520894527435303e-02 2.646578252315521240e-01 2.254171818494796753e-01 1.885713934898376465e-01 3.755752742290496826e-02 -1.117410659790039062e-01 8.080157637596130371e-02 2.389385700225830078e-01 -7.238997519016265869e-02 2.646233141422271729e-01 -1.243194341659545898e-01 1.106108799576759338e-01 2.019128054380416870e-01 1.791441291570663452e-01 -8.989971131086349487e-02 -1.346385627985000610e-01 -1.503797173500061035e-01 2.326875925064086914e-01 -4.480504617094993591e-02 1.342192888259887695e-01 4.180987179279327393e-02 -2.833687663078308105e-01
-1.697703152894973755e-01 9.578368812799453735e-02 -8.683849126100540161e-02 -3.679780364036560059e-01 1.448826491832733154e-01 -1.635308414697647095e-01 2.456628233194351196e-01 6.994708627462387085e-02 -1.226303204894065857e-01 6.884773820638656616e-02 -5.151517316699028015e-02 -8.442042768001556396e-02 3.424060940742492676e-01 -3.437280952930450439e-01 1.212892383337020874e-01 1.021117940545082092e-01 1.078070998191833496e-01 -1.616755127906799316e-01 -1.473094969987869263e-01 3.906234726309776306e-02 -1.877774000167846680e-01 3.832073509693145752e-01 2.409460209310054779e-02 1.235077306628227234e-01 -2.668321728706359863e-01 -1.162687987089157104e-01 4.473780095577239990e-02 4.895405098795890808e-02 1.151565760374069214e-01 -8.820480667054653168e-03 2.170061171054840088e-01 -8.668509125709533691e-02
-7.896489650011062622e-02 -1.553091406822204590e-01 -1.269540339708328247e-01 -9.641084074974060059e-02 6.457307934761047363e-02 1.921884268522262573e-01 -9.320996701717376709e-02 -1.636258810758590698e-01 -1.161205023527145386e-01 -7.877351343631744385e-02 3.776758015155792236e-01 1.528242379426956177e-01 -6.384522467851638794e-02 -1.843761838972568512e-02 2.407495379447937012e-01 -2.424236088991165161e-01 2.067255973815917969e-01 1.231515035033226013e-01 -4.433418624103069305e-03 -2.627893984317779541e-01 -3.037881851196289062e-01 -8.546730875968933105e-02 5.960084870457649231e-02 1.819892600178718567e-02 -2.918876707553863525e-01 -1.384426802396774292e-01 -7.106833904981613159e-02 2.187835574150085449e-01 -8.428466320037841797e-02 3.370884060859680176e-01 1.363335251808166504e-01 1.837881952524185181e-01
9.853135794401168823e-02 1.307217031717300415e-01 -1.720569431781768799e-01 -1.673272103071212769e-01 1.767808943986892700e-01 2.338628470897674561e-01 -2.529317438602447510e-01 -1.872641891241073608e-01 -1.764719337224960327e-01 1.743318438529968262e-01 7.098186016082763672e-02 9.689036011695861816e-02 1.278448402881622314e-01 9.086616337299346924e-02 1.062259078025817871e-01 -1.839513629674911499e-01 1.725525259971618652e-01 5.381944403052330017e-02 2.341294437646865845e-01 -2.000054717063903809e-01 -1.842677444219589233e-01 4.841759335249662399e-03 2.755421213805675507e-02 4.424273595213890076e-02 -1.783114075660705566e-01 -4.706595838069915771e-01 -3.856842219829559326e-02 -4.329974576830863953e-02 3.259334946051239967e-03 3.150836527347564697e-01 2.309699505567550659e-01 1.069350019097328186e-01
6.999801844358444214e-02 -1.289312094449996948e-01 -3.235517144203186035e-01 -2.842335104942321777e-01 2.581012547016143799e-01 1.022367645055055618e-02 1.565337032079696655e-01 -2.836085669696331024e-02 -1.487385034561157227e-01 2.162043005228042603e-03 1.245153844356536865e-01 -1.447940170764923096e-01 2.067486643791198730e-01 4.606659710407257080e-02 -1.757222600281238556e-02 1.094056293368339539e-01 1.416304409503936768e-01 -2.084355428814888000e-02 9.229899197816848755e-02 -1.305194646120071411e-01 -3.050727844238281250e-01 6.438022851943969727e-02 -1.514174491167068481e-01 1.954225301742553711e-01 -9.232895821332931519e-02 2.897794358432292938e-02 1.999414563179016113e-01 4.952849075198173523e-02 -1.998732797801494598e-02 9.212502837181091309e-02 3.427901566028594971e-01 -4.501852095127105713e-01
2.543818652629852295e-01 -3.135822340846061707e-02 -3.836911320686340332e-01 -1.674035191535949707e-02 8.974580466747283936e-02 -2.030577063560485840e-01 -2.000669687986373901e-01 -5.521370470523834229e-02 -2.441978454589843750e-01 -9.080065786838531494e-02 2.630404233932495117e-01 -5.394697561860084534e-02 2.852933108806610107e-01 -1.268114894628524780e-01 1.684104502201080322e-01 1.805045455694198608e-01 -7.475162297487258911e-02 -1.758892089128494263e-01 -8.994064480066299438e-02 2.801239490509033203e-01 -1.197621524333953857e-01 -1.270601339638233185e-02 -4.930135328322649002e-03 4.769657179713249207e-02 -2.315635979175567627e-01 -1.370484568178653717e-02 1.923195570707321167e-01 2.011113166809082031e-01 -8.086991310119628906e-02 1.888691633939743042e-01 5.208526924252510071e-02 -2.828357815742492676e-01
1.303840577602386475e-01 -8.582998812198638916e-02 -3.195358216762542725e-01 -1.523573398590087891e-01 -5.345255136489868164e-02 -2.405337989330291748e-02 2.059036940336227417e-01 -1.600250750780105591e-01 -2.585186958312988281e-01 1.947654932737350464e-01 -6.109239533543586731e-03 -1.852806806564331055e-01 -1.081067398190498352e-01 -4.504079744219779968e-02 2.156182378530502319e-01 2.967635542154312134e-02 1.893800795078277588e-01 -1.668632626533508301e-01 3.257932364940643311e-01 1.659033894538879395e-01 -1.463133245706558228e-01 3.737124204635620117e-01 -1.875471621751785278e-01 -1.389001756906509399e-01 -2.439280897378921509e-01 -1.569702625274658203e-01 1.076865345239639282e-01 1.443019956350326538e-01 -6.258208304643630981e-02 1.982921212911605835e-01 -6.872300058603286743e-02 -3.506634384393692017e-02
1.117570418864488602e-02 6.312556564807891846e-02 -4.233001470565795898e-01 -3.141718804836273193e-01 1.571146398782730103e-01 -2.581304311752319336e-01 -2.658036909997463226e-02 1.346433162689208984e-01 2.039375394815579057e-04 -4.642000049352645874e-02 1.506728082895278931e-01 4.021296743303537369e-03 9.335445612668991089e-02 -1.137456819415092468e-01 6.733164191246032715e-02 3.465292155742645264e-01 1.719602793455123901e-01 1.090240627527236938e-01 -1.706882119178771973e-01 6.530917435884475708e-02 -4.343117121607065201e-03 1.077785193920135498e-01 -6.663623452186584473e-02 1.677135080099105835e-01 -2.363792657852172852e-01 -7.436449080705642700e-02 1.204583346843719482e-01 7.594901323318481445e-02 3.639764711260795593e-02 4.722293615341186523e-01 7.796134054660797119e-02 -7.458211481571197510e-02
1.145384609699249268e-01 -1.045291647315025330e-01 -2.873440086841583252e-01 -4.701708257198333740e-01 -4.218863788992166519e-03 5.446197837591171265e-02 -1.589966937899589539e-02 -5.605126917362213135e-02 -1.653990596532821655e-01 1.133210584521293640e-01 8.401419036090373993e-03 1.836688816547393799e-01 2.448337674140930176e-01 -7.593381404876708984e-02 -1.101552620530128479e-01 -3.295907974243164062e-01 1.794274151325225830e-01 2.850390076637268066e-01 -2.122471928596496582e-01 1.301948074251413345e-02 -2.148720026016235352e-01 -4.974166397005319595e-03 -3.751901164650917053e-02 2.917564213275909424e-01 -2.824333012104034424e-01 -6.850098073482513428e-02 6.233265623450279236e-02 2.204232476651668549e-02 -1.289004683494567871e-01 -7.330652326345443726e-02 -4.914536327123641968e-02 2.917675487697124481e-02
3.132791519165039062e-01 -8.896046876907348633e-02 -1.650986224412918091e-01 -1.134069412946701050e-01 1.379029303789138794e-01 1.043026819825172424e-01 -2.082822769880294800e-01 -3.074792325496673584e-01 -1.178356334567070007e-01 2.305187433958053589e-01 1.823562085628509521e-01 -9.139730781316757202e-02 -1.320493370294570923e-01 -4.363317042589187622e-02 2.308010160923004150e-01 -2.109517753124237061e-01 1.185975968837738037e-01 1.991193592548370361e-01 1.469586342573165894e-01 -4.019332304596900940e-02 -1.606723070144653320e-01 -3.622951731085777283e-02 -1.994458585977554321e-01 8.599978685379028320e-02 -2.411480247974395752e-01 9.065841138362884521e-02 7.521768100559711456e-03 1.262197941541671753e-01 -1.052644550800323486e-01 2.419231384992599487e-01 3.912849128246307373e-01 6.293381005525588989e-02
-2.326466292142868042e-01 -3.146428763866424561e-01 -1.327819824218750000e-01 -1.456652283668518066e-01 9.292997419834136963e-02 -2.710769511759281158e-02 -6.863468140363693237e-02 -5.705832317471504211e-02 -3.952108919620513916e-01 1.766521185636520386e-01 -7.064485549926757812e-02 1.457905173301696777e-01 1.176413241773843765e-02 -2.370127290487289429e-01 1.665938459336757660e-02 -2.749282121658325195e-01 1.316262781620025635e-01 1.339782029390335083e-01 -1.258988976478576660e-01 -3.046090304851531982e-01 -3.124050498008728027e-01 8.804538846015930176e-02 -5.718801915645599365e-02 1.076721120625734329e-02 -3.810490667819976807e-01 4.267495498061180115e-02 -2.805291861295700073e-02 5.794963613152503967e-02 -8.990628272294998169e-02 1.194939091801643372e-01 1.214644536375999451e-01 -6.277530640363693237e-02
1.636546254158020020e-01 -1.569899022579193115e-01 -3.471157550811767578e-01 -2.648060023784637451e-01 1.586174368858337402e-01 -1.637462526559829712e-02 3.546407818794250488e-02 -9.775260090827941895e-02 -3.288771510124206543e-01 2.112499177455902100e-01 -1.675743609666824341e-02 -1.307021733373403549e-02 -1.089615821838378906e-01 1.654336974024772644e-02 2.672972977161407471e-01 -2.776184584945440292e-03 2.085645869374275208e-02 -1.020581424236297607e-01 3.505668640136718750e-01 2.380944639444351196e-01 -9.484244138002395630e-02 2.494860589504241943e-01 -4.326891154050827026e-02 -2.380836009979248047e-01 -8.272352069616317749e-02 -1.308283954858779907e-01 3.389900922775268555e-02 3.241192102432250977e-01 7.144708931446075439e-02 1.424158811569213867e-01 8.871331810951232910e-02 3.505259007215499878e-02
1.683518588542938232e-01 -2.389771491289138794e-01 -2.949552237987518311e-01 -2.723058164119720459e-01 1.978508010506629944e-02 -3.693931177258491516e-02 -1.642341464757919312e-01 3.148319423198699951e-01 -2.464406043291091919e-01 2.088436484336853027e-01 -9.190718829631805420e-02 -1.384625397622585297e-02 7.097259908914566040e-02 -1.026955805718898773e-02 4.756859317421913147e-02 -2.345127910375595093e-01 -8.378046005964279175e-02 2.736096978187561035e-01 -1.931148916482925415e-01 -6.255804002285003662e-02 -1.768258512020111084e-01 2.140751332044601440e-01 1.024619862437248230e-01 2.332152724266052246e-01 -1.315672248601913452e-01 -2.736596465110778809e-01 -9.126731753349304199e-02 2.638188600540161133e-01 -9.282556921243667603e-02 6.257572025060653687e-02 4.663674626499414444e-03 4.905553907155990601e-02
4.109314829111099243e-02 1.711687892675399780e-01 -7.697303593158721924e-02 -2.617276906967163086e-01 2.582858800888061523e-01 -2.735010683536529541e-01 8.034960925579071045e-02 -9.024162590503692627e-02 -4.753299430012702942e-02 6.932307779788970947e-02 5.651279166340827942e-02 8.114156126976013184e-02 1.355049014091491699e-01 6.931252777576446533e-02 1.381119191646575928e-01 9.917226433753967285e-02 1.623059958219528198e-01 -4.675102233886718750e-02 -7.107881456613540649e-02 -2.094382345676422119e-01 -4.379938915371894836e-02 -1.473454982042312622e-01 1.392789632081985474e-01 3.142115473747253418e-02 -5.749490857124328613e-01 -3.006881475448608398e-01 -1.941395998001098633e-01 9.952481836080551147e-02 -9.812810271978378296e-02 1.300209015607833862e-01 5.987579748034477234e-02 2.222575098276138306e-01
1.586312502622604370e-01 -1.003150716423988342e-01 -2.846578955650329590e-01 -8.116514235734939575e-02 -1.224339827895164490e-01 1.237602829933166504e-01 7.350182533264160156e-02 1.507404595613479614e-01 -4.861634969711303711e-02 3.357529342174530029e-01 -8.400201797485351562e-03 -1.443991959095001221e-01 1.312497705221176147e-01 -7.291658967733383179e-02 2.189353108406066895e-01 -2.266467660665512085e-01 7.118869572877883911e-02 -9.242390096187591553e-02 6.381559371948242188e-02 3.874703124165534973e-02 -2.139287255704402924e-02 8.543856441974639893e-02 -8.044745028018951416e-02 2.795199453830718994e-01 -3.474769294261932373e-01 -3.864820674061775208e-02 1.750066578388214111e-01 1.532195955514907837e-01 -3.516571819782257080e-01 -9.557086974382400513e-02 3.309257924556732178e-01 -1.751367449760437012e-01
3.418135270476341248e-02 1.386654824018478394e-01 -1.897375434637069702e-01 -2.271971106529235840e-01 1.134569421410560608e-01 -1.328402161598205566e-01 1.780124753713607788e-01 1.065046861767768860e-01 -3.252083063125610352e-02 6.304376572370529175e-02 -2.507374286651611328e-01 -2.492383122444152832e-02 2.488306313753128052e-01 -6.764857470989227295e-02 -7.354282587766647339e-02 -7.567311823368072510e-02 2.355550378561019897e-01 -3.836578726768493652e-01 1.140253841876983643e-01 3.046714067459106445e-01 -8.298599720001220703e-02 8.782756328582763672e-02 -5.283996090292930603e-02 -1.471569687128067017e-01 -3.108687698841094971e-01 -1.101693790405988693e-02 1.711747609078884125e-02 2.952829897403717041e-01 7.926466315984725952e-02 1.119271144270896912e-01 2.751927375793457031e-01 2.143421173095703125e-01
2.592701613903045654e-01 -8.109520375728607178e-02 -1.818681508302688599e-01 8.366071432828903198e-02 1.459458619356155396e-01 3.118698298931121826e-01 1.155454963445663452e-01 -2.175590395927429199e-01 1.063767541199922562e-02 1.382546275854110718e-01 6.591297686100006104e-02 1.107776351273059845e-02 3.489796519279479980e-01 2.152037918567657471e-01 1.334901601076126099e-01 -4.411255940794944763e-02 2.054523527622222900e-01 -3.048163838684558868e-02 -1.145258620381355286e-01 -5.048208404332399368e-03 -2.145501673221588135e-01 1.618028581142425537e-01 -1.701531112194061279e-01 1.395243406295776367e-01 -2.427141666412353516e-01 -1.221302300691604614e-01 -7.999157905578613281e-02 2.314073443412780762e-01 2.157435864210128784e-01 2.688415348529815674e-01 2.251799106597900391e-01 -1.229162290692329407e-01
1.479311883449554443e-01 -6.008363561704754829e-05 4.668014496564865112e-02 -1.159430202096700668e-02 5.325353145599365234e-02 1.743394881486892700e-02 1.211013421416282654e-01 -1.630895435810089111e-01 -3.808541223406791687e-02 1.039395760744810104e-02 -4.684562608599662781e-02 -7.476752251386642456e-02 2.812669277191162109e-01 5.078260600566864014e-02 3.050008416175842285e-01 -3.583070356398820877e-03 4.148398339748382568e-01 -7.654816657304763794e-02 1.480146646499633789e-01 5.131348222494125366e-02 -4.344692230224609375e-01 -3.426221013069152832e-02 1.898836642503738403e-01 2.804379761219024658e-01 -2.661593607626855373e-04 -1.291838586330413818e-01 7.013905793428421021e-02 3.551799058914184570e-01 9.552495926618576050e-02 2.196956276893615723e-01 -6.576671451330184937e-02 -1.752675473690032959e-01
-1.225468292832374573e-01 -1.899925917387008667e-01 -2.626241743564605713e-01 -1.755945533514022827e-01 -1.225515678524971008e-01 -2.331310808658599854e-01 -3.980672731995582581e-02 1.725970208644866943e-02 -9.074413031339645386e-02 3.199771940708160400e-01 -1.050539612770080566e-01 -1.964301103726029396e-03 1.502953190356492996e-02 -1.723955720663070679e-01 2.015688717365264893e-01 -2.258912026882171631e-01 -7.972563803195953369e-02 -3.166803717613220215e-01 1.538148671388626099e-01 -1.698659732937812805e-02 -7.681478559970855713e-02 2.507271766662597656e-01 1.138769239187240601e-01 2.524119317531585693e-01 -4.489640891551971436e-02 -4.572666436433792114e-02 1.868164688348770142e-01 1.662386357784271240e-01 9.200948290526866913e-03 4.375328123569488525e-01 -4.518093541264533997e-03 -1.867843419313430786e-02
-2.147122770547866821e-01 -3.489115238189697266e-01 -1.601569503545761108e-01 -2.007382363080978394e-02 4.344432614743709564e-03 -2.312150038778781891e-02 -1.469449251890182495e-01 -9.815304726362228394e-02 -3.969187438488006592e-01 9.247919917106628418e-02 -9.433043748140335083e-02 2.266173511743545532e-01 1.602873653173446655e-01 -6.090492382645606995e-02 5.980633571743965149e-02 -2.886157631874084473e-01 1.589929759502410889e-01 4.563966020941734314e-02 -1.484674308449029922e-02 -3.483560681343078613e-01 -1.259038448333740234e-01 1.854725927114486694e-01 -4.716899245977401733e-02 -1.357890386134386063e-02 -3.896744251251220703e-01 -1.980267018079757690e-01 1.026925537735223770e-02 7.160911336541175842e-03 -2.861510217189788818e-02 1.332954019308090210e-01 1.396449655294418335e-01 2.824960649013519287e-02
-1.066311970353126526e-01 -1.181254982948303223e-01 -2.180520296096801758e-01 -2.215241640806198120e-01 1.642104387283325195e-01 -2.126426901668310165e-03 5.080494657158851624e-02 -1.128115206956863403e-01 -1.181967779994010925e-01 1.251535117626190186e-01 3.562709689140319824e-01 -5.907791107892990112e-02 1.260190904140472412e-01 7.911900430917739868e-02 -1.623693853616714478e-01 8.373837172985076904e-02 2.812196314334869385e-01 1.100566908717155457e-01 -1.331863850355148315e-01 -1.237198933959007263e-01 -1.980414092540740967e-01 9.422990679740905762e-02 9.771670401096343994e-02 1.191432997584342957e-01 -7.017996907234191895e-02 -2.622954547405242920e-01 1.013896241784095764e-01 2.863811254501342773e-01 -3.537914529442787170e-02 1.605679988861083984e-01 3.572731018066406250e-01 -3.216026425361633301e-01
2.939582988619804382e-02 1.201765518635511398e-02 -1.333048343658447266e-01 -1.041506826877593994e-01 1.426373571157455444e-01 -2.861493527889251709e-01 1.905146092176437378e-01 1.894814074039459229e-01 4.984561353921890259e-02 2.892798185348510742e-01 3.166144192218780518e-01 1.298197358846664429e-01 -1.750750988721847534e-01 5.476987361907958984e-02 -4.626485984772443771e-03 5.614659283310174942e-03 3.325723707675933838e-01 -2.117632422596216202e-03 2.116766422986984253e-01 -4.692380875349044800e-02 -1.329787224531173706e-01 1.488034278154373169e-01 1.415030658245086670e-02 4.197438955307006836e-01 -2.637978494167327881e-01 -1.334452331066131592e-01 1.596839725971221924e-01 1.984688937664031982e-01 3.310841321945190430e-02 1.094189286231994629e-01 -6.788275390863418579e-02 -1.232383474707603455e-01
8.176548033952713013e-02 9.000635147094726562e-02 -2.823238670825958252e-01 -3.608398139476776123e-01 -9.081978350877761841e-02 4.316640272736549377e-02 1.300938427448272705e-01 -1.966317594051361084e-01 -4.207138717174530029e-01 1.047727763652801514e-01 8.815442025661468506e-02 -8.591078221797943115e-02 4.021510854363441467e-02 -2.432752773165702820e-02 2.182333022356033325e-01 3.084310516715049744e-02 2.023351006209850311e-02 -2.104529887437820435e-01 2.987125217914581299e-01 2.228743880987167358e-01 -5.894065648317337036e-02 2.160338163375854492e-01 -1.039196401834487915e-01 -2.010382413864135742e-01 -2.527661323547363281e-01 2.605556137859821320e-02 -2.876372821629047394e-02 2.304790019989013672e-01 -9.807125478982925415e-02 1.905295997858047485e-01 6.086532771587371826e-02 5.081200599670410156e-02
-1.150715649127960205e-01 4.229505360126495361e-02 -3.456753864884376526e-02 -4.185593426227569580e-01 5.698025971651077271e-02 1.881723292171955109e-02 1.436823904514312744e-01 -9.364259988069534302e-02 -5.980182811617851257e-02 6.018014252185821533e-02 -3.218504786491394043e-02 -4.284580051898956299e-02 3.027120232582092285e-01 -2.360077053308486938e-01 1.124194860458374023e-01 -5.330002307891845703e-02 -9.954902343451976776e-03 -2.973290085792541504e-01 -8.060275018215179443e-02 1.302903592586517334e-01 -2.551542222499847412e-01 4.740861654281616211e-01 2.348575927317142487e-02 1.864168345928192139e-01 -1.786759495735168457e-01 -2.424095869064331055e-01 7.284961640834808350e-02 6.217729672789573669e-02 8.735169656574726105e-03 1.051043570041656494e-01 1.799675524234771729e-01 -1.489072740077972412e-01
3.387092053890228271e-02 -3.151845037937164307e-01 -1.315852850675582886e-01 -1.208832021802663803e-03 1.562622487545013428e-01 4.960074555128812790e-03 1.028600409626960754e-01 7.141461968421936035e-02 2.528880536556243896e-02 -1.862961202859878540e-01 -9.987954795360565186e-02 2.249036431312561035e-01 6.241884548217058182e-03 1.093694865703582764e-01 3.568247556686401367e-01 -9.932032972574234009e-02 3.430736362934112549e-01 4.857828468084335327e-02 3.320402279496192932e-02 3.249086067080497742e-02 5.576347187161445618e-02 1.230905354022979736e-01 2.102560847997665405e-01 3.429175615310668945e-01 -2.899333536624908447e-01 5.026237294077873230e-02 2.628784775733947754e-01 8.735558390617370605e-02 1.455263942480087280e-01 2.566419243812561035e-01 1.267886012792587280e-01 -1.681059896945953369e-01
2.808147668838500977e-01 1.877679079771041870e-01 -2.468883544206619263e-01 -1.035587564110755920e-01 -1.389712691307067871e-01 1.588990092277526855e-01 -1.709420531988143921e-01 -8.521858602762222290e-03 1.591879129409790039e-02 8.332116156816482544e-02 9.467078745365142822e-02 3.751881793141365051e-02 3.032484054565429688e-01 -4.231134057044982910e-02 5.019087195396423340e-01 -2.727980911731719971e-01 2.714274227619171143e-01 -7.907081395387649536e-03 -5.702363327145576477e-02 2.376412414014339447e-02 -6.847446411848068237e-02 1.338162720203399658e-01 3.746915236115455627e-02 7.735130190849304199e-02 -1.969260871410369873e-01 -8.996259421110153198e-02 8.182931691408157349e-03 1.356920748949050903e-01 2.526879310607910156e-01 1.155729293823242188e-01 1.978387683629989624e-01 1.160586550831794739e-01
3.327159211039543152e-02 -1.556899994611740112e-01 -3.236985206604003906e-01 -7.819090783596038818e-02 2.193121016025543213e-01 -7.047922909259796143e-02 2.177784219384193420e-02 -1.920609772205352783e-01 -1.718003451824188232e-01 -1.683185994625091553e-01 -2.823293767869472504e-02 -4.417004808783531189e-02 2.148013114929199219e-01 1.087882183492183685e-02 1.914527267217636108e-01 -1.823600232601165771e-01 3.319793194532394409e-02 3.184735076501965523e-03 9.307774156332015991e-02 1.319437325000762939e-01 5.071647465229034424e-02 1.013457626104354858e-01 1.903334446251392365e-02 4.574088454246520996e-01 -1.346467882394790649e-01 -5.677781254053115845e-02 -1.445058584213256836e-01 1.107576340436935425e-01 -5.776309221982955933e-02 3.982882946729660034e-02 3.210733234882354736e-01 4.294691979885101318e-01
4.515750408172607422e-01 -9.630180895328521729e-02 -3.841209923848509789e-03 -2.464987933635711670e-01 2.862507849931716919e-02 -3.945747762918472290e-02 -1.673932820558547974e-01 -1.979884952306747437e-01 -1.101782824844121933e-02 -8.669461309909820557e-02 4.611375927925109863e-02 -1.065585687756538391e-01 5.272671580314636230e-02 -2.484930604696273804e-01 1.546746343374252319e-01 -6.592024117708206177e-02 7.294813543558120728e-02 1.012771110981702805e-02 -2.316583842039108276e-01 1.825657337903976440e-01 -7.711283117532730103e-02 1.293599903583526611e-01 1.050828322768211365e-01 3.918641209602355957e-01 -1.145808026194572449e-01 5.636214837431907654e-02 1.188564151525497437e-01 3.986787796020507812e-01 -9.462913870811462402e-02 1.868165582418441772e-01 4.912598431110382080e-02 -1.648340672254562378e-01
-3.130764141678810120e-02 1.468369811773300171e-01 -1.376906633377075195e-01 -3.008305132389068604e-01 3.571884036064147949e-01 2.418591268360614777e-02 1.168767213821411133e-01 3.264266550540924072e-01 -1.248826552182435989e-02 -3.363917768001556396e-02 -6.055596843361854553e-02 5.131638795137405396e-02 2.595226466655731201e-01 -1.320273876190185547e-01 4.896185919642448425e-02 4.143943637609481812e-02 2.162625342607498169e-01 -1.238350868225097656e-01 2.681309282779693604e-01 -8.216951787471771240e-02 -2.189225405454635620e-01 2.612306736409664154e-02 6.605859845876693726e-02 8.723190426826477051e-02 -2.929358482360839844e-01 2.637059055268764496e-02 -2.035823464393615723e-02 1.885805875062942505e-01 2.402631044387817383e-01 5.012194626033306122e-03 3.642033338546752930e-01 9.444292634725570679e-02
-1.862093359231948853e-01 -7.066134363412857056e-02 -1.846348494291305542e-01 -3.768879175186157227e-01 -1.583591103553771973e-02 -2.480846941471099854e-01 6.653841584920883179e-02 -3.193621337413787842e-01 -1.016172468662261963e-01 -2.784818038344383240e-02 -1.004390195012092590e-01 4.070051386952400208e-02 1.125983223319053650e-01 3.212287649512290955e-02 2.836596369743347168e-01 1.133561357855796814e-01 2.182221561670303345e-01 -2.195812612771987915e-01 2.062406986951828003e-01 1.902444064617156982e-01 -2.314698100090026855e-01 2.044692933559417725e-01 -1.703606685623526573e-03 -4.561934992671012878e-02 -1.039661243557929993e-01 -2.886231839656829834e-01 1.553498953580856323e-01 1.611803323030471802e-01 -1.225842013955116272e-01 8.060142397880554199e-02 1.092367470264434814e-01 -1.907806545495986938e-01
1.763330549001693726e-01 -1.190044507384300232e-01 -3.383406996726989746e-01 -2.375700771808624268e-01 -7.028061896562576294e-02 -6.727026402950286865e-02 9.290543198585510254e-02 -1.418961584568023682e-01 -2.595974504947662354e-01 1.104515939950942993e-01 8.892079442739486694e-02 -8.704999834299087524e-02 -4.600394889712333679e-02 7.859322428703308105e-02 2.608508169651031494e-01 4.333018884062767029e-02 7.583075761795043945e-02 -2.014748305082321167e-01 2.147509455680847168e-01 2.519671022891998291e-01 -1.069695279002189636e-01 3.054699897766113281e-01 -1.442934423685073853e-01 -2.135995179414749146e-01 -3.767103329300880432e-02 5.194351077079772949e-03 1.500316560268402100e-01 3.737698197364807129e-01 1.124520525336265564e-01 2.335540801286697388e-01 1.155020892620086670e-01 -3.115193732082843781e-02
1.850542426109313965e-01 -2.259214669466018677e-01 -2.612493634223937988e-01 -7.089501619338989258e-02 -2.183130681514739990e-01 1.033160760998725891e-01 -1.024811118841171265e-01 -1.592396795749664307e-01 -1.358971297740936279e-01 2.861698865890502930e-01 2.556692659854888916e-01 -6.593819241970777512e-03 5.007277429103851318e-02 -1.917160302400588989e-01 -7.835931330919265747e-02 -5.799054726958274841e-02 2.919851839542388916e-01 -6.676587462425231934e-02 5.551131814718246460e-02 2.334824576973915100e-02 8.130668848752975464e-02 1.889742910861968994e-01 1.263461858034133911e-01 2.997173666954040527e-01 -4.029119312763214111e-01 -2.277508229017257690e-01 7.624382525682449341e-02 1.231237426400184631e-01 -6.221798248589038849e-03 -6.390041112899780273e-02 1.752525717020034790e-01 -1.457180082798004150e-01
-3.007381595671176910e-02 1.217062398791313171e-01 -1.223305985331535339e-01 -2.374590784311294556e-01 -1.140438858419656754e-02 -1.420234702527523041e-02 2.227111458778381348e-01 -3.259597122669219971e-01 -1.018994003534317017e-01 -4.514037445187568665e-02 -1.449610143899917603e-01 6.589637696743011475e-02 2.901663184165954590e-01 -1.220028251409530640e-01 1.402130257338285446e-02 -1.809161007404327393e-01 -1.648535877466201782e-01 -8.915588259696960449e-02 -2.091677784919738770e-01 -8.520127087831497192e-02 -1.732221394777297974e-01 4.079773426055908203e-01 9.291586279869079590e-02 2.971288263797760010e-01 -1.997239589691162109e-01 -7.672026008367538452e-02 1.220416352152824402e-01 3.299511969089508057e-01 -1.193090006709098816e-01 1.536729186773300171e-01 -7.330378983169794083e-03 -4.075010772794485092e-03
1.290093064308166504e-01 -7.006003707647323608e-02 -5.654071643948554993e-02 -3.462475538253784180e-01 -6.754155457019805908e-02 -1.169137656688690186e-01 4.699950222857296467e-04 1.937045007944107056e-01 -7.511205226182937622e-02 4.492421075701713562e-02 -1.116905212402343750e-01 -5.463119596242904663e-02 2.014193832874298096e-01 9.447330981492996216e-02 5.255400389432907104e-02 8.880713582038879395e-02 4.166936278343200684e-01 -2.387125343084335327e-01 1.364159733057022095e-01 6.838828325271606445e-02 -5.305157303810119629e-01 1.952043324708938599e-01 5.634793266654014587e-02 1.687568612396717072e-02 -1.173190027475357056e-02 -1.230254769325256348e-01 2.038551028817892075e-03 1.614989191293716431e-01 -1.300474405288696289e-01 2.619086205959320068e-01 8.595035970211029053e-02 -7.196234166622161865e-02
9.207808971405029297e-02 2.357982099056243896e-02 -1.831964701414108276e-01 -2.661863267421722412e-01 -1.392913162708282471e-01 -1.129131540656089783e-01 -5.514835566282272339e-02 -1.626805514097213745e-01 1.346031427383422852e-01 2.442312613129615784e-02 5.586668476462364197e-02 -9.828253835439682007e-02 3.729803115129470825e-02 -4.871820285916328430e-02 2.989245057106018066e-01 5.188821256160736084e-02 9.484307840466499329e-03 -2.052125334739685059e-01 1.459562629461288452e-01 -1.165386214852333069e-01 -2.242947667837142944e-01 -4.325327277183532715e-02 1.947688125073909760e-02 2.017725855112075806e-01 -1.043554916977882385e-01 2.037423849105834961e-01 1.896560192108154297e-01 2.191393822431564331e-01 -1.789991110563278198e-01 3.063881993293762207e-01 5.138542652130126953e-01 -2.955953590571880341e-02
1.933215707540512085e-01 -2.419337630271911621e-01 -2.421635836362838745e-01 -1.439659148454666138e-01 -6.448156386613845825e-02 -1.615739911794662476e-01 -2.824426889419555664e-01 -1.563165783882141113e-01 -1.464922577142715454e-01 -9.064851701259613037e-02 6.640323996543884277e-02 -2.096422715112566948e-03 8.681632578372955322e-02 5.678721208823844790e-05 1.044246852397918701e-01 9.515611082315444946e-02 -4.897186881862580776e-04 -7.359398901462554932e-02 -1.725485026836395264e-01 2.046267986297607422e-01 -1.334936022758483887e-01 -1.512986514717340469e-02 5.022789165377616882e-02 1.305286437273025513e-01 -2.512093484401702881e-01 1.484974920749664307e-01 2.548525035381317139e-01 4.354855418205261230e-01 -1.221205070614814758e-01 2.591111660003662109e-01 2.903330028057098389e-01 -8.884693682193756104e-02
2.843156456947326660e-01 -1.138784885406494141e-01 -3.978160023689270020e-01 3.258010745048522949e-02 1.189126968383789062e-01 1.241786703467369080e-01 1.396874189376831055e-01 1.788878142833709717e-01 -1.249777004122734070e-01 2.676965296268463135e-01 2.485547401010990143e-02 1.167934462428092957e-01 9.847754985094070435e-02 -2.331030517816543579e-01 -5.640550050884485245e-03 -1.118118390440940857e-01 7.209979742765426636e-02 1.241410821676254272e-01 -3.755313158035278320e-02 -3.090995550155639648e-01 3.429230675101280212e-02 -4.147113859653472900e-02 -1.659041643142700195e-01 6.325698643922805786e-02 -2.392426282167434692e-01 -2.881141565740108490e-02 1.037223115563392639e-01 3.539871871471405029e-01 -1.619148999452590942e-01 7.322858273983001709e-02 3.244026899337768555e-01 -6.901764124631881714e-02
2.341506034135818481e-01 -1.160839796066284180e-01 -2.478349655866622925e-01 -2.001630365848541260e-01 1.075014192610979080e-02 -2.426401078701019287e-01 -1.031388789415359497e-01 -1.961372345685958862e-01 -1.592739373445510864e-01 -3.082728385925292969e-01 -8.706776052713394165e-02 1.903161555528640747e-01 -1.486096680164337158e-01 -1.017316244542598724e-02 2.789638005197048187e-02 9.029136970639228821e-03 3.767255246639251709e-01 -1.885747350752353668e-02 1.738122105598449707e-02 -1.932990849018096924e-01 -1.509002596139907837e-01 1.273638457059860229e-01 1.097432523965835571e-01 2.450378537178039551e-01 -1.485935300588607788e-01 1.444635726511478424e-02 2.428110241889953613e-01 3.528144061565399170e-01 -4.229870438575744629e-02 1.127815470099449158e-01 9.626708924770355225e-02 -1.197492927312850952e-01
-6.572250276803970337e-02 -1.324996054172515869e-01 -2.532826066017150879e-01 -1.673254370689392090e-01 2.200144715607166290e-02 1.196257099509239197e-01 1.514497101306915283e-01 2.061189860105514526e-01 -3.701210618019104004e-01 3.978637754917144775e-01 -1.060500741004943848e-01 -3.176026791334152222e-02 1.861194223165512085e-01 2.249169163405895233e-02 1.202709004282951355e-01 -1.522423774003982544e-01 3.543768823146820068e-02 -1.567366868257522583e-01 1.501670479774475098e-01 1.041778400540351868e-01 -2.596581727266311646e-02 4.016437754034996033e-02 -1.654122322797775269e-01 2.927544713020324707e-01 -2.341042459011077881e-01 -3.887321054935455322e-02 1.260357946157455444e-01 2.333070188760757446e-01 -2.795439362525939941e-01 -8.209259808063507080e-02 1.771063953638076782e-01 -8.924900740385055542e-02
2.476911395788192749e-01 -4.592687264084815979e-02 -4.379983246326446533e-01 -4.196529462933540344e-02 -3.110611625015735626e-02 -8.462968468666076660e-02 -1.357177048921585083e-01 -1.757689751684665680e-02 -2.292869836091995239e-01 -9.719067253172397614e-03 8.810444176197052002e-02 1.491861194372177124e-01 2.350779809057712555e-02 4.369925707578659058e-02 6.646781694144010544e-03 -3.459253907203674316e-02 3.518091738224029541e-01 -3.229697346687316895e-01 1.152277551591396332e-02 -1.610393524169921875e-01 -1.441417038440704346e-01 -7.308860868215560913e-02 -1.161353010684251785e-02 1.408507972955703735e-01 -6.252525746822357178e-02 1.095981150865554810e-01 2.896583080291748047e-01 3.285104334354400635e-01 -2.537495493888854980e-01 1.358981579542160034e-01 1.918032318353652954e-01 4.542166367173194885e-02
9.593871235847473145e-02 1.714184135198593140e-01 -1.128447428345680237e-01 -2.503025829792022705e-01 4.583544433116912842e-01 4.502151533961296082e-02 1.053759530186653137e-01 2.039160877466201782e-01 1.568577438592910767e-01 3.471911698579788208e-02 -6.874003913253545761e-03 9.035506844520568848e-02 3.105356097221374512e-01 -4.607070237398147583e-02 -8.021569252014160156e-02 -7.856994122266769409e-02 2.659041881561279297e-01 -2.271828502416610718e-01 1.395590305328369141e-01 1.348267495632171631e-01 -2.606177628040313721e-01 1.616898030042648315e-01 -8.272296935319900513e-02 2.298778854310512543e-02 -3.560085892677307129e-01 -3.421475365757942200e-02 -6.055688951164484024e-03 2.102925032377243042e-01 6.439480185508728027e-02 -2.801124379038810730e-02 1.937115788459777832e-01 2.053759060800075531e-03
-1.116168275475502014e-01 -4.903891682624816895e-01 -2.016339451074600220e-01 -2.438310235738754272e-01 -5.055398866534233093e-02 9.678166359663009644e-02 -7.124895602464675903e-02 -3.285767510533332825e-02 -5.013960003852844238e-01 -6.298211216926574707e-02 -6.138544529676437378e-02 1.609139144420623779e-01 4.913690686225891113e-02 -6.015904992818832397e-02 1.110965609550476074e-01 -5.910603702068328857e-02 1.549139618873596191e-01 1.080126389861106873e-01 -2.518243342638015747e-02 -1.291062831878662109e-01 -2.961534559726715088e-01 -7.029823213815689087e-02 -1.823165118694305420e-01 6.481581181287765503e-02 -2.798590064048767090e-01 6.147559266537427902e-03 5.691831558942794800e-02 1.331079006195068359e-01 -1.291605383157730103e-01 9.562407433986663818e-02 3.923597186803817749e-02 1.106226965785026550e-01
-2.926478628069162369e-03 -2.354506216943264008e-02 -2.973576486110687256e-01 -7.879181206226348877e-02 -6.827382743358612061e-02 2.216523885726928711e-01 2.238819301128387451e-01 7.301783561706542969e-02 -3.814333677291870117e-01 3.394363224506378174e-01 -2.229991704225540161e-01 -4.859190434217453003e-03 1.690479218959808350e-01 5.208272486925125122e-02 1.671306043863296509e-02 -2.124211490154266357e-01 1.618529260158538818e-01 -2.196922004222869873e-01 3.315977752208709717e-02 8.458109200000762939e-02 -9.266260080039501190e-03 1.122471317648887634e-01 -1.496865451335906982e-01 1.642182171344757080e-01 -2.429511994123458862e-01 -9.321228414773941040e-02 9.465902298688888550e-02 2.803452908992767334e-01 -2.536131143569946289e-01 5.550486221909523010e-02 1.879096776247024536e-01 -7.521694898605346680e-02
3.487730920314788818e-01 1.011556163430213928e-01 2.748975530266761780e-02 -1.506501585245132446e-01 -1.788053661584854126e-02 -1.995655149221420288e-02 5.004125833511352539e-02 -2.660111784934997559e-01 -2.045902051031589508e-02 -1.222833245992660522e-01 6.236721575260162354e-02 4.772925004363059998e-02 2.433508634567260742e-01 2.342918217182159424e-01 1.500506103038787842e-01 -8.817756175994873047e-02 2.605423331260681152e-01 -8.180742710828781128e-02 -1.563597470521926880e-01 -5.217660218477249146e-03 -3.956024348735809326e-01 3.595903217792510986e-01 -7.548514008522033691e-02 1.698645949363708496e-01 -2.404333055019378662e-01 9.055514633655548096e-02 -1.281268149614334106e-01 2.249155640602111816e-01 -4.510476440191268921e-02 1.561444252729415894e-01 1.596929728984832764e-01 2.023116499185562134e-02
2.572123659774661064e-03 -6.367912143468856812e-02 -2.902733981609344482e-01 -2.636040151119232178e-01 1.009133830666542053e-01 -1.000781133770942688e-01 1.715058982372283936e-01 -1.935923248529434204e-01 -3.188747167587280273e-01 8.649934828281402588e-02 5.843255668878555298e-02 -2.766166068613529205e-02 -2.065884880721569061e-02 -1.224585771560668945e-01 1.447741836309432983e-01 5.680333822965621948e-02 9.176218509674072266e-02 -1.679712980985641479e-01 2.851449251174926758e-01 1.561297923326492310e-01 -1.278002262115478516e-01 3.965748548507690430e-01 -1.689483076333999634e-01 -2.341528385877609253e-01 -1.851659715175628662e-01 -1.117505654692649841e-01 -1.970255188643932343e-02 3.167913556098937988e-01 -1.268360763788223267e-02 1.619512885808944702e-01 1.375425490550696850e-03 -1.701309531927108765e-01
2.810390479862689972e-02 -1.371441036462783813e-01 -1.889422237873077393e-01 6.185260135680437088e-03 -3.071086853742599487e-02 -2.167521417140960693e-01 -6.289893388748168945e-02 -1.029495373368263245e-01 -7.501577585935592651e-02 2.430325746536254883e-01 5.930245295166969299e-02 2.246036976575851440e-01 2.042679041624069214e-01 2.955501899123191833e-02 1.901952773332595825e-01 -1.961000710725784302e-01 2.306563109159469604e-01 4.212946072220802307e-02 5.058902874588966370e-02 -1.603332608938217163e-01 -4.691428691148757935e-02 -9.407870471477508545e-03 -1.611191034317016602e-01 -1.335798855870962143e-02 -3.389558494091033936e-01 3.363304212689399719e-02 2.817869186401367188e-01 7.729751616716384888e-02 -5.000640153884887695e-01 -8.545656502246856689e-02 2.672742009162902832e-01 -6.653250008821487427e-02
-7.631028443574905396e-02 5.894650518894195557e-02 -2.000637501478195190e-01 -6.439034640789031982e-02 1.176957562565803528e-01 -2.323328852653503418e-01 1.762875765562057495e-01 1.877035349607467651e-01 1.564060151576995850e-02 1.794707030057907104e-01 2.311070710420608521e-01 1.407750844955444336e-01 -1.359439082443714142e-02 8.680877834558486938e-02 8.390051871538162231e-02 1.233135685324668884e-01 2.256240248680114746e-01 2.142414078116416931e-02 1.724693477153778076e-01 7.899118214845657349e-02 -1.949892938137054443e-01 1.133507490158081055e-01 1.492974609136581421e-01 3.511500358581542969e-01 -4.116361141204833984e-01 -1.232101619243621826e-01 2.005191892385482788e-01 3.487670123577117920e-01 1.112753748893737793e-01 9.793777018785476685e-02 -1.109271869063377380e-01 -1.103402525186538696e-01
1.794533729553222656e-01 1.526822149753570557e-02 -3.193191289901733398e-01 -2.261016815900802612e-01 5.620305892080068588e-03 -3.752247663214802742e-03 3.972524777054786682e-02 1.359180733561515808e-02 -8.153657615184783936e-02 2.220581620931625366e-01 3.740054070949554443e-01 -5.155369639396667480e-02 3.007459938526153564e-01 -4.189744219183921814e-02 1.340196430683135986e-01 -4.295656457543373108e-02 9.310926496982574463e-02 -9.892409294843673706e-02 -1.819315254688262939e-01 -3.443683683872222900e-01 -6.467729806900024414e-02 1.436556130647659302e-01 1.008439064025878906e-01 8.144919574260711670e-02 -1.553927361965179443e-01 -4.325055330991744995e-02 2.943576276302337646e-01 5.426496267318725586e-02 -2.884042449295520782e-02 -5.671127513051033020e-02 4.019609093666076660e-01 -9.573734551668167114e-02
1.680140048265457153e-01 -2.770598232746124268e-01 -1.613210439682006836e-01 -2.724154889583587646e-01 -1.789300590753555298e-01 -1.535717248916625977e-01 -4.851197451353073120e-02 -7.476947456598281860e-02 2.375571243464946747e-02 2.434216812252998352e-02 3.886164352297782898e-02 -1.775427162647247314e-01 2.201091349124908447e-01 -3.881311416625976562e-01 -1.075803935527801514e-01 4.275209270417690277e-03 2.727262675762176514e-01 -8.925040811300277710e-02 8.309976756572723389e-02 1.447407454252243042e-01 3.809387981891632080e-02 4.379705488681793213e-01 -9.576400369405746460e-02 2.045488059520721436e-01 -1.244314163923263550e-01 6.133176758885383606e-02 2.043797969818115234e-01 1.505794078111648560e-01 1.331534683704376221e-01 4.890337958931922913e-02 1.418917179107666016e-01 -8.905345201492309570e-02
-1.478262692689895630e-01 -2.054744400084018707e-02 7.246874738484621048e-03 -9.607569873332977295e-02 -1.127077639102935791e-02 -2.399619966745376587e-01 3.725346177816390991e-02 3.636190295219421387e-02 -2.760368287563323975e-01 1.887476444244384766e-01 5.299238860607147217e-02 1.350676547735929489e-02 3.264704346656799316e-02 -1.127158477902412415e-01 9.391883760690689087e-02 -1.513615548610687256e-01 -1.095279492437839508e-02 -1.019628345966339111e-02 1.268501877784729004e-01 4.781537503004074097e-02 -8.411125838756561279e-02 4.416533708572387695e-01 4.148113727569580078e-02 1.671397387981414795e-01 -2.429273277521133423e-01 1.815137267112731934e-01 -1.715881004929542542e-02 2.839776873588562012e-01 -1.167802214622497559e-01 5.037460923194885254e-01 6.819777190685272217e-02 -2.288483530282974243e-01
1.568415015935897827e-01 1.193307563662528992e-01 -1.152166575193405151e-01 -3.221306502819061279e-01 -1.735778152942657471e-02 -2.874788641929626465e-01 6.479692459106445312e-02 7.967607118189334869e-03 -1.499281674623489380e-01 7.619727402925491333e-02 -6.775578856468200684e-02 2.554278448224067688e-02 3.269718289375305176e-01 9.600976854562759399e-02 5.868761613965034485e-02 1.891473382711410522e-01 2.755177021026611328e-01 -2.438580095767974854e-01 1.709147244691848755e-01 -4.062317311763763428e-02 -4.193529188632965088e-01 2.020199596881866455e-01 8.478701114654541016e-02 2.921381294727325439e-01 -6.334855407476425171e-02 3.155475109815597534e-02 2.114839293062686920e-02 1.450721919536590576e-01 1.001427695155143738e-01 2.342409938573837280e-01 2.313273400068283081e-02 2.564162388443946838e-02
-1.173335686326026917e-01 1.110510993748903275e-02 -3.277382552623748779e-01 -6.549835205078125000e-02 4.558146744966506958e-02 -2.463400661945343018e-01 -4.983651265501976013e-02 -2.931358851492404938e-02 -1.249731034040451050e-01 2.423080652952194214e-01 -3.232549875974655151e-02 -5.847528949379920959e-02 9.268423169851303101e-02 1.404786556959152222e-01 6.867870688438415527e-02 -4.672811925411224365e-01 -1.198537796735763550e-01 -7.957479916512966156e-03 7.141884416341781616e-02 1.475626081228256226e-01 -1.415179371833801270e-01 1.004731580615043640e-01 -2.012751698493957520e-01 8.640203624963760376e-02 -1.399149149656295776e-01 -1.513903588056564331e-01 -1.316812932491302490e-01 2.233974784612655640e-01 2.071789801120758057e-01 3.741493821144104004e-01 6.589332967996597290e-02 -2.484290599822998047e-01
8.502569049596786499e-02 -2.235207855701446533e-01 -1.423374414443969727e-01 -1.464517563581466675e-01 -1.846803911030292511e-02 4.708595946431159973e-02 2.645827233791351318e-01 1.356831490993499756e-01 -1.375834494829177856e-01 1.709798127412796021e-01 -3.488888591527938843e-02 -2.054006010293960571e-01 8.619182556867599487e-02 -2.436346411705017090e-01 5.321954563260078430e-02 -3.125989437103271484e-01 1.517479717731475830e-01 5.599636584520339966e-02 1.127847731113433838e-01 1.677198521792888641e-02 8.223046548664569855e-03 -2.228711917996406555e-02 -1.554589569568634033e-01 1.906618028879165649e-01 -3.343457579612731934e-01 -1.216457411646842957e-01 5.026395991444587708e-02 3.587705194950103760e-01 -2.102928459644317627e-01 -8.244389295578002930e-02 3.579334616661071777e-01 -1.183601543307304382e-01
2.721717059612274170e-01 -5.656905472278594971e-03 -1.204401180148124695e-01 1.009741351008415222e-01 2.904219180345535278e-02 -8.722049742937088013e-02 3.543234467506408691e-01 -1.795602845959365368e-03 -7.919199764728546143e-02 1.644618958234786987e-01 1.680639535188674927e-01 1.891244202852249146e-01 6.159532070159912109e-02 1.765693128108978271e-01 1.561640948057174683e-01 1.211073845624923706e-01 2.522810995578765869e-01 -1.219744309782981873e-01 2.923944294452667236e-01 4.381167888641357422e-02 -4.149656891822814941e-01 -2.706600911915302277e-02 8.372582495212554932e-02 1.156019419431686401e-01 -3.096548318862915039e-01 -2.386491373181343079e-02 1.199406385421752930e-01 3.028160333633422852e-01 7.369306683540344238e-02 6.613773293793201447e-03 -3.658347204327583313e-02 -1.650459170341491699e-01
-6.363949179649353027e-02 -2.082075327634811401e-01 -2.170205116271972656e-01 -4.799572750926017761e-02 3.137219548225402832e-01 2.391071766614913940e-01 7.679093629121780396e-02 -5.963730439543724060e-02 9.142540395259857178e-03 2.198974490165710449e-01 1.719128340482711792e-01 2.526432871818542480e-01 3.869162201881408691e-01 7.034849375486373901e-02 -3.876507282257080078e-03 -3.479183614253997803e-01 2.225910872220993042e-01 -1.755166947841644287e-01 1.738328114151954651e-02 -9.961971640586853027e-02 -2.306655645370483398e-01 6.627975404262542725e-02 -2.406965643167495728e-01 1.337528228759765625e-01 9.829992055892944336e-02 1.241116300225257874e-01 1.685802191495895386e-01 1.272886246442794800e-01 -3.297012299299240112e-02 1.524254828691482544e-01 -5.096195265650749207e-02 2.257996471598744392e-03
5.461783409118652344e-01 9.528565406799316406e-02 -2.844522148370742798e-02 -3.279420733451843262e-02 9.513825923204421997e-02 3.731128061190247536e-03 -6.013057194650173187e-03 9.520725905895233154e-02 -6.479253619909286499e-02 1.069407314062118530e-01 2.859788015484809875e-02 7.514005154371261597e-02 2.916741967201232910e-01 -8.124793320894241333e-02 2.496353238821029663e-01 -1.098068580031394958e-01 4.323638081550598145e-01 7.608761079609394073e-03 7.342616468667984009e-02 -8.591075986623764038e-02 -2.731632590293884277e-01 8.515845984220504761e-02 1.905162632465362549e-02 1.063821092247962952e-01 -1.278762221336364746e-01 -1.907974332571029663e-01 -1.795719563961029053e-01 1.175467222929000854e-01 -9.305443614721298218e-03 -4.372461140155792236e-02 2.306459099054336548e-01 -1.925535947084426880e-01
-5.732252448797225952e-02 -2.202699482440948486e-01 -2.681293487548828125e-01 8.998085558414459229e-02 -5.208382755517959595e-02 2.659431695938110352e-01 1.946599632501602173e-01 -2.279542684555053711e-01 -1.993121802806854248e-01 1.383505612611770630e-01 1.258456707000732422e-01 2.694660425186157227e-01 1.684006750583648682e-01 7.067018002271652222e-02 -1.432486902922391891e-02 -3.368971049785614014e-01 2.293877005577087402e-01 -9.491487406194210052e-03 1.164241582155227661e-01 1.709027774631977081e-02 -3.372819721698760986e-01 -9.485159069299697876e-02 -5.554870516061782837e-02 -8.346092700958251953e-02 -2.377437651157379150e-01 7.125366479158401489e-02 1.403967887163162231e-01 1.942507177591323853e-01 -1.935992985963821411e-01 8.154559880495071411e-02 1.413411796092987061e-01 -1.674028784036636353e-01
1.638067811727523804e-01 -1.310064345598220825e-01 -1.281978040933609009e-01 -1.831536293029785156e-01 6.396311521530151367e-02 -1.037537083029747009e-01 1.276142746210098267e-01 -9.697411442175507545e-04 -1.090675294399261475e-01 -2.968730628490447998e-01 2.108620107173919678e-02 2.462174296379089355e-01 -1.358245015144348145e-01 1.688526421785354614e-01 -3.053583018481731415e-02 -2.279063761234283447e-01 2.829384207725524902e-01 -2.290088981389999390e-01 -5.282198544591665268e-03 -2.285505384206771851e-01 -1.134098917245864868e-01 1.204649806022644043e-01 -1.105484087020158768e-02 3.353197872638702393e-01 -1.067118197679519653e-01 -2.033448219299316406e-02 3.651738762855529785e-01 1.149601042270660400e-01 -4.386050626635551453e-02 2.092418372631072998e-01 2.647247910499572754e-01 1.228842288255691528e-01
2.415839731693267822e-01 -3.055210597813129425e-02 -4.266401529312133789e-01 -1.070865467190742493e-01 -1.099545955657958984e-01 1.205813437700271606e-01 1.316693723201751709e-01 -1.781930029392242432e-01 -1.661868840456008911e-01 1.006554439663887024e-01 2.450090795755386353e-01 1.083695292472839355e-01 7.890500128269195557e-02 1.439999323338270187e-02 6.614506989717483521e-02 -2.286759465932846069e-01 2.639856040477752686e-01 -1.165214106440544128e-01 -1.016772463917732239e-01 -7.724675536155700684e-02 -3.584094643592834473e-01 -1.104680821299552917e-01 -1.563971191644668579e-01 2.160462141036987305e-01 -2.453459501266479492e-01 -2.353006787598133087e-02 -1.517138481140136719e-01 -4.087250307202339172e-02 1.297815889120101929e-01 -4.708536900579929352e-03 2.827433347702026367e-01 -7.251207530498504639e-02
3.280847370624542236e-01 -9.498041123151779175e-02 8.349089324474334717e-02 -4.408059418201446533e-01 1.231348216533660889e-01 2.605170011520385742e-02 -4.393925890326499939e-02 3.655489534139633179e-02 -1.219630315899848938e-01 1.772892661392688751e-02 2.466115728020668030e-02 5.977212265133857727e-02 1.789204329252243042e-01 -7.298117876052856445e-02 6.095588579773902893e-02 2.060527056455612183e-01 -5.870200693607330322e-02 -9.124764241278171539e-03 2.978944480419158936e-01 -2.652013301849365234e-01 -1.046552658081054688e-01 1.738285571336746216e-01 -2.828147448599338531e-02 2.863687276840209961e-01 -2.538454830646514893e-01 2.001631073653697968e-02 3.054661750793457031e-01 2.193363308906555176e-01 6.554199010133743286e-02 1.789242178201675415e-01 1.540091931819915771e-01 8.488711714744567871e-02
-2.080842405557632446e-01 -1.061673983931541443e-01 -1.312128901481628418e-01 -9.463984519243240356e-02 1.775044016540050507e-03 -3.091349303722381592e-01 7.574469596147537231e-02 1.121970787644386292e-01 1.100060343742370605e-01 -1.751283109188079834e-01 -6.984600424766540527e-02 -7.481651753187179565e-02 3.567792177200317383e-01 -1.965971738100051880e-01 1.234837807714939117e-02 -1.540089994668960571e-01 2.252800017595291138e-01 -4.918031394481658936e-03 -1.683284193277359009e-01 3.912395238876342773e-02 8.622516877949237823e-03 1.080213021486997604e-02 9.068723767995834351e-02 7.746014744043350220e-02 -3.011672496795654297e-01 -1.943522393703460693e-01 2.082698941230773926e-01 3.052642047405242920e-01 -1.617358475923538208e-01 3.791710138320922852e-01 1.783846467733383179e-01 2.143887430429458618e-02
5.333508551120758057e-02 7.313900440931320190e-02 -3.629726171493530273e-01 -3.149417042732238770e-01 2.064110338687896729e-02 1.703025586903095245e-02 2.311301231384277344e-01 2.184963971376419067e-02 1.030179038643836975e-01 2.721813321113586426e-01 -3.214544057846069336e-02 -1.141056232154369354e-02 -3.659159317612648010e-02 -1.575226336717605591e-01 -2.953176572918891907e-02 -9.550625085830688477e-02 2.259339690208435059e-01 1.248036548495292664e-01 -1.067841276526451111e-01 2.045903801918029785e-01 -2.802541255950927734e-01 5.340455472469329834e-02 1.996910721063613892e-01 1.917928904294967651e-01 -3.266250491142272949e-01 -2.183103859424591064e-01 -2.539270222187042236e-01 -1.205198615789413452e-01 -7.630547974258661270e-03 4.296253435313701630e-03 2.695904076099395752e-01 1.444222312420606613e-02
7.689136266708374023e-02 9.568789973855018616e-03 -3.421548604965209961e-01 2.216605991125106812e-01 -1.405890136957168579e-01 1.032435819506645203e-01 1.111084595322608948e-01 -4.300376772880554199e-02 -9.195390343666076660e-02 2.860020399093627930e-01 -1.000611037015914917e-01 1.054105386137962341e-01 3.043140172958374023e-01 8.284515142440795898e-02 2.882407605648040771e-01 5.051138624548912048e-02 2.732414305210113525e-01 -8.236393332481384277e-02 1.351538747549057007e-01 7.234898209571838379e-02 -5.832396075129508972e-02 -4.206616431474685669e-02 1.598639227449893951e-02 1.092705205082893372e-01 -3.596621751785278320e-01 -1.042871400713920593e-01 9.424530901014804840e-03 3.226991891860961914e-01 -2.047395408153533936e-01 2.438542060554027557e-02 2.507167458534240723e-01 -1.206338629126548767e-01
1.992800384759902954e-01 -4.386164247989654541e-02 -8.411934226751327515e-02 -2.433274090290069580e-01 -1.007945314049720764e-01 -2.546357512474060059e-01 -1.685234010219573975e-01 -4.548619687557220459e-02 -1.352460384368896484e-01 -1.207516342401504517e-01 1.282024234533309937e-01 -3.187076747417449951e-02 3.160522580146789551e-01 -3.429062366485595703e-01 1.493309587240219116e-01 -8.286649733781814575e-02 6.907624751329421997e-02 -1.673333346843719482e-01 3.058377653360366821e-02 -3.704585134983062744e-02 -2.246141731739044189e-01 4.015519917011260986e-01 1.342176795005798340e-01 1.272533684968948364e-01 -7.305476069450378418e-02 1.786016374826431274e-01 3.661717474460601807e-02 1.956612467765808105e-01 9.972854703664779663e-02 2.164181470870971680e-01 2.580480575561523438e-01 -9.183114022016525269e-02
1.214836239814758301e-01 1.754664927721023560e-01 -9.770721942186355591e-02 -1.894285678863525391e-01 1.267821341753005981e-01 2.460772730410099030e-02 -8.307108283042907715e-02 -1.619923561811447144e-01 -2.548616528511047363e-01 3.395509719848632812e-02 -1.008801385760307312e-01 -1.108772829174995422e-01 4.903135821223258972e-02 -1.208626925945281982e-01 5.001023411750793457e-02 -3.236543536186218262e-01 1.630269587039947510e-01 -1.055677086114883423e-01 1.171401068568229675e-01 1.473611742258071899e-01 -6.051831319928169250e-02 1.831902116537094116e-01 8.499417454004287720e-02 2.719063162803649902e-01 -5.229856371879577637e-01 -3.110972344875335693e-01 1.546872258186340332e-01 -4.952881112694740295e-02 1.309689730405807495e-01 -1.529267877340316772e-01 4.421078413724899292e-02 1.251015216112136841e-01
5.155785679817199707e-01 1.993801817297935486e-02 -1.559127271175384521e-01 -2.334650009870529175e-01 6.486139446496963501e-02 1.624347269535064697e-02 1.345325261354446411e-01 1.825650408864021301e-02 -2.862247824668884277e-01 1.658834517002105713e-01 3.051989078521728516e-01 -1.877127564512193203e-03 1.113449260592460632e-01 -1.797750294208526611e-01 -6.302195042371749878e-02 -3.700570762157440186e-02 1.456476151943206787e-01 2.964704670011997223e-02 7.252482324838638306e-02 -2.961061298847198486e-01 -7.169765979051589966e-02 3.203890323638916016e-01 1.364320218563079834e-01 2.207339555025100708e-01 1.232239678502082825e-01 -2.346866950392723083e-02 -7.669998705387115479e-02 7.953616231679916382e-02 -9.150892496109008789e-03 1.894141435623168945e-01 1.102392375469207764e-01 -1.148820966482162476e-01
2.991746664047241211e-01 -1.662490665912628174e-01 1.567474380135536194e-02 -2.161220908164978027e-01 9.745386987924575806e-02 -1.707744151353836060e-01 -1.632804721593856812e-01 -7.101446390151977539e-02 -2.310294806957244873e-01 -7.603767514228820801e-02 -2.975361049175262451e-02 1.264748871326446533e-01 -1.091808900237083435e-01 -1.688656955957412720e-01 8.833427727222442627e-02 5.692670494318008423e-02 2.195955663919448853e-01 7.346297800540924072e-02 5.576596781611442566e-02 1.633417606353759766e-01 -1.876723319292068481e-01 3.915259242057800293e-02 1.350899636745452881e-01 3.449142575263977051e-01 -1.114223524928092957e-01 -3.314461931586265564e-02 1.443581134080886841e-01 3.615962862968444824e-01 3.192257508635520935e-02 2.013752162456512451e-01 1.570699363946914673e-01 -3.863862454891204834e-01
-7.854367792606353760e-02 -8.786245249211788177e-03 -4.151304811239242554e-02 -6.230142340064048767e-02 1.034255772829055786e-01 -3.025207854807376862e-02 1.610491424798965454e-01 -1.482363045215606689e-01 -2.929610013961791992e-01 1.865330189466476440e-01 -1.107098311185836792e-01 1.365846693515777588e-01 8.188522607088088989e-02 -2.310985326766967773e-01 2.108192443847656250e-01 -4.083554744720458984e-01 -4.257524386048316956e-02 2.255771309137344360e-02 -2.568484246730804443e-01 -1.161308512091636658e-01 -2.526733875274658203e-01 2.196425199508666992e-01 -6.584490835666656494e-02 1.402034014463424683e-01 -3.929914832115173340e-01 -2.788673639297485352e-01 2.149523645639419556e-01 1.153119280934333801e-02 4.455851763486862183e-02 3.186240419745445251e-02 -5.373631417751312256e-02 -5.907000973820686340e-02
1.613728702068328857e-01 -9.279841929674148560e-02 -7.797559350728988647e-02 7.333137840032577515e-02 1.376830786466598511e-01 -2.916561961174011230e-01 -7.988468557596206665e-02 -2.689817249774932861e-01 -1.307276189327239990e-01 2.144199758768081665e-01 1.877198666334152222e-01 -2.152942121028900146e-02 2.702113091945648193e-01 -9.048811346292495728e-02 2.111332118511199951e-01 -3.368632197380065918e-01 2.259807735681533813e-01 -9.531097859144210815e-02 6.399528682231903076e-02 -7.082400377839803696e-03 3.990915417671203613e-02 4.539605975151062012e-02 -2.574002370238304138e-02 8.877417445182800293e-02 -1.573526859283447266e-01 5.075871199369430542e-02 2.837194204330444336e-01 4.439409077167510986e-02 -3.961851596832275391e-01 -6.227178499102592468e-02 2.420276552438735962e-01 -1.655198931694030762e-01
1.676279455423355103e-01 -7.869679480791091919e-02 -2.570771574974060059e-01 5.787540599703788757e-02 1.667544394731521606e-01 -1.927238553762435913e-01 -2.811397612094879150e-01 -5.049880966544151306e-02 -2.780244648456573486e-01 1.737731695175170898e-01 1.518568694591522217e-01 9.222031384706497192e-02 2.182885855436325073e-01 -8.187799900770187378e-02 2.038986235857009888e-01 4.095228761434555054e-02 2.869785726070404053e-01 -1.631711125373840332e-01 -1.815203130245208740e-01 2.906119823455810547e-01 -4.789086058735847473e-02 -2.769304811954498291e-02 -2.523440122604370117e-02 1.392816659063100815e-02 -6.736700236797332764e-02 1.216460168361663818e-01 1.487859189510345459e-01 2.958860434591770172e-02 -2.701961696147918701e-01 2.745639681816101074e-01 3.010596036911010742e-01 -3.755090013146400452e-02
1.255843341350555420e-01 -2.055010795593261719e-01 -9.818600118160247803e-02 -3.343803286552429199e-01 -2.484808675944805145e-02 -2.371050119400024414e-01 -1.629235297441482544e-01 -5.170831084251403809e-02 1.600515656173229218e-02 2.796184420585632324e-01 -1.310006082057952881e-01 2.224383205175399780e-01 7.132626324892044067e-02 -5.300148203969001770e-02 1.856252253055572510e-01 -1.033053174614906311e-01 7.325354963541030884e-03 6.486395001411437988e-02 -6.812942773103713989e-02 4.796418175101280212e-02 -1.589490622282028198e-01 2.073118537664413452e-01 4.012540355324745178e-02 -7.507899310439825058e-03 -3.262374401092529297e-01 1.695883423089981079e-01 1.443760246038436890e-01 2.532386183738708496e-01 -1.522695831954479218e-02 3.794297277927398682e-01 1.028847321867942810e-01 -2.834137380123138428e-01
2.451590448617935181e-01 -8.368210494518280029e-02 -2.065151333808898926e-01 -3.743231296539306641e-02 1.508125215768814087e-01 1.627649366855621338e-01 -1.372307837009429932e-01 -4.403536915779113770e-01 -2.020859420299530029e-01 9.678364545106887817e-02 1.618510931730270386e-01 1.467072367668151855e-01 -2.844434417784214020e-02 -4.500064253807067871e-02 1.966038942337036133e-01 -2.109369933605194092e-01 9.094753861427307129e-02 7.819692790508270264e-02 6.928990036249160767e-02 5.130421370267868042e-02 -2.212712317705154419e-01 -2.714090608060359955e-02 -3.801434487104415894e-02 2.136398702859878540e-01 -2.904190421104431152e-01 1.674973666667938232e-01 -6.845059990882873535e-02 3.786354139447212219e-02 -1.238537654280662537e-01 2.380169630050659180e-01 3.648109436035156250e-01 2.751629427075386047e-02
2.760069444775581360e-02 3.813690245151519775e-01 3.038755245506763458e-02 -2.981781363487243652e-01 -8.372814208269119263e-02 -9.661416709423065186e-02 1.490810662508010864e-01 -2.070387825369834900e-03 -2.686979174613952637e-01 2.701979130506515503e-03 -8.902551978826522827e-02 8.523866534233093262e-02 3.663508221507072449e-02 -1.993756741285324097e-01 2.468147873878479004e-01 -1.808920055627822876e-01 1.149369552731513977e-01 -3.008710145950317383e-01 1.678736507892608643e-01 -1.414124816656112671e-01 -3.924828171730041504e-01 1.001960877329111099e-02 6.764622777700424194e-02 2.385893762111663818e-01 4.958325624465942383e-02 4.690725728869438171e-02 -7.298420649021863937e-03 1.753060817718505859e-01 -5.742803961038589478e-02 1.695527434349060059e-01 2.611181139945983887e-01 -5.371855106204748154e-03
7.392868399620056152e-02 -1.390917450189590454e-01 -1.909749656915664673e-01 9.127616882324218750e-02 6.773809343576431274e-02 -1.771262884140014648e-01 -1.254888325929641724e-01 -6.568639725446701050e-02 -2.983679473400115967e-01 2.802756428718566895e-01 9.935127571225166321e-03 -2.979028970003128052e-02 4.442733153700828552e-02 -4.986581578850746155e-02 2.351143360137939453e-01 -1.393294632434844971e-01 2.607036195695400238e-02 -8.819418400526046753e-02 1.179188489913940430e-03 -8.411586284637451172e-02 -1.864444166421890259e-01 -1.340949088335037231e-01 -2.616852223873138428e-01 1.046877354383468628e-01 -2.368228286504745483e-01 -4.817637056112289429e-02 3.448105603456497192e-02 3.535360395908355713e-01 -4.596414268016815186e-01 -1.378392893821001053e-02 1.491611301898956299e-01 -2.462450265884399414e-01
-2.657062001526355743e-02 -2.096259444952011108e-01 -1.257861107587814331e-01 2.505207248032093048e-02 -8.993487060070037842e-02 6.345467269420623779e-02 1.633223704993724823e-02 -1.730919778347015381e-01 -2.915375828742980957e-01 1.922652125358581543e-01 2.819388508796691895e-01 2.948955297470092773e-01 -1.370476335287094116e-01 -1.390907913446426392e-01 2.464723773300647736e-02 -3.103074431419372559e-01 2.240250557661056519e-01 9.664586745202541351e-03 -1.199882552027702332e-01 -2.990086674690246582e-01 -1.608834117650985718e-01 2.630199491977691650e-01 -1.163694076240062714e-02 1.465429216623306274e-01 -2.077189534902572632e-01 -1.551026292145252228e-02 9.875697642564773560e-02 1.367455720901489258e-01 -2.739569246768951416e-01 1.302579641342163086e-01 5.843259859830141068e-04 1.962197571992874146e-01
1.677485257387161255e-01 -6.492484360933303833e-02 -2.711316347122192383e-01 -3.156473115086555481e-02 -7.509084045886993408e-02 3.003795742988586426e-01 1.604298353195190430e-01 4.167159274220466614e-02 -1.383029371500015259e-01 3.220023214817047119e-01 2.070232480764389038e-01 -2.594028785824775696e-02 2.044618874788284302e-01 -1.508370637893676758e-01 -1.942921243607997894e-02 -2.181954532861709595e-01 1.870138049125671387e-01 -6.360609084367752075e-02 4.165748396189883351e-05 8.076590299606323242e-02 -3.090245276689529419e-02 4.267690703272819519e-02 -1.061726212501525879e-01 2.085751444101333618e-01 -1.960189938545227051e-01 4.111018776893615723e-02 4.816976189613342285e-02 2.227990478277206421e-01 -5.466310307383537292e-02 -2.822377346456050873e-02 5.270491242408752441e-01 -1.190532743930816650e-01
2.462532818317413330e-01 -4.572184011340141296e-02 -2.681586742401123047e-01 2.588841132819652557e-02 1.472444087266921997e-01 1.411334723234176636e-01 -6.639267504215240479e-02 5.268139764666557312e-03 -3.762476444244384766e-01 2.338309884071350098e-01 2.518499791622161865e-01 1.849941462278366089e-01 -1.027682498097419739e-01 -1.303612887859344482e-01 5.745388567447662354e-03 -3.100936114788055420e-01 1.432403326034545898e-01 -3.685258626937866211e-01 6.248167157173156738e-02 7.498671859502792358e-02 -5.028658732771873474e-02 -6.791525334119796753e-02 -1.821718551218509674e-02 2.401325106620788574e-01 -1.643038690090179443e-01 1.198357567191123962e-01 -7.172046601772308350e-02 2.379558235406875610e-01 -2.143360227346420288e-01 3.444256633520126343e-02 1.398507058620452881e-01 -1.473806425929069519e-02
1.332269906997680664e-01 -1.255101114511489868e-01 -2.368536740541458130e-01 -7.948723621666431427e-03 -1.611462533473968506e-01 -1.326511148363351822e-02 1.803796589374542236e-01 -1.725981570780277252e-02 -2.608964443206787109e-01 1.917098909616470337e-01 1.724594682455062866e-01 -8.075279742479324341e-02 1.097644940018653870e-01 -1.368340253829956055e-01 -9.433247148990631104e-02 -2.394032180309295654e-01 2.165723145008087158e-01 1.455458551645278931e-01 1.553173065185546875e-01 8.605757355690002441e-02 2.604937255382537842e-01 6.314133852720260620e-02 5.066556856036186218e-02 2.329394966363906860e-01 -1.429636478424072266e-01 -2.485822290182113647e-01 -2.494061179459095001e-02 3.748489320278167725e-01 -1.434734910726547241e-01 9.085273742675781250e-02 2.727746069431304932e-01 -2.416412383317947388e-01
1.914525926113128662e-01 5.401363968849182129e-02 -3.737587928771972656e-01 -3.233169764280319214e-02 1.723884642124176025e-01 -1.012376546859741211e-01 -1.875209212303161621e-01 -8.861336857080459595e-03 -1.867081075906753540e-01 2.610167674720287323e-02 3.288685083389282227e-01 -7.087691128253936768e-02 2.142731696367263794e-01 -1.838364899158477783e-01 2.361630946397781372e-01 1.303862333297729492e-01 1.609326452016830444e-01 -1.580287516117095947e-01 -2.296824753284454346e-02 2.147956788539886475e-01 -4.167552664875984192e-02 1.061486974358558655e-01 7.625869661569595337e-02 1.383841037750244141e-01 -2.202809005975723267e-01 1.275737583637237549e-01 1.484345942735671997e-01 -1.651128530502319336e-01 -2.100544273853302002e-01 2.829606831073760986e-01 1.881927102804183960e-01 -1.845785379409790039e-01
2.464451491832733154e-01 3.083105757832527161e-02 -2.940758466720581055e-01 -2.613362297415733337e-02 1.821746230125427246e-01 -7.784463465213775635e-02 -5.010071769356727600e-02 7.769185304641723633e-02 -1.554981321096420288e-01 -1.882195323705673218e-01 -4.584733024239540100e-02 -1.208730693906545639e-02 1.955495029687881470e-01 3.321581333875656128e-02 2.500599324703216553e-01 3.144501522183418274e-02 -4.651613906025886536e-02 -1.457586046308279037e-02 2.981326878070831299e-01 1.717626303434371948e-02 -3.332004249095916748e-01 2.567577920854091644e-02 4.932748526334762573e-02 3.071866929531097412e-01 -2.766494154930114746e-01 8.153089135885238647e-02 6.085540354251861572e-02 3.610540926456451416e-01 2.916057705879211426e-01 -5.093726143240928650e-02 1.279581487178802490e-01 -1.317600011825561523e-01
2.259369045495986938e-01 -1.670811772346496582e-01 -1.995911151170730591e-01 -3.283835202455520630e-02 -1.472035646438598633e-01 -1.049441546201705933e-01 -1.693061739206314087e-01 -6.171194370836019516e-03 -3.296271860599517822e-01 -4.629232734441757202e-02 8.326584100723266602e-02 2.372430711984634399e-01 5.381562933325767517e-02 -9.316949546337127686e-02 5.310386046767234802e-02 7.213457021862268448e-03 2.615775465965270996e-01 -3.368957936763763428e-01 -1.136537194252014160e-01 -1.250198930501937866e-01 -1.775724589824676514e-01 -1.702778488397598267e-01 -6.084926798939704895e-02 2.263126075267791748e-01 -1.454728841781616211e-01 4.583053663372993469e-02 1.121670156717300415e-01 3.742599487304687500e-01 -2.810615897178649902e-01 1.628171205520629883e-01 1.073341891169548035e-01 -1.068532019853591919e-01
3.469337522983551025e-02 -1.453310251235961914e-01 -1.408225148916244507e-01 -1.068866103887557983e-01 -5.631232634186744690e-03 1.219316348433494568e-01 1.902691125869750977e-01 5.091851577162742615e-02 -3.302878141403198242e-01 4.278138279914855957e-01 -2.131508737802505493e-01 1.572436988353729248e-01 3.582310676574707031e-02 3.655038401484489441e-02 9.521234780550003052e-02 -1.740052998065948486e-01 1.836992353200912476e-01 -1.506258994340896606e-01 2.006171494722366333e-01 2.021710723638534546e-01 -7.821279019117355347e-02 4.545803368091583252e-02 2.015217207372188568e-02 1.243194937705993652e-01 -1.453058868646621704e-01 -1.589280664920806885e-01 5.371192097663879395e-02 4.680005311965942383e-01 -1.981611847877502441e-01 -8.702324703335762024e-03 7.631287723779678345e-02 -1.159379780292510986e-01
1.223674789071083069e-01 4.329041764140129089e-02 -3.416692018508911133e-01 -2.420174181461334229e-01 1.447410285472869873e-01 4.865281656384468079e-02 -4.864379018545150757e-02 1.630547940731048584e-01 8.586642146110534668e-02 1.349699199199676514e-01 -1.971125453710556030e-01 3.442675173282623291e-01 3.054775595664978027e-01 -2.004550099372863770e-01 -2.162656374275684357e-02 1.117035839706659317e-02 1.018373593688011169e-01 2.223448902368545532e-01 -2.121214121580123901e-01 3.273388836532831192e-03 -1.868567913770675659e-01 6.167224049568176270e-02 -1.033447533845901489e-01 7.461851090192794800e-02 -1.997921764850616455e-01 -3.526048958301544189e-01 1.135284006595611572e-01 1.647132039070129395e-01 8.367276936769485474e-02 1.353035271167755127e-01 2.064956426620483398e-01 -8.075247704982757568e-02
8.962502330541610718e-02 4.319421481341123581e-03 -4.355601668357849121e-01 -3.223227560520172119e-01 2.701222896575927734e-01 5.880900658667087555e-03 8.132787048816680908e-02 3.857959806919097900e-02 3.529185429215431213e-02 9.670665115118026733e-02 3.164907693862915039e-01 -7.275584340095520020e-02 1.584790498018264771e-01 -1.875068396329879761e-01 -4.816252365708351135e-02 1.185950115323066711e-01 5.577392503619194031e-02 7.062951475381851196e-02 6.456851959228515625e-02 -7.587838172912597656e-02 -2.069622278213500977e-01 -1.983240544795989990e-01 8.161977864801883698e-03 5.612375959753990173e-02 -2.355715185403823853e-01 -1.934300214052200317e-01 -2.927455306053161621e-02 2.227187901735305786e-01 -2.882961928844451904e-02 2.131247706711292267e-02 2.814260423183441162e-01 -3.118663132190704346e-01
-2.196737229824066162e-01 -3.875420093536376953e-01 -1.119987145066261292e-01 -2.844646573066711426e-01 -9.824110195040702820e-03 1.508089303970336914e-01 -7.417310774326324463e-02 -1.600911468267440796e-01 -2.780316770076751709e-01 2.472689002752304077e-02 4.770031943917274475e-02 2.761461138725280762e-01 -2.778290025889873505e-02 -3.196015581488609314e-02 2.527402527630329132e-02 -1.538575738668441772e-01 2.794338166713714600e-01 1.806570887565612793e-01 1.148853227496147156e-01 -1.360067874193191528e-01 -1.451139301061630249e-01 1.181310638785362244e-01 -2.258614599704742432e-01 1.014871150255203247e-01 -3.096680641174316406e-01 -1.403984278440475464e-01 -4.711345210671424866e-02 1.244083940982818604e-01 -1.249996200203895569e-01 1.835061460733413696e-01 -9.440600126981735229e-02 2.032560408115386963e-01
1.163828298449516296e-01 -1.121399477124214172e-01 -8.976249396800994873e-02 -3.451551795005798340e-01 1.588630117475986481e-02 -2.679715864360332489e-02 9.179257601499557495e-02 4.258802160620689392e-02 -1.210319772362709045e-01 -3.380825743079185486e-02 -1.643733382225036621e-01 2.145867198705673218e-01 4.612534344196319580e-01 -4.653087630867958069e-02 7.052267342805862427e-02 -5.341355688869953156e-03 2.837840616703033447e-01 -9.066016227006912231e-02 2.585247755050659180e-01 1.366637945175170898e-01 -3.574158549308776855e-01 2.454368919134140015e-01 1.703170388936996460e-01 5.170053243637084961e-02 5.737840011715888977e-02 -1.043848097324371338e-01 1.062933951616287231e-01 1.134706661105155945e-01 -9.116823226213455200e-02 2.659324705600738525e-01 -8.390216529369354248e-02 9.130136668682098389e-02
3.460734784603118896e-01 -8.365168422460556030e-02 1.135250404477119446e-01 -3.047412633895874023e-01 6.755325198173522949e-02 -2.063009589910507202e-01 7.613408565521240234e-02 -4.946616664528846741e-02 -1.568348705768585205e-01 -5.719098728150129318e-03 1.679243519902229309e-02 3.786503151059150696e-02 1.777461320161819458e-01 -1.315093040466308594e-01 5.707970634102821350e-02 9.704570472240447998e-02 -1.481842808425426483e-02 6.471917033195495605e-02 3.002802431583404541e-01 -2.034545987844467163e-01 -3.617114573717117310e-02 4.588308557868003845e-02 3.963460773229598999e-02 4.290408492088317871e-01 -2.390047460794448853e-01 1.721522770822048187e-02 1.860533505678176880e-01 2.887901663780212402e-01 -1.168937981128692627e-02 2.636986374855041504e-01 2.103937268257141113e-01 9.898708015680313110e-02
-3.347487375140190125e-02 -2.887423336505889893e-01 -1.679979711771011353e-01 -4.671180248260498047e-02 -1.470772773027420044e-01 1.535589396953582764e-01 2.337566949427127838e-02 4.151913896203041077e-02 -3.688355907797813416e-02 3.317312896251678467e-01 2.156623825430870056e-02 -2.819548547267913818e-02 -8.741737902164459229e-02 8.205454051494598389e-02 2.442971616983413696e-01 -2.303039729595184326e-01 2.808257639408111572e-01 -1.644399762153625488e-01 1.255875378847122192e-01 1.662452071905136108e-01 4.970498010516166687e-02 -4.561090096831321716e-02 1.300761848688125610e-01 2.875449955463409424e-01 -1.481886953115463257e-01 -1.142243817448616028e-01 6.899344176054000854e-02 4.385431706905364990e-01 -1.327596604824066162e-01 6.951212882995605469e-02 2.846336364746093750e-01 -9.397265315055847168e-02
-2.788279578089714050e-02 4.781651496887207031e-02 -2.319088876247406006e-01 -7.816369086503982544e-02 -2.977534569799900055e-02 -1.655619964003562927e-02 3.977153450250625610e-02 9.035706520080566406e-02 8.212337642908096313e-02 4.139972925186157227e-01 1.600265949964523315e-01 -1.686310321092605591e-01 -5.485645681619644165e-02 -1.088809370994567871e-01 3.309639915823936462e-02 -2.139779180288314819e-02 8.618461340665817261e-02 2.274150252342224121e-01 4.593157023191452026e-02 9.451726824045181274e-02 -2.362738102674484253e-01 1.892926543951034546e-01 2.481287121772766113e-01 2.680140435695648193e-01 -4.641312062740325928e-01 -9.061995893716812134e-02 -2.385147064924240112e-01 1.864973753690719604e-01 1.187707483768463135e-01 1.696847230195999146e-01 1.195983663201332092e-01 9.894002974033355713e-02
-1.065597236156463623e-01 -1.409123986959457397e-01 -6.443528085947036743e-02 -2.013114988803863525e-01 4.194305539131164551e-01 2.489122375845909119e-02 1.391613781452178955e-01 1.413128226995468140e-01 -2.416603863239288330e-01 1.220894157886505127e-01 5.004963278770446777e-02 3.361439704895019531e-02 4.243448078632354736e-01 5.938076600432395935e-02 9.730796515941619873e-02 -1.813137680292129517e-01 2.068287879228591919e-01 2.836261689662933350e-02 2.381351143121719360e-01 -7.239393889904022217e-02 -3.490472733974456787e-01 -1.170611977577209473e-01 2.086083218455314636e-02 2.991316318511962891e-01 -7.553516328334808350e-02 1.599573791027069092e-01 9.566388279199600220e-02 3.432885557413101196e-02 -1.359931081533432007e-01 -4.600368440151214600e-02 1.002041101455688477e-01 -4.580115154385566711e-02
7.884229719638824463e-02 -8.982408046722412109e-02 5.737001076340675354e-02 -2.553847730159759521e-01 -1.156621724367141724e-01 -3.080198541283607483e-02 -1.006299108266830444e-01 1.773456335067749023e-01 -2.485738396644592285e-01 -5.897276476025581360e-02 1.188123226165771484e-01 -1.136110350489616394e-02 3.712470233440399170e-01 3.744860365986824036e-02 -1.207837685942649841e-01 7.153573632240295410e-02 2.378141731023788452e-01 -2.001028656959533691e-01 2.227458506822586060e-01 7.009696960449218750e-02 -4.315182268619537354e-01 2.216021865606307983e-01 -8.480878919363021851e-02 7.660081982612609863e-02 4.534508660435676575e-02 -2.402638196945190430e-01 1.259031444787979126e-01 2.199904769659042358e-01 -7.348590996116399765e-03 2.536257505416870117e-01 1.492242962121963501e-01 -1.125760525465011597e-01
1.865112036466598511e-01 -1.901637315750122070e-01 -1.627364009618759155e-01 -2.285940349102020264e-01 -1.826577633619308472e-01 1.643825173377990723e-01 -1.526784598827362061e-01 -8.035147190093994141e-02 1.130587328225374222e-02 2.875251770019531250e-01 2.126427590847015381e-01 2.121378347510471940e-04 2.632755935192108154e-01 -8.607884496450424194e-02 2.493187785148620605e-02 -2.454444020986557007e-01 1.179473251104354858e-01 -1.871373653411865234e-01 5.452797748148441315e-03 -2.257084697484970093e-01 -1.101093143224716187e-01 9.578581899404525757e-02 -9.254465252161026001e-02 -5.036440491676330566e-02 -5.281621217727661133e-01 -1.316574811935424805e-01 2.581933699548244476e-02 -5.590173415839672089e-03 8.890106528997421265e-02 5.732113122940063477e-02 2.310160547494888306e-01 2.657614834606647491e-02
1.402321308851242065e-01 -6.835537403821945190e-02 -2.984992265701293945e-01 -8.774717897176742554e-02 -3.412069976329803467e-01 1.301192939281463623e-01 -2.599386684596538544e-02 -6.300155073404312134e-02 -1.729770563542842865e-02 1.742655187845230103e-01 2.265345156192779541e-01 -7.262895256280899048e-02 1.815391927957534790e-01 -1.257103234529495239e-01 -2.452225610613822937e-02 -6.072625517845153809e-02 1.989577710628509521e-01 -1.019415184855461121e-01 -1.489707231521606445e-01 -6.664800643920898438e-02 -1.781616359949111938e-01 6.870279088616371155e-03 -1.632599979639053345e-01 3.591910377144813538e-02 -5.610460638999938965e-01 -2.084905654191970825e-02 -1.891359873116016388e-02 1.741566061973571777e-01 2.149761915206909180e-01 6.963673979043960571e-02 2.551202476024627686e-01 -4.652522876858711243e-02
3.041420578956604004e-01 -1.086893826723098755e-01 -1.159744858741760254e-01 -2.925239205360412598e-01 1.555661857128143311e-01 -1.927337199449539185e-01 4.029085859656333923e-02 -3.231980651617050171e-02 -2.907251417636871338e-01 -4.681205749511718750e-02 6.958626210689544678e-02 8.628679066896438599e-02 1.897550225257873535e-01 -1.841787397861480713e-01 -1.134015023708343506e-01 1.709518134593963623e-01 -2.156177461147308350e-01 6.793136894702911377e-02 8.991618454456329346e-02 1.020506117492914200e-02 -1.069555580615997314e-01 -6.420614570379257202e-02 -1.253309398889541626e-01 2.889304161071777344e-01 -4.846364259719848633e-01 -1.277334541082382202e-01 8.470717072486877441e-02 7.680872082710266113e-02 1.230626087635755539e-02 2.372338473796844482e-01 -5.073051527142524719e-02 1.559550613164901733e-01
1.460231244564056396e-01 -5.682002753019332886e-03 -3.711611032485961914e-01 -7.841797173023223877e-02 2.418798804283142090e-01 5.093406140804290771e-02 -1.357448399066925049e-01 8.016823977231979370e-02 -3.858973383903503418e-01 3.116418719291687012e-01 2.454282641410827637e-01 -8.894550055265426636e-02 2.437421530485153198e-01 -9.068799763917922974e-02 2.674283646047115326e-02 -1.702921986579895020e-01 2.596040070056915283e-01 -2.532550692558288574e-01 2.925234287977218628e-02 8.627513051033020020e-02 1.428168416023254395e-01 -6.237974762916564941e-02 -1.701351851224899292e-01 1.543178856372833252e-01 -7.462371140718460083e-02 5.256044492125511169e-02 -1.152481287717819214e-01 1.336510181427001953e-01 -1.200320795178413391e-01 -7.197610288858413696e-02 2.436467409133911133e-01 -4.405525326728820801e-02
2.877966463565826416e-01 -7.567799091339111328e-02 -3.743720054626464844e-01 -1.311017125844955444e-01 -1.423505842685699463e-01 -2.487413585186004639e-01 -2.330778688192367554e-01 2.422090992331504822e-02 -1.003259196877479553e-01 -2.540290355682373047e-02 2.998428940773010254e-01 -3.505665436387062073e-02 5.020518228411674500e-02 6.359247863292694092e-02 -6.673212349414825439e-02 -3.960324823856353760e-02 1.762544661760330200e-01 -1.331758312880992889e-02 1.435750722885131836e-01 1.869920939207077026e-01 1.602187007665634155e-02 1.685523688793182373e-01 8.914376050233840942e-02 -1.427944600582122803e-01 -2.425920069217681885e-01 1.681410074234008789e-01 9.524569660425186157e-02 3.229711353778839111e-01 -8.203578740358352661e-02 2.068343758583068848e-01 3.059134483337402344e-01 -1.232901215553283691e-01
3.727145791053771973e-01 8.752881735563278198e-02 2.433291403576731682e-03 -8.002346009016036987e-02 -8.875937759876251221e-02 1.553313285112380981e-01 1.107534691691398621e-01 9.832695126533508301e-02 -7.883144170045852661e-02 2.018596380949020386e-01 1.148668229579925537e-01 3.352639079093933105e-02 2.931629419326782227e-01 1.895621120929718018e-01 -3.185742720961570740e-02 -1.989058852195739746e-01 2.091477513313293457e-01 7.842642068862915039e-02 1.126664504408836365e-01 2.297309413552284241e-02 -4.487799406051635742e-01 2.110233902931213379e-01 -1.205835118889808655e-01 -5.157484207302331924e-03 -1.486407816410064697e-01 5.455341190099716187e-03 -1.782896816730499268e-01 1.266550272703170776e-01 -8.722149580717086792e-02 3.598548471927642822e-01 1.904298514127731323e-01 -4.898912832140922546e-02
1.512916479259729385e-02 -8.001419901847839355e-02 -2.813069522380828857e-01 -6.208109110593795776e-02 1.143586039543151855e-01 -1.283811926841735840e-01 8.612155169248580933e-02 3.524798154830932617e-02 -3.093812167644500732e-01 1.264933198690414429e-01 1.655872464179992676e-01 -5.288067832589149475e-02 -9.436392784118652344e-02 -7.871930301189422607e-02 3.724133670330047607e-01 -2.891574986279010773e-02 -4.884678870439529419e-02 1.899158768355846405e-02 2.530802190303802490e-01 1.193040013313293457e-01 -1.867614239454269409e-01 3.519745171070098877e-01 -8.919898420572280884e-02 -1.447274116799235344e-03 -2.493472993373870850e-01 -1.314715947955846786e-02 1.191582307219505310e-01 2.435819506645202637e-01 -1.927727907896041870e-01 3.114935457706451416e-01 -1.343463063240051270e-01 -1.993236094713211060e-01
2.351156622171401978e-01 -7.464622706174850464e-02 -4.396950602531433105e-01 -1.855622380971908569e-01 6.705003231763839722e-02 7.838205248117446899e-02 1.571157425642013550e-01 -2.326183207333087921e-02 -2.891187965869903564e-01 1.132679358124732971e-01 9.103601425886154175e-02 1.504807025194168091e-01 5.353363603353500366e-02 -6.371358782052993774e-02 7.872156798839569092e-02 -5.702741444110870361e-02 3.841292858123779297e-01 -6.563472747802734375e-02 -1.859768927097320557e-01 3.404127433896064758e-03 -3.090732693672180176e-01 -1.327720731496810913e-01 -1.563195884227752686e-01 1.677583307027816772e-01 -1.686041057109832764e-02 1.466624587774276733e-01 -2.201660126447677612e-01 8.355629444122314453e-02 1.238671243190765381e-01 -7.864168286323547363e-02 2.836306989192962646e-01 1.932292990386486053e-02
2.221295386552810669e-01 -1.564025133848190308e-01 -3.197696208953857422e-01 -1.315687596797943115e-01 -1.016909927129745483e-01 1.042236909270286560e-01 -1.964511722326278687e-01 -2.646423876285552979e-02 -1.093023419380187988e-01 2.205079346895217896e-01 2.561128735542297363e-01 -1.002492606639862061e-01 2.576776146888732910e-01 -1.015123277902603149e-01 1.244617700576782227e-01 -2.660025358200073242e-01 1.426955014467239380e-01 -8.478756994009017944e-02 -2.297894954681396484e-01 -2.164230346679687500e-01 -9.768634289503097534e-02 5.364394187927246094e-02 5.602902919054031372e-02 1.206430420279502869e-01 -2.585617899894714355e-01 -2.875249981880187988e-01 9.875074774026870728e-02 1.494558900594711304e-01 1.702823340892791748e-01 1.025084685534238815e-02 2.785884439945220947e-01 3.657777979969978333e-02
-5.068242922425270081e-02 -2.084884792566299438e-02 -2.050694227218627930e-01 -5.344183743000030518e-02 -1.938996650278568268e-02 1.395612806081771851e-01 6.830804049968719482e-02 2.104798555374145508e-01 -2.273793667554855347e-01 2.448149025440216064e-01 -1.756876409053802490e-01 -4.114533588290214539e-02 1.931307911872863770e-01 -1.729941368103027344e-02 1.979074627161026001e-01 -2.437389492988586426e-01 7.789380848407745361e-02 -9.579966217279434204e-02 1.182707622647285461e-01 2.020573616027832031e-01 1.704358309507369995e-02 1.617361158132553101e-01 -1.117298305034637451e-01 2.555750012397766113e-01 -2.717700004577636719e-01 -7.620449364185333252e-02 1.873082071542739868e-01 2.664041519165039062e-01 -3.751906454563140869e-01 -6.214045733213424683e-02 2.740713953971862793e-01 -1.520489901304244995e-01
1.182369366288185120e-01 -1.408171653747558594e-01 -1.220793575048446655e-01 -1.609839498996734619e-01 -1.570245437324047089e-02 -1.493402719497680664e-01 5.034253746271133423e-02 -1.395243257284164429e-01 -7.703410089015960693e-02 7.829246670007705688e-02 -8.919432759284973145e-02 3.391845822334289551e-01 -2.663948759436607361e-02 -1.474613696336746216e-01 6.535368412733078003e-02 1.628028787672519684e-02 -1.164821013808250427e-01 2.154552787542343140e-01 -5.214946344494819641e-03 1.624825447797775269e-01 -1.608678400516510010e-01 4.873879551887512207e-01 -9.053138643503189087e-02 1.451953202486038208e-01 -1.429579257965087891e-01 1.737469583749771118e-01 1.112822517752647400e-01 2.628905475139617920e-01 -2.691013813018798828e-01 3.528125584125518799e-01 9.744059294462203979e-02 -3.372463583946228027e-02
2.438272982835769653e-01 1.892996579408645630e-02 -4.448693990707397461e-01 -1.519125550985336304e-01 1.209561079740524292e-01 -9.742755442857742310e-02 -1.116290912032127380e-01 -1.592221260070800781e-01 -1.988581195473670959e-02 3.911459073424339294e-02 -5.683579668402671814e-02 -1.937515139579772949e-01 -4.923867993056774139e-03 3.775494173169136047e-03 -1.076454296708106995e-01 1.119233667850494385e-01 5.782787874341011047e-02 -1.956726461648941040e-01 3.145959079265594482e-01 -1.774669736623764038e-01 -2.221112698316574097e-01 2.290006726980209351e-01 -2.811075188219547272e-02 2.606132328510284424e-01 -4.226892814040184021e-02 -3.333566337823867798e-02 2.317666709423065186e-01 3.278695940971374512e-01 -2.498114109039306641e-01 9.674909710884094238e-02 8.790767192840576172e-02 -6.506193429231643677e-02
2.031721472740173340e-01 8.025937713682651520e-03 -4.096627831459045410e-01 8.593522012233734131e-02 1.160067394375801086e-01 1.050611585378646851e-01 -6.961660459637641907e-03 -1.103049442172050476e-01 -1.819569990038871765e-02 1.285257488489151001e-01 9.288889914751052856e-02 2.358835786581039429e-01 2.673984132707118988e-02 5.164186656475067139e-02 -1.737776845693588257e-01 -5.370229855179786682e-02 3.362720012664794922e-01 5.860622227191925049e-02 3.047277629375457764e-01 5.752309411764144897e-02 -1.636476069688796997e-01 -4.404506459832191467e-02 -1.439313143491744995e-01 2.867738902568817139e-01 -2.877779304981231689e-02 -2.836088538169860840e-01 -2.378340959548950195e-01 3.722303211688995361e-01 7.550373673439025879e-02 7.960316725075244904e-03 5.145163461565971375e-02 -1.302519696764647961e-03
-1.216274946928024292e-01 -1.124187186360359192e-01 -1.505009084939956665e-01 -1.226971112191677094e-02 6.590064615011215210e-02 9.073361009359359741e-02 2.743263728916645050e-02 -1.737101525068283081e-01 -1.118939891457557678e-01 -3.150184825062751770e-02 2.780973315238952637e-01 1.209065616130828857e-01 -1.419013142585754395e-01 -1.656231582164764404e-01 1.954123824834823608e-01 -3.539036214351654053e-01 1.443495750427246094e-01 -1.146407127380371094e-01 -9.638239629566669464e-03 -3.712097704410552979e-01 -1.737166047096252441e-01 -1.511969566345214844e-01 -1.090065315365791321e-01 1.552590727806091309e-01 -2.602872550487518311e-01 -1.395795196294784546e-01 1.689517684280872345e-02 8.470227569341659546e-02 -2.689529955387115479e-01 3.827306926250457764e-01 1.197931990027427673e-01 3.223506361246109009e-02
-8.131382986903190613e-03 -2.035582512617111206e-01 -3.017454743385314941e-01 -2.792947590351104736e-01 2.220168858766555786e-01 -1.102393567562103271e-01 1.160922124981880188e-01 -1.194296628236770630e-01 -9.935913980007171631e-02 1.531543768942356110e-02 3.421663343906402588e-01 -1.505389660596847534e-01 2.021793574094772339e-01 1.627870500087738037e-01 6.074650585651397705e-02 -4.235903918743133545e-02 2.536477446556091309e-01 1.228007450699806213e-01 -1.022054851055145264e-01 -8.957333117723464966e-02 -1.861932724714279175e-01 -3.519542142748832703e-02 -1.748905400745570660e-03 1.371560394763946533e-01 -1.172987744212150574e-01 -1.686495840549468994e-01 1.079090163111686707e-01 1.300350725650787354e-01 7.832111418247222900e-02 8.419460058212280273e-02 3.944843709468841553e-01 -2.921401858329772949e-01
3.684469461441040039e-01 -2.576837837696075439e-01 -3.588857874274253845e-02 1.350311040878295898e-01 1.490637660026550293e-01 2.038593590259552002e-01 4.546332359313964844e-02 -1.277081072330474854e-01 -9.916692227125167847e-02 3.382928296923637390e-02 6.876576691865921021e-03 -7.459909468889236450e-02 3.430001139640808105e-01 1.689691841602325439e-01 2.460640966892242432e-01 -8.036131411790847778e-02 1.632114201784133911e-01 1.088914088904857635e-02 -1.350669935345649719e-02 1.150340904132463038e-04 -2.812495529651641846e-01 1.261959820985794067e-01 -7.620852440595626831e-03 1.307751685380935669e-01 -2.662826478481292725e-01 -7.569872587919235229e-02 -1.334117949008941650e-01 1.030557677149772644e-01 2.073931992053985596e-01 3.565184473991394043e-01 2.029823362827301025e-01 -1.042731031775474548e-01
4.017294384539127350e-03 -3.766087591648101807e-01 -1.141486912965774536e-01 -1.355647444725036621e-01 3.320363759994506836e-01 2.476973459124565125e-02 -1.641231775283813477e-01 -1.920339018106460571e-01 -3.482128977775573730e-01 -6.196428090333938599e-02 1.436100900173187256e-01 1.556726098060607910e-01 6.809881329536437988e-02 -1.412036716938018799e-01 1.131749711930751801e-02 -2.174411863088607788e-01 9.469214081764221191e-02 2.074559479951858521e-01 1.762652397155761719e-01 -1.519938707351684570e-01 -1.938176006078720093e-01 6.626754999160766602e-02 -7.476508617401123047e-02 1.390183810144662857e-02 -1.647372394800186157e-01 -3.074792325496673584e-01 -1.699161529541015625e-02 2.119974046945571899e-01 -2.491287328302860260e-02 1.444182395935058594e-01 -8.095286786556243896e-03 2.603082954883575439e-01
6.733502727001905441e-03 1.030745506286621094e-01 -6.306081265211105347e-02 -1.894200444221496582e-01 4.582569748163223267e-02 -4.531431794166564941e-01 7.880337536334991455e-02 -4.495503008365631104e-02 -1.912752091884613037e-01 1.938074976205825806e-01 -1.775682270526885986e-01 -4.655529558658599854e-02 1.623070687055587769e-01 -5.146619677543640137e-02 2.032198160886764526e-01 9.320597164332866669e-03 3.579625189304351807e-01 -2.688816487789154053e-01 1.404810398817062378e-01 5.431494489312171936e-02 -3.229014277458190918e-01 3.018883764743804932e-01 1.952545600943267345e-03 1.166858226060867310e-01 -2.174559980630874634e-02 -1.641880720853805542e-01 8.984769880771636963e-02 5.941847339272499084e-02 -1.519611328840255737e-01 2.419579774141311646e-01 2.963003143668174744e-02 -4.350618273019790649e-02
1.120773926377296448e-01 -5.079029873013496399e-02 -1.750989258289337158e-01 -2.553257942199707031e-01 -1.356981545686721802e-01 1.494801491498947144e-01 -5.225392431020736694e-02 -1.125742197036743164e-01 -9.297557175159454346e-02 3.183544054627418518e-02 -2.213793806731700897e-02 4.699007421731948853e-02 -1.073916554450988770e-01 -1.616539210081100464e-01 1.433700472116470337e-01 2.656402811408042908e-02 1.579069197177886963e-01 3.477566316723823547e-02 2.675349414348602295e-01 5.462543666362762451e-02 1.452459394931793213e-01 -1.188429631292819977e-02 -8.512339740991592407e-02 1.313909739255905151e-01 -5.172188282012939453e-01 -2.822025716304779053e-01 5.068151652812957764e-02 3.363111019134521484e-01 1.610871106386184692e-01 -1.243821997195482254e-02 3.298717439174652100e-01 -1.317890584468841553e-01
-1.235607042908668518e-01 -7.155173271894454956e-02 -3.051163554191589355e-01 -1.241798177361488342e-01 2.659677863121032715e-01 -9.671434760093688965e-02 -2.063659578561782837e-01 -2.569309622049331665e-02 -8.875873684883117676e-02 1.088477596640586853e-01 5.911583825945854187e-02 1.526235491037368774e-01 1.160576045513153076e-01 -4.255002364516258240e-02 -9.446923434734344482e-02 -2.480749338865280151e-01 4.169376194477081299e-01 1.341699622571468353e-03 1.476474255323410034e-01 -3.299849331378936768e-01 -1.938263177871704102e-01 -9.708195179700851440e-02 -9.223092347383499146e-03 1.879773586988449097e-01 -7.824342697858810425e-02 2.192303389310836792e-01 1.043047159910202026e-01 2.313453853130340576e-01 -1.397785991430282593e-01 7.499650865793228149e-02 1.896610707044601440e-01 -2.209886163473129272e-01
1.249592602252960205e-01 -7.332003116607666016e-02 -2.866604924201965332e-01 -1.603488028049468994e-01 5.447093397378921509e-02 -5.790275335311889648e-02 1.060566902160644531e-01 -1.651673763990402222e-01 -3.469972014427185059e-01 1.242519989609718323e-01 -1.371333259157836437e-03 -4.227280244231224060e-02 -6.792423874139785767e-02 -2.174169272184371948e-01 1.898736059665679932e-01 8.028757572174072266e-02 8.074614219367504120e-03 -1.364365220069885254e-01 3.403248190879821777e-01 2.023665308952331543e-01 -3.798633068799972534e-02 3.970524370670318604e-01 -2.194915711879730225e-01 -6.965972483158111572e-02 -1.301155537366867065e-01 -5.386421456933021545e-03 6.240927800536155701e-02 4.057922661304473877e-01 3.345182631164789200e-03 5.574829131364822388e-02 1.102546527981758118e-01 7.672353833913803101e-02
-3.688340261578559875e-02 -3.407762944698333740e-02 -3.814738988876342773e-01 -2.914045453071594238e-01 1.614106595516204834e-01 -1.112776547670364380e-01 -5.958867445588111877e-02 2.212673723697662354e-01 1.921124309301376343e-01 1.212156489491462708e-01 -4.058873280882835388e-02 -5.632178857922554016e-02 2.735357284545898438e-01 1.336422264575958252e-01 -8.312818408012390137e-02 -1.016966477036476135e-01 9.349334239959716797e-02 -3.239616751670837402e-02 3.035592138767242432e-01 -2.103868685662746429e-02 -1.465964317321777344e-01 -1.622880101203918457e-01 -2.822557985782623291e-01 9.865759313106536865e-02 -2.277544736862182617e-01 -1.424715071916580200e-01 -9.124454855918884277e-02 3.064727783203125000e-01 1.268048654310405254e-03 3.069874942302703857e-01 3.463463112711906433e-02 1.624081470072269440e-02
-2.985660918056964874e-02 1.716292947530746460e-01 7.918006926774978638e-02 -2.882132492959499359e-02 2.361870855093002319e-01 -1.632944643497467041e-01 1.434017866849899292e-01 7.883009314537048340e-02 -1.201420724391937256e-01 2.052779346704483032e-01 -1.386143714189529419e-01 8.512091636657714844e-02 5.004642009735107422e-01 -3.069843649864196777e-01 3.397731576114892960e-03 -1.946915127336978912e-02 1.977903395891189575e-01 7.203603535890579224e-02 -4.004245251417160034e-02 1.652060449123382568e-01 -8.791740983724594116e-02 3.555479347705841064e-01 -5.652423948049545288e-02 1.783574968576431274e-01 -2.121767848730087280e-01 -1.278880089521408081e-01 1.972850561141967773e-01 9.700288623571395874e-02 -2.412463910877704620e-02 2.547359466552734375e-01 7.666672021150588989e-02 -4.224732145667076111e-02
2.637494802474975586e-01 2.699879370629787445e-02 -8.665139228105545044e-02 -2.230756431818008423e-01 -9.583265334367752075e-02 -1.009345725178718567e-01 -7.398762553930282593e-02 -1.454452127218246460e-01 -3.776916116476058960e-02 -1.046973615884780884e-01 9.175179898738861084e-02 -1.965744942426681519e-01 1.572236865758895874e-01 -2.490889728069305420e-01 2.680993080139160156e-01 -7.921142876148223877e-02 5.261206254363059998e-02 6.678306311368942261e-02 -1.969290822744369507e-01 2.291646301746368408e-01 -2.935967743396759033e-01 1.778649389743804932e-01 7.663119584321975708e-02 3.371266126632690430e-01 -3.713639676570892334e-01 6.612867116928100586e-02 2.313691973686218262e-01 7.523870468139648438e-02 1.230966374278068542e-01 -8.221216499805450439e-03 1.877751946449279785e-01 -1.192799583077430725e-01
-9.535536519251763821e-04 -1.380471289157867432e-01 -2.946305871009826660e-01 -1.640071868896484375e-01 1.229711845517158508e-01 -2.300625108182430267e-02 1.401584446430206299e-01 -3.973146528005599976e-02 -2.138033956289291382e-01 1.748053580522537231e-01 -2.455832809209823608e-02 2.596918120980262756e-02 -8.363758772611618042e-02 -1.571284979581832886e-01 4.951696097850799561e-01 -5.052231252193450928e-02 1.172329634428024292e-01 -1.246549412608146667e-01 2.421858012676239014e-01 1.590531766414642334e-01 -9.360393136739730835e-02 2.564682066440582275e-01 -1.212340444326400757e-01 -7.907079905271530151e-02 -2.034772932529449463e-01 -1.035194769501686096e-01 7.609809935092926025e-02 1.191065609455108643e-01 -9.682337939739227295e-02 3.434152901172637939e-01 -1.374760568141937256e-01 -2.153113931417465210e-01
-3.042888939380645752e-01 -1.959523111581802368e-01 -4.119185507297515869e-01 4.165558889508247375e-02 -8.294970542192459106e-02 -2.629770636558532715e-01 6.829740107059478760e-02 2.207252234220504761e-01 -6.358648836612701416e-02 -1.055528745055198669e-01 1.190317869186401367e-01 -2.957267919555306435e-03 1.257673203945159912e-01 -6.323234643787145615e-03 2.733821868896484375e-01 -1.672873049974441528e-01 -4.311988502740859985e-02 -4.115647822618484497e-02 1.597254872322082520e-01 2.029421031475067139e-01 -1.689736694097518921e-01 1.538650393486022949e-01 -1.345461905002593994e-01 1.623090207576751709e-01 -3.168735802173614502e-01 -1.035506948828697205e-01 1.173603609204292297e-01 1.349562257528305054e-01 -9.557014703750610352e-02 2.882982194423675537e-01 6.730316579341888428e-02 -1.158144548535346985e-01
5.637495964765548706e-02 -1.647860705852508545e-01 -1.617722213268280029e-01 -6.524231284856796265e-02 -3.727872390300035477e-03 1.559237241744995117e-01 1.148632094264030457e-01 2.535583078861236572e-01 -3.438186347484588623e-01 2.417913973331451416e-01 8.024794980883598328e-03 -1.236767508089542389e-02 2.764652073383331299e-01 -5.450014770030975342e-02 2.033766657114028931e-01 -2.616600096225738525e-01 2.595681883394718170e-02 -1.035105343908071518e-02 6.391689926385879517e-02 2.004401385784149170e-02 6.549809873104095459e-02 2.036743909120559692e-01 -1.542581319808959961e-01 1.008337289094924927e-01 -3.123140633106231689e-01 -1.532223075628280640e-02 -1.378435268998146057e-02 3.498224318027496338e-01 -2.516091763973236084e-01 -2.282109111547470093e-02 1.196581348776817322e-01 -2.963364422321319580e-01
1.672078371047973633e-01 1.213751956820487976e-01 -3.246181011199951172e-01 -3.845032751560211182e-01 1.246159300208091736e-01 1.868323743110522628e-04 2.311939150094985962e-01 -2.519088387489318848e-01 -2.260657250881195068e-01 2.086483128368854523e-02 3.727497756481170654e-01 -1.260019093751907349e-01 5.868635699152946472e-02 -1.500539183616638184e-01 -4.350398853421211243e-02 1.061035227030515671e-02 2.251757681369781494e-01 1.106320843100547791e-01 -1.043857559561729431e-01 -6.454699486494064331e-02 -5.063564702868461609e-02 1.521582454442977905e-01 1.034372523427009583e-01 2.140396386384963989e-01 -1.141046173870563507e-02 -4.843981564044952393e-02 4.835012927651405334e-02 6.649166345596313477e-03 1.968489587306976318e-01 1.767859160900115967e-01 2.459221333265304565e-01 -2.043357789516448975e-01
2.002307772636413574e-01 7.146525382995605469e-02 -1.989721208810806274e-01 -6.928070634603500366e-02 8.490248769521713257e-02 -2.877107858657836914e-01 -5.301047861576080322e-02 -2.163270674645900726e-02 7.895541936159133911e-02 1.641170531511306763e-01 1.539462655782699585e-01 -6.344294548034667969e-02 7.411298900842666626e-02 -5.093638226389884949e-02 8.067957824096083641e-04 -2.076758146286010742e-01 -5.936562549322843552e-03 6.048003584146499634e-02 -1.325764358043670654e-01 8.384207636117935181e-02 -2.985236346721649170e-01 -4.701882228255271912e-02 3.324963152408599854e-01 1.891485899686813354e-01 -2.151575237512588501e-01 -2.183033525943756104e-01 8.785817027091979980e-02 1.152495667338371277e-01 1.213290616869926453e-01 6.894525140523910522e-02 5.204272270202636719e-01 1.838756799697875977e-01
2.503009163774549961e-04 -1.094247177243232727e-01 -1.286593228578567505e-01 -1.299396604299545288e-01 1.579482108354568481e-01 -1.578430086374282837e-01 1.172542497515678406e-01 8.402381092309951782e-02 8.841029554605484009e-02 3.900416493415832520e-01 2.552319467067718506e-01 2.138227820396423340e-01 1.605956815183162689e-03 -2.004001438617706299e-01 -1.622713170945644379e-02 4.376557469367980957e-02 1.213342994451522827e-01 7.007830590009689331e-02 2.174595743417739868e-01 -1.224030391313135624e-03 -1.797622740268707275e-01 2.486419081687927246e-01 9.728619456291198730e-02 2.720476090908050537e-01 -4.073917865753173828e-01 -5.926748737692832947e-03 1.429947018623352051e-01 3.122113645076751709e-01 1.631406247615814209e-01 6.980808451771736145e-03 -1.248521804809570312e-01 -7.125604897737503052e-03
2.633099555969238281e-01 -8.442291617393493652e-02 -2.195552736520767212e-01 4.067275300621986389e-02 2.275458164513111115e-02 -1.100058183073997498e-01 1.873840242624282837e-01 7.313655316829681396e-02 -8.749747276306152344e-02 7.538327574729919434e-02 3.943283576518297195e-03 2.032300829887390137e-02 3.382973968982696533e-01 2.584689557552337646e-01 3.975757062435150146e-01 -2.175398916006088257e-01 2.074036449193954468e-01 2.821532636880874634e-02 -6.444025039672851562e-02 1.371071022003889084e-02 -7.818713039159774780e-02 1.213450282812118530e-01 -1.114766746759414673e-01 -7.881651818752288818e-02 -2.239765524864196777e-01 -1.786247789859771729e-01 1.536794602870941162e-01 2.498977333307266235e-01 -2.495849281549453735e-01 -8.962276577949523926e-02 3.013016283512115479e-01 -5.759223550558090210e-02
-1.699189990758895874e-01 -3.219329118728637695e-01 -2.710528075695037842e-01 1.573595963418483734e-02 -9.439972229301929474e-03 -7.262632250785827637e-02 -2.285500802099704742e-02 -1.469771116971969604e-01 -2.842714190483093262e-01 3.006183728575706482e-02 5.403628945350646973e-02 1.544674038887023926e-01 7.317911088466644287e-02 -2.212352454662322998e-01 1.437336299568414688e-02 -2.385676652193069458e-01 1.865491122007369995e-01 1.225723624229431152e-01 -1.734076999127864838e-02 -3.427674174308776855e-01 -1.773647814989089966e-01 -3.277621418237686157e-02 3.454596549272537231e-02 1.487098634243011475e-01 -2.744536399841308594e-01 1.280548274517059326e-01 7.122875005006790161e-02 2.402040064334869385e-01 -3.331784605979919434e-01 2.188665568828582764e-01 5.090469866991043091e-02 8.315275609493255615e-02
1.663343608379364014e-01 -2.386086620390415192e-02 -4.037846922874450684e-01 -7.220299541950225830e-02 -7.216133177280426025e-02 1.768790632486343384e-01 -8.208400756120681763e-02 3.637959808111190796e-02 -1.307809948921203613e-01 6.387390941381454468e-02 2.352456748485565186e-01 6.833478808403015137e-02 -1.208718344569206238e-01 -7.793689519166946411e-02 1.842656917870044708e-02 -3.039913177490234375e-01 2.790055572986602783e-01 -1.819381117820739746e-01 9.237077087163925171e-02 1.404250413179397583e-01 2.018857598304748535e-01 -8.410872519016265869e-02 -5.012965574860572815e-02 2.523530721664428711e-01 3.370802849531173706e-02 -1.372686177492141724e-01 3.155070543289184570e-01 3.051823377609252930e-01 -1.285695135593414307e-01 1.359013020992279053e-01 2.244477421045303345e-01 -1.143026053905487061e-01
1.305775344371795654e-01 -3.690364062786102295e-01 -1.182104125618934631e-01 -2.069512754678726196e-02 1.671385392546653748e-02 -4.682947695255279541e-02 8.364991843700408936e-02 1.235369220376014709e-01 -1.253598332405090332e-01 2.320873886346817017e-01 1.235166937112808228e-02 2.964016497135162354e-01 -1.486432105302810669e-01 -2.699937671422958374e-02 -4.722922574728727341e-03 2.854253351688385010e-02 1.279090046882629395e-01 -2.474478632211685181e-01 8.803299069404602051e-02 2.129424177110195160e-02 -1.096961647272109985e-02 9.345107828266918659e-04 1.003639698028564453e-01 1.699654459953308105e-01 -3.101739287376403809e-01 -9.183142334222793579e-02 -1.360686421394348145e-01 4.040958881378173828e-01 -2.475639134645462036e-01 2.557985484600067139e-01 1.690669208765029907e-01 -2.444411516189575195e-01
4.507636129856109619e-01 -5.021485686302185059e-02 -1.423267126083374023e-01 -1.214027628302574158e-01 3.190771117806434631e-02 -1.252189874649047852e-01 -5.473265051841735840e-02 -2.565971910953521729e-01 -2.005631625652313232e-01 2.885359525680541992e-01 -1.171559989452362061e-01 2.698600292205810547e-01 1.831904053688049316e-01 -1.173889935016632080e-01 -4.324744269251823425e-02 -1.747751235961914062e-01 -2.458530478179454803e-03 1.186202242970466614e-01 -6.680740416049957275e-02 2.061365544795989990e-02 1.409066319465637207e-01 1.489708274602890015e-01 -6.508642341941595078e-03 -2.761552855372428894e-02 -3.972281813621520996e-01 9.389109164476394653e-02 8.426634967327117920e-02 2.247828990221023560e-01 -1.535063236951828003e-01 2.030786871910095215e-01 9.336838126182556152e-02 1.562107503414154053e-01
1.155845820903778076e-01 -5.736555904150009155e-02 -1.388002485036849976e-01 -2.608714997768402100e-01 -1.342872828245162964e-01 -1.182273700833320618e-01 1.021195575594902039e-01 4.941789805889129639e-02 -1.390947103500366211e-01 -9.775663167238235474e-02 -1.254420131444931030e-01 9.681937098503112793e-02 1.429176628589630127e-01 -8.418285287916660309e-03 1.554276645183563232e-01 4.062228277325630188e-02 3.001969456672668457e-01 -1.651365160942077637e-01 3.139726072549819946e-02 2.553508989512920380e-02 -5.150434374809265137e-01 2.672109603881835938e-01 1.293223947286605835e-01 -8.719631284475326538e-02 4.419593885540962219e-02 -5.852219462394714355e-02 9.219770878553390503e-02 3.428779542446136475e-01 -4.596715793013572693e-02 3.279564976692199707e-01 6.159880384802818298e-02 -1.609327644109725952e-01
7.955872453749179840e-03 -4.143994301557540894e-02 -1.127051264047622681e-01 -4.036110639572143555e-01 2.235043793916702271e-01 2.201137989759445190e-01 -5.054024979472160339e-02 1.203971803188323975e-01 1.964691579341888428e-01 3.054459095001220703e-01 6.152576580643653870e-02 2.675201892852783203e-01 2.783299684524536133e-01 -2.515910267829895020e-01 1.433197408914566040e-01 -7.625112682580947876e-02 2.862902581691741943e-01 -1.188676655292510986e-01 1.471385955810546875e-01 -2.211288921535015106e-02 -2.101719081401824951e-01 -5.813515558838844299e-02 -1.670847535133361816e-01 -6.581075489521026611e-03 -3.533086180686950684e-02 -2.275870740413665771e-02 4.414752125740051270e-02 3.190283775329589844e-01 -5.613446235656738281e-03 -8.135457336902618408e-02 1.235488280653953552e-01 -1.078851744532585144e-01
-5.369096994400024414e-02 1.180297508835792542e-01 -3.697182834148406982e-01 -7.273433357477188110e-02 -1.131065562367439270e-01 -1.249631345272064209e-01 9.024341404438018799e-02 -1.471182145178318024e-02 -3.621620684862136841e-02 2.506529688835144043e-01 2.827706746757030487e-02 -5.404672585427761078e-03 2.015053331851959229e-01 1.841128319501876831e-01 1.155987903475761414e-01 -4.327958822250366211e-01 -1.389993634074926376e-02 -1.923718005418777466e-01 1.572042256593704224e-01 1.131008416414260864e-01 -5.504002049565315247e-02 -3.252165392041206360e-02 -8.257504552602767944e-03 2.433495521545410156e-01 -3.395472466945648193e-02 -2.407424896955490112e-02 1.125574409961700439e-01 2.255275398492813110e-01 1.837538629770278931e-01 4.648002088069915771e-01 1.145623624324798584e-02 -1.049339845776557922e-01
1.137533634901046753e-01 -6.183090806007385254e-02 -1.393514573574066162e-01 -1.958799362182617188e-01 -1.840119063854217529e-01 2.317341566085815430e-01 -4.398616030812263489e-02 3.249239176511764526e-02 -1.062750592827796936e-01 1.249045953154563904e-01 2.719109654426574707e-01 1.140683293342590332e-01 1.139379218220710754e-01 -2.507917955517768860e-02 -2.978199161589145660e-02 -3.402518033981323242e-01 4.510613624006509781e-03 -1.662684977054595947e-01 -5.234843119978904724e-02 -1.073552444577217102e-01 -1.536036282777786255e-01 1.709179580211639404e-02 2.814405560493469238e-01 -1.078760996460914612e-01 -4.971043169498443604e-01 -6.471409648656845093e-02 -5.672916769981384277e-03 2.422964423894882202e-01 1.177990436553955078e-01 3.589368658140301704e-03 3.296963870525360107e-01 3.863831982016563416e-02
-1.077434420585632324e-01 1.300660222768783569e-01 -2.615604996681213379e-01 -1.456206478178501129e-02 2.306331545114517212e-01 -2.644474804401397705e-01 1.664873659610748291e-01 1.348350793123245239e-01 7.782399654388427734e-02 2.826644182205200195e-01 2.657833695411682129e-01 1.297045946121215820e-01 1.028126329183578491e-01 6.544571369886398315e-02 7.733282446861267090e-02 3.163723275065422058e-02 9.120631217956542969e-02 -1.463710665702819824e-01 1.618488430976867676e-01 4.409993439912796021e-02 -1.778387129306793213e-01 1.490916758775711060e-01 1.350807212293148041e-02 3.174173235893249512e-01 -2.501884996891021729e-01 -1.534293889999389648e-01 4.086717963218688965e-01 2.178802043199539185e-01 -1.430858522653579712e-01 -3.854328393936157227e-02 -6.756094750016927719e-03 -5.720906332135200500e-02
-3.918300569057464600e-02 1.446220576763153076e-01 -1.254696398973464966e-01 -1.360482871532440186e-01 7.175061106681823730e-02 -1.613687872886657715e-01 2.481241673231124878e-01 1.603505611419677734e-01 -1.015919297933578491e-01 -8.359217643737792969e-02 -1.381843835115432739e-01 -2.203286811709403992e-02 2.653580605983734131e-01 -2.122455686330795288e-01 -1.517765223979949951e-01 -1.240352392196655273e-01 3.167853653430938721e-01 -2.121447771787643433e-01 1.350151598453521729e-01 2.774055004119873047e-01 -1.388315856456756592e-01 8.261780440807342529e-02 -2.096455544233322144e-02 -9.904585778713226318e-02 -3.163821101188659668e-01 4.936836659908294678e-02 2.708626352250576019e-02 1.712715178728103638e-01 1.097513511776924133e-01 1.377040147781372070e-01 4.377089142799377441e-01 4.436815902590751648e-02
-6.694132089614868164e-02 -2.897004783153533936e-01 -2.114365547895431519e-01 -3.630789816379547119e-01 4.313874244689941406e-02 2.161518484354019165e-01 -1.675352752208709717e-01 -7.177109830081462860e-03 8.163411170244216919e-02 1.248442381620407104e-01 8.830270171165466309e-02 3.496502041816711426e-01 2.814950346946716309e-01 -9.135431051254272461e-02 2.906746268272399902e-01 -2.264140248298645020e-01 3.026861548423767090e-01 -3.435595706105232239e-02 5.688691046088933945e-03 -2.297473698854446411e-02 -1.563568413257598877e-01 -1.495747864246368408e-01 -2.195694297552108765e-01 -6.271454691886901855e-02 -1.929252967238426208e-02 6.208427995443344116e-02 2.516189031302928925e-02 2.575187385082244873e-01 -2.169803949072957039e-03 -5.590844433754682541e-03 1.355939656496047974e-01 -2.819471620023250580e-02
6.031553074717521667e-02 -7.117300480604171753e-02 1.276540309190750122e-01 -3.226085379719734192e-02 2.705935016274452209e-02 -1.894429624080657959e-01 3.894845396280288696e-02 2.830401808023452759e-02 -3.762186765670776367e-01 1.232226341962814331e-01 -3.220621496438980103e-02 1.171075459569692612e-02 2.541943788528442383e-01 4.554870724678039551e-02 1.614441722631454468e-02 5.871523916721343994e-02 3.977917134761810303e-01 -4.956554993987083435e-02 -6.444401107728481293e-03 1.630313098430633545e-01 -3.669808208942413330e-01 2.681557238101959229e-01 1.967917978763580322e-01 7.792134582996368408e-02 4.200195148587226868e-02 -1.970211267471313477e-01 -1.175329089164733887e-01 3.221870958805084229e-01 -3.611379861831665039e-02 1.450007855892181396e-01 2.957439124584197998e-01 5.841804668307304382e-03
5.254137516021728516e-02 -1.486651599407196045e-01 -1.574396044015884399e-01 -3.670242428779602051e-01 1.399445831775665283e-01 -1.936793029308319092e-01 -2.230090647935867310e-01 -1.017625108361244202e-01 1.988627910614013672e-01 3.002689480781555176e-01 -4.018134251236915588e-02 1.171442419290542603e-01 1.830875873565673828e-01 -1.700953841209411621e-01 9.516808390617370605e-02 3.323471173644065857e-02 -8.251425623893737793e-02 6.754434108734130859e-02 1.058697476983070374e-01 4.357104748487472534e-02 -1.493125706911087036e-01 2.308082282543182373e-01 5.739457160234451294e-02 1.748775988817214966e-01 -3.013625741004943848e-01 1.448904126882553101e-01 2.779728770256042480e-01 1.819941401481628418e-01 -2.596751227974891663e-02 3.398232758045196533e-01 6.095735728740692139e-02 -6.931850314140319824e-02
2.250365912914276123e-01 -1.341768205165863037e-01 -2.930386066436767578e-01 -3.658228218555450439e-01 1.815022826194763184e-01 2.830371446907520294e-02 2.872996032238006592e-01 -2.721289172768592834e-02 -1.347895860671997070e-01 6.499232351779937744e-02 1.875368505716323853e-01 1.217371225357055664e-01 1.797741502523422241e-01 5.814603343605995178e-02 -9.495592676103115082e-03 9.033856540918350220e-02 1.579253375530242920e-02 -1.010625287890434265e-01 1.672809720039367676e-01 -2.815487086772918701e-01 -3.788090944290161133e-01 -5.492847412824630737e-02 -3.626663004979491234e-03 1.678880862891674042e-02 -2.309571355581283569e-01 5.361723527312278748e-02 4.739112034440040588e-02 1.344214528799057007e-01 -1.226758956909179688e-01 -1.415607035160064697e-01 2.068472653627395630e-01 -2.436566650867462158e-01
-7.534515857696533203e-02 -1.587904393672943115e-01 -3.503064811229705811e-01 -3.221043944358825684e-01 1.568164527416229248e-01 -1.067448481917381287e-01 -8.322755247354507446e-02 2.002419680356979370e-01 -7.569702714681625366e-02 1.942919343709945679e-01 8.130972087383270264e-02 3.096072673797607422e-01 5.402290076017379761e-02 1.398567706346511841e-01 -1.316439211368560791e-01 -1.844151020050048828e-01 -4.817985370755195618e-02 1.680023968219757080e-01 -7.545323669910430908e-02 2.668475210666656494e-01 1.360919512808322906e-02 8.878105133771896362e-02 1.880074739456176758e-01 1.984807997941970825e-01 -1.083535179495811462e-01 -2.260942608118057251e-01 -1.408735364675521851e-01 2.811070680618286133e-01 -1.677026450634002686e-01 1.247948557138442993e-01 9.860870242118835449e-02 -1.856499612331390381e-01
-1.978770196437835693e-01 1.165675893425941467e-01 -7.914693653583526611e-02 -3.420647978782653809e-01 1.058363914489746094e-01 -1.297541260719299316e-01 2.237360179424285889e-01 -9.506571292877197266e-02 -1.752859503030776978e-01 1.575859263539314270e-02 -5.863784998655319214e-02 -8.074688166379928589e-02 3.597608208656311035e-01 -2.043705433607101440e-01 1.465915292501449585e-01 -4.670952260494232178e-02 7.303545624017715454e-02 -2.433862835168838501e-01 -1.748176068067550659e-01 5.808456614613533020e-02 -1.103959456086158752e-01 4.137616753578186035e-01 5.927541106939315796e-02 1.700594574213027954e-01 -1.298999637365341187e-01 -2.600860595703125000e-01 4.057544097304344177e-02 2.424372434616088867e-01 5.165564268827438354e-02 6.045101210474967957e-02 1.534559279680252075e-01 -1.091574728488922119e-01
-1.857257634401321411e-01 4.367552325129508972e-02 -1.108107641339302063e-01 -1.150704249739646912e-01 1.829552501440048218e-01 -1.944081634283065796e-01 -3.619775176048278809e-02 1.544193457812070847e-02 -1.551498323678970337e-01 1.648448556661605835e-01 4.450619220733642578e-02 3.096834570169448853e-02 3.365794569253921509e-02 -8.140230178833007812e-02 2.841459214687347412e-01 -1.970208287239074707e-01 4.219888895750045776e-02 -2.212861031293869019e-01 1.333220899105072021e-01 5.881286039948463440e-02 -7.805407792329788208e-02 3.792250752449035645e-01 -1.185443699359893799e-01 -1.461618579924106598e-02 -1.849914044141769409e-01 2.198757976293563843e-01 1.260109012946486473e-03 4.185002744197845459e-01 -2.029818445444107056e-01 3.429955542087554932e-01 7.246338576078414917e-02 -1.606221795082092285e-01
2.785455286502838135e-01 -4.290296137332916260e-02 -2.990748286247253418e-01 -2.689550817012786865e-01 -9.992630779743194580e-02 -7.894453406333923340e-02 -2.150547951459884644e-01 -2.194186300039291382e-01 2.828908897936344147e-02 1.188690662384033203e-01 1.546675711870193481e-01 -3.477400401607155800e-03 9.205579012632369995e-02 -7.252860814332962036e-02 4.071261733770370483e-02 -1.380125880241394043e-01 7.837267965078353882e-02 1.335766445845365524e-02 1.171896681189537048e-01 -7.503914833068847656e-02 -1.760875880718231201e-01 1.739231050014495850e-01 1.502070724964141846e-01 2.440436929464340210e-02 -1.948231160640716553e-01 2.393546849489212036e-01 1.817880719900131226e-01 2.480274736881256104e-01 -1.855103969573974609e-01 7.826032489538192749e-02 4.247870445251464844e-01 -2.323402017354965210e-01
4.601553827524185181e-02 -2.633594572544097900e-01 -3.735776543617248535e-01 -1.451458930969238281e-01 -1.676169037818908691e-01 1.079314947128295898e-01 3.853990882635116577e-02 3.050668165087699890e-02 -1.053307764232158661e-02 7.889968156814575195e-02 1.525413058698177338e-02 -1.027934625744819641e-01 3.076914884150028229e-02 -1.710466891527175903e-01 6.901723146438598633e-02 -1.148469969630241394e-01 2.233020216226577759e-01 -7.777068763971328735e-02 1.069781854748725891e-01 3.440780341625213623e-01 1.140868663787841797e-01 -1.484194397926330566e-01 -2.585541605949401855e-01 2.347993105649948120e-01 -1.645276844501495361e-01 -1.558455079793930054e-01 -8.242665976285934448e-02 3.777508735656738281e-01 -5.241779610514640808e-02 4.470510035753250122e-02 3.221305608749389648e-01 -9.116696566343307495e-02
3.200391829013824463e-01 -2.688522636890411377e-02 -7.988046854734420776e-02 -1.384892314672470093e-01 -5.239352583885192871e-02 1.585201025009155273e-01 3.137610107660293579e-02 -3.465681970119476318e-01 6.893221288919448853e-02 -7.804382592439651489e-02 1.024189591407775879e-02 1.543042361736297607e-01 1.450246572494506836e-01 -2.086705900728702545e-02 3.465229868888854980e-01 -1.501198709011077881e-01 1.014257818460464478e-01 1.192816421389579773e-01 1.046954374760389328e-02 -7.181270420551300049e-02 -4.521187022328376770e-02 4.037844017148017883e-02 -2.806935645639896393e-02 2.556268274784088135e-01 -3.867587149143218994e-01 -8.094634860754013062e-02 -7.543323189020156860e-02 1.879236698150634766e-01 1.763357520103454590e-01 1.717233508825302124e-01 2.396849095821380615e-01 -3.297328650951385498e-01
-3.034427762031555176e-03 -1.099884510040283203e-01 -1.072770208120346069e-01 -3.372684121131896973e-01 4.301290586590766907e-02 -8.394231647253036499e-02 7.487113028764724731e-02 -2.330186963081359863e-02 2.589711546897888184e-02 2.661512196063995361e-01 2.129589617252349854e-01 3.101828098297119141e-01 3.104422613978385925e-02 -1.165008023381233215e-01 -2.377285249531269073e-02 1.267738193273544312e-01 4.989003017544746399e-02 3.824420506134629250e-03 2.075209468603134155e-01 1.947466880083084106e-01 -6.117618829011917114e-02 6.181449443101882935e-02 4.622748494148254395e-02 1.787908375263214111e-01 -3.960617482662200928e-01 -1.892426311969757080e-01 2.605390548706054688e-01 3.644224405288696289e-01 2.006177455186843872e-01 -2.114007063210010529e-02 -1.437773108482360840e-01 1.531512141227722168e-01
2.818387933075428009e-02 -9.619469195604324341e-02 -1.715472787618637085e-01 -2.063459604978561401e-01 4.580616205930709839e-02 1.910753250122070312e-01 1.402775198221206665e-01 1.075855866074562073e-01 -3.276465535163879395e-01 3.625288307666778564e-01 -2.502321004867553711e-01 1.672716625034809113e-02 1.199793443083763123e-01 -1.525326073169708252e-02 8.229793608188629150e-02 -2.288104295730590820e-01 1.488735973834991455e-01 -1.710574775934219360e-01 5.510735511779785156e-02 1.701126545667648315e-01 -9.568712860345840454e-02 7.116651535034179688e-02 -6.986189633607864380e-02 1.960047185420989990e-01 -3.020586669445037842e-01 -6.515171378850936890e-02 -8.348787669092416763e-04 3.326592445373535156e-01 -2.074305117130279541e-01 -1.277433186769485474e-01 1.420168131589889526e-01 -2.146502882242202759e-01
3.553404211997985840e-01 -2.097459696233272552e-02 -1.067746877670288086e-01 -1.248391717672348022e-01 -4.876073449850082397e-02 2.562707057222723961e-03 2.418185584247112274e-02 -2.554468996822834015e-02 -2.356410026550292969e-01 4.660758003592491150e-02 -1.320473998785018921e-01 1.708502322435379028e-01 -1.097248196601867676e-01 1.087248884141445160e-02 1.802404820919036865e-01 -3.817415237426757812e-02 2.615181803703308105e-01 -2.016669958829879761e-01 -3.088319115340709686e-02 -1.648482084274291992e-01 -1.581112295389175415e-01 -1.595528423786163330e-01 -8.162143826484680176e-02 1.955085247755050659e-01 -1.478626579046249390e-01 -5.026031285524368286e-02 2.814604341983795166e-01 4.542299509048461914e-01 -1.399739384651184082e-01 1.518904417753219604e-01 3.010990023612976074e-01 1.283307671546936035e-01
3.772110342979431152e-01 1.008389666676521301e-01 -4.666533321142196655e-03 -1.017213240265846252e-01 -8.200000971555709839e-02 1.107168644666671753e-01 -2.634692192077636719e-01 2.649523504078388214e-02 5.196316912770271301e-02 1.019542962312698364e-01 6.416407972574234009e-02 2.163624912500381470e-01 1.920239031314849854e-01 -1.395827531814575195e-01 2.912646234035491943e-01 -2.722243964672088623e-01 1.431150138378143311e-01 -2.162360697984695435e-01 1.464398652315139771e-01 1.821799278259277344e-01 -1.888414621353149414e-01 2.592687010765075684e-01 3.563962876796722412e-02 2.472757846117019653e-01 -1.642369180917739868e-01 -9.940862655639648438e-02 3.515477478504180908e-02 4.785434901714324951e-02 1.200925335288047791e-01 2.535219117999076843e-02 3.050547540187835693e-01 1.818671375513076782e-01
1.755036711692810059e-01 -9.468714147806167603e-02 -1.991283893585205078e-01 -5.896165594458580017e-02 -2.541880905628204346e-01 1.758008301258087158e-01 -1.304506659507751465e-01 -6.208013743162155151e-03 -1.120943725109100342e-01 1.621523946523666382e-01 3.527367711067199707e-01 -1.051771193742752075e-01 3.115878999233245850e-01 -2.679426074028015137e-01 2.029391974210739136e-01 -2.641840279102325439e-02 6.897287815809249878e-02 -1.656324267387390137e-01 5.042949691414833069e-02 1.098837703466415405e-01 -2.270396426320075989e-02 -3.820486739277839661e-02 -2.681062184274196625e-02 3.311000764369964600e-01 -2.341356128454208374e-01 -1.471568644046783447e-01 6.322251260280609131e-02 2.195488214492797852e-01 -2.920452356338500977e-01 -1.319647580385208130e-01 1.695340424776077271e-01 -1.318796817213296890e-02
-2.451717555522918701e-01 -4.912767559289932251e-02 -3.722704350948333740e-01 -2.533141672611236572e-01 -1.129281427711248398e-02 -1.888860017061233521e-01 -1.124993562698364258e-01 4.085714742541313171e-02 2.875148952007293701e-01 9.675324545241892338e-04 2.697002701461315155e-02 -2.424236573278903961e-02 1.776324212551116943e-01 -7.950576394796371460e-02 -4.685290623456239700e-03 -2.886305749416351318e-01 1.923007816076278687e-01 -5.562691390514373779e-02 2.612793445587158203e-01 1.040309146046638489e-01 -1.930831074714660645e-01 -1.056436672806739807e-01 -2.239336222410202026e-01 -2.321243472397327423e-02 -2.463780045509338379e-01 -1.011819168925285339e-01 -1.247908696532249451e-01 2.319317460060119629e-01 6.179226562380790710e-02 3.264839649200439453e-01 9.966943413019180298e-02 2.166490256786346436e-02
1.722688525915145874e-01 -1.757476776838302612e-01 -3.797377645969390869e-01 -1.333847194910049438e-01 -2.823742032051086426e-01 3.841097652912139893e-02 -6.780386716127395630e-02 -5.734666436910629272e-02 -2.213470488786697388e-01 1.524153053760528564e-01 2.389518767595291138e-01 -8.374173194169998169e-02 6.952282786369323730e-02 -2.902475185692310333e-02 1.378097087144851685e-01 -1.996916383504867554e-01 1.919001042842864990e-01 -4.688364453613758087e-03 1.318044960498809814e-01 -1.034463569521903992e-02 2.581224739551544189e-01 1.383941173553466797e-01 -6.519144400954246521e-03 2.783558964729309082e-01 -1.925624758005142212e-01 -2.741307318210601807e-01 7.520861923694610596e-02 1.310758888721466064e-01 -3.565256297588348389e-02 -3.820413723587989807e-02 3.475122749805450439e-01 -1.061851382255554199e-01
1.230544298887252808e-01 -5.576393380761146545e-02 -1.687118411064147949e-01 -1.529170423746109009e-01 2.854672372341156006e-01 -2.151697427034378052e-01 -8.866705000400543213e-02 -2.376620769500732422e-01 -2.754045836627483368e-02 -2.501831948757171631e-02 -1.355858743190765381e-01 -4.839453846216201782e-02 -1.851242594420909882e-02 -9.699661284685134888e-02 2.088744938373565674e-01 -2.951448857784271240e-01 3.620067238807678223e-02 8.509057015180587769e-02 1.201896145939826965e-01 9.565807133913040161e-02 6.114151328802108765e-02 1.578458398580551147e-01 1.307179927825927734e-01 4.711836278438568115e-01 -2.212354689836502075e-01 -9.072761982679367065e-02 -1.761815249919891357e-01 1.747538149356842041e-01 -1.401264071464538574e-01 -4.286492709070444107e-03 1.939794272184371948e-01 3.150031566619873047e-01
1.222734749317169189e-01 1.301085669547319412e-02 -5.874618515372276306e-02 -3.695740699768066406e-01 1.371343582868576050e-01 1.735308952629566193e-02 2.107668817043304443e-01 -6.727015972137451172e-02 -1.071386933326721191e-01 -1.482035815715789795e-01 -4.331891983747482300e-02 2.013647109270095825e-01 1.337635368108749390e-01 -3.919856995344161987e-02 2.274500876665115356e-01 -8.655118942260742188e-02 1.348423957824707031e-01 -9.698538482189178467e-02 1.235387623310089111e-01 -6.368890404701232910e-02 -2.863570749759674072e-01 4.487494826316833496e-01 1.022835448384284973e-01 -1.338669657707214355e-01 1.704868078231811523e-01 -1.656695008277893066e-01 2.720702588558197021e-01 1.969032436609268188e-01 -1.260927468538284302e-01 1.833691745996475220e-01 1.111388653516769409e-01 -1.800594329833984375e-01
-1.332608610391616821e-01 -9.927732497453689575e-02 -1.467255204916000366e-01 -1.617228239774703979e-01 2.920339107513427734e-01 -5.318755283951759338e-02 1.102708131074905396e-01 -1.195631474256515503e-01 -6.283651292324066162e-02 1.358275711536407471e-01 2.434278139844536781e-03 1.034322530031204224e-01 3.311957716941833496e-01 -1.895603388547897339e-01 -1.585898399353027344e-01 1.328204292804002762e-02 3.672168403863906860e-02 1.662552058696746826e-01 -1.039051562547683716e-01 1.069418489933013916e-01 4.887530580163002014e-03 1.162426620721817017e-01 2.096688598394393921e-01 1.892167180776596069e-01 -4.336552619934082031e-01 -1.428133249282836914e-01 -4.059678688645362854e-02 1.990842223167419434e-01 -8.728287369012832642e-02 4.030955135822296143e-01 -1.758371712639927864e-03 2.042493969202041626e-01
3.221434727311134338e-02 2.090847641229629517e-01 -2.029161751270294189e-01 -2.344353795051574707e-01 4.627530574798583984e-01 4.954762756824493408e-03 4.688809439539909363e-02 1.385230571031570435e-01 5.429569259285926819e-02 -2.005594596266746521e-02 -6.839363276958465576e-02 -8.032321184873580933e-02 3.328736126422882080e-01 1.231085229665040970e-02 -2.213942259550094604e-02 1.038529351353645325e-02 7.244790345430374146e-02 -2.063363976776599884e-02 7.782441377639770508e-02 9.095825254917144775e-02 -3.793137371540069580e-01 -7.004744559526443481e-02 6.386769562959671021e-02 -3.830856829881668091e-02 -3.069513738155364990e-01 -7.173814810812473297e-03 8.173794299364089966e-02 3.993788063526153564e-01 9.241418913006782532e-03 1.080060824751853943e-01 1.933654993772506714e-01 1.165849640965461731e-01
1.430987417697906494e-01 -2.038464993238449097e-01 -1.720132529735565186e-01 -2.644883096218109131e-01 1.897507309913635254e-01 2.267392277717590332e-01 2.101120306178927422e-03 -1.068961247801780701e-01 -8.331415802240371704e-02 2.655876874923706055e-01 -5.001031234860420227e-02 -1.269304454326629639e-01 1.670699864625930786e-01 1.311555057764053345e-01 2.104814909398555756e-02 -1.777163892984390259e-01 -3.980034962296485901e-02 6.373921036720275879e-02 -1.814269423484802246e-01 2.916300483047962189e-02 -1.597689092159271240e-01 2.221228629350662231e-01 1.983534991741180420e-01 1.170478463172912598e-01 -1.605974733829498291e-01 -3.595138788223266602e-01 2.712292969226837158e-02 1.092325299978256226e-01 -2.435883730649948120e-01 2.824874818325042725e-01 5.564522743225097656e-02 2.984744012355804443e-01
1.075653657317161560e-01 -1.237217634916305542e-01 -5.606022197753190994e-03 -1.988492012023925781e-01 -9.243885427713394165e-02 -7.542198151350021362e-02 5.559479817748069763e-02 7.047640532255172729e-02 -4.615293443202972412e-02 -1.777893453836441040e-01 -1.478452980518341064e-01 1.300275139510631561e-02 9.702308475971221924e-02 -1.907115280628204346e-01 2.727400958538055420e-01 1.951470226049423218e-01 2.913689911365509033e-01 -2.160048037767410278e-01 1.455298364162445068e-01 -1.908425474539399147e-03 -4.393725991249084473e-01 3.083747625350952148e-01 1.678589382208883762e-03 -1.195097435265779495e-02 1.746897771954536438e-02 -5.380324274301528931e-02 1.953445822000503540e-01 3.462729156017303467e-01 -1.441476941108703613e-01 1.864309012889862061e-01 1.699969470500946045e-01 -1.025413349270820618e-01
1.771953552961349487e-01 -2.102281898260116577e-01 -2.960970997810363770e-01 3.956317156553268433e-02 -2.628093585371971130e-02 -1.997795701026916504e-01 -1.308340877294540405e-01 2.578431367874145508e-02 -2.485785484313964844e-01 -5.554171511903405190e-04 1.225429922342300415e-01 4.513379931449890137e-02 -3.510257601737976074e-02 -2.309525310993194580e-01 1.641141325235366821e-01 -2.189805358648300171e-02 4.056620597839355469e-01 -3.584117889404296875e-01 1.863848976790904999e-02 -3.105301875621080399e-03 -1.003831624984741211e-01 -3.170483559370040894e-02 2.273691296577453613e-01 2.289964258670806885e-01 -1.490947008132934570e-01 2.010483592748641968e-01 8.818016201257705688e-02 1.139269024133682251e-01 -3.075013160705566406e-01 6.596149504184722900e-02 1.407753229141235352e-01 -7.229404151439666748e-02
1.565367132425308228e-01 1.046249922364950180e-02 -1.966879963874816895e-01 -8.453733287751674652e-03 1.910385638475418091e-01 -2.661716043949127197e-01 2.786271274089813232e-01 5.577510595321655273e-02 8.778254501521587372e-03 3.495261967182159424e-01 2.092968672513961792e-01 3.769075274467468262e-01 1.388873159885406494e-01 -1.907825767993927002e-01 2.155353724956512451e-01 2.049816846847534180e-01 1.056738290935754776e-02 -2.381023764610290527e-02 8.482440561056137085e-02 1.663728356361389160e-01 -1.372216939926147461e-01 1.016485542058944702e-01 -1.109291799366474152e-02 1.143645048141479492e-01 -2.473973035812377930e-01 7.318516075611114502e-02 2.461376339197158813e-01 2.204354256391525269e-01 7.331655919551849365e-02 1.446894705295562744e-01 3.728694468736648560e-02 -1.221295446157455444e-01
1.690768450498580933e-01 1.157144010066986084e-01 -2.627470791339874268e-01 -2.015089541673660278e-01 1.267597526311874390e-01 -2.200985252857208252e-01 1.695037037134170532e-01 6.105157732963562012e-02 -8.707502484321594238e-02 1.406968533992767334e-01 1.939125061035156250e-01 4.309931769967079163e-02 1.176430657505989075e-01 -1.299578249454498291e-01 -1.020121723413467407e-01 -3.133436143398284912e-01 -6.852499395608901978e-02 1.784260421991348267e-01 -2.384369373321533203e-01 -1.925458312034606934e-01 -1.695571094751358032e-01 1.300369352102279663e-01 3.504293039441108704e-02 1.710926145315170288e-01 -3.449401557445526123e-01 -5.659903585910797119e-02 -2.543030083179473877e-01 3.760713636875152588e-01 -8.042273670434951782e-02 1.512896735221147537e-02 -5.386055260896682739e-02 2.742496691644191742e-02
6.637729704380035400e-02 -1.546608470380306244e-02 -1.290691196918487549e-01 -3.157202601432800293e-01 -6.442905962467193604e-02 -6.659774482250213623e-02 1.438294500112533569e-01 -1.528601944446563721e-01 -3.413233160972595215e-01 1.707245111465454102e-01 8.615451306104660034e-02 -1.118428558111190796e-01 -7.016006857156753540e-02 -4.889089614152908325e-02 1.780310869216918945e-01 1.112145557999610901e-01 7.878730446100234985e-02 -1.466871351003646851e-01 2.442785501480102539e-01 2.595992684364318848e-01 -1.310783922672271729e-01 3.289359807968139648e-01 -8.064945042133331299e-02 -1.138129755854606628e-01 -2.220153659582138062e-01 1.900476589798927307e-02 7.204195111989974976e-02 3.936359286308288574e-01 5.847894027829170227e-02 2.488896995782852173e-01 1.104949265718460083e-01 -1.497599333524703979e-01
8.459906280040740967e-02 1.142334565520286560e-02 -2.623339891433715820e-01 -1.360563039779663086e-01 -9.296522289514541626e-02 -1.335070431232452393e-01 -4.724770039319992065e-02 -2.797420024871826172e-01 -1.694671958684921265e-01 2.117341756820678711e-02 1.045007109642028809e-01 -9.922700934112071991e-03 4.066583216190338135e-01 -2.429097518324851990e-02 2.327324636280536652e-02 -1.637478470802307129e-01 2.674438357353210449e-01 -2.150514423847198486e-01 2.002072483301162720e-01 -1.496115177869796753e-01 -6.208068504929542542e-02 4.113762378692626953e-01 1.822665780782699585e-01 -5.551138147711753845e-02 -1.972129195928573608e-01 -3.003278747200965881e-02 -2.937887609004974365e-01 7.383166253566741943e-02 1.473200172185897827e-01 9.442003816366195679e-02 9.968970715999603271e-02 -5.642797797918319702e-02
9.898459911346435547e-02 -4.298391193151473999e-02 -3.610360324382781982e-01 -4.546783268451690674e-01 2.806472778320312500e-01 1.042426563799381256e-02 1.922276616096496582e-01 -6.038637459278106689e-02 3.927518054842948914e-02 6.724299490451812744e-02 1.154422461986541748e-01 -1.680171489715576172e-02 1.736509352922439575e-01 -1.529499888420104980e-01 1.190931648015975952e-01 1.247312352061271667e-01 1.989070475101470947e-01 4.494249448180198669e-02 -1.327380631119012833e-02 -3.152698278427124023e-01 -2.164155393838882446e-01 5.298500880599021912e-02 1.075310036540031433e-01 8.233384788036346436e-02 -5.438804626464843750e-02 -1.373548805713653564e-01 1.280625611543655396e-01 1.037429571151733398e-01 1.023491621017456055e-01 7.764460891485214233e-02 3.331144750118255615e-01 -2.079575955867767334e-01
2.340598404407501221e-01 3.749338909983634949e-02 -1.651327311992645264e-01 -1.777102649211883545e-01 8.629380317870527506e-05 -2.814467549324035645e-01 -1.252867579460144043e-01 -6.291959434747695923e-02 -1.422760784626007080e-01 1.092070862650871277e-01 1.612612903118133545e-01 8.901914209127426147e-02 6.569552421569824219e-02 -2.183798402547836304e-01 3.122597932815551758e-01 -7.345221936702728271e-02 3.910104557871818542e-02 -2.767257392406463623e-01 8.705323934555053711e-02 2.401136904954910278e-01 -1.222693845629692078e-01 1.482686102390289307e-01 -1.137124374508857727e-01 -1.990478299558162689e-02 -1.836846023797988892e-01 2.277484685182571411e-01 -9.151799231767654419e-02 2.225403338670730591e-01 -1.303319782018661499e-01 3.952000141143798828e-01 1.606974005699157715e-01 -1.702535003423690796e-01
1.972807049751281738e-01 -2.053609490394592285e-01 -2.918531596660614014e-01 -2.389960922300815582e-02 -1.384168863296508789e-01 7.413665205240249634e-02 -8.569884300231933594e-02 -2.404703386127948761e-02 -2.632984220981597900e-01 1.858119815587997437e-01 2.693789005279541016e-01 -1.699623316526412964e-01 4.720623046159744263e-02 1.149359270930290222e-01 1.333863586187362671e-01 -1.772178560495376587e-01 1.099675893783569336e-01 -2.403480187058448792e-02 2.685457468032836914e-01 -1.532334238290786743e-01 2.861507236957550049e-01 1.471385210752487183e-01 -2.718347124755382538e-02 2.191615551710128784e-01 -2.326869517564773560e-01 -2.886929214000701904e-01 8.814062923192977905e-02 2.676969468593597412e-01 -3.911113739013671875e-02 5.056840926408767700e-02 2.006063759326934814e-01 -9.392096102237701416e-02
-1.927335560321807861e-01 -1.942802071571350098e-01 -2.353115081787109375e-01 9.137234836816787720e-02 1.863595470786094666e-02 4.541709646582603455e-02 1.167708560824394226e-01 -8.086866885423660278e-02 -3.604114949703216553e-01 1.380238980054855347e-01 2.297520339488983154e-01 1.469347327947616577e-01 -2.732073888182640076e-02 -2.686193883419036865e-01 -1.279063969850540161e-01 -2.392703145742416382e-01 2.117284387350082397e-01 2.282003499567508698e-02 -1.477528512477874756e-01 -2.079064548015594482e-01 -2.370634377002716064e-01 4.341286420822143555e-02 -6.879008561372756958e-02 2.468776553869247437e-01 -1.613826602697372437e-01 1.650917083024978638e-01 1.191512122750282288e-01 1.864343583583831787e-01 -2.665549814701080322e-01 1.525735557079315186e-01 1.782021857798099518e-02 1.946666389703750610e-01
1.777698658406734467e-02 -6.577861309051513672e-02 -1.013805344700813293e-01 2.103936672210693359e-01 1.807318478822708130e-01 -8.063042908906936646e-02 1.786358952522277832e-01 1.117454469203948975e-02 1.650323532521724701e-02 -3.867467492818832397e-02 2.427564114332199097e-01 1.512430161237716675e-01 -1.411621570587158203e-01 -7.024269551038742065e-02 -1.218188852071762085e-01 -1.627153754234313965e-01 2.773313224315643311e-01 -8.646269142627716064e-02 1.670073270797729492e-01 -2.724944613873958588e-02 -2.432215958833694458e-01 3.653890192508697510e-01 -4.912337660789489746e-02 3.760626912117004395e-01 -9.391801059246063232e-02 -4.098975658416748047e-02 1.575133353471755981e-01 4.109477251768112183e-02 1.491196155548095703e-01 2.980039119720458984e-01 3.467158973217010498e-01 4.564353823661804199e-02
-5.021204426884651184e-02 -1.256005614995956421e-01 4.071692470461130142e-03 -1.497386842966079712e-01 1.738571561872959137e-02 -9.513705968856811523e-02 4.871706664562225342e-02 -6.791114062070846558e-02 -3.409986495971679688e-01 -7.349392771720886230e-02 -7.158653438091278076e-02 -5.754941329360008240e-02 2.717216610908508301e-01 1.944203078746795654e-01 1.295727789402008057e-01 1.318549811840057373e-01 3.884942233562469482e-01 -2.378048002719879150e-02 2.020847052335739136e-01 1.210553422570228577e-01 -1.875214874744415283e-01 2.168014049530029297e-01 7.976243644952774048e-02 1.458526253700256348e-01 1.486650556325912476e-01 -1.559460312128067017e-01 -1.812341511249542236e-01 3.948172032833099365e-01 -8.806610107421875000e-02 1.561336368322372437e-01 2.809262275695800781e-01 -6.335543096065521240e-02
5.606311187148094177e-02 1.085687875747680664e-01 -4.693748950958251953e-01 -2.115457355976104736e-01 3.081763982772827148e-01 -1.137199923396110535e-01 -3.277878165245056152e-01 4.943287000060081482e-03 7.901184260845184326e-02 9.342643618583679199e-02 1.341849863529205322e-01 -1.654363572597503662e-01 7.891914993524551392e-02 -1.074200943112373352e-01 1.595760732889175415e-01 1.169095709919929504e-01 2.399273663759231567e-01 -1.031687930226325989e-01 3.595568984746932983e-02 -1.083309650421142578e-01 -6.055318936705589294e-02 3.674439358292147517e-05 -5.020215734839439392e-02 3.599663451313972473e-02 -1.952039152383804321e-01 2.050616294145584106e-01 4.790000244975090027e-02 1.144295409321784973e-01 -2.231764048337936401e-01 2.482106238603591919e-01 1.876427829265594482e-01 -2.376882582902908325e-01
6.197521463036537170e-02 4.273838177323341370e-02 8.939311653375625610e-02 -3.719438910484313965e-01 -1.544548422098159790e-01 -3.655817210674285889e-01 3.387519717216491699e-02 -1.082475781440734863e-01 -1.773383468389511108e-01 -6.948818266391754150e-02 3.603137657046318054e-02 1.083449125289916992e-01 -2.149754576385021210e-02 -9.906886518001556396e-02 4.291529953479766846e-02 -5.660439655184745789e-02 3.483033776283264160e-01 -2.839744985103607178e-01 -3.050022525712847710e-03 -1.325172334909439087e-01 -2.767178714275360107e-01 2.881149575114250183e-02 1.177317574620246887e-01 -2.445784024894237518e-02 -1.493717879056930542e-01 -1.085235700011253357e-01 3.384564220905303955e-01 1.456322222948074341e-01 -1.017088443040847778e-01 2.527135610580444336e-01 1.523365229368209839e-01 1.853002458810806274e-01
1.416107174009084702e-02 -8.335558325052261353e-02 -3.997423946857452393e-01 -4.418324679136276245e-02 -2.818885492160916328e-03 -1.759789437055587769e-01 1.872145980596542358e-01 6.024198234081268311e-02 -4.627981781959533691e-02 1.234186068177223206e-01 6.611938029527664185e-02 -2.421311661601066589e-02 -1.230289973318576813e-02 -8.722777664661407471e-02 1.046883910894393921e-01 1.469968706369400024e-01 1.204489320516586304e-01 8.557049930095672607e-02 -1.225215345621109009e-01 2.154092937707901001e-01 -2.219876646995544434e-01 1.220968514680862427e-01 1.493728309869766235e-01 2.518031299114227295e-01 -3.777347803115844727e-01 -1.946178078651428223e-01 -2.804577648639678955e-01 2.831938564777374268e-01 2.619932591915130615e-01 -1.049840673804283142e-01 6.231409683823585510e-02 2.066015154123306274e-01
1.734582185745239258e-01 -1.024940311908721924e-01 -2.524155080318450928e-01 -1.659660935401916504e-01 8.775056898593902588e-02 -1.075866147875785828e-01 -1.462513953447341919e-01 -1.319048404693603516e-01 4.418096691370010376e-02 -2.990144491195678711e-02 -2.601861255243420601e-03 2.454658448696136475e-01 2.759207487106323242e-01 -1.421845406293869019e-01 1.181409060955047607e-01 -1.890486180782318115e-01 1.616578996181488037e-01 -6.419766694307327271e-02 1.008228212594985962e-01 1.495074629783630371e-01 -1.034854501485824585e-01 4.887671172618865967e-01 4.511300846934318542e-02 2.868659198284149170e-01 1.293687149882316589e-02 -8.204180747270584106e-02 1.412335596978664398e-02 5.299565941095352173e-02 1.264748126268386841e-01 1.526291295886039734e-02 1.564304679632186890e-01 3.919517993927001953e-01
1.775761991739273071e-01 -2.433700561523437500e-01 -1.799507439136505127e-01 -1.224919855594635010e-01 2.708872854709625244e-01 -2.017423063516616821e-01 -3.552935644984245300e-02 -1.082731410861015320e-01 -1.581419855356216431e-01 2.086884379386901855e-01 -1.352952122688293457e-01 1.603021472692489624e-01 3.345494866371154785e-01 -6.186329945921897888e-02 -1.872472912073135376e-01 -2.131822146475315094e-02 2.208096832036972046e-01 -2.774615306407213211e-03 2.126544266939163208e-01 2.055309414863586426e-01 -4.089017808437347412e-01 1.626723110675811768e-01 1.098704189062118530e-01 1.884917169809341431e-01 -9.884853661060333252e-02 3.070153109729290009e-02 2.361096888780593872e-01 1.169184297323226929e-01 8.770415931940078735e-02 -1.917589642107486725e-02 3.152417019009590149e-02 6.542260199785232544e-02
-1.725649237632751465e-01 -4.942559823393821716e-02 -2.368388175964355469e-01 -3.660982847213745117e-01 3.069272339344024658e-01 -5.289703607559204102e-03 8.647890761494636536e-03 -1.539969742298126221e-01 -1.103730574250221252e-01 2.399133890867233276e-02 2.170463800430297852e-01 -1.616304218769073486e-01 7.386633753776550293e-02 -3.989489749073982239e-02 3.368956595659255981e-02 3.863907977938652039e-02 3.012185394763946533e-01 5.754537135362625122e-02 -1.552504450082778931e-01 -2.245201468467712402e-01 -2.493431419134140015e-01 -5.029692873358726501e-02 -2.321817539632320404e-02 2.051771581172943115e-01 -1.274110674858093262e-01 -2.719209194183349609e-01 8.001933246850967407e-02 2.502521574497222900e-01 3.603886067867279053e-02 -7.452748715877532959e-03 2.667130231857299805e-01 -2.374447584152221680e-01
3.657743334770202637e-02 2.206099480390548706e-01 -7.276836037635803223e-02 -2.102122269570827484e-02 1.740593314170837402e-01 -1.929842829704284668e-01 1.053649857640266418e-01 1.234174296259880066e-01 -1.061466261744499207e-01 9.968339651823043823e-02 6.918016821146011353e-02 -6.246763840317726135e-02 4.989156723022460938e-01 -3.313052356243133545e-01 5.458110198378562927e-02 -7.323723286390304565e-02 3.540376424789428711e-01 -1.072007119655609131e-01 1.351769268512725830e-01 -7.511083781719207764e-02 -3.383539319038391113e-01 1.187571734189987183e-01 -7.715541869401931763e-02 1.075094193220138550e-01 -1.928392052650451660e-01 -6.095888838171958923e-02 2.225471287965774536e-01 3.515864536166191101e-02 -9.809499233961105347e-02 1.658443063497543335e-01 -1.318332999944686890e-01 -2.116837538778781891e-02
-1.460285577923059464e-02 -3.571275621652603149e-02 8.257488161325454712e-02 -3.882290562614798546e-03 8.868432790040969849e-02 -7.056890055537223816e-03 1.381823867559432983e-01 -1.325468420982360840e-01 -2.755715548992156982e-01 1.923923939466476440e-02 -1.236488074064254761e-01 -1.497963815927505493e-01 2.683554589748382568e-01 -2.043603919446468353e-02 2.206969410181045532e-01 -1.554452031850814819e-01 3.970436155796051025e-01 -9.985990822315216064e-02 1.366110593080520630e-01 7.503587752580642700e-02 -4.349026679992675781e-01 1.056920737028121948e-01 6.887033581733703613e-02 2.158740311861038208e-01 6.463782489299774170e-02 -3.779885545372962952e-02 5.599331110715866089e-02 2.968552410602569580e-01 1.602754890918731689e-01 2.395189851522445679e-01 4.772297292947769165e-02 -2.489878386259078979e-01
-4.070627316832542419e-02 8.973074704408645630e-02 -4.365446567535400391e-01 2.770533971488475800e-02 2.524866722524166107e-02 -2.101166397333145142e-01 -7.699204236268997192e-02 1.344068348407745361e-01 -5.550380423665046692e-02 2.263852655887603760e-01 -5.989220738410949707e-02 -5.553141236305236816e-02 4.420350864529609680e-02 -8.150154352188110352e-02 2.912024557590484619e-01 -2.833036482334136963e-01 3.867331147193908691e-02 -2.468407154083251953e-01 6.143067404627799988e-02 1.533842980861663818e-01 -6.818974763154983521e-02 2.487668395042419434e-02 -4.760419577360153198e-02 -9.401081502437591553e-02 -3.118083178997039795e-01 1.230765506625175476e-02 1.802478134632110596e-01 1.621474027633666992e-01 -5.216954275965690613e-02 4.309909641742706299e-01 4.209274426102638245e-02 -2.073935866355895996e-01
1.910973638296127319e-01 -1.480828672647476196e-01 -4.727032184600830078e-01 3.744765371084213257e-02 2.258560955524444580e-01 -1.017936272546648979e-03 -1.991614252328872681e-01 -1.806918978691101074e-01 1.417044550180435181e-03 7.847876846790313721e-02 1.843962632119655609e-02 -1.273531466722488403e-01 -3.196223080158233643e-02 2.502780593931674957e-02 2.081607282161712646e-01 -1.020815297961235046e-01 1.443761438131332397e-01 -2.181885838508605957e-01 2.524241507053375244e-01 -3.576352894306182861e-01 -1.082465276122093201e-01 1.992444694042205811e-01 1.050349175930023193e-01 -4.649389535188674927e-02 -6.578601896762847900e-02 -1.176401376724243164e-01 1.080068945884704590e-01 3.386202752590179443e-01 -1.229980215430259705e-01 1.238461211323738098e-01 8.641429245471954346e-02 -9.025084972381591797e-02
-3.121689893305301666e-02 1.011025756597518921e-01 -1.271823495626449585e-01 -4.541786313056945801e-01 -2.076050788164138794e-01 -2.436709254980087280e-01 1.445950940251350403e-02 1.182842478156089783e-01 -5.579879134893417358e-02 -1.104606017470359802e-01 7.768268883228302002e-02 1.095329225063323975e-01 2.655332684516906738e-01 -1.291265189647674561e-01 5.593139678239822388e-02 1.101580727845430374e-02 1.067454274743795395e-02 1.161666139960289001e-01 6.164382398128509521e-02 7.217851281166076660e-02 -2.852285206317901611e-01 1.022790521383285522e-01 2.235166281461715698e-01 1.312142331153154373e-02 -4.392349123954772949e-01 -8.701495826244354248e-02 9.633022546768188477e-02 6.751023232936859131e-02 -1.802041381597518921e-01 3.109220266342163086e-01 1.105523183941841125e-01 7.500526309013366699e-02
1.787450611591339111e-01 1.894088387489318848e-01 -2.819960415363311768e-01 1.023838669061660767e-01 2.572273313999176025e-01 8.046169579029083252e-02 -3.774716332554817200e-02 1.820953935384750366e-01 -3.017905056476593018e-01 5.414539203047752380e-02 1.921225339174270630e-01 -9.299027174711227417e-02 8.668673783540725708e-02 -3.018420636653900146e-01 -8.686748333275318146e-03 1.052360236644744873e-01 7.974275946617126465e-02 -1.464176177978515625e-02 3.750475496053695679e-02 2.047730088233947754e-01 -4.023485779762268066e-01 8.786088228225708008e-02 1.278748214244842529e-01 4.041716456413269043e-02 -2.173199057579040527e-01 -8.836209774017333984e-02 3.236962854862213135e-02 3.340808749198913574e-01 -2.234055548906326294e-01 6.217592582106590271e-02 -1.298882365226745605e-01 -9.881431609392166138e-02
-9.708379954099655151e-02 -2.396096587181091309e-01 -2.938724160194396973e-01 -3.375526070594787598e-01 3.773472011089324951e-01 -1.202996820211410522e-01 1.076496392488479614e-01 -1.421779543161392212e-01 -1.580351740121841431e-01 1.391333639621734619e-01 9.769552201032638550e-02 -2.324582487344741821e-01 1.548589169979095459e-01 -2.321934327483177185e-02 -9.944589436054229736e-02 1.630593538284301758e-01 2.360684722661972046e-01 4.409893881529569626e-03 6.029549241065979004e-02 -2.053160071372985840e-01 -1.675578355789184570e-01 2.233755402266979218e-02 2.852836251258850098e-02 1.149757951498031616e-01 -1.020694226026535034e-01 -2.924536168575286865e-02 9.268917143344879150e-02 2.913228869438171387e-01 3.044764325022697449e-02 5.504646524786949158e-02 1.953631341457366943e-01 -2.903051078319549561e-01
2.794971764087677002e-01 -9.841339290142059326e-02 -5.387130659073591232e-03 -2.229152321815490723e-01 1.729431748390197754e-01 4.849842563271522522e-02 3.485947549343109131e-01 -1.373330354690551758e-01 -1.855605542659759521e-01 1.648768484592437744e-01 1.393649280071258545e-01 1.464277803897857666e-01 8.672128617763519287e-02 4.341821372509002686e-02 1.777073591947555542e-01 -1.279217600822448730e-01 -2.123220264911651611e-01 7.331740856170654297e-02 -1.029347330331802368e-01 -4.699241369962692261e-02 -2.345557808876037598e-01 2.083125859498977661e-01 -1.069750040769577026e-01 8.853574097156524658e-02 -5.051503181457519531e-01 -1.198001950979232788e-01 5.160924419760704041e-02 1.421294454485177994e-02 -9.281212836503982544e-02 1.034992560744285583e-01 1.204922236502170563e-02 2.391382008790969849e-01
-7.568319793790578842e-03 4.934491589665412903e-02 -2.919907271862030029e-01 -1.085201203823089600e-01 -7.391654700040817261e-02 3.392856717109680176e-01 -2.666222453117370605e-01 -1.522440761327743530e-01 -1.592140942811965942e-01 1.102935746312141418e-01 1.534878164529800415e-01 4.556998983025550842e-02 1.613005846738815308e-01 -8.150890469551086426e-02 8.966049551963806152e-02 -1.251228451728820801e-01 1.848491579294204712e-01 1.125022992491722107e-01 2.498337030410766602e-01 -9.447719156742095947e-02 -1.802300512790679932e-01 5.651395767927169800e-02 1.476617604494094849e-01 -7.809821981936693192e-03 -2.089582085609436035e-01 -3.397631645202636719e-01 3.565582633018493652e-02 7.315903156995773315e-02 -1.720289885997772217e-01 2.626462876796722412e-01 2.316342741250991821e-01 2.691750526428222656e-01
4.268752038478851318e-02 4.352284595370292664e-03 -1.923879384994506836e-01 -3.846719264984130859e-01 1.483412981033325195e-01 -1.725855916738510132e-01 2.778129279613494873e-01 -2.227337211370468140e-01 -2.113534659147262573e-01 -2.188037335872650146e-02 -1.333038508892059326e-01 8.306220173835754395e-03 2.283014059066772461e-01 -1.160095557570457458e-01 9.186513721942901611e-02 -1.151118800044059753e-01 -8.024682849645614624e-02 -3.139188289642333984e-01 -4.379283636808395386e-02 8.288212865591049194e-02 -2.119114845991134644e-01 3.688466250896453857e-01 -1.422866135835647583e-01 -1.438687089830636978e-02 6.242371723055839539e-02 -2.267511785030364990e-01 3.206737712025642395e-02 2.144221067428588867e-01 -8.880331367254257202e-02 1.066705659031867981e-01 5.323461443185806274e-02 -2.115163803100585938e-01
1.025904640555381775e-01 -7.460916787385940552e-02 -2.220357209444046021e-01 -3.535316884517669678e-02 -5.726867914199829102e-02 3.277781903743743896e-01 -2.226364910602569580e-01 -7.689983118325471878e-03 6.315527856349945068e-02 -1.613105274736881256e-02 7.905080914497375488e-02 1.342694014310836792e-01 2.389982640743255615e-01 3.695483878254890442e-02 9.289641678333282471e-02 -1.414226293563842773e-01 1.417414397001266479e-01 1.309975534677505493e-01 1.541627943515777588e-01 -2.406601235270500183e-02 -2.479044348001480103e-01 2.726595103740692139e-01 -3.831665217876434326e-02 2.308640927076339722e-01 -2.025148421525955200e-01 -1.532876193523406982e-01 1.557203680276870728e-01 1.016404107213020325e-02 5.036849528551101685e-02 3.097687065601348877e-01 3.197132647037506104e-01 3.400562405586242676e-01
8.743173629045486450e-02 -1.299693584442138672e-01 -4.695340096950531006e-01 -5.440552905201911926e-02 -3.944315016269683838e-02 1.444036327302455902e-02 1.035585924983024597e-01 2.591283321380615234e-01 -8.173979073762893677e-02 4.292696714401245117e-02 3.180084004998207092e-02 2.164304628968238831e-02 1.646593809127807617e-01 -9.300353378057479858e-02 -1.407439261674880981e-01 -8.087614923715591431e-02 1.766841560602188110e-01 -2.676331400871276855e-01 8.340067416429519653e-02 4.655683413147926331e-02 8.440838009119033813e-02 3.805389627814292908e-02 -4.492521658539772034e-02 7.480882108211517334e-02 -1.282606124877929688e-01 1.256904900074005127e-01 -1.292402744293212891e-01 5.445510745048522949e-01 -2.440827935934066772e-01 1.062918975949287415e-01 1.868288367986679077e-01 -1.444533020257949829e-01
4.778910428285598755e-02 6.375943124294281006e-02 -2.830724120140075684e-01 -3.735674619674682617e-01 2.245257645845413208e-01 -8.928492665290832520e-02 -2.118159979581832886e-01 7.595831900835037231e-02 1.385600417852401733e-01 7.053554058074951172e-02 1.049619317054748535e-01 -3.087170049548149109e-02 1.274375319480895996e-01 4.487515985965728760e-02 -6.997378170490264893e-02 -1.489315629005432129e-01 1.204973384737968445e-01 2.224742025136947632e-01 -5.564631149172782898e-02 -2.131054699420928955e-01 -1.223480552434921265e-01 2.572977840900421143e-01 2.116320282220840454e-01 -8.906416594982147217e-02 -3.710902035236358643e-01 4.876648262143135071e-02 -4.409986734390258789e-02 4.344880878925323486e-01 5.819789320230484009e-02 -3.660925477743148804e-02 1.842678990215063095e-03 3.893177956342697144e-02
2.289285510778427124e-01 6.890843063592910767e-02 -1.551126837730407715e-01 -7.241646200418472290e-02 1.219457248225808144e-03 1.630405662581324577e-03 -9.721076115965843201e-03 4.186971113085746765e-02 -3.514110743999481201e-01 -8.938448131084442139e-02 -1.241425573825836182e-01 1.068903580307960510e-01 -1.095705777406692505e-01 1.004995331168174744e-01 1.349865496158599854e-01 -1.411444246768951416e-01 4.087202548980712891e-01 -1.343781650066375732e-01 -1.089807748794555664e-01 -2.200425714254379272e-01 -1.385746598243713379e-01 -6.739755719900131226e-02 2.115374989807605743e-02 2.258661538362503052e-01 -1.671190112829208374e-01 -1.094596236944198608e-01 1.672912985086441040e-01 4.703027307987213135e-01 -7.061176747083663940e-02 8.643317967653274536e-02 2.232232242822647095e-01 1.454032659530639648e-01
-1.120608597993850708e-01 1.317476630210876465e-01 -1.652840077877044678e-01 -1.639003604650497437e-01 2.041471600532531738e-01 -2.472720742225646973e-01 1.031453758478164673e-01 2.014592438936233521e-01 1.372819840908050537e-01 2.301615476608276367e-01 2.316327989101409912e-01 4.256883170455694199e-03 -6.233082711696624756e-02 -3.716073557734489441e-02 1.780429184436798096e-01 1.099934652447700500e-01 3.718847036361694336e-01 -1.023442391306161880e-02 1.318870577961206436e-02 7.911675609648227692e-03 -3.189521431922912598e-01 5.180093273520469666e-02 1.612770557403564453e-01 2.550427317619323730e-01 -2.079361081123352051e-01 -8.704832941293716431e-02 2.809821069240570068e-01 3.040072619915008545e-01 -1.773450523614883423e-02 1.223919242620468140e-01 -1.250753849744796753e-01 -8.200238458812236786e-03
-5.345742404460906982e-02 -9.155502542853355408e-03 -2.789463996887207031e-01 -3.476096093654632568e-01 8.530355244874954224e-02 1.761533021926879883e-01 -1.785332709550857544e-01 -4.422401264309883118e-02 -3.922152221202850342e-01 1.279383599758148193e-01 -6.872417777776718140e-02 1.908265054225921631e-02 6.060246005654335022e-02 2.573060095310211182e-01 2.962859906256198883e-02 -7.916998863220214844e-02 -1.047945395112037659e-01 -4.168676212430000305e-02 -7.129225879907608032e-02 1.210830882191658020e-01 -2.704118788242340088e-01 2.047710418701171875e-01 1.830713152885437012e-01 1.145749762654304504e-01 -2.252680361270904541e-01 -2.541088759899139404e-01 -2.320441417396068573e-02 1.686854213476181030e-01 -9.976615756750106812e-02 1.744809374213218689e-02 2.003737837076187134e-01 2.916988134384155273e-01
-4.158735647797584534e-02 -1.740114837884902954e-01 -8.164845407009124756e-02 8.358021825551986694e-02 8.330005407333374023e-02 -1.877638995647430420e-01 3.491953611373901367e-01 -9.537831693887710571e-02 1.188171803951263428e-01 -7.662861794233322144e-02 2.780634164810180664e-01 1.723235547542572021e-01 2.811843529343605042e-02 -1.062901616096496582e-01 -4.511323571205139160e-02 -1.524218022823333740e-01 3.168817162513732910e-01 -5.801820196211338043e-03 2.013184577226638794e-01 1.154735777527093887e-02 -1.068166047334671021e-01 1.562033444643020630e-01 -7.250600308179855347e-02 3.236040472984313965e-01 5.478515848517417908e-02 -9.103309363126754761e-03 1.515308320522308350e-01 1.703714728355407715e-01 1.045989766716957092e-01 2.875389754772186279e-01 3.854307830333709717e-01 1.805678755044937134e-01
1.735515147447586060e-02 9.715391322970390320e-03 -1.101845428347587585e-01 -3.179188966751098633e-01 -6.445221602916717529e-02 -3.221524059772491455e-01 1.376747433096170425e-02 1.418153792619705200e-01 -2.965223789215087891e-01 1.042541638016700745e-01 8.090911060571670532e-02 9.660899639129638672e-03 3.297643661499023438e-01 -2.126095257699489594e-02 -6.989982724189758301e-02 -9.982164949178695679e-02 2.892071604728698730e-01 -6.009228527545928955e-02 3.752637282013893127e-02 -6.988489534705877304e-03 -4.274279773235321045e-01 2.737805247306823730e-01 -4.063968081027269363e-03 -3.493181616067886353e-02 6.108914315700531006e-02 -4.634730517864227295e-02 -4.750660434365272522e-02 1.870120465755462646e-01 -5.540685728192329407e-02 1.974572539329528809e-01 2.858038842678070068e-01 1.192619577050209045e-01
4.894208535552024841e-02 -9.637998044490814209e-02 -5.855046585202217102e-02 -1.898440569639205933e-01 -2.714044414460659027e-03 -1.567755192518234253e-01 4.941346496343612671e-02 2.024267911911010742e-01 -1.844310760498046875e-01 1.282919049263000488e-01 8.062841743230819702e-02 2.465861104428768158e-02 3.464184999465942383e-01 -2.385828644037246704e-02 -1.929000169038772583e-01 -1.460075750946998596e-02 3.875455558300018311e-01 -1.231238394975662231e-01 4.752003401517868042e-02 -6.940184161067008972e-03 -4.431608021259307861e-01 3.238220214843750000e-01 7.654538005590438843e-02 4.063282161951065063e-02 8.503840863704681396e-02 -1.207804530858993530e-01 -5.472470447421073914e-02 2.034064084291458130e-01 -6.645327899605035782e-03 2.621254920959472656e-01 2.026798427104949951e-01 1.132255420088768005e-01
-1.572900116443634033e-01 -3.004393577575683594e-01 -3.227661252021789551e-01 -2.651879489421844482e-01 3.706536293029785156e-01 1.733412966132164001e-02 8.103681355714797974e-02 -3.257307410240173340e-02 -2.726168930530548096e-01 1.260461807250976562e-01 4.637479037046432495e-02 1.924698352813720703e-01 8.883327245712280273e-02 1.120672225952148438e-01 1.914406567811965942e-01 -2.775370776653289795e-01 2.147522717714309692e-01 3.257006034255027771e-02 -1.259137541055679321e-01 -1.547207832336425781e-01 6.706156581640243530e-02 -1.778260432183742523e-02 7.187172025442123413e-02 4.323687031865119934e-02 -3.034462034702301025e-01 4.654704034328460693e-02 -3.339936956763267517e-02 -1.558289229869842529e-01 -2.064110040664672852e-01 7.866656035184860229e-02 1.458932161331176758e-01 1.144880056381225586e-01
2.498129159212112427e-01 -7.632610946893692017e-02 -1.801386028528213501e-01 -1.196740642189979553e-01 -2.016887813806533813e-01 1.987254619598388672e-01 -7.784763723611831665e-02 -3.049044609069824219e-01 -1.334717404097318649e-02 3.033029735088348389e-01 1.608339846134185791e-01 1.553480029106140137e-01 1.583264619112014771e-01 -1.437381561845541000e-02 1.575418561697006226e-01 -1.492598801851272583e-01 -7.421379536390304565e-02 -1.724790483713150024e-01 -2.911440841853618622e-02 -1.848125755786895752e-01 4.981253296136856079e-02 1.068993732333183289e-01 -7.949910312891006470e-02 2.759623527526855469e-01 -4.264589548110961914e-01 -9.922353923320770264e-02 -4.842008929699659348e-03 1.718639880418777466e-01 1.608399301767349243e-02 1.329813599586486816e-01 2.549038827419281006e-01 -1.428973972797393799e-01
5.444881319999694824e-02 -9.544789791107177734e-02 -4.384090602397918701e-01 -8.543874323368072510e-02 2.793853729963302612e-02 1.282193958759307861e-01 8.147487044334411621e-02 3.090931475162506104e-01 -1.432287842035293579e-01 3.766597062349319458e-02 -4.286508262157440186e-02 -1.206990331411361694e-01 1.174270361661911011e-01 -7.236233353614807129e-02 5.659399181604385376e-02 -2.207525521516799927e-01 1.663457751274108887e-01 -1.557863056659698486e-01 3.495534136891365051e-02 -3.859791532158851624e-02 1.112392619252204895e-01 -5.468989256769418716e-03 8.715878427028656006e-02 1.086445599794387817e-01 -1.676516085863113403e-01 9.671059250831604004e-02 5.757363885641098022e-02 4.415448307991027832e-01 -3.997610211372375488e-01 1.078986674547195435e-01 2.340994775295257568e-01 -1.062076017260551453e-01
9.024304151535034180e-02 5.702510103583335876e-02 -3.485069572925567627e-01 -2.944343090057373047e-01 1.004800796508789062e-01 -1.005026921629905701e-01 -9.843875467777252197e-02 2.442685514688491821e-01 -6.928738206624984741e-02 1.997948139905929565e-01 -8.659847080707550049e-02 1.794313490390777588e-01 3.007890582084655762e-01 -1.783446073532104492e-01 -4.568620352074503899e-04 3.667679429054260254e-02 -3.225108236074447632e-02 1.376529783010482788e-01 -2.805291414260864258e-01 3.605017438530921936e-02 -6.385236233472824097e-02 9.605383872985839844e-02 -2.249916940927505493e-01 3.031843304634094238e-01 -1.703070104122161865e-01 -3.370338678359985352e-01 1.280878335237503052e-01 1.427871882915496826e-01 -1.287551820278167725e-01 7.617843151092529297e-02 1.298639923334121704e-01 -9.162288159132003784e-02
1.410265415906906128e-01 4.578392580151557922e-02 -3.034456968307495117e-01 -6.436120718717575073e-02 2.547011971473693848e-01 -1.433832794427871704e-01 -1.812739372253417969e-01 -4.517927765846252441e-02 -1.690625250339508057e-01 8.756945282220840454e-02 3.047567605972290039e-01 2.322161644697189331e-01 3.404051959514617920e-01 -1.607385724782943726e-01 2.474620342254638672e-01 1.827810853719711304e-01 2.979847043752670288e-02 -5.671870312653481960e-04 4.127159342169761658e-02 3.247894048690795898e-01 -5.934427678585052490e-02 1.215954944491386414e-01 7.104653120040893555e-02 -4.807118326425552368e-02 -2.861983776092529297e-01 -8.093634992837905884e-02 1.146217342466115952e-02 1.171769350767135620e-01 -8.684910833835601807e-02 3.030604422092437744e-01 -6.413487344980239868e-02 4.981206357479095459e-02
8.277913928031921387e-02 -1.646401733160018921e-01 6.558116525411605835e-02 -1.129680499434471130e-01 2.124316841363906860e-01 1.467920187860727310e-02 1.303280442953109741e-01 -1.758874952793121338e-02 -2.327057123184204102e-01 2.666332721710205078e-01 -9.818940423429012299e-03 2.315338701009750366e-01 2.242121547460556030e-01 -1.455843746662139893e-01 -1.109859272837638855e-01 -2.887093126773834229e-01 -6.457414478063583374e-02 -6.741558015346527100e-02 -1.860562115907669067e-01 -9.765532612800598145e-02 -5.634558573365211487e-02 2.569762766361236572e-01 1.115835607051849365e-01 1.434903293848037720e-01 -2.743994891643524170e-01 -3.241822719573974609e-01 2.075433880090713501e-01 5.466293077915906906e-03 1.013472601771354675e-01 3.841116726398468018e-01 -3.265326470136642456e-02 5.255319550633430481e-02
9.387502819299697876e-02 -4.279132783412933350e-01 -1.523226499557495117e-01 -1.473268773406744003e-02 1.175037994980812073e-01 2.283896952867507935e-01 -3.835957869887351990e-02 -1.073082834482192993e-01 -6.356525421142578125e-02 6.539009511470794678e-03 2.015007287263870239e-01 -3.439177572727203369e-02 -1.761885918676853180e-02 -7.880388945341110229e-02 8.283284306526184082e-02 -5.160834640264511108e-02 2.988503575325012207e-01 -1.136723309755325317e-01 -5.996578186750411987e-02 2.664723396301269531e-01 -1.559626311063766479e-01 2.103912532329559326e-01 5.594375729560852051e-02 4.668117761611938477e-01 3.642374649643898010e-02 -3.033570647239685059e-01 1.158558428287506104e-01 9.210347197949886322e-03 2.725294046103954315e-02 1.869822293519973755e-01 1.513156443834304810e-01 -1.089042052626609802e-01
-3.465217351913452148e-02 -2.586220204830169678e-01 -7.826443016529083252e-02 -1.492912881076335907e-02 2.143062204122543335e-01 -1.350859701633453369e-01 -1.479747742414474487e-01 1.261441707611083984e-01 -2.918229401111602783e-01 7.451172918081283569e-02 1.070112511515617371e-01 5.924421548843383789e-02 -1.062940359115600586e-01 -1.052595898509025574e-01 1.575352996587753296e-01 -2.182625532150268555e-01 3.052547574043273926e-01 5.824966728687286377e-02 -8.270485699176788330e-02 -2.473370730876922607e-01 -6.078704725950956345e-03 -1.338337212800979614e-01 -2.068427503108978271e-01 4.420918598771095276e-02 -4.210423529148101807e-01 -4.690826311707496643e-02 1.042997315526008606e-01 7.810282707214355469e-02 -2.824608087539672852e-01 1.281709820032119751e-01 1.138625293970108032e-01 -3.002758026123046875e-01
2.412895560264587402e-01 1.814980953931808472e-01 -1.564911156892776489e-01 -1.147445514798164368e-01 -7.678509503602981567e-02 -5.181312188506126404e-02 -2.299514859914779663e-01 -7.358986884355545044e-02 -1.629795432090759277e-01 -8.895781636238098145e-02 3.800313919782638550e-02 5.565916374325752258e-02 3.404018282890319824e-01 -4.006118047982454300e-03 3.154652416706085205e-01 -2.510777115821838379e-01 1.835019065765663981e-04 -1.359786689281463623e-01 1.834203451871871948e-01 3.134601712226867676e-01 -2.167748361825942993e-01 1.765375137329101562e-01 8.949988335371017456e-02 9.868942946195602417e-02 -1.203799396753311157e-01 -5.393136665225028992e-02 -6.045820936560630798e-02 1.094265878200531006e-01 -7.817665487527847290e-02 3.907542303204536438e-02 3.588937222957611084e-01 2.665950655937194824e-01
2.323576211929321289e-01 -2.825466096401214600e-01 -1.933287084102630615e-01 -1.851641535758972168e-01 3.588177859783172607e-01 -2.160668373107910156e-01 8.384705334901809692e-02 1.866007968783378601e-02 -2.398353815078735352e-01 8.417656272649765015e-02 1.979894703254103661e-03 1.406853049993515015e-01 3.467490673065185547e-01 9.257379919290542603e-02 -1.666653752326965332e-01 -1.506599038839340210e-01 1.635997891426086426e-01 -1.269164830446243286e-01 1.139441654086112976e-01 2.101501077413558960e-01 -3.616241812705993652e-01 6.057770550251007080e-02 8.395391702651977539e-02 7.950390875339508057e-02 -6.094327569007873535e-02 9.218467772006988525e-02 1.720966547727584839e-01 8.992826193571090698e-02 6.162482127547264099e-02 9.890974313020706177e-02 -1.178587228059768677e-01 1.509991884231567383e-01
3.207391500473022461e-01 -1.391377579420804977e-02 -1.945154666900634766e-01 -5.520259961485862732e-03 -8.774486929178237915e-02 -5.941434204578399658e-02 3.483655676245689392e-02 -3.189700841903686523e-01 6.195003911852836609e-02 1.200957745313644409e-01 2.607722878456115723e-01 2.370440810918807983e-01 2.861099503934383392e-02 -7.728955894708633423e-02 2.995766699314117432e-01 -2.760700583457946777e-01 1.060481667518615723e-01 1.374563202261924744e-02 -8.247526735067367554e-02 2.668494880199432373e-01 -1.095611229538917542e-01 -1.598960347473621368e-02 1.416130177676677704e-02 9.368415176868438721e-02 -2.485107034444808960e-01 1.755482703447341919e-01 8.266009390354156494e-02 1.375743448734283447e-01 -3.071067929267883301e-01 4.477393999695777893e-02 3.228344321250915527e-01 -1.083245407789945602e-02
3.088639304041862488e-02 3.653945401310920715e-03 -2.629368901252746582e-01 -3.565016686916351318e-01 9.737030416727066040e-02 -2.175760716199874878e-01 -5.981592088937759399e-02 1.287946701049804688e-01 -1.793060451745986938e-01 3.437685221433639526e-02 1.873158849775791168e-02 -6.044688448309898376e-02 6.937500089406967163e-03 3.555969148874282837e-02 2.024794369935989380e-01 -1.376273185014724731e-01 1.644076406955718994e-01 -1.859989166259765625e-01 1.316110640764236450e-01 1.460128128528594971e-01 -1.742280460894107819e-02 2.891856431961059570e-01 -3.999715149402618408e-01 -4.362984001636505127e-02 -1.391219794750213623e-01 -1.662841737270355225e-01 1.056312993168830872e-01 6.590453535318374634e-02 1.301658004522323608e-01 4.464152455329895020e-01 -4.889649152755737305e-02 4.653955809772014618e-03
-3.017543852329254150e-01 -3.509828075766563416e-02 1.248517353087663651e-02 1.385042220354080200e-01 7.963560521602630615e-02 1.664621978998184204e-01 2.329028444364666939e-03 -7.837235182523727417e-02 -2.991781830787658691e-01 2.096307724714279175e-01 2.385738790035247803e-01 3.699351474642753601e-02 -7.416767627000808716e-02 -4.440546780824661255e-02 2.902606315910816193e-02 -1.018620952963829041e-01 3.694925308227539062e-01 -8.110699802637100220e-02 4.343913868069648743e-02 -1.739178299903869629e-01 -2.608768045902252197e-01 3.096117079257965088e-01 7.791578024625778198e-02 8.141729235649108887e-02 -1.782382726669311523e-01 -2.002931982278823853e-01 1.796412765979766846e-01 3.146106302738189697e-01 1.882575638592243195e-02 7.939624786376953125e-02 5.026091635227203369e-02 2.712371051311492920e-01
-2.826569974422454834e-02 1.272967010736465454e-01 9.549408406019210815e-02 -1.149648874998092651e-01 1.403167396783828735e-01 -4.555003345012664795e-02 -2.033960260450839996e-02 3.053064644336700439e-01 -3.213584423065185547e-01 -4.475355520844459534e-02 4.332599788904190063e-02 -1.685938686132431030e-01 4.129272699356079102e-01 -7.742059975862503052e-02 1.135826557874679565e-01 8.010707795619964600e-02 1.498937159776687622e-01 -1.761177182197570801e-01 1.119336411356925964e-01 -6.111009977757930756e-03 -4.001641571521759033e-01 9.833966940641403198e-02 -1.580801010131835938e-01 6.737855821847915649e-02 -1.512749493122100830e-01 -9.948900341987609863e-02 7.154545933008193970e-02 2.997334897518157959e-01 -2.219251245260238647e-01 2.647812366485595703e-01 -2.743387036025524139e-02 -2.526428177952766418e-02
-9.209690243005752563e-02 -1.053740009665489197e-01 -3.143872916698455811e-01 -2.697361111640930176e-01 1.774030476808547974e-01 2.197263836860656738e-01 1.012980006635189056e-02 -1.242660582065582275e-01 -3.415986299514770508e-01 5.415110662579536438e-02 -1.494700908660888672e-01 -1.223621610552072525e-02 4.494430031627416611e-03 2.944529950618743896e-01 -5.986807495355606079e-02 4.321064427495002747e-02 1.505389343947172165e-02 -1.343269497156143188e-01 -1.265351325273513794e-01 -1.440091058611869812e-02 -1.849747262895107269e-02 3.051272034645080566e-01 1.124811246991157532e-01 2.234989106655120850e-01 -1.827559173107147217e-01 -3.289385437965393066e-01 -3.733167052268981934e-02 1.860925853252410889e-01 -1.573761552572250366e-01 6.600063294172286987e-02 1.864297091960906982e-01 2.172401994466781616e-01
[truncated: 3,270,180 more chars]
