# Supplementary material for: The Language of Innovation
Source: PLoS One. 2020 Apr 30;15(4):e0230107. doi: 10.1371/journal.pone.0230107 (PMC7194493; doi:10.1371/journal.pone.0230107)
Supplement: S26 File — (GZ) [file pone.0230107.s026.tar.gz › 2004-2008/V2Run_26_VS_4500_embeddings2004-2008ED32.txt]

-1.475286334753036499e-01 1.699952930212020874e-01 9.582330286502838135e-02 1.484809070825576782e-02 2.047065645456314087e-01 1.399818360805511475e-01 1.235968396067619324e-01 9.612333774566650391e-02 -2.760541141033172607e-01 2.062114775180816650e-01 -2.659795284271240234e-01 1.714976131916046143e-01 1.878389716148376465e-02 -2.670134603977203369e-01 9.497254341840744019e-02 1.008321344852447510e-01 1.588723622262477875e-02 -8.531141281127929688e-02 3.690820932388305664e-01 -9.258402138948440552e-02 -9.860330075025558472e-02 -1.947800070047378540e-02 2.028293460607528687e-01 -2.225931882858276367e-01 4.583786129951477051e-01 -3.253446659073233604e-03 2.437073551118373871e-02 1.841261535882949829e-01 -1.257852464914321899e-01 -6.333351135253906250e-02 6.534288078546524048e-02 -1.495437622070312500e-01
-1.293863505125045776e-01 5.258223786950111389e-02 1.160089857876300812e-02 1.864867359399795532e-01 3.961181044578552246e-01 -1.873161494731903076e-01 2.162701636552810669e-01 5.151985958218574524e-02 -1.537137329578399658e-01 2.039300799369812012e-01 6.058980897068977356e-02 -3.027083724737167358e-02 -2.071013897657394409e-01 -4.226510599255561829e-02 1.296362560242414474e-02 -2.271558940410614014e-01 2.680132091045379639e-01 -2.632113397121429443e-01 3.342432975769042969e-01 -1.626555621623992920e-01 -2.054748684167861938e-01 -1.126592755317687988e-01 7.710940390825271606e-02 -2.798508703708648682e-01 1.331640630960464478e-01 4.114689677953720093e-02 1.582889445126056671e-02 -1.357871145009994507e-01 2.123369649052619934e-02 -5.887833610177040100e-02 3.741404041647911072e-02 -2.757125496864318848e-01
-3.615020588040351868e-02 1.273086108267307281e-02 -1.906074732542037964e-01 3.051851689815521240e-01 8.011006563901901245e-02 -1.976357549428939819e-01 1.143661588430404663e-01 2.256381958723068237e-01 -3.839200735092163086e-01 -9.430677443742752075e-02 -2.404092848300933838e-01 6.100111082196235657e-02 -8.346386253833770752e-02 1.173894554376602173e-01 1.939620524644851685e-01 -4.154279083013534546e-02 1.969691598787903786e-03 -1.058618649840354919e-01 2.386077120900154114e-02 -1.221497058868408203e-01 6.201284378767013550e-02 -1.477294862270355225e-01 1.169245913624763489e-01 -3.294781148433685303e-01 2.507671415805816650e-01 2.521668970584869385e-01 3.233487010002136230e-01 1.665296405553817749e-01 -9.572409093379974365e-02 -1.041144505143165588e-01 1.668903231620788574e-01 2.193183265626430511e-02
-2.396119199693202972e-02 1.066137999296188354e-01 -2.332888245582580566e-01 2.696179747581481934e-01 1.469587236642837524e-01 -1.655386239290237427e-01 2.801991403102874756e-01 2.651243507862091064e-01 -3.040924295783042908e-02 -8.462432771921157837e-02 -1.541379094123840332e-02 1.804529502987861633e-02 -1.579668372869491577e-01 -2.194773219525814056e-02 -1.476417109370231628e-02 2.390965223312377930e-01 -7.098116725683212280e-02 1.353140771389007568e-01 2.758119404315948486e-01 -2.530200779438018799e-01 -1.562086939811706543e-01 -1.251203566789627075e-01 2.176053225994110107e-01 -5.811630934476852417e-02 3.245537281036376953e-01 1.448628902435302734e-01 -1.075704023241996765e-01 -3.554034829139709473e-01 -3.676690906286239624e-02 5.004356801509857178e-02 1.888556927442550659e-01 -1.171265169978141785e-01
-1.475681364536285400e-01 4.608720168471336365e-02 -1.954066604375839233e-01 -6.076123565435409546e-02 2.065757215023040771e-01 -6.622756272554397583e-02 2.766042053699493408e-01 5.784756317734718323e-02 -2.299391031265258789e-01 -1.944103837013244629e-01 -9.804145991802215576e-02 -1.489362120628356934e-01 1.587042771279811859e-02 1.824274845421314240e-02 -2.879065647721290588e-02 2.582376003265380859e-01 -2.509361803531646729e-01 5.407378077507019043e-02 2.643561065196990967e-01 -1.347374767065048218e-01 -3.274426609277725220e-02 3.325569257140159607e-02 -1.306867599487304688e-01 -1.711300313472747803e-01 3.662084937095642090e-01 -1.896872073411941528e-01 1.437251567840576172e-01 -1.582692414522171021e-01 1.190480426885187626e-03 -1.529014706611633301e-01 1.592805832624435425e-01 -3.869441747665405273e-01
-6.098337844014167786e-02 1.292822808027267456e-01 -2.818656563758850098e-01 -1.159732695668935776e-02 2.199665755033493042e-01 -1.769928932189941406e-01 2.293892800807952881e-01 1.435022149235010147e-02 -4.720271229743957520e-01 -9.453949332237243652e-02 -5.703174695372581482e-02 4.543277621269226074e-02 -9.392929822206497192e-02 6.964062154293060303e-02 -4.662253707647323608e-02 -4.197188466787338257e-02 -2.462472170591354370e-01 -7.610281556844711304e-02 5.542803555727005005e-02 -1.412522494792938232e-01 -1.869577616453170776e-01 -6.912220269441604614e-02 8.047722280025482178e-02 -1.816122606396675110e-02 9.104086458683013916e-02 9.941013157367706299e-02 3.253443539142608643e-01 -3.903529345989227295e-01 -4.668077453970909119e-02 -6.681673228740692139e-02 2.866493761539459229e-01 -1.075982376933097839e-01
-2.689080871641635895e-02 1.523140668869018555e-01 -3.562437295913696289e-01 1.870789229869842529e-01 9.149231761693954468e-02 -8.940670639276504517e-03 3.631810545921325684e-01 -2.487162500619888306e-02 -2.056907564401626587e-01 8.444734662771224976e-02 1.226570224389433861e-03 -7.495556771755218506e-02 -1.380940526723861694e-01 -4.962478578090667725e-02 -2.150259166955947876e-02 3.280404955148696899e-02 -2.645914554595947266e-01 -1.237386763095855713e-01 5.756385624408721924e-02 7.849194854497909546e-02 -2.045320272445678711e-01 7.095567882061004639e-02 -3.931446745991706848e-02 -1.512904465198516846e-01 4.806181490421295166e-01 2.343301661312580109e-03 -4.919025674462318420e-02 -3.911158740520477295e-01 -1.626968532800674438e-01 6.397353857755661011e-02 9.795095026493072510e-02 -4.923176392912864685e-02
-2.999895811080932617e-01 -4.871625453233718872e-02 6.104086712002754211e-02 -3.364787250757217407e-02 1.049076244235038757e-01 -2.083619087934494019e-01 2.776987850666046143e-01 1.269905269145965576e-01 -9.119748324155807495e-02 8.812820911407470703e-02 9.510311647318303585e-04 3.904258087277412415e-02 -7.298611849546432495e-02 -3.570351004600524902e-01 2.735818922519683838e-02 1.970138698816299438e-01 -2.861661370843648911e-03 -1.088697165250778198e-01 1.705006062984466553e-01 -1.310479491949081421e-01 -2.908757328987121582e-01 4.294180124998092651e-02 2.208278477191925049e-01 -2.825172543525695801e-01 3.012032210826873779e-01 5.462553724646568298e-02 2.649379372596740723e-01 -2.379358112812042236e-01 1.977348923683166504e-01 -1.282381117343902588e-01 -1.121603995561599731e-01 -5.799142643809318542e-02
-3.791341558098793030e-02 -2.373210154473781586e-02 -1.808825284242630005e-01 -9.152449667453765869e-02 1.405227780342102051e-01 2.567284740507602692e-02 2.574886754155158997e-02 2.233022898435592651e-01 -1.735399812459945679e-01 1.305238604545593262e-01 -9.630872309207916260e-02 -6.496059894561767578e-02 -1.662290692329406738e-01 -1.892808452248573303e-02 1.266995519399642944e-01 2.357726842164993286e-01 -2.227427065372467041e-01 1.829782575368881226e-01 3.091987073421478271e-01 -1.595152020454406738e-01 -1.684481203556060791e-01 -5.538603290915489197e-02 1.340681314468383789e-01 -1.340382099151611328e-01 3.564444184303283691e-01 -1.271787881851196289e-01 2.862063646316528320e-01 -4.193014502525329590e-01 -1.071980297565460205e-01 -1.778639853000640869e-01 9.274124354124069214e-02 -3.849411383271217346e-02
-1.448890417814254761e-01 -9.664167463779449463e-02 -1.605885922908782959e-01 1.439000517129898071e-01 3.724901676177978516e-01 -4.516522958874702454e-02 5.480743646621704102e-01 1.366248428821563721e-01 1.520600169897079468e-01 9.271639399230480194e-03 -1.216857284307479858e-01 2.840261533856391907e-02 -1.710812747478485107e-01 1.934509277343750000e-01 -7.326427847146987915e-02 6.339297443628311157e-02 -8.219479024410247803e-02 -7.356108725070953369e-02 3.097844123840332031e-02 -5.257271230220794678e-02 -2.726559937000274658e-01 2.520620822906494141e-03 -2.010517008602619171e-02 -3.915117383003234863e-01 7.619381695985794067e-02 1.163669750094413757e-01 2.080059796571731567e-01 -1.365483701229095459e-01 3.660950437188148499e-02 -7.918644696474075317e-02 -6.864707916975021362e-02 -1.045193895697593689e-01
-1.000633910298347473e-01 -1.667422056198120117e-01 -1.494692116975784302e-01 5.086817964911460876e-02 1.860904991626739502e-01 7.415608037263154984e-03 1.983274370431900024e-01 -7.909910380840301514e-02 -3.848391473293304443e-01 4.125451669096946716e-02 -2.685012519359588623e-01 -1.205231472849845886e-01 -1.342036724090576172e-01 -1.282273232936859131e-01 8.239635080099105835e-02 -9.334666281938552856e-02 7.527818530797958374e-02 -1.234297826886177063e-01 4.141217768192291260e-01 -2.302736341953277588e-01 -1.246298011392354965e-02 9.565116465091705322e-02 -1.425145268440246582e-01 -3.661992549896240234e-01 1.901728846132755280e-02 1.879318617284297943e-02 -1.891362597234547138e-03 3.686511144042015076e-02 1.091684028506278992e-01 -2.095108926296234131e-01 2.749815583229064941e-01 1.672035008668899536e-01
-2.107886523008346558e-01 2.026020139455795288e-01 -2.744431793689727783e-01 -1.229672599583864212e-02 2.756753861904144287e-01 1.906627714633941650e-01 1.028713509440422058e-01 3.018620423972606659e-02 -4.161684215068817139e-01 -1.382998228073120117e-01 -4.034345224499702454e-02 5.135856568813323975e-03 -1.256920248270034790e-01 9.440351277589797974e-02 -3.838343173265457153e-02 1.487188488245010376e-01 -3.264827132225036621e-01 2.294918522238731384e-02 6.581018865108489990e-02 -2.426723241806030273e-01 -2.847038805484771729e-01 1.310669928789138794e-01 2.416624128818511963e-02 -1.568735986948013306e-01 1.683113873004913330e-01 1.457901597023010254e-01 6.335953623056411743e-02 -2.660135030746459961e-01 6.898689270019531250e-02 -1.139517351984977722e-01 1.392370760440826416e-01 -1.329298019409179688e-01
-2.659017033874988556e-02 8.087321370840072632e-02 -7.762540131807327271e-02 1.610597819089889526e-01 2.660380601882934570e-01 1.095331460237503052e-01 1.169983744621276855e-01 1.714351326227188110e-01 -2.753764092922210693e-01 5.503746215254068375e-03 1.073656007647514343e-01 9.922779351472854614e-02 1.964541375637054443e-01 2.106218039989471436e-01 -1.472348868846893311e-01 1.667787134647369385e-01 -2.781490683555603027e-01 -1.277043968439102173e-01 2.655638158321380615e-01 3.649285528808832169e-03 -1.988133341073989868e-01 3.034935146570205688e-02 1.632002443075180054e-01 -5.046221986413002014e-02 2.916157841682434082e-01 2.776339352130889893e-01 2.353238463401794434e-01 -2.028173655271530151e-01 -1.083482522517442703e-02 -2.131797224283218384e-01 1.242786347866058350e-01 -2.275237739086151123e-01
-9.247919172048568726e-02 2.194090038537979126e-01 -3.286449909210205078e-01 1.134965047240257263e-01 1.095833256840705872e-01 3.167660906910896301e-03 1.272173076868057251e-01 -5.195841193199157715e-02 -3.303487300872802734e-01 -1.443677991628646851e-01 -2.789332345128059387e-02 -1.155114546418190002e-01 -1.915987730026245117e-01 6.484742742031812668e-03 1.418774574995040894e-01 1.779321208596229553e-02 -2.151353806257247925e-01 -1.611295193433761597e-01 2.895050346851348877e-01 -1.165209114551544189e-01 -1.678183972835540771e-01 1.492667794227600098e-01 1.718482673168182373e-01 -1.734202951192855835e-01 4.068962037563323975e-01 -2.130490690469741821e-01 8.908078819513320923e-02 -1.971927285194396973e-01 3.696684166789054871e-02 -1.157395467162132263e-01 1.534434556961059570e-01 -1.202351525425910950e-01
-3.096679449081420898e-01 -4.821905866265296936e-02 -3.411493599414825439e-01 1.156619414687156677e-01 9.949100762605667114e-02 1.112361848354339600e-01 1.003397852182388306e-01 2.228324711322784424e-01 -2.260103970766067505e-01 6.273905280977487564e-03 -4.407688602805137634e-02 -3.619563579559326172e-02 -1.809199601411819458e-01 -6.216271221637725830e-02 2.492235004901885986e-01 -7.100363075733184814e-02 2.073486149311065674e-01 -8.031769841909408569e-02 1.418425589799880981e-01 8.596142381429672241e-02 -5.974176153540611267e-02 3.964706510305404663e-02 1.419299393892288208e-01 -3.342632949352264404e-01 4.328278452157974243e-02 2.497383803129196167e-01 2.021027207374572754e-01 2.039677649736404419e-01 -2.072392404079437256e-01 -5.532069504261016846e-02 3.263231515884399414e-01 1.369172185659408569e-01
9.105556458234786987e-02 1.407011002302169800e-01 1.204101070761680603e-01 3.102573454380035400e-01 2.671622037887573242e-01 6.904360651969909668e-02 3.788183927536010742e-01 4.562632367014884949e-02 -2.901256643235683441e-02 2.282009124755859375e-01 -4.260619729757308960e-02 -4.862038418650627136e-02 -7.985167205333709717e-02 -2.302498519420623779e-01 -6.397154927253723145e-02 2.762880623340606689e-01 -5.066872388124465942e-02 -8.808755874633789062e-02 -2.362911030650138855e-02 -1.023221760988235474e-01 -3.296428024768829346e-01 -9.411509335041046143e-02 2.258593887090682983e-01 -2.231443524360656738e-01 1.750270128250122070e-01 9.226671606302261353e-02 2.706001400947570801e-01 7.763947546482086182e-02 -1.175378933548927307e-01 -1.226268187165260315e-01 7.253160327672958374e-02 -2.243094593286514282e-01
2.027699910104274750e-02 1.588588505983352661e-01 -3.097524046897888184e-01 2.204926013946533203e-01 2.486282400786876678e-02 8.125414699316024780e-02 9.012220054864883423e-02 1.173192113637924194e-01 -2.489747405052185059e-01 -1.991337910294532776e-02 -4.002334922552108765e-02 -9.849975258111953735e-02 1.388736516237258911e-01 -9.199740737676620483e-02 -5.976936221122741699e-02 1.439857929944992065e-01 7.646302133798599243e-02 -1.411438882350921631e-01 3.464489579200744629e-01 -1.718453466892242432e-01 -8.253433555364608765e-02 6.608678400516510010e-02 1.588922142982482910e-01 -2.850206196308135986e-01 4.212701320648193359e-01 2.112872004508972168e-01 1.290453672409057617e-01 -3.400810956954956055e-01 -1.655821502208709717e-02 7.106178998947143555e-02 -1.280517876148223877e-01 -7.623266428709030151e-02
4.753422737121582031e-02 1.506153345108032227e-01 -1.436670869588851929e-01 5.813139677047729492e-02 2.447473444044589996e-02 -2.529096007347106934e-01 5.930235981941223145e-01 1.112704798579216003e-01 4.457551240921020508e-02 9.231825172901153564e-02 -8.186289668083190918e-02 -6.850121170282363892e-02 -1.491336822509765625e-01 1.239828765392303467e-01 -1.914732754230499268e-01 -3.594179451465606689e-02 -8.409919589757919312e-02 -5.181152001023292542e-02 1.291598379611968994e-01 -6.728193908929824829e-02 -7.310292124748229980e-02 -3.570036217570304871e-02 2.065213024616241455e-01 -3.039796948432922363e-01 2.244006097316741943e-01 1.693782955408096313e-01 2.119496315717697144e-01 2.709665801376104355e-03 3.562599048018455505e-02 -8.363024890422821045e-02 1.681443750858306885e-01 -3.029779195785522461e-01
-2.152045667171478271e-01 -9.510621428489685059e-02 -3.825497627258300781e-01 4.151453077793121338e-02 4.657328128814697266e-02 2.795102074742317200e-02 1.385467499494552612e-01 2.213250696659088135e-01 -4.324067234992980957e-01 -7.280298159457743168e-04 -1.707907021045684814e-01 -2.059953808784484863e-01 8.760438859462738037e-02 6.724811345338821411e-02 5.577342119067907333e-03 5.793360527604818344e-03 -3.423944814130663872e-03 1.056897789239883423e-01 3.700195578858256340e-03 -1.101867575198411942e-02 -1.968516968190670013e-02 -5.479083396494388580e-03 4.564211517572402954e-02 -8.466821163892745972e-02 5.120479315519332886e-02 3.102348148822784424e-01 3.754564821720123291e-01 2.865824103355407715e-01 -3.211421072483062744e-01 -8.254036307334899902e-02 2.910807169973850250e-02 2.930703945457935333e-02
-1.904986351728439331e-01 1.370480954647064209e-01 -4.302538931369781494e-01 9.980369359254837036e-04 2.239773422479629517e-02 -6.657774560153484344e-03 1.514383032917976379e-02 1.762806475162506104e-01 -2.957212030887603760e-01 6.247360259294509888e-02 -6.223921850323677063e-02 -5.001950263977050781e-02 1.361668109893798828e-01 1.470837742090225220e-01 -1.284164488315582275e-01 6.274342536926269531e-02 -2.528207302093505859e-01 5.069896951317787170e-02 3.031615614891052246e-01 5.682558752596378326e-03 -4.091766774654388428e-01 -3.620368661358952522e-03 6.289111077785491943e-02 -8.411974459886550903e-02 2.012644857168197632e-01 1.027912497520446777e-01 9.784604609012603760e-02 -2.066970318555831909e-01 -9.824770689010620117e-02 -2.283512651920318604e-01 1.941068172454833984e-01 -1.728666275739669800e-01
-2.127648591995239258e-01 -3.507919609546661377e-02 -2.066959813237190247e-02 1.918075382709503174e-01 -4.293423146009445190e-02 -8.020863682031631470e-02 6.295534968376159668e-02 1.959319710731506348e-01 -3.432670831680297852e-01 1.132379993796348572e-01 -3.593972325325012207e-01 -7.339240610599517822e-02 -4.533580318093299866e-02 -9.712003916501998901e-02 1.220430359244346619e-01 -6.804788857698440552e-02 -1.602947711944580078e-01 4.194107651710510254e-02 3.901545405387878418e-01 -1.198135316371917725e-01 -1.302391588687896729e-01 7.195094972848892212e-02 -1.785371899604797363e-01 -1.251050084829330444e-01 2.692010104656219482e-01 3.690031543374061584e-02 1.427878439426422119e-01 2.000805139541625977e-01 -1.152577400207519531e-01 -1.058943048119544983e-01 3.041958808898925781e-01 2.333525419235229492e-01
-1.989022940397262573e-01 7.830025255680084229e-02 -2.272373735904693604e-01 3.309807777404785156e-01 1.022289916872978210e-01 8.565455675125122070e-02 2.445720508694648743e-02 1.763258427381515503e-01 -3.059156239032745361e-01 -5.175121501088142395e-02 -5.146444216370582581e-02 2.345090508460998535e-01 -2.179358005523681641e-01 -4.079543799161911011e-02 -1.586888134479522705e-01 1.425660550594329834e-01 -2.495235651731491089e-01 -4.369049891829490662e-02 3.094011843204498291e-01 -1.726979762315750122e-02 -2.860115766525268555e-01 2.873745933175086975e-02 1.338917613029479980e-01 1.735678315162658691e-01 1.306024044752120972e-01 8.449240773916244507e-02 9.879484772682189941e-02 -3.569164276123046875e-01 -1.712541431188583374e-01 -8.967267721891403198e-02 7.401235401630401611e-02 -2.299459156347438693e-04
-1.649213135242462158e-01 3.354732394218444824e-01 -1.830461621284484863e-01 9.340739995241165161e-02 2.747267186641693115e-01 -1.050255447626113892e-02 1.291421353816986084e-01 3.468129783868789673e-02 -2.756369709968566895e-01 -8.383177965879440308e-02 9.199217311106622219e-04 -3.057299740612506866e-02 -1.275797784328460693e-01 1.413308642804622650e-02 -1.590807922184467316e-02 2.292133867740631104e-02 -3.039143681526184082e-01 8.790207095444202423e-03 3.183494210243225098e-01 -2.335125207901000977e-02 -1.589498817920684814e-01 1.735044419765472412e-01 5.184419825673103333e-02 -2.496603317558765411e-02 4.242667853832244873e-01 1.463555395603179932e-01 2.487704157829284668e-01 -2.551615536212921143e-01 -1.480457838624715805e-03 9.770137071609497070e-02 6.754405051469802856e-02 -1.668208688497543335e-01
-1.978016346693038940e-01 1.203089021146297455e-02 -3.991797566413879395e-02 5.055055022239685059e-02 4.389148578047752380e-02 6.196883320808410645e-02 2.060552835464477539e-01 3.118909597396850586e-01 -2.714649736881256104e-01 2.695584204047918320e-03 -2.737202942371368408e-01 -7.375279068946838379e-02 -1.922572255134582520e-01 2.430351264774799347e-02 1.908467523753643036e-02 -1.578620076179504395e-02 -1.619138568639755249e-02 -2.520848065614700317e-02 3.600997924804687500e-01 -1.333479434251785278e-01 1.210695207118988037e-01 4.715510178357362747e-03 -3.718602955341339111e-01 -3.038437962532043457e-01 5.170004442334175110e-02 -1.842684461735188961e-03 1.849989295005798340e-01 7.116391509771347046e-02 -1.433677375316619873e-01 -1.422133445739746094e-01 3.769445717334747314e-01 -1.964813843369483948e-02
-4.230815172195434570e-02 7.322942465543746948e-02 -2.351791411638259888e-01 2.421020418405532837e-01 2.063240408897399902e-01 3.404805064201354980e-02 -3.085043467581272125e-02 -1.265030913054943085e-02 -3.319115042686462402e-01 -2.671239972114562988e-01 -2.186619192361831665e-01 -5.343967303633689880e-02 -2.431363463401794434e-01 1.381071507930755615e-01 7.842539250850677490e-02 2.291292548179626465e-01 -2.903532385826110840e-01 -1.343143880367279053e-01 -3.761014342308044434e-02 -9.403951466083526611e-02 -1.335850916802883148e-02 -9.827855974435806274e-03 -6.183185055851936340e-02 -3.451054096221923828e-01 2.269895374774932861e-01 9.109230339527130127e-02 5.110906809568405151e-02 -1.573908030986785889e-01 -2.591895163059234619e-01 4.229545127600431442e-03 1.326815634965896606e-01 -2.392661124467849731e-01
-7.364089041948318481e-02 1.589517444372177124e-01 -2.089609205722808838e-01 8.206818997859954834e-02 2.403148710727691650e-01 8.337387442588806152e-02 3.147109448909759521e-01 5.523870699107646942e-03 -3.716771304607391357e-01 -1.830113232135772705e-01 -6.188927218317985535e-02 -6.136373430490493774e-02 -1.249204650521278381e-01 -7.116785645484924316e-02 2.597536705434322357e-02 1.992551535367965698e-01 -2.473377287387847900e-01 5.414802115410566330e-03 1.705966293811798096e-01 2.219177596271038055e-02 -1.491324752569198608e-01 1.134647652506828308e-01 7.433276623487472534e-02 -2.922495007514953613e-01 3.748919665813446045e-01 -1.577044278383255005e-01 2.238616347312927246e-01 -1.532664149999618530e-01 -9.070976078510284424e-02 1.774618476629257202e-01 6.509910523891448975e-02 -1.225823163986206055e-01
-1.946812123060226440e-01 -1.035163849592208862e-01 -1.727284491062164307e-01 1.773274689912796021e-01 3.028434813022613525e-01 1.216507330536842346e-01 1.661053597927093506e-01 2.924741804599761963e-01 -2.341834008693695068e-01 1.080010384321212769e-01 -6.580150127410888672e-02 -2.564790472388267517e-02 2.453299313783645630e-01 8.616086095571517944e-02 5.197879672050476074e-02 -4.577804356813430786e-02 1.693207770586013794e-01 -1.129361763596534729e-01 2.934796512126922607e-01 -2.929021120071411133e-01 -1.388544738292694092e-01 -3.480562567710876465e-02 -2.635160088539123535e-02 -2.762545943260192871e-01 -5.775681696832180023e-03 1.807496137917041779e-02 1.633854508399963379e-01 2.745085954666137695e-01 -2.708231508731842041e-01 -2.384340856224298477e-03 -6.041385605931282043e-02 1.905176490545272827e-01
-2.603673934936523438e-02 1.523218303918838501e-01 -1.629731506109237671e-01 1.679864376783370972e-01 2.054730802774429321e-01 5.243183299899101257e-02 2.099080979824066162e-01 6.820916384458541870e-02 -1.595783233642578125e-01 4.088215529918670654e-02 -1.756301969289779663e-01 1.627261638641357422e-01 -1.961451768875122070e-02 -5.376877635717391968e-02 -2.170442789793014526e-01 -6.278311461210250854e-02 -4.768263697624206543e-01 -1.087252870202064514e-01 3.223097324371337891e-01 -9.921116381883621216e-02 -8.446651697158813477e-02 -2.321306914091110229e-01 1.012678444385528564e-01 -3.242622315883636475e-02 1.799188107252120972e-01 -4.756874218583106995e-02 5.442541837692260742e-02 -2.744001448154449463e-01 -2.902560308575630188e-02 9.261554479598999023e-02 -1.178494542837142944e-01 -3.569784164428710938e-01
-2.420444488525390625e-01 2.191274426877498627e-02 -5.590397119522094727e-02 2.192715257406234741e-01 1.621612459421157837e-01 -1.179807037115097046e-01 3.809857666492462158e-01 -1.053237915039062500e-01 2.944112569093704224e-02 2.053651213645935059e-02 -2.514127269387245178e-02 1.632138788700103760e-01 -1.333164870738983154e-01 1.238280013203620911e-01 -7.031601667404174805e-02 1.561236828565597534e-01 -3.154530823230743408e-01 -1.609467715024948120e-01 3.315706253051757812e-01 9.722863882780075073e-02 6.019293144345283508e-02 -4.057882353663444519e-02 8.918565511703491211e-02 -3.057334125041961670e-01 3.772601187229156494e-01 6.471575796604156494e-02 4.490939155220985413e-02 -1.761540621519088745e-01 1.413156986236572266e-01 -1.992125809192657471e-01 8.162970095872879028e-02 -7.001209259033203125e-02
-2.909019589424133301e-01 -2.094617038965225220e-01 8.316432125866413116e-03 2.245455682277679443e-01 1.281028091907501221e-01 -6.050615385174751282e-02 1.905528903007507324e-01 1.780294924974441528e-01 -3.114100694656372070e-01 -1.699351370334625244e-01 -2.020775228738784790e-01 1.354826707392930984e-02 -2.661901116371154785e-01 2.444768138229846954e-02 1.320678181946277618e-02 -5.518591403961181641e-02 -5.666670389473438263e-03 4.181213304400444031e-02 2.411216944456100464e-01 -1.222113240510225296e-02 1.530847605317831039e-02 -1.366542130708694458e-01 4.982316866517066956e-02 -2.103134542703628540e-01 1.273873001337051392e-01 3.020773231983184814e-01 2.064466178417205811e-01 3.070258796215057373e-01 -2.477083057165145874e-01 -6.266623735427856445e-02 1.923607140779495239e-01 1.379979848861694336e-01
-2.491592913866043091e-01 -1.514823734760284424e-02 -1.414560377597808838e-01 9.597384929656982422e-02 1.493582222610712051e-02 -6.558371335268020630e-02 1.853346973657608032e-01 1.921002715826034546e-01 -3.756250143051147461e-01 -2.826527059078216553e-01 -1.861808151006698608e-01 1.668649166822433472e-01 -1.118358969688415527e-01 2.083272265736013651e-04 -3.630345687270164490e-02 -3.934426698833703995e-03 8.675289154052734375e-02 -7.594154030084609985e-02 1.355098783969879150e-01 -9.843993932008743286e-02 -1.161082163453102112e-01 3.469645045697689056e-03 -8.273964375257492065e-02 -3.210811018943786621e-01 3.212470114231109619e-01 2.662469446659088135e-01 2.273125350475311279e-01 3.274814784526824951e-01 -1.617637462913990021e-02 -1.084482297301292419e-01 1.575623303651809692e-01 2.701403945684432983e-02
-2.437716871500015259e-01 -6.602108478546142578e-02 -2.440297454595565796e-01 1.999625116586685181e-01 1.236809641122817993e-01 -3.309717029333114624e-02 1.373260915279388428e-01 1.254692375659942627e-01 -3.227936029434204102e-01 -7.988954335451126099e-02 -2.413678467273712158e-01 1.802199333906173706e-01 -1.286338120698928833e-01 -1.099952235817909241e-01 3.740132600069046021e-02 1.010124981403350830e-01 5.865092203021049500e-02 -3.336555138230323792e-02 8.055491745471954346e-02 -9.846661984920501709e-02 5.314614251255989075e-02 -1.710089892148971558e-01 3.961500246077775955e-03 -2.578361332416534424e-01 2.758961617946624756e-01 1.342345774173736572e-01 3.406240642070770264e-01 2.470299005508422852e-01 -1.783926784992218018e-01 -6.516716629266738892e-02 3.335792124271392822e-01 7.931091636419296265e-02
-2.627593576908111572e-01 -1.512510329484939575e-01 5.675176903605461121e-02 -4.421641677618026733e-02 1.007635146379470825e-01 -2.148860841989517212e-01 1.027689576148986816e-01 2.104939967393875122e-01 3.437341004610061646e-02 1.554908975958824158e-02 -1.532718539237976074e-01 -7.323355972766876221e-02 -1.072552502155303955e-01 -3.656633198261260986e-02 -8.938270807266235352e-02 6.316833943128585815e-02 -6.617642939090728760e-02 -4.146436750888824463e-01 2.730801701545715332e-01 -2.955585345625877380e-02 2.660224586725234985e-02 -7.984775304794311523e-02 1.617899537086486816e-01 -1.149857565760612488e-01 3.194032311439514160e-01 3.104540705680847168e-01 1.452927738428115845e-01 -2.707084715366363525e-01 1.954696476459503174e-01 -1.964163780212402344e-01 2.249666601419448853e-01 -1.348339617252349854e-01
-1.502074599266052246e-01 9.322068095207214355e-02 -3.816437125205993652e-01 6.179365888237953186e-02 3.156003952026367188e-01 9.482114017009735107e-02 2.533747255802154541e-01 -4.441965743899345398e-02 -1.460424512624740601e-01 2.539885416626930237e-02 -4.972105845808982849e-02 6.694218143820762634e-03 -1.745433509349822998e-01 2.517469227313995361e-01 -1.022115200757980347e-01 -2.317421324551105499e-02 -2.207535505294799805e-01 -7.432923465967178345e-02 2.362385392189025879e-01 -1.612272262573242188e-01 -5.157032981514930725e-02 8.980365097522735596e-02 2.096884250640869141e-01 -1.627310663461685181e-01 3.379933536052703857e-01 -1.698258072137832642e-01 2.641317248344421387e-01 -1.719179898500442505e-01 -7.346371561288833618e-02 1.448230445384979248e-01 2.149469964206218719e-02 -1.694850474596023560e-01
-1.751159317791461945e-02 4.871145356446504593e-03 2.520707547664642334e-01 2.633503675460815430e-01 1.378885209560394287e-01 3.365619778633117676e-01 2.486549615859985352e-01 2.502122223377227783e-01 -3.771020770072937012e-01 -5.885516852140426636e-02 -5.993788316845893860e-02 -1.359204798936843872e-01 -7.434749603271484375e-02 -8.612166158854961395e-03 -5.723268538713455200e-02 2.148653268814086914e-01 -8.046522736549377441e-02 -2.824253141880035400e-01 2.409495264291763306e-01 -1.831123828887939453e-01 -1.001321747899055481e-01 4.004671052098274231e-02 -1.549746468663215637e-02 4.515409842133522034e-02 2.425144016742706299e-01 2.593811750411987305e-01 -2.307811379432678223e-02 -1.921377182006835938e-01 -4.594689235091209412e-02 1.126112602651119232e-02 -1.648406535387039185e-01 5.085664242506027222e-02
7.697305083274841309e-02 -2.093021720647811890e-01 -7.803768664598464966e-02 3.527878820896148682e-01 1.099563390016555786e-01 -4.825782962143421173e-03 1.550634801387786865e-01 1.630676910281181335e-02 -9.587853215634822845e-03 -4.840386658906936646e-02 -3.280900120735168457e-01 -2.988574504852294922e-01 -2.450925409793853760e-01 -1.685130447149276733e-01 -4.633082076907157898e-02 -7.929708808660507202e-02 -9.942357242107391357e-02 -6.872102618217468262e-02 2.214096635580062866e-01 -9.647116810083389282e-02 -1.160818710923194885e-01 -7.459364831447601318e-02 -6.954796612262725830e-02 -3.932388424873352051e-01 2.337457388639450073e-01 6.407289206981658936e-02 2.512061893939971924e-01 -1.927265822887420654e-01 -1.604439318180084229e-01 -1.245466694235801697e-01 1.874764114618301392e-01 1.255120616406202316e-02
-5.854233168065547943e-03 -2.069168090820312500e-01 -5.421435460448265076e-02 6.656710803508758545e-02 1.220448613166809082e-01 -1.799398660659790039e-02 2.773015499114990234e-01 4.225112125277519226e-02 -2.770541012287139893e-01 -1.135637797415256500e-02 1.966967247426509857e-02 2.037304788827896118e-01 -1.928540617227554321e-01 -1.733729392290115356e-01 1.846715509891510010e-01 1.358070969581604004e-01 1.746070384979248047e-02 2.216923832893371582e-01 2.317742556333541870e-01 -1.577347368001937866e-01 3.665052354335784912e-02 1.481020748615264893e-01 1.090175099670886993e-02 -2.234094440937042236e-01 3.063780665397644043e-01 -1.025954037904739380e-01 1.636862903833389282e-01 -1.341703683137893677e-01 -2.791645526885986328e-01 -5.182894691824913025e-02 4.071742296218872070e-01 -1.426307111978530884e-01
-2.840655446052551270e-01 -2.365959584712982178e-01 -2.047332823276519775e-01 7.469517737627029419e-02 1.439313739538192749e-01 1.879883855581283569e-01 1.659001223742961884e-02 2.424371838569641113e-01 -4.093925654888153076e-01 4.096954688429832458e-02 1.268897205591201782e-01 -4.479323979467153549e-03 -3.052461892366409302e-02 -4.035641252994537354e-02 -1.915280334651470184e-02 -3.576111793518066406e-02 9.130490571260452271e-02 -1.467375904321670532e-01 1.530872732400894165e-01 -3.317965567111968994e-02 -8.949746191501617432e-02 -3.117178380489349365e-01 8.160308003425598145e-02 -7.397809624671936035e-02 8.963999897241592407e-02 2.407843768596649170e-01 4.126464128494262695e-01 -1.448097229003906250e-01 -7.394523173570632935e-02 -1.130229383707046509e-01 1.726216524839401245e-01 1.846745759248733521e-01
-2.183099985122680664e-01 1.054718345403671265e-01 -3.243410587310791016e-01 7.787746191024780273e-02 2.392099648714065552e-01 -2.761286683380603790e-02 5.652337521314620972e-02 -1.711818873882293701e-01 -3.886854052543640137e-01 1.455172151327133179e-02 -2.039073705673217773e-01 -1.303713470697402954e-01 -2.557953000068664551e-01 2.790484391152858734e-02 -5.836929008364677429e-02 2.167082279920578003e-01 -2.926947474479675293e-01 -1.953671686351299286e-02 2.578249871730804443e-01 -2.481346279382705688e-01 1.012727059423923492e-02 1.352182328701019287e-01 -9.265150874853134155e-02 -1.305126696825027466e-01 2.165149152278900146e-01 -3.642769157886505127e-02 1.815430121496319771e-03 -9.798423200845718384e-02 -2.960534095764160156e-01 -1.858307980000972748e-02 8.884060382843017578e-02 -3.512459248304367065e-02
-3.516832739114761353e-02 -7.338794320821762085e-02 -1.858088076114654541e-01 4.591184109449386597e-02 1.800349354743957520e-01 -4.763268306851387024e-02 1.840043812990188599e-01 1.546151638031005859e-01 -1.461025923490524292e-01 -1.259916722774505615e-01 -2.305762320756912231e-01 -1.541637778282165527e-01 -1.697041541337966919e-01 1.619848906993865967e-01 -4.986275732517242432e-02 2.983659803867340088e-01 -3.095151623710989952e-03 -1.434829086065292358e-01 2.810825407505035400e-01 -1.186178848147392273e-01 -1.961926221847534180e-01 2.391363382339477539e-01 -4.771141707897186279e-02 -2.800780236721038818e-01 3.675707578659057617e-01 2.829595282673835754e-02 1.475920826196670532e-01 -2.937700152397155762e-01 -1.218649148941040039e-01 -1.613726466894149780e-01 1.541611850261688232e-01 -6.983817368745803833e-02
6.934665888547897339e-02 -1.080862134695053101e-01 -8.691114932298660278e-02 -3.081371448934078217e-02 -1.770357973873615265e-02 2.373838275671005249e-01 4.653049409389495850e-01 1.411465555429458618e-01 -1.872193515300750732e-01 -1.630977168679237366e-02 1.077436208724975586e-01 -1.225524693727493286e-01 -1.370266824960708618e-01 -6.983799487352371216e-02 -1.230972334742546082e-01 5.606296658515930176e-02 -9.603304415941238403e-02 -3.843321800231933594e-01 3.090984225273132324e-01 6.851853430271148682e-02 1.189155429601669312e-01 -1.243928149342536926e-01 1.777349710464477539e-01 -2.725637257099151611e-01 3.208432793617248535e-01 9.129384905099868774e-02 1.108115687966346741e-01 -1.451009362936019897e-01 7.040417753159999847e-03 1.790329217910766602e-01 9.000068902969360352e-02 -2.321765758097171783e-02
-1.787187755107879639e-01 2.285580933094024658e-01 -2.567952871322631836e-01 8.752609789371490479e-02 1.856160759925842285e-01 4.128130897879600525e-02 1.154225394129753113e-01 1.516998857259750366e-01 -1.324632167816162109e-01 -1.643583327531814575e-01 -1.214875504374504089e-01 -1.655590087175369263e-01 -2.161273360252380371e-02 -3.907872736454010010e-02 -1.977891027927398682e-01 8.352093398571014404e-02 -3.181088864803314209e-01 -5.521007254719734192e-02 2.180298715829849243e-01 -1.899200379848480225e-01 -1.672933697700500488e-01 1.705191284418106079e-01 1.048823259770870209e-02 -1.282178312540054321e-01 3.590546250343322754e-01 -1.009261012077331543e-01 3.384358286857604980e-01 -2.132584899663925171e-01 -1.744925677776336670e-01 6.174989044666290283e-02 1.949657648801803589e-01 4.522683843970298767e-02
-1.221333220601081848e-01 5.781069397926330566e-02 -1.817397177219390869e-01 1.921346634626388550e-01 1.155099421739578247e-01 2.878070063889026642e-02 1.995609402656555176e-01 1.509995162487030029e-01 -3.722836673259735107e-01 -1.813134551048278809e-01 -7.577393203973770142e-02 1.321929693222045898e-01 -6.855862587690353394e-02 -1.147935092449188232e-01 2.090949006378650665e-02 1.390945166349411011e-01 1.007047966122627258e-01 -5.809108167886734009e-02 7.349852472543716431e-02 -2.113308757543563843e-01 -5.436327680945396423e-02 -9.127142280340194702e-02 -5.946862045675516129e-03 -2.499955594539642334e-01 2.674557566642761230e-01 3.697131276130676270e-01 2.851652801036834717e-01 2.697816491127014160e-01 -9.707496315240859985e-02 -7.909432798624038696e-02 2.418255358934402466e-01 1.696257144212722778e-01
-1.753022149205207825e-02 8.073388040065765381e-02 -6.851223111152648926e-02 1.334280073642730713e-01 3.016573190689086914e-01 3.196311742067337036e-02 7.017156481742858887e-02 -9.876539558172225952e-02 -2.854376733303070068e-01 -2.188066542148590088e-01 -1.667193472385406494e-01 -1.093174740672111511e-01 -2.519351840019226074e-01 1.601691357791423798e-02 1.112786959856748581e-02 8.099355548620223999e-02 -1.457821428775787354e-01 4.910240322351455688e-02 1.683049649000167847e-01 9.067873470485210419e-03 -2.138635218143463135e-01 2.416667789220809937e-01 -1.035875231027603149e-01 -2.852204740047454834e-01 4.272582828998565674e-01 -1.389326155185699463e-01 1.871609985828399658e-01 9.355477988719940186e-02 -1.345239579677581787e-01 -2.573331594467163086e-01 7.427808642387390137e-02 -2.017685770988464355e-01
-1.655641198158264160e-01 -1.995610632002353668e-02 -2.470036447048187256e-01 2.467198073863983154e-01 2.451004646718502045e-02 -6.932295858860015869e-02 2.903733253479003906e-01 8.662527054548263550e-02 -3.573037385940551758e-01 -2.013174444437026978e-01 -9.403967112302780151e-02 9.534934163093566895e-02 4.132150858640670776e-02 -1.209357231855392456e-01 7.593826949596405029e-02 6.714828312397003174e-02 7.195560634136199951e-02 -1.351685225963592529e-01 1.143976822495460510e-01 -1.122361645102500916e-01 3.580968827009201050e-02 -9.588344395160675049e-02 -3.932777792215347290e-02 -2.187604755163192749e-01 3.564030826091766357e-01 2.093324363231658936e-01 2.400753051042556763e-01 3.147033452987670898e-01 -2.156443297863006592e-01 -6.288207322359085083e-02 1.924248039722442627e-01 1.277950257062911987e-01
-1.002567559480667114e-01 2.818019092082977295e-01 -3.175041973590850830e-01 -4.529871046543121338e-02 2.816598713397979736e-01 5.323142930865287781e-02 1.135730370879173279e-01 -1.759793609380722046e-01 -2.676177620887756348e-01 -1.245533525943756104e-01 -1.372101455926895142e-01 -1.322272270917892456e-01 -1.047175824642181396e-01 9.128206409513950348e-03 -1.549733895808458328e-02 2.685184478759765625e-01 -1.363400071859359741e-01 -1.912147253751754761e-01 4.053804278373718262e-02 -1.090359687805175781e-01 1.247968822717666626e-01 2.379980236291885376e-01 6.157425418496131897e-02 -2.185023874044418335e-01 3.037725389003753662e-01 7.196391373872756958e-02 1.803764104843139648e-01 -2.147241830825805664e-01 -2.352703958749771118e-01 -1.688817739486694336e-01 1.496150344610214233e-01 3.810254158452153206e-03
-2.033251821994781494e-01 -4.760884866118431091e-02 -1.924645304679870605e-01 1.494241952896118164e-01 1.247604861855506897e-01 4.228599742054939270e-02 1.700205728411674500e-02 1.513021439313888550e-01 -2.463880777359008789e-01 -2.541902065277099609e-01 -1.722016036510467529e-01 1.622294187545776367e-01 4.863098263740539551e-02 -1.578466221690177917e-02 -3.655105084180831909e-02 3.504145517945289612e-02 1.343431472778320312e-01 -3.098131157457828522e-02 1.946700662374496460e-01 -1.381235420703887939e-01 -2.916183136403560638e-02 -7.956748455762863159e-02 1.120491176843643188e-01 -1.687869280576705933e-01 3.494412302970886230e-01 2.511083781719207764e-01 4.001103043556213379e-01 2.762440443038940430e-01 -4.068358242511749268e-02 -2.885211706161499023e-01 1.970113664865493774e-01 2.309126034379005432e-02
9.961503744125366211e-02 1.961667090654373169e-01 -3.648649454116821289e-01 -1.363419578410685062e-03 2.002423256635665894e-01 -1.171341761946678162e-01 2.120235562324523926e-01 2.373322397470474243e-01 -2.880039811134338379e-01 -1.848910562694072723e-02 3.564747981727123260e-03 2.069334127008914948e-02 -1.049048379063606262e-01 1.480367630720138550e-01 6.161338463425636292e-02 1.635032296180725098e-01 -2.760409712791442871e-01 -1.200758293271064758e-01 2.800803780555725098e-01 -1.971127539873123169e-01 -1.734484434127807617e-01 2.124979048967361450e-01 -1.593127846717834473e-02 -1.260896921157836914e-01 3.463215231895446777e-01 5.714951083064079285e-03 2.023498713970184326e-01 -5.735275149345397949e-02 -2.084240913391113281e-01 4.442387446761131287e-02 3.612785786390304565e-02 -7.718637585639953613e-02
-1.779359877109527588e-01 -2.448601871728897095e-01 4.645522311329841614e-02 2.072780281305313110e-01 6.545535475015640259e-02 -6.847121566534042358e-02 3.394072353839874268e-01 5.050190538167953491e-02 -8.381307125091552734e-02 5.970981344580650330e-02 2.065066248178482056e-02 -3.532701432704925537e-01 -8.078115433454513550e-02 5.652497708797454834e-02 -6.952282786369323730e-02 2.228947728872299194e-01 1.281850486993789673e-01 -2.028726935386657715e-01 4.875667765736579895e-02 -1.558265066705644131e-03 -1.713243722915649414e-01 -2.263580262660980225e-01 3.474655374884605408e-02 -3.130586445331573486e-01 4.945858418941497803e-01 1.442979574203491211e-01 6.482730805873870850e-02 2.424235281068831682e-04 -1.008015573024749756e-01 -9.716816991567611694e-02 -1.885706931352615356e-02 -8.436899632215499878e-02
-2.242399752140045166e-01 -3.093239106237888336e-02 -1.215602159500122070e-01 2.263025194406509399e-01 1.612589061260223389e-01 2.083332836627960205e-02 2.130236029624938965e-01 3.712854981422424316e-01 -2.828387320041656494e-01 -1.982182711362838745e-01 -1.873251944780349731e-01 -6.725028902292251587e-02 -8.669632673263549805e-02 1.046931222081184387e-01 9.039124101400375366e-02 -1.879464387893676758e-01 -5.975302681326866150e-02 7.589868456125259399e-02 2.239956110715866089e-01 -8.096443861722946167e-02 -1.276502460241317749e-01 -1.405656635761260986e-01 -1.236497759819030762e-01 -1.383252292871475220e-01 2.159610688686370850e-01 9.460502862930297852e-02 1.698141545057296753e-01 1.486310362815856934e-01 1.988111250102519989e-02 9.188964962959289551e-03 4.118567705154418945e-01 1.976535767316818237e-01
-1.289552915841341019e-02 2.465592231601476669e-03 -3.588372841477394104e-02 1.580697447061538696e-01 7.561766356229782104e-02 -1.335431337356567383e-01 3.564889729022979736e-01 8.763574063777923584e-02 -2.589562833309173584e-01 1.588490158319473267e-01 -2.411013990640640259e-01 -1.226458027958869934e-01 6.592261791229248047e-02 -4.303212463855743408e-02 4.930009692907333374e-02 -1.764883995056152344e-01 -3.935635089874267578e-01 9.621071815490722656e-02 1.392543911933898926e-01 3.933101147413253784e-02 -2.812322080135345459e-01 1.760379821062088013e-01 1.085710003972053528e-01 -2.211279571056365967e-01 2.170435786247253418e-01 -2.086983025074005127e-01 2.294364757835865021e-02 -9.489089995622634888e-02 -1.577110588550567627e-02 -1.225845441222190857e-01 1.509997397661209106e-01 -3.404034674167633057e-01
-4.350655153393745422e-02 -8.001275360584259033e-02 -1.734821051359176636e-01 9.801886230707168579e-02 1.550785452127456665e-01 -3.852658718824386597e-02 3.393419086933135986e-01 1.088551431894302368e-01 7.414875924587249756e-02 1.243453398346900940e-01 8.819881081581115723e-02 1.607384979724884033e-01 1.458633393049240112e-01 -1.615000218152999878e-01 1.922553926706314087e-01 7.276652753353118896e-02 -2.970561385154724121e-01 -1.943306922912597656e-01 3.078826665878295898e-01 -6.425022333860397339e-02 -2.649432718753814697e-01 -1.503251940011978149e-01 3.543679714202880859e-01 -2.099054604768753052e-01 1.196691468358039856e-01 -1.439766883850097656e-01 -7.888493128120899200e-04 -7.939506322145462036e-02 -2.471603304147720337e-01 -4.938284680247306824e-02 -1.597990840673446655e-01 -1.936524957418441772e-01
6.353275477886199951e-02 3.258210122585296631e-01 -8.891712129116058350e-02 5.092710722237825394e-03 3.698869943618774414e-01 1.989815011620521545e-02 1.186688020825386047e-01 9.694945067167282104e-02 -3.743197023868560791e-01 -8.232715725898742676e-02 -1.839117854833602905e-01 -4.462645947933197021e-02 -2.099130600690841675e-01 9.007979184389114380e-02 -3.410853073000907898e-02 7.772303372621536255e-02 -1.089277863502502441e-01 -8.476653695106506348e-02 1.398106217384338379e-01 -1.557270586490631104e-01 -2.352497428655624390e-01 1.088022217154502869e-01 2.298329398036003113e-02 -1.526229232549667358e-01 4.317191839218139648e-01 -1.732155382633209229e-01 2.177183628082275391e-01 -1.775098741054534912e-01 -6.752778589725494385e-02 -1.394279301166534424e-01 -3.274799510836601257e-02 -6.977476924657821655e-02
-3.066228628158569336e-01 -2.417967170476913452e-01 -1.938276290893554688e-01 4.553109779953956604e-02 1.953708194196224213e-02 -8.663442730903625488e-02 3.759529590606689453e-01 1.558159589767456055e-01 -2.995746210217475891e-02 2.774830162525177002e-01 -1.684036254882812500e-01 -2.331498265266418457e-02 -1.289157122373580933e-01 -2.059634625911712646e-01 1.062737479805946350e-01 -8.701439201831817627e-02 -2.442415803670883179e-02 -3.730718791484832764e-01 -6.343752145767211914e-02 -9.355329722166061401e-02 3.909699246287345886e-02 5.331961438059806824e-03 3.292460739612579346e-01 -1.576235890388488770e-01 1.500653177499771118e-01 1.860558986663818359e-01 -5.886732414364814758e-02 -1.426359564065933228e-01 -1.998755633831024170e-01 -2.032299898564815521e-02 1.949582248926162720e-01 -5.463556200265884399e-02
-1.166727691888809204e-01 2.124032676219940186e-01 -2.384178191423416138e-01 3.638749569654464722e-02 2.291224449872970581e-01 4.891560226678848267e-02 2.794228494167327881e-01 -1.354135423898696899e-01 -2.454342246055603027e-01 -5.208967998623847961e-02 -1.152226477861404419e-01 -1.879370361566543579e-01 -1.437525451183319092e-01 2.848005667328834534e-02 8.653280884027481079e-02 4.137478768825531006e-02 -7.486828416585922241e-02 -4.070684686303138733e-02 2.181352227926254272e-01 -2.794383466243743896e-01 -3.731293976306915283e-01 1.812603473663330078e-01 5.337892100214958191e-02 -2.372442744672298431e-03 2.391411513090133667e-01 -2.851681038737297058e-02 3.016928136348724365e-01 -1.989622414112091064e-01 4.453681036829948425e-02 -8.628598600625991821e-02 9.736714512109756470e-02 -2.723884284496307373e-01
-6.836958974599838257e-02 -3.763046860694885254e-02 -1.190079972147941589e-01 -3.297504037618637085e-02 5.125235021114349365e-02 5.329089984297752380e-02 1.136398687958717346e-01 1.265995651483535767e-01 -1.246823370456695557e-01 -2.961683273315429688e-02 -2.793788909912109375e-01 -2.147384434938430786e-01 -2.408964633941650391e-01 1.322711110115051270e-01 4.119338467717170715e-02 1.988327503204345703e-01 2.789948321878910065e-02 -9.406784921884536743e-02 3.429300189018249512e-01 -1.608250141143798828e-01 -2.431686669588088989e-01 1.530510187149047852e-01 -6.176152825355529785e-02 -1.002983078360557556e-01 4.351229071617126465e-01 1.324217766523361206e-01 -5.635100230574607849e-02 -4.024889171123504639e-01 -1.405918747186660767e-01 -1.427173763513565063e-01 4.611190035939216614e-02 -1.519255638122558594e-01
-1.808453351259231567e-01 -7.315909862518310547e-02 -2.091139554977416992e-01 7.382677495479583740e-02 -9.433293715119361877e-03 -1.565151289105415344e-02 1.907558590173721313e-01 1.368641853332519531e-01 -4.550437629222869873e-01 -1.051905974745750427e-01 -4.701112955808639526e-02 2.867318503558635712e-02 5.662022158503532410e-02 -7.133398205041885376e-02 1.054361388087272644e-01 2.578508108854293823e-03 -1.133331470191478729e-02 -1.036937683820724487e-01 7.770796120166778564e-02 -1.008549407124519348e-01 -1.019502133131027222e-01 -1.073472648859024048e-01 -5.747519433498382568e-02 -3.626747131347656250e-01 2.769851684570312500e-01 3.147129416465759277e-01 2.748293280601501465e-01 3.256263732910156250e-01 -1.825160980224609375e-01 -7.690400816500186920e-03 1.883056610822677612e-01 8.201384544372558594e-02
-6.993307918310165405e-02 -2.037582546472549438e-02 -3.034672439098358154e-01 2.278795540332794189e-01 1.764718890190124512e-01 -1.998118907213211060e-01 3.323252797126770020e-01 2.588312327861785889e-02 -1.210764721035957336e-01 -1.156304627656936646e-01 -3.554971516132354736e-02 -7.577310502529144287e-02 -2.200487852096557617e-01 -1.583451218903064728e-02 2.813769737258553505e-03 1.337268203496932983e-01 -1.635920852422714233e-01 -4.279429838061332703e-02 4.024517536163330078e-01 1.677004843950271606e-01 3.305029869079589844e-02 -1.083970665931701660e-01 1.359074711799621582e-01 -1.867129504680633545e-01 3.161857724189758301e-01 -1.763039641082286835e-02 9.724941849708557129e-02 -3.973540663719177246e-01 -4.774463921785354614e-02 -8.209045976400375366e-02 -6.342919170856475830e-02 -3.693763539195060730e-02
-3.162488341331481934e-01 -1.551697403192520142e-01 -1.846409142017364502e-01 1.117678210139274597e-01 -9.644159115850925446e-03 6.217924132943153381e-02 2.182303369045257568e-01 1.806496679782867432e-01 -3.242569863796234131e-01 -4.570692405104637146e-02 -3.754496201872825623e-02 8.848896250128746033e-03 -4.125421866774559021e-02 1.252499073743820190e-01 1.525481510907411575e-02 -4.253679513931274414e-02 5.542590469121932983e-02 -1.335060000419616699e-01 2.303880900144577026e-01 -1.849956512451171875e-01 1.315688192844390869e-01 3.887465968728065491e-02 1.297754347324371338e-01 -1.290436983108520508e-01 8.168055117130279541e-02 2.379412502050399780e-01 3.643622398376464844e-01 2.279453724622726440e-01 -1.746221929788589478e-01 -1.209935843944549561e-01 4.034809172153472900e-01 -2.250253222882747650e-02
-1.849423497915267944e-01 4.456258565187454224e-02 -1.780594289302825928e-01 1.019642651081085205e-01 1.196727231144905090e-01 -6.859961897134780884e-02 2.118878513574600220e-01 1.611511707305908203e-01 -4.083583056926727295e-01 -1.517842859029769897e-01 -1.253326237201690674e-01 2.359233051538467407e-01 4.842806980013847351e-02 -9.145922958850860596e-02 -1.974506117403507233e-02 -8.417057991027832031e-02 1.113258898258209229e-01 -6.531223654747009277e-02 -2.286560600623488426e-03 -1.684294193983078003e-01 -3.796032816171646118e-02 2.043944410979747772e-02 5.091791227459907532e-02 -3.547130227088928223e-01 1.883840709924697876e-01 2.721870839595794678e-01 3.738065063953399658e-01 2.388496547937393188e-01 -1.625976264476776123e-01 -9.931878186762332916e-03 1.824923157691955566e-01 1.047219708561897278e-01
-1.935228556394577026e-01 -2.315527498722076416e-01 -2.644486129283905029e-01 1.762181818485260010e-01 -3.092454746365547180e-02 3.577406704425811768e-01 3.489066958427429199e-01 -1.426885090768337250e-02 -5.881956592202186584e-02 1.465029269456863403e-01 -2.202244251966476440e-01 -8.334879577159881592e-02 3.393119946122169495e-02 8.323164284229278564e-02 2.902132570743560791e-01 2.755632251501083374e-02 4.125948250293731689e-02 1.251968145370483398e-01 2.720361575484275818e-02 -2.316021323204040527e-01 -1.703862845897674561e-01 -2.264738231897354126e-01 -1.095903068780899048e-01 -1.505607217550277710e-01 2.710640430450439453e-01 1.793915964663028717e-02 1.941792070865631104e-01 -3.922791033983230591e-02 -7.185987383127212524e-02 -2.257487326860427856e-01 -1.151420772075653076e-01 1.202451586723327637e-01
-3.680859208106994629e-01 -1.493581384420394897e-01 1.084425300359725952e-02 1.980729103088378906e-01 1.710375845432281494e-01 8.975697308778762817e-02 1.916165947914123535e-01 2.086431235074996948e-01 -3.336371779441833496e-01 -1.607699543237686157e-01 -3.771825134754180908e-01 -1.998266130685806274e-01 -6.504341959953308105e-02 -1.033082008361816406e-01 1.179704070091247559e-01 -7.837583869695663452e-02 -2.022350728511810303e-01 6.232399493455886841e-02 1.376430392265319824e-01 -5.579198896884918213e-02 9.649715572595596313e-02 2.912590280175209045e-02 -1.447945833206176758e-01 -1.271220147609710693e-01 1.110914945602416992e-01 1.098426431417465210e-01 3.077137172222137451e-01 7.281830161809921265e-02 1.563282497227191925e-02 -2.424652874469757080e-02 2.693215906620025635e-01 1.381440013647079468e-01
-2.755510248243808746e-02 1.912733018398284912e-01 -2.371305227279663086e-01 -9.527101181447505951e-03 6.337030231952667236e-02 -5.260698497295379639e-03 3.279115632176399231e-02 1.423489153385162354e-01 -4.684975445270538330e-01 1.970992796123027802e-02 -9.431565552949905396e-02 -1.521820724010467529e-01 -3.413338959217071533e-02 -5.397453531622886658e-02 -7.849974930286407471e-02 2.073278129100799561e-01 -4.215869009494781494e-01 9.683954715728759766e-02 1.200939193367958069e-01 -8.941978961229324341e-02 -7.683429867029190063e-02 -7.570193707942962646e-02 1.159787178039550781e-01 -5.512234196066856384e-02 1.858347356319427490e-01 1.886614859104156494e-01 6.089176237583160400e-02 -2.773561179637908936e-01 -2.331572473049163818e-01 -2.103262692689895630e-01 2.691286504268646240e-01 -1.278501152992248535e-01
-1.397955566644668579e-01 2.989378944039344788e-02 -1.870635598897933960e-01 1.486902683973312378e-01 5.947017343714833260e-04 -3.359463512897491455e-01 4.257621467113494873e-01 1.475419402122497559e-01 -7.187750190496444702e-02 1.539088040590286255e-01 -1.720713675022125244e-01 1.377852167934179306e-02 -2.396865040063858032e-01 -9.619257599115371704e-02 -3.935917839407920837e-02 2.574966549873352051e-01 1.693135686218738556e-02 -3.426600098609924316e-01 6.514681875705718994e-02 -1.900115311145782471e-01 -2.141365110874176025e-01 3.994114522356539965e-04 -3.231601789593696594e-02 -1.379881352186203003e-01 1.671393960714340210e-01 1.646669805049896240e-01 1.193138584494590759e-01 -8.581990748643875122e-02 1.674112677574157715e-01 -2.873173654079437256e-01 -1.115057244896888733e-02 4.479351639747619629e-02
-1.057733595371246338e-01 -9.347409754991531372e-02 5.468848161399364471e-03 1.129611730575561523e-01 2.189985364675521851e-01 5.530707910656929016e-02 2.792622745037078857e-01 2.757606506347656250e-01 -2.959200143814086914e-01 1.436927020549774170e-01 5.294415727257728577e-02 -8.063048124313354492e-02 -1.783902198076248169e-01 -1.736019253730773926e-01 -2.859815359115600586e-01 -9.414529055356979370e-02 -4.203727841377258301e-02 -2.739968895912170410e-01 1.135268062353134155e-01 2.391912788152694702e-02 -4.129737615585327148e-01 -6.419061869382858276e-02 1.283713430166244507e-01 -1.189386546611785889e-01 1.090482901781797409e-02 1.017290726304054260e-01 1.811864078044891357e-01 -1.223628297448158264e-01 -1.394020169973373413e-01 -7.049271464347839355e-02 -9.983322769403457642e-02 -3.222900629043579102e-01
-1.151913106441497803e-01 -1.581444963812828064e-02 3.423058614134788513e-02 2.014923542737960815e-01 1.599702388048171997e-01 -2.222807705402374268e-01 3.158299326896667480e-01 6.143888831138610840e-02 -8.848908543586730957e-02 1.927883774042129517e-01 -8.824829757213592529e-02 6.243980303406715393e-02 -2.700099647045135498e-01 -2.614386975765228271e-01 8.426986634731292725e-02 2.729952335357666016e-01 -2.780840396881103516e-01 -1.884700357913970947e-01 1.715394705533981323e-01 1.219527348875999451e-01 7.965339720249176025e-02 -2.061616629362106323e-01 8.637819439172744751e-02 -2.330733537673950195e-01 1.791383624076843262e-01 8.874373137950897217e-02 6.735759973526000977e-02 -3.401913642883300781e-01 -1.672167330980300903e-01 -7.235931605100631714e-02 -3.506780415773391724e-02 -1.554929912090301514e-01
-1.331075131893157959e-01 -5.644640885293483734e-03 2.785601839423179626e-02 4.579323902726173401e-02 1.258162558078765869e-01 -1.676612794399261475e-01 1.151927411556243896e-01 -1.764345616102218628e-01 -2.879956960678100586e-01 -2.347682267427444458e-01 -1.656454801559448242e-01 -6.194343417882919312e-02 -3.680380806326866150e-02 4.023012891411781311e-02 1.228717621415853500e-03 3.656554222106933594e-01 -1.517498642206192017e-01 3.260120749473571777e-02 2.079955339431762695e-01 -1.779921203851699829e-01 -1.191435977816581726e-01 -9.839907288551330566e-02 8.519734442234039307e-02 -2.024516761302947998e-01 2.749845385551452637e-01 5.175966769456863403e-02 4.151054844260215759e-02 -3.029679656028747559e-01 -2.756582200527191162e-01 -3.473094403743743896e-01 5.617962032556533813e-02 2.056570947170257568e-01
-3.181113600730895996e-01 1.401941329240798950e-01 -1.834910213947296143e-01 1.927820295095443726e-01 -6.116427481174468994e-02 2.573366165161132812e-01 2.587143778800964355e-01 6.536109000444412231e-02 -1.587144285440444946e-01 -1.716239899396896362e-01 -4.110617563128471375e-02 -1.041939333081245422e-01 -1.961231529712677002e-01 5.823893472552299500e-02 -7.738730311393737793e-02 8.923242986202239990e-02 -1.352653205394744873e-01 -2.689089775085449219e-01 3.668093085289001465e-01 -1.223112195730209351e-01 5.916718859225511551e-03 1.029291749000549316e-01 9.464181959629058838e-02 -3.130001574754714966e-02 2.523716688156127930e-01 6.591884419322013855e-03 2.021313011646270752e-01 -2.948518395423889160e-01 -1.159661337733268738e-01 3.244585543870925903e-02 -2.670225203037261963e-01 -7.832239568233489990e-02
-1.291680634021759033e-01 -1.285702586174011230e-01 -1.870999187231063843e-01 -2.051959745585918427e-02 8.784183859825134277e-02 -2.546568587422370911e-02 2.546277940273284912e-01 2.145264744758605957e-01 -3.486410379409790039e-01 1.645389199256896973e-02 -2.057665586471557617e-02 1.502077281475067139e-02 -1.233858913183212280e-01 7.101028412580490112e-02 2.168252617120742798e-01 -2.082046270370483398e-01 4.524075984954833984e-02 6.137705221772193909e-02 3.549536466598510742e-01 -5.734356120228767395e-03 1.117734163999557495e-01 -6.452466826885938644e-03 1.234170496463775635e-01 -1.242606639862060547e-01 3.062683641910552979e-01 1.223098784685134888e-01 3.726235628128051758e-01 3.090224564075469971e-01 -9.383337199687957764e-02 -7.590691000223159790e-02 1.505294889211654663e-01 1.538244634866714478e-01
-8.368634432554244995e-02 -7.913241535425186157e-02 4.831561073660850525e-02 8.059699088335037231e-02 1.050528660416603088e-01 -3.646497055888175964e-02 2.925241887569427490e-01 1.269282996654510498e-01 -6.609776616096496582e-02 1.642631590366363525e-01 -3.480058312416076660e-01 6.032123416662216187e-02 2.080809473991394043e-01 -8.114165812730789185e-02 -4.506335826590657234e-04 6.034910678863525391e-02 -1.182300820946693420e-01 -1.012359112501144409e-01 1.476580202579498291e-01 -1.562009155750274658e-01 -2.479060590267181396e-01 -1.058547794818878174e-01 -1.137581244111061096e-01 -3.433145582675933838e-01 9.641194343566894531e-02 3.219137787818908691e-01 8.073750138282775879e-02 -2.314142584800720215e-01 2.191316485404968262e-01 -1.033653616905212402e-01 -2.152760885655879974e-02 -3.849376738071441650e-01
-2.054445743560791016e-01 -1.510636806488037109e-01 -1.269330680370330811e-01 1.830540895462036133e-01 5.444299429655075073e-02 1.621926128864288330e-01 2.373457849025726318e-01 3.431165218353271484e-01 2.487395144999027252e-02 6.702970713376998901e-02 -3.170025646686553955e-01 -4.122182354331016541e-02 1.091136783361434937e-02 1.446568220853805542e-01 -6.092187389731407166e-02 1.410329788923263550e-01 3.430646285414695740e-02 -3.449606001377105713e-01 2.606899291276931763e-02 -2.133694738149642944e-01 -1.308369040489196777e-01 -3.699086979031562805e-02 4.071497023105621338e-01 -1.247255206108093262e-01 3.414123877882957458e-02 1.611355692148208618e-01 8.608496934175491333e-02 -4.079843312501907349e-02 -9.621497988700866699e-02 -2.029990106821060181e-01 2.584026455879211426e-01 -1.021414175629615784e-01
4.232174903154373169e-02 -1.273703873157501221e-01 -1.713575124740600586e-01 2.496458142995834351e-01 1.398426573723554611e-02 1.457241326570510864e-01 3.564054667949676514e-01 1.262145489454269409e-01 -3.362316787242889404e-01 -2.804800570011138916e-01 -1.272390484809875488e-01 -7.197971642017364502e-02 -1.943609490990638733e-02 -4.817014560103416443e-03 -6.481503695249557495e-02 1.457140147686004639e-01 -6.078284606337547302e-02 -2.892854809761047363e-01 2.964259088039398193e-01 -3.147053122520446777e-01 -1.937227547168731689e-01 -3.805482992902398109e-03 6.049111112952232361e-02 9.965346753597259521e-02 3.489388227462768555e-01 1.304153501987457275e-01 -4.180410876870155334e-02 -5.862941220402717590e-02 1.093802154064178467e-01 -2.958276774734258652e-03 -6.874782592058181763e-02 3.024955838918685913e-02
-2.968293130397796631e-01 -1.232965216040611267e-01 -9.435155242681503296e-02 2.066430747509002686e-01 1.464600414037704468e-01 4.238944128155708313e-02 2.685179114341735840e-01 3.896141052246093750e-01 1.059644576162099838e-02 2.129002846777439117e-02 -3.774015605449676514e-01 -4.909894987940788269e-02 -4.768333584070205688e-02 8.926784992218017578e-02 -3.975383564829826355e-02 -5.819419771432876587e-02 7.278904318809509277e-02 -2.801287174224853516e-01 -1.171650290489196777e-01 -8.033245056867599487e-02 -1.280614286661148071e-01 -3.336365148425102234e-02 4.184094965457916260e-01 -2.550354897975921631e-01 6.774187088012695312e-02 7.818822562694549561e-02 1.463828831911087036e-01 -6.932503730058670044e-02 -9.419327229261398315e-02 -7.543051987886428833e-02 1.532725542783737183e-01 -2.749939635396003723e-02
-2.720265984535217285e-01 -1.237931698560714722e-01 -1.424008458852767944e-01 1.432662457227706909e-01 1.457106024026870728e-01 6.382891442626714706e-03 1.273062974214553833e-01 2.495026439428329468e-01 -3.747172355651855469e-01 -3.236449509859085083e-02 4.932692646980285645e-02 1.601268202066421509e-01 5.265221698209643364e-04 -4.527220502495765686e-02 1.458368599414825439e-01 5.307158827781677246e-02 -9.999490529298782349e-02 -4.310508817434310913e-02 3.884202986955642700e-02 -2.203701995313167572e-03 -1.182359606027603149e-01 -1.186792273074388504e-02 9.433154761791229248e-02 -2.925433516502380371e-01 2.098002135753631592e-01 2.492452561855316162e-01 4.213894903659820557e-01 2.843076884746551514e-01 -1.190696507692337036e-01 -1.281898170709609985e-01 1.971267163753509521e-01 1.359927356243133545e-01
-4.330915212631225586e-01 1.632513701915740967e-01 1.078402847051620483e-01 2.737507820129394531e-01 2.575882375240325928e-01 1.326188743114471436e-01 3.147879540920257568e-01 8.422186970710754395e-02 -1.965261548757553101e-01 -7.260321825742721558e-02 -3.314596414566040039e-02 1.482192724943161011e-01 -1.691044121980667114e-02 -1.747810989618301392e-01 3.161648511886596680e-01 -1.528218947350978851e-02 -3.462382405996322632e-02 -3.108681552112102509e-02 -2.922003529965877533e-02 -4.390265047550201416e-02 -3.631526529788970947e-01 -7.042765617370605469e-02 -2.986988611519336700e-02 1.595270074903964996e-02 4.690472036600112915e-02 -4.754169285297393799e-02 -7.899987697601318359e-02 -2.686919867992401123e-01 1.953897997736930847e-02 -1.442279964685440063e-01 2.530328035354614258e-01 -7.696622051298618317e-03
-3.590390086174011230e-01 -6.910239905118942261e-02 -2.522780299186706543e-01 1.043453663587570190e-01 1.608743667602539062e-01 -3.865715116262435913e-02 4.360662400722503662e-02 -2.447538077831268311e-02 -1.082820594310760498e-01 8.607726544141769409e-02 -1.178844366222620010e-03 1.488413214683532715e-01 1.055262908339500427e-01 -6.827941536903381348e-02 9.600624442100524902e-02 5.781418457627296448e-02 -4.801846668124198914e-02 -5.889305099844932556e-02 1.913048326969146729e-02 9.687482961453497410e-04 -5.980730652809143066e-01 4.792383313179016113e-02 2.144363969564437866e-01 -1.086615473031997681e-01 1.499153673648834229e-01 8.928384631872177124e-02 1.393385529518127441e-01 -3.640946000814437866e-02 -3.136159181594848633e-01 5.852217227220535278e-02 -5.481015145778656006e-02 -3.352175056934356689e-01
-2.257111519575119019e-01 -3.305749967694282532e-02 -2.209006696939468384e-01 1.698777824640274048e-01 2.286950647830963135e-01 -1.575045585632324219e-01 1.354152858257293701e-01 1.338040381669998169e-01 -3.976272046566009521e-01 -1.377814859151840210e-01 -6.080522760748863220e-02 5.816303566098213196e-02 3.898530080914497375e-02 -6.631769984960556030e-02 5.989661812782287598e-02 -4.003966972231864929e-02 1.056875288486480713e-01 -9.631513804197311401e-02 5.427692830562591553e-02 -4.587687924504280090e-02 -1.009996049106121063e-02 -1.458042711019515991e-01 -1.949093118309974670e-02 -2.986306548118591309e-01 2.285854071378707886e-01 2.591058909893035889e-01 2.586238980293273926e-01 3.899473547935485840e-01 -1.282163262367248535e-01 -1.351127624511718750e-01 2.146714627742767334e-01 -7.840240746736526489e-02
-1.334483772516250610e-01 8.976194262504577637e-02 2.967385761439800262e-02 -7.580874860286712646e-02 -1.985446959733963013e-01 2.300790846347808838e-01 1.725316345691680908e-01 -3.659081831574440002e-02 -2.477023005485534668e-01 2.143068164587020874e-01 -3.482121527194976807e-01 9.467162936925888062e-02 -1.682110428810119629e-01 -6.724120117723941803e-03 3.169340789318084717e-01 2.764002978801727295e-02 -1.826915591955184937e-01 -3.159732744097709656e-02 -9.352790564298629761e-02 -2.796213626861572266e-01 4.234917461872100830e-02 -1.641061455011367798e-01 -3.915346786379814148e-02 -3.454872965812683105e-01 1.369332671165466309e-01 1.173294633626937866e-01 1.214569658041000366e-01 -2.433119900524616241e-02 -7.276824861764907837e-02 -3.161434233188629150e-01 -3.444223478436470032e-02 -2.275456935167312622e-01
-2.656316757202148438e-01 2.861939668655395508e-01 -3.418716490268707275e-01 1.224123314023017883e-01 5.057029798626899719e-02 -2.776781655848026276e-02 1.910679638385772705e-01 1.313104182481765747e-01 -4.480271339416503906e-01 -1.364331841468811035e-01 1.398046761751174927e-01 1.612089723348617554e-01 1.397177949547767639e-02 -7.129766792058944702e-02 -7.088557630777359009e-02 3.940171748399734497e-02 -3.333273530006408691e-01 6.435405462980270386e-02 8.498497307300567627e-02 -4.026926308870315552e-02 -2.243574336171150208e-02 4.132419824600219727e-02 4.449516162276268005e-02 -1.985478699207305908e-01 2.110897600650787354e-01 -2.612255886197090149e-02 9.036474861204624176e-03 -3.021892905235290527e-01 -1.182814985513687134e-01 -1.889008730649948120e-01 1.526320278644561768e-01 -6.741993129253387451e-02
-9.236959367990493774e-02 2.710065245628356934e-01 -2.134066969156265259e-01 6.061682361178100109e-04 1.601300239562988281e-01 -5.359182879328727722e-02 9.794552624225616455e-02 1.458351761102676392e-01 -4.052255451679229736e-01 -4.660954233258962631e-03 7.932429015636444092e-02 -4.327131807804107666e-02 -2.539364248514175415e-02 -3.003613092005252838e-02 -1.165980175137519836e-01 1.567152589559555054e-01 -3.169764578342437744e-01 -7.767599076032638550e-02 3.391830921173095703e-01 -7.228633016347885132e-02 -1.438949108123779297e-01 -1.489151827991008759e-02 1.649730056524276733e-01 -1.021917015314102173e-01 1.184129267930984497e-01 2.514430694282054901e-02 4.593468457460403442e-02 -3.103030025959014893e-01 -1.760927587747573853e-01 -3.147887885570526123e-01 1.372614651918411255e-01 -2.316284030675888062e-01
-2.912375926971435547e-01 -8.850391954183578491e-02 -3.150056675076484680e-02 1.036152690649032593e-01 2.107715159654617310e-01 -1.590480506420135498e-01 1.898276060819625854e-01 2.499336898326873779e-01 -2.736082375049591064e-01 -1.270440816879272461e-01 -1.295293569564819336e-01 -4.518400877714157104e-02 -1.114890947937965393e-01 1.500519812107086182e-01 1.942631453275680542e-01 4.248628392815589905e-02 -5.892007797956466675e-02 9.817007184028625488e-02 8.318199217319488525e-02 -1.441490799188613892e-01 -6.293217092752456665e-02 -1.019289530813694000e-02 -1.082887500524520874e-01 -2.288477718830108643e-01 2.342247068881988525e-01 1.030123606324195862e-01 1.684013754129409790e-01 2.991250157356262207e-01 -1.250496208667755127e-01 -2.709009945392608643e-01 3.880450427532196045e-01 1.058626994490623474e-01
-2.923540174961090088e-01 2.665971592068672180e-02 -6.514438241720199585e-02 1.625619083642959595e-01 1.292512863874435425e-01 -2.627755701541900635e-01 -2.338379062712192535e-02 2.657202482223510742e-01 1.357036456465721130e-02 -3.606498241424560547e-02 -1.070125773549079895e-01 1.414174586534500122e-01 3.807801008224487305e-02 -5.592405050992965698e-02 8.834345638751983643e-02 4.186216741800308228e-03 -1.917395889759063721e-01 -5.665962770581245422e-02 2.373106628656387329e-01 1.514103710651397705e-01 -2.300161570310592651e-01 -7.164791971445083618e-02 2.204096317291259766e-01 -4.684396088123321533e-01 1.521421223878860474e-01 3.062380254268646240e-01 -8.941294252872467041e-02 -1.284387707710266113e-01 -9.870249778032302856e-02 -2.066170424222946167e-01 -1.431708037853240967e-01 -1.458726078271865845e-01
-1.019490733742713928e-01 -3.338902890682220459e-01 -2.494987398386001587e-01 1.847423464059829712e-01 1.081193313002586365e-01 -8.507419377565383911e-02 1.725648343563079834e-01 1.329084932804107666e-01 -2.864507138729095459e-01 -1.820224225521087646e-01 -4.730427637696266174e-02 -1.407654434442520142e-01 -2.429560273885726929e-01 -1.988056153059005737e-01 3.175159990787506104e-01 -1.078312620520591736e-01 5.926035344600677490e-02 1.780267655849456787e-01 2.505936920642852783e-01 2.836551144719123840e-02 -4.532940685749053955e-02 1.088031157851219177e-01 1.800404042005538940e-01 1.290639191865921021e-01 1.535760015249252319e-01 2.024799287319183350e-01 1.102944388985633850e-01 -8.639755100011825562e-02 -2.472553849220275879e-01 -1.541911810636520386e-01 1.903728246688842773e-01 1.631604391150176525e-03
-1.944209337234497070e-01 1.661759465932846069e-01 -9.630093351006507874e-03 2.283311262726783752e-02 -9.705442190170288086e-02 -2.313241064548492432e-01 4.287726283073425293e-01 8.993511646986007690e-02 -7.524512708187103271e-02 -2.655430138111114502e-02 -3.651980161666870117e-01 1.562962979078292847e-01 -2.233857363462448120e-01 -1.182319447398185730e-01 -8.365035057067871094e-02 1.170807927846908569e-01 -6.429801136255264282e-02 -2.176474928855895996e-01 2.184081822633743286e-01 2.545927464962005615e-02 -4.306480288505554199e-02 -1.196120753884315491e-01 1.033624038100242615e-01 -3.585901856422424316e-01 1.293606013059616089e-01 1.622599959373474121e-01 6.707841157913208008e-02 -1.778439581394195557e-01 2.011052817106246948e-01 -7.867103815078735352e-02 -1.708204895257949829e-01 -1.416582316160202026e-01
-3.146237134933471680e-01 6.316542625427246094e-02 -6.822467595338821411e-02 1.689010858535766602e-01 5.819864198565483093e-02 1.501742750406265259e-01 1.691606193780899048e-01 1.410733312368392944e-01 -3.189536929130554199e-01 7.134435325860977173e-02 -2.125750184059143066e-01 -1.591858118772506714e-01 -3.545787930488586426e-02 2.162436693906784058e-01 -5.566338077187538147e-02 -2.976529300212860107e-02 -1.412951499223709106e-01 1.019433662295341492e-01 3.023865520954132080e-01 -9.714550524950027466e-02 6.720909476280212402e-02 5.450258776545524597e-02 -1.028144732117652893e-02 -3.272897899150848389e-01 3.367332816123962402e-01 -3.846104070544242859e-02 1.232918128371238708e-01 3.662315309047698975e-01 1.089725457131862640e-02 -1.830186694860458374e-02 9.984454512596130371e-02 1.986704766750335693e-01
-3.783271312713623047e-01 1.052846610546112061e-01 2.452448159456253052e-01 1.515270173549652100e-01 1.887182444334030151e-01 2.938148081302642822e-01 3.444427251815795898e-01 1.056653708219528198e-01 -8.236294984817504883e-02 9.062138386070728302e-03 -2.045819759368896484e-01 3.773813694715499878e-02 -1.594981998205184937e-01 1.771155744791030884e-02 2.286529541015625000e-01 -1.947550624608993530e-01 5.194671079516410828e-02 -1.316169947385787964e-01 1.122007966041564941e-01 -2.683253288269042969e-01 -2.051870524883270264e-01 -2.071309238672256470e-01 -1.022400259971618652e-01 1.362818628549575806e-01 8.297153748571872711e-03 -4.812927544116973877e-02 9.963691234588623047e-02 -2.700819671154022217e-01 -6.786367297172546387e-02 -7.175344228744506836e-02 1.551722139120101929e-01 -8.421690016984939575e-02
-1.476613283157348633e-01 -1.000246629118919373e-01 -1.190349366515874863e-02 1.714091747999191284e-01 3.457797169685363770e-01 2.412462048232555389e-02 3.338185250759124756e-01 4.389473795890808105e-02 2.938500419259071350e-02 1.549980342388153076e-01 -6.448271125555038452e-02 4.944984242320060730e-02 3.776817023754119873e-02 -2.139882445335388184e-01 -2.309797853231430054e-01 1.171293333172798157e-01 -5.231638625264167786e-02 -2.591000795364379883e-01 2.651882730424404144e-02 4.268890619277954102e-02 -3.130564093589782715e-01 -1.232606545090675354e-01 3.106140196323394775e-01 -5.346189811825752258e-02 2.759878337383270264e-01 -8.692067116498947144e-02 1.754704266786575317e-01 -2.106467634439468384e-02 -9.482157230377197266e-02 -2.115633338689804077e-01 1.002801805734634399e-01 -3.093301057815551758e-01
-2.845466732978820801e-01 3.246189653873443604e-02 -2.847996950149536133e-01 4.846612736582756042e-02 4.387847185134887695e-01 1.704110503196716309e-01 6.888469308614730835e-02 1.294799447059631348e-01 -1.067598685622215271e-01 1.365323364734649658e-01 -1.749025136232376099e-01 8.612483739852905273e-02 -2.044004388153553009e-02 1.739674806594848633e-01 1.143098920583724976e-01 2.366936057806015015e-01 -1.236690878868103027e-01 -1.645397394895553589e-01 3.337176740169525146e-01 5.275555886328220367e-04 -7.682701945304870605e-02 1.527588535100221634e-02 -4.474466294050216675e-02 -1.280666887760162354e-02 2.923069298267364502e-01 -6.665182113647460938e-02 1.096723452210426331e-01 -1.940233111381530762e-01 1.653293669223785400e-01 1.701077222824096680e-01 2.498106509447097778e-01 -5.784008651971817017e-02
-1.806754469871520996e-01 4.120149835944175720e-02 -1.698373556137084961e-01 1.095524355769157410e-01 8.977700769901275635e-02 -4.684034734964370728e-02 1.349750459194183350e-01 1.266462206840515137e-01 -3.937716186046600342e-01 -1.654317528009414673e-01 -1.694633215665817261e-01 3.797669196501374245e-03 1.831613481044769287e-02 4.654592834413051605e-03 -5.925217270851135254e-02 -2.902643010020256042e-02 5.494459718465805054e-02 1.163559127599000931e-02 1.456908732652664185e-01 -4.437623545527458191e-02 -3.324154391884803772e-02 -1.313437968492507935e-01 -1.455669011920690536e-02 -2.724266052246093750e-01 3.449496924877166748e-01 3.343338966369628906e-01 3.148576021194458008e-01 2.935769855976104736e-01 -1.356540173292160034e-01 -5.810390785336494446e-02 3.033166527748107910e-01 1.242155581712722778e-01
-1.593243926763534546e-01 5.514255166053771973e-02 -2.876805365085601807e-01 2.843410708010196686e-02 7.786346971988677979e-02 9.765885025262832642e-02 2.167152762413024902e-01 1.494312584400177002e-01 -2.673900723457336426e-01 -1.449125856161117554e-01 6.840710341930389404e-02 5.191170203033834696e-05 -1.087679713964462280e-01 1.315026730298995972e-01 1.180501729249954224e-01 1.175233274698257446e-01 -4.965674579143524170e-01 -6.818392872810363770e-02 1.857811212539672852e-01 -4.006984457373619080e-02 -5.148386582732200623e-02 -4.927347879856824875e-03 5.482757836580276489e-02 -6.093643233180046082e-02 1.254948824644088745e-01 3.285773470997810364e-02 1.623228006064891815e-02 -4.166929423809051514e-01 -2.479836940765380859e-01 -1.768855005502700806e-01 2.046276926994323730e-01 -1.641315072774887085e-01
-2.548155486583709717e-01 -1.159806177020072937e-01 -6.161499023437500000e-02 7.750100642442703247e-02 2.301214933395385742e-01 -1.592103093862533569e-01 2.475927770137786865e-01 1.629564762115478516e-01 -3.598473593592643738e-02 -9.657295793294906616e-02 -1.904246164485812187e-03 -1.755435951054096222e-02 -1.804579980671405792e-02 -4.048548340797424316e-01 -1.666313707828521729e-01 3.022192791104316711e-02 -1.155074164271354675e-01 4.761378467082977295e-02 1.459109038114547729e-01 1.666181487962603569e-03 -1.727324128150939941e-01 8.569242060184478760e-02 2.501403689384460449e-01 -2.105026096105575562e-01 1.153842657804489136e-01 2.841443121433258057e-01 -6.684443354606628418e-02 -2.232989221811294556e-01 6.030954793095588684e-02 -1.141352578997612000e-01 3.930478692054748535e-01 -2.032552659511566162e-01
-1.078024059534072876e-01 2.108605802059173584e-01 -2.874471545219421387e-01 -1.137286517769098282e-02 -2.054620347917079926e-02 -4.223780706524848938e-02 1.492745578289031982e-01 1.357998698949813843e-01 -4.084058403968811035e-01 -2.650043927133083344e-02 1.284237205982208252e-01 -9.632002562284469604e-03 -2.804378420114517212e-02 9.313163906335830688e-02 -1.060989499092102051e-01 6.286301463842391968e-02 -2.756860554218292236e-01 3.838403150439262390e-02 1.981111466884613037e-01 -1.095497086644172668e-01 -2.263249009847640991e-01 2.670978009700775146e-02 1.085418537259101868e-01 -3.777096047997474670e-02 2.076995819807052612e-01 2.032486498355865479e-01 1.788042634725570679e-01 -2.983683049678802490e-01 -1.909420490264892578e-01 -3.842510581016540527e-01 1.002572402358055115e-01 -1.265158802270889282e-01
-1.492454260587692261e-01 2.164247035980224609e-01 -1.511215418577194214e-01 -8.713552355766296387e-02 1.501804292201995850e-01 1.588801890611648560e-01 3.394021689891815186e-01 1.807171618565917015e-03 -5.989265069365501404e-02 2.676355838775634766e-01 -3.931134939193725586e-01 -1.325081437826156616e-01 1.248826235532760620e-01 -2.509266734123229980e-01 5.533360317349433899e-02 -1.607011444866657257e-02 -1.698719412088394165e-01 7.051607221364974976e-02 3.543185442686080933e-02 -3.239447018131613731e-03 1.354439854621887207e-01 1.517785340547561646e-01 3.510266542434692383e-01 1.201552920974791050e-03 7.776893675327301025e-02 2.115842252969741821e-01 1.255134791135787964e-01 -2.930879294872283936e-01 -1.010115519165992737e-01 -1.323284357786178589e-01 -4.295397922396659851e-02 1.629174649715423584e-01
-2.167514264583587646e-01 -1.662671118974685669e-01 -2.890062630176544189e-01 2.121382802724838257e-01 5.643222108483314514e-02 -9.290894865989685059e-02 2.041187584400177002e-01 3.392699956893920898e-01 -3.245272338390350342e-01 -1.312453597784042358e-01 -1.754902303218841553e-01 9.023623168468475342e-02 -7.037854194641113281e-02 -4.880370572209358215e-02 7.504775188863277435e-03 -6.903177499771118164e-02 4.888108000159263611e-02 5.710263922810554504e-02 1.668372154235839844e-01 -8.290363103151321411e-02 2.126997336745262146e-03 1.217171642929315567e-02 -2.130935713648796082e-02 -2.419499009847640991e-01 2.378716319799423218e-01 3.302094042301177979e-01 2.401171028614044189e-01 1.895160377025604248e-01 -1.091996207833290100e-01 -1.420353502035140991e-01 2.231537848711013794e-01 1.184401363134384155e-01
4.262956790626049042e-03 8.129891008138656616e-02 -1.320262402296066284e-01 1.410537809133529663e-01 1.521344035863876343e-01 -2.924285084009170532e-02 1.227940991520881653e-01 5.417558550834655762e-02 -1.444312483072280884e-01 1.323911845684051514e-01 -1.312585920095443726e-01 -8.072881028056144714e-03 -2.129647694528102875e-02 -2.858730731531977654e-03 -1.344693005084991455e-01 1.745155006647109985e-01 -2.910791337490081787e-01 -4.004372656345367432e-01 3.322426974773406982e-01 -3.083445429801940918e-01 -1.269821524620056152e-01 1.928195506334304810e-01 6.836798787117004395e-02 -1.394081711769104004e-01 1.217385753989219666e-01 -7.698565721511840820e-02 1.733290106058120728e-01 -1.322322189807891846e-01 -3.227658867835998535e-01 -7.249575853347778320e-02 1.746455579996109009e-01 -2.705351114273071289e-01
-2.104989886283874512e-01 -4.600059241056442261e-02 5.186541378498077393e-02 9.427518397569656372e-02 1.370662599802017212e-01 -1.799216270446777344e-01 3.029981553554534912e-01 1.390756517648696899e-01 3.458109870553016663e-02 -4.130817949771881104e-02 -1.329473853111267090e-01 -1.786229014396667480e-02 -8.404123783111572266e-02 -5.926240608096122742e-02 -1.491183936595916748e-01 3.330970406532287598e-01 -7.345676422119140625e-02 -1.517936289310455322e-01 2.468523234128952026e-01 -1.739570796489715576e-01 -2.059436440467834473e-01 -6.642917543649673462e-02 2.675429582595825195e-01 -3.776767849922180176e-01 -1.162989363074302673e-01 3.020420372486114502e-01 1.289338022470474243e-01 -5.648435279726982117e-02 5.637682601809501648e-02 -2.691447138786315918e-01 -4.909425601363182068e-02 -1.781870424747467041e-01
-4.238708019256591797e-01 1.025154143571853638e-01 2.488207630813121796e-02 8.386582881212234497e-02 -1.174774318933486938e-01 2.117621600627899170e-01 4.854130148887634277e-01 2.036455422639846802e-01 -3.081971704959869385e-01 -8.789452910423278809e-02 -4.777596518397331238e-02 5.877896025776863098e-02 -1.899104192852973938e-02 3.339737653732299805e-02 1.255038678646087646e-01 -1.477251201868057251e-01 9.088034182786941528e-02 -1.034581735730171204e-01 4.151891544461250305e-02 -1.873441040515899658e-01 -7.796271890401840210e-02 2.523236209526658058e-03 1.277384907007217407e-01 -1.334646493196487427e-01 1.821332126855850220e-01 -2.641078829765319824e-02 -2.698115408420562744e-01 -4.934613406658172607e-02 1.476703733205795288e-01 -3.517542034387588501e-02 2.803477831184864044e-02 -2.999990582466125488e-01
-3.371145427227020264e-01 -1.506418585777282715e-01 -6.251586973667144775e-02 1.488913297653198242e-01 -1.382203493267297745e-02 -9.780542552471160889e-02 2.013960480690002441e-01 1.496286839246749878e-01 -3.888849914073944092e-01 -4.981064796447753906e-02 -1.932417303323745728e-01 -4.416037723422050476e-02 -1.777578741312026978e-01 -1.266788318753242493e-02 -1.135255545377731323e-01 -1.097407564520835876e-01 -1.417355537414550781e-01 3.868408873677253723e-02 3.032497763633728027e-01 -2.274764478206634521e-01 -3.215937316417694092e-02 -1.036896631121635437e-01 -2.333911806344985962e-01 -1.178108900785446167e-01 2.901067435741424561e-01 4.305121302604675293e-02 2.233210951089859009e-01 1.221557483077049255e-01 8.349783718585968018e-03 -9.469553083181381226e-02 2.957190573215484619e-01 1.498631983995437622e-01
-5.433595925569534302e-02 -2.182507961988449097e-01 -2.488037347793579102e-01 1.941896229982376099e-01 4.822835624217987061e-01 -1.843301579356193542e-02 2.160715311765670776e-01 2.652371227741241455e-01 5.990243330597877502e-02 6.675675511360168457e-02 -1.446333378553390503e-01 -5.977736413478851318e-02 2.699149213731288910e-02 -1.589662730693817139e-01 -1.213523298501968384e-01 -1.242025941610336304e-01 -2.912045419216156006e-01 -1.769261360168457031e-01 2.893750369548797607e-02 -1.929503232240676880e-01 2.010551095008850098e-01 7.154357433319091797e-02 4.413051065057516098e-03 -2.214418351650238037e-01 1.344738602638244629e-01 1.032583788037300110e-01 1.819989085197448730e-01 -7.275640498846769333e-03 -2.865678966045379639e-01 1.214392557740211487e-01 1.206520572304725647e-02 -5.860144272446632385e-02
-1.624624431133270264e-01 -6.576105952262878418e-02 4.144191741943359375e-02 1.519085615873336792e-01 7.969333231449127197e-02 6.170368194580078125e-02 3.096867501735687256e-01 1.346752047538757324e-01 -3.459873497486114502e-01 -1.311718672513961792e-01 -1.852574348449707031e-01 -1.190600767731666565e-01 -2.848927676677703857e-01 -1.256061047315597534e-01 2.466601133346557617e-01 3.428396210074424744e-02 1.846398860216140747e-01 -4.943579062819480896e-02 1.785438656806945801e-01 -1.389279961585998535e-01 1.090465784072875977e-01 3.061236441135406494e-01 1.188299804925918579e-01 2.048762515187263489e-02 1.227858513593673706e-01 3.320597410202026367e-01 7.667841762304306030e-02 1.358980033546686172e-02 -5.443590506911277771e-02 -1.107278466224670410e-02 3.504071533679962158e-01 -1.038589403033256531e-01
-2.682048976421356201e-01 1.589338183403015137e-01 2.545836381614208221e-02 -7.236331701278686523e-02 5.864758789539337158e-02 -5.091526359319686890e-02 9.431119263172149658e-02 -2.185358107089996338e-01 -2.024121731519699097e-01 -1.392553746700286865e-01 3.127712383866310120e-02 -1.664727181196212769e-01 -1.860247850418090820e-01 2.150769829750061035e-01 -7.662925124168395996e-02 1.229875758290290833e-01 -1.016780510544776917e-01 1.481877118349075317e-01 1.281709969043731689e-01 1.794093637727200985e-03 -7.374939322471618652e-02 -6.577342003583908081e-02 2.871302366256713867e-01 -1.700200289487838745e-01 4.211558103561401367e-01 5.717146024107933044e-02 8.248861134052276611e-02 -3.087264001369476318e-01 -3.356890380382537842e-01 -1.346325874328613281e-01 1.795705705881118774e-01 -1.663159877061843872e-01
-1.231994926929473877e-01 2.632699012756347656e-01 -4.538027569651603699e-02 1.657862514257431030e-01 1.476845890283584595e-01 -9.464193880558013916e-02 1.710867881774902344e-01 -9.372317045927047729e-02 -1.182726845145225525e-01 -9.468042850494384766e-02 -1.530198454856872559e-01 -2.684552371501922607e-01 -1.279530376195907593e-01 -4.591694474220275879e-02 1.123909056186676025e-01 -8.301576226949691772e-02 -2.427104860544204712e-01 1.104968935251235962e-01 3.328765928745269775e-01 -2.009638547897338867e-01 -5.047036800533533096e-03 2.242233455181121826e-01 1.441491842269897461e-01 -6.423313170671463013e-02 2.985741496086120605e-01 -1.060567125678062439e-01 1.188152581453323364e-01 -1.360334157943725586e-01 -2.970504462718963623e-01 -6.150236353278160095e-02 -3.706651553511619568e-02 -3.698299825191497803e-01
-1.085954755544662476e-01 -1.374869141727685928e-02 -2.245389670133590698e-01 1.178375706076622009e-01 6.933777779340744019e-02 1.001597475260496140e-02 2.667272984981536865e-01 9.140669554471969604e-02 -3.905197381973266602e-01 -1.535696983337402344e-01 -2.493626028299331665e-01 1.019469127058982849e-01 -2.124523045495152473e-03 -2.491559274494647980e-02 1.231044381856918335e-01 1.091705784201622009e-01 7.804434746503829956e-02 -1.179814115166664124e-01 5.340313166379928589e-02 -9.284045547246932983e-02 -1.061823442578315735e-01 1.230630371719598770e-02 1.932730153203010559e-02 -2.045682221651077271e-01 2.644926905632019043e-01 2.946259975433349609e-01 3.705346584320068359e-01 2.682115137577056885e-01 -1.244390681385993958e-01 -9.654356539249420166e-02 1.665956974029541016e-01 2.434375882148742676e-01
-2.351883351802825928e-01 -1.582347005605697632e-01 8.755768835544586182e-02 2.815616130828857422e-01 1.113260630518198013e-02 -2.998798340559005737e-02 3.592748641967773438e-01 3.534138202667236328e-01 -8.445313572883605957e-02 1.292410939931869507e-01 -2.332562953233718872e-01 -2.919405512511730194e-02 -1.119586527347564697e-01 -3.985367715358734131e-02 6.621623039245605469e-02 -1.543529629707336426e-01 -8.809251338243484497e-02 -3.118015825748443604e-01 -9.425421059131622314e-02 -1.334139257669448853e-01 -7.993613928556442261e-02 4.231130331754684448e-02 2.791233956813812256e-01 -1.085468335077166557e-03 2.620527744293212891e-01 5.455256626009941101e-02 -2.095152623951435089e-03 -1.332894712686538696e-01 -2.058786898851394653e-01 -1.335209161043167114e-01 2.953882217407226562e-01 -4.040287062525749207e-02
-8.604422956705093384e-02 2.861659526824951172e-01 -3.437312841415405273e-01 -5.359936133027076721e-02 2.109982669353485107e-01 7.725875079631805420e-02 2.537349462509155273e-01 1.471341699361801147e-01 -1.762127578258514404e-01 -5.666512995958328247e-02 3.293727710843086243e-02 -1.264684647321701050e-01 -7.474587857723236084e-02 1.198853775858879089e-01 -6.265597417950630188e-03 6.591590587049722672e-03 -3.056022524833679199e-01 -2.152952551841735840e-02 3.257994949817657471e-01 8.171376585960388184e-02 -1.204584315419197083e-01 1.000731289386749268e-01 1.890680640935897827e-01 -1.950311362743377686e-01 -2.896204032003879547e-02 -6.335605867207050323e-03 3.225551843643188477e-01 -1.278555095195770264e-01 7.480540871620178223e-02 -1.983515322208404541e-01 3.164231181144714355e-01 -1.022807434201240540e-01
-1.950253844261169434e-01 -1.366488933563232422e-01 -7.495342195034027100e-02 3.599971241783350706e-04 4.164324998855590820e-01 1.893111467361450195e-01 2.224751114845275879e-01 2.883749008178710938e-01 -1.352607756853103638e-01 9.493275731801986694e-02 1.262075603008270264e-01 -1.844642013311386108e-01 -1.704637520015239716e-02 -2.409338392317295074e-02 4.876433685421943665e-02 9.501896053552627563e-02 -5.006097257137298584e-02 -1.466191262006759644e-01 4.684652015566825867e-02 -2.067829109728336334e-02 -1.688078939914703369e-01 -9.018282592296600342e-02 1.479423046112060547e-01 -2.948745489120483398e-01 3.347783386707305908e-01 1.538196392357349396e-02 -9.516520798206329346e-02 -1.486812531948089600e-01 1.310152411460876465e-01 3.238667845726013184e-01 2.398237884044647217e-01 -1.052861288189888000e-01
-1.518377214670181274e-01 -3.068574704229831696e-02 -2.255232632160186768e-01 7.510174065828323364e-02 1.245485395193099976e-01 -4.689205810427665710e-02 2.201691567897796631e-01 5.978153645992279053e-02 -3.242125511169433594e-01 -1.733009219169616699e-01 -1.833297014236450195e-01 7.951153814792633057e-02 -3.735372796654701233e-02 -2.287677861750125885e-02 1.485024690628051758e-01 6.382540799677371979e-03 2.696129865944385529e-02 -1.467448920011520386e-01 1.216269731521606445e-01 -7.269538193941116333e-02 -6.183103471994400024e-02 -7.764646410942077637e-02 -9.842468053102493286e-02 -2.793538868427276611e-01 1.944333761930465698e-01 4.342815279960632324e-01 3.277559280395507812e-01 3.158201575279235840e-01 -9.788280725479125977e-02 -1.800269931554794312e-01 1.335012912750244141e-01 1.317215710878372192e-01
-4.812613502144813538e-02 -1.522915661334991455e-01 6.197116151452064514e-02 2.740177512168884277e-01 6.567729264497756958e-02 2.709065377712249756e-01 2.640107572078704834e-01 -8.109640330076217651e-02 -2.302507907152175903e-01 7.436999678611755371e-02 -3.210553824901580811e-01 3.999089822173118591e-02 -1.666938513517379761e-01 -6.619984656572341919e-02 4.741011653095483780e-03 -2.079951912164688110e-01 -1.853972524404525757e-01 -5.943369865417480469e-02 2.484296709299087524e-01 -1.906163245439529419e-02 -2.638604044914245605e-01 1.253263354301452637e-01 -1.954221427440643311e-01 -3.615866005420684814e-01 1.421286463737487793e-01 2.107563428580760956e-02 9.307565540075302124e-02 1.059210076928138733e-01 -5.187835171818733215e-02 -2.039159834384918213e-01 1.917100995779037476e-01 -1.646362990140914917e-01
-4.335038363933563232e-01 8.285717340186238289e-04 -2.092989683151245117e-01 2.735806405544281006e-01 1.199969425797462463e-01 6.871294975280761719e-02 6.968244910240173340e-03 1.610598117113113403e-01 -2.846704125404357910e-01 1.741330027580261230e-01 3.615634515881538391e-02 7.882429659366607666e-02 -3.778166323900222778e-02 1.112781465053558350e-01 5.937485024333000183e-03 -1.434466987848281860e-01 1.409882158041000366e-01 -1.377875357866287231e-01 1.273978948593139648e-01 -1.005221344530582428e-02 -2.097178250551223755e-01 -5.569255910813808441e-03 2.700303867459297180e-02 3.497346118092536926e-02 2.405956387519836426e-01 3.433312773704528809e-01 4.031924307346343994e-01 5.465695261955261230e-02 -1.740120649337768555e-01 1.131549198180437088e-02 9.211969375610351562e-02 1.167974397540092468e-01
-1.475901752710342407e-01 2.122593075037002563e-01 -1.599170863628387451e-01 1.084762513637542725e-01 1.529639661312103271e-01 1.006207615137100220e-01 1.443796306848526001e-01 1.493007093667984009e-01 -2.348288297653198242e-01 1.089734435081481934e-01 -2.996758930385112762e-02 -9.147422015666961670e-02 1.436768472194671631e-01 9.067288786172866821e-02 -2.946166880428791046e-02 9.294837713241577148e-02 -1.659086793661117554e-01 -8.671879023313522339e-02 5.054118037223815918e-01 -1.559389978647232056e-01 -1.501937657594680786e-01 -1.056718751788139343e-01 8.403918147087097168e-02 -2.317489124834537506e-02 5.625635385513305664e-02 2.562364377081394196e-02 2.309652119874954224e-01 -3.135994374752044678e-01 1.022371649742126465e-01 -2.624065577983856201e-01 3.259654343128204346e-01 8.546510338783264160e-02
-3.654576605185866356e-03 -5.191473662853240967e-02 -1.555503904819488525e-01 9.191340208053588867e-02 1.414504796266555786e-01 -6.055435910820960999e-02 4.738714396953582764e-01 1.257536709308624268e-01 -2.068980038166046143e-01 2.176887691020965576e-01 4.643034189939498901e-03 -2.058650255203247070e-01 -2.596249580383300781e-01 -7.410012185573577881e-02 7.509901188313961029e-03 1.623506285250186920e-02 -1.829256303608417511e-02 -9.232378005981445312e-02 3.352207690477371216e-02 -2.332255244255065918e-01 3.694895654916763306e-02 -5.951897054910659790e-02 1.403907388448715210e-01 -2.452102750539779663e-01 -1.325026853010058403e-03 4.157903492450714111e-01 -5.038698390126228333e-02 2.975216321647167206e-02 8.670455962419509888e-02 -2.390342652797698975e-01 -4.790951684117317200e-02 -3.200187087059020996e-01
-3.143379390239715576e-01 3.927799761295318604e-01 7.218777388334274292e-02 1.919113099575042725e-01 2.050000876188278198e-01 2.643422596156597137e-02 4.136577248573303223e-01 1.540441252291202545e-02 -6.237155571579933167e-02 -2.668314576148986816e-01 2.738124690949916840e-02 8.951818570494651794e-03 7.386483252048492432e-02 1.318832784891128540e-01 1.700018942356109619e-01 1.156153529882431030e-01 -1.568608731031417847e-01 -1.976123899221420288e-01 7.201547734439373016e-03 2.390392869710922241e-02 -2.306174337863922119e-01 1.067005097866058350e-01 1.224727332592010498e-01 -1.765879243612289429e-01 1.511721033602952957e-02 5.689979344606399536e-02 -8.208972215652465820e-02 -2.050134241580963135e-01 -1.225768476724624634e-01 -2.693954706192016602e-01 1.697427779436111450e-02 -1.860404461622238159e-01
-7.187106460332870483e-02 1.628320366144180298e-01 1.704200655221939087e-01 -1.658359915018081665e-01 6.080637499690055847e-02 1.135780513286590576e-01 3.583010435104370117e-01 -1.232313811779022217e-01 -3.993036746978759766e-01 -1.242894083261489868e-01 -2.562973499298095703e-01 2.533119916915893555e-02 -2.077889889478683472e-01 8.733407407999038696e-02 9.911779314279556274e-02 -2.102652639150619507e-01 -1.772400587797164917e-01 -1.083220690488815308e-01 1.567300111055374146e-01 1.110779196023941040e-01 -4.800396785140037537e-02 -1.810092478990554810e-01 -2.002034932374954224e-01 -3.401063382625579834e-02 2.382129728794097900e-01 1.287096589803695679e-01 3.070729672908782959e-01 -1.066742017865180969e-01 -2.168596088886260986e-01 -1.027949973940849304e-01 -1.114469990134239197e-01 -1.395772863179445267e-02
7.772348821163177490e-02 -1.547273695468902588e-01 1.597330123186111450e-01 -2.085763067007064819e-01 2.053796052932739258e-01 -9.535104781389236450e-02 1.541891843080520630e-01 1.786114722490310669e-01 -2.970035076141357422e-01 5.330398306250572205e-02 -1.763152778148651123e-01 1.209260895848274231e-01 -8.854287862777709961e-02 1.671697646379470825e-01 -5.090028420090675354e-02 -1.862737238407135010e-01 -1.983966678380966187e-01 5.924843996763229370e-02 2.650251388549804688e-01 4.198818653821945190e-02 -3.848109161481261253e-03 -2.053808420896530151e-01 1.829040944576263428e-01 -4.929249733686447144e-02 4.311992228031158447e-01 7.817977666854858398e-02 -1.640480011701583862e-01 -2.560694217681884766e-01 -2.838853895664215088e-01 4.892785474658012390e-02 1.524873226881027222e-01 2.226807735860347748e-02
-9.632632881402969360e-02 -2.406192272901535034e-01 4.231459461152553558e-03 -1.131173223257064819e-01 1.340259313583374023e-01 -2.721021138131618500e-02 2.761032581329345703e-01 1.825016736984252930e-01 -8.235049992799758911e-02 -2.060588449239730835e-01 -1.055296510457992554e-01 -2.727247476577758789e-01 5.060529336333274841e-02 -2.627418637275695801e-01 -1.947542130947113037e-01 -3.513694182038307190e-02 7.826327532529830933e-02 1.250618100166320801e-01 3.148181438446044922e-01 -7.465684413909912109e-02 -1.618544757366180420e-01 2.108643576502799988e-02 1.220853719860315323e-02 -3.173804581165313721e-01 3.604684472084045410e-01 -4.173323139548301697e-02 5.630234628915786743e-02 -1.777645051479339600e-01 -1.086641401052474976e-01 -2.185316979885101318e-01 6.476672738790512085e-02 -2.491448074579238892e-01
-8.524885028600692749e-02 2.611033916473388672e-01 -7.520398125052452087e-03 3.751170262694358826e-02 1.016360614448785782e-02 1.527975648641586304e-01 6.286840140819549561e-02 1.061823219060897827e-01 -1.361881494522094727e-01 1.866188272833824158e-02 3.447861224412918091e-02 4.262004792690277100e-02 -1.174137443304061890e-01 -1.156052649021148682e-01 -1.547431498765945435e-01 1.860554367303848267e-01 -2.237862944602966309e-01 -1.566008627414703369e-01 3.184484243392944336e-01 -1.799386441707611084e-01 -8.904904872179031372e-02 1.223238632082939148e-01 3.552596271038055420e-02 -1.163298711180686951e-01 1.996436119079589844e-01 -2.348792180418968201e-02 1.501236259937286377e-01 -1.481333673000335693e-01 -4.326815307140350342e-01 3.822378441691398621e-02 3.381877243518829346e-01 -3.778743743896484375e-01
-3.172705769538879395e-01 2.067168615758419037e-02 3.810107591561973095e-04 6.063675507903099060e-03 4.766843467950820923e-02 -9.034713357686996460e-02 8.295372873544692993e-02 4.396993294358253479e-02 8.346899598836898804e-02 -1.854671537876129150e-02 -3.824894502758979797e-02 -1.333384066820144653e-01 -1.469294726848602295e-01 -9.537081420421600342e-02 4.473400861024856567e-02 2.509117498993873596e-02 -7.667446136474609375e-02 2.452760748565196991e-02 3.417047560214996338e-01 3.116121143102645874e-02 -1.169574335217475891e-01 1.114667113870382309e-02 1.563036292791366577e-01 -3.162488043308258057e-01 4.967800974845886230e-01 2.127300202846527100e-01 1.055048108100891113e-01 -4.256133735179901123e-01 5.285179987549781799e-02 -1.282345950603485107e-01 1.374816745519638062e-01 -1.866432279348373413e-01
-1.671646535396575928e-01 3.170584514737129211e-02 -1.696951538324356079e-01 1.871092021465301514e-01 8.998561650514602661e-02 6.767312996089458466e-03 6.343996524810791016e-02 2.465125620365142822e-01 -3.129239082336425781e-01 -1.494032889604568481e-01 -2.327076792716979980e-01 -3.174837306141853333e-02 -2.757275700569152832e-01 2.532723546028137207e-02 -5.229889601469039917e-02 -7.264766097068786621e-02 -9.537653625011444092e-02 3.875890746712684631e-02 2.848361432552337646e-01 -6.254971772432327271e-02 -6.244529038667678833e-02 -1.957578659057617188e-01 -1.393371522426605225e-01 -1.572729200124740601e-01 1.601742953062057495e-01 1.759027689695358276e-01 1.189062520861625671e-01 1.802723854780197144e-01 -1.403346508741378784e-01 -2.946856617927551270e-01 3.693390786647796631e-01 2.145508080720901489e-01
-1.292133629322052002e-01 -2.043539099395275116e-02 -9.460131824016571045e-02 -1.168915852904319763e-01 -4.102925211191177368e-02 -5.759930610656738281e-02 1.302712261676788330e-01 1.172557547688484192e-01 -5.268481001257896423e-02 2.243506610393524170e-01 1.536179333925247192e-01 1.105711832642555237e-01 -2.262798510491847992e-02 5.918700248003005981e-02 -6.683975458145141602e-02 2.418352663516998291e-01 -3.010501265525817871e-01 -2.978686057031154633e-02 4.691745042800903320e-01 -5.664334818720817566e-02 -1.960704177618026733e-01 -2.648009732365608215e-02 2.333187162876129150e-01 -6.209800019860267639e-02 1.749335080385208130e-01 7.263638079166412354e-02 3.690814599394798279e-02 5.336493626236915588e-02 -3.295102715492248535e-01 -2.003084570169448853e-01 2.592730522155761719e-01 -3.167831301689147949e-01
-1.880417466163635254e-01 1.810243725776672363e-02 6.225925311446189880e-02 9.875503182411193848e-02 1.777550876140594482e-01 -6.328081339597702026e-02 2.042428851127624512e-01 3.745447397232055664e-01 -3.491331338882446289e-01 -5.622824653983116150e-02 -3.038001060485839844e-01 2.631706744432449341e-02 -3.644555807113647461e-02 3.768130764365196228e-02 -3.983326256275177002e-02 -2.375097870826721191e-01 -6.414073705673217773e-02 8.122897893190383911e-02 2.488286495208740234e-01 8.026036433875560760e-03 4.246237874031066895e-02 -9.314504265785217285e-02 -9.387436509132385254e-02 -3.533760607242584229e-01 2.421491742134094238e-01 6.572741270065307617e-02 5.890838801860809326e-02 2.364283800125122070e-01 -1.203803718090057373e-01 -1.042358875274658203e-01 2.503679394721984863e-01 1.645337790250778198e-01
-3.146528601646423340e-01 8.523111045360565186e-02 1.417916547507047653e-02 2.593073844909667969e-01 1.511404961347579956e-01 2.272435650229454041e-02 2.461530715227127075e-01 2.920399308204650879e-01 -3.593121170997619629e-01 -3.193788230419158936e-02 -1.725335568189620972e-01 5.417557805776596069e-02 -2.910416573286056519e-02 6.614715792238712311e-03 1.986041665077209473e-03 -2.394660562276840210e-01 -8.197835832834243774e-02 -2.776258066296577454e-02 1.989208310842514038e-01 -7.109076529741287231e-02 1.550675835460424423e-02 -6.250139325857162476e-02 -2.442292124032974243e-01 -2.199028581380844116e-01 3.293889462947845459e-01 2.668706700205802917e-03 1.952047497034072876e-01 1.627988815307617188e-01 -3.266765549778938293e-02 -5.350404232740402222e-02 1.635516136884689331e-01 2.606232464313507080e-01
-4.209411144256591797e-01 -2.380762621760368347e-02 -2.628190219402313232e-01 2.101581394672393799e-01 -4.268033057451248169e-02 1.533852219581604004e-01 1.078224256634712219e-01 2.523089647293090820e-01 -2.671732008457183838e-01 1.710218489170074463e-01 -2.864001989364624023e-01 -2.105126529932022095e-01 -1.331978142261505127e-01 -1.293760091066360474e-01 -4.543086513876914978e-02 8.438717573881149292e-02 -8.841377496719360352e-02 -1.910885870456695557e-01 7.929791696369647980e-03 -1.319847702980041504e-01 2.216803655028343201e-02 -2.972188591957092285e-01 2.765418291091918945e-01 -1.045127362012863159e-01 -5.860807746648788452e-02 1.305399537086486816e-01 7.177647203207015991e-02 -2.235262095928192139e-01 -5.168713629245758057e-02 -2.203608117997646332e-02 7.613372057676315308e-02 -1.230586171150207520e-01
-1.480472534894943237e-01 9.974731365218758583e-04 4.843211546540260315e-02 1.746084541082382202e-01 2.236599624156951904e-01 -6.077072024345397949e-02 2.098457217216491699e-01 9.048237651586532593e-02 1.110449340194463730e-02 2.674415335059165955e-02 -8.009928464889526367e-02 -2.275834977626800537e-02 -1.123788431286811829e-01 -1.459764093160629272e-01 1.258679851889610291e-02 3.400666415691375732e-01 -2.315104752779006958e-01 -8.962418884038925171e-02 1.929886639118194580e-01 1.612651199102401733e-01 -3.631011396646499634e-02 -1.777137219905853271e-01 1.304620206356048584e-01 -2.866228520870208740e-01 3.638770580291748047e-01 2.999275326728820801e-01 1.547721624374389648e-01 -4.070940315723419189e-01 -4.807796329259872437e-02 4.863659664988517761e-02 9.010122716426849365e-02 1.154786208644509315e-03
-2.872895896434783936e-01 1.021988093852996826e-01 1.147294044494628906e-01 2.229716032743453979e-01 1.209046691656112671e-01 1.927126049995422363e-01 3.314410150051116943e-01 1.954651325941085815e-01 -6.840977817773818970e-02 6.833919137716293335e-02 -6.106020882725715637e-02 2.207050770521163940e-01 1.361419260501861572e-01 -1.706826090812683105e-01 1.917386353015899658e-01 8.522987365722656250e-02 -1.544545590877532959e-01 -2.264492809772491455e-01 6.405574828386306763e-02 -2.359379678964614868e-01 -2.610793113708496094e-01 1.222089305520057678e-01 7.411859184503555298e-02 -1.667056046426296234e-02 1.324775516986846924e-01 -1.402573883533477783e-01 -1.557005196809768677e-01 -1.985382586717605591e-01 -1.476649194955825806e-01 -3.230915963649749756e-01 1.288705691695213318e-02 -1.995616555213928223e-01
1.063338201493024826e-02 -1.667118519544601440e-01 1.448834985494613647e-01 3.894714638590812683e-02 2.734490633010864258e-01 1.531006246805191040e-01 2.558879256248474121e-01 4.057482481002807617e-01 1.162360832095146179e-01 1.128595601767301559e-02 -2.450710535049438477e-01 3.708644583821296692e-02 -4.920087754726409912e-02 -7.223247736692428589e-02 3.353590518236160278e-02 -2.331212721765041351e-02 1.496719568967819214e-02 -9.355197101831436157e-02 1.890261322259902954e-01 -1.320922821760177612e-01 -2.481657117605209351e-01 1.262570023536682129e-01 3.240078091621398926e-01 5.746010690927505493e-02 3.262548744678497314e-01 2.819489538669586182e-01 -1.865205168724060059e-02 6.202325224876403809e-02 -2.144197970628738403e-01 -1.177942156791687012e-01 -9.049030393362045288e-02 -1.753419488668441772e-01
3.310056775808334351e-02 8.400844037532806396e-02 -1.968220174312591553e-01 1.178445518016815186e-01 2.085400819778442383e-01 -9.787131845951080322e-02 2.452156096696853638e-01 3.128729760646820068e-01 7.524728029966354370e-02 5.316692218184471130e-02 -1.294680982828140259e-01 3.821035474538803101e-02 -1.261910349130630493e-01 -1.940311864018440247e-02 -1.890787668526172638e-02 4.863036051392555237e-02 -9.697856009006500244e-02 4.840591922402381897e-02 3.092144727706909180e-01 6.107883155345916748e-02 -1.193437576293945312e-01 -1.106345653533935547e-02 1.603979319334030151e-01 -1.482325941324234009e-01 5.423354506492614746e-01 3.452320396900177002e-02 1.672108322381973267e-01 -3.689354360103607178e-01 -1.126954518258571625e-02 -6.976097822189331055e-02 1.950861811637878418e-01 -8.243981748819351196e-02
2.814753912389278412e-03 -8.026221394538879395e-02 -3.559338673949241638e-02 5.548609793186187744e-02 1.509965658187866211e-01 1.554061174392700195e-01 5.083702132105827332e-02 2.119781821966171265e-01 -1.173322647809982300e-01 -1.423068046569824219e-01 -2.350104004144668579e-01 5.711739882826805115e-03 -1.732033789157867432e-01 4.516380280256271362e-02 -5.410977452993392944e-02 4.676308482885360718e-02 -1.190262194722890854e-02 1.066420879215002060e-02 3.377649188041687012e-01 -1.450751125812530518e-01 -9.052901715040206909e-02 1.251646727323532104e-01 6.655146926641464233e-02 -3.123346269130706787e-01 4.780347943305969238e-01 -1.825890317559242249e-02 4.140639677643775940e-02 -3.724392950534820557e-01 -1.836435496807098389e-01 -1.939929276704788208e-01 1.731508672237396240e-01 -1.909268796443939209e-01
-1.082616299390792847e-01 1.655862778425216675e-01 2.186409756541252136e-02 -2.604907751083374023e-01 8.295790851116180420e-02 2.331589609384536743e-01 3.366575837135314941e-01 -1.923077702522277832e-01 -4.266949892044067383e-01 1.383493542671203613e-01 -2.634830772876739502e-01 -3.535434231162071228e-02 -1.111544817686080933e-01 1.793207824230194092e-01 2.502649463713169098e-02 -1.935817152261734009e-01 5.624601989984512329e-02 -2.005717307329177856e-01 -3.295964747667312622e-02 -1.011904180049896240e-01 -1.486612409353256226e-01 -1.583314239978790283e-01 1.150186285376548767e-01 -2.860037982463836670e-01 5.659503489732742310e-02 7.045722007751464844e-02 1.375703364610671997e-01 1.072916239500045776e-01 -1.326709091663360596e-01 -1.656238436698913574e-01 -2.007847577333450317e-01 -7.483881711959838867e-02
-1.833598464727401733e-01 6.745801120996475220e-02 1.492594033479690552e-01 4.085799679160118103e-02 1.800258308649063110e-01 4.380311444401741028e-02 2.071860432624816895e-01 2.243655323982238770e-01 2.168229818344116211e-01 3.335329471156001091e-03 -1.779544353485107422e-01 -7.522881031036376953e-02 -1.737191900610923767e-02 -1.374213993549346924e-01 4.020082578063011169e-02 -2.277339249849319458e-02 5.704076215624809265e-02 6.687583774328231812e-02 2.562688291072845459e-01 6.699017435312271118e-02 -2.496465444564819336e-01 -3.329285234212875366e-02 -6.819399446249008179e-02 -7.674898952245712280e-02 4.523898959159851074e-01 3.037565946578979492e-01 2.732983529567718506e-01 -3.714994192123413086e-01 -7.372163981199264526e-02 -1.573950424790382385e-02 1.299746520817279816e-02 -1.930673122406005859e-01
-2.194250226020812988e-01 1.714136153459548950e-01 -3.201766610145568848e-01 -5.059837177395820618e-02 1.029447838664054871e-01 6.556230783462524414e-02 2.929403781890869141e-01 3.823889791965484619e-02 -2.511331737041473389e-01 -1.683211326599121094e-01 -1.141590923070907593e-01 -7.033637911081314087e-02 7.839185744524002075e-02 5.188590660691261292e-02 -4.837212339043617249e-02 8.070670813322067261e-02 -3.373456299304962158e-01 1.057007312774658203e-01 2.697214186191558838e-01 -6.155797839164733887e-02 -1.008610427379608154e-01 7.906962186098098755e-02 1.899163126945495605e-01 -1.044926792383193970e-01 2.077682316303253174e-02 4.661021381616592407e-02 3.227181136608123779e-01 -2.955079972743988037e-01 1.027051359415054321e-01 -2.266900688409805298e-01 2.365300953388214111e-01 -1.061564460396766663e-01
-2.075344771146774292e-01 -3.150163292884826660e-01 -1.279081553220748901e-01 1.023192256689071655e-01 3.939120173454284668e-01 2.113918066024780273e-01 6.506269425153732300e-02 6.774242222309112549e-02 3.790033236145973206e-02 -3.969618305563926697e-02 -2.263910770416259766e-01 9.252199530601501465e-02 -1.774167865514755249e-01 -1.863628327846527100e-01 -2.489433996379375458e-02 -1.597873866558074951e-01 -3.296222537755966187e-02 -2.159708589315414429e-01 1.194155141711235046e-01 -3.535027205944061279e-01 2.593931928277015686e-02 -7.639026641845703125e-02 8.197800070047378540e-02 -2.322877347469329834e-01 4.239865392446517944e-02 2.335932105779647827e-01 1.329835802316665649e-01 -1.006770227104425430e-02 -3.504089117050170898e-01 9.259661287069320679e-02 8.167011290788650513e-02 -2.614537626504898071e-02
-8.826105296611785889e-02 8.783590793609619141e-02 -1.551894694566726685e-01 2.342429608106613159e-01 1.216271072626113892e-01 -2.978847548365592957e-02 4.284668266773223877e-01 2.018470913171768188e-01 -3.296785429120063782e-02 2.441272884607315063e-01 -1.232677400112152100e-01 -9.223806858062744141e-02 -4.841375350952148438e-01 -2.037848979234695435e-01 1.080887168645858765e-01 2.768365852534770966e-02 -4.959618672728538513e-02 -5.490823462605476379e-02 -2.492449246346950531e-02 -9.996857494115829468e-03 -1.218616496771574020e-02 -1.137515753507614136e-01 2.227709628641605377e-02 -1.258941441774368286e-01 9.000536799430847168e-02 2.661671340465545654e-01 -8.762142062187194824e-02 1.385068334639072418e-02 -3.370412625372409821e-03 -4.669719561934471130e-02 1.668201535940170288e-01 -3.745856881141662598e-01
-2.697709202766418457e-01 7.231055945158004761e-02 -3.079740703105926514e-01 -7.102296501398086548e-02 4.886533915996551514e-01 9.372234344482421875e-03 1.167866513133049011e-01 2.420444935560226440e-01 -8.921657502651214600e-02 1.017385423183441162e-01 -1.768453121185302734e-01 -1.760543137788772583e-01 3.445336595177650452e-02 1.670452058315277100e-01 1.113643273711204529e-01 2.479303777217864990e-01 -9.058682247996330261e-03 -4.290692880749702454e-02 1.833973526954650879e-01 2.015791460871696472e-02 -2.093691378831863403e-01 1.324779540300369263e-01 -9.096883004531264305e-04 -1.058781296014785767e-01 2.929717302322387695e-01 1.704598404467105865e-02 6.981392204761505127e-02 -3.043259978294372559e-01 -5.098979920148849487e-02 1.479040384292602539e-01 5.899790301918983459e-02 -8.565639704465866089e-02
-2.547475099563598633e-01 3.299948573112487793e-02 1.535626035183668137e-02 -9.810075908899307251e-02 1.472992449998855591e-01 -2.695792727172374725e-02 2.816185653209686279e-01 -5.861629918217658997e-02 -2.621370553970336914e-01 -2.068860679864883423e-01 -3.248565196990966797e-01 1.793635040521621704e-01 -6.261251121759414673e-02 3.053263388574123383e-02 -2.410819567739963531e-02 5.313390865921974182e-02 -2.329988479614257812e-01 8.899348229169845581e-02 2.454968839883804321e-01 -7.322319597005844116e-02 -3.480705320835113525e-01 -9.938468039035797119e-02 2.348391264677047729e-01 -2.217317558825016022e-02 1.163181066513061523e-01 -1.255520731210708618e-01 -1.714850217103958130e-01 -2.428819239139556885e-01 -1.561163961887359619e-01 -7.687482237815856934e-02 -3.129200264811515808e-02 -3.131222724914550781e-01
-2.242089360952377319e-01 -2.494318634271621704e-01 -4.517132043838500977e-02 -6.718403846025466919e-02 4.119052365422248840e-02 6.539329141378402710e-02 2.268940806388854980e-01 1.651644408702850342e-01 -1.974277645349502563e-01 3.975496590137481689e-01 -3.374131321907043457e-01 1.102557033300399780e-01 -2.192806750535964966e-01 -1.296570599079132080e-01 5.534213781356811523e-02 -1.265630424022674561e-01 -1.739104986190795898e-01 -2.869721055030822754e-01 -1.947150006890296936e-02 -7.129482179880142212e-02 -4.802117869257926941e-02 8.733773976564407349e-02 1.542109400033950806e-01 -8.316554129123687744e-02 1.886761635541915894e-01 3.382767140865325928e-01 3.708001226186752319e-02 -7.740891724824905396e-02 -1.506293416023254395e-01 -7.908497005701065063e-02 7.614480704069137573e-02 -1.959426999092102051e-01
-1.071633920073509216e-01 1.866266131401062012e-01 -5.523603409528732300e-02 4.984775185585021973e-02 2.052349746227264404e-01 -1.177091076970100403e-01 3.998586535453796387e-01 5.445227399468421936e-02 -9.393996000289916992e-02 2.690109014511108398e-01 -5.938543751835823059e-02 -1.633287370204925537e-01 -1.199954152107238770e-01 2.747713625431060791e-01 2.301249504089355469e-01 2.797184884548187256e-01 -2.352581024169921875e-01 -6.036741286516189575e-02 2.481669187545776367e-01 -1.580426692962646484e-01 -1.562710553407669067e-01 -1.306021660566329956e-01 -7.193329185247421265e-02 -3.172456324100494385e-01 4.200996458530426025e-02 2.754854410886764526e-02 1.933709830045700073e-01 -1.411769306287169456e-03 9.117878042161464691e-03 1.349238604307174683e-01 8.420029282569885254e-02 -1.966782212257385254e-01
-1.628446131944656372e-01 -2.153245657682418823e-01 -1.193326637148857117e-01 -4.345797374844551086e-02 7.753671705722808838e-02 3.340869769454002380e-02 2.885940670967102051e-01 2.751499414443969727e-01 -6.995226442813873291e-02 2.687772512435913086e-01 -2.329978793859481812e-01 5.638775229454040527e-02 -2.610686421394348145e-01 -3.709775805473327637e-01 -3.057312779128551483e-02 -6.279888004064559937e-02 -1.292977780103683472e-01 -2.900977432727813721e-01 5.381496623158454895e-02 -1.303359866142272949e-01 -1.502396166324615479e-01 -1.523782610893249512e-01 2.121400684118270874e-01 -7.679370045661926270e-02 6.668946892023086548e-02 1.086654290556907654e-01 -5.567510612308979034e-03 -5.699047446250915527e-02 -1.061473861336708069e-01 -6.378553807735443115e-02 1.610884070396423340e-01 -3.483307063579559326e-01
-1.131455004215240479e-01 1.855067461729049683e-01 -1.957684755325317383e-01 -1.222240552306175232e-01 1.510419845581054688e-01 2.012957185506820679e-01 6.795930862426757812e-02 2.801754176616668701e-01 -1.956913024187088013e-01 4.145874083042144775e-02 -1.379200667142868042e-01 -1.154871061444282532e-01 -2.172211557626724243e-01 -7.419726997613906860e-02 2.315941005945205688e-01 -7.749047130346298218e-02 2.854976952075958252e-01 -1.077669486403465271e-01 3.747318685054779053e-01 1.058756709098815918e-01 -3.483819365501403809e-01 -2.000553756952285767e-01 3.019955456256866455e-01 2.757072262465953827e-02 -1.857700408436357975e-04 6.772966124117374420e-03 -1.289461553096771240e-01 -8.550255000591278076e-02 -1.968367844820022583e-01 2.422873489558696747e-02 3.351774066686630249e-02 -7.627727091312408447e-02
-8.411207795143127441e-02 9.647325426340103149e-02 -3.585007414221763611e-02 -6.138785183429718018e-02 4.093164801597595215e-01 1.972954273223876953e-01 2.315838485956192017e-01 1.998220086097717285e-01 3.226500377058982849e-02 2.762015759944915771e-01 -5.320873856544494629e-02 -1.337355673313140869e-01 -1.331645399332046509e-01 1.823851764202117920e-01 1.047607418149709702e-02 6.360280513763427734e-02 6.666336208581924438e-02 -2.774312198162078857e-01 2.261113524436950684e-01 -1.092915982007980347e-01 -1.676290631294250488e-01 -5.932770669460296631e-02 8.455889672040939331e-02 -1.340285092592239380e-01 3.177399933338165283e-01 -1.693738996982574463e-02 -1.511642932891845703e-01 -9.969377517700195312e-02 5.633833631873130798e-02 4.271011799573898315e-02 1.990877538919448853e-01 -3.813877105712890625e-01
-2.611292302608489990e-01 -1.410322040319442749e-01 4.250076413154602051e-02 2.088028937578201294e-01 -5.494772456586360931e-03 1.168588846921920776e-01 2.741341292858123779e-01 3.699699938297271729e-01 -4.859283939003944397e-02 1.782926768064498901e-01 -3.900859951972961426e-01 -2.171719074249267578e-02 -2.133819460868835449e-02 -2.030508778989315033e-02 3.720520436763763428e-02 -8.280237019062042236e-02 -3.483149409294128418e-02 -2.815375924110412598e-01 -5.402846261858940125e-03 -1.273935884237289429e-01 -1.677504330873489380e-01 -7.902692258358001709e-02 2.887802720069885254e-01 -2.431205362081527710e-01 1.313631683588027954e-01 1.297380179166793823e-01 1.195006519556045532e-01 -4.387717321515083313e-02 -1.181858479976654053e-01 -6.048175040632486343e-03 3.264078497886657715e-01 -2.107400260865688324e-02
-1.205270439386367798e-01 -5.547196138650178909e-03 2.386942692101001740e-02 2.255824059247970581e-01 9.795644134283065796e-02 8.017911761999130249e-02 3.409499526023864746e-01 1.277904808521270752e-01 -1.298523992300033569e-01 4.761701822280883789e-02 -1.964751183986663818e-01 -1.638201773166656494e-01 -1.239846870303153992e-01 -6.961420178413391113e-03 8.902098238468170166e-02 -3.490408658981323242e-01 -7.725318521261215210e-02 8.771226555109024048e-02 2.165014594793319702e-01 -1.575047969818115234e-01 -4.281771555542945862e-02 8.294571936130523682e-02 -2.992013096809387207e-01 -2.827144563198089600e-01 4.060320854187011719e-01 1.461130678653717041e-01 9.755879640579223633e-02 -7.294512540102005005e-02 6.561116874217987061e-02 -2.041936516761779785e-01 1.514189094305038452e-01 1.488582193851470947e-01
-2.912971377372741699e-01 3.466291353106498718e-02 -9.102542698383331299e-02 2.448108941316604614e-01 1.534350961446762085e-01 -1.732373144477605820e-03 1.060405150055885315e-01 3.025254309177398682e-01 -3.819406628608703613e-01 -1.736267060041427612e-01 -1.622824221849441528e-01 -1.191861405968666077e-01 -1.548489928245544434e-01 -3.583430871367454529e-02 3.909809887409210205e-02 7.317406684160232544e-02 -1.959945075213909149e-02 1.455006152391433716e-01 2.442153841257095337e-01 -9.522616118192672729e-02 6.910714507102966309e-02 1.418393291532993317e-02 -3.477668017148971558e-02 -2.429002970457077026e-01 1.986930966377258301e-01 1.694874614477157593e-01 2.327459156513214111e-01 1.629184037446975708e-01 3.159716725349426270e-02 -2.317309081554412842e-01 2.962461113929748535e-01 1.545176357030868530e-01
-1.866565048694610596e-01 -3.528264164924621582e-02 -2.363683469593524933e-02 1.846945136785507202e-01 1.054040193557739258e-01 2.131741028279066086e-03 1.182180121541023254e-01 3.204270303249359131e-01 6.637079268693923950e-02 -5.320312827825546265e-02 -1.132480055093765259e-01 1.753828376531600952e-01 1.047260463237762451e-01 -6.619971245527267456e-02 1.141913584433495998e-03 9.510575234889984131e-02 -2.501495555043220520e-02 -6.455324124544858932e-03 3.343346416950225830e-01 3.428786247968673706e-02 -1.107950806617736816e-01 -3.270227313041687012e-01 -1.046169325709342957e-01 2.305307239294052124e-02 4.297904670238494873e-01 1.065575703978538513e-01 8.888266235589981079e-02 -4.157753288745880127e-01 -2.227221727371215820e-01 -9.600576758384704590e-02 2.207236550748348236e-02 -2.139914631843566895e-01
-1.509541124105453491e-01 8.368443697690963745e-02 1.298862695693969727e-01 2.608181536197662354e-01 1.235943660140037537e-02 2.137202024459838867e-01 3.162384331226348877e-01 2.554801478981971741e-02 -2.006676197052001953e-01 2.849233150482177734e-01 1.219467148184776306e-01 -8.778945356607437134e-02 -3.495501279830932617e-01 -6.942544132471084595e-02 1.224611233919858932e-02 -1.957352459430694580e-01 -1.212930083274841309e-01 -3.165378794074058533e-02 1.389494687318801880e-01 -1.752606034278869629e-01 3.781554475426673889e-02 2.348480932414531708e-02 1.318071316927671432e-02 -2.918025255203247070e-01 2.292033582925796509e-01 1.179557889699935913e-01 1.571345627307891846e-01 7.876800000667572021e-02 -9.437646716833114624e-02 -3.877094686031341553e-01 1.399364322423934937e-01 1.175017096102237701e-02
9.380850940942764282e-03 9.024800360202789307e-02 -7.865536212921142578e-02 -3.991929441690444946e-02 1.334495395421981812e-01 1.164275333285331726e-01 5.304750204086303711e-01 -7.053069770336151123e-02 -1.869822740554809570e-01 -3.116297125816345215e-01 -7.646481692790985107e-02 5.771419778466224670e-02 -8.004446513950824738e-03 -1.941641606390476227e-02 2.404749244451522827e-01 1.164234727621078491e-01 -6.233735382556915283e-02 1.686864905059337616e-02 2.931209206581115723e-01 -2.763827741146087646e-01 -8.039564639329910278e-02 -2.004637569189071655e-01 -1.766738146543502808e-01 4.735346138477325439e-02 1.146640181541442871e-01 3.654108941555023193e-01 1.664882712066173553e-02 8.466362208127975464e-02 -8.428198285400867462e-03 -1.894149333238601685e-01 -5.942880734801292419e-02 -1.139561906456947327e-01
-3.725188672542572021e-01 2.551921643316745758e-02 -1.257346868515014648e-01 7.895975559949874878e-02 -1.373846456408500671e-02 1.679137796163558960e-01 1.638898849487304688e-01 -4.275941103696823120e-02 -2.771317213773727417e-02 5.913563445210456848e-02 -1.555525362491607666e-01 -6.348352134227752686e-02 -8.074977993965148926e-02 4.404359497129917145e-03 -2.059025466442108154e-01 1.585156321525573730e-01 5.446863919496536255e-02 -5.175725817680358887e-01 2.424684017896652222e-01 -2.050392702221870422e-02 9.589118510484695435e-02 -3.878263011574745178e-02 8.522235602140426636e-02 -1.389136761426925659e-01 4.108838737010955811e-01 2.819337546825408936e-01 -5.636686924844980240e-03 1.256428076885640621e-03 5.180887877941131592e-02 1.109205335378646851e-01 1.307244151830673218e-01 -1.648250222206115723e-01
-1.741344034671783447e-01 -1.898437622003257275e-03 -3.009913563728332520e-01 1.947673708200454712e-01 1.270125508308410645e-01 -7.667714357376098633e-02 2.739897370338439941e-01 3.419087082147598267e-02 -3.770685791969299316e-01 -1.858964115381240845e-01 -1.504638791084289551e-01 1.098816916346549988e-01 -6.281095743179321289e-02 -5.584163218736648560e-02 7.128225266933441162e-02 9.254392981529235840e-02 1.461792085319757462e-02 -8.666554093360900879e-02 6.256763637065887451e-02 -9.510454535484313965e-02 -1.259175408631563187e-02 -3.945948183536529541e-02 1.090783104300498962e-01 -2.866352796554565430e-01 1.761749386787414551e-01 2.315020710229873657e-01 3.245721757411956787e-01 3.476966619491577148e-01 -1.515760272741317749e-01 -6.277462840080261230e-02 1.876054108142852783e-01 1.459168940782546997e-01
-9.281246364116668701e-02 1.642534509301185608e-02 -1.902275979518890381e-01 1.555247753858566284e-01 1.725108474493026733e-01 -4.574343562126159668e-02 2.106315046548843384e-01 1.995060890913009644e-01 -3.995905518531799316e-01 -9.952181577682495117e-02 -2.508539557456970215e-01 1.809315085411071777e-01 -4.161892458796501160e-02 -1.190229058265686035e-01 7.570265233516693115e-02 -1.534090097993612289e-02 1.564122885465621948e-01 1.009568944573402405e-02 7.306531071662902832e-02 -2.195520401000976562e-01 -8.255884051322937012e-02 -6.277507543563842773e-02 4.815565049648284912e-02 -2.786076962947845459e-01 1.613752394914627075e-01 2.764224112033843994e-01 2.473031133413314819e-01 3.299254179000854492e-01 -6.565334647893905640e-02 -1.089965105056762695e-01 2.371482402086257935e-01 1.179741621017456055e-01
-2.610126137733459473e-01 4.741299152374267578e-02 -2.870803475379943848e-01 1.722218841314315796e-01 8.831530809402465820e-02 -1.875365823507308960e-01 2.780067324638366699e-01 1.948451548814773560e-01 -1.496498733758926392e-01 3.294052556157112122e-02 -2.623009681701660156e-01 1.549688875675201416e-01 6.732324510812759399e-02 -6.317631155252456665e-02 4.427792876958847046e-02 2.853187918663024902e-01 -2.060824818909168243e-02 -7.157584279775619507e-02 1.702284961938858032e-01 2.333999983966350555e-02 7.933274656534194946e-02 -2.331515401601791382e-01 -1.305490583181381226e-01 -1.512277573347091675e-01 1.178242787718772888e-01 2.955438494682312012e-01 2.752420902252197266e-01 2.579174041748046875e-01 -5.138274654746055603e-02 2.260389178991317749e-02 2.597204148769378662e-01 -3.725710511207580566e-02
-8.862460404634475708e-02 8.169829845428466797e-02 -1.570325493812561035e-01 1.347754150629043579e-01 2.654463648796081543e-01 1.148343607783317566e-01 3.695918619632720947e-01 5.094706267118453979e-02 1.972478441894054413e-02 3.009744733572006226e-02 1.247004047036170959e-01 1.853132545948028564e-01 4.929066449403762817e-02 -2.522675693035125732e-01 1.026760693639516830e-02 8.245614916086196899e-02 -3.901873230934143066e-01 -1.935843378305435181e-01 8.660790324211120605e-02 -5.751729384064674377e-02 -3.171185553073883057e-01 -2.628811448812484741e-02 2.659684419631958008e-01 5.255595780909061432e-03 2.152152210474014282e-01 9.379249811172485352e-02 1.853403053246438503e-03 -2.800681293010711670e-01 -2.361971139907836914e-01 -4.827255755662918091e-02 -6.585368514060974121e-02 -1.645640134811401367e-01
-1.936979740858078003e-01 -9.603358060121536255e-02 -1.052030697464942932e-01 1.512102782726287842e-01 -9.349088370800018311e-02 2.316755801439285278e-01 3.661947846412658691e-01 2.342150360345840454e-01 -1.045597903430461884e-02 2.589567303657531738e-01 -6.866493076086044312e-02 -1.891814470291137695e-01 -2.802745103836059570e-01 -3.533748686313629150e-01 1.496554464101791382e-01 1.572020351886749268e-02 -8.955718576908111572e-02 -2.183947712182998657e-01 2.613709270954132080e-01 -9.249571710824966431e-03 1.727608591318130493e-01 -3.838222101330757141e-02 1.915130168199539185e-01 -2.180573996156454086e-03 1.651913076639175415e-01 2.302808910608291626e-01 5.903425812721252441e-02 -5.214956589043140411e-03 4.810984060168266296e-02 -1.642028391361236572e-01 8.042624592781066895e-02 -1.500643938779830933e-01
1.448824405670166016e-01 2.220680266618728638e-01 -2.145402729511260986e-01 2.242729067802429199e-01 2.747351527214050293e-01 4.943402111530303955e-02 1.498446166515350342e-01 -5.914505571126937866e-02 -4.909821599721908569e-02 4.025655984878540039e-02 -2.573847770690917969e-01 -1.237029954791069031e-02 -1.614651232957839966e-01 -5.228870362043380737e-02 2.409180700778961182e-01 5.640115588903427124e-02 -1.897837519645690918e-01 -2.070358395576477051e-01 -3.280223160982131958e-02 1.143112704157829285e-01 -1.660666912794113159e-01 -3.535106182098388672e-01 1.531531214714050293e-01 -9.627003967761993408e-02 1.665142364799976349e-02 2.278597950935363770e-01 -6.322681903839111328e-02 1.658165454864501953e-01 -4.247971773147583008e-01 -1.265161931514739990e-01 -9.330397844314575195e-02 -4.340900480747222900e-02
-1.688704490661621094e-01 2.866783738136291504e-01 4.940673336386680603e-02 -2.737838029861450195e-01 1.856188923120498657e-01 1.982029229402542114e-01 3.774940371513366699e-01 -4.489795118570327759e-02 -2.833242118358612061e-01 -7.844678312540054321e-02 -2.318267822265625000e-01 -1.024518255144357681e-02 -2.679653465747833252e-01 1.669590622186660767e-01 1.171691641211509705e-01 -5.160969868302345276e-02 -2.041793763637542725e-01 9.034599363803863525e-02 6.667479127645492554e-02 2.520223557949066162e-01 -1.326264441013336182e-01 -1.335860043764114380e-01 -5.390764400362968445e-02 -1.524424105882644653e-01 1.880115866661071777e-01 -5.004738923162221909e-03 2.427625656127929688e-01 -4.147372767329216003e-02 -7.112669944763183594e-02 -2.268373221158981323e-01 -2.838517911732196808e-02 -6.750013679265975952e-02
-2.059969604015350342e-01 -1.848629713058471680e-01 -1.707824021577835083e-01 2.609314024448394775e-01 2.132335454225540161e-01 -2.970954775810241699e-02 1.069837808609008789e-01 5.202902480959892273e-02 -1.251664608716964722e-01 -9.521116316318511963e-02 -1.623964756727218628e-01 8.948476612567901611e-02 -1.078140959143638611e-01 -1.094960197806358337e-01 2.426380217075347900e-01 -4.980796948075294495e-02 1.748259365558624268e-01 1.320410370826721191e-01 2.359012663364410400e-01 -1.885848343372344971e-01 -2.658648008946329355e-05 3.311399817466735840e-01 6.156770139932632446e-02 -6.535036861896514893e-02 3.653752803802490234e-01 2.359764128923416138e-01 2.598024904727935791e-02 -1.653628498315811157e-01 -2.477055191993713379e-01 -1.317065507173538208e-01 1.558266580104827881e-01 -2.108036279678344727e-01
-1.029757559299468994e-01 3.777431847993284464e-04 -7.350009679794311523e-02 6.833961606025695801e-02 9.304822981357574463e-02 7.352391630411148071e-02 3.276313841342926025e-01 2.236290425062179565e-01 3.668814525008201599e-02 -1.002749502658843994e-01 -7.022731006145477295e-02 6.958026438951492310e-02 2.481869049370288849e-02 -1.128311362117528915e-02 4.953901283442974091e-03 3.826637864112854004e-01 2.764150686562061310e-02 -7.653623819351196289e-02 2.298179119825363159e-01 -1.746196150779724121e-01 -5.563019588589668274e-02 -2.629400789737701416e-01 -1.372942030429840088e-01 -7.658448815345764160e-02 3.509251475334167480e-01 1.296787261962890625e-01 2.750005125999450684e-01 -4.246842861175537109e-01 -1.156288683414459229e-01 -1.656565517187118530e-01 9.914429485797882080e-02 -7.789453864097595215e-02
-1.414810866117477417e-01 1.615044027566909790e-01 -3.385681509971618652e-01 -3.020888008177280426e-02 -6.186525523662567139e-02 4.557007923722267151e-03 8.721880614757537842e-02 9.812545776367187500e-02 -3.935787379741668701e-01 -2.143547683954238892e-01 6.962691247463226318e-02 -1.469493359327316284e-01 4.934782627969980240e-03 2.771225012838840485e-02 -3.480101749300956726e-02 1.810559928417205811e-01 -2.935870289802551270e-01 2.150029130280017853e-02 2.215515971183776855e-01 -2.160983979701995850e-01 -2.300638258457183838e-01 -4.452496767044067383e-02 2.155749946832656860e-01 -1.961847394704818726e-01 8.109419792890548706e-02 1.999399960041046143e-01 9.825846552848815918e-02 -2.214808315038681030e-01 -1.576950550079345703e-01 -1.998325437307357788e-01 2.151119858026504517e-01 -1.286428421735763550e-01
-2.881340384483337402e-01 -1.208539158105850220e-01 -2.171068489551544189e-01 1.553462445735931396e-01 1.020090654492378235e-01 1.805813163518905640e-01 1.292174458503723145e-01 8.863656222820281982e-02 -3.700570762157440186e-01 8.554348349571228027e-02 -6.297813355922698975e-02 -5.819436162710189819e-02 -5.962482094764709473e-02 -1.767960563302040100e-02 2.908447682857513428e-01 9.117688052356243134e-03 1.762008666992187500e-01 -3.779071569442749023e-02 1.952705234289169312e-01 -1.501903384923934937e-01 7.338251173496246338e-02 -1.764519214630126953e-01 5.309865996241569519e-02 -1.856873184442520142e-01 1.434701085090637207e-01 3.006450831890106201e-01 2.812850475311279297e-01 2.238482236862182617e-01 -1.147654652595520020e-01 3.049247153103351593e-02 3.118093013763427734e-01 -6.981079280376434326e-02
7.845675572752952576e-03 -2.985718287527561188e-02 -9.546117484569549561e-02 5.016674473881721497e-02 2.317668683826923370e-02 2.737092971801757812e-01 4.328806102275848389e-01 -8.259722590446472168e-02 -1.914995610713958740e-01 2.036647498607635498e-01 -1.367239058017730713e-01 4.897130653262138367e-02 -1.952792257070541382e-01 -6.156915426254272461e-02 -2.957685664296150208e-02 6.720262020826339722e-02 -6.194549798965454102e-02 -1.559729874134063721e-01 -6.244155019521713257e-02 -2.293975055217742920e-01 -2.046316713094711304e-01 -5.034814774990081787e-02 2.170352339744567871e-01 -4.003386199474334717e-02 1.559810638427734375e-01 3.358411192893981934e-01 6.372209638357162476e-02 8.717140555381774902e-02 2.097634375095367432e-01 -1.948960423469543457e-01 3.641677796840667725e-01 -1.732398122549057007e-01
-2.385857552289962769e-01 -4.581939429044723511e-02 -2.060559242963790894e-01 3.823078051209449768e-02 8.838152140378952026e-02 -8.621923625469207764e-02 1.615679413080215454e-01 -8.084795437753200531e-03 -2.008844912052154541e-01 5.235796049237251282e-02 5.157160013914108276e-02 -2.161677926778793335e-01 1.827446967363357544e-01 -6.802614778280258179e-02 6.493898481130599976e-02 7.008706033229827881e-02 -2.386380881071090698e-01 -6.055482104420661926e-02 4.499764442443847656e-01 7.738919556140899658e-02 -1.469316184520721436e-01 5.409219861030578613e-02 2.850516140460968018e-01 -3.948053419589996338e-01 2.019967138767242432e-02 8.831116557121276855e-02 -1.313593890517950058e-02 -1.988070458173751831e-01 7.831146568059921265e-02 4.675978049635887146e-02 3.312473595142364502e-01 -1.390484869480133057e-01
-1.668150871992111206e-01 8.228830248117446899e-02 4.333497490733861923e-03 1.457565128803253174e-01 1.549900025129318237e-01 -8.783548325300216675e-02 1.246614456176757812e-01 1.501246541738510132e-01 -3.301898390054702759e-02 -6.362312287092208862e-02 -3.065447509288787842e-01 1.226289868354797363e-01 -6.919585168361663818e-02 -5.780234560370445251e-02 -8.362423628568649292e-02 2.698687911033630371e-01 -2.203369736671447754e-01 6.852462142705917358e-02 1.037811711430549622e-01 2.129641622304916382e-01 -1.648119091987609863e-01 -6.813123077154159546e-02 4.270779490470886230e-01 -3.618763089179992676e-01 1.576825082302093506e-01 3.982508182525634766e-01 -5.552520230412483215e-02 -5.967095121741294861e-02 -7.618948072195053101e-02 -1.112773716449737549e-01 -3.348909690976142883e-02 -9.100785106420516968e-02
-2.027140408754348755e-01 2.012228965759277344e-01 1.120100840926170349e-01 -2.040465474128723145e-01 2.561425566673278809e-01 -1.396128088235855103e-01 2.139308750629425049e-01 -4.158563911914825439e-02 -2.284032702445983887e-01 -2.036707848310470581e-01 -4.443811476230621338e-01 8.546428382396697998e-02 4.713596403598785400e-02 7.836028188467025757e-02 6.977518647909164429e-02 -7.868307083845138550e-02 -1.254973560571670532e-01 8.411484956741333008e-02 1.944831758737564087e-01 -1.878409646451473236e-02 -1.249511092901229858e-01 -2.835093736648559570e-01 1.201330944895744324e-01 -8.063945174217224121e-02 3.065227568149566650e-01 -1.727910190820693970e-01 8.410262316465377808e-02 -8.848811686038970947e-02 -7.246789988130331039e-03 -2.996692657470703125e-01 3.039957955479621887e-02 -7.979369163513183594e-02
-1.844234913587570190e-01 -7.923431694507598877e-02 -9.629872441291809082e-02 2.538916468620300293e-01 2.081529200077056885e-01 1.174090150743722916e-02 1.678992658853530884e-01 2.223814278841018677e-01 -1.358229201287031174e-02 3.237237632274627686e-01 -3.840674757957458496e-01 -2.018297314643859863e-01 -5.805873125791549683e-02 1.366674005985260010e-01 8.355587720870971680e-02 -2.250441908836364746e-02 -1.705503091216087341e-02 -2.292628437280654907e-01 -1.535534560680389404e-01 -1.630973815917968750e-01 4.963065963238477707e-03 -3.061015605926513672e-01 1.183934733271598816e-01 -2.078103423118591309e-01 1.606893986463546753e-01 1.657788008451461792e-01 2.281873822212219238e-01 4.469010978937149048e-02 -3.755149990320205688e-02 -2.045144140720367432e-01 3.095731139183044434e-02 -1.912671178579330444e-01
-2.691424787044525146e-01 1.556878834962844849e-01 -3.611710667610168457e-02 1.622356623411178589e-01 2.114062607288360596e-01 -2.435678243637084961e-01 1.236232593655586243e-01 5.641739070415496826e-02 -2.545518800616264343e-02 -3.121057711541652679e-02 -6.560956686735153198e-02 8.692382276058197021e-02 -1.840768009424209595e-01 -1.631777733564376831e-01 -1.294896658509969711e-02 7.322271168231964111e-02 -1.929990649223327637e-01 -7.433293014764785767e-02 7.388756424188613892e-02 2.457546740770339966e-01 -2.337936311960220337e-01 -7.244392298161983490e-03 2.804465591907501221e-01 -3.989096283912658691e-01 2.975442409515380859e-01 3.510880470275878906e-01 8.694203943014144897e-02 -1.404382586479187012e-01 2.334022894501686096e-02 -1.707153171300888062e-01 6.140555068850517273e-02 -6.004737224429845810e-03
-1.999147385358810425e-01 -1.560367494821548462e-01 -9.910833090543746948e-02 2.789640426635742188e-01 7.992018014192581177e-02 1.824309974908828735e-01 3.402553498744964600e-01 1.954053938388824463e-01 -1.203387379646301270e-01 2.015371322631835938e-01 -1.892441362142562866e-01 -2.749035358428955078e-01 -3.488343954086303711e-01 -3.233917951583862305e-01 1.270443052053451538e-01 -6.607235223054885864e-02 -1.718947105109691620e-02 -1.987444460391998291e-01 1.649883985519409180e-01 1.982412301003932953e-02 9.753286093473434448e-02 -9.956905245780944824e-02 1.539906859397888184e-01 -8.922046422958374023e-02 1.885700970888137817e-01 2.192787826061248779e-01 9.054298698902130127e-02 -2.939474210143089294e-02 3.093624114990234375e-02 -1.382535248994827271e-01 3.442719951272010803e-02 -9.322642534971237183e-02
-1.541397422552108765e-01 1.138873677700757980e-02 -1.179361715912818909e-01 -1.227220613509416580e-02 -2.505063638091087341e-02 -2.696819789707660675e-02 2.246565818786621094e-01 7.422541081905364990e-02 6.776618212461471558e-02 -1.428199261426925659e-01 -3.011930547654628754e-02 -1.693371683359146118e-01 -2.149210572242736816e-01 -4.536508023738861084e-02 -7.094073295593261719e-02 -1.287699043750762939e-01 -5.040127784013748169e-02 -2.084034085273742676e-01 2.559288442134857178e-01 8.804742991924285889e-02 -4.217975735664367676e-01 1.148893460631370544e-01 3.544365987181663513e-02 -1.875088810920715332e-01 3.335890769958496094e-01 3.893476426601409912e-01 1.921797394752502441e-01 -3.083038628101348877e-01 1.112856566905975342e-01 -4.197935387492179871e-02 1.448308676481246948e-01 -5.956930667161941528e-02
-5.340148806571960449e-01 1.758784614503383636e-02 -1.238633841276168823e-01 1.329655200242996216e-01 -3.496626019477844238e-02 -9.013440459966659546e-02 1.920847967267036438e-02 1.612434834241867065e-01 -1.415819376707077026e-01 -6.293909996747970581e-02 -1.378685384988784790e-01 1.967251896858215332e-01 1.232824102044105530e-01 -4.214948043227195740e-02 1.218213811516761780e-01 -7.815311662852764130e-03 -4.605184495449066162e-02 1.239875331521034241e-01 1.835310608148574829e-01 -1.881563365459442139e-01 1.520330011844635010e-01 -2.805536389350891113e-01 3.971387818455696106e-02 -2.135567367076873779e-01 3.569077849388122559e-01 2.065435945987701416e-01 1.810066550970077515e-01 1.259073019027709961e-01 4.045922681689262390e-02 2.147489786148071289e-02 2.753601670265197754e-01 4.548190161585807800e-03
-2.207328975200653076e-01 3.034932911396026611e-01 1.444683372974395752e-01 2.462869137525558472e-01 -1.290912032127380371e-01 1.028928384184837341e-01 2.725683152675628662e-01 1.439221650362014771e-01 -3.250030577182769775e-01 1.906225979328155518e-01 -1.186227276921272278e-01 1.889629513025283813e-01 -2.046331316232681274e-01 -5.558504164218902588e-02 -7.820730656385421753e-02 -2.150670737028121948e-01 -3.377305343747138977e-02 -2.820140682160854340e-03 -6.510205101221799850e-03 -5.338416621088981628e-02 -3.729348257184028625e-02 -2.496023923158645630e-01 1.341527551412582397e-01 -1.263493299484252930e-01 1.860800832509994507e-01 2.347360253334045410e-01 7.392772287130355835e-02 3.659870941191911697e-03 3.901072079315781593e-03 -4.058496952056884766e-01 -6.618985533714294434e-02 1.717547886073589325e-02
-1.261329948902130127e-01 -3.942427039146423340e-02 -1.729920953512191772e-01 1.610775887966156006e-01 6.990497559309005737e-02 2.220609225332736969e-02 2.529932260513305664e-01 4.499015212059020996e-02 -3.843082785606384277e-01 -1.015189364552497864e-01 -1.649686098098754883e-01 1.282620877027511597e-01 1.693479567766189575e-01 -1.236582081764936447e-02 1.195758357644081116e-01 9.408336132764816284e-02 8.868236839771270752e-02 -5.044453218579292297e-02 9.129111468791961670e-02 -1.263762265443801880e-01 -5.622208584100008011e-03 -8.519978076219558716e-02 1.177072804421186447e-02 -3.531304001808166504e-01 3.205267190933227539e-01 3.207136094570159912e-01 2.528644502162933350e-01 2.909912467002868652e-01 -1.765236556529998779e-01 -5.347154289484024048e-02 2.047706395387649536e-01 6.783559918403625488e-02
-1.992223411798477173e-01 -1.335292160511016846e-01 -5.778488889336585999e-02 2.054554224014282227e-01 5.038975924253463745e-02 2.941001653671264648e-01 1.822050511837005615e-01 1.804983317852020264e-01 -1.998857222497463226e-02 1.660497933626174927e-01 -2.950097322463989258e-01 -2.187195420265197754e-01 -2.642803788185119629e-01 -3.211686313152313232e-01 8.315341174602508545e-02 -2.104819379746913910e-02 -1.365481019020080566e-01 -2.402681559324264526e-01 2.101594954729080200e-01 -4.615011066198348999e-02 1.271513998508453369e-01 -2.308572530746459961e-01 2.498776018619537354e-01 -1.729329377412796021e-01 7.466766238212585449e-02 1.363854110240936279e-01 4.752318561077117920e-02 -1.741040796041488647e-01 9.940991550683975220e-02 -1.944137215614318848e-01 5.451706424355506897e-02 -8.395695686340332031e-02
-3.605524897575378418e-01 -2.306372970342636108e-01 5.275434255599975586e-02 1.663346029818058014e-02 6.855640560388565063e-02 -7.373206317424774170e-02 1.730590313673019409e-01 3.652616590261459351e-02 -1.085533294826745987e-02 4.102924093604087830e-02 -1.507852673530578613e-01 -4.055151343345642090e-02 -9.559170156717300415e-02 -1.110228002071380615e-01 1.245354041457176208e-01 -6.532337050884962082e-03 7.735823839902877808e-02 -2.429422438144683838e-01 2.651225402951240540e-02 -8.989639580249786377e-02 -1.422617286443710327e-01 -1.529312282800674438e-01 1.826752871274948120e-01 -1.616783589124679565e-01 3.966939747333526611e-01 3.841617703437805176e-01 1.782280206680297852e-01 -3.116312623023986816e-01 1.760617494583129883e-01 -8.557393401861190796e-02 1.968504637479782104e-01 -1.459753513336181641e-01
6.903941929340362549e-02 -2.539024651050567627e-01 -3.551343679428100586e-01 1.151044219732284546e-01 -3.243159037083387375e-03 -9.295402467250823975e-02 1.776185184717178345e-01 2.479673027992248535e-01 -1.896460205316543579e-01 7.304632663726806641e-02 -1.552348732948303223e-01 7.038889825344085693e-02 1.181311812251806259e-02 1.448912918567657471e-02 1.484964936971664429e-01 3.863844648003578186e-02 6.915614008903503418e-02 1.216429248452186584e-01 4.004674851894378662e-01 3.025144152343273163e-02 -6.028082594275474548e-02 1.399351656436920166e-01 -3.662536293268203735e-02 -3.122220933437347412e-01 3.885658681392669678e-01 4.742201045155525208e-02 -7.838034629821777344e-02 -9.487471729516983032e-02 -1.668606698513031006e-01 -3.225302323698997498e-02 9.697575122117996216e-02 -2.930712699890136719e-01
-1.147171203047037125e-02 1.709903329610824585e-01 -1.245430782437324524e-01 2.915948331356048584e-01 2.437767982482910156e-01 -3.234805166721343994e-01 3.081180453300476074e-01 6.492189317941665649e-02 -6.024457514286041260e-02 -1.364822033792734146e-02 -1.239657029509544373e-01 4.968439415097236633e-02 -1.142593026161193848e-01 2.706302888691425323e-02 2.266308367252349854e-01 1.427751928567886353e-01 -2.680318653583526611e-01 6.496756523847579956e-02 1.417520642280578613e-01 1.750805228948593140e-01 -2.027768343687057495e-01 1.436695158481597900e-01 2.408552467823028564e-01 -2.198560833930969238e-01 1.060550063848495483e-01 3.204551637172698975e-01 -1.290977001190185547e-01 -1.833495646715164185e-01 -3.258720040321350098e-03 -1.890520602464675903e-01 6.912118196487426758e-02 4.566214513033628464e-03
-3.057564496994018555e-01 -2.156305611133575439e-01 -7.651317864656448364e-02 2.168491631746292114e-01 3.781985491514205933e-02 2.469110190868377686e-01 2.785816788673400879e-01 3.394529521465301514e-01 -1.314878314733505249e-01 7.747159153223037720e-02 -2.661128044128417969e-01 -1.069793477654457092e-01 -9.272243082523345947e-02 1.459379643201828003e-01 3.559141233563423157e-02 1.223184634000062943e-02 9.161611646413803101e-02 -2.467653304338455200e-01 -4.483814537525177002e-02 -1.149426624178886414e-01 -9.076983481645584106e-02 6.922362837940454483e-03 3.804832398891448975e-01 -2.218916565179824829e-01 1.826771795749664307e-01 1.727528125047683716e-02 1.875301450490951538e-01 2.343166992068290710e-02 -6.697411835193634033e-02 -5.950357019901275635e-02 2.248474657535552979e-01 1.661613769829273224e-02
-2.360751032829284668e-01 -1.336069703102111816e-01 -4.369389731436967850e-03 4.327008500695228577e-02 6.466422975063323975e-02 -6.564862281084060669e-02 3.173851966857910156e-01 1.044173389673233032e-01 -6.276216357946395874e-02 2.924379706382751465e-01 -2.198820263147354126e-01 5.692823231220245361e-02 -2.801527976989746094e-01 -2.638364434242248535e-01 -2.176351286470890045e-02 -4.418651014566421509e-02 -1.233606413006782532e-01 -3.089449703693389893e-01 -2.552565187215805054e-02 -3.339025378227233887e-02 9.485011547803878784e-02 -1.805950142443180084e-02 2.707749009132385254e-01 -1.154414340853691101e-01 3.039011657238006592e-01 2.023547738790512085e-01 1.766550727188587189e-02 -2.303668558597564697e-01 -2.030411660671234131e-01 2.618936076760292053e-02 1.687046438455581665e-01 -2.176519036293029785e-01
-1.519521325826644897e-01 -7.865326851606369019e-02 -2.123405486345291138e-01 9.508586674928665161e-02 8.487059921026229858e-02 -2.713514864444732666e-02 1.871688216924667358e-01 2.434218674898147583e-01 -4.527158737182617188e-01 -1.950992494821548462e-01 -1.484008282423019409e-01 6.995472311973571777e-02 -6.520339101552963257e-02 -1.195042505860328674e-01 1.157528683543205261e-01 1.028788909316062927e-01 9.266316890716552734e-02 -9.322844445705413818e-02 1.547391861677169800e-01 -5.554285272955894470e-02 5.387090891599655151e-02 -9.110256284475326538e-02 2.904027700424194336e-02 -2.918482124805450439e-01 2.143807560205459595e-01 3.233077526092529297e-01 2.439527362585067749e-01 3.082460761070251465e-01 -9.441789239645004272e-02 -4.709561169147491455e-02 2.035166323184967041e-01 5.316162481904029846e-02
-2.850012183189392090e-01 -9.681144356727600098e-02 -6.503380089998245239e-02 -6.111392751336097717e-02 8.327013254165649414e-02 4.938378930091857910e-02 2.259130179882049561e-01 3.737587630748748779e-01 -4.604503139853477478e-02 2.036345303058624268e-01 -3.112279474735260010e-01 -4.791066423058509827e-02 1.227270513772964478e-01 5.998066440224647522e-02 9.841533005237579346e-02 -7.881052047014236450e-02 4.421767219901084900e-02 -1.699432730674743652e-01 -4.040380474179983139e-03 -1.689353734254837036e-01 -1.491278856992721558e-01 8.006937801837921143e-02 3.692553043365478516e-01 -5.178837478160858154e-02 -6.097712740302085876e-02 9.299489855766296387e-02 1.611644327640533447e-01 -1.239253804087638855e-01 -2.721134424209594727e-01 -1.724147498607635498e-01 3.687371611595153809e-01 -5.933290347456932068e-02
-1.069622486829757690e-01 5.330559983849525452e-02 -1.114387139678001404e-01 1.940235644578933716e-01 2.483490556478500366e-01 -6.617637723684310913e-02 4.393907487392425537e-01 1.479629129171371460e-01 -1.226827129721641541e-01 1.897100061178207397e-01 -1.427263170480728149e-01 1.269905865192413330e-01 -1.159974783658981323e-01 1.779389232397079468e-01 -1.211883593350648880e-02 1.678100228309631348e-01 -2.051200419664382935e-01 6.816839426755905151e-02 2.565166652202606201e-01 -2.529474198818206787e-01 -2.151887267827987671e-01 -5.195621401071548462e-02 2.326764538884162903e-02 -1.493900716304779053e-01 1.745860576629638672e-01 -9.371941536664962769e-02 3.019378781318664551e-01 -7.278698682785034180e-02 -1.543610449880361557e-02 2.903814017772674561e-01 6.217734515666961670e-02 -1.454458534717559814e-01
-4.641027376055717468e-02 -2.461874783039093018e-01 -1.602695584297180176e-01 1.122034043073654175e-01 2.179566323757171631e-01 2.012712322175502777e-02 2.010184079408645630e-01 4.588891938328742981e-02 -8.757789433002471924e-02 1.961595192551612854e-02 -1.783630847930908203e-01 -1.434430330991744995e-01 -3.330442309379577637e-01 -4.115512594580650330e-02 1.623604260385036469e-02 -2.185822278261184692e-01 -8.857313543558120728e-02 -4.521549120545387268e-02 1.019520312547683716e-01 -1.671663373708724976e-01 -1.752913445234298706e-01 -1.492522843182086945e-02 -3.230177462100982666e-01 -3.234167993068695068e-01 1.693382114171981812e-01 1.228347495198249817e-01 3.514113649725914001e-02 4.498916491866111755e-02 -1.641966551542282104e-01 -4.196837246417999268e-01 2.186117470264434814e-01 -3.759631514549255371e-02
-2.554174661636352539e-01 -9.339006245136260986e-02 -9.257116168737411499e-02 2.274515479803085327e-01 7.607402512803673744e-04 1.689417362213134766e-01 4.608375728130340576e-01 1.654471158981323242e-01 -5.720742419362068176e-02 3.375125825405120850e-01 -1.889012455940246582e-01 -1.140231415629386902e-01 -2.166285216808319092e-01 -2.731627225875854492e-01 1.611463278532028198e-01 7.596525549888610840e-02 -8.579863607883453369e-02 -2.625584006309509277e-01 1.882874071598052979e-01 -2.063458226621150970e-02 -1.932742632925510406e-02 -4.592777788639068604e-02 8.743033558130264282e-02 -1.653947681188583374e-01 1.067370846867561340e-01 1.293128281831741333e-01 -1.666770577430725098e-01 -1.399824917316436768e-01 7.556886970996856689e-02 -6.309933215379714966e-02 1.503506749868392944e-01 -1.443831920623779297e-01
-1.776587218046188354e-01 -1.491935104131698608e-01 -1.236070245504379272e-01 -7.550206035375595093e-02 2.180016599595546722e-02 6.827314198017120361e-02 3.254339694976806641e-01 5.626449361443519592e-02 -2.142450399696826935e-02 4.299387931823730469e-01 -3.196512758731842041e-01 8.567424863576889038e-02 -1.596843302249908447e-01 -2.255059480667114258e-01 -4.567812383174896240e-02 -1.591757982969284058e-01 -1.358957886695861816e-01 -3.106068968772888184e-01 1.167345941066741943e-01 -1.002300009131431580e-01 -1.795387081801891327e-02 5.586006492376327515e-02 2.444067597389221191e-01 4.288564436137676239e-03 3.404070734977722168e-01 1.698342114686965942e-01 7.622985541820526123e-02 -8.379840105772018433e-02 -7.260961085557937622e-02 7.956074178218841553e-02 1.232582926750183105e-01 -1.619555354118347168e-01
-3.841484487056732178e-01 -5.941973999142646790e-02 -1.497484445571899414e-01 1.223968788981437683e-01 -1.326025724411010742e-01 -1.481555309146642685e-02 3.500388562679290771e-01 1.608534753322601318e-01 -1.289731115102767944e-01 1.990358829498291016e-01 -1.314514130353927612e-01 -2.761166691780090332e-01 -6.968488544225692749e-02 1.143404394388198853e-01 -7.705888152122497559e-02 -1.658013463020324707e-01 2.001511156558990479e-01 -2.130151242017745972e-01 5.732419714331626892e-02 8.129411190748214722e-02 7.294938713312149048e-02 -1.601703261258080602e-04 3.334653377532958984e-01 -1.804838627576828003e-01 2.336099445819854736e-01 7.363785989582538605e-03 2.335930615663528442e-01 -7.927796989679336548e-02 -7.295060157775878906e-02 -8.074136078357696533e-02 2.687731981277465820e-01 -1.335325464606285095e-02
-8.907173573970794678e-02 -1.114365532994270325e-01 -6.707499921321868896e-02 1.845683157444000244e-01 3.131347298622131348e-01 3.822749108076095581e-02 1.816570013761520386e-01 1.834147870540618896e-01 -1.387524604797363281e-01 -9.448882192373275757e-02 -3.535452112555503845e-02 -1.041804533451795578e-02 6.425248831510543823e-02 -1.135167479515075684e-01 2.767462730407714844e-01 1.384995784610509872e-02 1.450421810150146484e-01 1.025158911943435669e-01 2.010388374328613281e-01 3.550609573721885681e-02 4.323032125830650330e-02 2.551026046276092529e-01 -1.995769329369068146e-02 -2.168129831552505493e-01 3.041883707046508789e-01 3.617154955863952637e-01 -3.526474535465240479e-02 -2.954675555229187012e-01 -4.180435463786125183e-02 -2.590254545211791992e-01 2.290160208940505981e-01 -1.755422502756118774e-01
3.399667143821716309e-02 2.222115993499755859e-01 -1.725690662860870361e-01 5.025134980678558350e-02 2.052361369132995605e-01 7.189773023128509521e-02 3.541726171970367432e-01 1.200985535979270935e-01 -9.470883011817932129e-02 -5.738662928342819214e-02 -2.256411761045455933e-01 2.842145785689353943e-02 2.281879484653472900e-01 -6.315159797668457031e-02 3.279280662536621094e-01 -6.008163094520568848e-03 9.931422024965286255e-02 -2.727630734443664551e-01 1.661182045936584473e-01 1.887234747409820557e-01 -2.143445909023284912e-01 -2.968957424163818359e-01 1.666465252637863159e-01 -2.251490950584411621e-02 2.561144232749938965e-01 -1.384918298572301865e-02 -9.075928479433059692e-02 -9.515213966369628906e-02 -2.725242376327514648e-01 9.653267264366149902e-02 8.518674224615097046e-02 -1.364784240722656250e-01
-1.503621637821197510e-01 -1.573967188596725464e-01 -2.361005544662475586e-01 6.108905375003814697e-02 3.757465183734893799e-01 1.416389495134353638e-01 1.254903376102447510e-01 2.345085144042968750e-01 1.309184581041336060e-01 2.981452643871307373e-02 5.632251966744661331e-03 1.139191463589668274e-01 -1.249161511659622192e-01 -2.648023068904876709e-01 -7.981733232736587524e-02 3.637470304965972900e-02 -1.673491597175598145e-01 -2.926398813724517822e-01 1.495925635099411011e-01 -2.594643533229827881e-01 1.619780957698822021e-01 -6.234049942577257752e-05 1.332687884569168091e-01 -2.459927797317504883e-01 9.202115982770919800e-02 1.796087026596069336e-01 -4.213205352425575256e-02 -3.071061708033084869e-02 -3.658010363578796387e-01 -2.105733007192611694e-01 7.376941293478012085e-02 4.247965663671493530e-02
-6.066072359681129456e-02 -1.917596347630023956e-02 -2.823624014854431152e-01 2.719235420227050781e-01 -1.309509668499231339e-02 -1.269615441560745239e-01 3.808930218219757080e-01 1.884417682886123657e-01 -1.807481050491333008e-01 9.443821758031845093e-02 -2.640388011932373047e-01 1.754971444606781006e-01 -1.869852393865585327e-01 7.034467905759811401e-02 2.822167612612247467e-02 1.402754932641983032e-01 2.391031710430979729e-03 -1.856258809566497803e-01 -2.312457747757434845e-02 4.073967784643173218e-02 -6.743741780519485474e-02 -4.350795224308967590e-02 9.183330833911895752e-02 -4.624757766723632812e-01 2.075596302747726440e-01 1.743298470973968506e-01 -1.036857888102531433e-01 -4.767725616693496704e-02 2.403917014598846436e-01 -1.352220773696899414e-01 1.182023063302040100e-01 -3.091327846050262451e-02
-6.617637723684310913e-02 7.680534571409225464e-02 -1.275681406259536743e-01 1.359557360410690308e-01 6.753220409154891968e-02 1.296403408050537109e-01 5.891655012965202332e-02 1.617190986871719360e-01 -1.269673109054565430e-01 4.362543672323226929e-02 9.636016190052032471e-02 6.871047429740428925e-03 -1.771825700998306274e-01 1.267236191779375076e-02 -1.807540208101272583e-01 2.174261808395385742e-01 -2.735016942024230957e-01 -1.320515573024749756e-01 3.997280001640319824e-01 -1.077431142330169678e-01 -1.326242834329605103e-01 1.027038767933845520e-01 4.376382380723953247e-02 -2.938721776008605957e-01 2.571575343608856201e-01 -1.711147092282772064e-02 1.307280957698822021e-01 -1.741072386503219604e-01 -3.785860240459442139e-01 7.404551655054092407e-02 2.701500356197357178e-01 -2.223815023899078369e-01
-1.709845662117004395e-01 2.094061672687530518e-01 -3.132515847682952881e-01 6.993880867958068848e-02 4.886248335242271423e-02 1.007857918739318848e-01 1.150749772787094116e-01 1.660266369581222534e-01 -3.578426241874694824e-01 -1.075709611177444458e-01 -3.108178637921810150e-02 -1.281197667121887207e-01 8.961863070726394653e-02 1.647525876760482788e-01 -8.521406352519989014e-02 -8.675426244735717773e-02 -2.807270884513854980e-01 3.760899230837821960e-02 1.555292010307312012e-01 -6.938944756984710693e-02 -2.781552076339721680e-01 -7.038304954767227173e-02 3.988997042179107666e-01 -1.097028851509094238e-01 1.919089816510677338e-02 4.276732727885246277e-02 2.032890170812606812e-01 -1.504284441471099854e-01 -5.273183807730674744e-02 -2.844186425209045410e-01 2.162887006998062134e-01 -6.528995186090469360e-02
-2.923200726509094238e-01 3.063116967678070068e-01 -6.283785402774810791e-02 1.265252381563186646e-01 -2.087705135345458984e-01 -1.075991541147232056e-01 3.228956162929534912e-01 1.030437946319580078e-01 -4.097566306591033936e-01 -2.143132872879505157e-02 -1.213190704584121704e-01 2.464570105075836182e-02 -1.339928656816482544e-01 -3.175750374794006348e-02 -8.077549934387207031e-02 -1.262422744184732437e-02 2.226312011480331421e-01 -1.664085984230041504e-01 3.532429412007331848e-02 -1.343827098608016968e-01 5.514939874410629272e-02 -1.340901851654052734e-01 1.068761758506298065e-02 -2.505254447460174561e-01 1.116104423999786377e-01 1.876569241285324097e-01 2.266551554203033447e-01 6.903672125190496445e-03 -6.343136727809906006e-02 -3.691262900829315186e-01 -2.658746950328350067e-02 2.918197959661483765e-02
-7.466641068458557129e-02 7.647547870874404907e-02 -5.791607871651649475e-02 1.414979696273803711e-01 1.641329079866409302e-01 1.947187632322311401e-02 4.373499006032943726e-02 1.157276928424835205e-01 -4.946938529610633850e-02 2.706317172851413488e-05 -1.653657257556915283e-01 1.300674378871917725e-01 4.604988172650337219e-02 1.502576172351837158e-01 -8.154755458235740662e-03 1.329500135034322739e-02 -3.452728390693664551e-01 -2.128586471080780029e-01 3.988075256347656250e-01 -1.407930552959442139e-01 -6.817247718572616577e-02 1.784912347793579102e-01 1.164783164858818054e-02 -3.384510874748229980e-01 7.555901259183883667e-02 5.591584742069244385e-02 -2.399106137454509735e-02 -3.045277297496795654e-01 -4.146429300308227539e-01 -4.794066771864891052e-02 2.325287461280822754e-01 -1.609203815460205078e-01
-2.067871838808059692e-01 -8.418332785367965698e-02 -1.796979755163192749e-01 -1.939635276794433594e-01 7.764067500829696655e-02 2.003590911626815796e-01 1.977975815534591675e-01 9.244330972433090210e-02 -2.186892181634902954e-01 -1.045124698430299759e-02 -2.141167968511581421e-01 -1.362978219985961914e-01 -4.143372774124145508e-01 1.355069726705551147e-01 -1.379390060901641846e-01 4.968981817364692688e-02 -7.807769626379013062e-02 -9.925433993339538574e-02 3.006407618522644043e-01 -3.828715160489082336e-02 -1.422157138586044312e-01 -2.146405875682830811e-01 2.718895971775054932e-01 1.914760321378707886e-01 8.198875188827514648e-02 -3.652380779385566711e-02 7.509074173867702484e-03 2.427961975336074829e-01 1.144651044160127640e-02 -1.947286725044250488e-01 1.268435120582580566e-01 -2.379561811685562134e-01
-3.037585020065307617e-01 1.984385699033737183e-01 -2.551236450672149658e-01 6.221104413270950317e-03 -5.142057780176401138e-04 -1.031141206622123718e-01 8.973680436611175537e-02 2.052605152130126953e-01 -4.211711883544921875e-01 -1.827745735645294189e-01 -2.609656192362308502e-02 -4.089577868580818176e-02 -9.620760381221771240e-02 9.069219976663589478e-02 -1.945911794900894165e-01 1.020073965191841125e-01 -3.309206366539001465e-01 6.771122664213180542e-02 5.598137155175209045e-02 -1.683673262596130371e-01 -2.208839952945709229e-01 -1.934648305177688599e-02 1.728385984897613525e-01 -2.467035688459873199e-02 1.642436981201171875e-01 8.118326961994171143e-02 1.295241117477416992e-01 -2.203820496797561646e-01 -1.905055642127990723e-01 -2.418349385261535645e-01 1.318257153034210205e-01 -1.649994850158691406e-01
-1.714186370372772217e-01 3.055369853973388672e-01 1.012428849935531616e-01 2.753618955612182617e-01 1.521407514810562134e-01 -3.221427649259567261e-02 4.517588615417480469e-01 1.296858191490173340e-01 -9.055623412132263184e-02 1.596671193838119507e-01 -1.140564456582069397e-01 -5.403881520032882690e-02 -2.933549508452415466e-02 1.276675164699554443e-01 2.675178945064544678e-01 -4.021262004971504211e-02 -2.419892400503158569e-01 5.813589319586753845e-03 2.944020628929138184e-01 2.294692695140838623e-01 -2.446541339159011841e-01 1.119847521185874939e-01 1.985087245702743530e-01 -2.475243993103504181e-02 2.029922902584075928e-01 -1.724598929286003113e-03 4.490901157259941101e-02 -1.115392521023750305e-01 4.674353636801242828e-03 -7.403023540973663330e-02 -1.194217056035995483e-01 -1.427149772644042969e-01
-7.060030102729797363e-02 -1.738670319318771362e-01 7.480847416445612907e-04 -2.505116760730743408e-01 4.613059461116790771e-01 -3.634872660040855408e-02 1.349415481090545654e-01 1.185592412948608398e-01 -2.562089860439300537e-01 -9.840685129165649414e-02 -1.336254924535751343e-01 2.497663050889968872e-01 -5.199495702981948853e-02 1.167526170611381531e-01 1.594249457120895386e-01 1.252165436744689941e-01 -4.505570232868194580e-02 8.871706575155258179e-02 -2.069331705570220947e-02 -2.622561156749725342e-01 -2.520888745784759521e-01 -9.368764609098434448e-02 2.716917097568511963e-01 -3.350757807493209839e-02 2.445913404226303101e-01 2.280017733573913574e-01 -5.919644981622695923e-02 -1.205229908227920532e-01 -2.902025282382965088e-01 1.439747214317321777e-02 -3.127030283212661743e-02 -3.206495568156242371e-02
-3.381890356540679932e-01 8.862854912877082825e-03 -2.262663692235946655e-01 2.235927581787109375e-01 2.702648006379604340e-02 3.085640370845794678e-01 1.747332811355590820e-01 1.259110420942306519e-01 -8.957179263234138489e-03 3.023155732080340385e-03 -1.534006446599960327e-01 -5.692968890070915222e-02 -1.682327538728713989e-01 -1.338635534048080444e-01 -3.121845722198486328e-01 6.387174129486083984e-02 4.004085808992385864e-02 -4.171110987663269043e-01 -9.109219908714294434e-02 2.207780927419662476e-01 -1.614375561475753784e-01 -1.639456301927566528e-01 2.107722498476505280e-02 -2.660057842731475830e-01 2.420341074466705322e-01 9.317934513092041016e-02 7.735280692577362061e-02 -5.940151214599609375e-02 -1.319862902164459229e-01 1.304217614233493805e-02 1.257996857166290283e-01 -2.119352668523788452e-02
-1.602437496185302734e-01 2.059436738491058350e-01 1.763951927423477173e-01 3.022510111331939697e-01 2.980968058109283447e-01 -9.491583704948425293e-02 4.462619721889495850e-01 -8.532793074846267700e-02 -3.029659390449523926e-01 -9.596396982669830322e-02 -1.210655495524406433e-01 -1.175817567855119705e-02 5.327283591032028198e-02 1.777902543544769287e-01 2.174431085586547852e-01 2.623278275132179260e-02 -2.316580414772033691e-01 -3.182579576969146729e-02 2.094364017248153687e-01 2.617907524108886719e-02 -1.445930600166320801e-01 -8.080320805311203003e-02 2.689921557903289795e-01 -2.439396642148494720e-02 6.221056357026100159e-02 2.451517730951309204e-01 4.767359420657157898e-02 -7.502160221338272095e-02 3.674436360597610474e-02 2.316641248762607574e-02 -6.783974170684814453e-02 -1.701532751321792603e-01
-1.243002712726593018e-01 1.319107264280319214e-01 -2.080186754465103149e-01 -7.413462549448013306e-02 1.122945696115493774e-01 1.510910987854003906e-01 2.235494852066040039e-01 8.371035009622573853e-02 -1.528413295745849609e-01 4.344857931137084961e-01 -8.649980276823043823e-02 -3.982733562588691711e-02 -3.862927854061126709e-02 -1.750611141324043274e-02 1.294487738050520420e-03 2.699295291677117348e-03 -9.366959333419799805e-02 -4.153956472873687744e-02 -2.269371598958969116e-02 -4.260048270225524902e-01 -3.514746204018592834e-02 -1.418656855821609497e-01 1.146187074482440948e-02 -2.496609091758728027e-01 4.175909161567687988e-01 -5.856168642640113831e-02 -9.525160491466522217e-02 1.263977885246276855e-01 1.856425032019615173e-02 -2.575292289257049561e-01 1.161976531147956848e-01 2.088066786527633667e-01
-3.009168207645416260e-01 -5.390477366745471954e-03 -1.813956946134567261e-01 1.890053898096084595e-01 -5.435614660382270813e-02 1.562713086605072021e-01 -1.791733811842277646e-04 2.679893076419830322e-01 -2.539234459400177002e-01 2.551573514938354492e-01 -2.628836929798126221e-01 -1.775137484073638916e-01 -3.491300344467163086e-02 -2.082391381263732910e-01 1.878699287772178650e-02 1.690456271171569824e-01 -5.805603042244911194e-02 -2.284321635961532593e-01 3.129289671778678894e-02 -4.995656013488769531e-02 -5.715743824839591980e-02 -3.635520935058593750e-01 3.269225060939788818e-01 -1.979949623346328735e-01 1.002277806401252747e-01 1.259212493896484375e-01 3.393712639808654785e-02 -1.242841109633445740e-01 9.488683938980102539e-02 -1.715980321168899536e-01 7.195741683244705200e-02 -1.058978885412216187e-01
3.102749027311801910e-02 2.013196703046560287e-03 -1.202467307448387146e-01 2.748062610626220703e-01 3.143456280231475830e-01 -1.978656053543090820e-01 2.762559056282043457e-01 8.632458746433258057e-02 9.229242801666259766e-02 8.147341758012771606e-02 -1.909881830215454102e-01 -5.589485913515090942e-02 -3.914330527186393738e-02 3.317352756857872009e-02 -1.125388145446777344e-01 3.773301094770431519e-02 -3.146445378661155701e-02 -1.348787248134613037e-01 1.883289813995361328e-01 -1.291792839765548706e-01 -4.663734436035156250e-01 -3.060592338442802429e-03 2.569732069969177246e-01 -2.740390598773956299e-01 4.430938139557838440e-02 1.854688376188278198e-01 2.358846962451934814e-01 1.969571970403194427e-02 -1.332821846008300781e-01 -1.384991407394409180e-01 -3.916528075933456421e-02 -2.344975620508193970e-01
-2.018809318542480469e-01 1.234338581562042236e-01 -1.924373209476470947e-01 1.831799745559692383e-01 2.862437069416046143e-01 7.398367673158645630e-02 8.831145614385604858e-02 6.883107125759124756e-02 -2.091951519250869751e-01 -1.433849930763244629e-01 -3.025542795658111572e-01 4.785672202706336975e-02 -1.982359290122985840e-01 -1.968830674886703491e-01 -1.431357413530349731e-01 4.424829781055450439e-01 -4.967390745878219604e-02 2.003243416547775269e-01 2.744473516941070557e-02 -1.478801220655441284e-01 1.143840141594409943e-02 6.679729372262954712e-02 7.166217267513275146e-02 -1.038063690066337585e-01 3.222719132900238037e-01 -1.113629341125488281e-01 -9.224149584770202637e-02 -1.586985737085342407e-01 -1.905177235603332520e-01 -1.364273130893707275e-01 -2.915687160566449165e-03 -1.743254363536834717e-01
-6.333112716674804688e-02 9.097438305616378784e-02 -8.238524198532104492e-02 2.655119001865386963e-01 2.289501428604125977e-01 -1.503231376409530640e-01 4.940142929553985596e-01 -1.667152531445026398e-02 -2.597807534039020538e-02 -3.689583763480186462e-02 -1.072155237197875977e-01 2.984957769513130188e-02 -1.228189170360565186e-01 1.361609548330307007e-01 -4.708690103143453598e-03 2.551713585853576660e-01 -2.466895431280136108e-01 1.236988976597785950e-01 3.809393942356109619e-01 2.291288459673523903e-03 -3.330749571323394775e-01 2.839030511677265167e-02 1.189602632075548172e-02 -1.637559682130813599e-01 1.955232322216033936e-01 -1.341347582638263702e-02 -2.177114598453044891e-02 -2.485568635165691376e-02 -8.660870045423507690e-02 -1.592393964529037476e-01 -1.657918542623519897e-01 -1.344569623470306396e-01
-2.822914123535156250e-01 -3.597119152545928955e-01 -1.860108524560928345e-01 8.897686377167701721e-03 1.980017572641372681e-01 7.847402244806289673e-02 -2.627680636942386627e-02 -1.734352670609951019e-02 -3.736724257469177246e-01 1.433122754096984863e-01 -1.718148142099380493e-01 1.988638937473297119e-02 2.426844649016857147e-02 -2.216298431158065796e-01 2.138795107603073120e-01 -7.404293119907379150e-02 9.781597554683685303e-02 -2.851103544235229492e-01 8.120954781770706177e-02 -9.431026130914688110e-02 3.791876137256622314e-02 1.836739033460617065e-01 5.328718200325965881e-02 4.683379083871841431e-02 1.926808059215545654e-01 2.509810924530029297e-01 2.020530253648757935e-01 -4.354474321007728577e-02 -1.597018986940383911e-01 -1.451663672924041748e-01 2.788970172405242920e-01 -7.149915397167205811e-02
-1.041175276041030884e-01 -2.182301878929138184e-01 1.667217910289764404e-02 -8.818287402391433716e-02 1.003721579909324646e-01 1.237558275461196899e-01 2.625191807746887207e-01 4.540649950504302979e-01 -1.174213886260986328e-01 1.403377354145050049e-01 -1.833621561527252197e-01 -8.949971757829189301e-03 -9.899125434458255768e-03 -1.673212945461273193e-01 -2.188800275325775146e-02 -1.914028376340866089e-01 -1.281629651784896851e-01 -1.674401164054870605e-01 -8.468335121870040894e-02 -2.013658881187438965e-01 -2.843232452869415283e-01 2.871243655681610107e-01 2.477954775094985962e-01 -5.040065944194793701e-02 2.611127793788909912e-01 1.919683218002319336e-01 1.303273290395736694e-01 -8.069880306720733643e-03 -9.460442513227462769e-02 -1.580576300621032715e-01 1.573833972215652466e-01 2.046225406229496002e-02
-2.326709330081939697e-01 -2.482577040791511536e-02 1.534413360059261322e-02 2.316803783178329468e-01 1.480677165091037750e-02 1.088856626302003860e-02 2.086740881204605103e-01 9.298375993967056274e-02 -9.311148524284362793e-02 -3.993584588170051575e-02 -9.901395440101623535e-02 8.249794133007526398e-03 7.945920526981353760e-02 -2.024303227663040161e-01 -5.391402542591094971e-02 2.359855026006698608e-01 -3.109942972660064697e-01 -8.961768448352813721e-02 1.342286765575408936e-01 4.497151449322700500e-02 -4.369114041328430176e-01 4.475121852010488510e-03 1.451136469841003418e-01 -1.533275395631790161e-01 8.893846720457077026e-02 6.068051606416702271e-02 1.074333786964416504e-01 5.124570056796073914e-02 -4.668508768081665039e-01 1.103784292936325073e-01 1.020939275622367859e-01 -2.935983538627624512e-01
3.858055919408798218e-02 -2.195955067873001099e-01 -9.960712492465972900e-02 1.457350999116897583e-01 2.121895104646682739e-01 1.880228817462921143e-01 2.471086978912353516e-01 1.222230307757854462e-02 -2.647028267383575439e-01 -2.268538624048233032e-01 -3.575434163212776184e-02 7.738147675991058350e-02 -8.921483159065246582e-02 -1.004780083894729614e-01 2.888150513172149658e-01 -1.543393433094024658e-01 -1.504545658826828003e-01 -1.435462292283773422e-02 1.551654189825057983e-01 -1.957339495420455933e-01 8.969134092330932617e-02 2.790778577327728271e-01 5.940957367420196533e-02 -1.737620234489440918e-01 2.085602283477783203e-01 3.703913986682891846e-01 1.351716667413711548e-01 3.496956080198287964e-03 -1.888844370841979980e-01 -1.892850399017333984e-01 2.187392711639404297e-01 -1.572614163160324097e-02
-3.878247737884521484e-01 1.602348983287811279e-01 1.440590620040893555e-01 -8.752657100558280945e-03 1.070784851908683777e-01 3.214148804545402527e-02 4.004664719104766846e-01 -1.765833236277103424e-02 -2.405941784381866455e-01 -2.561149299144744873e-01 -1.929293423891067505e-01 -1.757539249956607819e-02 8.434986323118209839e-02 1.248186156153678894e-01 2.693486809730529785e-01 -9.041373617947101593e-03 -2.425673604011535645e-01 -9.326191991567611694e-02 1.993729174137115479e-01 1.314712613821029663e-01 -1.084511131048202515e-01 -1.640016585588455200e-01 -1.226115319877862930e-02 5.628373008221387863e-03 1.230915859341621399e-01 -4.237028211355209351e-02 -2.915302217006683350e-01 -3.537573292851448059e-02 -1.777185313403606415e-02 -2.544828951358795166e-01 1.624211817979812622e-01 -1.245379373431205750e-01
-3.077450990676879883e-01 2.457623630762100220e-01 2.254296094179153442e-03 2.468854784965515137e-01 7.241351157426834106e-02 -2.682991325855255127e-01 6.609683483839035034e-02 4.431853070855140686e-02 -7.603513449430465698e-02 -2.341117709875106812e-03 -1.946603804826736450e-01 2.264179736375808716e-01 -1.132108718156814575e-01 -6.725386530160903931e-02 6.938275415450334549e-03 9.621703624725341797e-02 -1.696843504905700684e-01 1.905972324311733246e-02 2.447592020034790039e-01 2.310358881950378418e-01 -1.253422796726226807e-01 4.451113194227218628e-02 3.330757319927215576e-01 -2.206636518239974976e-01 5.093809962272644043e-02 3.962059020996093750e-01 1.559539139270782471e-01 -6.294613331556320190e-02 -1.020392328500747681e-01 -1.940879523754119873e-01 -7.598874717950820923e-02 -1.315530389547348022e-01
-4.054514318704605103e-02 -1.221572980284690857e-01 -7.645672559738159180e-02 4.694483429193496704e-02 1.969206184148788452e-01 -8.455943316221237183e-02 1.266640126705169678e-01 -7.149872370064258575e-03 -2.738350331783294678e-01 -5.977417156100273132e-02 -5.780379474163055420e-02 1.030003055930137634e-01 -1.370951533317565918e-01 2.133055478334426880e-01 2.228152602910995483e-01 -6.017443537712097168e-02 -3.154735863208770752e-01 -1.390688493847846985e-02 2.702689468860626221e-01 3.030254878103733063e-02 -1.573234796524047852e-01 1.872790902853012085e-01 6.748016923666000366e-02 -3.285278081893920898e-01 1.635963767766952515e-01 2.458237484097480774e-02 -5.215283110737800598e-02 -2.525677978992462158e-01 -4.134302139282226562e-01 -2.013281434774398804e-01 1.232945770025253296e-01 -1.917396932840347290e-01
-1.873096674680709839e-01 9.026966989040374756e-02 -3.478986918926239014e-01 -4.162156209349632263e-02 8.037552982568740845e-02 -9.655138850212097168e-02 1.141089797019958496e-01 1.531180590391159058e-01 -4.712694585323333740e-01 -1.316924989223480225e-01 -5.727086961269378662e-02 -7.360614091157913208e-02 8.972325921058654785e-02 1.083834171295166016e-01 -4.507982730865478516e-02 5.841757357120513916e-02 -3.468942344188690186e-01 8.316159993410110474e-02 3.214960098266601562e-01 -2.014057785272598267e-01 -1.687982082366943359e-01 -2.529057301580905914e-02 1.866586506366729736e-01 -8.533008396625518799e-03 4.669107496738433838e-02 1.266677379608154297e-01 1.643616855144500732e-01 -1.066158637404441833e-01 -3.014946589246392250e-03 -2.654893100261688232e-01 2.067666500806808472e-01 -5.744466558098793030e-02
-6.246560439467430115e-02 1.664266139268875122e-01 -9.678513556718826294e-02 -5.040796473622322083e-02 2.145255059003829956e-01 -1.053850278258323669e-01 2.666233777999877930e-01 -4.003946855664253235e-02 -2.568322978913784027e-02 1.601641327142715454e-01 -1.256216615438461304e-01 2.378531731665134430e-02 1.635542884469032288e-02 8.278611302375793457e-02 1.306272596120834351e-01 -1.062701120972633362e-01 -2.391231060028076172e-01 1.875471770763397217e-01 -7.389119826257228851e-03 -2.739056646823883057e-01 6.898971647024154663e-02 -3.564572036266326904e-01 3.987476229667663574e-01 -1.454558372497558594e-01 7.063306123018264771e-02 3.403142690658569336e-01 9.281782805919647217e-02 -3.569454699754714966e-02 -2.542888522148132324e-01 -1.736554205417633057e-01 -1.629878133535385132e-01 -1.305742263793945312e-01
-1.376273483037948608e-01 1.994754523038864136e-01 -1.762091070413589478e-01 -2.240366190671920776e-01 1.517110019922256470e-01 -1.908102780580520630e-01 3.493399322032928467e-01 -4.443426057696342468e-02 -1.555976271629333496e-01 -2.666895091533660889e-01 -1.354908347129821777e-01 -1.796298027038574219e-01 6.562799215316772461e-02 7.711803168058395386e-02 3.338288068771362305e-01 -7.683730218559503555e-03 1.934587508440017700e-01 -1.101421285420656204e-02 9.793401509523391724e-02 4.461524263024330139e-02 -2.305920422077178955e-01 -2.038996368646621704e-01 2.338550612330436707e-02 -1.486509293317794800e-01 3.482985794544219971e-01 -1.821496486663818359e-01 7.874579727649688721e-02 1.018507685512304306e-02 -2.128777652978897095e-01 -1.690467149019241333e-01 7.108328491449356079e-02 5.111318454146385193e-02
-2.478731721639633179e-01 -7.889445871114730835e-03 -3.616073727607727051e-01 1.447178572416305542e-01 1.327139437198638916e-01 2.277480214834213257e-01 1.104002967476844788e-01 2.000195533037185669e-01 9.257493168115615845e-02 -1.748407632112503052e-01 -6.183084100484848022e-03 1.741099543869495392e-02 -2.263861447572708130e-01 -1.892075687646865845e-01 1.602817028760910034e-01 -1.351861953735351562e-01 -1.625741869211196899e-01 -2.467632144689559937e-01 1.527736634016036987e-01 -7.232631742954254150e-02 1.669824570417404175e-01 9.884195774793624878e-02 1.158700063824653625e-01 -1.600939184427261353e-01 4.416902363300323486e-02 4.116575121879577637e-01 1.956288069486618042e-01 2.782227657735347748e-02 -2.293604016304016113e-01 -9.102787077426910400e-02 -1.748669445514678955e-01 9.397372603416442871e-03
-1.144244819879531860e-01 5.322874709963798523e-02 -2.323130667209625244e-01 1.161570847034454346e-01 2.146595716476440430e-01 -7.916931807994842529e-02 1.841846555471420288e-01 6.856982409954071045e-02 7.616895437240600586e-02 1.687556654214859009e-01 1.493940781801939011e-02 -2.197794616222381592e-01 6.263899058103561401e-02 -1.910636574029922485e-01 6.319783627986907959e-03 2.384461089968681335e-02 -2.170366980135440826e-02 -1.311974227428436279e-01 2.096187919378280640e-01 -7.555107772350311279e-02 -4.480221867561340332e-01 6.750243157148361206e-02 1.157672330737113953e-01 -3.481097519397735596e-01 1.290352493524551392e-01 3.942075669765472412e-01 1.678070873022079468e-01 -7.846318930387496948e-02 1.329467892646789551e-01 -1.422437280416488647e-02 2.235637754201889038e-01 -1.427499949932098389e-01
-1.942037940025329590e-01 1.952561438083648682e-01 -8.267705142498016357e-02 3.032185882329940796e-02 2.958601713180541992e-01 1.409946233034133911e-01 3.973855972290039062e-01 9.446123242378234863e-02 4.668392613530158997e-02 -1.256566196680068970e-01 -1.488935798406600952e-01 -7.680305093526840210e-02 2.240050733089447021e-01 -5.864169821143150330e-02 2.322822660207748413e-01 7.978077232837677002e-02 5.528351292014122009e-02 -2.793660163879394531e-01 2.297306656837463379e-01 2.862219512462615967e-01 -1.880985312163829803e-02 -1.676124334335327148e-01 4.376288130879402161e-02 -1.410276442766189575e-01 1.079786047339439392e-01 6.246223673224449158e-02 -9.551704674959182739e-02 2.158754169940948486e-01 -2.264321893453598022e-01 1.560529619455337524e-01 9.623596072196960449e-02 -2.448578625917434692e-01
-6.335723213851451874e-03 4.073226749897003174e-01 -3.026448786258697510e-01 -4.454851895570755005e-02 1.729001998901367188e-01 7.359706610441207886e-02 -1.775581203401088715e-02 1.041989400982856750e-01 -2.302240878343582153e-01 -8.938065171241760254e-02 -2.338459044694900513e-01 -6.026120856404304504e-02 -3.586805462837219238e-01 1.367356628179550171e-02 -6.004850566387176514e-02 2.393007129430770874e-01 -2.441660016775131226e-01 -1.681057959794998169e-01 2.849302887916564941e-01 -1.339728236198425293e-01 -2.114769257605075836e-02 7.481846958398818970e-02 -1.544268131256103516e-01 -1.286842226982116699e-01 2.172026336193084717e-01 7.098617404699325562e-02 1.070469096302986145e-01 9.595594368875026703e-03 -2.096128165721893311e-01 -6.299731880426406860e-02 1.710299551486968994e-01 -1.028681099414825439e-01
-1.653801649808883667e-01 3.340435912832617760e-03 1.063644662499427795e-01 -2.560409605503082275e-01 2.200503945350646973e-01 -1.358117610216140747e-01 1.875779926776885986e-01 2.891290783882141113e-01 -9.199625998735427856e-02 1.268746051937341690e-02 -2.479036003351211548e-01 1.145933941006660461e-01 -2.705630958080291748e-01 9.733495116233825684e-02 1.346535533666610718e-01 1.091971807181835175e-02 -2.789338231086730957e-01 -7.254330813884735107e-02 8.535829186439514160e-02 -1.891895979642868042e-01 -3.412036299705505371e-01 -1.024097949266433716e-01 1.767242997884750366e-01 1.031005103141069412e-02 1.464023292064666748e-01 3.330473229289054871e-02 -1.477568745613098145e-01 -1.027610972523689270e-01 -2.954542934894561768e-01 -1.115817949175834656e-01 -8.857687562704086304e-02 2.811816930770874023e-01
4.909247159957885742e-03 2.818617522716522217e-01 -3.602365776896476746e-02 -3.641326427459716797e-01 4.954356700181961060e-02 -5.761084705591201782e-02 3.885986208915710449e-01 1.547243893146514893e-01 -4.537572618573904037e-03 3.073384985327720642e-02 -2.748645544052124023e-01 -2.019260376691818237e-01 6.006590276956558228e-02 -1.250638067722320557e-01 2.895639836788177490e-01 1.287303417921066284e-01 -5.478794127702713013e-02 -1.643898189067840576e-01 1.709708571434020996e-01 -5.290057882666587830e-02 -1.619631052017211914e-01 -1.362024545669555664e-01 2.775238156318664551e-01 3.529643267393112183e-02 2.884712219238281250e-01 1.689489930868148804e-01 7.772306352853775024e-02 -1.578075438737869263e-01 -4.627588763833045959e-02 1.182435527443885803e-01 1.165051013231277466e-01 1.070344522595405579e-01
-2.480158656835556030e-01 2.149348147213459015e-02 -1.683463901281356812e-01 1.778731308877468109e-02 2.483651041984558105e-01 1.065626889467239380e-01 3.677072227001190186e-01 8.975325524806976318e-02 -1.816838979721069336e-01 2.158270627260208130e-01 2.024430036544799805e-01 6.146891415119171143e-02 3.444903343915939331e-02 8.349356800317764282e-02 2.409835532307624817e-02 3.089504539966583252e-01 -6.457281857728958130e-02 3.106295876204967499e-02 2.440519481897354126e-01 1.899165809154510498e-01 -7.892465591430664062e-02 1.650466173887252808e-01 2.216111123561859131e-01 -1.202575862407684326e-01 7.864799350500106812e-02 1.727156639099121094e-01 9.023862890899181366e-03 -3.103635013103485107e-01 -3.520775139331817627e-01 -9.372572600841522217e-02 1.370550878345966339e-02 -3.690498322248458862e-02
-1.808656007051467896e-02 7.497069425880908966e-03 -8.815914392471313477e-02 3.853651881217956543e-02 1.360933184623718262e-01 2.661534547805786133e-01 4.360090196132659912e-01 -7.384260743856430054e-02 -4.082376137375831604e-02 -6.945503503084182739e-02 -3.243058174848556519e-02 5.714099481701850891e-02 -1.720118522644042969e-01 6.624940037727355957e-02 -1.882613301277160645e-01 1.589643955230712891e-02 2.090815156698226929e-01 -8.317245543003082275e-02 3.096196651458740234e-01 1.448563337326049805e-01 -4.001363813877105713e-01 -4.758897423744201660e-02 1.184191554784774780e-01 -1.781792193651199341e-01 2.416546642780303955e-01 3.851481378078460693e-01 1.242277119308710098e-02 1.031536050140857697e-02 8.772961795330047607e-02 -9.368573129177093506e-02 -3.824601881206035614e-03 -1.607927381992340088e-01
-2.432814985513687134e-01 1.744564026594161987e-01 -5.503144115209579468e-02 3.534563779830932617e-01 8.492462337017059326e-02 -1.269574463367462158e-01 4.850696027278900146e-01 -5.508019030094146729e-02 -1.055305600166320801e-01 -5.553366616368293762e-02 -6.274172663688659668e-02 -8.267167955636978149e-02 7.334883511066436768e-02 2.397887259721755981e-01 1.735833734273910522e-01 2.725891023874282837e-02 -2.028987407684326172e-01 6.608700379729270935e-03 3.164792060852050781e-01 -3.205971419811248779e-02 -3.278802335262298584e-01 5.828656256198883057e-02 1.572914272546768188e-01 -1.557157635688781738e-01 1.809160411357879639e-01 1.764015406370162964e-01 6.609369814395904541e-02 -6.467950344085693359e-02 1.186982169747352600e-01 7.495965808629989624e-02 -7.557412981986999512e-02 -4.368877410888671875e-02
-2.438464611768722534e-01 -1.076919287443161011e-01 1.033157110214233398e-02 -6.479376554489135742e-02 1.215164884924888611e-01 -8.412141352891921997e-02 3.635874390602111816e-01 9.546556323766708374e-02 -1.467334479093551636e-01 3.160680532455444336e-01 -8.096002787351608276e-02 -1.483153104782104492e-01 -2.481581717729568481e-01 -2.827922403812408447e-01 -2.367586456239223480e-02 -1.462270021438598633e-01 -2.835601866245269775e-01 -3.936074078083038330e-01 4.065193980932235718e-02 -5.065976828336715698e-02 -6.712295860052108765e-02 2.059173732995986938e-01 1.108514368534088135e-01 1.326621323823928833e-02 2.475910484790802002e-01 1.357454359531402588e-01 4.430679604411125183e-02 -7.473185658454895020e-02 -1.994679570198059082e-01 -2.196970395743846893e-02 9.062949568033218384e-02 -1.154212355613708496e-01
-2.118422687053680420e-01 -9.383527189493179321e-02 -2.646129950881004333e-02 6.669197976589202881e-02 9.927386045455932617e-02 7.381454855203628540e-02 8.156993985176086426e-02 -1.151468306779861450e-01 -1.450731456279754639e-01 3.042455315589904785e-01 3.953525424003601074e-02 2.351238280534744263e-01 -2.359123341739177704e-02 -4.413015767931938171e-02 2.770380377769470215e-01 -1.513169407844543457e-01 -5.770329013466835022e-02 -3.422110457904636860e-04 4.698678851127624512e-02 -1.718370765447616577e-01 1.431951522827148438e-01 -1.160910129547119141e-01 2.768529355525970459e-01 -3.852115571498870850e-01 2.265648394823074341e-01 3.202385306358337402e-01 2.494949847459793091e-01 -9.836769849061965942e-02 -1.223933547735214233e-01 -3.019291758537292480e-01 -8.549606055021286011e-02 -1.586658298037946224e-03
-2.205062210559844971e-01 -3.272809088230133057e-02 -2.283259183168411255e-01 9.476973116397857666e-02 1.190155595541000366e-01 -1.839884519577026367e-01 2.721984982490539551e-01 1.605193763971328735e-01 -9.342061728239059448e-02 1.970410943031311035e-01 -9.604483097791671753e-02 7.300689071416854858e-02 -3.631704747676849365e-01 -2.057792693376541138e-01 5.959090963006019592e-02 1.360741443932056427e-02 -2.946952879428863525e-01 -9.183660894632339478e-02 1.882339119911193848e-01 5.275201797485351562e-02 -2.393777668476104736e-01 -1.195292472839355469e-01 1.543537676334381104e-01 -2.822531163692474365e-01 2.746680378913879395e-01 -3.178443526849150658e-03 -8.500067144632339478e-02 1.308764964342117310e-01 2.954679429531097412e-01 4.083602875471115112e-02 4.131328314542770386e-02 -4.667568951845169067e-02
-3.135338425636291504e-02 -8.069214969873428345e-02 -3.107763826847076416e-01 -9.393158555030822754e-02 -3.065439872443675995e-02 3.573933988809585571e-02 2.147438526153564453e-01 2.280789017677307129e-01 -1.603120565414428711e-02 -7.233044505119323730e-02 -2.339746505022048950e-01 -6.131238117814064026e-02 -1.899927854537963867e-01 2.483450993895530701e-02 -1.751607656478881836e-01 7.355407346040010452e-03 9.784182161092758179e-02 1.883112266659736633e-02 3.552227318286895752e-01 -9.014037996530532837e-02 -1.098089292645454407e-01 1.715252101421356201e-01 -3.506024135276675224e-03 -1.414906382560729980e-01 4.515514671802520752e-01 1.883172690868377686e-01 8.391682803630828857e-02 -3.963752388954162598e-01 -1.056385189294815063e-01 -1.614274978637695312e-01 -2.651633694767951965e-02 -9.011861681938171387e-02
-3.119580745697021484e-01 -1.083275750279426575e-01 -1.513062566518783569e-01 1.383916437625885010e-01 1.589109003543853760e-01 -3.499787067994475365e-03 2.475978434085845947e-01 6.760200858116149902e-02 2.160250842571258545e-01 1.139579042792320251e-01 1.051437258720397949e-01 -3.972364366054534912e-01 -1.502315253019332886e-01 1.260506957769393921e-01 9.250850230455398560e-02 -2.010683864355087280e-01 -1.894540786743164062e-01 1.363519858568906784e-02 1.352045983076095581e-01 -3.153616271447390318e-04 -2.187150903046131134e-02 -1.884865611791610718e-01 -1.188989356160163879e-01 8.310738950967788696e-03 3.350349068641662598e-01 2.520771026611328125e-01 2.648302018642425537e-01 9.492527693510055542e-03 -1.030253246426582336e-01 -2.265585958957672119e-01 4.968295805156230927e-03 -1.710471361875534058e-01
-2.176801413297653198e-01 8.820874243974685669e-02 1.470366399735212326e-02 -1.197532787919044495e-01 -1.017238348722457886e-01 -6.146239861845970154e-02 3.680270612239837646e-01 1.540213227272033691e-01 8.846937865018844604e-02 6.486089527606964111e-02 -3.951573967933654785e-01 1.637486070394515991e-01 -1.044673100113868713e-01 -6.181564554572105408e-02 -3.529608622193336487e-02 -1.313161402940750122e-01 -3.709514439105987549e-01 -1.374118179082870483e-01 8.593661338090896606e-02 -2.584097683429718018e-01 2.361142262816429138e-02 6.008858326822519302e-03 8.243149518966674805e-02 -2.082947045564651489e-01 1.691649705171585083e-01 2.089884281158447266e-01 1.494458913803100586e-01 -1.875028163194656372e-01 -2.209968119859695435e-01 1.404621303081512451e-01 -2.213325649499893188e-01 6.907160422997549176e-05
-4.074287116527557373e-01 -1.373031288385391235e-01 -1.014179736375808716e-01 3.030613064765930176e-01 1.845446825027465820e-01 9.212504327297210693e-02 1.280510448850691319e-03 2.457104474306106567e-01 -2.247823178768157959e-01 1.279867142438888550e-01 7.876697182655334473e-02 2.618358135223388672e-01 -1.149737834930419922e-01 1.557603180408477783e-01 5.588649585843086243e-02 1.124126389622688293e-01 8.266076445579528809e-02 -1.601157039403915405e-01 8.690971136093139648e-02 7.355370372533798218e-02 -2.362893968820571899e-01 -2.363020181655883789e-01 4.034330695867538452e-02 1.828155014663934708e-03 2.808020412921905518e-01 9.800866991281509399e-02 2.947680056095123291e-01 1.091451644897460938e-01 -2.402251362800598145e-01 6.691416725516319275e-03 6.419163197278976440e-02 8.557724952697753906e-02
-3.490889072418212891e-01 -1.086864843964576721e-01 -3.269750475883483887e-01 1.377912610769271851e-01 -1.256873011589050293e-01 -2.610012888908386230e-01 3.282296359539031982e-01 2.339887171983718872e-01 -2.737828791141510010e-01 -4.207602515816688538e-02 -2.295073866844177246e-01 6.825777143239974976e-02 -4.559658095240592957e-02 -7.615669071674346924e-02 1.194463893771171570e-01 2.670349776744842529e-01 2.600892260670661926e-02 -5.578925460577011108e-02 2.105034887790679932e-01 -1.059125810861587524e-01 1.778967492282390594e-02 -1.493119299411773682e-01 7.631609588861465454e-02 -1.778517514467239380e-01 1.323457360267639160e-01 1.209044381976127625e-01 1.998913884162902832e-01 2.270899713039398193e-01 5.091256275773048401e-02 -2.400571480393409729e-02 1.311503052711486816e-01 5.562458932399749756e-02
-3.596918880939483643e-01 -1.158706918358802795e-01 1.495441887527704239e-03 2.699629366397857666e-01 -9.092776104807853699e-03 1.142210140824317932e-01 4.266020357608795166e-01 1.527885794639587402e-01 -1.861703246831893921e-01 1.590710282325744629e-01 -1.553468257188796997e-01 1.065830811858177185e-01 -1.698411107063293457e-01 -2.246643416583538055e-03 5.230119824409484863e-02 9.777586162090301514e-02 -5.417966097593307495e-02 -2.911891043186187744e-01 5.000464152544736862e-03 -1.040005087852478027e-01 -1.894943714141845703e-01 -2.211797609925270081e-02 2.784026265144348145e-01 -2.180378735065460205e-01 5.771996453404426575e-02 -6.298096477985382080e-02 -1.424444168806076050e-01 5.951846018433570862e-02 -5.961735732853412628e-03 -8.806308358907699585e-02 2.589087784290313721e-01 -2.515543401241302490e-01
-1.820031106472015381e-01 -5.249296873807907104e-02 2.333475649356842041e-02 -4.577555879950523376e-02 1.784567721188068390e-02 -1.688547283411026001e-01 2.655704319477081299e-01 7.834799587726593018e-02 -7.450065761804580688e-02 -2.547684870660305023e-02 1.434486508369445801e-01 -3.312735855579376221e-01 -3.019705116748809814e-01 -3.679557442665100098e-01 -3.262154012918472290e-02 4.724126681685447693e-02 -1.606710553169250488e-01 -7.275986671447753906e-02 3.078940212726593018e-01 -1.290749162435531616e-01 -2.592710852622985840e-01 -9.194274991750717163e-02 1.412349343299865723e-01 -7.111457735300064087e-02 1.694222688674926758e-01 2.575488090515136719e-01 1.548761036247014999e-02 8.696611225605010986e-02 -1.525575518608093262e-01 1.241835653781890869e-01 2.437455654144287109e-01 -2.130657583475112915e-01
-3.337355852127075195e-01 -4.309819638729095459e-02 1.342826783657073975e-01 2.254983037710189819e-02 9.918174147605895996e-02 7.800591737031936646e-02 5.710735544562339783e-02 3.297111093997955322e-01 -5.953102931380271912e-02 1.345962565392255783e-02 -1.207273378968238831e-01 -2.429386824369430542e-01 -1.142291203141212463e-01 -5.669589340686798096e-02 9.326965361833572388e-02 -1.093452647328376770e-01 -7.390288263559341431e-02 -4.119622707366943359e-02 2.162693440914154053e-01 -2.070653289556503296e-01 -3.536635637283325195e-01 2.416887730360031128e-01 2.768374383449554443e-01 3.016275353729724884e-02 2.082667350769042969e-01 4.065038561820983887e-01 1.254095584154129028e-01 7.207480072975158691e-02 2.987828850746154785e-02 -7.307354360818862915e-02 -9.298334270715713501e-02 -1.543505191802978516e-01
-1.324500292539596558e-01 4.128703847527503967e-03 -1.223393082618713379e-01 7.276405394077301025e-02 9.531110525131225586e-02 2.333651110529899597e-02 7.727053761482238770e-02 1.608212739229202271e-01 -1.484095901250839233e-01 1.936814039945602417e-01 -6.901765614748001099e-02 8.949583023786544800e-02 -2.121530771255493164e-01 -4.350685700774192810e-02 -2.782242000102996826e-01 2.615398466587066650e-01 -2.862768471240997314e-01 -4.253517687320709229e-01 4.596348106861114502e-02 -5.011466518044471741e-02 6.261268258094787598e-02 9.432383626699447632e-02 -4.293808341026306152e-02 -2.221833914518356323e-01 3.090865910053253174e-01 5.916959419846534729e-02 1.840214431285858154e-02 -7.413735240697860718e-02 -3.699432313442230225e-01 1.054499745368957520e-01 2.183211445808410645e-01 -1.537839323282241821e-01
-3.031114041805267334e-01 -7.863121479749679565e-02 -7.229690253734588623e-02 1.972230523824691772e-01 7.332876324653625488e-02 2.347584515810012817e-01 1.414256244897842407e-01 -8.704082667827606201e-02 -3.632681071758270264e-01 2.863177955150604248e-01 -1.907121688127517700e-01 1.047464683651924133e-01 -1.618049144744873047e-01 9.508161991834640503e-02 8.756775408983230591e-03 -1.930140256881713867e-01 2.589158527553081512e-02 -1.796597847715020180e-03 -3.846046701073646545e-02 -1.737922430038452148e-01 -5.229305103421211243e-02 -1.192129775881767273e-01 1.235742270946502686e-01 -2.717821598052978516e-01 1.060276553034782410e-01 2.357272356748580933e-01 1.745318248867988586e-02 7.418029755353927612e-02 -8.474382758140563965e-02 -4.278862178325653076e-01 1.817152649164199829e-01 3.962403535842895508e-02
-2.774479091167449951e-01 -1.978812925517559052e-02 -3.001296520233154297e-01 7.832341641187667847e-02 2.160439789295196533e-01 4.474450275301933289e-02 5.847462639212608337e-02 1.413415372371673584e-01 -1.039866358041763306e-01 4.881646856665611267e-02 2.822056412696838379e-02 4.286574549041688442e-04 -1.432579606771469116e-01 -4.090116173028945923e-02 3.677387535572052002e-02 -3.601104617118835449e-01 -6.550739705562591553e-02 7.450434565544128418e-02 5.105229467153549194e-02 -3.887216746807098389e-01 -6.162661314010620117e-02 -2.044153809547424316e-01 1.980746090412139893e-01 -2.817623317241668701e-01 1.287712007761001587e-01 1.804611235857009888e-01 2.992198467254638672e-01 -2.881025150418281555e-02 -1.472890377044677734e-01 1.694394946098327637e-01 9.865532070398330688e-02 2.443708032369613647e-01
-2.263104319572448730e-01 1.631323248147964478e-01 1.005130782723426819e-01 -2.241540327668190002e-02 1.504777073860168457e-01 -2.493588253855705261e-02 3.107309043407440186e-01 -5.564720183610916138e-02 -2.382297813892364502e-01 -3.708935678005218506e-01 -3.554213941097259521e-01 -1.077475473284721375e-01 6.150864437222480774e-02 9.474077820777893066e-02 2.294098287820816040e-01 -1.165936216711997986e-01 -2.001750767230987549e-01 -1.639243811368942261e-01 6.060627847909927368e-02 5.620664730668067932e-02 -1.599911004304885864e-01 -2.829944789409637451e-01 -1.290716114453971386e-03 -8.657730184495449066e-03 2.680574059486389160e-01 -6.150720268487930298e-02 -3.563480451703071594e-02 -7.381557673215866089e-02 -9.342958033084869385e-02 -3.135998845100402832e-01 8.911068737506866455e-02 -2.268512919545173645e-02
1.918433234095573425e-02 4.407967627048492432e-02 -1.922213584184646606e-01 -7.803730666637420654e-02 1.667140424251556396e-01 2.378816306591033936e-01 3.761931955814361572e-01 2.937473542988300323e-02 5.894475802779197693e-02 -5.520022287964820862e-02 -2.305724620819091797e-01 -4.424767196178436279e-02 -1.259489804506301880e-01 -2.138066440820693970e-01 2.466534376144409180e-01 -5.932907015085220337e-02 9.364245086908340454e-02 -1.494962871074676514e-01 2.170879021286964417e-02 -4.955710843205451965e-02 -3.471298813819885254e-01 -6.759377568960189819e-02 4.362668693065643311e-01 7.918320596218109131e-03 1.640659868717193604e-01 -4.475095495581626892e-02 1.399811059236526489e-01 9.114535152912139893e-02 -2.891825437545776367e-01 -2.028189897537231445e-01 -7.649043947458267212e-02 5.802787467837333679e-02
-9.137596189975738525e-02 1.359871774911880493e-01 -3.789505362510681152e-01 -1.396661251783370972e-01 1.913288533687591553e-01 4.953125119209289551e-02 -2.684245072305202484e-02 -8.578974753618240356e-03 -3.352618813514709473e-01 -3.681924194097518921e-02 4.449066147208213806e-02 5.554711818695068359e-02 -1.376634836196899414e-01 -9.460929036140441895e-02 -1.820162869989871979e-02 2.315432131290435791e-01 -2.433535903692245483e-01 -2.188804745674133301e-01 1.078533083200454712e-01 -2.260532081127166748e-01 -1.389829516410827637e-01 3.642822429537773132e-02 -1.313930749893188477e-01 -3.067732453346252441e-01 3.095490932464599609e-01 -3.696099296212196350e-02 1.529333293437957764e-01 -1.461917068809270859e-02 -2.886925339698791504e-01 -9.191291779279708862e-02 2.346534878015518188e-01 -2.194193424656987190e-03
-2.038732171058654785e-01 7.742038369178771973e-02 -1.112878508865833282e-02 5.811086297035217285e-02 1.080390661954879761e-01 -1.975904107093811035e-01 4.350238665938377380e-02 1.903744935989379883e-01 6.138917803764343262e-02 -6.576886028051376343e-02 -1.750586181879043579e-01 6.452072411775588989e-02 -1.067798957228660583e-01 -2.234305590391159058e-01 -1.777484454214572906e-02 1.241949424147605896e-01 -2.214946597814559937e-01 -1.503195464611053467e-01 1.674979478120803833e-01 2.334728240966796875e-01 -2.330954819917678833e-01 -8.890444040298461914e-02 2.947269678115844727e-01 -4.140214622020721436e-01 2.337325960397720337e-01 3.795532882213592529e-01 4.499696195125579834e-02 -1.224665269255638123e-01 -3.211636468768119812e-02 -1.848058998584747314e-01 1.010141670703887939e-01 -6.547290831804275513e-02
-3.006750643253326416e-01 -1.366698183119297028e-02 -2.921396791934967041e-01 1.357252746820449829e-01 3.485878556966781616e-02 -2.619936764240264893e-01 2.864899933338165283e-01 2.399862855672836304e-01 -2.300545871257781982e-01 -4.375053569674491882e-02 -2.282751500606536865e-01 6.201681494712829590e-02 1.437852531671524048e-01 -1.228979900479316711e-01 1.538094133138656616e-01 2.940986752510070801e-01 -3.767137601971626282e-02 -1.316175796091556549e-02 1.394123435020446777e-01 -1.758656203746795654e-01 7.505880203098058701e-03 -2.027933448553085327e-01 -1.719854399561882019e-02 -2.082590013742446899e-01 3.580328077077865601e-02 2.666481137275695801e-01 2.221094667911529541e-01 2.312353998422622681e-01 8.901980519294738770e-02 -8.387295901775360107e-02 1.023643165826797485e-01 4.428822174668312073e-02
-5.112818256020545959e-02 -1.939328759908676147e-01 -2.529280781745910645e-01 3.557900488376617432e-01 2.271200418472290039e-01 8.457224071025848389e-02 2.229650318622589111e-01 7.498700916767120361e-02 -4.150857031345367432e-01 1.523409690707921982e-02 -1.232716441154479980e-01 1.188458725810050964e-01 -4.078453779220581055e-02 4.057958256453275681e-03 9.608455002307891846e-02 7.525131851434707642e-02 1.528098341077566147e-02 1.249899193644523621e-01 2.699432373046875000e-01 7.786358147859573364e-02 -1.824766024947166443e-02 2.127286791801452637e-01 5.352566018700599670e-02 6.385087966918945312e-02 8.827389031648635864e-02 2.773178815841674805e-01 2.287183254957199097e-01 -4.274743422865867615e-02 -1.333141624927520752e-01 -3.284581750631332397e-02 2.530288398265838623e-01 -2.601780593395233154e-01
-1.567947864532470703e-01 -1.873493939638137817e-01 -2.325750738382339478e-01 9.198517352342605591e-02 3.476348817348480225e-01 9.332077205181121826e-02 7.020283490419387817e-02 2.889433875679969788e-02 -2.502260208129882812e-01 1.069210097193717957e-01 -2.075227200984954834e-01 1.094195842742919922e-01 -3.059974610805511475e-01 -1.326915472745895386e-01 3.015013039112091064e-01 -3.866443410515785217e-02 3.984085097908973694e-02 1.129777058959007263e-01 -9.194502979516983032e-02 1.741294115781784058e-01 -4.486265592277050018e-03 2.079061269760131836e-01 1.827031821012496948e-01 1.871321164071559906e-02 2.432396709918975830e-01 2.807452976703643799e-01 -4.568683356046676636e-02 -1.083754003047943115e-02 -2.838989496231079102e-01 -2.837962843477725983e-02 2.394201904535293579e-01 2.649588696658611298e-02
-3.847924619913101196e-02 5.382143333554267883e-02 2.036969810724258423e-01 -1.060032006353139877e-02 1.358843594789505005e-01 -3.420760929584503174e-01 5.100277066230773926e-02 9.865697473287582397e-02 -1.706189811229705811e-01 -1.191061586141586304e-01 -2.537079453468322754e-01 2.215467095375061035e-01 -1.347627788782119751e-01 4.629776999354362488e-02 2.848841540981084108e-04 6.418243050575256348e-02 -1.827148795127868652e-01 3.151879087090492249e-02 2.300089895725250244e-01 2.073610574007034302e-02 -2.428140044212341309e-01 -6.467949599027633667e-02 3.096027970314025879e-01 -3.035890758037567139e-01 2.600905299186706543e-01 1.778374165296554565e-01 -8.496957272291183472e-02 -2.760227322578430176e-01 -2.210494577884674072e-01 -2.306396961212158203e-01 3.764116391539573669e-02 5.912050255574285984e-04
-1.367188692092895508e-01 4.820565134286880493e-02 -1.763816922903060913e-01 9.150259196758270264e-02 -4.389997199177742004e-02 -6.051841750741004944e-02 -7.668691128492355347e-02 -1.726430058479309082e-01 -3.941338062286376953e-01 5.516538769006729126e-02 -2.440607100725173950e-01 -4.033022001385688782e-02 -7.268175482749938965e-02 -2.883080765604972839e-02 -6.974437087774276733e-02 1.664015203714370728e-01 -1.381583213806152344e-01 1.599738933145999908e-02 3.053944110870361328e-01 4.744252189993858337e-02 1.124295406043529510e-02 -1.580779403448104858e-01 1.918170899152755737e-01 -1.140626519918441772e-01 4.985736310482025146e-01 1.521141547709703445e-02 -1.503179371356964111e-01 -2.501109540462493896e-01 -2.687884867191314697e-01 -8.315011113882064819e-02 1.733302921056747437e-01 -8.389623463153839111e-02
-7.264356315135955811e-02 1.656608283519744873e-01 -2.981529533863067627e-01 -7.937733083963394165e-02 6.588775664567947388e-02 1.275226473808288574e-01 1.919440627098083496e-01 9.062420576810836792e-02 -3.471273779869079590e-01 -2.013078890740871429e-02 -1.446105241775512695e-01 4.814180359244346619e-02 1.575890928506851196e-01 1.344349682331085205e-01 7.908177562057971954e-03 2.446022480726242065e-01 -1.539957821369171143e-01 -5.589222162961959839e-02 1.975003182888031006e-01 -5.621990561485290527e-02 -3.000015020370483398e-01 -1.279130578041076660e-01 2.068554013967514038e-01 -2.207097560167312622e-01 -4.612324386835098267e-02 8.841191232204437256e-02 2.497399449348449707e-01 -2.163068354129791260e-01 -5.615263245999813080e-03 -1.861207634210586548e-01 3.640118837356567383e-01 7.963977009057998657e-02
-3.505704104900360107e-01 -1.723656989634037018e-02 -6.682817637920379639e-02 1.125281490385532379e-02 -1.381042296998202801e-03 -3.806074708700180054e-02 2.768676280975341797e-01 3.517370820045471191e-01 -2.954742312431335449e-01 1.846439391374588013e-01 -1.873771995306015015e-01 -3.258829712867736816e-01 -4.409681633114814758e-02 -8.134908229112625122e-02 2.640912830829620361e-01 1.016524657607078552e-01 4.975653812289237976e-02 -3.313267827033996582e-01 -1.177638918161392212e-01 -1.156685799360275269e-01 -4.186986386775970459e-02 -9.705378115177154541e-02 1.477065384387969971e-01 -6.943886727094650269e-02 7.239878922700881958e-02 1.593678295612335205e-01 1.930233389139175415e-01 -2.234691530466079712e-01 3.426876664161682129e-02 -5.308409407734870911e-02 1.222878247499465942e-01 7.030293345451354980e-02
-1.238110512495040894e-01 1.706405133008956909e-01 -3.220999538898468018e-01 7.639326900243759155e-02 3.455924242734909058e-02 2.053690515458583832e-02 8.177138864994049072e-02 1.164513379335403442e-01 -5.566614866256713867e-01 -8.599337935447692871e-02 3.063230589032173157e-02 -1.658642292022705078e-01 9.097328037023544312e-02 1.469111591577529907e-01 -1.474143862724304199e-01 7.812582701444625854e-02 -3.064028024673461914e-01 2.137019857764244080e-02 2.199975699186325073e-01 8.226998150348663330e-02 -2.051385939121246338e-01 -4.280383512377738953e-02 1.404957175254821777e-01 -1.608483344316482544e-01 6.704631447792053223e-02 1.449095606803894043e-01 2.220163680613040924e-02 -1.177352666854858398e-01 -1.039326116442680359e-01 -2.432426661252975464e-01 2.397224903106689453e-01 -1.199117973446846008e-01
-2.070849090814590454e-01 -1.422692239284515381e-01 -8.471330255270004272e-02 -2.009554021060466766e-02 4.514729604125022888e-03 1.386091560125350952e-01 1.684407293796539307e-01 4.381295144557952881e-01 -9.018109738826751709e-02 -3.777500241994857788e-02 -2.844826877117156982e-01 1.037180144339799881e-02 -6.203526630997657776e-02 -4.067338537424802780e-03 6.549237668514251709e-02 -2.797708287835121155e-02 5.486316606402397156e-02 -3.923519551753997803e-01 -1.368013471364974976e-01 -2.266529761254787445e-02 -1.752640604972839355e-01 1.290797814726829529e-02 2.198629081249237061e-01 -1.677139699459075928e-01 1.905705779790878296e-01 2.362193912267684937e-01 1.531376242637634277e-01 -1.068749576807022095e-01 -1.511677205562591553e-01 -1.440069973468780518e-01 3.671490848064422607e-01 3.591025248169898987e-02
-2.489048838615417480e-01 -1.339719071984291077e-02 -4.759263396263122559e-01 1.421201825141906738e-01 6.605096161365509033e-02 1.227293238043785095e-01 1.978266239166259766e-01 1.194816306233406067e-01 -1.175306290388107300e-01 1.177094951272010803e-01 -2.126630954444408417e-02 1.120451390743255615e-01 8.895328640937805176e-02 -4.148082435131072998e-02 -3.482942655682563782e-02 -2.203031629323959351e-01 -1.320930868387222290e-01 -2.026115730404853821e-02 2.452097386121749878e-01 -1.702991425991058350e-01 -1.244684308767318726e-02 6.355366855859756470e-02 9.467401355504989624e-02 -2.646601200103759766e-01 1.747126430273056030e-01 7.659568637609481812e-02 3.391530513763427734e-01 2.535115182399749756e-01 -1.992576122283935547e-01 7.926880568265914917e-02 1.108770910650491714e-02 2.574605643749237061e-01
-9.731073677539825439e-02 5.490734800696372986e-02 -2.886429131031036377e-01 -1.674959249794483185e-02 2.579018473625183105e-02 -3.291930630803108215e-02 8.999542891979217529e-02 2.416532784700393677e-01 -3.985752761363983154e-01 -1.760828197002410889e-01 -4.407861828804016113e-02 -1.447325199842453003e-01 -3.051133826375007629e-02 2.448937855660915375e-02 -1.333232969045639038e-01 1.007458418607711792e-01 -3.756654560565948486e-01 6.369847059249877930e-02 1.081568896770477295e-01 -2.149463146924972534e-01 -1.895504444837570190e-01 -8.922292292118072510e-02 2.496229410171508789e-01 -1.562186628580093384e-01 -1.509046927094459534e-02 8.011922985315322876e-02 1.929367184638977051e-01 -1.592424511909484863e-01 -7.325730472803115845e-02 -4.013375937938690186e-01 1.254703551530838013e-01 -9.145685285329818726e-02
-2.421055436134338379e-01 -1.906090974807739258e-01 -4.397505894303321838e-03 2.639694809913635254e-01 2.644939720630645752e-01 1.247003823518753052e-01 1.823043823242187500e-01 1.901071816682815552e-01 -3.651168942451477051e-01 2.036970853805541992e-02 -6.246352568268775940e-02 -1.845221519470214844e-01 -2.284856736660003662e-01 -6.501327734440565109e-03 1.966961771249771118e-01 1.876917108893394470e-02 2.328830063343048096e-01 9.950361400842666626e-02 2.505123801529407501e-02 -3.282924741506576538e-02 1.312968786805868149e-02 4.590278863906860352e-02 1.456064283847808838e-01 4.938455298542976379e-02 3.366248309612274170e-01 2.426774948835372925e-01 -1.385761611163616180e-02 1.672934293746948242e-01 7.430348545312881470e-02 -1.449569910764694214e-01 3.128319382667541504e-01 -3.099166415631771088e-02
-4.074441790580749512e-01 3.679838776588439941e-02 -1.053533926606178284e-01 1.132406741380691528e-01 1.328381747007369995e-01 -8.280128985643386841e-02 1.845248043537139893e-01 1.717189550399780273e-01 -2.179936170578002930e-01 -1.495170686393976212e-02 -2.945999205112457275e-01 -3.298100456595420837e-02 -2.050795592367649078e-02 1.645737737417221069e-01 -1.222899835556745529e-02 -1.623230427503585815e-01 -9.241453371942043304e-03 1.041593328118324280e-01 1.980785280466079712e-01 -2.241660654544830322e-01 2.894518896937370300e-02 -7.511816918849945068e-02 -1.547031998634338379e-01 -1.558372080326080322e-01 3.524729311466217041e-01 -3.789368271827697754e-02 2.768401503562927246e-01 2.293395847082138062e-01 -5.715881288051605225e-02 -2.187975198030471802e-01 -3.613637387752532959e-02 2.618663609027862549e-01
-1.845690794289112091e-02 7.767096161842346191e-02 -1.959129869937896729e-01 1.695645302534103394e-01 5.186346173286437988e-02 -8.592337369918823242e-02 -4.636433720588684082e-02 -2.035653218626976013e-03 -2.726073265075683594e-01 -4.315603524446487427e-02 -1.267620772123336792e-01 1.708020120859146118e-01 7.989725470542907715e-02 8.545238524675369263e-02 1.376618742942810059e-01 -1.551367435604333878e-02 -2.563469111919403076e-01 3.342113271355628967e-02 2.746296525001525879e-01 -1.414003670215606689e-01 -1.705976873636245728e-01 1.964620500802993774e-01 1.695048958063125610e-01 -3.582458496093750000e-01 1.670417785644531250e-01 1.731809675693511963e-01 -3.893709182739257812e-02 -3.123925626277923584e-01 -4.155267179012298584e-01 -1.015287861227989197e-01 1.815468519926071167e-01 -4.584745969623327255e-03
-4.584450274705886841e-02 -1.282492429018020630e-01 -1.269851773977279663e-01 1.662558764219284058e-01 1.406869590282440186e-01 6.215303763747215271e-02 1.950899660587310791e-01 1.552806347608566284e-01 -2.428010106086730957e-01 -1.970746666193008423e-01 4.380327835679054260e-02 1.129710674285888672e-01 -1.705800294876098633e-01 -1.238861754536628723e-01 2.219475507736206055e-01 -2.312476336956024170e-01 2.744211256504058838e-01 2.342413878068327904e-03 1.270942538976669312e-01 -6.596980616450309753e-03 -5.916371196508407593e-02 1.694657206535339355e-01 1.946953833103179932e-01 1.538966502994298935e-02 2.030242830514907837e-01 3.455033898353576660e-01 6.293537467718124390e-02 -1.097489148378372192e-01 -1.775114089250564575e-01 -2.943081855773925781e-01 2.811778485774993896e-01 -2.377938628196716309e-01
-5.697078704833984375e-01 -1.062439158558845520e-01 -4.865204542875289917e-02 5.242301896214485168e-02 6.179666146636009216e-02 1.313008219003677368e-01 -1.496185548603534698e-02 2.530649602413177490e-01 -2.551447153091430664e-01 7.932525873184204102e-02 -2.763408794999122620e-02 8.483644574880599976e-02 7.725571095943450928e-02 1.635739058256149292e-01 2.742040455341339111e-01 9.337979555130004883e-02 -6.749030202627182007e-02 -4.194235429167747498e-02 1.176724433898925781e-01 -2.775145471096038818e-01 1.544362008571624756e-01 -1.850032061338424683e-01 8.242253959178924561e-02 -3.064688444137573242e-01 1.719774007797241211e-01 2.723942101001739502e-01 7.203271985054016113e-02 5.042503029108047485e-02 2.002145536243915558e-02 -2.393947914242744446e-02 8.303933590650558472e-02 4.874972254037857056e-02
-1.800082325935363770e-01 -1.541580706834793091e-01 9.010890126228332520e-02 -9.073405712842941284e-02 1.647303849458694458e-01 -9.306082502007484436e-03 3.848437666893005371e-01 1.569205075502395630e-01 -1.236361339688301086e-01 1.778256893157958984e-01 -5.561344698071479797e-02 -1.391870379447937012e-01 -2.286284863948822021e-01 -3.090105354785919189e-01 5.527567863464355469e-02 -2.915613353252410889e-01 -1.885856389999389648e-01 -3.233202099800109863e-01 -3.554459288716316223e-02 -7.389339059591293335e-02 -2.019491642713546753e-01 1.384664922952651978e-01 2.108531743288040161e-01 -5.488802213221788406e-03 2.445158362388610840e-01 1.666202098131179810e-01 8.787100762128829956e-02 -9.549649059772491455e-02 -2.580662071704864502e-01 6.918353959918022156e-03 4.654435906559228897e-03 2.080977661535143852e-03
-2.729742527008056641e-01 8.581010997295379639e-02 -2.829846441745758057e-01 7.672785967588424683e-02 -1.015144959092140198e-01 2.067330032587051392e-01 2.843775153160095215e-01 -1.070739179849624634e-01 -3.238302171230316162e-01 -3.349042683839797974e-02 1.485801488161087036e-01 -8.380416780710220337e-02 1.150418967008590698e-01 -3.417734801769256592e-02 2.210599631071090698e-01 -1.364214569330215454e-01 -2.208777964115142822e-01 6.320200860500335693e-02 2.329469621181488037e-01 -2.233264446258544922e-01 -9.561971575021743774e-02 -1.700699031352996826e-01 1.178273260593414307e-01 -2.585467398166656494e-01 3.562252596020698547e-02 1.956519782543182373e-01 -2.644070982933044434e-01 4.425241798162460327e-02 -1.214122772216796875e-01 2.458436936140060425e-01 -3.081766702234745026e-02 -8.088588714599609375e-02
2.493100427091121674e-02 7.123526930809020996e-02 -1.842023134231567383e-01 1.741103082895278931e-01 1.997609250247478485e-02 1.649229228496551514e-01 2.107017040252685547e-01 -6.443957239389419556e-02 -1.391070038080215454e-01 1.074807867407798767e-01 -6.786607950925827026e-02 4.331513866782188416e-02 2.135958075523376465e-01 -7.123207300901412964e-02 2.177690565586090088e-01 -1.198861002922058105e-01 -2.173188626766204834e-01 6.244027987122535706e-02 1.742011308670043945e-01 -1.858014911413192749e-01 1.175711005926132202e-01 -3.820238411426544189e-01 3.185960352420806885e-01 -1.048336774110794067e-01 -1.115578785538673401e-02 2.497812658548355103e-01 1.368777602910995483e-01 -1.813125908374786377e-01 -3.624214828014373779e-01 -1.538095921277999878e-01 7.979178428649902344e-02 -2.007062733173370361e-01
9.504707413725554943e-04 3.911948204040527344e-02 -1.465210020542144775e-01 -1.590160727500915527e-01 9.801757335662841797e-02 1.830214709043502808e-01 5.221317335963249207e-02 2.237506210803985596e-01 -1.445192843675613403e-01 -6.106372177600860596e-02 -2.600034177303314209e-01 -1.306520998477935791e-01 -1.350684314966201782e-01 -3.390319943428039551e-01 2.288498282432556152e-01 1.786349713802337646e-01 6.527990102767944336e-02 -1.862418502569198608e-01 2.711311578750610352e-01 8.637132495641708374e-02 -3.764778673648834229e-01 -2.095509320497512817e-01 3.341416642069816589e-02 1.160701289772987366e-01 1.024463027715682983e-01 1.390974852256476879e-03 -5.033572018146514893e-02 -1.042998358607292175e-01 -2.978204190731048584e-01 -2.366629838943481445e-01 1.967619955539703369e-01 -3.971895948052406311e-02
-1.413302123546600342e-01 -1.477497071027755737e-01 -1.194371655583381653e-01 7.605207711458206177e-02 2.885497920215129852e-02 -7.408011704683303833e-02 3.585942685604095459e-01 1.941596120595932007e-01 -1.208889707922935486e-01 2.837079763412475586e-01 -2.370758503675460815e-01 1.615250557661056519e-01 -3.078140020370483398e-01 -2.241509705781936646e-01 -7.875984301790595055e-04 -1.920244097709655762e-02 -4.871717840433120728e-02 -3.324815332889556885e-01 -3.079701447859406471e-03 -1.548822820186614990e-01 3.925899788737297058e-02 -1.244783177971839905e-01 1.272948831319808960e-01 -1.639962941408157349e-01 7.909151911735534668e-02 3.576102852821350098e-01 2.644227258861064911e-02 -1.105092689394950867e-01 -3.234365582466125488e-02 -8.243599534034729004e-02 1.249045878648757935e-01 -2.742824852466583252e-01
6.466056406497955322e-02 -2.471296340227127075e-01 -1.781994104385375977e-01 2.247625142335891724e-01 1.638568043708801270e-01 1.725310459733009338e-02 4.879479706287384033e-01 -4.134799540042877197e-02 -1.173065230250358582e-01 -1.720233261585235596e-02 -3.422415852546691895e-01 -2.114482223987579346e-01 -1.116291210055351257e-01 1.356388777494430542e-01 5.241167172789573669e-02 1.581551283597946167e-01 -4.592594876885414124e-02 -2.517092414200305939e-02 4.312993288040161133e-01 6.264964491128921509e-02 1.034987810999155045e-02 1.646998710930347443e-02 -5.067880451679229736e-02 1.068673655390739441e-01 9.187600761651992798e-02 3.714541345834732056e-02 1.010559201240539551e-01 -3.239209949970245361e-02 -1.186438351869583130e-01 -8.026350289583206177e-02 2.725192904472351074e-01 -1.675876080989837646e-01
-6.169235333800315857e-02 1.823978424072265625e-01 -1.427627652883529663e-01 4.355792421847581863e-03 2.611192166805267334e-01 -1.024027839303016663e-01 2.895040214061737061e-01 1.145352721214294434e-01 -2.918727099895477295e-01 1.799990534782409668e-01 -1.525364220142364502e-01 -5.965767800807952881e-02 2.093783318996429443e-01 4.081413522362709045e-02 -1.086930334568023682e-01 2.413554042577743530e-01 -1.887129545211791992e-01 5.708066001534461975e-02 3.161275684833526611e-01 -9.077151119709014893e-02 -3.140369057655334473e-01 -3.968679532408714294e-02 2.049550861120223999e-01 -1.311951726675033569e-01 2.515088394284248352e-02 -3.013171069324016571e-02 3.658232390880584717e-01 -1.314299702644348145e-01 5.287637934088706970e-02 -1.686243414878845215e-01 1.190269142389297485e-01 -4.938329011201858521e-02
-2.839093506336212158e-01 1.575696766376495361e-01 -3.113312833011150360e-02 1.421752572059631348e-01 1.634607464075088501e-01 -3.150277435779571533e-01 1.481187641620635986e-01 1.615486592054367065e-01 1.046038120985031128e-01 -4.160751774907112122e-02 -1.536112427711486816e-01 2.289068847894668579e-01 4.219691734760999680e-03 -1.725190430879592896e-01 3.747922182083129883e-02 1.286995559930801392e-01 -2.227691859006881714e-01 8.728009462356567383e-02 1.608864367008209229e-01 1.915184259414672852e-01 -1.015810519456863403e-01 2.797594759613275528e-03 2.510181367397308350e-01 -2.085045576095581055e-01 1.602551490068435669e-01 4.006466269493103027e-01 -6.798937451094388962e-03 -3.402538597583770752e-02 -2.003290653228759766e-01 -2.742736041545867920e-01 -1.252572145313024521e-02 -1.530747711658477783e-01
7.059602439403533936e-02 1.375510841608047485e-01 -6.823779642581939697e-02 1.110045537352561951e-01 1.722306758165359497e-01 -2.000053226947784424e-02 1.865607947111129761e-01 -1.290405094623565674e-01 -2.103927135467529297e-01 1.623350232839584351e-01 -9.884033352136611938e-02 -1.851933002471923828e-01 1.342575848102569580e-01 8.362518250942230225e-02 4.842521548271179199e-01 -8.006110042333602905e-02 -2.789421975612640381e-01 9.441496431827545166e-02 1.914389133453369141e-01 -2.323631644248962402e-01 -8.048555999994277954e-02 -1.226309016346931458e-01 3.143348395824432373e-01 -3.039683401584625244e-01 9.701327234506607056e-02 1.043775230646133423e-01 2.403535135090351105e-02 -1.482185125350952148e-01 -2.072010785341262817e-01 6.130900001153349876e-04 3.736891970038414001e-02 -1.404292583465576172e-01
-1.137081310153007507e-01 1.124396026134490967e-01 -1.490121036767959595e-01 -1.103196293115615845e-01 -2.946284785866737366e-02 -9.627407416701316833e-03 9.784721583127975464e-02 2.184819579124450684e-01 -4.855925589799880981e-02 -3.101403638720512390e-02 -2.160996943712234497e-01 3.073506951332092285e-01 1.202739849686622620e-01 2.078101597726345062e-02 -9.102135151624679565e-02 6.505048274993896484e-02 -1.482571363449096680e-01 -8.597244322299957275e-02 3.403194844722747803e-01 -7.873560488224029541e-02 -1.358017921447753906e-01 -1.191394478082656860e-01 2.137917838990688324e-02 -2.282169163227081299e-01 1.953162103891372681e-01 6.124559417366981506e-02 -1.112621128559112549e-01 -5.346100032329559326e-02 -6.247204542160034180e-01 -4.202238284051418304e-03 -1.595209985971450806e-01 2.108577638864517212e-02
-5.791758000850677490e-02 4.414624720811843872e-02 3.821600228548049927e-02 1.534012556076049805e-01 1.141867600381374359e-02 1.050923541188240051e-01 4.400921165943145752e-01 2.168734818696975708e-01 -1.099587008357048035e-01 3.638330698013305664e-01 -1.810512840747833252e-01 2.430338859558105469e-01 -1.898910701274871826e-01 3.462563827633857727e-02 3.172292932868003845e-02 -1.947287917137145996e-01 1.924072392284870148e-02 -1.460469067096710205e-01 1.376675162464380264e-02 -2.523382306098937988e-01 -1.669587939977645874e-01 -2.406575828790664673e-01 2.254930883646011353e-02 -3.072669506072998047e-01 1.778035759925842285e-01 1.210209950804710388e-01 -9.013967216014862061e-02 1.233202368021011353e-01 -5.564993992447853088e-02 -1.418212056159973145e-01 1.588320434093475342e-01 -1.449576020240783691e-01
-1.527660489082336426e-01 -1.399477273225784302e-01 8.888145908713340759e-03 -3.083880525082349777e-03 3.846622705459594727e-01 2.866447903215885162e-02 1.255776882171630859e-01 -2.699952805414795876e-03 -1.284533441066741943e-01 -5.671950057148933411e-02 -1.300677955150604248e-01 1.529739946126937866e-01 -3.571079671382904053e-02 4.969214648008346558e-02 -1.078471988439559937e-01 1.624492257833480835e-01 -2.484947443008422852e-01 -1.549943257123231888e-02 2.523848712444305420e-01 -2.418086398392915726e-03 -2.033260017633438110e-01 -1.046089231967926025e-01 2.955815196037292480e-01 -2.493914403021335602e-02 3.631409108638763428e-01 5.799078941345214844e-02 -1.422646343708038330e-01 -4.127175509929656982e-01 -2.747050225734710693e-01 -7.601086795330047607e-02 5.620583146810531616e-02 1.201914697885513306e-01
-1.732939183712005615e-01 -2.214072793722152710e-01 -2.124785333871841431e-01 2.252559363842010498e-01 4.052446782588958740e-02 2.579494416713714600e-01 2.146096974611282349e-01 -1.626363024115562439e-02 -2.057376652956008911e-01 -2.537917196750640869e-01 -1.850722283124923706e-01 8.329054713249206543e-02 -4.617711156606674194e-02 -4.890220239758491516e-02 4.283736348152160645e-01 -1.482984423637390137e-01 -9.776777029037475586e-02 -9.814555756747722626e-03 7.035542279481887817e-02 -1.241208240389823914e-02 -5.693768337368965149e-02 2.298525571823120117e-01 -1.154878293164074421e-03 -1.245182380080223083e-01 1.613360494375228882e-01 2.068751454353332520e-01 1.927627176046371460e-01 -6.949399132281541824e-03 -1.657620072364807129e-01 -3.197794556617736816e-01 1.181049719452857971e-01 -1.286669373512268066e-01
-1.333703696727752686e-01 2.005699127912521362e-01 5.052404850721359253e-02 -6.217999907676130533e-05 3.109926879405975342e-01 -5.432877317070960999e-02 3.952877521514892578e-01 1.445938497781753540e-01 -3.643774241209030151e-02 1.289219111204147339e-01 -8.426367491483688354e-02 4.237630590796470642e-02 -1.686346530914306641e-01 1.056923568248748779e-01 7.788144797086715698e-02 2.027346342802047729e-01 -2.584037482738494873e-01 1.391250938177108765e-01 2.458625137805938721e-01 -4.012906849384307861e-01 -2.323939651250839233e-01 4.156033322215080261e-02 -1.490876602474600077e-04 -2.148812562227249146e-01 1.698474287986755371e-01 5.047758668661117554e-02 1.610532850027084351e-01 1.611186750233173370e-02 1.226243972778320312e-01 1.439801305532455444e-01 5.576058849692344666e-02 -2.073504477739334106e-01
-1.992571353912353516e-01 1.717337220907211304e-01 -2.897895276546478271e-01 -1.275410354137420654e-01 1.349309980869293213e-01 -1.244522333145141602e-01 4.343346357345581055e-01 5.207633599638938904e-02 8.738023042678833008e-02 1.718246787786483765e-01 -4.134939908981323242e-01 5.805674940347671509e-03 4.315307363867759705e-02 -9.993939101696014404e-02 -1.911228597164154053e-01 -4.180484265089035034e-02 -5.252008512616157532e-02 7.377719879150390625e-02 -1.952262409031391144e-02 -1.504694670438766479e-01 1.261105388402938843e-01 9.388014674186706543e-03 1.254038810729980469e-01 5.224327091127634048e-03 2.084067761898040771e-01 3.876321911811828613e-01 4.056749492883682251e-02 -1.685656756162643433e-01 -2.175701111555099487e-01 1.132852584123611450e-01 7.553781848400831223e-03 -1.618021167814731598e-02
-7.770731300115585327e-02 -9.227740764617919922e-02 -2.469551563262939453e-01 2.382636219263076782e-01 -1.410017013549804688e-01 -2.738714516162872314e-01 3.276841640472412109e-01 9.040912240743637085e-02 -2.425568699836730957e-01 2.154563069343566895e-01 -1.093005388975143433e-01 1.764839589595794678e-01 -2.742252349853515625e-01 -5.934896878898143768e-03 1.427840590476989746e-01 2.467735484242439270e-02 -1.808264702558517456e-01 -1.312194466590881348e-01 2.074590474367141724e-01 -5.152082536369562149e-03 -1.588503122329711914e-01 -1.136078163981437683e-01 1.364329308271408081e-01 -4.019346237182617188e-01 1.123576685786247253e-01 2.279875129461288452e-01 2.283021993935108185e-02 -1.161103369668126106e-03 1.392672806978225708e-01 -9.716876596212387085e-02 -5.398766323924064636e-02 -6.713885813951492310e-02
-3.885848820209503174e-01 -1.216366440057754517e-01 -2.871728539466857910e-01 -1.711045578122138977e-02 2.229894101619720459e-01 3.722763657569885254e-01 2.743463218212127686e-01 2.170260436832904816e-02 -1.698602139949798584e-01 1.533828377723693848e-01 -9.074016660451889038e-02 6.094878911972045898e-02 -1.103235706686973572e-01 1.410934957675635815e-03 8.384707570075988770e-02 -6.850144267082214355e-02 -1.865130662918090820e-01 1.410643160343170166e-01 -5.314055830240249634e-02 -1.538620982319116592e-02 -1.114762872457504272e-01 -1.915880292654037476e-01 -1.641437560319900513e-01 -1.759362965822219849e-01 2.432515472173690796e-01 -8.269984275102615356e-02 1.328926235437393188e-01 -3.393829241394996643e-02 6.427995115518569946e-02 -2.120902687311172485e-01 2.224962785840034485e-02 3.161682486534118652e-01
-4.359810352325439453e-01 -1.158132404088973999e-01 6.925716996192932129e-02 1.583233941346406937e-03 2.508384883403778076e-01 3.494073078036308289e-02 2.511143088340759277e-01 -1.362080276012420654e-01 -1.207864508032798767e-01 -4.603321477770805359e-02 -2.124496549367904663e-01 4.969165846705436707e-02 1.793423295021057129e-01 -2.307384163141250610e-01 -5.758840218186378479e-02 1.601341068744659424e-01 -2.563543021678924561e-01 -8.651214838027954102e-02 1.616365090012550354e-02 -4.346882924437522888e-02 -3.680157661437988281e-01 6.105344742536544800e-02 1.044028252363204956e-01 8.021295815706253052e-02 -5.579470470547676086e-02 2.065555304288864136e-01 1.383161544799804688e-01 -1.609862744808197021e-01 -3.413397073745727539e-01 -9.523398429155349731e-02 -1.082430481910705566e-01 -8.547735959291458130e-02
-4.864484965801239014e-01 -2.563927471637725830e-01 -1.506655365228652954e-01 1.444445103406906128e-01 2.399889379739761353e-01 -8.975654095411300659e-02 1.797898672521114349e-02 1.869218051433563232e-01 -2.455591410398483276e-02 1.861167699098587036e-01 -8.766805380582809448e-02 -7.400003820657730103e-02 -7.920139282941818237e-02 2.762769460678100586e-01 -2.362624928355216980e-02 -3.006449714303016663e-02 9.618536382913589478e-02 -1.791679710149765015e-01 2.576180100440979004e-01 -5.893873423337936401e-02 1.644121855497360229e-02 -2.291008830070495605e-01 -5.941547080874443054e-02 -8.768138289451599121e-02 1.280106157064437866e-01 9.523458033800125122e-02 3.368718326091766357e-01 -1.040215231478214264e-02 -9.270124137401580811e-02 -3.003143072128295898e-01 -7.844901829957962036e-02 3.913037478923797607e-02
-2.461864501237869263e-01 1.979169100522994995e-01 -3.323829770088195801e-01 1.085090041160583496e-01 3.721324205398559570e-01 -5.919967964291572571e-02 1.998853683471679688e-02 5.513353273272514343e-02 -2.008931636810302734e-01 -1.530106961727142334e-01 -1.694571971893310547e-01 1.923692375421524048e-01 -2.560401558876037598e-01 -7.451444864273071289e-02 -5.471232905983924866e-02 2.607686221599578857e-01 1.940627843141555786e-01 -6.711553782224655151e-02 4.780130460858345032e-02 -1.020901203155517578e-01 3.341649845242500305e-02 -7.594162970781326294e-02 7.008879911154508591e-03 -1.839815527200698853e-01 9.784404188394546509e-02 -1.566036194562911987e-01 -1.698318719863891602e-01 -1.845391094684600830e-01 -2.938216924667358398e-01 -1.918822377920150757e-01 3.592270612716674805e-02 -2.094207257032394409e-01
3.843449056148529053e-02 1.261272877454757690e-01 -1.176885738968849182e-01 1.322174519300460815e-01 1.201191842555999756e-01 1.414556503295898438e-01 2.287414520978927612e-01 7.664718478918075562e-02 -1.391286551952362061e-01 -1.806258410215377808e-01 -1.896283477544784546e-01 1.369238365441560745e-02 -1.033481135964393616e-01 7.658311724662780762e-02 1.664513163268566132e-02 1.187379658222198486e-01 -3.494373559951782227e-01 2.133785635232925415e-01 3.126340806484222412e-01 9.312565624713897705e-02 -2.139745801687240601e-01 1.638586968183517456e-01 1.938859671354293823e-01 -2.202551662921905518e-01 2.809744793921709061e-03 9.040255844593048096e-02 7.192077487707138062e-02 -2.071769684553146362e-01 -3.418888747692108154e-01 -1.417654156684875488e-01 1.618905663490295410e-01 -2.955313026905059814e-01
-2.522596120834350586e-01 -1.645188480615615845e-01 -1.238605380058288574e-01 1.923997327685356140e-02 2.929052114486694336e-01 1.718410849571228027e-01 1.014665290713310242e-01 3.446146845817565918e-01 9.292317181825637817e-02 -1.413582861423492432e-01 -1.510851681232452393e-01 1.796353608369827271e-01 -9.401414543390274048e-02 -3.183360397815704346e-01 -4.795503243803977966e-02 -5.491847544908523560e-02 -7.998767495155334473e-02 -2.477138042449951172e-01 6.884589046239852905e-02 -3.170617222785949707e-01 4.373007640242576599e-02 5.296810716390609741e-02 1.983506083488464355e-01 -2.012554258108139038e-01 -5.934451473876833916e-04 2.433211058378219604e-01 1.345178782939910889e-01 1.142300432547926903e-03 -2.219770997762680054e-01 -2.489200234413146973e-01 5.955716222524642944e-02 1.811818219721317291e-02
-2.833968698978424072e-01 -9.345572441816329956e-02 2.410000376403331757e-02 4.662072658538818359e-02 1.870116442441940308e-01 -4.974672570824623108e-02 1.531301140785217285e-01 -1.416450738906860352e-01 -1.376031525433063507e-02 -9.999331086874008179e-02 -3.178562596440315247e-02 -1.026910468935966492e-01 -1.278317868709564209e-01 -1.819247454404830933e-01 -1.685143858194351196e-01 -5.153436586260795593e-02 -2.292014956474304199e-01 -2.077065780758857727e-02 3.690941631793975830e-01 -1.824807748198509216e-02 -1.405601203441619873e-01 1.938985777087509632e-03 1.502099782228469849e-01 -2.476794421672821045e-01 1.968370825052261353e-01 3.702161312103271484e-01 1.608806401491165161e-01 -5.229436233639717102e-02 2.518934607505798340e-01 -1.706250570714473724e-02 3.043188154697418213e-01 -2.665196657180786133e-01
-1.505547165870666504e-01 1.321971267461776733e-01 -3.561218380928039551e-01 1.523395180702209473e-01 3.589475154876708984e-01 1.894294023513793945e-01 2.376566827297210693e-01 -1.540206968784332275e-01 2.486523799598217010e-02 -1.316399127244949341e-01 -3.096025586128234863e-01 1.067929044365882874e-01 -2.028648927807807922e-02 1.276383548974990845e-01 3.589561954140663147e-02 -2.408435791730880737e-01 9.280063211917877197e-02 -1.316993534564971924e-01 1.643181145191192627e-01 -1.032417267560958862e-01 2.265976369380950928e-02 -1.129630878567695618e-01 2.229965329170227051e-01 -1.761122494935989380e-01 1.388041526079177856e-01 -2.282584011554718018e-01 -8.088037371635437012e-03 1.874614059925079346e-01 -1.142948959022760391e-02 -2.771330773830413818e-01 1.006311923265457153e-01 -1.114703938364982605e-01
-2.378592938184738159e-01 -2.386960238218307495e-01 -1.950814127922058105e-01 -1.809441149234771729e-01 2.392605543136596680e-01 -9.462793241254985332e-04 1.986146718263626099e-01 2.349307946860790253e-02 -2.576728761196136475e-01 -1.621343046426773071e-01 -2.287126779556274414e-01 2.258682250976562500e-01 -2.941189892590045929e-02 3.124925494194030762e-02 2.266318053007125854e-01 2.372095733880996704e-01 -7.963491231203079224e-02 -6.445968989282846451e-03 -1.237881224369630218e-04 -2.145235985517501831e-01 9.489235468208789825e-03 -8.633830398321151733e-02 1.144731268286705017e-01 1.950255781412124634e-01 2.280843108892440796e-01 3.574499785900115967e-01 -1.520656496286392212e-01 -2.260206788778305054e-01 -1.784894615411758423e-01 2.208823524415493011e-02 8.170403540134429932e-02 9.386988729238510132e-02
-2.451952546834945679e-01 -2.659294009208679199e-01 -1.926836520433425903e-01 -1.339146643877029419e-01 3.026282787322998047e-01 5.664191395044326782e-02 1.345942318439483643e-01 2.530939280986785889e-01 6.597693543881177902e-03 8.702065795660018921e-02 -2.501606941223144531e-01 1.199018135666847229e-01 -1.303768157958984375e-01 -1.799153983592987061e-01 -1.282130032777786255e-01 -1.651209145784378052e-01 -3.668508678674697876e-02 -3.736491501331329346e-01 -5.119203031063079834e-02 -2.776307761669158936e-01 1.505992859601974487e-01 -5.692540854215621948e-02 1.727407127618789673e-01 -1.207566782832145691e-01 1.211731061339378357e-01 1.233342066407203674e-01 2.478906810283660889e-01 -1.091537028551101685e-01 -2.228160053491592407e-01 -8.768895268440246582e-02 8.851239085197448730e-02 7.870468311011791229e-03
-8.982139080762863159e-02 3.820811584591865540e-02 -1.483602225780487061e-01 1.292273700237274170e-01 1.187774389982223511e-01 1.264522671699523926e-01 2.217779904603958130e-01 7.866436988115310669e-02 1.892293803393840790e-02 8.845771104097366333e-02 -1.073575839400291443e-01 -1.713175326585769653e-01 -3.242625594139099121e-01 -6.429564952850341797e-02 4.708032310009002686e-02 -2.236005663871765137e-01 -1.532778888940811157e-01 -9.576673060655593872e-02 3.335044980049133301e-01 -1.438102275133132935e-01 -5.273807421326637268e-02 1.534943580627441406e-01 -3.366909623146057129e-01 -3.202940523624420166e-01 8.380346745252609253e-02 1.451236754655838013e-01 8.421880006790161133e-02 2.561405859887599945e-02 -1.474383920431137085e-01 -3.488378524780273438e-01 2.584092617034912109e-01 -5.330083891749382019e-02
-1.616078764200210571e-01 1.796454377472400665e-02 -3.395384550094604492e-02 2.225867360830307007e-01 2.855130136013031006e-01 -1.647262722253799438e-01 3.955665230751037598e-01 2.836692333221435547e-01 -8.790757507085800171e-02 2.366979420185089111e-01 7.711151987314224243e-02 -5.828862637281417847e-02 6.219714134931564331e-02 1.016102731227874756e-01 5.240599438548088074e-02 1.801827251911163330e-01 -1.929989755153656006e-01 2.235187888145446777e-01 3.908444344997406006e-01 5.983280949294567108e-03 -3.238046765327453613e-01 -4.537533223628997803e-02 3.107148967683315277e-02 -8.147531747817993164e-02 1.671734899282455444e-01 5.326757207512855530e-02 9.416955709457397461e-02 -8.323477953672409058e-02 5.745644867420196533e-02 -1.560553163290023804e-01 1.455988436937332153e-01 6.939592957496643066e-02
-1.022501438856124878e-01 -2.299544364213943481e-01 -2.128343135118484497e-01 2.170702517032623291e-01 4.893803852610290051e-04 1.791255921125411987e-01 2.441605478525161743e-01 1.423061639070510864e-02 -1.684562861919403076e-01 -1.744187995791435242e-02 -2.356498092412948608e-01 -1.401831805706024170e-01 -1.666499674320220947e-01 4.022572562098503113e-02 1.364483237266540527e-01 -2.283437177538871765e-02 -2.555621862411499023e-01 1.180435717105865479e-01 1.038822308182716370e-01 -1.699007302522659302e-01 -1.815923601388931274e-01 -1.415551290847361088e-03 4.137246608734130859e-01 -1.825979948043823242e-01 1.475484110414981842e-02 2.196796387434005737e-01 -9.098479524254798889e-03 -1.507440675050020218e-02 -1.563463956117630005e-01 2.213568836450576782e-01 -2.202196419239044189e-01 -2.698747217655181885e-01
9.630095958709716797e-02 5.735378339886665344e-02 -8.536347746849060059e-02 -9.414689987897872925e-02 -5.480281263589859009e-02 7.898342609405517578e-02 1.516559869050979614e-01 -1.821871697902679443e-01 -2.065739184617996216e-01 3.058676421642303467e-01 -1.349298208951950073e-01 8.369875140488147736e-03 -2.032003551721572876e-01 -1.116023119539022446e-02 3.060283958911895752e-01 -5.004778876900672913e-02 -2.262680679559707642e-01 -1.060448959469795227e-01 -1.459610611200332642e-01 -2.215422540903091431e-01 -8.663788437843322754e-02 -2.383055984973907471e-01 -1.428768225014209747e-02 -9.670753031969070435e-02 3.424102962017059326e-01 2.023403495550155640e-01 2.343512326478958130e-01 -1.121061071753501892e-01 -2.261806130409240723e-01 -3.282562792301177979e-01 -4.256562795490026474e-03 -1.499750912189483643e-01
-1.890467107295989990e-01 2.354267984628677368e-02 8.904959261417388916e-02 9.753213077783584595e-02 3.377007320523262024e-02 -1.014746353030204773e-01 3.660236671566963196e-02 1.933951824903488159e-01 1.191432401537895203e-01 -6.029694154858589172e-02 -1.824732273817062378e-01 -7.441781461238861084e-02 -8.706596493721008301e-02 -1.448110938072204590e-01 6.450019776821136475e-02 -2.082761190831661224e-02 -4.731284454464912415e-02 -1.428486108779907227e-01 2.974466979503631592e-01 -9.055283665657043457e-02 -1.775404661893844604e-01 -2.188995853066444397e-02 2.273950427770614624e-01 -1.921270936727523804e-01 4.547255039215087891e-01 3.885994851589202881e-01 1.794823259115219116e-01 -2.364215999841690063e-01 1.265948861837387085e-01 3.900579176843166351e-03 1.362495422363281250e-01 -2.929789423942565918e-01
-1.939329952001571655e-01 -8.778411149978637695e-02 -1.958037316799163818e-01 -3.412351012229919434e-02 1.863432228565216064e-01 8.377123624086380005e-02 1.234775483608245850e-01 7.230174541473388672e-02 4.021115601062774658e-02 -4.178231116384267807e-03 -1.081685349345207214e-01 4.608696326613426208e-02 1.262073963880538940e-01 -1.085422635078430176e-01 1.945260018110275269e-01 -2.794394828379154205e-02 -4.536324143409729004e-01 -2.290932647883892059e-02 -3.057174012064933777e-02 -4.505227506160736084e-01 -2.151333093643188477e-01 -2.132246792316436768e-01 1.377372890710830688e-01 -1.862801015377044678e-01 2.051490731537342072e-02 9.288214147090911865e-02 3.913331925868988037e-01 -8.314307779073715210e-02 -2.009268105030059814e-01 6.644354015588760376e-02 -3.271123394370079041e-02 2.418289892375469208e-02
-2.669171094894409180e-01 1.282722949981689453e-01 9.591112285852432251e-02 3.800827264785766602e-02 -1.148115172982215881e-01 1.741226613521575928e-01 2.338819205760955811e-01 -2.297667227685451508e-02 -3.165071010589599609e-01 3.531707823276519775e-01 -9.645488858222961426e-02 1.716871857643127441e-01 -1.382769644260406494e-01 -9.547732770442962646e-02 -1.255005691200494766e-02 -9.755899012088775635e-02 -2.179007278755307198e-04 -1.864319480955600739e-02 -7.606524042785167694e-03 -1.345929950475692749e-01 6.724938750267028809e-02 -1.861691921949386597e-01 1.239363625645637512e-01 -1.601383239030838013e-01 1.479037553071975708e-01 4.141330420970916748e-01 1.597460508346557617e-01 -8.788821846246719360e-02 -2.928545884788036346e-02 -3.966389894485473633e-01 1.875155605375766754e-02 -1.321647018194198608e-01
5.757039785385131836e-02 -1.487297713756561279e-01 4.418274760246276855e-02 -1.387461572885513306e-01 2.945754826068878174e-01 -9.005784988403320312e-02 1.558434069156646729e-01 4.788434505462646484e-02 -2.007503658533096313e-01 -2.974671423435211182e-01 -3.526084125041961670e-01 -3.968802094459533691e-02 1.084597185254096985e-01 -8.688016235828399658e-02 1.410820633172988892e-01 -7.774779200553894043e-02 -1.198038905858993530e-01 3.900631517171859741e-02 3.193494379520416260e-01 -1.133535951375961304e-01 -3.272682130336761475e-01 -2.420449703931808472e-01 1.862788349390029907e-01 6.579592823982238770e-02 2.836535871028900146e-01 7.556524872779846191e-02 1.810372322797775269e-01 8.043303340673446655e-02 -1.649414747953414917e-01 1.294810324907302856e-01 1.638174951076507568e-01 1.715613901615142822e-02
-5.499162152409553528e-02 8.595468848943710327e-02 -1.166191399097442627e-01 6.813152879476547241e-02 1.417194306850433350e-01 7.649218291044235229e-02 3.399040102958679199e-01 1.709794104099273682e-01 -5.392242223024368286e-02 -1.295601427555084229e-01 -1.827864199876785278e-01 -7.194198668003082275e-02 1.294471621513366699e-01 -3.697309643030166626e-02 2.409804016351699829e-01 1.523547768592834473e-01 1.179901789873838425e-02 -1.810393929481506348e-01 3.106726706027984619e-01 1.848851144313812256e-01 -8.212223649024963379e-02 -3.544649779796600342e-01 1.620488315820693970e-01 6.850225478410720825e-02 1.198287829756736755e-01 1.572528504766523838e-03 -4.194939509034156799e-02 -2.287449128925800323e-02 -4.653818011283874512e-01 1.549425423145294189e-01 5.941411480307579041e-02 -2.350240200757980347e-01
-3.270141184329986572e-01 -1.148129999637603760e-02 -5.454840511083602905e-02 1.316844522953033447e-01 1.792004704475402832e-01 -1.966473609209060669e-01 8.020710945129394531e-02 4.005730152130126953e-02 -3.329042717814445496e-02 -8.823636174201965332e-02 -9.775488823652267456e-02 -1.075314059853553772e-01 2.759645693004131317e-02 -2.787503898143768311e-01 -6.798836588859558105e-02 5.527980998158454895e-02 -2.451385110616683960e-01 -1.318609416484832764e-01 1.891995519399642944e-01 3.295077383518218994e-01 -1.552105396986007690e-01 1.017185822129249573e-01 3.210121095180511475e-01 -3.081286549568176270e-01 2.501572072505950928e-01 3.141998350620269775e-01 9.557077288627624512e-02 -1.596611887216567993e-01 4.728934261947870255e-03 -1.557248085737228394e-01 2.690747566521167755e-02 4.934811964631080627e-02
-1.653425395488739014e-01 -2.243741154670715332e-01 -2.407178729772567749e-01 1.315029412508010864e-01 1.564404666423797607e-01 5.344314128160476685e-02 2.527423202991485596e-02 3.277191147208213806e-02 -2.876932322978973389e-01 8.395317941904067993e-02 -1.123440638184547424e-01 8.336590230464935303e-02 -1.544080227613449097e-01 -1.517428457736968994e-01 9.685988724231719971e-02 1.673676073551177979e-01 9.587977081537246704e-02 3.004954159259796143e-01 3.197977244853973389e-01 -7.422172930091619492e-03 -4.216965287923812866e-02 9.940434247255325317e-02 1.186023876070976257e-01 -3.339383006095886230e-01 1.650346517562866211e-01 3.885792791843414307e-01 1.575625687837600708e-01 5.854056030511856079e-02 5.482645332813262939e-02 4.800690338015556335e-02 6.824067234992980957e-02 -2.624532580375671387e-01
-3.204150497913360596e-01 -1.609282940626144409e-02 -2.544534206390380859e-01 2.527134120464324951e-01 4.146206751465797424e-02 -2.556076049804687500e-01 3.082238733768463135e-01 2.070701718330383301e-01 -1.958763152360916138e-01 -1.400145441293716431e-01 -2.792483866214752197e-01 7.923342287540435791e-02 1.324957013130187988e-01 -2.410166710615158081e-01 8.379729092121124268e-02 1.378454416990280151e-01 -2.423123456537723541e-02 -3.093060292303562164e-02 7.463735342025756836e-02 -8.977666497230529785e-02 8.116757869720458984e-02 -1.949780732393264771e-01 6.091872602701187134e-02 -2.536816298961639404e-01 1.087168306112289429e-01 1.610301136970520020e-01 2.727902531623840332e-01 1.734508126974105835e-01 5.605150759220123291e-02 4.466458223760128021e-03 2.153445780277252197e-01 -2.122188685461878777e-03
-2.894980907440185547e-01 -3.027908802032470703e-01 -2.140917927026748657e-01 1.309102922677993774e-01 6.249517947435379028e-02 4.245725274085998535e-02 -7.943782955408096313e-02 1.190608888864517212e-01 -7.486581057310104370e-02 1.644283086061477661e-01 1.228252612054347992e-02 3.281279653310775757e-02 -5.760675668716430664e-02 -3.877163678407669067e-02 3.483750224113464355e-01 -1.182570531964302063e-01 -8.530858904123306274e-02 1.830277591943740845e-01 2.341465801000595093e-01 -3.645849525928497314e-01 5.932519212365150452e-02 -2.931934595108032227e-02 -4.237981885671615601e-02 -2.086744904518127441e-01 3.259035348892211914e-01 2.525177299976348877e-01 1.600850671529769897e-01 -5.825071409344673157e-02 -1.493923217058181763e-01 -2.242488116025924683e-01 5.324172228574752808e-02 -9.283418953418731689e-02
-1.291673183441162109e-01 -9.375283122062683105e-02 -5.183319747447967529e-02 -1.161414980888366699e-01 5.445739626884460449e-02 1.085477471351623535e-01 2.697380185127258301e-01 -1.034593880176544189e-01 -1.823964864015579224e-01 -1.101522520184516907e-01 3.632568567991256714e-02 1.261284500360488892e-01 4.005826078355312347e-03 9.343557991087436676e-03 3.268026113510131836e-01 -2.363917082548141479e-01 -4.393865764141082764e-01 4.041570052504539490e-02 1.146281808614730835e-01 -9.823062270879745483e-02 -1.345638781785964966e-01 -3.522468209266662598e-01 3.567840456962585449e-01 -1.931894272565841675e-01 1.952614337205886841e-01 -4.701263085007667542e-02 -1.253216527402400970e-02 -6.868512183427810669e-02 -2.465894073247909546e-01 2.312401123344898224e-02 -1.072853337973356247e-02 -6.142113730311393738e-02
9.436824172735214233e-02 -3.344744443893432617e-02 9.773168712854385376e-02 -4.191984608769416809e-02 1.131842732429504395e-01 1.573086827993392944e-01 3.648187816143035889e-01 4.120914265513420105e-02 -1.287578139454126358e-02 -7.603467255830764771e-02 -2.653607726097106934e-01 -1.834015846252441406e-01 6.423768401145935059e-02 -2.660743892192840576e-01 1.196372285485267639e-01 1.002627089619636536e-01 -4.432569444179534912e-02 -1.034268178045749664e-02 4.836125671863555908e-01 2.231025546789169312e-01 -2.596578299999237061e-01 -8.486059494316577911e-03 5.609427765011787415e-02 -2.250544279813766479e-01 2.555658817291259766e-01 -4.562702029943466187e-02 6.098067760467529297e-02 -1.138917133212089539e-01 -1.973237544298171997e-01 -4.886385053396224976e-03 2.028058022260665894e-01 -1.607420444488525391e-01
-2.899890244007110596e-01 2.480266392230987549e-01 1.262304037809371948e-01 -2.165648937225341797e-01 1.207764148712158203e-01 9.934353828430175781e-02 1.457725465297698975e-01 -9.298209846019744873e-02 -2.942273914813995361e-01 -2.171118408441543579e-01 -3.856172561645507812e-01 6.418789923191070557e-02 2.983741089701652527e-02 1.073161885142326355e-01 1.429800540208816528e-01 -7.093352824449539185e-02 -1.781131774187088013e-01 8.325772732496261597e-02 5.016114562749862671e-02 6.341620534658432007e-02 -2.014010101556777954e-01 -2.086334675550460815e-01 -8.486233651638031006e-03 -8.385244756937026978e-02 3.906134366989135742e-01 -7.809155434370040894e-02 9.408185631036758423e-02 -8.035758137702941895e-02 -1.443469077348709106e-01 -1.710742264986038208e-01 6.718672066926956177e-02 -2.186400592327117920e-01
-3.600874245166778564e-01 -2.962747961282730103e-02 -3.583477735519409180e-01 1.088756993412971497e-01 -7.498175371438264847e-03 -2.013481855392456055e-01 3.113495707511901855e-01 2.579428553581237793e-01 -2.281123548746109009e-01 -8.610332757234573364e-02 -2.251307368278503418e-01 9.227674454450607300e-02 8.288516104221343994e-02 -1.387803554534912109e-01 2.069189995527267456e-01 1.626707762479782104e-01 -3.960730507969856262e-02 -1.606946927495300770e-03 4.950953274965286255e-02 -1.182917654514312744e-01 -3.999383002519607544e-02 -2.287154942750930786e-01 -8.880259096622467041e-02 -1.702918410301208496e-01 1.183783411979675293e-01 2.025915384292602539e-01 2.610493004322052002e-01 1.471816748380661011e-01 1.146908476948738098e-01 8.514279127120971680e-02 1.923173069953918457e-01 -9.035838302224874496e-04
-1.373731791973114014e-01 1.841884702444076538e-01 -1.001128926873207092e-01 7.341954857110977173e-02 2.220773845911026001e-01 3.760953247547149658e-02 9.793432056903839111e-02 -5.068703368306159973e-02 -4.450525343418121338e-02 -1.094160825014114380e-01 -1.512691229581832886e-01 -2.045587301254272461e-01 1.000950112938880920e-01 7.380983978509902954e-02 3.565284013748168945e-01 7.669696351513266563e-04 -1.567354053258895874e-01 -7.649371027946472168e-02 2.580878138542175293e-01 -3.382941484451293945e-01 -2.170887030661106110e-02 -2.988242506980895996e-01 2.547274529933929443e-01 -6.505088508129119873e-02 -1.565201431512832642e-01 3.909599781036376953e-02 3.647847175598144531e-01 3.702076897025108337e-02 -1.909560412168502808e-01 -9.735912084579467773e-02 1.110249236226081848e-01 -2.419681698083877563e-01
-1.955211907625198364e-01 -8.425605297088623047e-02 -5.000491738319396973e-01 -1.375073939561843872e-01 1.950027495622634888e-01 2.123803645372390747e-01 3.578732609748840332e-01 1.048008054494857788e-01 1.468723714351654053e-01 4.445391893386840820e-02 4.173905402421951294e-02 -7.971920073032379150e-02 -8.939726650714874268e-02 4.392023757100105286e-02 1.172747313976287842e-01 5.366731435060501099e-02 -2.649307250976562500e-01 1.061370372772216797e-01 4.358361661434173584e-02 -1.087835133075714111e-01 -1.860310733318328857e-01 -2.895926237106323242e-01 -1.387297660112380981e-01 8.533471263945102692e-03 5.011526867747306824e-02 3.576222956180572510e-01 -2.191174030303955078e-02 -3.546070307493209839e-02 -1.657480299472808838e-01 -7.247205078601837158e-02 -2.091620862483978271e-02 8.393918722867965698e-02
-1.525115221738815308e-01 -2.083555795252323151e-02 -1.647669523954391479e-01 1.090075522661209106e-01 1.119395866990089417e-01 2.733839489519596100e-02 2.566199898719787598e-01 9.205652773380279541e-02 -3.102155327796936035e-01 -2.138623734936118126e-03 8.632175624370574951e-02 -1.902955472469329834e-01 1.109073534607887268e-01 -4.308788105845451355e-02 -1.228552311658859253e-01 8.589192479848861694e-02 -3.107342720031738281e-01 2.108684927225112915e-01 3.321573138236999512e-01 -1.524788979440927505e-02 -2.711219489574432373e-01 -1.843752525746822357e-02 1.341958343982696533e-01 -5.027398094534873962e-02 1.179699152708053589e-01 5.343704298138618469e-02 2.700726985931396484e-01 -2.236436009407043457e-01 -1.226375848054885864e-01 -2.409631609916687012e-01 3.364603221416473389e-01 3.371845930814743042e-02
-2.547435462474822998e-01 9.761203825473785400e-02 -3.146643042564392090e-01 -7.574850320816040039e-02 -3.803895413875579834e-02 2.001530975103378296e-01 2.628000378608703613e-01 -6.264455616474151611e-03 -6.042430922389030457e-02 3.568980097770690918e-02 -3.771210312843322754e-01 -6.493245810270309448e-02 3.097388334572315216e-02 -1.573144942522048950e-01 -2.773441672325134277e-01 -1.109844371676445007e-01 -3.695881739258766174e-02 9.391860663890838623e-02 -1.416471302509307861e-01 -2.292736917734146118e-01 -1.084034517407417297e-01 -8.068615943193435669e-02 2.927304506301879883e-01 -4.041942954063415527e-02 3.551531136035919189e-01 9.178049862384796143e-02 1.304900348186492920e-01 -8.971959352493286133e-02 1.825845688581466675e-01 -9.259523451328277588e-02 2.268895506858825684e-01 4.981015995144844055e-02
-3.955033123493194580e-01 -3.578610718250274658e-02 -5.220109224319458008e-02 1.376621276140213013e-01 1.584035009145736694e-01 -1.801811158657073975e-02 2.972609400749206543e-01 4.363464564085006714e-02 -8.572737872600555420e-02 -1.948508550412952900e-03 -1.080339699983596802e-01 9.313202649354934692e-02 7.870181649923324585e-02 -2.465962767601013184e-01 -6.070298701524734497e-02 1.756701767444610596e-01 -5.205257236957550049e-02 3.746479377150535583e-02 4.023634269833564758e-02 9.973212145268917084e-03 -3.837638497352600098e-01 -9.416772052645683289e-03 1.500044316053390503e-01 6.755954027175903320e-02 7.204020768404006958e-02 1.319208145141601562e-01 1.022389605641365051e-01 -1.142329722642898560e-02 -3.797672390937805176e-01 1.129777356982231140e-01 2.241416424512863159e-01 -3.937342762947082520e-01
-3.179358541965484619e-01 -7.224940508604049683e-02 1.827302202582359314e-02 7.703312486410140991e-02 1.081454753875732422e-01 -6.354915350675582886e-02 1.794354915618896484e-01 -3.296640887856483459e-02 -9.715510159730911255e-02 4.053798317909240723e-02 -2.658080756664276123e-01 -1.036792099475860596e-01 -1.150575354695320129e-01 -1.754579246044158936e-01 -5.137139186263084412e-02 -1.662760740146040916e-03 -1.524316221475601196e-01 -4.877072870731353760e-01 -2.069258838891983032e-01 -1.969796232879161835e-02 1.092257052659988403e-01 6.161222979426383972e-02 2.278395593166351318e-01 -2.129313796758651733e-01 2.152736186981201172e-01 2.385290525853633881e-02 2.527476251125335693e-01 -7.724036462604999542e-03 -2.254299074411392212e-01 -9.875735640525817871e-02 4.648735746741294861e-03 -3.324705064296722412e-01
-3.845687806606292725e-01 1.641102582216262817e-01 -5.975163355469703674e-02 2.645721435546875000e-01 1.262592226266860962e-01 -7.911306619644165039e-02 8.911141008138656616e-02 1.736084222793579102e-01 -2.194758504629135132e-01 1.631613261997699738e-02 -3.142662346363067627e-01 -3.751984611153602600e-02 -2.530812621116638184e-01 -1.221671551465988159e-01 4.025092348456382751e-02 -2.083836048841476440e-01 -1.766573265194892883e-02 1.569417715072631836e-01 1.217488273978233337e-01 -9.854218363761901855e-02 -1.696904599666595459e-01 7.473135739564895630e-02 -4.419803991913795471e-02 -3.412970304489135742e-01 2.061737179756164551e-01 -1.013400629162788391e-01 2.949921190738677979e-01 1.364949941635131836e-01 8.469462394714355469e-03 -5.575671419501304626e-02 1.451466530561447144e-01 1.836562901735305786e-01
-2.481679618358612061e-01 1.886157542467117310e-01 5.154589563608169556e-02 -1.342269182205200195e-01 5.694985762238502502e-02 -7.326831668615341187e-02 2.796429097652435303e-01 -1.701146960258483887e-01 -2.955518066883087158e-01 -1.292326301336288452e-01 -4.213296771049499512e-01 -9.244232624769210815e-02 1.146299540996551514e-01 2.508429288864135742e-01 1.998310089111328125e-01 -1.603862643241882324e-01 -1.581364125013351440e-01 -1.953057795763015747e-01 2.160117179155349731e-01 6.234918907284736633e-02 -1.787570118904113770e-01 -7.115515321493148804e-02 1.056986898183822632e-01 -5.163419526070356369e-03 3.071981072425842285e-01 -9.473486244678497314e-02 1.609504595398902893e-02 -5.610312148928642273e-02 -3.233544528484344482e-02 -2.379655539989471436e-01 8.147852122783660889e-02 -3.997126966714859009e-02
-5.182553082704544067e-02 3.758114576339721680e-02 -7.148192077875137329e-02 1.795207411050796509e-01 2.392995953559875488e-01 -2.711025476455688477e-01 1.114253923296928406e-01 1.733317375183105469e-01 1.182724386453628540e-01 -1.105356439948081970e-01 -1.963120251893997192e-01 1.919750720262527466e-01 -1.251728534698486328e-01 -2.134854793548583984e-01 7.655540853738784790e-02 4.217652231454849243e-02 -8.694980293512344360e-02 -2.103101089596748352e-02 2.046759426593780518e-01 1.312173008918762207e-01 -1.988679319620132446e-01 -2.097120434045791626e-01 4.015580415725708008e-01 -2.920272350311279297e-01 5.832823738455772400e-02 2.050765454769134521e-01 1.923126876354217529e-01 -3.103394247591495514e-02 -6.725653260946273804e-02 -3.132652640342712402e-01 7.209955365397036076e-04 -1.778384596109390259e-01
-2.332644909620285034e-01 -1.068545654416084290e-01 -1.391197293996810913e-01 3.588361293077468872e-02 4.787723124027252197e-01 -9.574792534112930298e-02 1.403936296701431274e-01 1.202779486775398254e-01 -7.237762212753295898e-02 1.105833705514669418e-02 4.675705358386039734e-02 1.803854703903198242e-01 1.831271871924400330e-02 -1.302890628576278687e-01 -6.273888051509857178e-02 -1.560446470975875854e-01 -1.116930246353149414e-01 -3.681446313858032227e-01 3.073295950889587402e-01 -2.499499768018722534e-01 3.351162672042846680e-01 3.094854019582271576e-02 8.986967802047729492e-02 -8.252660930156707764e-02 1.850752383470535278e-01 1.427345722913742065e-01 5.257347971200942993e-02 2.337896451354026794e-02 -2.003991454839706421e-01 -1.518135666847229004e-01 -2.942723222076892853e-02 -1.369620393961668015e-02
-3.023431003093719482e-01 -4.246557876467704773e-02 -4.007589519023895264e-01 2.196729481220245361e-01 1.787966489791870117e-02 -1.646967083215713501e-01 3.280663788318634033e-01 2.780140340328216553e-01 -1.049909517168998718e-01 -2.530942857265472412e-02 -2.132005244493484497e-01 1.534460484981536865e-01 2.708171866834163666e-02 -1.090611442923545837e-01 6.552998721599578857e-02 2.510977163910865784e-02 -5.939368903636932373e-02 -1.048693433403968811e-01 1.414222121238708496e-01 6.422398984432220459e-02 3.956510499119758606e-02 -1.041438505053520203e-01 -5.234793946146965027e-02 -2.416252344846725464e-01 9.246766567230224609e-02 3.261605203151702881e-01 2.679654359817504883e-01 1.594533473253250122e-01 5.766811221837997437e-02 -1.778251677751541138e-01 1.617802679538726807e-01 4.329325258731842041e-02
-3.278131783008575439e-01 1.692794412374496460e-01 5.617062747478485107e-02 4.440296068787574768e-02 -1.337266117334365845e-01 5.446306616067886353e-02 3.663543164730072021e-01 -2.371691865846514702e-03 -3.055580854415893555e-01 3.163088858127593994e-01 -6.363897770643234253e-02 1.947424709796905518e-01 -2.352213710546493530e-01 -9.992072731256484985e-02 6.638405472040176392e-02 -2.252046205103397369e-02 1.311588585376739502e-01 1.179917249828577042e-03 3.681693598628044128e-02 -1.715710461139678955e-01 -6.638341397047042847e-02 -1.512480527162551880e-01 1.664748340845108032e-01 -5.992944911122322083e-02 2.093390375375747681e-01 2.388984858989715576e-01 1.252489238977432251e-01 -9.882543981075286865e-02 -2.932860050350427628e-03 -3.993851542472839355e-01 4.928874969482421875e-02 5.645729601383209229e-02
-1.955341547727584839e-01 1.427639871835708618e-01 -1.726185679435729980e-01 -4.425553232431411743e-02 6.386053562164306641e-02 -1.335681527853012085e-01 3.250135183334350586e-01 4.500727355480194092e-01 -6.918867677450180054e-02 -1.921816319227218628e-01 1.667317152023315430e-01 -2.007712274789810181e-01 -1.332287192344665527e-01 -1.485912650823593140e-01 -5.122280493378639221e-02 -1.785345971584320068e-01 -1.670458465814590454e-01 -7.355088740587234497e-02 8.048021048307418823e-02 -1.639493554830551147e-01 -3.231440484523773193e-02 7.209233194589614868e-02 -1.167463138699531555e-01 -4.025819003582000732e-01 5.848571658134460449e-02 -2.356949634850025177e-02 -9.057327359914779663e-02 2.342659607529640198e-02 -3.371087908744812012e-01 -2.498629875481128693e-02 -7.068377733230590820e-02 -1.214458122849464417e-01
-2.273518890142440796e-01 -3.728295490145683289e-02 1.701710186898708344e-02 8.511916548013687134e-02 2.665958106517791748e-01 9.788991510868072510e-02 5.427387356758117676e-01 4.091852530837059021e-02 -1.498738490045070648e-02 1.520124264061450958e-02 -1.224107295274734497e-01 1.620986759662628174e-01 -1.820422261953353882e-01 2.250612974166870117e-01 1.564619243144989014e-01 1.438437700271606445e-01 -1.950186043977737427e-01 -2.102890610694885254e-01 1.413151472806930542e-01 1.399517506361007690e-01 -2.698584198951721191e-01 2.251699753105640411e-02 1.722145974636077881e-01 5.393297970294952393e-02 1.119860541075468063e-02 1.648333109915256500e-02 2.096496671438217163e-01 1.750292927026748657e-01 -1.106155067682266235e-01 -1.035280874930322170e-03 1.617943346500396729e-01 -2.251760959625244141e-01
-1.523890644311904907e-01 1.810454577207565308e-02 -2.094028592109680176e-01 -1.838970780372619629e-01 1.543817222118377686e-01 5.562226846814155579e-02 -1.290624029934406281e-02 1.692513376474380493e-01 -1.839000433683395386e-01 3.651368245482444763e-02 -2.184163779020309448e-01 -1.470670998096466064e-01 -4.809754788875579834e-01 6.623104214668273926e-02 8.570794016122817993e-02 -1.443648934364318848e-01 -6.365454196929931641e-02 -1.182756572961807251e-01 3.490203917026519775e-01 -2.635796964168548584e-01 -2.457494735717773438e-01 -2.408076822757720947e-01 1.967995166778564453e-01 9.026195853948593140e-02 2.780336514115333557e-02 -7.172400504350662231e-02 -3.061001561582088470e-02 1.473418921232223511e-01 -4.253794252872467041e-02 -1.097693443298339844e-01 1.244032308459281921e-01 -2.053197622299194336e-01
-1.526924967765808105e-01 -9.604275971651077271e-02 -2.750407457351684570e-01 -1.939317733049392700e-01 -5.236019939184188843e-02 -1.527210623025894165e-01 3.435927033424377441e-01 9.547443129122257233e-03 -2.701392583549022675e-02 2.481660991907119751e-01 -4.829260334372520447e-02 -1.863026767969131470e-01 -2.226492315530776978e-01 -3.315700963139533997e-02 7.558495551347732544e-02 -2.334039062261581421e-01 8.638857863843441010e-03 1.429776996374130249e-01 3.107694089412689209e-01 1.522575225681066513e-02 -2.032683193683624268e-01 -8.260174840688705444e-02 4.047615826129913330e-02 -3.628042340278625488e-01 2.115139961242675781e-01 1.658349931240081787e-01 7.167905569076538086e-02 7.143149524927139282e-02 7.520887535065412521e-03 1.325612701475620270e-02 6.276657432317733765e-02 -3.382118046283721924e-01
-4.014571607112884521e-01 -3.746479749679565430e-02 -1.362369954586029053e-01 -1.440392583608627319e-01 1.067656790837645531e-03 1.604507304728031158e-02 3.418236970901489258e-01 4.308816045522689819e-02 -1.576813496649265289e-02 2.623487710952758789e-01 -3.363924622535705566e-01 -5.960881337523460388e-02 1.355469133704900742e-02 -2.987769544124603271e-01 -9.074710309505462646e-02 2.250207811594009399e-01 -2.844840586185455322e-01 -2.429761923849582672e-02 2.926967106759548187e-02 -1.703169792890548706e-01 1.805383116006851196e-01 -2.934689074754714966e-02 1.535679847002029419e-01 -1.002782490104436874e-02 1.885387450456619263e-01 3.011105954647064209e-01 -4.203166812658309937e-02 -1.742268949747085571e-01 -7.027603685855865479e-03 -1.331484168767929077e-01 8.205552585422992706e-04 2.032447047531604767e-02
-3.755843639373779297e-01 1.458910554647445679e-01 1.463722158223390579e-02 3.516607582569122314e-01 -1.415830701589584351e-01 -8.890435099601745605e-02 2.315833419561386108e-01 1.965430974960327148e-01 -3.477688729763031006e-01 1.845194771885871887e-02 -2.235856950283050537e-01 -1.358092129230499268e-01 1.062724292278289795e-01 -1.452391296625137329e-01 -8.605788648128509521e-02 -1.113864481449127197e-01 1.832989752292633057e-01 -1.692839860916137695e-01 -2.907299203798174858e-03 -1.117079332470893860e-01 8.531256765127182007e-02 -8.801959455013275146e-02 -3.789148107171058655e-02 -2.493880242109298706e-01 1.310625970363616943e-01 1.313475817441940308e-01 2.077396959066390991e-01 -1.631733477115631104e-01 -2.676300108432769775e-01 -1.458059400320053101e-01 3.377575799822807312e-02 2.796592889353632927e-03
-3.222781121730804443e-01 -1.135766226798295975e-02 -3.687098324298858643e-01 2.518840432167053223e-01 1.871307194232940674e-02 -1.371481865644454956e-01 2.990730106830596924e-01 9.773115068674087524e-02 -2.307970076799392700e-01 1.715246215462684631e-02 -2.285434901714324951e-01 -7.574225217103958130e-02 1.565030813217163086e-01 -9.542720019817352295e-02 -9.327973425388336182e-02 1.411914378404617310e-01 -1.370969507843255997e-02 -1.206491664052009583e-01 2.139230221509933472e-01 -2.420524135231971741e-02 2.914701960980892181e-02 -5.122974887490272522e-02 6.627279520034790039e-02 -2.643715739250183105e-01 1.018295809626579285e-01 2.884404063224792480e-01 1.755879670381546021e-01 2.353162169456481934e-01 1.889121830463409424e-01 -1.236521638929843903e-02 2.094682306051254272e-01 7.969892770051956177e-02
-4.212428629398345947e-02 1.916093826293945312e-01 -8.410581946372985840e-02 2.451229095458984375e-02 2.405849695205688477e-01 -1.795688718557357788e-01 5.206392407417297363e-01 -7.253472227603197098e-03 -1.608938276767730713e-01 1.478840410709381104e-01 -8.920358493924140930e-03 -1.758294403553009033e-01 -4.662606120109558105e-02 1.383050084114074707e-01 -9.033235907554626465e-02 2.904214151203632355e-02 -3.174625635147094727e-01 4.249368235468864441e-02 3.941855132579803467e-01 1.367025263607501984e-02 -2.712259590625762939e-01 -1.428532898426055908e-01 -6.991515308618545532e-02 -1.881766617298126221e-01 2.008295506238937378e-01 5.320382490754127502e-02 9.600116312503814697e-02 -8.556281775236129761e-02 -2.741597825661301613e-03 3.512733057141304016e-02 -2.266522124409675598e-02 -1.722003519535064697e-01
-4.058173000812530518e-01 1.868859976530075073e-01 6.759109348058700562e-02 -4.166265204548835754e-02 -2.811114788055419922e-01 2.763429284095764160e-01 4.623979330062866211e-01 -3.432703379075974226e-04 -2.725252509117126465e-01 2.353580147027969360e-01 -2.252559550106525421e-02 1.013661623001098633e-01 -2.191288322210311890e-01 4.512627422809600830e-02 1.965642124414443970e-01 -1.021133586764335632e-01 -5.501818656921386719e-02 4.929699003696441650e-03 2.189916223287582397e-01 -1.996263116598129272e-01 -2.921957150101661682e-02 -3.847090527415275574e-02 7.021916657686233521e-02 -1.431153714656829834e-01 1.130900830030441284e-01 -9.235329180955886841e-02 -2.950067631900310516e-02 -1.808638800866901875e-03 -1.183015480637550354e-01 -8.299336582422256470e-02 1.440424919128417969e-01 -5.373076722025871277e-02
-3.348940610885620117e-01 -1.576674580574035645e-01 1.645864918828010559e-02 1.604599505662918091e-01 1.219059526920318604e-02 7.112769037485122681e-02 1.516168564558029175e-01 2.875659465789794922e-01 -1.333237439393997192e-01 8.887648582458496094e-02 -2.690133750438690186e-01 -1.839485615491867065e-01 3.109695948660373688e-02 1.358421891927719116e-01 -1.055205706506967545e-02 -4.046856984496116638e-02 1.494066044688224792e-02 -2.789045870304107666e-01 -1.124415919184684753e-01 -5.455881729722023010e-02 -1.229678932577371597e-02 -1.479978710412979126e-01 3.290768861770629883e-01 -1.944646686315536499e-01 2.451235502958297729e-01 1.327878683805465698e-01 1.727332323789596558e-01 -1.185873597860336304e-01 -1.452723443508148193e-01 -6.210292875766754150e-02 3.735622763633728027e-01 -1.584598869085311890e-01
-1.515903025865554810e-01 -2.778377532958984375e-01 -1.318565607070922852e-01 6.656894087791442871e-02 -1.807522773742675781e-01 5.196863785386085510e-02 1.613276004791259766e-01 6.983926147222518921e-02 -3.876473009586334229e-02 3.299946710467338562e-02 -3.304229974746704102e-01 -2.155890017747879028e-01 8.818849921226501465e-03 -3.046720623970031738e-01 4.428333789110183716e-02 1.682942658662796021e-01 -9.394743293523788452e-02 -1.514944247901439667e-02 4.065322875976562500e-01 -4.719631746411323547e-02 -1.062861457467079163e-01 -1.270866543054580688e-01 -1.062971428036689758e-01 -3.537957072257995605e-01 1.958651095628738403e-01 -3.082159906625747681e-02 2.067799912765622139e-03 -2.437167167663574219e-01 4.939349740743637085e-02 -1.877769380807876587e-01 2.306022495031356812e-01 -1.528843026608228683e-02
-8.975289016962051392e-02 -1.665759533643722534e-01 -2.832691371440887451e-01 8.239416778087615967e-02 4.504117369651794434e-02 1.626748032867908478e-02 2.056374102830886841e-01 4.810359701514244080e-02 -9.685921669006347656e-02 7.144500315189361572e-02 -2.372369319200515747e-01 -8.595471829175949097e-02 -3.138738274574279785e-01 5.391008779406547546e-02 -3.221732750535011292e-02 -8.867686241865158081e-02 6.704374402761459351e-02 2.318982630968093872e-01 1.890050917863845825e-01 -1.642735004425048828e-01 -1.831756383180618286e-01 1.079656630754470825e-01 -8.673528581857681274e-02 -5.102646946907043457e-01 2.380846440792083740e-01 1.064985990524291992e-01 -4.963846504688262939e-02 -1.741869151592254639e-01 -1.068380102515220642e-01 -4.069648683071136475e-02 5.536536872386932373e-02 -3.012338876724243164e-01
-1.346506327390670776e-01 1.948437243700027466e-01 -1.465844959020614624e-01 1.600950211286544800e-01 1.893652230501174927e-01 3.248542547225952148e-02 1.451007723808288574e-01 3.950771316885948181e-02 -1.449714452028274536e-01 -7.819579541683197021e-02 -1.808510124683380127e-01 3.495856374502182007e-02 -3.427274525165557861e-02 1.066929697990417480e-01 1.590829938650131226e-01 1.068956702947616577e-01 -3.591536581516265869e-01 1.916879564523696899e-01 2.543192803859710693e-01 -9.589342027902603149e-02 -1.181415393948554993e-01 5.064223334193229675e-02 3.895891085267066956e-02 -1.340281814336776733e-01 8.012603968381881714e-02 4.997147619724273682e-02 2.142090797424316406e-01 -4.252093136310577393e-01 -2.849970757961273193e-01 -2.076538950204849243e-01 -1.177894324064254761e-01 -2.783326506614685059e-01
-2.371544241905212402e-01 -1.177577301859855652e-01 2.249907702207565308e-02 -3.127626702189445496e-02 4.753422737121582031e-02 5.381726101040840149e-02 2.419610172510147095e-01 3.084042668342590332e-01 -5.852384865283966064e-02 -2.834047079086303711e-01 -1.690362393856048584e-02 -3.032405078411102295e-01 -2.569910287857055664e-01 4.350367933511734009e-02 -2.071841955184936523e-01 -1.211911626160144806e-02 -7.080645114183425903e-02 -1.017399504780769348e-01 2.688190340995788574e-01 -3.826680779457092285e-02 -1.210514083504676819e-01 -3.696631640195846558e-02 -1.962971640750765800e-03 -2.758013010025024414e-01 3.780243992805480957e-01 1.207299977540969849e-01 1.967016309499740601e-01 -1.747071892023086548e-01 4.368199780583381653e-02 8.210609853267669678e-02 -1.843405514955520630e-01 -1.791466176509857178e-01
-1.678904592990875244e-01 2.611429989337921143e-01 -1.519307196140289307e-01 -5.014437809586524963e-02 -2.589482255280017853e-02 -8.118177950382232666e-02 1.339664608240127563e-01 2.445735484361648560e-01 -4.794861674308776855e-01 -8.499122411012649536e-02 -5.210651550441980362e-03 -2.028583139181137085e-01 4.311091080307960510e-02 2.233343012630939484e-02 -9.781667590141296387e-02 1.631237864494323730e-01 -3.602955639362335205e-01 2.919098548591136932e-02 8.056050539016723633e-02 -9.213411249220371246e-03 -1.700586974620819092e-01 -1.040059551596641541e-01 1.463062018156051636e-01 -2.489670664072036743e-01 7.723922282457351685e-02 1.328419595956802368e-01 9.902223199605941772e-02 -2.701343894004821777e-01 -1.289986371994018555e-01 -2.613293826580047607e-01 1.538161039352416992e-01 2.828980050981044769e-02
-8.920234441757202148e-02 -6.822837889194488525e-02 -2.257971763610839844e-01 2.192387171089649200e-02 3.435000032186508179e-02 5.679085105657577515e-02 2.140079438686370850e-01 1.546172350645065308e-01 -9.271413087844848633e-02 -7.437209784984588623e-02 -1.588890850543975830e-01 3.414394566789269447e-03 -1.710042059421539307e-01 7.349859923124313354e-02 2.293818630278110504e-02 3.631035611033439636e-02 -3.188272565603256226e-02 -2.326170168817043304e-02 3.746941685676574707e-01 -1.057449802756309509e-01 -1.239014565944671631e-01 4.382124170660972595e-02 -2.684007957577705383e-02 -1.748148351907730103e-01 5.756316781044006348e-01 1.384802460670471191e-01 -7.559069246053695679e-02 -4.539109468460083008e-01 -1.011849939823150635e-01 -6.150235235691070557e-02 -8.891447633504867554e-02 6.778143811970949173e-03
-3.024485707283020020e-01 1.386512517929077148e-01 -2.430937290191650391e-01 -2.398777604103088379e-01 2.060595899820327759e-02 1.117288134992122650e-02 3.591503798961639404e-01 6.443963944911956787e-02 -1.309101432561874390e-01 2.257687449455261230e-01 -3.194815218448638916e-01 -9.619066119194030762e-02 -4.738145973533391953e-03 -2.982876002788543701e-01 -2.053419947624206543e-01 -6.870704144239425659e-02 -1.511443704366683960e-01 -7.684123516082763672e-02 9.561555460095405579e-03 -1.980140358209609985e-01 3.647767007350921631e-02 8.940191939473152161e-03 2.331301271915435791e-01 5.905247479677200317e-02 1.544865071773529053e-01 3.486239314079284668e-01 -3.479223698377609253e-02 -1.412274688482284546e-01 -5.093861371278762817e-03 1.120915487408638000e-01 8.877129107713699341e-02 9.659796953201293945e-02
-1.101800203323364258e-01 2.332579791545867920e-01 -7.556810975074768066e-02 -1.700785011053085327e-01 3.287363350391387939e-01 -1.561910510063171387e-01 1.008029803633689880e-01 -7.494276016950607300e-02 -3.112809360027313232e-01 -2.393378764390945435e-01 -9.953645616769790649e-02 -7.259999867528676987e-03 9.098949283361434937e-02 1.020850315690040588e-01 1.865477114915847778e-01 -3.866355121135711670e-02 7.887779176235198975e-02 -7.972108572721481323e-02 5.709869414567947388e-02 8.947902172803878784e-02 -2.952204048633575439e-01 -1.132206171751022339e-01 8.638551831245422363e-02 -5.585285648703575134e-02 5.080517530441284180e-01 -3.396548703312873840e-02 1.268726885318756104e-01 9.759561717510223389e-02 2.571764402091503143e-02 -2.796337902545928955e-01 1.040372028946876526e-01 -1.498896777629852295e-01
-1.975530385971069336e-01 2.431448996067047119e-01 -2.410295307636260986e-01 -1.729756407439708710e-02 -6.008883938193321228e-02 -6.477409601211547852e-02 1.306152790784835815e-01 3.045454621315002441e-01 -4.914932847023010254e-01 -1.408584266901016235e-01 -3.782329708337783813e-02 -5.336720962077379227e-03 -4.327544569969177246e-02 6.041412800550460815e-02 -6.757973879575729370e-02 8.194707334041595459e-02 -3.737255930900573730e-01 4.767867922782897949e-02 1.131580024957656860e-01 -6.199583411216735840e-02 -1.824929565191268921e-01 2.877686405554413795e-03 1.039494648575782776e-01 -6.319851428270339966e-02 8.646542578935623169e-02 1.486431509256362915e-01 1.608003079891204834e-01 -2.105901688337326050e-01 -6.168712675571441650e-02 -2.817116379737854004e-01 2.131519168615341187e-01 -1.053248569369316101e-01
-4.914209842681884766e-01 -1.552019864320755005e-01 -1.973954401910305023e-02 7.542191445827484131e-02 3.535441309213638306e-02 1.077190786600112915e-01 3.647401928901672363e-01 4.122779890894889832e-02 -1.414828002452850342e-01 1.940599977970123291e-01 6.397003890015184879e-04 5.899806041270494461e-03 -1.084530577063560486e-01 -2.409540303051471710e-02 4.828935489058494568e-02 1.759435385465621948e-01 -2.276605926454067230e-03 -1.682930439710617065e-01 9.845469146966934204e-02 -1.037771329283714294e-01 -2.244983762502670288e-01 -2.579434402287006378e-02 1.670438796281814575e-01 -1.077264621853828430e-01 4.421691875904798508e-03 1.218214333057403564e-01 -2.258502691984176636e-01 -2.096576429903507233e-02 -7.784454524517059326e-02 -3.746078116819262505e-03 2.758947014808654785e-01 -4.353674948215484619e-01
-2.958254814147949219e-01 -5.578347295522689819e-02 -2.015805542469024658e-01 1.872627586126327515e-01 -3.084727190434932709e-02 -1.772997528314590454e-01 4.098863303661346436e-01 2.954508960247039795e-01 -3.013422787189483643e-01 -3.431273996829986572e-02 -2.252756804227828979e-01 1.130562424659729004e-01 1.000096350908279419e-01 -2.670677006244659424e-02 4.349453747272491455e-02 1.218005940318107605e-01 1.346520334482192993e-01 -6.350444257259368896e-02 2.268549203872680664e-01 -9.714106470346450806e-02 1.565501987934112549e-01 -2.549477517604827881e-01 -3.143085911870002747e-02 -2.726243138313293457e-01 7.299616932868957520e-02 2.377362996339797974e-01 9.090373665094375610e-02 1.583843827247619629e-01 -2.225949056446552277e-02 -7.684330642223358154e-02 1.100347638130187988e-01 -3.801478073000907898e-02
-1.688603125512599945e-02 -3.672898933291435242e-02 4.436444118618965149e-02 -8.751463890075683594e-02 1.593845337629318237e-01 7.723021320998668671e-03 4.855815321207046509e-02 8.930503390729427338e-03 -9.270099550485610962e-02 1.251845248043537140e-02 -1.052478477358818054e-01 -1.372906565666198730e-01 -6.318642944097518921e-02 2.900294661521911621e-01 -2.434831410646438599e-01 2.136763185262680054e-01 -1.421816200017929077e-01 1.423370987176895142e-01 4.779373109340667725e-01 -1.154533103108406067e-01 -1.899286955595016479e-01 1.605065353214740753e-02 1.150776371359825134e-01 -2.166886329650878906e-01 2.381217628717422485e-01 1.252308189868927002e-01 5.700470507144927979e-02 -5.503485724329948425e-02 -3.153524100780487061e-01 -3.921395540237426758e-01 7.287038862705230713e-02 -1.147198602557182312e-01
-1.816743314266204834e-01 -2.121470868587493896e-01 -2.547954618930816650e-01 5.463405326008796692e-02 4.319576621055603027e-01 8.172386884689331055e-02 9.302975982427597046e-02 1.568348556756973267e-01 3.939855098724365234e-02 3.959886264055967331e-03 -1.689639985561370850e-01 -1.464325748383998871e-02 -1.006707847118377686e-01 -2.812598645687103271e-01 -1.579111441969871521e-02 -1.903394162654876709e-01 -8.950841426849365234e-02 -2.439473867416381836e-01 7.265824079513549805e-02 -1.961936950683593750e-01 2.135699838399887085e-01 -1.427019480615854263e-02 1.409886926412582397e-01 -2.430815100669860840e-01 1.636465191841125488e-01 1.697368174791336060e-01 1.889805346727371216e-01 -6.745380163192749023e-02 -3.699497878551483154e-01 -3.791077062487602234e-02 -3.577064722776412964e-02 -1.931523787789046764e-03
-3.493239581584930420e-01 1.291325837373733521e-01 -1.106672585010528564e-01 2.582598924636840820e-01 1.946464031934738159e-01 -2.420084327459335327e-01 2.226629853248596191e-01 1.244007125496864319e-01 8.709424734115600586e-02 -8.295057713985443115e-02 -1.303060352802276611e-01 3.855728730559349060e-02 -2.546349465847015381e-01 6.497373431921005249e-02 1.467608660459518433e-01 -3.488745540380477905e-02 -3.305295109748840332e-01 -4.923028871417045593e-02 4.054948091506958008e-01 2.386702448129653931e-01 -2.824455201625823975e-01 1.229034215211868286e-01 1.143490821123123169e-01 -1.312021911144256592e-01 3.555813804268836975e-02 1.314304322004318237e-01 2.233933843672275543e-02 -2.636622078716754913e-02 6.576783210039138794e-02 -6.967534124851226807e-02 -8.957001566886901855e-02 3.040884993970394135e-02
-2.340908348560333252e-01 1.774294078350067139e-01 -4.284637048840522766e-02 1.750683486461639404e-01 1.421146839857101440e-01 4.278947412967681885e-02 2.364996373653411865e-01 -3.840867802500724792e-02 -2.021096460521221161e-02 2.350514829158782959e-01 -1.151669695973396301e-01 -4.937179386615753174e-02 -1.043201535940170288e-01 4.109747335314750671e-02 1.705644186586141586e-03 2.190394140779972076e-02 -2.084552496671676636e-02 -4.775737971067428589e-02 4.748609662055969238e-02 -2.554046809673309326e-01 -1.966547369956970215e-01 7.307870686054229736e-02 1.272872239351272583e-01 -4.136771559715270996e-01 1.006181240081787109e-01 4.357962608337402344e-01 3.638859093189239502e-02 2.164116203784942627e-01 2.103874534368515015e-01 -7.943314313888549805e-02 1.704887896776199341e-01 -2.966514825820922852e-01
-1.981278806924819946e-01 -1.134418621659278870e-01 1.264553610235452652e-02 1.972588598728179932e-01 1.875104159116744995e-01 6.965902447700500488e-02 1.395306736230850220e-01 2.077370733022689819e-01 -4.050005078315734863e-01 4.947640746831893921e-02 -2.218555808067321777e-01 6.233361363410949707e-02 -1.246934607625007629e-01 7.032382488250732422e-02 -7.902215421199798584e-02 -1.758580803871154785e-01 -4.653765261173248291e-02 6.508733332157135010e-02 1.860864013433456421e-01 -1.517292112112045288e-01 -8.188214153051376343e-02 -2.912251092493534088e-02 1.767781190574169159e-02 -3.041454255580902100e-01 -3.893032670021057129e-03 5.653584375977516174e-02 8.077436685562133789e-02 2.442956715822219849e-01 -1.195032224059104919e-01 -3.405646979808807373e-01 3.882606327533721924e-01 1.186434999108314514e-01
-3.731392920017242432e-01 -3.131946325302124023e-01 1.024035830050706863e-02 1.791906207799911499e-01 9.088638424873352051e-02 7.481782883405685425e-02 3.001378178596496582e-01 3.073499202728271484e-01 -1.205737367272377014e-01 1.725808233022689819e-01 -2.198489755392074585e-01 -1.328833550214767456e-01 -2.179739326238632202e-01 -8.634223043918609619e-02 1.112808063626289368e-01 -8.427190780639648438e-02 -3.193811699748039246e-02 -2.647525668144226074e-01 2.296850783750414848e-03 -1.641919016838073730e-01 6.383327767252922058e-03 2.415941655635833740e-02 2.880156040191650391e-01 -1.549979597330093384e-01 1.191735416650772095e-01 1.576510816812515259e-01 1.861110702157020569e-02 -1.982176899909973145e-01 -2.851887419819831848e-02 -1.815578937530517578e-01 1.326499581336975098e-01 -1.074504703283309937e-01
-2.356835007667541504e-01 1.863757073879241943e-01 1.960479319095611572e-01 1.005937159061431885e-01 3.175642192363739014e-01 2.237688377499580383e-02 2.813982032239437103e-02 2.037172317504882812e-01 -3.110898137092590332e-01 7.991833984851837158e-02 -2.517341077327728271e-01 -5.905186384916305542e-02 -8.544901758432388306e-02 1.613320410251617432e-02 -2.401071041822433472e-01 3.486654907464981079e-02 -2.367376722395420074e-02 1.502118855714797974e-01 2.334839850664138794e-01 -2.991411089897155762e-01 2.367540076375007629e-02 3.265252709388732910e-02 -2.604041434824466705e-02 -1.290867775678634644e-01 3.104544878005981445e-01 2.335411012172698975e-01 2.010465264320373535e-01 3.354380279779434204e-02 4.056806117296218872e-02 -1.936420239508152008e-02 1.158528476953506470e-01 2.950760424137115479e-01
-9.063792228698730469e-02 1.909911632537841797e-01 -2.580928802490234375e-01 -4.902289062738418579e-02 2.958628833293914795e-01 3.831192106008529663e-02 2.518010735511779785e-01 2.153155058622360229e-01 -3.037866652011871338e-01 -1.945318728685379028e-01 -9.235008805990219116e-02 -2.377236075699329376e-02 1.447309460490942001e-02 -3.250250592827796936e-02 -9.967729449272155762e-02 -2.460502460598945618e-02 -3.239495456218719482e-01 1.150480583310127258e-01 2.650539577007293701e-01 -1.223393455147743225e-01 -2.726814746856689453e-01 -9.805974364280700684e-02 1.686661392450332642e-01 -1.081766784191131592e-01 -2.519569918513298035e-02 -1.976671628654003143e-02 1.697438657283782959e-01 -1.858661323785781860e-01 1.389319449663162231e-01 -2.779595851898193359e-01 1.782082766294479370e-01 -1.275446116924285889e-01
-1.741760373115539551e-01 -3.130296245217323303e-02 -1.142356395721435547e-01 -1.010899022221565247e-01 2.251079976558685303e-01 -6.582199782133102417e-02 2.702552825212478638e-02 9.485647082328796387e-02 -1.628270745277404785e-01 2.260869294404983521e-01 -5.118948407471179962e-03 1.350657492876052856e-01 -2.095992118120193481e-01 -2.036911100149154663e-01 -2.092304974794387817e-01 5.674278736114501953e-02 -2.322170585393905640e-01 -4.227322340011596680e-01 1.082051321864128113e-01 -1.033394038677215576e-01 4.740753769874572754e-02 2.441482543945312500e-01 1.422826796770095825e-01 -2.091674953699111938e-01 1.645355373620986938e-01 1.717067360877990723e-01 8.591578900814056396e-02 -1.380920112133026123e-01 -3.620381355285644531e-01 4.496446624398231506e-02 2.235690951347351074e-01 -7.358682155609130859e-02
4.699416086077690125e-02 -6.262928992509841919e-02 4.614874720573425293e-03 -1.740023791790008545e-01 1.687455773353576660e-01 -5.385773628950119019e-02 2.465015351772308350e-01 3.352394700050354004e-01 -1.094302311539649963e-01 3.632405027747154236e-02 -2.725678682327270508e-01 2.073405086994171143e-01 9.806123375892639160e-02 8.171447366476058960e-02 -5.026381835341453552e-02 -1.164220348000526428e-01 -1.540903002023696899e-01 4.959977418184280396e-02 3.234706073999404907e-02 -1.835274994373321533e-01 -3.487371802330017090e-01 -1.341740414500236511e-02 2.304949760437011719e-01 -1.639750152826309204e-01 2.386631369590759277e-01 3.978148847818374634e-02 -1.108025014400482178e-01 -1.845826059579849243e-01 -4.140911698341369629e-01 -5.175488814711570740e-02 -2.171489000320434570e-01 8.458738774061203003e-02
-1.560195535421371460e-01 -1.574756503105163574e-01 -8.081136643886566162e-02 3.329106792807579041e-02 1.466931998729705811e-01 9.825681895017623901e-02 2.431701868772506714e-01 1.112325415015220642e-01 -2.593175135552883148e-02 2.583090364933013916e-01 -5.993724241852760315e-02 3.304004371166229248e-01 1.370638329535722733e-02 -1.585571467876434326e-01 -1.319530010223388672e-01 1.513172388076782227e-01 -3.291679322719573975e-01 -1.904278397560119629e-01 1.951084285974502563e-01 -8.713889122009277344e-02 -2.491056323051452637e-01 -1.058390662074089050e-01 2.838922441005706787e-01 4.234845750033855438e-03 2.428368777036666870e-01 3.288640081882476807e-02 2.037536539137363434e-02 -1.820078939199447632e-01 -5.146991088986396790e-02 -4.608174040913581848e-02 1.869952976703643799e-01 -3.424571752548217773e-01
-5.761393532156944275e-02 1.598710417747497559e-01 3.567320108413696289e-02 -8.109509944915771484e-02 2.169072255492210388e-02 -9.082442522048950195e-02 4.999536648392677307e-02 2.492925226688385010e-01 -2.342108786106109619e-01 -4.263776168227195740e-02 -1.982001066207885742e-01 2.311407476663589478e-01 -6.216261070221662521e-03 9.294034540653228760e-02 1.043615341186523438e-01 2.626990526914596558e-02 -3.104825317859649658e-01 6.094569340348243713e-02 2.299956530332565308e-01 4.718469455838203430e-03 -4.214856624603271484e-01 6.215673312544822693e-02 -4.517468437552452087e-02 -1.897344887256622314e-01 1.708078235387802124e-01 -5.448092892765998840e-02 3.546866029500961304e-02 -1.373817622661590576e-01 -5.339398980140686035e-01 -6.735181808471679688e-02 7.226661592721939087e-02 2.352694235742092133e-02
-8.030449599027633667e-02 1.454745084047317505e-01 -2.482283413410186768e-01 -2.452414296567440033e-02 -1.852907538414001465e-01 6.077278405427932739e-02 1.222837641835212708e-01 3.377077579498291016e-01 -1.290365606546401978e-01 -1.790174096822738647e-01 5.233446136116981506e-02 -2.335645705461502075e-01 -1.145025715231895447e-01 -9.767770022153854370e-02 -6.906361877918243408e-02 -1.255496442317962646e-01 -1.095579415559768677e-01 -3.132044076919555664e-01 2.988463342189788818e-01 -1.197727918624877930e-01 -1.788931041955947876e-01 3.304257988929748535e-02 -1.837246678769588470e-02 -1.533997356891632080e-01 4.061175584793090820e-01 1.920383870601654053e-01 5.429584905505180359e-02 -4.324925318360328674e-02 -1.675769388675689697e-01 -1.143159940838813782e-01 -2.673235833644866943e-01 -6.333668529987335205e-02
-2.174187749624252319e-01 -6.354940682649612427e-02 -2.171067446470260620e-01 1.558722406625747681e-01 9.831676632165908813e-02 -2.907283306121826172e-01 4.142607152462005615e-01 2.218564972281455994e-03 -1.288837939500808716e-01 -1.972204297780990601e-01 -1.463129222393035889e-01 1.709308177232742310e-01 1.115987151861190796e-01 2.963543497025966644e-02 1.045928057283163071e-02 1.944816112518310547e-01 -1.964512318372726440e-01 -5.994725599884986877e-02 1.233861967921257019e-01 7.970514893531799316e-02 -3.506026268005371094e-01 1.650596261024475098e-01 3.004457801580429077e-03 8.384566754102706909e-03 2.743123173713684082e-01 1.134513616561889648e-01 -9.102192521095275879e-02 -2.913981489837169647e-02 -2.482784539461135864e-01 -1.634531021118164062e-01 -1.908628493547439575e-01 -1.341861635446548462e-01
-2.576042413711547852e-01 -3.314320929348468781e-03 -1.608952581882476807e-01 1.976964175701141357e-01 -2.673225244507193565e-03 2.395265251398086548e-01 4.264758825302124023e-01 6.917198002338409424e-02 1.632785797119140625e-01 -2.726133214309811592e-03 1.262106448411941528e-01 -1.900867968797683716e-01 -3.483115136623382568e-01 -3.779628574848175049e-01 5.392566695809364319e-02 -3.218166530132293701e-02 -1.121736243367195129e-01 -1.690644174814224243e-01 1.914462000131607056e-01 8.414056897163391113e-02 1.208103448152542114e-01 -7.611856609582901001e-02 8.370144665241241455e-02 -6.171346828341484070e-02 3.207136392593383789e-01 1.555906534194946289e-01 1.059084385633468628e-01 -2.988819591701030731e-02 -1.826692256145179272e-03 -1.493437290191650391e-01 -9.168605320155620575e-03 -9.709845297038555145e-03
-2.778236567974090576e-01 7.885836809873580933e-02 -2.596805393695831299e-01 2.926638536155223846e-02 1.814308464527130127e-01 1.849088072776794434e-01 2.181957811117172241e-01 7.787350099533796310e-03 -2.023637741804122925e-01 3.689484000205993652e-01 -7.284507155418395996e-02 1.114073302596807480e-02 -8.454564213752746582e-02 5.493517499417066574e-03 7.339458912611007690e-02 4.930090531706809998e-02 -2.355169504880905151e-01 1.637472584843635559e-02 -1.596810221672058105e-01 -3.200705349445343018e-01 -4.208033904433250427e-02 -5.345465987920761108e-02 -4.873599484562873840e-02 -1.609646379947662354e-01 2.841847538948059082e-01 -2.226911187171936035e-01 4.879553988575935364e-02 1.146412268280982971e-01 -4.570549726486206055e-02 -3.406326472759246826e-01 -1.634617894887924194e-02 2.348854243755340576e-01
6.988597568124532700e-03 1.300738006830215454e-01 -1.471703350543975830e-01 2.876500189304351807e-01 6.639815866947174072e-02 1.732815206050872803e-01 1.610774397850036621e-01 -7.218629121780395508e-02 -6.327697634696960449e-02 6.289128959178924561e-02 2.122357301414012909e-02 1.244447529315948486e-01 -1.537744104862213135e-01 1.346475183963775635e-01 -1.381456106901168823e-01 -2.121199294924736023e-02 -1.627660840749740601e-01 1.531307250261306763e-01 1.626976877450942993e-01 -3.886696696281433105e-01 -1.263299882411956787e-01 -1.874526590108871460e-01 2.570465207099914551e-01 -1.248691789805889130e-02 2.115709036588668823e-01 4.385044872760772705e-01 -7.802125066518783569e-03 3.913489729166030884e-02 -3.618739545345306396e-01 7.523019611835479736e-02 -6.728518009185791016e-02 5.699089914560317993e-02
-2.074212133884429932e-01 9.011568874120712280e-02 -2.191952913999557495e-01 7.062584906816482544e-02 9.223572164773941040e-02 -4.736511781811714172e-02 2.151394933462142944e-01 7.328605651855468750e-02 -7.406116276979446411e-02 -3.508979454636573792e-02 3.139412775635719299e-02 4.391944408416748047e-02 1.960700028575956821e-04 2.334952801465988159e-01 -1.146263405680656433e-01 3.582586050033569336e-01 -3.396931588649749756e-01 -1.810656040906906128e-01 3.711000978946685791e-01 -1.064104512333869934e-01 -1.740133315324783325e-01 1.484449952840805054e-01 9.805813431739807129e-02 -1.932149529457092285e-01 -5.431647971272468567e-02 3.243406116962432861e-02 9.448742866516113281e-02 -6.270768493413925171e-02 -3.549061715602874756e-01 -1.332837939262390137e-01 2.150534540414810181e-01 -1.564068049192428589e-01
-1.738684028387069702e-01 -5.597829073667526245e-02 -3.483108244836330414e-03 2.202922105789184570e-01 -3.029297338798642159e-03 1.911402046680450439e-01 3.733728528022766113e-01 1.813969463109970093e-01 -1.948371976613998413e-01 3.275672197341918945e-01 -2.499662041664123535e-01 9.266270324587821960e-03 -2.523335218429565430e-01 4.228375107049942017e-02 9.903542697429656982e-02 -8.511916548013687134e-02 9.241214394569396973e-02 -8.671775460243225098e-02 1.201522722840309143e-01 -1.818778663873672485e-01 -2.387978881597518921e-01 1.302205622196197510e-01 9.390015900135040283e-02 -3.659514784812927246e-01 1.203797012567520142e-01 1.664077639579772949e-01 6.357543636113405228e-03 1.971317529678344727e-01 1.567394286394119263e-01 -1.483661960810422897e-02 9.082206338644027710e-02 -1.564597487449645996e-01
-1.796635538339614868e-01 3.484285175800323486e-01 -2.294426262378692627e-01 1.598303616046905518e-01 4.973798990249633789e-02 2.264409810304641724e-01 2.040102630853652954e-01 -6.104793772101402283e-02 -1.071223765611648560e-01 5.003064498305320740e-02 -3.445978164672851562e-01 -1.334322988986968994e-01 -3.857109844684600830e-01 -5.550721660256385803e-02 2.733908221125602722e-02 -7.483502477407455444e-02 -7.663475722074508667e-02 -3.701391816139221191e-02 7.496579736471176147e-02 7.286331057548522949e-02 -3.485840857028961182e-01 -2.872593402862548828e-01 1.014368757605552673e-01 1.478195562958717346e-02 3.634936735033988953e-02 1.715673804283142090e-01 -9.367913752794265747e-02 1.383014172315597534e-01 -2.577203810214996338e-01 2.933742664754390717e-02 2.869550883769989014e-02 -2.878836356103420258e-02
-1.619118601083755493e-01 -7.042963802814483643e-02 -5.564464628696441650e-02 -9.520135819911956787e-03 5.130082741379737854e-02 -2.193765640258789062e-01 2.197176963090896606e-01 2.124884165823459625e-02 -8.066877722740173340e-02 2.569606006145477295e-01 -1.963633149862289429e-01 1.331233084201812744e-01 -3.762296438217163086e-01 -1.177687197923660278e-01 -4.626673087477684021e-02 1.278820186853408813e-01 -2.693051993846893311e-01 -1.024974510073661804e-01 8.950458467006683350e-02 4.891963675618171692e-02 -3.869850635528564453e-01 -2.592626214027404785e-01 1.535683870315551758e-01 -1.321492195129394531e-01 2.621594965457916260e-01 1.067399606108665466e-01 2.853636145591735840e-01 -1.738401502370834351e-01 6.140115484595298767e-02 6.432703882455825806e-02 -4.157868400216102600e-02 1.027415320277214050e-01
-3.057391941547393799e-01 -1.329677551984786987e-01 -4.199212417006492615e-03 1.525079905986785889e-01 2.372977584600448608e-01 -4.111122339963912964e-02 1.845416575670242310e-01 1.169567257165908813e-01 -1.656997799873352051e-01 2.125289738178253174e-01 -5.733238905668258667e-02 -3.261005282402038574e-01 -2.823359966278076172e-01 5.543908104300498962e-02 -3.286013603210449219e-01 -1.428214311599731445e-01 3.532369434833526611e-02 -4.423185065388679504e-02 1.670321822166442871e-01 -1.430817097425460815e-01 -1.052012890577316284e-01 7.730528712272644043e-02 5.110888183116912842e-02 -3.355024755001068115e-01 2.852373123168945312e-01 1.171669363975524902e-01 4.254829511046409607e-02 -1.537090539932250977e-01 -6.549812108278274536e-02 1.073311083018779755e-02 -1.224196180701255798e-01 -2.066488415002822876e-01
-2.189287841320037842e-01 2.337227016687393188e-01 2.202103845775127411e-02 -2.830836772918701172e-01 4.371062293648719788e-02 1.711647659540176392e-01 2.759890258312225342e-01 1.327808853238821030e-02 -1.465128958225250244e-01 -2.889581769704818726e-02 -1.969639956951141357e-01 7.704017311334609985e-02 -2.951653599739074707e-01 1.036583795212209225e-03 2.224501967430114746e-01 -1.511874645948410034e-01 -2.425561994314193726e-01 -9.181246906518936157e-02 -8.110859431326389313e-03 -8.626353740692138672e-02 -2.066421061754226685e-01 -3.147392272949218750e-01 -1.638002097606658936e-01 -2.810539007186889648e-01 4.163627326488494873e-02 2.024842612445354462e-02 2.536085844039916992e-01 -2.332159504294395447e-02 -2.782335281372070312e-01 -1.251459419727325439e-01 -3.580267075449228287e-03 -1.803650707006454468e-02
-1.831895485520362854e-02 -1.936206966638565063e-01 3.703870624303817749e-02 2.588485949672758579e-04 2.229142487049102783e-01 -2.693794853985309601e-02 1.309271305799484253e-01 -4.107178002595901489e-02 -8.528920263051986694e-02 1.210584193468093872e-01 1.126919388771057129e-01 -2.121212780475616455e-01 1.798166334629058838e-02 1.516929566860198975e-01 -4.859078675508499146e-02 2.850210368633270264e-01 -2.472768351435661316e-02 5.176376923918724060e-02 4.226941764354705811e-01 2.380350418388843536e-02 -2.568858265876770020e-01 -1.716616600751876831e-01 9.174139797687530518e-02 -2.288888990879058838e-01 2.265351712703704834e-01 1.881900876760482788e-01 5.221575847826898098e-04 -7.021083682775497437e-02 -3.383454382419586182e-01 -2.095689475536346436e-01 3.194837570190429688e-01 1.186560615897178650e-01
2.021244290517643094e-04 -1.970589160919189453e-01 -1.981604658067226410e-02 8.690685778856277466e-02 3.478901926428079605e-03 1.100672930479049683e-01 3.860269486904144287e-01 1.716097295284271240e-01 -3.158481717109680176e-01 -7.765235751867294312e-02 -3.988711163401603699e-02 -1.168980170041322708e-02 -1.874775141477584839e-01 1.056574359536170959e-01 -1.331255286931991577e-01 4.931780323386192322e-02 7.580798119306564331e-02 2.666344046592712402e-01 3.717389106750488281e-01 1.030406430363655090e-01 5.274249240756034851e-02 2.588063180446624756e-01 3.805787488818168640e-02 -1.174658611416816711e-01 1.797675341367721558e-01 3.137449026107788086e-01 6.113588809967041016e-02 -2.179529964923858643e-01 -2.891280353069305420e-01 -7.725180126726627350e-03 8.692296594381332397e-02 -6.916987895965576172e-02
-7.820368558168411255e-02 1.809539506211876869e-03 -2.737601473927497864e-02 1.671762913465499878e-01 1.687823981046676636e-01 6.054674834012985229e-02 4.655505120754241943e-01 5.767691507935523987e-02 -7.040079683065414429e-02 4.751652851700782776e-02 -1.128490269184112549e-01 -9.053186327219009399e-02 -3.114065527915954590e-01 -4.712059162557125092e-03 2.436809055507183075e-02 -2.157963067293167114e-01 -6.376270949840545654e-02 -6.837818026542663574e-02 3.266021907329559326e-01 -1.137751266360282898e-01 5.002954602241516113e-02 1.203530877828598022e-01 -1.916671395301818848e-01 -3.347629010677337646e-01 2.086994498968124390e-01 -1.417965348809957504e-02 1.631802469491958618e-01 1.032484844326972961e-01 -2.062882669270038605e-02 -2.922036349773406982e-01 2.814723253250122070e-01 2.092432603240013123e-02
2.012039572000503540e-01 -1.180184856057167053e-01 8.127524703741073608e-02 -6.705786287784576416e-02 2.895501554012298584e-01 8.947580307722091675e-02 4.918238520622253418e-01 4.713378101587295532e-02 -1.385169476270675659e-01 -1.009589880704879761e-01 -3.617009818553924561e-01 -1.526395678520202637e-01 3.925296291708946228e-02 -2.139768302440643311e-01 8.546927012503147125e-03 7.887004315853118896e-02 2.483330294489860535e-02 2.199928276240825653e-02 2.887472510337829590e-01 1.168603822588920593e-01 -1.922817975282669067e-01 2.680831030011177063e-02 -4.073136486113071442e-03 -1.187163293361663818e-01 2.816354930400848389e-01 -4.627737775444984436e-02 -9.972126223146915436e-03 -5.873953923583030701e-02 -2.309287041425704956e-01 -9.927230328321456909e-02 1.536628901958465576e-01 -1.991577595472335815e-01
-3.943904042243957520e-01 -2.473573982715606689e-01 -2.318611443042755127e-01 1.250022649765014648e-01 2.474854001775383949e-03 2.015492022037506104e-01 -4.974102601408958435e-02 1.279760301113128662e-01 -2.448885440826416016e-01 -4.220052063465118408e-02 -2.800587713718414307e-01 -2.845048606395721436e-01 -8.034215308725833893e-03 -2.023932486772537231e-01 -7.963430881500244141e-02 1.073724702000617981e-01 -4.587243497371673584e-02 -1.964790076017379761e-01 5.300631001591682434e-02 4.865306243300437927e-02 -7.825689762830734253e-02 -2.179340869188308716e-01 1.943870931863784790e-01 -1.608853191137313843e-01 4.634554684162139893e-02 1.221746727824211121e-01 -3.386095166206359863e-02 -2.635193467140197754e-01 1.065566763281822205e-01 -2.707062065601348877e-01 1.972438842058181763e-01 3.963745257351547480e-04
-4.492415487766265869e-02 8.341094106435775757e-02 -8.570789545774459839e-02 1.850574910640716553e-01 1.265818476676940918e-01 -5.577353760600090027e-02 -2.853998914361000061e-02 -8.868893980979919434e-02 -3.645909428596496582e-01 -5.419507995247840881e-02 1.119943615049123764e-02 -1.157925873994827271e-01 -6.696861237287521362e-02 1.088363155722618103e-01 -1.030685380101203918e-01 1.457899212837219238e-01 -1.875732690095901489e-01 1.096615716814994812e-01 3.992361724376678467e-01 5.216769874095916748e-02 -1.550538539886474609e-01 -1.161409765481948853e-01 1.254583597183227539e-01 -1.721306294202804565e-01 3.182699978351593018e-01 9.720183908939361572e-02 7.223849743604660034e-02 -1.721996963024139404e-01 -2.847108840942382812e-01 -3.978729546070098877e-01 2.137325406074523926e-01 -3.367557749152183533e-02
-8.339202404022216797e-02 1.502429544925689697e-01 -4.765232093632221222e-03 -1.075538173317909241e-01 5.600105226039886475e-02 -6.819131225347518921e-02 2.667416632175445557e-01 -2.062852978706359863e-01 -2.663228511810302734e-01 -2.787373960018157959e-01 -2.413925528526306152e-01 -3.321010619401931763e-02 -2.526464164257049561e-01 8.548787981271743774e-02 2.091112583875656128e-01 7.167950272560119629e-03 4.412125051021575928e-02 2.180393934249877930e-01 3.097825348377227783e-01 -9.769340604543685913e-02 -3.117981851100921631e-01 -1.482225507497787476e-01 2.448012977838516235e-01 4.033654555678367615e-02 3.232845664024353027e-01 1.165495160967111588e-02 -1.258224993944168091e-01 -2.764511667191982269e-02 -1.359464079141616821e-01 -9.610576927661895752e-02 1.725464463233947754e-01 -2.077962737530469894e-03
-1.613309085369110107e-01 1.216583997011184692e-01 -1.022064685821533203e-01 1.253680288791656494e-01 3.221710920333862305e-01 8.932181447744369507e-02 2.895522713661193848e-01 1.164269968867301941e-01 -3.359219431877136230e-01 5.961545184254646301e-02 3.785923495888710022e-02 4.273265972733497620e-02 1.570048630237579346e-01 4.313238710165023804e-02 8.034214377403259277e-02 1.861581206321716309e-01 -2.842158377170562744e-01 -2.101178839802742004e-02 3.153825104236602783e-01 4.348365217447280884e-02 -3.574039340019226074e-01 1.154146268963813782e-01 2.055280357599258423e-01 -1.511062979698181152e-01 -3.652821993455290794e-03 5.270332843065261841e-02 6.868812441825866699e-02 -2.192199379205703735e-01 -2.612422220408916473e-02 -1.249671131372451782e-01 1.459888219833374023e-01 -2.338242828845977783e-01
-1.800545305013656616e-01 2.304284125566482544e-01 -1.048459112644195557e-01 1.287219822406768799e-01 2.854513525962829590e-01 -7.057818025350570679e-02 1.949300169944763184e-01 2.057729065418243408e-01 -4.132498800754547119e-01 1.496777962893247604e-02 5.745054036378860474e-02 -5.075325071811676025e-02 -1.611337512731552124e-01 2.059260755777359009e-01 4.885000362992286682e-02 2.409005016088485718e-01 1.293506938964128494e-02 -1.750908792018890381e-02 2.328169643878936768e-01 1.266442388296127319e-01 -1.010887417942285538e-02 6.815092265605926514e-02 5.772344768047332764e-02 6.966055836528539658e-03 3.397884070873260498e-01 -8.012857288122177124e-02 -4.321752861142158508e-02 -3.290453851222991943e-01 -2.800101041793823242e-01 -1.022403836250305176e-01 8.790615946054458618e-02 -8.370668441057205200e-02
8.293458260595798492e-03 1.485383957624435425e-01 -2.840979397296905518e-01 1.377036720514297485e-01 3.215469121932983398e-01 5.542151257395744324e-02 1.914824843406677246e-01 1.495075039565563202e-02 -2.092269361019134521e-01 4.379725083708763123e-02 -1.736737787723541260e-02 -1.302819848060607910e-01 3.185760229825973511e-02 7.392945140600204468e-02 -7.162353396415710449e-02 3.672964870929718018e-02 -2.865577340126037598e-01 -1.944014802575111389e-02 3.940370380878448486e-01 -1.029140874743461609e-01 -3.409198820590972900e-01 -6.662430614233016968e-02 2.619527578353881836e-01 -1.104569286108016968e-01 1.698700785636901855e-01 3.442886099219322205e-02 2.546974718570709229e-01 -2.535414397716522217e-01 9.524915367364883423e-02 -1.547500640153884888e-01 8.687236905097961426e-02 9.651426970958709717e-02
-1.274480223655700684e-01 -3.553843498229980469e-01 -2.890627086162567139e-02 7.340451329946517944e-02 3.938848897814750671e-02 5.445109680294990540e-02 2.885243296623229980e-01 1.101331040263175964e-02 -3.138477802276611328e-01 -1.820400208234786987e-01 2.992024086415767670e-02 3.761320561170578003e-02 -8.274451643228530884e-02 -1.284912377595901489e-01 1.625540554523468018e-01 1.485677212476730347e-01 -9.915952384471893311e-02 1.921438723802566528e-01 2.121524512767791748e-01 1.203851997852325439e-01 -2.795880101621150970e-02 2.148280888795852661e-01 7.179559022188186646e-02 -2.532079517841339111e-01 2.950810492038726807e-01 3.624278604984283447e-01 1.062632575631141663e-01 -1.171478722244501114e-02 -1.988252103328704834e-01 -5.026002973318099976e-02 1.502863764762878418e-01 -2.014820575714111328e-01
-1.731638759374618530e-01 -1.236726939678192139e-01 -1.318128407001495361e-01 -4.401800781488418579e-02 1.037860587239265442e-01 -1.400569546967744827e-02 1.777748018503189087e-01 2.600127160549163818e-01 -1.510873287916183472e-01 5.437270998954772949e-01 -1.546624489128589630e-02 -1.543025970458984375e-01 -1.425947248935699463e-01 -2.045961171388626099e-01 -8.682370930910110474e-02 9.951372444629669189e-02 -2.019054889678955078e-01 -2.102405875921249390e-01 1.551023125648498535e-01 4.269354045391082764e-02 -4.592359438538551331e-02 2.447849512100219727e-02 -4.516459628939628601e-02 -2.453565150499343872e-01 2.238936275243759155e-01 2.500722706317901611e-01 -8.270522207021713257e-02 -6.713396310806274414e-02 -2.062404751777648926e-01 7.325885444879531860e-02 -1.347303390502929688e-01 -1.929241418838500977e-01
-1.335797309875488281e-01 -2.678627520799636841e-02 -2.639642655849456787e-01 3.605371341109275818e-02 5.134781077504158020e-02 -5.096597131341695786e-03 2.244647592306137085e-01 -2.628260105848312378e-02 -2.036371976137161255e-01 -4.610737413167953491e-02 -1.405460834503173828e-01 -8.314454555511474609e-02 -4.113193154335021973e-01 1.711218208074569702e-01 -1.147424951195716858e-01 1.656794697046279907e-01 -6.995807588100433350e-02 7.154545933008193970e-02 2.619048655033111572e-01 -5.436907708644866943e-02 -2.054435014724731445e-02 1.262526065111160278e-01 3.228240832686424255e-02 -1.978624761104583740e-01 5.054649114608764648e-01 5.800304934382438660e-02 -3.146362490952014923e-03 -3.086365461349487305e-01 -1.914642155170440674e-01 -9.030439704656600952e-02 -7.689004391431808472e-02 -6.644111871719360352e-02
-1.357729882001876831e-01 1.673229634761810303e-01 -1.835290640592575073e-01 -1.127742752432823181e-01 8.182582259178161621e-02 -1.101622730493545532e-02 1.704681850969791412e-02 3.056739568710327148e-01 -4.422836899757385254e-01 -4.533095285296440125e-02 1.070550233125686646e-01 -5.285492166876792908e-02 5.044386535882949829e-02 2.102433443069458008e-01 -4.903985559940338135e-02 3.947316110134124756e-02 -3.945787549018859863e-01 -8.208471536636352539e-02 -5.586421320913359523e-05 -2.204369902610778809e-01 -1.044757589697837830e-01 6.895240396261215210e-02 1.441053003072738647e-01 -2.397069483995437622e-01 2.820940911769866943e-01 4.188978299498558044e-02 1.862275749444961548e-01 -1.669885665178298950e-01 -1.798644959926605225e-01 -1.329211890697479248e-01 1.709030419588088989e-01 -1.262801587581634521e-01
4.279490932822227478e-02 7.091018557548522949e-02 -1.964734047651290894e-01 1.026714965701103210e-01 -1.450507715344429016e-02 1.174193397164344788e-01 2.761486172676086426e-01 -1.488595455884933472e-01 1.249592285603284836e-02 2.207357734441757202e-01 -1.855043470859527588e-01 7.826548814773559570e-02 1.158105507493019104e-01 -3.894931636750698090e-03 1.819155067205429077e-01 3.822789713740348816e-02 -2.570605278015136719e-01 1.673172861337661743e-01 -4.826127551496028900e-04 -2.380815148353576660e-01 -8.783807605504989624e-02 -2.356446832418441772e-01 1.776683032512664795e-01 -2.291560471057891846e-01 2.141290456056594849e-01 3.177889585494995117e-01 6.813719868659973145e-02 -7.137733697891235352e-02 -4.172889888286590576e-01 -9.983080625534057617e-02 -3.555259108543395996e-02 -2.327297329902648926e-01
-2.393016517162322998e-01 1.030567809939384460e-01 -2.337043881416320801e-01 2.430837601423263550e-01 1.987662613391876221e-01 -2.044558823108673096e-01 9.201440215110778809e-02 -1.299010310322046280e-02 2.956562489271163940e-02 3.491619974374771118e-02 -4.034337401390075684e-02 4.879433661699295044e-02 -1.710825972259044647e-02 -1.815449148416519165e-01 2.451488822698593140e-01 2.654948830604553223e-01 -1.709314733743667603e-01 1.191307529807090759e-01 7.587175816297531128e-02 1.300860643386840820e-01 -5.726784467697143555e-02 6.700599193572998047e-02 3.011833429336547852e-01 -2.823265194892883301e-01 9.826248139142990112e-02 3.512175381183624268e-01 -4.093359038233757019e-02 -1.401194036006927490e-01 -2.829172611236572266e-01 -2.497766166925430298e-01 -1.291609853506088257e-01 2.851720899343490601e-02
-1.393344700336456299e-01 2.081959098577499390e-01 5.232114717364311218e-02 -2.206043303012847900e-01 3.298235833644866943e-01 -2.079428359866142273e-02 1.300473809242248535e-01 4.631458222866058350e-02 -1.479338854551315308e-01 -1.439320296049118042e-01 -2.573967278003692627e-01 -2.467733249068260193e-02 1.547648012638092041e-01 6.935577839612960815e-02 2.714316844940185547e-01 5.458680167794227600e-02 4.522322863340377808e-02 -2.565723061561584473e-01 2.941344678401947021e-01 -2.668526023626327515e-02 -1.938673406839370728e-01 -2.262033522129058838e-01 1.391125023365020752e-01 7.112792879343032837e-02 3.471306860446929932e-01 -1.758282780647277832e-01 1.105726286768913269e-01 5.133268982172012329e-02 -1.165734454989433289e-01 -2.593896687030792236e-01 5.060678347945213318e-02 1.571863442659378052e-01
-3.452998101711273193e-01 -2.288383990526199341e-01 -3.520591557025909424e-02 1.158048659563064575e-01 2.609038539230823517e-02 6.894232332706451416e-02 4.248767793178558350e-01 3.711135387420654297e-01 -1.235740631818771362e-01 1.137845665216445923e-01 -2.774930298328399658e-01 -3.883626312017440796e-02 -8.484096825122833252e-02 8.506799489259719849e-02 2.128738909959793091e-01 -1.974891498684883118e-02 5.884113535284996033e-02 -7.788586616516113281e-02 -2.391663342714309692e-01 -2.315182834863662720e-01 -6.950522959232330322e-02 4.281599819660186768e-02 2.909954190254211426e-01 -2.112318063154816628e-03 2.143927365541458130e-01 1.233121380209922791e-01 -7.306935638189315796e-02 -2.483034320175647736e-02 -2.061873525381088257e-01 -2.744080312550067902e-02 -7.887478917837142944e-03 3.275033459067344666e-02
-1.062079519033432007e-01 -1.020777970552444458e-03 -1.443824768066406250e-01 1.093321815133094788e-01 2.485927660018205643e-03 2.101533859968185425e-01 2.871360182762145996e-01 2.063093632459640503e-01 1.946865618228912354e-01 6.787607073783874512e-02 -1.936577633023262024e-02 -2.712332606315612793e-01 -2.756296694278717041e-01 -3.233968615531921387e-01 7.884534448385238647e-02 -6.092382222414016724e-02 -1.119636073708534241e-01 -1.634642779827117920e-01 3.889420330524444580e-01 1.946767792105674744e-02 2.366464287042617798e-01 -9.899074584245681763e-02 4.249632358551025391e-02 -1.279622614383697510e-01 2.941434681415557861e-01 1.815177649259567261e-01 1.412895023822784424e-01 -1.372814737260341644e-02 3.461021929979324341e-02 -1.771250516176223755e-01 -1.308399159461259842e-02 -1.804021447896957397e-01
-9.395019151270389557e-03 2.727400362491607666e-01 -2.300708442926406860e-01 -1.732351034879684448e-01 2.104551494121551514e-01 -2.913590706884860992e-02 1.301586478948593140e-01 2.193418592214584351e-01 -2.641004920005798340e-01 -1.039979830384254456e-01 4.516566917300224304e-02 9.926806390285491943e-02 -5.288030486553907394e-03 1.421763598918914795e-01 -1.629980057477951050e-01 1.077616661787033081e-01 -1.144880875945091248e-01 -4.564327374100685120e-02 3.495655059814453125e-01 -2.806608378887176514e-01 -2.355772703886032104e-01 -2.176032029092311859e-02 7.430183142423629761e-02 -3.308469057083129883e-01 2.081378102302551270e-01 -9.598405659198760986e-02 2.569393217563629150e-01 -1.054103225469589233e-01 4.092141520231962204e-03 -1.042159050703048706e-01 2.166682928800582886e-01 -8.314596861600875854e-02
3.441275039222091436e-04 -5.369008705019950867e-02 -3.401671648025512695e-01 2.609374523162841797e-01 1.284900307655334473e-01 8.581701666116714478e-02 2.461605370044708252e-01 4.089764133095741272e-02 -1.436222940683364868e-01 2.636041864752769470e-02 1.073128879070281982e-01 -4.603864997625350952e-02 -6.029172614216804504e-02 -9.391890466213226318e-02 -1.768139451742172241e-01 -2.552843689918518066e-01 5.821414757519960403e-03 1.661283820867538452e-01 2.102453112602233887e-01 -3.622169196605682373e-01 -1.057614758610725403e-01 7.112938910722732544e-02 3.750421404838562012e-01 -4.706942662596702576e-02 1.220595240592956543e-01 1.912968754768371582e-01 1.037307903170585632e-01 5.670684948563575745e-02 -3.694269955158233643e-01 -2.631579898297786713e-02 -1.341136991977691650e-01 -2.341926656663417816e-02
-2.583034634590148926e-01 -2.336280792951583862e-02 3.414296545088291168e-03 -3.057602643966674805e-01 5.536324530839920044e-02 -5.487491190433502197e-02 1.197240799665451050e-01 1.109539270401000977e-01 -1.448924988508224487e-01 1.756915152072906494e-01 -1.000539138913154602e-01 6.755159795284271240e-02 -1.972956508398056030e-01 2.265376597642898560e-02 5.458869785070419312e-02 1.031173020601272583e-01 -1.883905977010726929e-01 -2.840861678123474121e-01 2.209621481597423553e-02 -2.940355427563190460e-02 -2.532964944839477539e-01 2.945480868220329285e-02 4.322160482406616211e-01 -4.593557491898536682e-02 1.757553666830062866e-01 2.108810991048812866e-01 -2.107650637626647949e-01 -1.554256081581115723e-01 -3.864980041980743408e-01 -3.097254782915115356e-02 -5.578058212995529175e-02 1.346721798181533813e-01
-2.698473334312438965e-01 -9.854186326265335083e-02 4.711934179067611694e-02 3.056240677833557129e-01 2.343603223562240601e-01 9.382336586713790894e-02 1.684737503528594971e-01 3.073742091655731201e-01 -7.574231177568435669e-02 1.622914522886276245e-01 -2.452896982431411743e-01 -1.736291795969009399e-01 -8.182883262634277344e-02 2.909432351589202881e-02 1.302696764469146729e-01 -8.932030946016311646e-02 -3.556607663631439209e-02 -3.058380484580993652e-01 -3.110873885452747345e-02 2.508036606013774872e-02 -1.116283535957336426e-01 -1.671340316534042358e-01 2.376968711614608765e-01 -1.216901689767837524e-01 -4.913656786084175110e-02 2.601962983608245850e-01 4.102581143379211426e-01 -9.846729785203933716e-02 -7.054598629474639893e-02 -5.977351218461990356e-02 5.853737518191337585e-02 -1.103337705135345459e-01
-1.093188375234603882e-01 2.194023281335830688e-01 9.078695438802242279e-03 3.847731351852416992e-01 3.424402177333831787e-01 -6.318657845258712769e-02 5.037446022033691406e-01 -5.668241158127784729e-02 -1.637602597475051880e-01 -1.069707199931144714e-01 -2.071290314197540283e-01 5.976763367652893066e-02 7.890058308839797974e-02 1.798196583986282349e-01 1.358640044927597046e-01 -1.616698950529098511e-01 -1.403342783451080322e-01 9.264862537384033203e-02 1.136843413114547729e-01 7.217151671648025513e-02 -2.566753029823303223e-01 5.613335222005844116e-02 1.679590642452239990e-01 1.206662782351486385e-04 9.112832695245742798e-02 5.729265511035919189e-02 -1.743792556226253510e-02 -7.842186093330383301e-02 -1.142791286110877991e-01 -1.421765834093093872e-01 -2.315116673707962036e-02 -2.239508032798767090e-01
-2.355750799179077148e-01 1.585691273212432861e-01 -3.396517410874366760e-02 4.010847508907318115e-01 3.241202831268310547e-01 -1.549371182918548584e-01 4.608672261238098145e-01 3.433490544557571411e-02 -2.052987813949584961e-01 -6.306792795658111572e-02 -9.753295779228210449e-02 -4.958849400281906128e-02 -2.283828705549240112e-02 1.523820906877517700e-01 9.948464483022689819e-02 -9.702085703611373901e-02 -3.301529288291931152e-01 1.199655979871749878e-01 7.558143138885498047e-02 5.615590512752532959e-02 -2.866433858871459961e-01 1.188821494579315186e-01 -9.606964141130447388e-02 2.373463474214076996e-03 3.584305569529533386e-02 9.965982288122177124e-02 8.206181973218917847e-02 -8.195801824331283569e-02 -1.316557079553604126e-01 9.817814454436302185e-03 5.285600200295448303e-03 -1.833987534046173096e-01
-2.711677849292755127e-01 -4.500009119510650635e-03 -1.735166162252426147e-01 -7.154837995767593384e-02 8.808407187461853027e-02 3.981840908527374268e-01 2.400709241628646851e-01 -2.058603800833225250e-02 1.102257221937179565e-01 -2.771935053169727325e-02 -6.592620164155960083e-02 -9.348788112401962280e-02 -3.356166481971740723e-01 -1.915323585271835327e-01 1.616720110177993774e-01 4.838249087333679199e-02 -1.307899504899978638e-01 -3.949156496673822403e-03 2.664932608604431152e-01 7.128211110830307007e-02 6.628070026636123657e-02 -2.500785291194915771e-01 -3.297294303774833679e-02 -1.217375099658966064e-01 8.192798495292663574e-02 4.622772336006164551e-01 1.515188664197921753e-01 -6.557079404592514038e-02 -7.064341753721237183e-02 -1.120984181761741638e-01 -1.234673634171485901e-01 -8.071768283843994141e-02
-3.628087639808654785e-01 2.689428441226482391e-02 -1.840232163667678833e-01 -1.394378487020730972e-03 2.771706879138946533e-01 5.896795075386762619e-03 3.024812042713165283e-01 1.457919478416442871e-01 -2.514633536338806152e-01 9.129539132118225098e-02 1.871892660856246948e-01 -5.362123996019363403e-02 1.144478619098663330e-01 2.009272277355194092e-01 7.880429178476333618e-02 2.358252555131912231e-01 2.110246568918228149e-02 1.136477962136268616e-01 3.548026978969573975e-01 1.440911293029785156e-01 -1.364863812923431396e-01 1.033571287989616394e-01 2.305049598217010498e-01 2.774245291948318481e-02 9.256170690059661865e-02 1.090623065829277039e-01 4.579803347587585449e-02 -3.301076889038085938e-01 -1.969645619392395020e-01 -7.485159486532211304e-02 1.520050317049026489e-02 -3.537826472893357277e-03
-8.550544083118438721e-02 -1.582379639148712158e-01 -3.765691220760345459e-01 1.068231090903282166e-01 -5.981805175542831421e-02 -1.239664852619171143e-01 2.524380385875701904e-01 7.063556462526321411e-02 3.091620840132236481e-02 8.704137057065963745e-02 -2.767263948917388916e-01 1.152969375252723694e-01 -1.456982344388961792e-01 9.370734542608261108e-02 5.403744429349899292e-02 1.379883438348770142e-01 2.253602594137191772e-01 1.250941902399063110e-01 3.562932610511779785e-01 -1.526494473218917847e-01 -1.162078902125358582e-01 -1.440533204004168510e-03 2.387081645429134369e-02 -3.731513321399688721e-01 4.651194438338279724e-02 2.158560231328010559e-02 1.775038838386535645e-01 -1.737361252307891846e-01 -6.561942398548126221e-02 -2.194257229566574097e-01 9.564948827028274536e-02 -2.836844027042388916e-01
-4.451974630355834961e-01 -2.032899409532546997e-01 3.687632083892822266e-02 9.570089727640151978e-02 1.931939572095870972e-01 7.013406604528427124e-02 1.706844866275787354e-01 1.081711705774068832e-02 -1.528361737728118896e-01 1.520389616489410400e-01 -2.492264807224273682e-01 1.068345159292221069e-01 3.471082076430320740e-02 -1.744704321026802063e-02 1.023977529257535934e-02 1.900122463703155518e-01 -1.577016115188598633e-01 -3.233991563320159912e-02 7.024523336440324783e-03 -7.768116146326065063e-02 -3.810129463672637939e-01 -4.211106896400451660e-02 1.995938867330551147e-01 1.067115459591150284e-02 -7.474983483552932739e-02 1.517332196235656738e-01 6.854625791311264038e-02 -7.850138098001480103e-02 -2.175550311803817749e-01 1.915644109249114990e-02 3.395760953426361084e-01 -3.152209818363189697e-01
-9.026971459388732910e-02 -2.802593074738979340e-02 -2.881672978401184082e-01 2.274453788995742798e-01 1.733405739068984985e-01 -5.223015695810317993e-02 2.152709364891052246e-01 2.490607798099517822e-01 -3.822072446346282959e-01 -5.612201243638992310e-02 -1.704862266778945923e-01 5.992145463824272156e-02 -8.169410377740859985e-02 -8.401939272880554199e-02 1.062595173716545105e-01 6.051350757479667664e-02 1.165391728281974792e-01 -8.694183826446533203e-02 1.354677081108093262e-01 -6.955326348543167114e-02 8.312503993511199951e-02 -1.006796583533287048e-01 -1.082320231944322586e-02 -1.840014457702636719e-01 3.075258135795593262e-01 2.432622164487838745e-01 1.399060189723968506e-01 3.999344706535339355e-01 -1.181924268603324890e-01 -8.540623635053634644e-02 2.081374078989028931e-01 1.066222339868545532e-01
-2.350717335939407349e-01 -7.939226925373077393e-02 2.892487682402133942e-03 1.048694401979446411e-01 5.824657529592514038e-02 -1.675771027803421021e-01 2.495310157537460327e-01 7.448562979698181152e-02 -2.396579384803771973e-01 -4.272586107254028320e-02 3.711474686861038208e-02 1.591239273548126221e-01 -7.433247752487659454e-03 -6.783071160316467285e-02 -4.908708389848470688e-03 2.403600215911865234e-01 -2.901851236820220947e-01 -8.926666527986526489e-02 2.143336087465286255e-01 1.433633118867874146e-01 -2.158684581518173218e-01 7.224184274673461914e-02 3.142656758427619934e-02 9.771884977817535400e-02 4.886721372604370117e-01 1.491735130548477173e-01 -4.753303900361061096e-02 -8.490842580795288086e-02 -1.883116513490676880e-01 -1.574875563383102417e-01 -2.639398574829101562e-01 -2.413676381111145020e-01
-1.723065227270126343e-01 2.197199463844299316e-01 6.512735038995742798e-02 3.518754243850708008e-01 3.117911815643310547e-01 -1.329716145992279053e-01 4.844357669353485107e-01 7.225010544061660767e-02 -8.403787016868591309e-02 -7.552275061607360840e-02 -1.063603386282920837e-01 -8.855381608009338379e-02 1.083918586373329163e-01 4.415285959839820862e-02 1.139439269900321960e-01 -3.028790466487407684e-02 -3.508344590663909912e-01 3.294679522514343262e-02 2.621301412582397461e-01 6.764414161443710327e-02 -2.363930940628051758e-01 -9.567893296480178833e-02 1.163015440106391907e-01 9.932009130716323853e-02 7.888378575444221497e-03 2.105131149291992188e-01 1.764034479856491089e-01 -6.221152469515800476e-02 -6.109805777668952942e-02 3.916696086525917053e-02 -6.415489315986633301e-02 -7.091524451971054077e-02
-4.060551896691322327e-02 1.780060976743698120e-01 -2.461247295141220093e-01 -1.352336909621953964e-02 -3.651839494705200195e-02 2.190431393682956696e-02 1.340677887201309204e-01 3.234951570630073547e-02 -4.645852744579315186e-01 1.385457161813974380e-02 -2.044906094670295715e-02 -1.189146488904953003e-01 8.873400837182998657e-02 6.489871442317962646e-02 -1.405638605356216431e-01 6.174054369330406189e-02 -2.763133049011230469e-01 6.702390382997691631e-04 2.888495028018951416e-01 -5.467281490564346313e-02 -2.425743192434310913e-01 6.168459542095661163e-03 3.052043914794921875e-01 -1.764919310808181763e-01 4.566230624914169312e-02 2.430561929941177368e-01 6.187119707465171814e-02 -1.590383648872375488e-01 -7.983502000570297241e-02 -2.583076357841491699e-01 2.970350682735443115e-01 1.458203643560409546e-01
3.609194979071617126e-02 -1.667370647192001343e-01 -1.539260894060134888e-01 1.522081494331359863e-01 -6.880899518728256226e-02 1.064590662717819214e-01 2.072344720363616943e-01 -7.382576912641525269e-02 -1.808243542909622192e-01 8.817920833826065063e-02 -1.992885917425155640e-01 -5.374586582183837891e-02 5.625313520431518555e-02 -1.141632869839668274e-01 1.142852157354354858e-01 -2.623532712459564209e-01 8.803087472915649414e-02 -1.863347738981246948e-02 2.882582545280456543e-01 -1.528448760509490967e-01 -1.303458809852600098e-01 -1.545007675886154175e-01 8.913957513868808746e-03 -4.206379354000091553e-01 6.420999020338058472e-02 1.245301365852355957e-01 2.586551904678344727e-01 7.794953137636184692e-02 -1.669943034648895264e-01 -3.324971199035644531e-01 3.373816013336181641e-01 -3.318157419562339783e-02
-3.404929339885711670e-01 1.886411570012569427e-02 1.350805535912513733e-02 -8.537646383047103882e-03 1.861514151096343994e-01 7.212871313095092773e-02 1.351011395454406738e-01 3.146796524524688721e-01 1.463163793087005615e-01 5.366991832852363586e-02 -7.793480902910232544e-02 -1.833776086568832397e-01 -1.726760566234588623e-01 -2.830167487263679504e-02 8.720453083515167236e-02 3.359820321202278137e-02 8.570685982704162598e-03 1.052945777773857117e-01 3.166150450706481934e-01 4.727941751480102539e-02 -1.745679676532745361e-01 -4.921200126409530640e-02 -8.180571720004081726e-03 -1.264542043209075928e-01 3.494089543819427490e-01 3.475827872753143311e-01 1.533986032009124756e-01 -4.057924151420593262e-01 -8.868905715644359589e-03 7.978013902902603149e-02 1.345167607069015503e-01 -6.891860067844390869e-02
-1.346320509910583496e-01 2.204209566116333008e-02 -3.045116961002349854e-01 -5.978433787822723389e-02 4.979118704795837402e-01 6.967786699533462524e-02 1.578294783830642700e-01 1.438725590705871582e-01 1.823034137487411499e-02 2.089103013277053833e-01 1.084144935011863708e-01 1.667548567056655884e-01 9.004068560898303986e-03 -1.868807822465896606e-01 7.054344564676284790e-02 1.099804788827896118e-01 -1.251041609793901443e-02 -2.213757485151290894e-01 2.124590277671813965e-01 -2.593276277184486389e-02 -3.096075654029846191e-01 -4.683865234255790710e-02 1.426610648632049561e-01 5.206494778394699097e-02 3.003228604793548584e-01 7.198362797498703003e-02 1.078247874975204468e-01 -1.286579668521881104e-01 -1.263452172279357910e-01 2.817425727844238281e-01 4.628725815564393997e-03 -1.268273442983627319e-01
-9.938754886388778687e-02 -1.354279229417443275e-03 2.429046779870986938e-01 -1.290835738182067871e-01 2.251392602920532227e-01 1.095635443925857544e-01 6.583671271800994873e-02 -1.033696383237838745e-01 -3.565915822982788086e-01 -1.912280768156051636e-01 -3.560468852519989014e-01 -1.531982868909835815e-01 1.121157184243202209e-01 -2.688357979059219360e-02 -5.957008339464664459e-03 4.919169470667839050e-02 -1.343286335468292236e-01 2.012718617916107178e-01 3.246954083442687988e-01 -3.462313907220959663e-03 -2.759171724319458008e-01 -6.619221717119216919e-02 2.519734799861907959e-01 -1.012614741921424866e-01 3.033687174320220947e-01 1.860879510641098022e-01 -8.820539340376853943e-03 9.535364061594009399e-02 -2.155374735593795776e-01 -4.660553485155105591e-02 6.012765318155288696e-02 2.656611800193786621e-02
-1.937209963798522949e-01 1.148542165756225586e-01 -9.777288883924484253e-02 9.890812635421752930e-02 8.319283276796340942e-02 -3.841530382633209229e-01 1.143886893987655640e-01 2.183986008167266846e-01 2.676494978368282318e-02 -7.484141737222671509e-02 -1.003119647502899170e-01 6.254260241985321045e-02 -1.024171933531761169e-01 -1.372015178203582764e-01 -6.131298467516899109e-02 1.285806298255920410e-01 -7.810347527265548706e-02 3.387541696429252625e-02 1.602493524551391602e-01 3.543899655342102051e-01 -2.210570275783538818e-01 1.612712629139423370e-02 3.963028788566589355e-01 -2.869446873664855957e-01 1.864374876022338867e-01 1.948574632406234741e-01 9.030375629663467407e-02 1.032784208655357361e-01 -1.602702885866165161e-01 -2.172965258359909058e-01 2.372718416154384613e-02 -1.808518022298812866e-01
-2.718621194362640381e-01 8.704278618097305298e-02 -3.663895651698112488e-02 8.381710946559906006e-02 1.341545432806015015e-01 -6.318694353103637695e-02 3.037521839141845703e-01 1.402880996465682983e-01 -7.237461954355239868e-02 3.428313136100769043e-02 -9.459225088357925415e-02 -2.662051841616630554e-02 -2.289762720465660095e-02 -2.434318959712982178e-01 -1.136771813035011292e-01 -2.545380778610706329e-02 3.678224608302116394e-02 -4.337937384843826294e-02 1.587310731410980225e-01 1.078167110681533813e-01 -3.213276267051696777e-01 9.694968163967132568e-02 1.929104477167129517e-01 -6.838620454072952271e-02 -5.991496518254280090e-02 3.632868081331253052e-02 9.256859868764877319e-02 1.444228589534759521e-01 -4.432948529720306396e-01 1.205524578690528870e-01 1.448037773370742798e-01 -4.752289652824401855e-01
-1.522244065999984741e-01 8.918995410203933716e-02 -2.775366604328155518e-01 -1.488318443298339844e-01 1.684818714857101440e-01 -1.820804737508296967e-02 8.687158674001693726e-02 1.191743016242980957e-01 -1.506847590208053589e-01 -1.545008420944213867e-01 -3.405100405216217041e-01 -1.487456262111663818e-01 1.851319670677185059e-01 -9.511505812406539917e-02 2.935918867588043213e-01 -1.104106456041336060e-01 3.636309131979942322e-02 -1.448738127946853638e-01 2.608182430267333984e-01 2.082095853984355927e-02 -3.355458676815032959e-01 -1.781949698925018311e-01 2.177928537130355835e-01 7.855094969272613525e-02 2.408189922571182251e-01 -1.133535355329513550e-01 -1.608688198029994965e-02 9.335233271121978760e-02 -1.308006495237350464e-01 -2.882850170135498047e-01 -1.529615223407745361e-01 -2.688702195882797241e-02
-2.312959730625152588e-01 -1.775740683078765869e-01 -4.123747721314430237e-02 7.455085217952728271e-02 3.213274106383323669e-02 3.864158317446708679e-02 2.449253946542739868e-01 5.151764750480651855e-01 -2.287289351224899292e-01 3.316627442836761475e-02 -2.551769614219665527e-01 -9.866832196712493896e-02 -1.038762927055358887e-01 -4.611930251121520996e-02 4.938464984297752380e-02 -1.737525612115859985e-01 1.900010854005813599e-01 -3.450578153133392334e-01 -9.145669639110565186e-02 -4.157098382711410522e-02 -6.585842370986938477e-02 2.042888430878520012e-03 5.574807524681091309e-02 -3.453192710876464844e-01 1.494194269180297852e-01 1.560124605894088745e-01 5.734583735466003418e-02 -9.250327199697494507e-02 -7.661734521389007568e-02 -1.550907939672470093e-01 1.267179697751998901e-01 9.763168543577194214e-02
-1.806419193744659424e-01 3.067419826984405518e-01 -3.402251750230789185e-02 -5.433351173996925354e-02 2.291284650564193726e-01 5.042187869548797607e-03 5.360592603683471680e-01 -2.737094834446907043e-02 -1.121925339102745056e-01 1.247856467962265015e-01 -6.327020376920700073e-02 -1.479057818651199341e-01 -1.218778789043426514e-01 1.228689551353454590e-01 1.011173725128173828e-01 4.939248785376548767e-02 -1.150189638137817383e-01 9.869244694709777832e-02 1.279037445783615112e-01 -1.216622069478034973e-01 -1.414179801940917969e-01 1.849904358386993408e-01 1.264203339815139771e-01 -1.418786942958831787e-01 1.481909155845642090e-01 -2.045303583145141602e-02 3.113332688808441162e-01 -7.242913544178009033e-02 7.428398728370666504e-02 1.178796216845512390e-01 2.764567136764526367e-01 -2.588880956172943115e-01
-1.476689893752336502e-02 -9.972970187664031982e-02 1.322130560874938965e-01 5.374915897846221924e-02 2.447348237037658691e-01 -1.556724309921264648e-01 6.244392320513725281e-02 1.434075683355331421e-01 -2.461678534746170044e-02 -1.762650609016418457e-01 -1.784011572599411011e-01 1.582065522670745850e-01 -8.900047838687896729e-02 1.501464843750000000e-01 1.579497754573822021e-02 2.545954100787639618e-02 -4.965292662382125854e-02 -2.268101647496223450e-02 1.855546981096267700e-01 -4.372357577085494995e-02 -1.907369792461395264e-01 -1.844460517168045044e-01 3.016393780708312988e-01 -1.726603657007217407e-01 4.509950280189514160e-01 4.889149218797683716e-02 -8.851613849401473999e-02 -3.859953582286834717e-01 -3.117275238037109375e-01 -1.607207208871841431e-01 1.478378921747207642e-01 5.460411310195922852e-02
-3.273642361164093018e-01 9.563153609633445740e-03 -2.930225729942321777e-01 1.188293844461441040e-01 3.319974616169929504e-02 -2.941304743289947510e-01 3.402244448661804199e-01 2.082742005586624146e-01 -3.126894533634185791e-01 2.957318723201751709e-02 -1.454016417264938354e-01 3.126647695899009705e-02 1.247597038745880127e-01 -1.085425540804862976e-01 -4.635633900761604309e-02 2.466057538986206055e-01 -2.918563783168792725e-02 -7.045947015285491943e-02 -7.016504532657563686e-04 -1.382761285640299320e-03 6.873586028814315796e-02 -2.448494136333465576e-01 1.375183556228876114e-02 -1.975799202919006348e-01 9.395945072174072266e-02 3.130771219730377197e-01 1.463647335767745972e-01 1.901036351919174194e-01 7.108090072870254517e-02 4.502514377236366272e-02 2.256085127592086792e-01 -5.316372215747833252e-02
-4.935836791992187500e-01 1.388700008392333984e-01 6.089334189891815186e-02 -3.296250477433204651e-02 3.573463261127471924e-01 5.276132747530937195e-02 1.518983691930770874e-01 -4.290279000997543335e-02 3.966107219457626343e-02 1.917848438024520874e-01 -2.618978023529052734e-01 -5.825430154800415039e-02 1.973501592874526978e-01 -2.123167552053928375e-02 5.015830695629119873e-02 1.710729300975799561e-01 -1.048820018768310547e-01 -7.119282335042953491e-02 -1.560834497213363647e-01 -1.947699785232543945e-01 -2.653505094349384308e-02 9.788896143436431885e-02 -9.351292625069618225e-03 -3.212188482284545898e-01 1.512614190578460693e-01 2.878486812114715576e-01 1.607836335897445679e-01 -9.576388448476791382e-02 -2.305701375007629395e-01 4.036768525838851929e-02 -5.960651114583015442e-02 6.601864844560623169e-02
-1.489607393741607666e-01 -1.287140250205993652e-01 -1.325022578239440918e-01 4.920619074255228043e-03 -9.582632780075073242e-02 2.645258009433746338e-01 1.531947106122970581e-01 -4.533502086997032166e-02 -2.561981678009033203e-01 2.892920374870300293e-01 -2.820074260234832764e-01 1.222045719623565674e-01 -1.166198849678039551e-01 -1.524064689874649048e-02 1.939837485551834106e-01 -2.679083049297332764e-01 -1.249622628092765808e-01 -5.935566127300262451e-02 -5.519607663154602051e-02 -1.515583544969558716e-01 -1.280038356781005859e-01 -3.798472881317138672e-02 9.189137071371078491e-02 8.122572302818298340e-02 3.522612154483795166e-01 2.996713221073150635e-01 1.026287153363227844e-01 2.151440270245075226e-02 -3.223918005824089050e-02 -3.802987039089202881e-01 -2.634139358997344971e-02 -1.506122201681137085e-01
-9.103626012802124023e-02 -2.007946558296680450e-02 -8.880137652158737183e-02 -5.451187118887901306e-02 5.168882012367248535e-02 -6.323052942752838135e-02 4.058864712715148926e-01 7.930184714496135712e-03 -3.465862944722175598e-02 3.708719611167907715e-01 -8.167958259582519531e-02 -1.256978809833526611e-01 -3.360414505004882812e-01 -6.002305075526237488e-02 1.343656778335571289e-01 -2.065520137548446655e-01 -7.662818580865859985e-02 1.455895602703094482e-01 2.145594507455825806e-01 2.849342487752437592e-02 -2.141286619007587433e-02 -1.471205949783325195e-01 1.289455592632293701e-01 -2.795269191265106201e-01 2.580325603485107422e-01 2.087349891662597656e-01 7.858300954103469849e-02 1.559840142726898193e-01 6.863666325807571411e-02 -1.390803903341293335e-01 3.021352225914597511e-03 -3.391315340995788574e-01
-1.796652078628540039e-01 -3.357110172510147095e-02 -2.752101421356201172e-01 1.912165582180023193e-01 1.728247702121734619e-01 -1.733149886131286621e-01 1.776266247034072876e-01 1.899122893810272217e-01 -4.237198531627655029e-01 -1.026587337255477905e-01 -2.689944505691528320e-01 1.970873773097991943e-01 8.497010916471481323e-02 -6.041104719042778015e-02 -2.909321337938308716e-03 -1.165538728237152100e-01 7.678826153278350830e-02 4.226525500416755676e-02 1.180050373077392578e-01 -1.399958729743957520e-01 -1.693697646260261536e-02 -9.482598304748535156e-02 -1.433791499584913254e-02 -3.412828147411346436e-01 1.179544180631637573e-01 2.950854301452636719e-01 1.513458639383316040e-01 2.528793811798095703e-01 -1.105405315756797791e-01 -8.251992613077163696e-02 1.517474204301834106e-01 6.292735040187835693e-02
-2.316694110631942749e-01 -8.949939906597137451e-02 -2.362938672304153442e-01 -5.360389873385429382e-02 2.230424880981445312e-01 1.129347458481788635e-01 2.015174031257629395e-01 2.206541150808334351e-01 -3.433875143527984619e-01 1.724171936511993408e-01 4.725871980190277100e-02 -3.244307637214660645e-02 8.938990533351898193e-02 3.092685341835021973e-02 -8.405379951000213623e-03 -1.332976273261010647e-03 4.175718873739242554e-02 6.200764328241348267e-02 1.190581023693084717e-01 -1.888417899608612061e-01 -7.304872386157512665e-03 -1.210823357105255127e-01 -6.427221745252609253e-02 -2.758986651897430420e-01 2.521342039108276367e-01 1.823604553937911987e-01 1.476544886827468872e-01 1.901262104511260986e-01 -1.940320432186126709e-01 -2.679125778377056122e-02 1.335860639810562134e-01 4.544060528278350830e-01
-9.764303267002105713e-02 1.085735261440277100e-01 -1.981828063726425171e-01 8.084867149591445923e-02 4.774408414959907532e-02 -4.422192275524139404e-02 2.739757597446441650e-01 1.747895926237106323e-01 -4.407213926315307617e-01 -3.921431023627519608e-03 -1.550960820168256760e-02 -1.494886577129364014e-01 1.710747033357620239e-01 1.896021068096160889e-01 -5.707553401589393616e-02 1.501536369323730469e-01 -3.116690814495086670e-01 4.804104939103126526e-02 1.376204937696456909e-01 -9.763861447572708130e-02 -2.597672939300537109e-01 -1.083834562450647354e-03 2.043018788099288940e-01 -1.296397298574447632e-01 -5.301926657557487488e-02 1.340924650430679321e-01 9.711600095033645630e-02 -2.133522033691406250e-01 -1.650771200656890869e-01 -3.706942498683929443e-01 1.440630257129669189e-01 7.247790694236755371e-03
-2.691518664360046387e-01 -1.266713440418243408e-01 -7.365027070045471191e-02 2.729032747447490692e-02 -2.082227874780073762e-04 -3.819432854652404785e-01 2.226371318101882935e-01 6.884597986936569214e-02 -5.015232786536216736e-02 8.695949614048004150e-02 -1.740733981132507324e-01 1.132437810301780701e-01 -2.851536273956298828e-01 8.448725566267967224e-03 1.862756609916687012e-01 1.782721132040023804e-01 -3.474082350730895996e-01 -3.333242982625961304e-02 1.925099045038223267e-01 1.132441833615303040e-01 -1.421967595815658569e-01 -1.423548460006713867e-01 2.967374622821807861e-01 -2.548491060733795166e-01 7.819025218486785889e-02 2.974548339843750000e-01 1.011589616537094116e-01 8.612375706434249878e-02 9.332776814699172974e-02 -9.024304151535034180e-02 5.466829240322113037e-02 -8.263426274061203003e-02
-1.470227837562561035e-01 -8.889146894216537476e-02 -2.275336384773254395e-01 2.580085694789886475e-01 -2.623218856751918793e-02 1.770255565643310547e-01 1.725347042083740234e-01 1.437586918473243713e-02 -2.510840073227882385e-02 3.700944036245346069e-02 -7.559583336114883423e-02 -9.884458780288696289e-02 -2.543901801109313965e-01 -4.076835513114929199e-02 1.753076612949371338e-01 -8.654844760894775391e-02 -1.612842231988906860e-01 3.062823414802551270e-02 2.840131223201751709e-01 -4.066095650196075439e-01 -2.567462325096130371e-01 1.443430632352828979e-01 4.233976006507873535e-01 -1.673593930900096893e-02 2.063400745391845703e-01 5.450867488980293274e-02 1.208291649818420410e-01 1.540947258472442627e-01 -6.619592756032943726e-02 1.785845756530761719e-01 3.505570348352193832e-03 -9.291337430477142334e-02
-1.217379048466682434e-01 -1.211042180657386780e-01 -1.117316335439682007e-01 8.033810555934906006e-02 3.892717957496643066e-01 8.744555711746215820e-02 1.310670971870422363e-01 2.254497706890106201e-01 5.769039690494537354e-02 -4.509766399860382080e-02 6.584798544645309448e-02 8.084657043218612671e-02 -5.838632956147193909e-02 -3.152725994586944580e-01 1.616827249526977539e-01 -1.263609230518341064e-01 -2.276991903781890869e-01 -1.045706570148468018e-01 1.578192263841629028e-01 -2.317515462636947632e-01 4.528416320681571960e-02 1.041516140103340149e-01 1.500983983278274536e-01 -1.546134948730468750e-01 6.073287129402160645e-02 2.857390940189361572e-01 1.023490950465202332e-01 5.294574797153472900e-02 -3.375834524631500244e-01 -3.515003919601440430e-01 4.617407545447349548e-02 1.557232439517974854e-01
-1.783563643693923950e-01 1.977148354053497314e-01 4.618821665644645691e-02 1.917889714241027832e-02 1.051208749413490295e-01 -4.647089540958404541e-02 1.177688464522361755e-01 5.505043547600507736e-03 -5.017146840691566467e-02 1.290757656097412109e-01 1.016349047422409058e-01 1.072599068284034729e-01 4.012108594179153442e-02 1.944208983331918716e-03 -2.729920148849487305e-01 1.631430536508560181e-01 -2.293192297220230103e-01 -2.020544707775115967e-01 4.558099210262298584e-01 1.109064463526010513e-02 -2.436368316411972046e-01 2.508851327002048492e-02 6.074107438325881958e-02 5.274726077914237976e-02 1.622199863195419312e-01 2.746852338314056396e-01 1.089989542961120605e-01 1.520960479974746704e-01 -3.024117648601531982e-01 -3.007861673831939697e-01 2.400553673505783081e-01 -1.078372225165367126e-01
-5.523500218987464905e-02 4.401148110628128052e-02 9.105850756168365479e-02 -2.179356962442398071e-01 2.550765573978424072e-01 1.301723532378673553e-03 1.075851246714591980e-01 -1.194331645965576172e-01 -2.792757749557495117e-01 -2.349290996789932251e-01 -2.866609692573547363e-01 -1.527797132730484009e-01 -3.272842988371849060e-02 1.779452711343765259e-01 9.148613363504409790e-02 1.680987328290939331e-02 -6.364457309246063232e-02 1.518175601959228516e-01 1.208064183592796326e-01 2.996759116649627686e-02 -1.873174458742141724e-01 -1.920563429594039917e-01 1.975665241479873657e-01 -1.913516074419021606e-01 4.933236539363861084e-01 1.582383364439010620e-02 4.329190775752067566e-02 -1.345148086547851562e-01 -1.681537330150604248e-01 -2.551119625568389893e-01 1.445624381303787231e-01 1.315628457814455032e-02
-7.880777120590209961e-02 1.820899695158004761e-01 -1.564385145902633667e-01 1.579304574988782406e-03 3.675911426544189453e-01 1.045816540718078613e-01 3.274503350257873535e-01 2.581560313701629639e-01 -1.507550626993179321e-01 5.788833647966384888e-02 -6.698644254356622696e-03 -1.001680716872215271e-01 -7.373618334531784058e-02 1.531182378530502319e-01 -1.977144973352551460e-03 4.707737267017364502e-02 -1.654899716377258301e-01 -7.129953056573867798e-02 4.776824414730072021e-01 -1.569860726594924927e-01 -6.947933230549097061e-03 7.289475202560424805e-02 -8.106431923806667328e-03 -5.852866545319557190e-02 1.895088255405426025e-01 -9.077876806259155273e-03 -1.390089746564626694e-03 -3.541935384273529053e-01 1.541567593812942505e-01 -8.394732326269149780e-02 1.962798535823822021e-01 1.550230830907821655e-01
-1.397099792957305908e-01 2.892410457134246826e-01 -3.412083387374877930e-01 1.790577359497547150e-02 2.684592008590698242e-01 5.850889254361391068e-03 -8.947234600782394409e-03 4.933903459459543228e-03 -3.658822774887084961e-01 -1.157666146755218506e-01 -1.625664234161376953e-01 -5.935355648398399353e-02 -1.991551071405410767e-01 -4.112156853079795837e-02 -3.240210562944412231e-02 2.286105602979660034e-01 -8.827100694179534912e-02 -1.182126104831695557e-01 1.391240358352661133e-01 -1.364403963088989258e-01 -6.951907277107238770e-02 6.575064361095428467e-02 -9.824562072753906250e-02 -3.297767341136932373e-01 2.457480728626251221e-01 -1.006598100066184998e-01 6.096031889319419861e-02 -1.024440079927444458e-01 -2.437944710254669189e-01 2.056458406150341034e-02 2.573400139808654785e-01 -1.945836544036865234e-01
4.542485252022743225e-02 -7.003880292177200317e-02 -3.236126154661178589e-02 -3.669005632400512695e-02 2.058110237121582031e-01 3.708683550357818604e-01 4.309587180614471436e-01 -7.466545701026916504e-02 -9.218828380107879639e-02 -1.901078075170516968e-01 -4.631683975458145142e-02 -1.566219329833984375e-01 -9.100626409053802490e-02 1.145264729857444763e-01 1.057954207062721252e-01 3.770523518323898315e-02 -1.092209741473197937e-01 1.161903589963912964e-01 2.896237373352050781e-01 1.422608550637960434e-02 -7.764661312103271484e-02 -8.562048524618148804e-02 -1.093394234776496887e-01 -3.877612054347991943e-01 3.200037777423858643e-02 1.402047723531723022e-01 1.448670625686645508e-01 -3.156049922108650208e-02 -2.811025977134704590e-01 -2.188734263181686401e-01 1.782099157571792603e-01 -1.660520583391189575e-01
-4.667544662952423096e-01 -1.318550109863281250e-01 -6.577653437852859497e-02 2.517457008361816406e-01 1.392124313861131668e-02 7.923070341348648071e-02 2.851976156234741211e-01 2.741536498069763184e-01 -1.474011540412902832e-01 1.129535809159278870e-01 -1.597838401794433594e-01 -1.416782885789871216e-01 -2.388070151209831238e-02 7.696507126092910767e-02 -1.103249415755271912e-01 2.934137359261512756e-02 5.166894569993019104e-02 -1.102435961365699768e-01 8.999431156553328037e-04 1.404124218970537186e-02 3.957879915833473206e-02 5.839043110609054565e-02 3.233690857887268066e-01 -9.013200551271438599e-02 2.077363431453704834e-01 -1.324821710586547852e-01 2.025225609540939331e-01 -7.759097963571548462e-02 -1.372274607419967651e-01 -2.645514905452728271e-01 3.107186853885650635e-01 -9.312377870082855225e-02
-2.304426282644271851e-01 1.417668908834457397e-01 1.826739311218261719e-02 -1.009546667337417603e-01 2.098232880234718323e-02 -2.718124389648437500e-01 2.633645832538604736e-01 2.353359609842300415e-01 -6.543390452861785889e-02 2.507934570312500000e-01 -2.561025023460388184e-01 8.209701627492904663e-02 9.560690820217132568e-02 3.221453353762626648e-02 1.272759139537811279e-01 -2.572901546955108643e-01 -1.649225503206253052e-01 5.927764251828193665e-02 2.619194984436035156e-01 -2.102850079536437988e-01 2.651599049568176270e-02 9.606315195560455322e-02 1.172597110271453857e-01 -2.014740258455276489e-01 1.112885624170303345e-01 2.207249253988265991e-01 -1.051475852727890015e-01 -3.385698497295379639e-01 -1.824423670768737793e-01 1.213090345263481140e-01 -1.445611119270324707e-01 -1.470587849617004395e-01
-3.824076056480407715e-01 2.097445726394653320e-01 1.414115577936172485e-01 7.072383165359497070e-02 3.052899539470672607e-01 6.129077449440956116e-02 -3.146507218480110168e-02 1.770403534173965454e-01 -2.702850699424743652e-01 7.842487655580043793e-03 -2.016019374132156372e-01 -9.678032994270324707e-02 -1.893348842859268188e-01 -1.607474125921726227e-02 -2.080022841691970825e-01 -1.155199855566024780e-01 -6.014887243509292603e-02 -9.009191393852233887e-02 2.891761660575866699e-01 -2.068673819303512573e-01 -5.448247119784355164e-02 -3.041066229343414307e-02 -1.347485184669494629e-01 -1.732687354087829590e-01 2.252437919378280640e-01 1.981856375932693481e-01 1.995981670916080475e-02 3.894799202680587769e-02 1.202267943881452084e-03 1.200497671961784363e-01 1.542119085788726807e-01 3.453892469406127930e-01
-3.131771385669708252e-01 4.398463070392608643e-01 -4.325229674577713013e-02 3.437093198299407959e-01 2.337612062692642212e-01 -2.829116024076938629e-02 3.140757679939270020e-01 -1.686253845691680908e-01 -1.986368000507354736e-01 1.700944639742374420e-02 -1.025761291384696960e-01 4.925474151968955994e-02 -1.155088189989328384e-02 3.197067603468894958e-02 1.776430457830429077e-01 -6.290713697671890259e-02 -2.527733147144317627e-01 -9.255982935428619385e-02 3.191526532173156738e-01 5.205322057008743286e-02 2.678911201655864716e-02 1.785868555307388306e-01 7.961455732583999634e-02 1.072024255990982056e-01 -7.828464731574058533e-03 9.977808222174644470e-03 1.257749926298856735e-02 2.126490883529186249e-02 -1.105070039629936218e-01 -1.028731986880302429e-01 4.401877894997596741e-02 -2.521649599075317383e-01
-9.250851720571517944e-02 -2.266882658004760742e-01 -2.414255887269973755e-01 -1.434386223554611206e-01 4.356252551078796387e-01 -8.521571755409240723e-02 6.107478216290473938e-02 2.949298024177551270e-01 -1.011311486363410950e-01 7.832114398479461670e-02 -1.389870643615722656e-01 1.003290414810180664e-01 -9.449069947004318237e-02 -3.885128721594810486e-02 1.426789313554763794e-01 -1.901053190231323242e-01 -2.667623460292816162e-01 -2.976358532905578613e-01 1.612267792224884033e-01 -2.166722118854522705e-01 2.492082566022872925e-01 4.134137183427810669e-02 -2.386544086039066315e-02 -1.150639429688453674e-01 1.608337610960006714e-01 7.644361257553100586e-02 1.825674474239349365e-01 -5.396065860986709595e-02 -2.796195149421691895e-01 1.455507474020123482e-03 -5.789444968104362488e-02 -3.099383786320686340e-02
-2.010638862848281860e-01 6.637703627347946167e-02 -2.983461320400238037e-01 8.594043552875518799e-03 7.464117556810379028e-02 2.743438482284545898e-01 1.765688359737396240e-01 -3.353872150182723999e-02 -1.197425946593284607e-01 1.018540635704994202e-01 -2.305628806352615356e-01 -9.490942955017089844e-02 6.560961902141571045e-02 1.577096246182918549e-02 -2.091375142335891724e-01 1.830567792057991028e-02 -1.171069741249084473e-01 -1.652242541313171387e-01 -2.402528375387191772e-01 -1.439417451620101929e-01 -4.466955363750457764e-02 -1.608003079891204834e-01 3.205743432044982910e-01 -1.722700744867324829e-01 3.490978181362152100e-01 3.457039296627044678e-01 -3.671042993664741516e-02 5.434659868478775024e-02 1.136073172092437744e-01 -1.936313360929489136e-01 2.028605490922927856e-01 2.132312394678592682e-02
3.481527790427207947e-02 1.102938950061798096e-01 5.691385641694068909e-02 -3.987553715705871582e-02 3.300448879599571228e-02 -5.955724790692329407e-02 2.606981396675109863e-01 1.709099709987640381e-01 -1.410159468650817871e-01 -2.409457042813301086e-02 -2.548411488533020020e-01 1.269577294588088989e-01 1.901848018169403076e-01 5.329135432839393616e-02 9.779567271471023560e-02 -2.058694362640380859e-01 -7.486329972743988037e-02 -1.860217936336994171e-02 3.480665087699890137e-01 -1.565767824649810791e-01 -2.562791109085083008e-01 -2.096611820161342621e-02 2.069358527660369873e-02 -1.866972744464874268e-01 1.812695264816284180e-01 2.277558147907257080e-01 -1.553463190793991089e-01 -3.164705634117126465e-01 -4.320730566978454590e-01 1.421607583761215210e-01 -1.317730098962783813e-01 -3.465402871370315552e-02
-3.261447325348854065e-02 -1.254940927028656006e-01 5.441757291555404663e-02 1.693271398544311523e-01 6.046566739678382874e-02 1.002829056233167648e-02 3.351095318794250488e-01 3.015497326850891113e-01 -1.240088045597076416e-01 1.746020615100860596e-01 -2.479402720928192139e-01 -1.507177650928497314e-01 1.282964944839477539e-01 -7.917945832014083862e-02 -5.042230710387229919e-02 -4.600483551621437073e-02 4.066914319992065430e-02 -3.127703666687011719e-01 5.968094617128372192e-02 -1.573136597871780396e-01 -2.180414944887161255e-01 -2.766315639019012451e-01 3.958035409450531006e-01 -1.521822214126586914e-01 6.260754913091659546e-02 6.932886689901351929e-02 2.014134079217910767e-01 -9.038680046796798706e-02 -1.099362149834632874e-01 -1.116370260715484619e-01 2.565033435821533203e-01 -8.742429316043853760e-02
-8.537909388542175293e-02 -8.896625787019729614e-02 -1.131226718425750732e-01 1.894053518772125244e-01 1.609217226505279541e-01 6.510965526103973389e-02 2.913891077041625977e-01 5.718188360333442688e-02 2.908535860478878021e-02 1.021891236305236816e-01 -1.564416736364364624e-01 -1.085264608263969421e-01 -3.219214677810668945e-01 -1.103859469294548035e-01 4.280443862080574036e-02 -2.868015766143798828e-01 -1.172006428241729736e-01 -7.446656376123428345e-02 3.301996886730194092e-01 -1.253714859485626221e-01 1.230282783508300781e-01 1.475840955972671509e-01 -1.823263764381408691e-01 -3.380456864833831787e-01 1.174266785383224487e-01 7.872657477855682373e-02 8.721630275249481201e-02 9.377546608448028564e-02 -1.138626337051391602e-01 -3.861110210418701172e-01 2.016525417566299438e-01 5.293511971831321716e-02
-1.670453101396560669e-01 5.222515389323234558e-02 -2.196627110242843628e-01 4.821936413645744324e-02 1.935230568051338196e-02 -1.968107521533966064e-01 7.234811782836914062e-02 -6.660296767950057983e-02 -3.179242834448814392e-02 3.525329381227493286e-02 -2.761347293853759766e-01 1.805502474308013916e-01 -5.053946375846862793e-02 -1.670082360506057739e-01 -1.168382260948419571e-02 1.560445427894592285e-01 -2.671727836132049561e-01 -3.080350160598754883e-01 1.509221792221069336e-01 1.798971444368362427e-01 1.557137351483106613e-02 2.800612337887287140e-02 3.759889006614685059e-01 -3.875437676906585693e-01 1.957663893699645996e-01 1.325208097696304321e-01 -9.667291492223739624e-02 -2.581397294998168945e-01 -1.511212438344955444e-01 -1.181124895811080933e-01 -6.903500109910964966e-02 -1.287005990743637085e-01
-1.741917878389358521e-01 5.139503255486488342e-02 -2.412991374731063843e-01 -1.467661708593368530e-01 2.902273237705230713e-01 -6.236083805561065674e-02 1.265675425529479980e-01 -3.981201723217964172e-02 -2.416017055511474609e-01 -6.959974020719528198e-02 9.880576282739639282e-02 6.578223407268524170e-02 2.917732000350952148e-01 -2.140537202358245850e-01 1.210730820894241333e-01 -1.634996682405471802e-01 -2.766081392765045166e-01 -8.005569130182266235e-02 1.059905737638473511e-01 -4.156586825847625732e-01 -2.374196425080299377e-02 -2.037396430969238281e-01 1.722737550735473633e-01 -2.304368764162063599e-01 1.690310612320899963e-02 1.103482767939567566e-01 2.916572093963623047e-01 -4.385620355606079102e-02 -1.512839645147323608e-01 -1.315203756093978882e-01 -2.145648561418056488e-02 1.912320498377084732e-03
-2.824448049068450928e-01 2.030023932456970215e-01 -2.265062555670738220e-02 6.249958649277687073e-02 -8.240728080272674561e-02 1.696521341800689697e-01 3.738395869731903076e-01 2.044945023953914642e-02 -3.395880460739135742e-01 2.983008921146392822e-01 -1.318047493696212769e-01 1.916106790304183960e-01 -7.175115495920181274e-02 -9.256649762392044067e-02 -9.629335254430770874e-02 -7.406066358089447021e-02 1.609779298305511475e-01 -1.516166031360626221e-01 2.164637483656406403e-02 -2.457180917263031006e-01 1.705373823642730713e-02 -1.158576384186744690e-01 1.244804635643959045e-01 -1.392372548580169678e-01 1.060912162065505981e-01 1.775161474943161011e-01 9.656938910484313965e-02 -3.911834955215454102e-02 7.380496710538864136e-03 -4.384773671627044678e-01 1.714906655251979828e-02 -8.605793118476867676e-02
-2.211174219846725464e-01 -6.512013077735900879e-02 -7.931491732597351074e-02 1.755233407020568848e-01 1.470346301794052124e-01 -3.584728389978408813e-02 1.598735898733139038e-01 2.979653179645538330e-01 -4.222276508808135986e-01 -6.886377185583114624e-02 -1.417830139398574829e-01 5.603303760290145874e-02 -4.627400636672973633e-02 5.005742609500885010e-02 -1.413070708513259888e-01 -1.239238530397415161e-01 -1.460067629814147949e-01 -5.795739591121673584e-02 9.355908632278442383e-02 3.793447837233543396e-02 2.750397101044654846e-02 -6.901520490646362305e-02 -4.508483037352561951e-02 -3.130046129226684570e-01 3.236548230051994324e-02 1.549937874078750610e-01 2.008943073451519012e-02 1.523008197546005249e-01 -1.543006002902984619e-01 -2.328380793333053589e-01 4.674748182296752930e-01 2.016669809818267822e-01
-1.553266942501068115e-01 -1.507745236158370972e-01 -5.015815421938896179e-02 2.363084405660629272e-01 4.711683839559555054e-02 -1.239587292075157166e-01 2.768654525279998779e-01 1.292787939310073853e-01 3.348555043339729309e-02 -3.992526791989803314e-03 -2.183867245912551880e-01 -6.579860299825668335e-02 -4.306211322546005249e-02 -1.723626852035522461e-01 9.222786128520965576e-02 1.037197113037109375e-01 -1.561458259820938110e-01 8.557935804128646851e-02 4.503254890441894531e-01 -9.663120657205581665e-02 -2.531776130199432373e-01 6.231969688087701797e-03 -1.065968200564384460e-01 -4.335974156856536865e-01 9.131112694740295410e-02 1.234339103102684021e-01 5.137909948825836182e-02 -2.878626883029937744e-01 -1.006799750030040741e-02 -1.986045986413955688e-01 1.174581199884414673e-01 -1.004004552960395813e-01
-4.678725823760032654e-02 7.617621123790740967e-02 -1.376125663518905640e-01 -1.468702256679534912e-01 3.724874258041381836e-01 1.282795239239931107e-02 2.280672490596771240e-01 2.141466438770294189e-01 -2.203003764152526855e-01 1.651713997125625610e-01 -1.959741562604904175e-01 -3.697716444730758667e-02 9.668570011854171753e-02 1.797391772270202637e-01 1.850976049900054932e-02 -6.070426106452941895e-02 -3.200108706951141357e-01 4.026441276073455811e-02 3.612333238124847412e-01 -1.542415469884872437e-01 -1.894482523202896118e-01 5.990271642804145813e-02 1.932305991649627686e-01 -1.400220245122909546e-01 8.774148672819137573e-02 -1.072447896003723145e-01 1.870264410972595215e-01 -1.769884675741195679e-01 6.854889541864395142e-02 1.740229427814483643e-01 2.789173722267150879e-01 -2.081749774515628815e-02
-1.911723613739013672e-01 8.369989693164825439e-02 3.575159609317779541e-02 1.243040040135383606e-01 2.140337526798248291e-01 -8.507465571165084839e-02 4.638722538948059082e-01 -7.421537488698959351e-02 -1.979449838399887085e-01 3.054985031485557556e-02 -7.696683704853057861e-02 -2.074517458677291870e-01 6.469928775914013386e-04 -1.720916479825973511e-01 -8.895641565322875977e-02 -8.036845177412033081e-02 -1.518222391605377197e-01 3.291653096675872803e-02 -1.013987418264150620e-02 1.783399879932403564e-01 -2.624910175800323486e-01 1.856254488229751587e-01 6.833091378211975098e-02 -1.799317896366119385e-01 3.037250041961669922e-02 5.452410876750946045e-02 2.915034890174865723e-01 -1.223925501108169556e-02 -1.858298033475875854e-01 -1.680093407630920410e-01 2.012373358011245728e-01 -3.797369003295898438e-01
-2.451129555702209473e-01 -1.173138245940208435e-01 -1.878435015678405762e-01 -4.639239981770515442e-02 2.963760495185852051e-01 2.455216348171234131e-01 1.024706885218620300e-01 2.465660274028778076e-01 2.381089925765991211e-01 -1.306875497102737427e-01 9.179253131151199341e-03 6.231840699911117554e-02 -1.775744855403900146e-01 -3.305065035820007324e-01 1.453930139541625977e-01 3.471881896257400513e-02 -2.055848985910415649e-01 -3.357151150703430176e-02 2.526003420352935791e-01 -1.639210283756256104e-01 1.124791577458381653e-01 1.488982420414686203e-02 1.286002099514007568e-01 -1.080205962061882019e-01 1.531156301498413086e-01 2.026660442352294922e-01 1.846576631069183350e-01 1.974603980779647827e-01 -3.046084046363830566e-01 -1.005270183086395264e-01 1.126948446035385132e-01 -1.011197362095117569e-02
-6.439481675624847412e-02 1.787110865116119385e-01 -3.156516253948211670e-01 -1.389598194509744644e-02 5.612211301922798157e-02 3.663728758692741394e-02 1.007858365774154663e-01 2.106210291385650635e-01 -4.641570448875427246e-01 -8.593979477882385254e-02 3.694668179377913475e-03 -9.602937102317810059e-02 -7.594252005219459534e-03 6.244738772511482239e-02 -1.482739448547363281e-01 4.283487424254417419e-02 -3.628350496292114258e-01 4.681496322154998779e-02 8.946129679679870605e-02 -8.073284476995468140e-02 -2.136311978101730347e-01 -8.592338860034942627e-02 2.387406826019287109e-01 -1.945463120937347412e-01 4.817478358745574951e-02 1.971412748098373413e-01 8.548206835985183716e-02 -2.610826492309570312e-01 -1.824482977390289307e-01 -2.125594615936279297e-01 1.548791974782943726e-01 -1.728981137275695801e-01
-4.162369668483734131e-02 1.486581265926361084e-01 -2.835016846656799316e-01 -4.286728799343109131e-02 -9.250257164239883423e-03 2.317568808794021606e-01 2.665231227874755859e-01 7.112029939889907837e-02 -1.788515001535415649e-01 -9.333176165819168091e-02 -6.660041213035583496e-02 -5.424610152840614319e-02 -2.437839359045028687e-01 -9.663505479693412781e-03 -1.382385790348052979e-01 1.676996499300003052e-01 -7.264212518930435181e-02 -2.292324900627136230e-01 3.856069147586822510e-01 -6.384607404470443726e-02 -8.915009908378124237e-03 1.132384762167930603e-01 9.671071171760559082e-02 -2.334855943918228149e-01 3.563885092735290527e-01 1.055140197277069092e-01 2.050997614860534668e-01 -2.457438260316848755e-01 -1.686191707849502563e-01 1.859091371297836304e-01 -3.965272754430770874e-02 -1.292311400175094604e-01
-7.809499651193618774e-02 -1.616863720118999481e-02 -1.204756870865821838e-01 -4.863948002457618713e-02 2.249491512775421143e-01 1.242219656705856323e-02 5.345704555511474609e-01 2.226469367742538452e-01 -9.263253957033157349e-02 3.229808434844017029e-02 -1.289705485105514526e-01 6.044204160571098328e-02 -1.831213980913162231e-01 1.920293271541595459e-02 1.079664379358291626e-01 1.458078473806381226e-01 -1.560840308666229248e-01 -1.587532013654708862e-01 1.601147651672363281e-01 1.032000407576560974e-01 -2.476082146167755127e-01 4.922549799084663391e-02 3.418595716357231140e-02 9.423010796308517456e-02 1.270932704210281372e-01 3.122409060597419739e-02 -2.935958653688430786e-02 3.004361689090728760e-01 1.829029470682144165e-01 3.377440944314002991e-02 3.211857080459594727e-01 -2.971492409706115723e-01
-1.875401884317398071e-01 3.096246421337127686e-01 5.056948587298393250e-02 8.740734308958053589e-02 2.727860808372497559e-01 -1.113143842667341232e-02 3.436968624591827393e-01 2.335557192564010620e-01 -1.960561126470565796e-01 1.653636246919631958e-01 -1.602170802652835846e-02 -6.181783229112625122e-02 1.505140364170074463e-01 4.687821120023727417e-02 -1.892761588096618652e-01 1.839167624711990356e-01 -6.715282052755355835e-02 2.301377058029174805e-01 4.245852530002593994e-01 1.229379847645759583e-01 -2.499144524335861206e-01 -1.436169892549514771e-01 -1.231786049902439117e-02 -5.101265385746955872e-02 1.018960848450660706e-01 4.845776781439781189e-02 1.882581710815429688e-01 -8.874318003654479980e-02 -8.702806383371353149e-02 -2.038092911243438721e-02 1.823391020298004150e-01 -1.058643907308578491e-01
-3.664369583129882812e-01 7.878519594669342041e-02 -4.698388278484344482e-02 -1.371230185031890869e-01 2.401406466960906982e-01 9.795824438333511353e-02 -6.653767079114913940e-02 3.578964620828628540e-02 -1.483383625745773315e-01 2.467379570007324219e-01 -3.530709445476531982e-01 -1.649964898824691772e-01 2.611058354377746582e-01 -1.108864769339561462e-01 -1.110463440418243408e-01 5.850647110491991043e-03 6.066110916435718536e-03 1.297013610601425171e-01 5.457757413387298584e-02 -9.248774498701095581e-02 7.986283302307128906e-02 -9.030345082283020020e-02 -1.920902878046035767e-01 -2.958930432796478271e-01 3.627680838108062744e-01 2.367589622735977173e-01 1.583519726991653442e-01 -3.201062232255935669e-02 -1.497820764780044556e-01 -1.044619549065828323e-02 4.706029593944549561e-02 1.789995282888412476e-01
-9.448980540037155151e-02 2.065644711256027222e-01 7.163229584693908691e-02 1.021194308996200562e-01 1.417688429355621338e-01 -8.954892866313457489e-03 4.154378175735473633e-01 2.069658041000366211e-02 -1.417005360126495361e-01 2.209677994251251221e-01 -4.671951010823249817e-02 -1.443821042776107788e-01 9.175474196672439575e-02 1.078379452228546143e-01 -1.541189756244421005e-02 1.019011288881301880e-01 -2.666107714176177979e-01 1.788753271102905273e-02 4.301265478134155273e-01 -3.894375637173652649e-03 -3.352155387401580811e-01 -7.657116651535034180e-02 8.197933435440063477e-02 -9.852445125579833984e-02 2.388302683830261230e-01 -4.020678251981735229e-02 3.785956501960754395e-01 -1.352496147155761719e-01 1.558696106076240540e-02 -5.691196024417877197e-02 1.631570793688297272e-02 4.389101639389991760e-02
-1.225160956382751465e-01 -3.901200369000434875e-02 -1.507878452539443970e-01 -1.841307878494262695e-01 2.193012535572052002e-01 4.113906621932983398e-02 -4.434715211391448975e-02 9.551738947629928589e-02 -3.381072878837585449e-01 4.118863865733146667e-02 -1.928420364856719971e-01 -9.892451018095016479e-02 -3.893757462501525879e-01 6.467053294181823730e-02 -6.048380583524703979e-02 1.044245902448892593e-02 5.683224275708198547e-02 -1.259817630052566528e-01 3.965297937393188477e-01 -2.905912101268768311e-01 -3.346876502037048340e-01 -2.760236561298370361e-01 1.242492124438285828e-01 9.558471292257308960e-02 -2.263163588941097260e-02 1.178749874234199524e-01 6.386529654264450073e-03 1.849417537450790405e-01 1.217775419354438782e-02 -6.231347844004631042e-02 -1.985185034573078156e-02 -1.294793784618377686e-01
-3.984926939010620117e-01 1.281744241714477539e-01 2.932578092440962791e-03 1.629096120595932007e-01 -1.196213960647583008e-01 -2.105011790990829468e-02 3.945384919643402100e-01 2.299623340368270874e-01 -2.882537245750427246e-01 1.239444091916084290e-01 -1.273555606603622437e-01 -2.888200059533119202e-02 -1.266691982746124268e-01 2.240613847970962524e-01 -1.994821131229400635e-01 7.816719263792037964e-02 2.388337850570678711e-01 -4.254550114274024963e-02 9.865477681159973145e-02 -3.037350252270698547e-02 2.146657407283782959e-01 8.975465781986713409e-03 4.074765145778656006e-01 -1.243381644599139690e-03 1.022688671946525574e-01 6.367722153663635254e-02 6.912487745285034180e-02 -4.900886863470077515e-02 -1.161618158221244812e-01 -9.590715169906616211e-02 1.343834102153778076e-01 -5.586734786629676819e-02
-2.324396222829818726e-01 -2.192080914974212646e-01 -3.590759634971618652e-01 -1.043697297573089600e-01 6.008888408541679382e-02 2.551012337207794189e-01 1.728312373161315918e-01 -1.030627116560935974e-01 -1.454405933618545532e-01 7.233589142560958862e-02 -2.507027052342891693e-02 1.074913367629051208e-01 -1.029638648033142090e-01 -5.905656516551971436e-02 2.865146696567535400e-01 -1.143138036131858826e-01 -2.076958417892456055e-01 -3.844802500680088997e-03 1.361439526081085205e-01 -1.981209814548492432e-01 -2.095174193382263184e-01 -1.131150797009468079e-01 -1.015854626893997192e-01 -3.633359819650650024e-02 2.278098613023757935e-01 5.941568315029144287e-02 1.151634454727172852e-01 9.836208820343017578e-02 -1.122796982526779175e-01 -4.691245257854461670e-01 -1.399044394493103027e-01 3.464925661683082581e-02
-3.915377259254455566e-01 4.917276278138160706e-02 -3.210555315017700195e-01 -1.305334717035293579e-01 -1.026544161140918732e-02 -1.305123120546340942e-01 3.785514831542968750e-01 1.667613089084625244e-01 2.592247165739536285e-02 2.234525680541992188e-01 -2.596023678779602051e-01 -1.950846463441848755e-01 -5.604469776153564453e-02 -1.440621614456176758e-01 1.729662567377090454e-01 3.832282871007919312e-02 -2.713962495326995850e-01 4.109939560294151306e-02 -1.449822187423706055e-01 -6.749968975782394409e-02 2.101758569478988647e-01 -9.578128904104232788e-02 2.871484160423278809e-01 5.898778140544891357e-02 1.098061427474021912e-01 2.206918448209762573e-01 -7.023159414529800415e-02 -1.236860826611518860e-01 -2.815564349293708801e-02 4.808350652456283569e-02 6.930417148396372795e-04 1.669898256659507751e-02
1.159350126981735229e-01 1.116838529706001282e-01 -1.427870392799377441e-01 -9.545768797397613525e-02 2.768224775791168213e-01 1.200938597321510315e-01 7.514107972383499146e-02 9.218413382768630981e-02 -5.759750679135322571e-02 -4.992435127496719360e-02 -1.713133007287979126e-01 9.143120050430297852e-02 -7.100252062082290649e-02 8.501334488391876221e-02 2.107513993978500366e-01 -2.355888336896896362e-01 -1.763394773006439209e-01 -2.395868450403213501e-01 2.261657714843750000e-01 3.635912761092185974e-02 -9.355831891298294067e-02 -2.718853056430816650e-01 2.618585228919982910e-01 -5.701909586787223816e-02 6.523226946592330933e-02 3.762320578098297119e-01 2.096477597951889038e-01 2.274313122034072876e-01 -1.276239454746246338e-01 -1.381023675203323364e-01 -6.904967129230499268e-02 -3.265062272548675537e-01
-4.239707589149475098e-01 -1.938982158899307251e-01 -8.256104588508605957e-02 1.820925623178482056e-01 -6.549660861492156982e-02 2.279995940625667572e-02 2.473950535058975220e-01 1.163059547543525696e-01 -1.614921689033508301e-01 1.519460976123809814e-01 -1.522786170244216919e-01 -2.950351238250732422e-01 5.552349612116813660e-02 1.469161063432693481e-01 -8.990956842899322510e-02 -9.876524657011032104e-02 1.167091950774192810e-01 -1.386585980653762817e-01 4.241667315363883972e-02 9.534359723329544067e-02 1.012473255395889282e-01 -5.243271216750144958e-02 2.754167914390563965e-01 -2.687013745307922363e-01 3.613332509994506836e-01 1.772180199623107910e-02 2.271520644426345825e-01 2.208586316555738449e-03 2.844783477485179901e-02 -1.867788434028625488e-01 1.363663226366043091e-01 -1.402419507503509521e-01
-1.808126568794250488e-01 3.470010682940483093e-02 -3.435722887516021729e-01 -7.483913097530603409e-03 3.516253083944320679e-02 -1.228322386741638184e-01 2.519598603248596191e-01 4.190864041447639465e-03 -1.448325216770172119e-01 -1.417610794305801392e-01 -2.245525121688842773e-01 1.108429282903671265e-01 -2.579934895038604736e-01 -7.300724834203720093e-02 -1.375595778226852417e-01 1.531736105680465698e-01 1.613802015781402588e-01 1.021864861249923706e-01 2.761391401290893555e-01 1.353797037154436111e-02 -3.344982117414474487e-02 1.187020167708396912e-01 3.644767682999372482e-03 -2.456537485122680664e-01 4.747321605682373047e-01 -2.883435413241386414e-02 -3.119104309007525444e-03 -3.079272806644439697e-01 -1.222146376967430115e-01 -7.971504703164100647e-03 1.462296843528747559e-01 -6.494066864252090454e-02
-1.029876545071601868e-01 -2.304583191871643066e-01 -2.344309836626052856e-01 6.264247000217437744e-02 2.903549373149871826e-01 3.701523691415786743e-02 1.992787271738052368e-01 2.104985266923904419e-01 -2.209344133734703064e-02 -1.487364470958709717e-01 1.506730820983648300e-02 4.335810616612434387e-02 -1.182048991322517395e-01 -1.442024856805801392e-01 2.583509683609008789e-01 -4.513953998684883118e-02 -1.456793025135993958e-02 -2.278823107481002808e-01 2.546807192265987396e-02 -6.517820805311203003e-02 1.432887017726898193e-01 2.004086673259735107e-01 -2.782896533608436584e-02 -2.457623332738876343e-01 6.708768755197525024e-02 2.244165241718292236e-01 1.916957050561904907e-01 8.231324609369039536e-04 -4.332283437252044678e-01 -2.838656008243560791e-01 2.001891881227493286e-01 2.395346201956272125e-02
-2.512040138244628906e-01 2.880790643393993378e-02 -1.179051697254180908e-01 6.967274844646453857e-02 -1.516179181635379791e-02 2.166898250579833984e-01 2.891888022422790527e-01 7.217385619878768921e-02 -1.643263995647430420e-01 1.424496807157993317e-02 -6.516322027891874313e-03 -2.043730169534683228e-01 4.094423726201057434e-02 8.920714259147644043e-02 1.970680058002471924e-01 -1.505674719810485840e-01 -2.491097450256347656e-01 1.927273273468017578e-01 3.716352880001068115e-01 -3.107436001300811768e-01 -1.271789520978927612e-01 -3.107134103775024414e-01 2.747052581980824471e-03 -9.245909005403518677e-02 -5.958016961812973022e-02 2.019101828336715698e-01 -8.062324672937393188e-02 -6.246041879057884216e-02 -2.712694108486175537e-01 9.324696660041809082e-02 -2.162954509258270264e-01 -4.687498509883880615e-02
-3.665973544120788574e-01 -1.562076713889837265e-02 -2.729155421257019043e-01 2.523612976074218750e-01 -5.149287357926368713e-02 -2.118134945631027222e-01 3.697976469993591309e-01 1.849778145551681519e-01 -2.891488671302795410e-01 -6.554827094078063965e-02 -2.928005158901214600e-01 5.112025886774063110e-02 -8.078475296497344971e-02 -2.264251857995986938e-01 1.712496276013553143e-03 1.280536353588104248e-01 6.071528419852256775e-02 -1.800199598073959351e-01 1.299274265766143799e-01 -7.520547509193420410e-02 9.896624833345413208e-02 -1.155716329813003540e-01 8.253051899373531342e-03 -2.603483200073242188e-01 6.102668121457099915e-02 2.033316195011138916e-01 7.252778857946395874e-02 1.225811466574668884e-01 5.271728336811065674e-02 -7.669918239116668701e-02 1.532416790723800659e-01 1.055227816104888916e-01
-3.079016208648681641e-01 1.171955764293670654e-01 -1.656908392906188965e-01 2.839728891849517822e-01 9.688791632652282715e-02 1.162760928273200989e-01 4.697804749011993408e-01 3.147506713867187500e-01 -1.447163373231887817e-01 -8.853881619870662689e-03 -6.351891905069351196e-02 1.510361433029174805e-01 2.049035020172595978e-02 -4.227275773882865906e-02 1.379958540201187134e-01 -9.868676215410232544e-02 -7.958550006151199341e-02 -1.924034804105758667e-01 -1.081557795405387878e-01 -1.102823615074157715e-01 -3.633957207202911377e-01 -1.135744601488113403e-01 6.772196386009454727e-03 -1.562049090862274170e-01 6.244528293609619141e-02 -4.896415863186120987e-03 -4.204401001334190369e-02 -3.309067338705062866e-02 2.404938936233520508e-01 -4.394090548157691956e-02 3.995520249009132385e-02 -2.389083653688430786e-01
-3.436986207962036133e-01 2.769786491990089417e-02 -2.908562310039997101e-02 7.271325588226318359e-02 1.264999359846115112e-01 -2.061501145362854004e-01 6.523127108812332153e-02 1.800084412097930908e-01 8.302431553602218628e-02 8.466665446758270264e-02 -1.887321919202804565e-01 2.334625273942947388e-01 -5.976310744881629944e-02 -1.462663412094116211e-01 1.021706536412239075e-01 3.379856003448367119e-03 -3.232342302799224854e-01 -1.790180429816246033e-02 1.576564759016036987e-01 2.912831008434295654e-01 -6.022301316261291504e-02 7.828546315431594849e-02 2.713316082954406738e-01 -4.391243159770965576e-01 2.992361485958099365e-01 1.547185033559799194e-01 3.705331310629844666e-02 -2.464697882533073425e-02 -6.513090431690216064e-02 -1.267379671335220337e-01 9.408355504274368286e-02 -6.989612430334091187e-02
-6.002210825681686401e-02 -2.368836104869842529e-01 -8.241130411624908447e-02 2.544945776462554932e-01 4.688440263271331787e-02 7.404533773660659790e-02 1.995907723903656006e-01 1.618961989879608154e-01 -3.192513883113861084e-01 -6.810820847749710083e-02 -2.463654428720474243e-01 1.308830231428146362e-01 -2.273683249950408936e-01 5.597187206149101257e-02 -1.055806968361139297e-02 1.220287084579467773e-01 8.815996348857879639e-02 -3.673090413212776184e-02 2.774389088153839111e-01 -4.272213205695152283e-02 6.458466500043869019e-02 3.825432062149047852e-02 -1.259455084800720215e-01 -3.378883600234985352e-01 2.511433064937591553e-01 2.392345666885375977e-01 1.119023859500885010e-01 1.195211336016654968e-01 -5.993478372693061829e-02 -2.170611619949340820e-01 3.452677130699157715e-01 -1.277248188853263855e-02
-4.844656586647033691e-02 2.666058242321014404e-01 -1.757980585098266602e-01 1.079283431172370911e-01 1.418720632791519165e-01 -5.516299232840538025e-02 3.564926683902740479e-01 1.272500585764646530e-02 -4.545444622635841370e-02 3.232153654098510742e-01 6.936226785182952881e-02 -8.835551142692565918e-02 3.209402039647102356e-02 2.513719024136662483e-03 1.544193364679813385e-02 -7.428354769945144653e-02 -2.096684277057647705e-01 8.766639232635498047e-02 4.829248785972595215e-01 2.531407214701175690e-02 -2.082394063472747803e-01 -8.192986994981765747e-02 4.123880341649055481e-02 -7.556315511465072632e-02 2.826417982578277588e-01 -7.838933914899826050e-02 3.441437184810638428e-01 -1.719841063022613525e-01 3.187515214085578918e-02 -9.431941062211990356e-02 4.834568500518798828e-02 1.355442702770233154e-01
-3.592219203710556030e-02 1.143195033073425293e-01 -6.914223078638315201e-03 -2.316978871822357178e-01 5.587173998355865479e-02 -3.353401646018028259e-02 8.579111844301223755e-02 -9.173978865146636963e-02 -3.484984040260314941e-01 -1.499070376157760620e-01 -2.864994406700134277e-01 8.995913714170455933e-02 -9.368775784969329834e-02 4.700492694973945618e-02 1.236545965075492859e-01 7.906652241945266724e-02 -4.540699720382690430e-02 1.242263838648796082e-01 1.145976707339286804e-01 -7.892706990242004395e-02 -3.251759707927703857e-01 -1.334003955125808716e-01 2.662505209445953369e-01 -1.433635503053665161e-01 5.491265654563903809e-01 1.952168717980384827e-02 -1.480117291212081909e-01 1.724326796829700470e-02 -1.885618418455123901e-01 -1.542574465274810791e-01 7.922025769948959351e-02 -6.060971692204475403e-02
-1.409055888652801514e-01 8.769018203020095825e-02 -1.134929060935974121e-02 -1.391039602458477020e-02 5.339656397700309753e-02 -1.419593542814254761e-01 7.679272443056106567e-02 3.525065183639526367e-01 -3.202049434185028076e-02 -1.008398756384849548e-01 -8.066469430923461914e-02 -4.021442234516143799e-01 9.177941083908081055e-02 -1.770433038473129272e-01 -1.867734044790267944e-01 -1.760443598031997681e-01 -2.410029023885726929e-01 -2.199411243200302124e-01 1.425191164016723633e-01 -1.823729425668716431e-01 2.930138073861598969e-02 -1.996200829744338989e-01 -5.542855337262153625e-02 -3.873762860894203186e-02 4.183597564697265625e-01 1.281180232763290405e-01 -8.798048645257949829e-02 2.009663134813308716e-01 -2.681977152824401855e-01 -1.220740284770727158e-02 9.399197995662689209e-02 -9.010684490203857422e-02
-2.901294231414794922e-01 -1.444271802902221680e-01 2.188125066459178925e-02 2.134682536125183105e-01 -6.179694086313247681e-03 -8.800254762172698975e-02 2.266913205385208130e-01 2.563871443271636963e-01 -8.963641524314880371e-02 -1.823920756578445435e-02 -1.737164109945297241e-01 -1.779157519340515137e-01 6.816914677619934082e-02 3.512728214263916016e-02 2.117519080638885498e-02 -1.851004920899868011e-02 1.797889471054077148e-01 -3.750449419021606445e-01 1.769812963902950287e-02 -2.449814463034272194e-03 -1.534551680088043213e-01 -3.087499737739562988e-01 2.800208926200866699e-01 -2.175003886222839355e-01 1.248844712972640991e-01 1.028948649764060974e-01 1.758150458335876465e-01 -1.061958000063896179e-01 -1.477026343345642090e-01 -2.022846937179565430e-01 8.405712991952896118e-02 -3.017837703227996826e-01
-5.434866994619369507e-02 -2.378299385309219360e-01 3.910513594746589661e-02 1.938244998455047607e-01 2.896362915635108948e-03 -7.041180133819580078e-02 7.464951276779174805e-02 3.026897609233856201e-01 -4.269989207386970520e-02 -2.499117702245712280e-01 -2.374120652675628662e-01 -4.855062812566757202e-02 1.598372459411621094e-01 -1.924733966588973999e-01 1.825741827487945557e-01 5.751677975058555603e-02 -8.014022558927536011e-02 1.281692087650299072e-01 2.220214456319808960e-01 -2.405131980776786804e-02 -2.111219167709350586e-01 3.898471593856811523e-02 3.772706165909767151e-02 -1.875422149896621704e-01 3.506762385368347168e-01 2.618780434131622314e-01 1.070411205291748047e-01 -3.660193681716918945e-01 -1.908692419528961182e-01 -8.956474810838699341e-02 1.277363598346710205e-01 -1.543661952018737793e-01
-1.145034059882164001e-01 5.881543271243572235e-03 -2.364627867937088013e-01 1.653039008378982544e-01 -1.951158642768859863e-01 3.211854398250579834e-01 2.307287454605102539e-01 2.834283113479614258e-01 -3.499480485916137695e-01 -5.440220609307289124e-02 -1.086599677801132202e-01 -3.078148663043975830e-01 -2.572876028716564178e-02 -2.680031210184097290e-02 3.909429162740707397e-02 1.680070012807846069e-01 -9.670578688383102417e-02 -2.686461210250854492e-01 -5.319893732666969299e-02 -2.242937684059143066e-01 -1.068521514534950256e-01 3.857224062085151672e-02 2.281904369592666626e-01 -2.847033143043518066e-01 2.014481872320175171e-01 1.231802105903625488e-01 1.257177889347076416e-01 -1.648769527673721313e-02 9.669543057680130005e-02 5.522525683045387268e-02 -4.041593056172132492e-03 2.759065292775630951e-02
5.035739392042160034e-02 -1.417009979486465454e-01 -2.762572467327117920e-01 2.247823476791381836e-01 2.747633457183837891e-01 1.841958761215209961e-01 3.161914646625518799e-01 1.727861166000366211e-01 -1.078441292047500610e-01 4.257756844162940979e-02 9.835757315158843994e-02 -2.603865601122379303e-02 -1.256235539913177490e-01 -1.957998275756835938e-01 -1.203488260507583618e-01 -1.176756713539361954e-02 -2.543424069881439209e-02 5.889828875660896301e-02 1.729187071323394775e-01 -3.995266258716583252e-01 1.055530831217765808e-02 -1.918884366750717163e-01 3.721129000186920166e-01 -3.891623392701148987e-02 1.140070781111717224e-01 3.890969604253768921e-02 -9.134472906589508057e-02 1.656012535095214844e-01 -2.639985084533691406e-01 1.153575927019119263e-01 7.138799130916595459e-02 -9.907943755388259888e-02
-2.778626978397369385e-01 1.762734055519104004e-01 6.949996948242187500e-02 -1.171166896820068359e-01 2.217117100954055786e-01 1.537338644266128540e-01 2.819894552230834961e-01 1.879341304302215576e-01 -2.589273452758789062e-01 1.612453721463680267e-03 -2.058463990688323975e-01 -3.196174651384353638e-02 -4.478518664836883545e-01 -8.593942970037460327e-03 3.257239982485771179e-02 1.661234535276889801e-02 -7.069418579339981079e-02 -2.273764461278915405e-01 1.074680164456367493e-01 -3.813126310706138611e-02 -1.903459727764129639e-01 8.888888359069824219e-02 9.686131775379180908e-02 5.640438571572303772e-02 3.952733799815177917e-02 1.582096666097640991e-01 -1.773333400487899780e-01 3.061187267303466797e-01 2.032763957977294922e-01 -1.137583330273628235e-01 7.507885247468948364e-02 -1.872928589582443237e-01
-1.228841692209243774e-01 -1.703212410211563110e-01 5.419377237558364868e-03 -7.583042141050100327e-03 1.425503492355346680e-01 -5.019360780715942383e-02 2.295028418302536011e-01 4.082760512828826904e-01 -5.453656241297721863e-02 1.615797132253646851e-01 -1.988154351711273193e-01 -5.288303270936012268e-02 -9.862344712018966675e-02 -1.476291269063949585e-01 1.706293225288391113e-02 -1.345090270042419434e-01 -9.165178239345550537e-02 -1.028450056910514832e-01 2.965592965483665466e-02 -1.829447895288467407e-01 -2.817249596118927002e-01 2.517907023429870605e-01 3.656931221485137939e-01 1.010205075144767761e-01 3.938710093498229980e-01 2.544239759445190430e-01 5.336061492562294006e-02 9.979483485221862793e-02 -6.573338061571121216e-02 -1.196748241782188416e-01 -2.735011465847492218e-02 1.408358290791511536e-02
-2.104443460702896118e-01 2.308129668235778809e-01 9.500500559806823730e-02 -4.407433420419692993e-02 3.227090239524841309e-01 -2.904447913169860840e-01 -1.552151609212160110e-02 2.280398756265640259e-01 -3.113093599677085876e-02 9.225453436374664307e-02 -1.024103537201881409e-01 1.661882847547531128e-01 -1.218820586800575256e-01 -9.933845698833465576e-02 3.128735348582267761e-02 2.213872373104095459e-01 -1.718114614486694336e-01 -7.433123886585235596e-02 9.535056352615356445e-02 1.960268616676330566e-01 -1.415226161479949951e-01 -1.415593922138214111e-01 2.181804329156875610e-01 -3.238621056079864502e-01 1.390913277864456177e-01 3.676404356956481934e-01 1.116643939167261124e-02 -1.894198358058929443e-02 -4.431299399584531784e-03 -2.872635722160339355e-01 1.147922649979591370e-01 -5.099292099475860596e-02
-1.691185235977172852e-01 -1.995866596698760986e-01 -1.243110224604606628e-01 8.010354638099670410e-02 1.361471712589263916e-01 8.724357932806015015e-02 1.647508591413497925e-01 4.740535840392112732e-02 -2.867980599403381348e-01 3.945713043212890625e-01 -3.506934940814971924e-01 1.060775294899940491e-01 -3.031461872160434723e-02 9.523700922727584839e-02 1.796646714210510254e-01 -2.516242563724517822e-01 -1.596828848123550415e-01 -2.827427089214324951e-01 -4.731653630733489990e-02 -3.524308279156684875e-02 -7.508590817451477051e-02 5.090249329805374146e-02 1.050330251455307007e-01 1.320484131574630737e-01 3.153929710388183594e-01 2.938129901885986328e-01 -3.495540097355842590e-02 -4.135447740554809570e-02 -9.412805736064910889e-02 -1.766931414604187012e-01 4.375878721475601196e-02 6.961044855415821075e-03
-3.215069770812988281e-01 -1.145091094076633453e-02 8.180178701877593994e-02 1.977159269154071808e-02 7.871760427951812744e-02 -1.921462453901767731e-02 1.646856814622879028e-01 -5.063433572649955750e-02 -2.168101668357849121e-01 1.347701251506805420e-01 -1.155831813812255859e-01 -1.481690406799316406e-01 -6.731850653886795044e-02 -2.056104391813278198e-01 -2.822582051157951355e-02 7.364922016859054565e-02 -5.232516303658485413e-02 -3.793883621692657471e-01 -1.191449612379074097e-01 -8.877948671579360962e-02 9.554521180689334869e-03 -7.695338129997253418e-02 3.753123879432678223e-01 -3.083212077617645264e-01 1.543896943330764771e-01 8.638920262455940247e-03 3.029165565967559814e-01 3.121624141931533813e-02 -2.272754013538360596e-01 -5.927288532257080078e-02 1.806042790412902832e-01 -2.907631397247314453e-01
-2.136459350585937500e-01 -1.355713158845901489e-01 -3.845307230949401855e-02 1.736744195222854614e-01 2.771821022033691406e-01 -1.461139135062694550e-02 1.646928042173385620e-01 1.182172819972038269e-01 -2.793996632099151611e-01 -8.488541841506958008e-02 -1.000549793243408203e-01 -9.456957690417766571e-03 -1.420423239469528198e-01 1.260156333446502686e-01 8.162351697683334351e-02 9.565874189138412476e-02 -9.502788633108139038e-02 2.158229500055313110e-01 2.231833785772323608e-01 -7.662295550107955933e-02 2.105059325695037842e-01 -1.219427864998579025e-02 -1.094150245189666748e-01 -3.264389038085937500e-01 3.503299653530120850e-01 8.791568875312805176e-02 4.137809202075004578e-02 1.440927982330322266e-01 -2.492357492446899414e-01 -7.394178956747055054e-02 3.141369223594665527e-01 2.132197022438049316e-01
-2.089263647794723511e-01 1.360542029142379761e-01 1.485217083245515823e-02 3.342958167195320129e-02 5.397593975067138672e-02 4.907005652785301208e-02 2.086919248104095459e-01 3.096757233142852783e-01 3.556174784898757935e-02 -3.941230103373527527e-02 -1.011016964912414551e-02 2.192049473524093628e-02 1.857751165516674519e-03 -2.158901654183864594e-02 1.825009137392044067e-01 2.520605921745300293e-02 9.844999015331268311e-02 4.732578992843627930e-02 2.656160295009613037e-01 -2.215901622548699379e-03 -1.355918198823928833e-01 -2.550960183143615723e-01 -1.195166110992431641e-01 -1.386522948741912842e-01 3.283479213714599609e-01 2.045257389545440674e-01 1.919938623905181885e-01 -5.566499829292297363e-01 -1.672841161489486694e-01 -3.177805989980697632e-02 1.606648415327072144e-01 -5.734378099441528320e-02
-2.663494944572448730e-01 7.325828541070222855e-03 -2.875548303127288818e-01 1.325554251670837402e-01 1.612599194049835205e-01 4.618656635284423828e-01 4.381028413772583008e-01 5.390385910868644714e-02 9.442375041544437408e-03 2.996886968612670898e-01 5.254779383540153503e-02 -7.821831107139587402e-02 -2.848146297037601471e-02 7.066653668880462646e-02 1.220820620656013489e-01 5.333781009539961815e-04 -6.613275408744812012e-02 -1.267539560794830322e-01 2.617636695504188538e-02 -1.194217503070831299e-01 1.216517686843872070e-01 -4.403892904520034790e-02 -1.064568385481834412e-02 -2.686969041824340820e-01 6.328687071800231934e-02 8.269189298152923584e-02 2.337387949228286743e-01 5.738483741879463196e-02 -1.240835413336753845e-01 -1.265070438385009766e-01 2.024175822734832764e-01 9.751737862825393677e-02
-9.388184547424316406e-02 -7.368274778127670288e-02 -1.770696043968200684e-01 7.762101292610168457e-02 1.165723577141761780e-01 3.720013797283172607e-02 -2.953412383794784546e-02 -7.571010384708642960e-03 -4.672628939151763916e-01 3.272112309932708740e-01 -2.747902870178222656e-01 1.717709004878997803e-01 2.475498057901859283e-02 -1.868687868118286133e-01 2.015555799007415771e-01 2.555928193032741547e-02 -6.823994964361190796e-02 -1.013697907328605652e-01 3.363338112831115723e-01 1.091586947441101074e-01 2.614924013614654541e-01 8.363199979066848755e-02 1.928656399250030518e-01 -5.372327193617820740e-02 7.014102488756179810e-02 1.538008302450180054e-01 2.981962077319622040e-02 -9.963142126798629761e-02 -1.659621000289916992e-01 -8.484791964292526245e-02 1.305825710296630859e-01 -2.804273068904876709e-01
-2.003726512193679810e-01 1.174749210476875305e-01 6.612315773963928223e-02 9.585935622453689575e-02 1.599699109792709351e-01 -1.850011199712753296e-01 6.195317208766937256e-02 2.349222451448440552e-01 1.006725579500198364e-01 -7.150843739509582520e-02 -2.538553774356842041e-01 5.223833769559860229e-02 -9.078838676214218140e-02 -2.220534086227416992e-01 -6.991648115217685699e-03 1.047943532466888428e-01 -1.714030839502811432e-02 -1.411614865064620972e-01 2.123530507087707520e-01 2.091656923294067383e-01 -1.881695240736007690e-01 -2.958514355123043060e-02 2.644933164119720459e-01 -3.639622628688812256e-01 3.715750277042388916e-01 3.145309388637542725e-01 -3.575826808810234070e-02 -8.986595273017883301e-02 2.453123033046722412e-02 -2.213089466094970703e-01 1.376168280839920044e-01 1.760705839842557907e-03
-8.421352505683898926e-02 1.718394756317138672e-01 -2.999804317951202393e-01 -2.261492609977722168e-01 8.644810318946838379e-02 1.616375148296356201e-01 5.491744875907897949e-01 -5.188487097620964050e-02 -4.857667908072471619e-02 -2.644478678703308105e-01 6.178332120180130005e-02 1.239442154765129089e-01 -2.136953026056289673e-01 -9.726598858833312988e-02 2.690396606922149658e-01 -1.566388458013534546e-01 -5.307157710194587708e-02 -2.347683347761631012e-02 1.341549605131149292e-01 -1.702040284872055054e-01 -5.172567069530487061e-02 -2.467160969972610474e-01 4.507499933242797852e-02 -8.253290317952632904e-03 6.791020929813385010e-02 8.999510109424591064e-02 1.997946798801422119e-01 -1.030635684728622437e-01 -1.498353779315948486e-01 -1.815651953220367432e-01 7.798699289560317993e-02 -1.088041160255670547e-02
1.258683390915393829e-03 1.636514067649841309e-01 -1.574920117855072021e-01 6.915298104286193848e-02 3.609811067581176758e-01 1.758398711681365967e-01 3.854842782020568848e-01 5.048086866736412048e-02 -1.611486971378326416e-01 -1.117472723126411438e-01 -1.736607849597930908e-01 4.712695721536874771e-03 1.828646361827850342e-01 7.421783357858657837e-02 1.208687499165534973e-01 8.095979690551757812e-02 -5.130626633763313293e-02 -3.229028284549713135e-01 1.876131743192672729e-01 2.725435495376586914e-01 6.299971137195825577e-04 -3.107151687145233154e-01 2.419757694005966187e-01 -3.278785943984985352e-02 1.686992794275283813e-01 1.032103300094604492e-01 -8.105742931365966797e-02 3.945225477218627930e-02 -1.611821502447128296e-01 1.681154072284698486e-01 1.291335374116897583e-01 -1.086451560258865356e-01
-3.318391442298889160e-01 2.460988014936447144e-01 -6.825095415115356445e-02 1.569045633077621460e-01 -1.220093965530395508e-01 -6.914999336004257202e-02 4.113792777061462402e-01 1.486303359270095825e-01 -4.016520678997039795e-01 2.547964155673980713e-01 -2.220250964164733887e-01 9.362354129552841187e-02 -9.170196950435638428e-02 1.130853816866874695e-01 -1.286829262971878052e-01 -1.471425988711416721e-03 1.697745323181152344e-01 -1.874544173479080200e-01 -2.759927324950695038e-02 -1.912831217050552368e-01 2.896173857152462006e-02 -4.737315699458122253e-02 1.256024092435836792e-01 -6.717722397297620773e-03 1.163557264953851700e-02 1.552407592535018921e-01 1.579133570194244385e-01 2.064176835119724274e-02 1.962417177855968475e-02 -3.026588559150695801e-01 6.230428442358970642e-02 3.604736179113388062e-02
-6.706016510725021362e-02 -2.977989800274372101e-02 -2.192282304167747498e-02 -6.166809797286987305e-02 3.556355834007263184e-01 1.589895933866500854e-01 2.908569276332855225e-01 1.105509549379348755e-01 -2.166970819234848022e-01 -1.359224617481231689e-01 -2.004826515913009644e-01 -1.733459345996379852e-02 1.445831209421157837e-01 1.453459542244672775e-02 -3.505830094218254089e-02 6.888065021485090256e-03 -4.922294057905673981e-03 -3.394058048725128174e-01 1.750447601079940796e-01 1.041928604245185852e-01 -1.929273009300231934e-01 -1.878250241279602051e-01 8.082264661788940430e-02 4.935352131724357605e-02 1.769791692495346069e-01 1.207584068179130554e-01 1.893592625856399536e-02 3.228279352188110352e-01 -8.923251926898956299e-02 2.582849264144897461e-01 1.112486124038696289e-01 -3.711136877536773682e-01
-1.634585410356521606e-01 5.610790103673934937e-02 -4.321796894073486328e-01 8.212003856897354126e-02 3.375107347965240479e-01 -1.701600733213126659e-03 8.301483094692230225e-02 1.893689185380935669e-01 -7.466480880975723267e-02 -8.710124343633651733e-02 -8.683254569768905640e-02 4.115027934312820435e-02 -7.992244511842727661e-02 2.253413200378417969e-01 1.495662704110145569e-02 1.609836369752883911e-01 -1.578520685434341431e-01 2.011796385049819946e-01 1.698991805315017700e-01 -1.184234097599983215e-01 -1.105510517954826355e-01 -1.755310595035552979e-01 1.079576984047889709e-01 -4.202815145254135132e-02 2.242982983589172363e-01 -2.964093163609504700e-02 1.322387009859085083e-01 -3.730272352695465088e-01 -8.684302866458892822e-02 -3.105579614639282227e-01 1.843493282794952393e-01 -6.090805307030677795e-02
-3.779554367065429688e-01 1.695087105035781860e-01 -2.063690274953842163e-01 -4.467267543077468872e-02 -4.731389880180358887e-02 3.339768946170806885e-02 2.990787327289581299e-01 1.915913447737693787e-02 2.246674001216888428e-01 6.275977194309234619e-02 1.701017282903194427e-02 -1.916098892688751221e-01 1.657981425523757935e-01 -1.006287187337875366e-01 1.355926841497421265e-01 -2.144812941551208496e-01 -7.833423465490341187e-02 1.836029887199401855e-01 2.272733449935913086e-01 -1.188671961426734924e-01 -1.484929025173187256e-01 -2.335516363382339478e-01 2.474306374788284302e-01 -3.830834031105041504e-01 4.213815182447433472e-02 8.169247955083847046e-02 -8.624880760908126831e-02 -2.799884378910064697e-01 -9.721843898296356201e-02 1.102097518742084503e-02 9.797778911888599396e-03 -5.560578033328056335e-02
-1.348181217908859253e-01 5.450083408504724503e-04 -2.182737290859222412e-01 6.544021517038345337e-02 5.963697284460067749e-02 2.183942645788192749e-01 2.940237224102020264e-01 1.296704709529876709e-01 -2.364283055067062378e-01 -7.261063158512115479e-02 -1.986593380570411682e-02 6.871063262224197388e-02 -6.059452891349792480e-02 2.163890190422534943e-02 -7.371447514742612839e-03 1.413653939962387085e-01 -1.188487932085990906e-01 -2.360043972730636597e-01 2.444393038749694824e-01 -1.247483789920806885e-01 -3.348313970491290092e-03 1.741768270730972290e-01 3.538198024034500122e-02 -1.125577986240386963e-01 5.823633074760437012e-01 1.256663650274276733e-01 5.857052281498908997e-02 -2.115579098463058472e-01 -1.518386304378509521e-01 1.604577004909515381e-01 -1.679235100746154785e-01 -1.240327805280685425e-01
-1.908091455698013306e-01 -3.033789098262786865e-01 -2.627831101417541504e-01 -1.355539709329605103e-01 2.533526122570037842e-01 2.765804342925548553e-02 1.767512224614620209e-02 3.111483156681060791e-01 -8.720194548368453979e-02 1.534812431782484055e-02 -2.380089163780212402e-01 5.862618237733840942e-02 1.264110207557678223e-02 -1.546753644943237305e-01 -1.840746030211448669e-02 -2.887428402900695801e-01 -8.317557722330093384e-02 -2.619511485099792480e-01 1.321308035403490067e-02 -1.928874999284744263e-01 2.869232892990112305e-01 -1.069429069757461548e-01 7.406631857156753540e-02 -2.262178510427474976e-01 2.313563227653503418e-01 2.019665241241455078e-01 3.075655363500118256e-02 -1.281373202800750732e-01 -2.306025177240371704e-01 -1.098294332623481750e-01 -2.872215397655963898e-02 -7.238341122865676880e-02
4.698111861944198608e-02 1.799639314413070679e-01 -2.284391969442367554e-01 -1.400019675493240356e-01 7.758611440658569336e-02 1.429147571325302124e-01 1.136110797524452209e-01 1.953738480806350708e-01 9.921999881044030190e-04 -1.293467823415994644e-02 -9.617537260055541992e-03 -1.081183627247810364e-01 -1.080703809857368469e-01 1.651372462511062622e-01 3.924282789230346680e-01 -6.245296820998191833e-02 -3.251048624515533447e-01 -1.593775600194931030e-01 1.686326414346694946e-01 1.395404487848281860e-01 -1.403588708490133286e-02 -2.411736696958541870e-01 3.963552713394165039e-01 -1.104024052619934082e-01 1.703565269708633423e-01 1.763769984245300293e-01 -1.737790741026401520e-02 2.058938741683959961e-01 -1.540379673242568970e-01 -9.961502999067306519e-02 1.774271726608276367e-01 -1.808079332113265991e-01
-2.654820084571838379e-01 1.878199875354766846e-01 -1.382605880498886108e-01 -1.041668839752674103e-02 1.328414976596832275e-01 -1.416025459766387939e-01 2.190628796815872192e-01 3.597400188446044922e-01 -5.361757054924964905e-02 -2.213315106928348541e-02 7.071158289909362793e-02 -3.914344608783721924e-01 1.455529332160949707e-01 -2.638179361820220947e-01 -7.555732131004333496e-02 -1.109118014574050903e-01 -1.459047198295593262e-01 -2.317464202642440796e-01 8.147945255041122437e-02 -1.706281304359436035e-01 -2.070089336484670639e-03 -1.239925995469093323e-01 -8.296315371990203857e-02 1.442379970103502274e-02 3.583759963512420654e-01 1.659667640924453735e-01 -1.945756822824478149e-01 1.232208237051963806e-01 -9.630663692951202393e-02 -8.057547360658645630e-02 1.771976053714752197e-01 -1.151994243264198303e-02
-1.694762110710144043e-01 -3.334487229585647583e-02 -5.849368497729301453e-02 2.377066761255264282e-01 1.425879150629043579e-01 2.429144233465194702e-01 1.336240172386169434e-01 4.149037003517150879e-01 -1.589357107877731323e-01 1.714836508035659790e-01 -2.363799214363098145e-01 1.774181053042411804e-02 -6.918609142303466797e-02 1.001061722636222839e-01 -4.725548624992370605e-02 9.426815435290336609e-03 6.280251313000917435e-03 -2.367745041847229004e-01 -4.421164467930793762e-02 -1.731855869293212891e-01 -1.341965943574905396e-01 -1.374983042478561401e-01 3.501161634922027588e-01 -2.940522432327270508e-01 7.998739369213581085e-03 1.786490082740783691e-01 -1.710552256554365158e-03 -6.843679398298263550e-02 -8.060272037982940674e-02 -3.028940036892890930e-02 3.384857177734375000e-01 -1.422972381114959717e-01
-2.141581922769546509e-01 -1.413402110338211060e-01 -9.297978878021240234e-02 7.532595843076705933e-02 5.846132338047027588e-02 1.456472575664520264e-01 2.590055167675018311e-01 3.059983849525451660e-01 3.033176809549331665e-02 3.604336827993392944e-02 -3.949639797210693359e-01 -1.265361160039901733e-02 1.778785837814211845e-03 4.977861046791076660e-02 3.406732156872749329e-02 -5.896713957190513611e-02 3.757167607545852661e-02 -3.085298538208007812e-01 -1.127655580639839172e-01 -3.871075436472892761e-02 -3.733740448951721191e-01 -6.480550765991210938e-02 3.604809343814849854e-01 -2.741199433803558350e-01 9.919241070747375488e-02 1.369020491838455200e-01 1.118862628936767578e-02 6.000337190926074982e-03 -1.581054180860519409e-01 -1.061167865991592407e-01 2.058577835559844971e-01 -4.587493091821670532e-02
-2.327800728380680084e-02 2.829784154891967773e-01 -1.368783414363861084e-01 -2.942499220371246338e-01 2.426830381155014038e-01 -1.639717966318130493e-01 2.936635017395019531e-01 2.577133849263191223e-02 -7.994928956031799316e-02 -1.127774827182292938e-02 -1.950981467962265015e-01 1.313003301620483398e-01 -1.225070375949144363e-02 2.553975582122802734e-01 4.535124450922012329e-02 -2.478517442941665649e-01 -1.290060430765151978e-01 -1.022557541728019714e-01 2.151901572942733765e-01 -1.403985172510147095e-01 -1.765701472759246826e-01 -4.669744148850440979e-02 2.752896212041378021e-02 -4.823284968733787537e-02 2.495189011096954346e-01 -4.449243843555450439e-02 -2.323470860719680786e-01 7.367857545614242554e-02 -3.416361212730407715e-01 -2.799920439720153809e-01 -4.378912504762411118e-03 -4.846606776118278503e-02
-1.287023127079010010e-01 8.933845162391662598e-02 8.067750185728073120e-02 3.031210899353027344e-01 2.214085012674331665e-01 -4.025865718722343445e-02 5.432610511779785156e-01 -9.739679098129272461e-02 -3.049511909484863281e-01 -1.464322954416275024e-02 -1.387554109096527100e-01 -6.100073084235191345e-02 1.214445009827613831e-01 2.424365095794200897e-02 1.312441527843475342e-01 2.937909588217735291e-02 -2.333051413297653198e-01 9.088763594627380371e-02 1.869070529937744141e-01 5.490290746092796326e-02 -2.822522521018981934e-01 1.353685259819030762e-01 -6.531757861375808716e-02 -2.144704759120941162e-01 5.592649802565574646e-02 -7.278561592102050781e-02 9.485052525997161865e-02 -1.009405851364135742e-01 -5.871368199586868286e-02 -1.845580190420150757e-01 1.737640798091888428e-01 -1.672842204570770264e-01
-1.355350315570831299e-01 2.048573642969131470e-01 -3.734142780303955078e-01 -3.253052383661270142e-02 3.563235104084014893e-01 -4.036300256848335266e-02 4.327123239636421204e-02 6.625434756278991699e-02 -1.486509591341018677e-01 -7.760734762996435165e-03 9.932289831340312958e-03 -1.148025598376989365e-02 -2.754047513008117676e-03 1.622593402862548828e-01 1.127035096287727356e-01 1.949727535247802734e-01 -1.197030097246170044e-01 1.484440546482801437e-02 1.817228049039840698e-01 -1.067581996321678162e-01 -1.347118467092514038e-01 -8.603338152170181274e-02 1.577816456556320190e-01 -1.079102307558059692e-01 2.001648992300033569e-01 8.918218314647674561e-02 8.201313763856887817e-02 -3.770179748535156250e-01 -2.226326614618301392e-02 -4.254751205444335938e-01 2.504516243934631348e-01 5.169675126671791077e-02
-1.138864383101463318e-01 1.533501297235488892e-01 -1.097711101174354553e-01 4.988936334848403931e-02 6.251035630702972412e-02 1.012106910347938538e-01 1.500184983015060425e-01 -1.892109662294387817e-01 -1.258339434862136841e-01 2.364596277475357056e-01 2.447970397770404816e-02 -1.611909712664783001e-03 1.186402440071105957e-01 9.473976492881774902e-02 3.409252762794494629e-01 -8.774831146001815796e-02 -1.487915366888046265e-01 5.606941878795623779e-02 7.534570991992950439e-02 -3.248149156570434570e-01 1.564376056194305420e-02 -3.092066645622253418e-01 2.867449820041656494e-01 -1.899779736995697021e-01 1.727486997842788696e-01 2.606040835380554199e-01 1.349312514066696167e-01 -1.890506148338317871e-01 -2.477723062038421631e-01 -2.461904883384704590e-01 3.121279180049896240e-02 -1.785413324832916260e-01
-1.575180441141128540e-01 -1.319149583578109741e-01 -2.440845817327499390e-01 1.281968057155609131e-01 1.913516670465469360e-01 1.765724718570709229e-01 2.465203106403350830e-01 1.590151339769363403e-02 -4.113325476646423340e-01 -1.078426539897918701e-01 7.498185336589813232e-02 1.290781050920486450e-01 -4.891189560294151306e-02 -3.802878782153129578e-02 2.776100337505340576e-01 -2.296884059906005859e-01 5.474781244993209839e-02 1.598604954779148102e-02 1.871827095746994019e-01 6.483722478151321411e-02 1.701396107673645020e-01 2.119276821613311768e-01 1.145306825637817383e-01 -2.013135850429534912e-01 8.238199353218078613e-02 3.629479408264160156e-01 2.050533294677734375e-01 -9.414686821401119232e-03 -9.915553778409957886e-02 -1.657159067690372467e-02 6.343002617359161377e-02 -2.267224639654159546e-01
-1.009412482380867004e-01 -7.724873721599578857e-02 -1.373834908008575439e-01 -1.092953979969024658e-01 1.108378544449806213e-01 4.742901921272277832e-01 2.643876671791076660e-01 -5.714054033160209656e-02 -1.236151009798049927e-01 -2.378527075052261353e-01 -1.763436347246170044e-01 2.058803141117095947e-01 -1.742810457944869995e-01 2.492198906838893890e-02 1.094857081770896912e-01 -1.260247267782688141e-02 -3.076123297214508057e-01 -2.259061634540557861e-01 1.244476512074470520e-01 1.094772815704345703e-01 -2.176989316940307617e-01 -2.038958370685577393e-01 -9.384582191705703735e-02 -1.349228918552398682e-01 9.330260008573532104e-02 7.045187056064605713e-02 6.173313036561012268e-02 1.439365595579147339e-01 -2.046952843666076660e-01 -2.748161554336547852e-01 -4.310327768325805664e-02 8.691280335187911987e-02
-2.267741709947586060e-01 2.253394871950149536e-01 -9.240251034498214722e-02 8.439046144485473633e-02 -2.929544448852539062e-02 -3.600850999355316162e-01 2.162238061428070068e-01 1.938194334506988525e-01 -1.944884657859802246e-01 -2.019322663545608521e-02 -1.525000929832458496e-01 -2.371082305908203125e-01 -1.710217893123626709e-01 -3.704174757003784180e-01 1.169803068041801453e-01 -1.459045857191085815e-01 -8.063361793756484985e-02 8.400589972734451294e-02 2.625125348567962646e-01 -1.486453413963317871e-01 8.527332916855812073e-03 -2.864428609609603882e-02 7.400618493556976318e-02 2.210109308362007141e-02 2.274740487337112427e-01 1.702617853879928589e-01 -1.408618688583374023e-01 5.090823769569396973e-02 -2.057620584964752197e-01 2.325819805264472961e-02 -1.290255934000015259e-01 -2.720985114574432373e-01
-1.169053092598915100e-01 2.300859838724136353e-01 6.510648876428604126e-02 -1.278726905584335327e-01 3.230942487716674805e-01 -1.580681204795837402e-01 3.758247196674346924e-02 -1.459011435508728027e-01 -3.474591970443725586e-01 -1.869091838598251343e-01 -2.254438586533069611e-02 -1.193711385130882263e-01 2.976228483021259308e-03 9.949471801519393921e-02 3.033784031867980957e-02 -7.771944254636764526e-02 5.943464860320091248e-02 8.413516730070114136e-02 3.156838119029998779e-01 -7.315583527088165283e-02 -5.706353858113288879e-02 -1.068180799484252930e-01 2.052513062953948975e-01 -2.800664007663726807e-01 3.236443996429443359e-01 -7.771417032927274704e-03 -1.156971976161003113e-01 -1.430567055940628052e-01 -3.636678159236907959e-01 -1.584697514772415161e-01 3.660958260297775269e-02 -1.588195264339447021e-01
-1.381150484085083008e-01 -1.637988984584808350e-01 -1.621723473072052002e-01 -4.948591068387031555e-02 1.602442711591720581e-01 1.003971397876739502e-01 3.146464228630065918e-01 1.479101479053497314e-01 -1.616989374160766602e-01 1.994253695011138916e-01 -2.105866670608520508e-01 1.185686141252517700e-01 -2.943041324615478516e-01 2.509410083293914795e-01 1.272332370281219482e-01 1.521811783313751221e-01 2.486145310103893280e-02 -1.532754898071289062e-01 1.638525873422622681e-01 5.523882061243057251e-02 -2.847175896167755127e-01 -1.150840148329734802e-01 7.966736704111099243e-02 1.999966353178024292e-01 1.828072071075439453e-01 7.585188746452331543e-02 2.895134687423706055e-02 2.226911932229995728e-01 9.226215630769729614e-02 -1.033081784844398499e-01 2.558217644691467285e-01 -2.942041456699371338e-01
-1.655054092407226562e-01 -3.008040972054004669e-02 1.346606910228729248e-01 -1.270717233419418335e-01 9.285701811313629150e-02 1.505315005779266357e-01 1.148864328861236572e-01 4.658304452896118164e-01 -1.348432749509811401e-01 9.511893987655639648e-02 -2.172632813453674316e-01 -4.928745329380035400e-02 9.268972277641296387e-02 -9.887447208166122437e-02 1.266087144613265991e-01 -1.533181369304656982e-01 -8.135097473859786987e-02 -2.175044119358062744e-01 -7.415512949228286743e-02 -1.224645599722862244e-01 -3.152753710746765137e-01 8.909918367862701416e-02 2.658696174621582031e-01 -2.345226146280765533e-02 2.810116112232208252e-01 4.154313206672668457e-01 -6.261554360389709473e-02 1.605401374399662018e-02 -1.793378144502639771e-01 -5.174908787012100220e-03 1.527600735425949097e-02 -5.363927688449621201e-03
8.374240994453430176e-02 -2.584472298622131348e-01 -1.048543453216552734e-01 1.042463332414627075e-01 2.251690328121185303e-01 1.090033352375030518e-02 2.919796705245971680e-01 -1.493692696094512939e-01 -1.243816539645195007e-01 8.686452358961105347e-02 -3.502209186553955078e-01 9.857524186372756958e-02 6.177445873618125916e-02 2.110035270452499390e-01 -4.888539388775825500e-02 4.279867187142372131e-02 -1.086182072758674622e-01 -4.320601373910903931e-02 4.705974757671356201e-01 -9.731272608041763306e-02 -7.903312332928180695e-03 2.090409630909562111e-03 -4.530971869826316833e-02 -1.644649654626846313e-01 1.483991146087646484e-01 1.725536212325096130e-02 -6.526301056146621704e-02 -8.224626071751117706e-03 -2.321176975965499878e-01 -1.963152140378952026e-01 3.086249828338623047e-01 -2.234268933534622192e-01
-5.186275839805603027e-01 -1.173486411571502686e-01 1.306930836290121078e-02 1.552380919456481934e-01 -7.808172085788100958e-05 1.292283535003662109e-01 7.125318050384521484e-02 1.717902570962905884e-01 -3.193448781967163086e-01 -1.686664521694183350e-01 -1.379163712263107300e-01 9.670626372098922729e-02 6.725106388330459595e-02 8.092714846134185791e-02 7.704138755798339844e-02 3.893435932695865631e-04 1.025565247982740402e-02 4.161480814218521118e-02 3.172769546508789062e-01 -1.950648427009582520e-01 1.384286284446716309e-01 -2.524704039096832275e-01 8.594756573438644409e-02 -2.308946400880813599e-01 1.088284552097320557e-01 3.179828822612762451e-01 8.915179967880249023e-02 -5.856330320239067078e-02 2.521767094731330872e-02 -5.357452481985092163e-02 1.792621910572052002e-01 1.474983096122741699e-01
9.098467975854873657e-02 1.796138733625411987e-01 -3.862269222736358643e-02 1.118709240108728409e-02 8.106026798486709595e-02 -2.827490121126174927e-02 1.845618188381195068e-01 8.724292367696762085e-02 -3.621390163898468018e-01 4.098623991012573242e-02 -3.198167681694030762e-01 -1.695379428565502167e-02 -1.446388214826583862e-01 -1.356068849563598633e-01 2.540130019187927246e-01 5.640126299113035202e-03 -1.764773130416870117e-01 -1.619868911802768707e-02 2.692958116531372070e-01 -7.792688161134719849e-02 1.977980136871337891e-03 -1.969471573829650879e-02 4.163635373115539551e-01 1.082339957356452942e-01 3.529051244258880615e-01 -9.708891808986663818e-02 -1.858748346567153931e-01 1.444389522075653076e-01 1.243618130683898926e-01 -2.418299764394760132e-01 -6.189600005745887756e-02 8.316723257303237915e-02
-4.537005126476287842e-01 -3.371585607528686523e-01 -6.793669611215591431e-02 1.296031922101974487e-01 1.246566250920295715e-01 1.014204472303390503e-01 1.941112987697124481e-02 3.231200873851776123e-01 -2.836465537548065186e-01 1.645949035882949829e-01 -2.713838517665863037e-01 1.676481515169143677e-01 -4.981163516640663147e-02 3.113985434174537659e-02 1.019919142127037048e-01 -1.072121188044548035e-01 -1.160454452037811279e-01 -1.614324003458023071e-01 -6.698959320783615112e-02 1.654112637042999268e-01 7.800903916358947754e-02 -2.352001368999481201e-01 1.075815781950950623e-01 6.758981943130493164e-02 2.348540723323822021e-01 6.468571722507476807e-02 -4.207461606711149216e-03 -9.250702708959579468e-02 -1.094935536384582520e-01 -2.464116960763931274e-01 1.358805224299430847e-02 -6.386606395244598389e-02
[truncated: 3,274,820 more chars]
