# Supplementary material for: The Language of Innovation
Source: PLoS One. 2020 Apr 30;15(4):e0230107. doi: 10.1371/journal.pone.0230107 (PMC7194493; doi:10.1371/journal.pone.0230107)
Supplement: S26 File — (GZ) [file pone.0230107.s026.tar.gz › 2004-2008/V2Run_12_VS_4500_embeddings2004-2008ED32.txt]

4.512082338333129883e-01 -1.222138181328773499e-01 1.518364548683166504e-01 1.696791946887969971e-01 1.081087812781333923e-02 8.050060272216796875e-02 1.547390967607498169e-01 -2.424244284629821777e-01 -1.145518347620964050e-01 2.677544951438903809e-02 -1.110734045505523682e-01 -2.173278853297233582e-02 7.150864601135253906e-02 -1.194240748882293701e-01 -3.202514946460723877e-01 9.389999508857727051e-02 -3.649653866887092590e-02 7.013921439647674561e-02 -1.202108934521675110e-01 4.804043471813201904e-01 -7.817828655242919922e-02 2.123731970787048340e-01 -1.893908381462097168e-01 8.129977434873580933e-02 2.885333597660064697e-01 4.202390834689140320e-02 8.390824077650904655e-04 -4.951333999633789062e-02 -1.847524568438529968e-02 -1.317846775054931641e-01 -1.481854617595672607e-01 -1.029347255825996399e-01
2.660315930843353271e-01 1.986677050590515137e-01 -1.457410454750061035e-01 8.340501785278320312e-02 -7.188967615365982056e-02 3.688337802886962891e-01 1.243259757757186890e-02 -2.515405714511871338e-01 -8.810900896787643433e-02 1.336836963891983032e-01 -1.158342789858579636e-02 -4.436009377241134644e-02 6.558760255575180054e-02 -3.361828252673149109e-02 -4.091217368841171265e-02 -1.094569489359855652e-01 2.238532751798629761e-01 1.129512190818786621e-01 -6.215616688132286072e-02 -1.054089982062578201e-03 -3.764822185039520264e-01 4.667730331420898438e-01 -3.321532625705003738e-03 -8.190574124455451965e-03 -4.713100194931030273e-02 2.051108889281749725e-02 -2.852264940738677979e-01 7.232129108160734177e-03 2.797415852546691895e-01 -1.051455140113830566e-01 1.014841943979263306e-01 4.419795237481594086e-03
4.296597242355346680e-01 5.035407468676567078e-02 2.643094658851623535e-01 -1.050060167908668518e-01 -2.425907105207443237e-01 1.289799902588129044e-02 -6.593740731477737427e-02 -1.522841900587081909e-01 4.508040472865104675e-02 -1.735813915729522705e-01 3.430326655507087708e-02 -1.720284819602966309e-01 -1.071233600378036499e-01 7.842134684324264526e-03 -1.260636597871780396e-01 -2.989614009857177734e-02 8.683790266513824463e-02 1.433806419372558594e-01 1.342888623476028442e-01 1.626659929752349854e-01 -1.187271550297737122e-01 1.328572779893875122e-01 -2.461657524108886719e-01 4.937437921762466431e-02 4.315874576568603516e-01 1.806105375289916992e-01 1.532229930162429810e-01 8.987412601709365845e-02 1.094096377491950989e-01 -2.160858660936355591e-01 3.233461081981658936e-02 -2.768275737762451172e-01
1.625714153051376343e-01 5.103412643074989319e-02 -1.066283807158470154e-01 -1.733554005622863770e-01 5.788854882121086121e-02 1.519741863012313843e-01 -3.149676620960235596e-01 -2.234941124916076660e-01 9.599522501230239868e-02 -1.490918844938278198e-01 2.369233518838882446e-01 -1.527281254529953003e-01 -1.401196122169494629e-01 2.835647463798522949e-01 1.063317582011222839e-01 -2.215156555175781250e-01 1.849638819694519043e-01 -3.405098244547843933e-02 -1.647510677576065063e-01 1.976573765277862549e-01 -3.059862256050109863e-01 3.125521838665008545e-01 1.866702362895011902e-02 1.975754499435424805e-01 1.632890105247497559e-01 2.936422266066074371e-02 3.869834169745445251e-02 -1.290028691291809082e-01 1.807235479354858398e-01 -3.099006228148937225e-02 -1.323811709880828857e-01 -2.313618361949920654e-01
3.606207668781280518e-02 -5.451362952589988708e-02 2.146687358617782593e-02 1.065357029438018799e-01 1.263281852006912231e-01 -3.127891570329666138e-02 4.792359098792076111e-02 -1.066923961043357849e-01 1.012231037020683289e-01 -1.097589358687400818e-01 3.325697407126426697e-02 -1.565523296594619751e-01 2.141724973917007446e-01 1.437256634235382080e-01 -1.722725778818130493e-01 2.466248534619808197e-02 -4.478679969906806946e-02 9.376013185828924179e-04 -1.928726136684417725e-01 1.590310931205749512e-01 -2.541192173957824707e-01 5.577697753906250000e-01 -1.999688893556594849e-01 3.661426156759262085e-02 5.070487856864929199e-01 -8.958397060632705688e-02 6.620869040489196777e-02 2.001114375889301300e-02 6.506168097257614136e-02 1.828802004456520081e-02 -2.027772367000579834e-01 -1.071269065141677856e-01
2.725878953933715820e-01 9.091493487358093262e-02 1.294821053743362427e-01 -8.528579026460647583e-02 2.413978129625320435e-01 1.977139562368392944e-01 -8.667214214801788330e-02 -1.191807463765144348e-01 7.890239357948303223e-02 -3.222397267818450928e-01 1.677816063165664673e-01 -3.516640514135360718e-02 2.565819211304187775e-02 1.419596374034881592e-01 -2.007543146610260010e-01 -7.951404899358749390e-02 2.275060713291168213e-01 -6.715249270200729370e-02 1.535475403070449829e-01 2.093121707439422607e-01 -2.209805697202682495e-01 2.074549049139022827e-01 -1.912538111209869385e-01 7.328682392835617065e-02 3.839897811412811279e-01 -1.707515269517898560e-01 -1.641119867563247681e-01 -1.865256279706954956e-01 7.008210569620132446e-02 -1.755103766918182373e-01 -1.719738990068435669e-01 7.955633103847503662e-02
1.964794546365737915e-01 6.459434982389211655e-03 6.432598084211349487e-02 -1.233048588037490845e-01 4.294867068529129028e-02 2.498794794082641602e-01 -6.813777238130569458e-02 -3.739220201969146729e-01 -2.525489591062068939e-02 -1.814799010753631592e-01 1.349857002496719360e-01 1.161099001765251160e-01 3.391123190522193909e-02 -5.781110376119613647e-02 3.545392677187919617e-02 6.464262306690216064e-02 2.524287700653076172e-01 -1.260585486888885498e-01 -2.092290669679641724e-01 2.291112095117568970e-01 -3.830569088459014893e-01 2.640017271041870117e-01 -1.673532463610172272e-02 1.813845708966255188e-03 3.265822827816009521e-01 -2.475326657295227051e-01 4.291440546512603760e-02 -1.008794903755187988e-01 1.469900310039520264e-01 1.039814203977584839e-01 -2.010292559862136841e-01 1.126672700047492981e-01
1.995154619216918945e-01 2.404768317937850952e-01 1.316331923007965088e-01 -1.097135692834854126e-01 1.832038164138793945e-01 9.434973448514938354e-02 3.830042853951454163e-02 -2.454093396663665771e-01 -8.184495382010936737e-03 -1.441109925508499146e-01 -1.095240116119384766e-01 1.290961354970932007e-01 4.949240759015083313e-02 2.354611903429031372e-01 5.083723366260528564e-02 -2.277701906859874725e-02 -1.806806772947311401e-01 3.806991502642631531e-02 -1.153007745742797852e-01 2.778624594211578369e-01 -2.934261262416839600e-01 3.944233059883117676e-01 1.366453468799591064e-01 9.746766090393066406e-02 1.440391987562179565e-01 7.916661351919174194e-02 -1.861497908830642700e-01 -6.419260799884796143e-02 2.077575773000717163e-01 -2.435373216867446899e-01 1.940636932849884033e-01 -2.408156692981719971e-01
1.674190163612365723e-01 1.619203016161918640e-02 -2.152386903762817383e-01 -1.298675537109375000e-01 9.163083136081695557e-02 2.356956712901592255e-02 2.823620289564132690e-02 -3.785264194011688232e-01 -3.861911967396736145e-02 -1.584370434284210205e-01 1.530124694108963013e-01 -2.095065265893936157e-02 -7.569044828414916992e-02 2.126751691102981567e-01 -1.653168499469757080e-01 9.737296402454376221e-02 7.494167983531951904e-02 1.587431877851486206e-01 -1.931085735559463501e-01 1.754171997308731079e-01 -8.896927535533905029e-02 3.814306557178497314e-01 -2.224146276712417603e-01 2.235770225524902344e-01 2.433968335390090942e-01 -1.202789843082427979e-01 2.318346686661243439e-02 -3.810940682888031006e-01 7.450876384973526001e-02 -1.686628162860870361e-01 -1.039253175258636475e-01 3.538029640913009644e-02
3.339150846004486084e-01 1.529053002595901489e-01 4.632274794857949018e-04 1.013143584132194519e-01 1.995641589164733887e-01 1.725428998470306396e-01 1.763468980789184570e-01 -3.245907127857208252e-01 -9.755133092403411865e-02 -1.300516538321971893e-02 -2.147224098443984985e-01 1.153444200754165649e-01 -5.135852843523025513e-02 2.544726431369781494e-01 3.355684876441955566e-02 -2.625238597393035889e-01 -2.316554822027683258e-02 -6.073355302214622498e-02 -1.493611931800842285e-01 -1.249065622687339783e-02 -8.075757324695587158e-02 2.805666625499725342e-01 3.624907881021499634e-02 -2.517742849886417389e-02 2.189135849475860596e-01 1.844604462385177612e-01 -3.583837300539016724e-02 -9.459366649389266968e-02 3.885551691055297852e-01 -2.010170556604862213e-02 -2.892277836799621582e-01 -3.430443629622459412e-02
3.095326125621795654e-01 -9.054080396890640259e-02 2.007631361484527588e-01 4.553739354014396667e-02 6.423751264810562134e-02 8.364244550466537476e-02 -1.490630954504013062e-02 -4.791602864861488342e-02 1.311066597700119019e-01 2.384615391492843628e-01 2.088676951825618744e-02 -2.829321324825286865e-01 1.393643319606781006e-01 1.183666288852691650e-01 -9.878402948379516602e-02 -1.795974671840667725e-01 9.138479083776473999e-02 3.120594024658203125e-01 -8.406247943639755249e-02 2.345775216817855835e-01 -2.166978567838668823e-01 1.383208632469177246e-01 -2.708864212036132812e-01 2.387427687644958496e-01 2.870185375213623047e-01 3.800695762038230896e-02 -4.997082054615020752e-02 -1.434880029410123825e-02 2.915755510330200195e-01 1.588138639926910400e-01 1.496174335479736328e-01 1.629148423671722412e-01
3.279429674148559570e-01 -1.152320504188537598e-01 1.608137041330337524e-01 5.155676975846290588e-02 1.256723254919052124e-01 3.714122474193572998e-01 -5.686142668128013611e-02 -7.927837222814559937e-02 -1.026594415307044983e-01 -1.379369795322418213e-01 1.912308335304260254e-01 4.337210580706596375e-02 -6.522718816995620728e-02 2.385247647762298584e-01 -1.535717546939849854e-01 5.099333077669143677e-02 2.030064910650253296e-01 2.819477394223213196e-02 -1.516512334346771240e-01 4.138492420315742493e-02 -1.174498498439788818e-01 2.967011630535125732e-01 -2.825833559036254883e-01 5.280593410134315491e-02 2.965695559978485107e-01 -2.677951157093048096e-01 6.433045119047164917e-02 -1.331527233123779297e-01 1.084187999367713928e-01 -1.938438564538955688e-01 -1.939492970705032349e-01 -1.112669780850410461e-01
1.107811629772186279e-01 -2.577184140682220459e-02 1.603864431381225586e-01 9.001873433589935303e-02 2.909837365150451660e-01 9.699667245149612427e-02 5.457502976059913635e-02 -3.859719336032867432e-01 -7.191000133752822876e-02 -5.146716907620429993e-02 1.530400961637496948e-01 -6.995219737291336060e-02 -1.401257067918777466e-01 3.573968112468719482e-01 -2.020947635173797607e-01 -1.182895675301551819e-01 2.447582781314849854e-01 3.325859550386667252e-03 -1.557072103023529053e-01 1.182242110371589661e-01 -2.648766934871673584e-01 2.545593306422233582e-03 -9.808702021837234497e-02 1.559620350599288940e-01 2.513082027435302734e-01 -4.719579219818115234e-02 7.228373736143112183e-02 -1.817745864391326904e-01 -3.229487454518675804e-03 -1.753789484500885010e-01 -3.217559158802032471e-01 -1.693243831396102905e-01
9.231591969728469849e-02 2.634521014988422394e-02 6.919154524803161621e-02 -4.637894034385681152e-02 6.399275362491607666e-02 1.860967427492141724e-01 -1.070751249790191650e-01 -9.784606844186782837e-02 -1.006875261664390564e-01 -8.666505664587020874e-02 1.661755889654159546e-01 2.070838510990142822e-01 8.016578853130340576e-02 2.103876769542694092e-01 -6.148306280374526978e-02 7.151092588901519775e-02 1.454372406005859375e-01 -8.852183073759078979e-02 -1.077666655182838440e-01 2.325095236301422119e-01 -1.671292334794998169e-01 4.289893209934234619e-01 -1.566467136144638062e-01 3.036347627639770508e-01 5.495739579200744629e-01 -1.072038561105728149e-01 6.490200012922286987e-02 -7.824468612670898438e-02 1.454521715641021729e-01 -1.586502045392990112e-02 -8.772280812263488770e-02 5.300905089825391769e-03
3.839986920356750488e-01 -1.080895364284515381e-01 1.508861482143402100e-01 -1.155282258987426758e-01 -1.632250845432281494e-01 6.840443611145019531e-02 -9.516166150569915771e-02 -2.147210687398910522e-01 -5.556577816605567932e-02 4.597553983330726624e-02 3.812136873602867126e-02 -1.749334037303924561e-01 3.996650129556655884e-02 -1.615111827850341797e-01 -1.651370674371719360e-01 -9.091769903898239136e-02 1.771235764026641846e-01 2.570594847202301025e-01 2.121613472700119019e-01 3.487750887870788574e-01 -4.073243141174316406e-01 -7.382956892251968384e-02 -3.113195598125457764e-01 3.265095874667167664e-02 1.667569428682327271e-01 1.803929954767227173e-01 -4.907680675387382507e-02 -4.083273559808731079e-02 3.552706679329276085e-03 4.710895568132400513e-02 9.370244294404983521e-02 -9.430862218141555786e-02
1.562414914369583130e-01 -2.920839563012123108e-02 8.974841982126235962e-02 4.183062016963958740e-01 1.392797976732254028e-01 2.458610683679580688e-01 5.353582650423049927e-02 -2.987451851367950439e-01 4.287044331431388855e-02 -2.121887952089309692e-01 -8.025835454463958740e-02 -9.675465524196624756e-03 2.103664577007293701e-01 1.866772025823593140e-01 1.637568026781082153e-01 -7.503200322389602661e-02 1.390211582183837891e-01 -5.337488651275634766e-02 1.264664083719253540e-01 1.480768769979476929e-01 -4.418027400970458984e-01 1.951224654912948608e-01 5.227704346179962158e-02 -2.833738178014755249e-02 2.722771465778350830e-01 1.277080625295639038e-01 -1.189552769064903259e-01 -6.613863259553909302e-02 1.064831763505935669e-01 -1.915962249040603638e-01 1.845388859510421753e-02 2.327642589807510376e-02
2.832648456096649170e-01 1.011026799678802490e-01 -1.567631401121616364e-02 -1.140457578003406525e-02 1.012583076953887939e-01 7.276099175214767456e-02 7.105449587106704712e-02 -2.539072036743164062e-01 -1.728019267320632935e-01 -2.312515825033187866e-01 1.799937486648559570e-01 -6.955403834581375122e-02 -1.301355776377022266e-03 9.375602751970291138e-02 -1.330566853284835815e-01 1.150567666627466679e-03 2.924950122833251953e-01 -3.753131926059722900e-01 -1.144447103142738342e-01 1.000435501337051392e-01 -1.722534149885177612e-01 2.737995684146881104e-01 -1.706949323415756226e-01 1.467509865760803223e-01 3.057699203491210938e-01 -8.187844604253768921e-02 1.015089079737663269e-01 -1.284644156694412231e-01 2.850191295146942139e-01 3.646772727370262146e-02 1.433451026678085327e-01 -2.051293402910232544e-01
3.423069715499877930e-01 5.110050365328788757e-02 9.313585609197616577e-02 1.524781733751296997e-01 1.846050173044204712e-01 4.303904175758361816e-01 1.951187476515769958e-02 -1.774476170539855957e-01 4.777004942297935486e-02 4.180861264467239380e-02 -3.725423291325569153e-02 -8.192601799964904785e-02 1.708296686410903931e-01 6.969778239727020264e-02 -2.989899553358554840e-02 -2.510656714439392090e-01 1.460954453796148300e-02 -2.856727130711078644e-02 -3.949589431285858154e-01 3.304650634527206421e-02 -2.731383442878723145e-01 4.496489837765693665e-02 4.997471813112497330e-03 -1.238854601979255676e-01 3.188460171222686768e-01 2.853070795536041260e-01 -1.037644147872924805e-01 -1.162671819329261780e-01 1.487779766321182251e-01 7.178965210914611816e-02 -4.061869904398918152e-02 2.469324693083763123e-02
2.741937935352325439e-01 2.991101145744323730e-02 1.773424446582794189e-01 -7.233045995235443115e-02 -1.662646792829036713e-02 -8.917021006345748901e-02 -1.370062977075576782e-01 -1.170917376875877380e-01 -1.928322464227676392e-01 1.637879610061645508e-01 8.657794445753097534e-03 -1.382580846548080444e-01 -1.380874365568161011e-01 -5.291140079498291016e-02 -3.133461475372314453e-01 3.116845327895134687e-04 1.935420930385589600e-01 1.490978598594665527e-01 1.230129674077033997e-01 2.772060632705688477e-01 -1.204054504632949829e-01 1.106999292969703674e-01 -3.997673392295837402e-01 -2.355323731899261475e-01 2.347353845834732056e-01 4.607052356004714966e-02 1.553636342287063599e-01 -1.326244771480560303e-01 -4.857744649052619934e-02 2.237672219052910805e-03 1.876985728740692139e-01 -3.361933529376983643e-01
1.947910636663436890e-01 -6.673449277877807617e-02 -2.129047922790050507e-02 2.323945052921772003e-02 3.423453867435455322e-01 2.594750821590423584e-01 7.526825647801160812e-03 -7.513497769832611084e-02 -4.101208224892616272e-02 -1.186691820621490479e-01 1.271719932556152344e-01 -7.704839855432510376e-02 6.907683610916137695e-02 2.422604411840438843e-01 -1.508533954620361328e-01 -1.505046188831329346e-01 -6.278229411691427231e-04 6.431048363447189331e-02 -3.231314718723297119e-01 3.324224054813385010e-01 -1.885869167745113373e-02 1.201664954423904419e-01 -1.940786242485046387e-01 1.660061627626419067e-02 3.730455636978149414e-01 -5.016285926103591919e-02 -4.446389153599739075e-02 -3.011232018470764160e-01 -7.456523180007934570e-02 -1.770568788051605225e-01 -2.536913454532623291e-01 -1.106528267264366150e-01
3.858536183834075928e-01 1.450095474720001221e-01 2.361764013767242432e-01 -1.410963833332061768e-01 1.119460612535476685e-01 1.643587946891784668e-01 -2.700421772897243500e-02 7.605699449777603149e-02 -1.188545227050781250e-01 1.443400681018829346e-01 -1.030272170901298523e-01 -2.670721113681793213e-01 1.982243359088897705e-02 -6.649667769670486450e-02 -1.777651011943817139e-01 -1.801939010620117188e-01 -1.395045369863510132e-01 3.097703456878662109e-01 2.521876804530620575e-02 2.415765225887298584e-01 -1.156569570302963257e-01 3.066157698631286621e-01 -2.479560226202011108e-01 6.241048872470855713e-02 2.756353318691253662e-01 1.144057288765907288e-01 5.250045284628868103e-02 -1.111489012837409973e-01 1.199995130300521851e-01 -1.853867322206497192e-01 5.389396101236343384e-02 1.397374421358108521e-01
9.254739433526992798e-02 -1.347244083881378174e-01 -8.482926338911056519e-02 -1.171584650874137878e-01 3.012017607688903809e-01 4.216299057006835938e-01 1.152833402156829834e-01 -3.202701807022094727e-01 -8.181568980216979980e-02 -2.094959467649459839e-01 3.084746003150939941e-01 -1.731819100677967072e-02 -4.651110246777534485e-02 1.135762408375740051e-01 -4.758391529321670532e-02 -1.897524483501911163e-02 1.995254755020141602e-01 4.329038783907890320e-02 -1.020073611289262772e-02 1.657083183526992798e-01 -3.076944351196289062e-01 1.228539794683456421e-01 -1.522655040025711060e-01 7.761961221694946289e-02 2.709754705429077148e-01 2.774466387927532196e-02 -4.121357575058937073e-02 -1.348364800214767456e-01 1.472909376025199890e-02 -6.510110944509506226e-02 -1.626806706190109253e-02 -3.118583261966705322e-01
1.280662715435028076e-01 5.612558871507644653e-02 1.393106877803802490e-01 -1.012374237179756165e-01 2.364535480737686157e-01 2.118553221225738525e-01 7.207308709621429443e-02 -2.316989600658416748e-01 -2.946234680712223053e-02 5.779317021369934082e-02 2.421063631772994995e-01 3.368045762181282043e-02 -5.102341622114181519e-02 3.600384891033172607e-01 -1.246327757835388184e-01 -1.192497555166482925e-02 3.407193422317504883e-01 6.820732355117797852e-02 -8.923953026533126831e-02 1.451203227043151855e-01 -1.992432028055191040e-01 3.638339638710021973e-01 -1.011812407523393631e-02 -2.233105152845382690e-02 4.238500893115997314e-01 -1.294827610254287720e-01 1.955307573080062866e-01 -4.025761783123016357e-02 7.990390807390213013e-02 -5.960490182042121887e-02 -1.025496497750282288e-01 9.749087505042552948e-03
2.757773101329803467e-01 1.086641550064086914e-01 4.543870314955711365e-02 -1.153934821486473083e-01 2.876970916986465454e-02 8.303931914269924164e-03 9.109219163656234741e-02 -4.129680246114730835e-02 5.991560593247413635e-02 1.910730004310607910e-01 8.667149394750595093e-02 -6.100679561495780945e-02 -3.751379251480102539e-02 1.352409571409225464e-01 -2.346915900707244873e-01 -9.176328033208847046e-02 -1.588287353515625000e-01 3.054269254207611084e-01 1.723113805055618286e-01 1.807713955640792847e-01 -3.580614626407623291e-01 1.832112967967987061e-01 -2.865701913833618164e-01 1.338892579078674316e-01 3.694383800029754639e-01 1.697067022323608398e-01 -2.211931534111499786e-02 -1.334927082061767578e-01 2.652409076690673828e-01 -4.362744465470314026e-02 1.595929861068725586e-01 1.652354747056961060e-01
1.855629533529281616e-01 -5.477871745824813843e-02 3.576974943280220032e-02 8.754667639732360840e-02 4.002943262457847595e-02 2.674492895603179932e-01 -8.118200302124023438e-02 4.478163272142410278e-02 1.258719712495803833e-01 1.116741597652435303e-01 2.405790686607360840e-01 -5.091907829046249390e-02 -1.765362918376922607e-01 -1.460781842470169067e-01 -1.281227618455886841e-01 -8.895560353994369507e-02 2.479574382305145264e-01 4.309157375246286392e-03 9.966177865862846375e-03 2.223067879676818848e-01 -1.609315574169158936e-01 5.109685659408569336e-01 -2.607212662696838379e-01 1.801910847425460815e-01 2.677252292633056641e-01 -4.612087458372116089e-02 6.034531816840171814e-02 -1.529127508401870728e-01 1.954279653728008270e-02 1.065630465745925903e-01 -3.084715008735656738e-01 -1.013528835028409958e-02
1.207021623849868774e-01 6.185027211904525757e-02 2.404639730229973793e-03 -4.228295292705297470e-03 2.321280092000961304e-01 2.409138977527618408e-01 -7.556278258562088013e-02 -1.593837589025497437e-01 -7.162690162658691406e-02 -1.175078563392162323e-02 1.381846964359283447e-01 7.469845563173294067e-02 -5.039362609386444092e-02 6.851249188184738159e-02 -2.411152124404907227e-01 4.950317554175853729e-03 1.582346558570861816e-01 -4.765935614705085754e-02 -7.498745620250701904e-02 1.038704290986061096e-01 -2.325693815946578979e-01 4.531519114971160889e-01 -7.674318552017211914e-02 -7.630034536123275757e-02 5.790040493011474609e-01 -2.099783718585968018e-01 -5.793840810656547546e-02 -7.086896151304244995e-02 1.878261566162109375e-01 1.709619164466857910e-02 -6.940806657075881958e-02 1.536160614341497421e-02
1.878255456686019897e-01 -3.008975088596343994e-01 1.427160501480102539e-01 -1.752616018056869507e-01 8.265644311904907227e-03 -5.571347847580909729e-02 -1.457322239875793457e-01 -1.150072664022445679e-01 -3.753050565719604492e-01 1.431185305118560791e-01 -1.317649185657501221e-01 -3.081785887479782104e-02 -6.597113609313964844e-02 6.674879789352416992e-02 -1.301011145114898682e-01 -1.468831896781921387e-01 2.857896983623504639e-01 4.259901642799377441e-01 5.184120684862136841e-02 1.728848814964294434e-01 -1.070611923933029175e-01 1.729635745286941528e-01 -1.782311797142028809e-01 8.128122985363006592e-02 3.140023052692413330e-01 -3.279121592640876770e-02 -1.429908275604248047e-01 5.457681789994239807e-02 -7.011578232049942017e-02 -1.082362681627273560e-01 2.052967250347137451e-01 -3.400703892111778259e-02
1.588953435420989990e-01 -1.777715533971786499e-01 -9.935030341148376465e-02 1.141924560070037842e-01 2.406835108995437622e-01 2.361265420913696289e-01 8.139552921056747437e-02 -3.545953929424285889e-01 3.832139074802398682e-02 -1.716399490833282471e-01 2.174075692892074585e-01 7.868436723947525024e-02 -1.116536110639572144e-01 3.208103775978088379e-01 -1.184674799442291260e-01 -1.333960592746734619e-01 2.257888913154602051e-01 -4.450020194053649902e-02 -1.742220669984817505e-01 1.338160932064056396e-01 -2.612581551074981689e-01 4.066224098205566406e-01 -9.139286726713180542e-02 -8.477956801652908325e-02 1.401556581258773804e-01 5.199593305587768555e-02 -6.470122933387756348e-02 1.129181906580924988e-01 -1.710632890462875366e-01 -7.906538993120193481e-02 -1.108223944902420044e-01 7.177996635437011719e-02
1.468653380870819092e-01 1.203511804342269897e-01 1.515002846717834473e-01 -8.256565779447555542e-02 3.392295837402343750e-01 -1.935673877596855164e-02 -2.698222361505031586e-02 -3.495971560478210449e-01 -4.867268726229667664e-02 -7.766361534595489502e-02 1.103577390313148499e-02 3.665547445416450500e-02 3.034313023090362549e-02 1.045753136277198792e-01 -2.220777869224548340e-01 -1.142902299761772156e-01 3.175689578056335449e-01 -7.498237490653991699e-02 -2.409085631370544434e-01 3.345592617988586426e-01 -9.455603361129760742e-02 3.450445532798767090e-01 7.213079929351806641e-02 -6.382094323635101318e-02 4.050218686461448669e-02 1.591156125068664551e-01 -1.343634873628616333e-01 -1.502977758646011353e-01 2.589331269264221191e-01 4.468772187829017639e-02 -2.476144433021545410e-01 -2.532656537368893623e-03
4.226905405521392822e-01 1.184915155172348022e-01 3.752238154411315918e-01 8.925458788871765137e-02 4.783029854297637939e-02 7.114186882972717285e-02 3.291670605540275574e-02 -9.005393832921981812e-02 8.561858534812927246e-02 4.682632163166999817e-03 -5.472982302308082581e-02 -8.206900954246520996e-02 -1.311956346035003662e-01 4.555670544505119324e-02 -2.930446565151214600e-01 -9.365259110927581787e-02 4.090883210301399231e-02 3.205280601978302002e-01 1.543364524841308594e-01 2.890326678752899170e-01 -2.144930809736251831e-01 1.196481809020042419e-01 -2.953757345676422119e-01 -4.659195989370346069e-02 2.934359014034271240e-01 1.096473112702369690e-01 -1.344637870788574219e-01 7.841454446315765381e-02 -8.186631649732589722e-02 -1.040849760174751282e-01 7.148993760347366333e-02 -6.677772104740142822e-02
4.571539461612701416e-01 -1.386167854070663452e-01 2.029380202293395996e-01 2.838284010067582130e-03 -7.529863715171813965e-02 4.786781221628189087e-02 8.907847106456756592e-02 -1.833599507808685303e-01 1.148257628083229065e-01 -6.322831660509109497e-02 9.922143816947937012e-02 -8.857359737157821655e-02 -2.078076079487800598e-02 1.088623628020286560e-01 -2.178300917148590088e-01 -2.726153433322906494e-01 1.002386286854743958e-01 2.350013554096221924e-01 5.699528008699417114e-02 2.269777655601501465e-01 -6.332589685916900635e-02 9.989650547504425049e-02 -3.420013189315795898e-01 -6.441880017518997192e-02 4.037596583366394043e-01 2.334538996219635010e-01 1.446782331913709641e-02 -1.361794918775558472e-01 5.294958502054214478e-02 -1.238839775323867798e-01 5.024077370762825012e-02 -8.068670518696308136e-03
4.464447796344757080e-01 -5.302027612924575806e-02 1.490703821182250977e-01 -4.312393814325332642e-02 -1.263771355152130127e-01 1.095373928546905518e-01 5.890762060880661011e-02 -2.691468298435211182e-01 9.389209002256393433e-02 -4.412784799933433533e-02 -2.424237690865993500e-02 -1.560226082801818848e-01 -4.475732520222663879e-02 -2.637665718793869019e-02 -2.944000959396362305e-01 -3.898677974939346313e-02 1.293892390094697475e-03 2.391818463802337646e-01 9.046136587858200073e-02 1.359307765960693359e-01 -1.560335904359817505e-01 1.519911289215087891e-01 -3.505082726478576660e-01 -8.770528435707092285e-02 4.128741323947906494e-01 1.965708881616592407e-01 -5.260701477527618408e-02 -5.721453204751014709e-02 1.180246919393539429e-01 -1.414311975240707397e-01 1.374292075634002686e-01 -1.161836534738540649e-01
3.948561847209930420e-01 -9.020078182220458984e-02 7.181571424007415771e-02 -1.344988942146301270e-01 -2.557993493974208832e-02 -5.449586361646652222e-02 1.498485803604125977e-01 -2.440688312053680420e-01 3.854265064001083374e-02 -2.497647106647491455e-01 4.180415347218513489e-02 1.136556491255760193e-01 -4.316381178796291351e-03 3.110725581645965576e-01 -1.257726252079010010e-01 8.380873501300811768e-02 1.401238441467285156e-01 1.319185085594654083e-02 -2.868897020816802979e-01 1.684033274650573730e-01 -3.541451990604400635e-01 2.149582803249359131e-01 3.995224833488464355e-02 1.409107744693756104e-01 -1.734831556677818298e-02 2.000186592340469360e-01 -2.181565910577774048e-01 -3.700455650687217712e-03 2.884477972984313965e-01 -1.454253345727920532e-01 9.132976830005645752e-02 -6.883193552494049072e-02
1.374319642782211304e-01 -1.728161573410034180e-01 9.101194888353347778e-02 -4.496374353766441345e-02 1.652709245681762695e-01 2.445066273212432861e-01 -5.406276322901248932e-03 -1.772444546222686768e-01 -8.049559593200683594e-02 -1.511203348636627197e-01 -1.114761829376220703e-01 1.798969656229019165e-01 -1.660098135471343994e-01 1.677286773920059204e-01 -1.099781543016433716e-01 -1.998215615749359131e-01 2.844196856021881104e-01 1.926731877028942108e-02 -1.429230719804763794e-01 3.983887657523155212e-02 -1.450136601924896240e-01 4.310681819915771484e-01 -1.710937321186065674e-01 1.725637465715408325e-01 4.908232986927032471e-01 -4.730059951543807983e-02 -4.960182309150695801e-02 3.994582220911979675e-02 1.026610732078552246e-01 -6.053039431571960449e-02 3.810185566544532776e-02 9.241627901792526245e-02
4.091541171073913574e-01 -5.399570614099502563e-02 8.369523100554943085e-03 -1.362658292055130005e-01 4.589294269680976868e-02 -1.650223881006240845e-01 3.176997601985931396e-01 -4.001458883285522461e-01 8.039571344852447510e-03 1.069879755377769470e-01 2.669515907764434814e-01 6.518864631652832031e-02 -3.775797784328460693e-02 4.057457670569419861e-03 5.817621201276779175e-02 -8.286660164594650269e-02 2.831290364265441895e-01 -7.990850508213043213e-02 6.392020441126078367e-05 8.952856063842773438e-02 -1.539032012224197388e-01 3.071925640106201172e-01 -9.942415356636047363e-02 -1.034321542829275131e-02 9.699951112270355225e-02 -1.055353656411170959e-01 -2.575374245643615723e-01 2.484034448862075806e-01 5.818961933255195618e-02 -8.867735415697097778e-02 1.861565709114074707e-01 -6.960147619247436523e-02
2.802779376506805420e-01 7.803336251527070999e-03 1.502758115530014038e-01 2.733210027217864990e-01 -1.221188008785247803e-01 -1.435983777046203613e-01 9.349308162927627563e-02 -1.177504435181617737e-01 9.577898681163787842e-02 -1.911756023764610291e-02 2.103209793567657471e-01 -3.028960153460502625e-02 1.765372604131698608e-01 1.823975145816802979e-02 -2.118989527225494385e-01 -1.728277802467346191e-01 -8.151765912771224976e-02 1.630473434925079346e-01 -2.699151076376438141e-02 2.831246256828308105e-01 -6.821159273386001587e-02 4.087809026241302490e-01 -4.048454761505126953e-02 3.374098539352416992e-01 2.082484662532806396e-01 3.155314922332763672e-02 -6.997577100992202759e-02 -1.242715269327163696e-01 3.544287681579589844e-01 5.047500878572463989e-02 -8.762025088071823120e-02 -5.560536310076713562e-02
8.522789925336837769e-02 1.694987565279006958e-01 -6.684365123510360718e-02 7.276220619678497314e-02 -1.815833337604999542e-02 3.967536240816116333e-02 1.035028174519538879e-01 -2.323777824640274048e-01 6.871858239173889160e-02 -4.083477705717086792e-02 1.248975917696952820e-01 -5.079793743789196014e-03 -1.000488847494125366e-01 1.176668927073478699e-01 -4.280662238597869873e-01 -1.052466332912445068e-01 2.449964731931686401e-02 1.239433065056800842e-01 -9.290950745344161987e-02 2.146612554788589478e-01 -4.726144373416900635e-01 7.933006435632705688e-02 -4.126796126365661621e-01 2.010999917984008789e-01 1.893455684185028076e-01 -8.585414290428161621e-02 2.254732847213745117e-01 3.199681267142295837e-02 1.660800725221633911e-01 7.261820137500762939e-02 7.665336132049560547e-02 5.046387016773223877e-02
3.066908419132232666e-01 -1.494303941726684570e-01 2.949189245700836182e-01 -5.443939566612243652e-02 -5.680213868618011475e-02 4.455203711986541748e-01 6.504553556442260742e-02 -9.156735986471176147e-02 -1.634047478437423706e-01 1.447673887014389038e-01 -3.748739510774612427e-02 1.233238913118839264e-02 -2.089329659938812256e-01 -6.620749365538358688e-03 5.810459703207015991e-02 -1.592393070459365845e-01 2.757812142372131348e-01 9.602462500333786011e-02 9.926187247037887573e-02 3.898273780941963196e-02 -3.028578758239746094e-01 9.352755546569824219e-02 -2.721065878868103027e-01 -1.285494714975357056e-01 1.906496882438659668e-01 2.361723035573959351e-01 3.660487756133079529e-02 -1.131616309285163879e-01 2.326126769185066223e-02 -4.564201459288597107e-03 1.704970002174377441e-01 -1.846804469823837280e-01
2.477397173643112183e-01 1.734043806791305542e-01 -7.437738776206970215e-02 -8.267205953598022461e-02 1.270322222262620926e-02 2.827504277229309082e-01 3.093119012191891670e-03 6.794663518667221069e-02 -1.509121619164943695e-02 -4.525324329733848572e-02 8.221015334129333496e-02 -8.055434376001358032e-02 -9.468003362417221069e-02 1.551354378461837769e-01 -1.735555231571197510e-01 -8.503224700689315796e-02 2.137011438608169556e-01 1.087628901004791260e-01 -1.961125135421752930e-01 7.280313223600387573e-02 -2.900935411453247070e-01 3.203793466091156006e-01 -1.907973885536193848e-01 1.806883960962295532e-01 5.180085897445678711e-01 -4.877643659710884094e-02 7.194186747074127197e-02 2.558490447700023651e-02 -1.349366754293441772e-01 1.946831196546554565e-01 -1.870590895414352417e-01 -2.823725529015064240e-02
2.934578955173492432e-01 2.475451678037643433e-02 3.405559808015823364e-02 -9.891525655984878540e-02 3.151559829711914062e-02 7.763259857892990112e-02 2.010850012302398682e-01 -1.430539935827255249e-01 4.806973040103912354e-02 -1.074975263327360153e-02 1.223719045519828796e-01 -9.513650089502334595e-02 -1.391931325197219849e-01 1.521127223968505859e-01 -2.947254106402397156e-02 -1.788020133972167969e-01 -9.542686492204666138e-02 2.728048339486122131e-02 -1.595330983400344849e-01 1.286085098981857300e-01 -1.308098286390304565e-01 3.867829144001007080e-01 -1.690379232168197632e-01 3.729122281074523926e-01 4.406395554542541504e-01 -1.096721086651086807e-02 1.228770241141319275e-01 -6.999929249286651611e-02 3.219107091426849365e-01 3.601903840899467468e-02 -1.483974009752273560e-01 -7.199606299400329590e-02
1.788788735866546631e-01 -3.159367740154266357e-01 2.057128250598907471e-01 -3.370941802859306335e-02 5.953418090939521790e-02 -9.156633168458938599e-03 -1.880666054785251617e-02 -2.551408708095550537e-01 -1.456604301929473877e-01 -6.892261561006307602e-03 2.251262068748474121e-01 -1.174667179584503174e-01 6.432129442691802979e-02 -4.446693137288093567e-02 2.371562123298645020e-01 -2.498089671134948730e-01 1.659035980701446533e-01 -2.905880510807037354e-01 -8.372470736503601074e-02 2.946348190307617188e-01 -2.657129168510437012e-01 2.954788208007812500e-01 -6.660970300436019897e-02 3.160518407821655273e-02 2.338355034589767456e-01 7.458033412694931030e-02 -1.658418476581573486e-01 5.123374238610267639e-02 2.059940546751022339e-01 -9.836912155151367188e-03 2.013430297374725342e-01 5.075438693165779114e-02
1.175994798541069031e-01 -1.033978909254074097e-01 -8.953718096017837524e-02 -1.666027754545211792e-01 1.571125388145446777e-01 4.340099170804023743e-02 1.651047468185424805e-01 -2.134715765714645386e-02 -8.197704702615737915e-02 6.573787331581115723e-02 4.043249413371086121e-03 5.560032278299331665e-02 -3.994617983698844910e-02 3.616459667682647705e-01 -6.022930145263671875e-02 -7.949295639991760254e-02 2.460280656814575195e-01 -7.502707093954086304e-02 -1.046128664165735245e-02 1.419771909713745117e-01 -3.138374686241149902e-01 2.764581441879272461e-01 -1.410019099712371826e-01 8.764249086380004883e-02 5.271102190017700195e-01 -3.340566456317901611e-01 3.052235022187232971e-02 -1.413683593273162842e-01 5.823412165045738220e-02 -1.361790895462036133e-01 -7.996579259634017944e-02 -3.667725622653961182e-02
4.477143585681915283e-01 -1.144926995038986206e-01 -1.273781992495059967e-02 -2.968117408454418182e-02 -1.081319227814674377e-01 1.871104538440704346e-02 1.529014259576797485e-01 -2.406969070434570312e-01 6.084139645099639893e-02 -7.036148756742477417e-02 7.030298560857772827e-02 -1.311186552047729492e-01 -1.362605839967727661e-01 6.644792854785919189e-02 -2.248890697956085205e-01 -2.262692451477050781e-01 1.068233177065849304e-01 3.105410337448120117e-01 7.071507722139358521e-02 2.098989039659500122e-01 -1.581715885549783707e-03 9.704929590225219727e-02 -2.846988439559936523e-01 -4.820135608315467834e-02 4.107403457164764404e-01 2.394682019948959351e-01 -2.465374534949660301e-03 -9.093867242336273193e-02 -1.096378546208143234e-03 -1.518905907869338989e-01 1.078250706195831299e-01 -1.333108544349670410e-01
1.651790291070938110e-01 1.275358051061630249e-01 1.145640388131141663e-01 1.708713173866271973e-01 9.767743200063705444e-02 1.910836547613143921e-01 1.001827940344810486e-01 -7.203765213489532471e-02 7.379861176013946533e-02 2.206746861338615417e-02 -6.476464122533798218e-02 -1.289363801479339600e-01 -1.142767444252967834e-01 6.502487510442733765e-02 -3.141330778598785400e-01 1.225159913301467896e-01 -9.321260452270507812e-02 6.803333014249801636e-02 -1.036524847149848938e-01 1.914650648832321167e-01 -9.083185344934463501e-02 3.795065283775329590e-01 -2.189027667045593262e-01 2.814170420169830322e-01 5.224541425704956055e-01 -1.705136597156524658e-01 -8.254958689212799072e-02 1.376561820507049561e-01 1.378525048494338989e-01 4.688556119799613953e-02 -7.312878221273422241e-02 -2.575853839516639709e-02
3.584996461868286133e-01 -1.208278071135282516e-02 1.075397729873657227e-01 4.888764768838882446e-02 -1.548464000225067139e-01 3.203598037362098694e-02 1.081123277544975281e-01 -2.867220044136047363e-01 9.578125178813934326e-02 -2.350581996142864227e-02 1.237548515200614929e-02 -7.945639640092849731e-02 -1.287826746702194214e-01 3.377532958984375000e-02 -1.816421151161193848e-01 -7.142271101474761963e-02 2.472043037414550781e-01 3.868308663368225098e-01 1.080475151538848877e-01 2.448255121707916260e-01 -8.756773173809051514e-02 1.182959601283073425e-01 -3.529213964939117432e-01 -7.729457318782806396e-02 3.760794401168823242e-01 1.151997819542884827e-01 2.863287925720214844e-02 -9.750616550445556641e-02 6.798865646123886108e-02 -2.274268567562103271e-01 4.394797608256340027e-02 -9.273125231266021729e-02
1.525450944900512695e-01 -2.794375410303473473e-03 6.221828237175941467e-02 -2.412906885147094727e-01 1.697714477777481079e-01 2.000986933708190918e-01 -5.345698073506355286e-02 7.468897104263305664e-02 -8.040607720613479614e-02 -6.009926274418830872e-02 7.116252183914184570e-02 -8.761830627918243408e-02 -1.609976440668106079e-01 -8.743118494749069214e-02 -1.509211957454681396e-01 1.028240248560905457e-01 3.426511585712432861e-01 1.403044164180755615e-01 -2.025145888328552246e-01 1.815843731164932251e-01 -2.790898084640502930e-01 2.901983261108398438e-01 -2.265686839818954468e-01 1.567549854516983032e-01 4.535895586013793945e-01 -2.068239450454711914e-01 5.666802823543548584e-02 2.903303317725658417e-02 1.583925038576126099e-01 -6.621471047401428223e-02 -1.253649741411209106e-01 -2.728932723402976990e-02
4.991118013858795166e-01 -7.271771132946014404e-02 1.125549897551536560e-01 -3.863550664391368628e-04 -1.710063964128494263e-01 3.603496775031089783e-02 -1.327029764652252197e-01 -9.584659337997436523e-02 1.349123418331146240e-01 -1.185961514711380005e-01 2.388779260218143463e-02 7.306542247533798218e-02 -9.088464826345443726e-02 3.317743539810180664e-02 -2.599275112152099609e-01 -2.520290613174438477e-01 1.348809748888015747e-01 3.699017763137817383e-01 1.233968734741210938e-01 9.362434595823287964e-02 -8.195904642343521118e-02 9.827441722154617310e-02 -3.492458462715148926e-01 -7.091753184795379639e-02 3.290992677211761475e-01 1.912216991186141968e-01 -8.121035993099212646e-02 -9.179804474115371704e-02 4.411213099956512451e-02 -7.432815432548522949e-02 -7.376318331807851791e-03 -8.465454727411270142e-02
1.801163852214813232e-01 -8.746598660945892334e-02 6.741015613079071045e-02 4.489318653941154480e-02 1.524884253740310669e-01 2.341796606779098511e-01 2.787839621305465698e-03 -9.820611029863357544e-02 -1.472818255424499512e-01 -6.029883399605751038e-02 1.432965099811553955e-01 -1.409714668989181519e-01 -9.086481481790542603e-02 1.649160087108612061e-01 -5.432405695319175720e-02 -4.507713019847869873e-02 1.803472489118576050e-01 2.850544173270463943e-03 -3.675208613276481628e-02 4.386886954307556152e-02 -3.872344195842742920e-01 3.267965018749237061e-01 -3.993706777691841125e-02 1.964038461446762085e-01 5.641501545906066895e-01 -1.467514932155609131e-01 1.853701621294021606e-01 -9.173518419265747070e-02 4.248335584998130798e-02 -1.490226686000823975e-01 1.472440082579851151e-02 1.410653442144393921e-01
3.255693018436431885e-01 5.912237241864204407e-02 1.809880733489990234e-01 2.616784535348415375e-02 -1.336689442396163940e-01 5.395773425698280334e-02 -7.444906234741210938e-02 -3.206529421731829643e-03 7.571700960397720337e-02 -2.798707410693168640e-02 3.708121180534362793e-02 1.458157086744904518e-03 3.509734570980072021e-02 1.778534054756164551e-01 -6.809263676404953003e-02 -1.877222508192062378e-01 -7.587438076734542847e-02 -2.098551839590072632e-01 -8.180297166109085083e-02 2.410317957401275635e-01 -2.397867143154144287e-01 3.252075016498565674e-01 1.867381781339645386e-01 2.542423899285495281e-04 2.620309889316558838e-01 7.850527763366699219e-02 -3.792486190795898438e-01 -2.395651787519454956e-01 3.502341508865356445e-01 -5.593078210949897766e-02 8.509487658739089966e-02 -1.682619154453277588e-01
2.346075922250747681e-01 5.203545466065406799e-02 2.819634675979614258e-01 1.898213103413581848e-02 1.642155833542346954e-02 4.855020344257354736e-02 -3.789547458291053772e-02 -2.012460492551326752e-02 -1.986246556043624878e-02 5.517693981528282166e-02 -1.166509091854095459e-01 -1.386440247297286987e-01 1.998344808816909790e-01 1.754855066537857056e-01 -2.609688043594360352e-01 -1.823590695858001709e-02 -8.094854652881622314e-02 2.627317011356353760e-01 1.195342540740966797e-01 1.359139978885650635e-01 -2.407243102788925171e-01 2.144486904144287109e-01 -4.720136225223541260e-01 3.477457165718078613e-02 4.381567835807800293e-01 1.390708833932876587e-01 -1.277451030910015106e-02 -9.298987686634063721e-02 -5.586447659879922867e-03 -1.535054743289947510e-01 4.140062630176544189e-02 2.755645662546157837e-02
1.125056073069572449e-01 8.277916163206100464e-02 -6.931509077548980713e-02 3.016300499439239502e-01 1.929280906915664673e-01 2.682910859584808350e-01 -1.476142853498458862e-01 -1.566430032253265381e-01 1.944563239812850952e-01 8.735461533069610596e-02 1.576389521360397339e-01 1.150518953800201416e-01 1.514722406864166260e-01 3.321109414100646973e-01 -1.145492270588874817e-01 -1.950982958078384399e-02 2.000096142292022705e-01 1.551043689250946045e-01 -2.537298202514648438e-01 2.401125282049179077e-01 -1.819245517253875732e-01 1.301902830600738525e-01 7.083160430192947388e-02 1.258614212274551392e-01 3.707858622074127197e-01 -1.097230985760688782e-01 -9.915214776992797852e-02 1.257374733686447144e-01 2.484516203403472900e-01 9.439772693440318108e-04 -6.828817725181579590e-02 -1.867590285837650299e-02
1.410065591335296631e-01 -5.030478537082672119e-02 -1.221174821257591248e-01 2.911847531795501709e-01 2.444095313549041748e-01 6.473615020513534546e-02 -1.436611264944076538e-01 -2.678669989109039307e-01 -1.205594614148139954e-01 -2.790640294551849365e-01 1.164129525423049927e-01 3.009743690490722656e-01 -1.233069151639938354e-01 1.206622421741485596e-01 1.323299407958984375e-01 -8.054865151643753052e-02 1.043297424912452698e-01 4.203168675303459167e-02 -2.997742295265197754e-01 1.632251963019371033e-02 -4.253106117248535156e-01 2.594659924507141113e-01 -1.808842569589614868e-01 -1.934913694858551025e-01 9.786590188741683960e-02 -2.084539458155632019e-02 2.964356541633605957e-02 -4.122569039463996887e-02 7.123996317386627197e-02 -1.369575560092926025e-01 -5.677068233489990234e-02 -1.022597178816795349e-01
1.554819196462631226e-01 4.508485645055770874e-02 6.869286298751831055e-02 -9.391580522060394287e-02 8.445563167333602905e-02 1.869065314531326294e-01 -4.113882780075073242e-02 -2.438748478889465332e-01 -9.039999544620513916e-02 1.987810246646404266e-02 6.660571694374084473e-02 8.677590638399124146e-02 -1.717436760663986206e-01 2.434512674808502197e-01 -2.189838439226150513e-01 1.687222719192504883e-01 -4.514242522418498993e-03 3.988146316260099411e-03 -5.881696939468383789e-02 1.431901101022958755e-02 -2.871280610561370850e-01 3.865040540695190430e-01 -2.644991874694824219e-01 1.982561349868774414e-01 4.310741126537322998e-01 -1.714144796133041382e-01 -6.149969995021820068e-02 4.143589735031127930e-02 1.696556210517883301e-01 -8.040709793567657471e-02 -2.287785112857818604e-01 1.349510848522186279e-01
3.654535710811614990e-01 3.419563546776771545e-02 2.041341736912727356e-02 -9.030156582593917847e-02 -3.690975159406661987e-02 2.953956089913845062e-02 6.017031520605087280e-02 -3.990077972412109375e-02 -2.873890697956085205e-01 -1.950818859040737152e-02 -1.456186026334762573e-01 1.460410803556442261e-01 -9.849415719509124756e-02 1.031469404697418213e-01 7.822157442569732666e-02 -1.261808872222900391e-01 1.306528151035308838e-01 -2.962304838001728058e-02 -8.721332252025604248e-02 4.051314592361450195e-01 -6.182593703269958496e-01 3.226437792181968689e-02 1.330085247755050659e-01 8.693572878837585449e-02 1.809830591082572937e-02 1.522563099861145020e-01 1.203650794923305511e-02 1.029356420040130615e-01 1.311955899000167847e-01 -5.704244598746299744e-02 3.896426036953926086e-02 -1.640580445528030396e-01
6.395210325717926025e-02 1.324528604745864868e-01 1.300893276929855347e-01 7.359249889850616455e-02 1.696504503488540649e-01 1.145373433828353882e-01 -9.605570137500762939e-02 -1.537524908781051636e-01 -5.456814542412757874e-02 -3.985567390918731689e-02 7.059492170810699463e-02 2.094123959541320801e-01 6.587239354848861694e-02 2.474296092987060547e-01 5.916671827435493469e-02 -7.868526130914688110e-02 2.067684680223464966e-01 -1.855397410690784454e-02 -1.604640930891036987e-01 6.085201352834701538e-02 -2.048677951097488403e-01 4.032074809074401855e-01 -3.789139688014984131e-01 1.465533375740051270e-01 4.054779112339019775e-01 -2.037672698497772217e-01 -5.044424161314964294e-02 3.870821744203567505e-02 1.191485002636909485e-01 -2.395777106285095215e-01 -1.637589037418365479e-01 4.546889290213584900e-02
4.320811927318572998e-01 1.771647483110427856e-01 2.016679011285305023e-02 -2.035969942808151245e-01 -8.037422597408294678e-02 7.240024860948324203e-03 1.160856038331985474e-01 -2.159838229417800903e-01 1.216199398040771484e-01 -7.998604327440261841e-02 1.833319664001464844e-01 -3.655014187097549438e-02 -1.305844634771347046e-01 7.419720292091369629e-02 -3.319535171613097191e-04 -6.102596968412399292e-02 -1.227688640356063843e-01 -6.757406890392303467e-02 -2.364023625850677490e-01 8.898913860321044922e-02 -2.155457884073257446e-01 3.682150840759277344e-01 -1.014561727643013000e-01 2.757447361946105957e-01 3.788677453994750977e-01 -1.392120569944381714e-01 3.469513356685638428e-02 -7.454019784927368164e-02 2.010869979858398438e-01 2.042051404714584351e-02 -1.439963877201080322e-01 -8.900652080774307251e-02
4.507739245891571045e-01 -1.324348896741867065e-01 1.976161152124404907e-01 7.117628119885921478e-03 -1.016182675957679749e-01 -7.120138406753540039e-02 4.715873301029205322e-02 -3.493542373180389404e-01 8.106769621372222900e-02 -3.361903503537178040e-02 -3.878073021769523621e-02 -1.036819592118263245e-01 -5.610526725649833679e-02 7.076733559370040894e-02 -1.557122319936752319e-01 -5.621263012290000916e-02 1.436673849821090698e-01 2.195853739976882935e-01 9.801285713911056519e-02 2.168152332305908203e-01 -4.647219553589820862e-02 1.212489753961563110e-01 -3.338787853717803955e-01 -1.673230901360511780e-02 3.704397976398468018e-01 2.538394629955291748e-01 7.567040622234344482e-02 -1.377229243516921997e-01 -7.638181746006011963e-02 -1.287847608327865601e-01 1.345218569040298462e-01 -1.549699455499649048e-01
1.623813360929489136e-01 1.612244844436645508e-01 1.212751790881156921e-01 -1.079121008515357971e-01 1.188427135348320007e-01 2.674602530896663666e-02 -2.907395549118518829e-02 -3.661852478981018066e-01 7.233677804470062256e-02 -1.472532600164413452e-01 2.628349363803863525e-01 1.752073168754577637e-01 -9.124532341957092285e-02 1.359751522541046143e-01 -1.414025723934173584e-01 -1.062449589371681213e-01 1.761274635791778564e-01 1.059793010354042053e-01 -2.290119528770446777e-01 2.036028951406478882e-01 -2.267171591520309448e-01 2.483058571815490723e-01 -7.970007136464118958e-03 -1.942868717014789581e-02 3.698444068431854248e-01 6.973139941692352295e-03 8.898558467626571655e-02 -2.326326966285705566e-01 2.791434526443481445e-01 2.237526178359985352e-01 -3.491304069757461548e-02 -9.482201933860778809e-02
3.841308951377868652e-01 4.176076501607894897e-02 2.472872734069824219e-01 -1.159125417470932007e-01 -1.456156671047210693e-01 2.779054641723632812e-02 4.162032157182693481e-02 -9.037669003009796143e-02 3.244275599718093872e-02 3.159904107451438904e-02 -1.780273616313934326e-01 1.371815651655197144e-01 -1.444968581199645996e-01 2.364489622414112091e-02 -3.457712233066558838e-01 -8.047427237033843994e-02 1.807594895362854004e-01 2.262459695339202881e-01 3.987688198685646057e-02 2.823701500892639160e-01 -2.582346200942993164e-01 1.095112264156341553e-01 -3.185273110866546631e-01 -7.181823253631591797e-02 2.988204956054687500e-01 1.597054004669189453e-01 -9.387456625699996948e-02 -9.498917311429977417e-02 1.084489226341247559e-01 3.761739656329154968e-02 2.000050395727157593e-01 -8.892517536878585815e-02
4.220675230026245117e-01 -1.334632039070129395e-01 5.604973062872886658e-02 -8.628198504447937012e-02 -1.025880947709083557e-01 8.257365785539150238e-03 2.164711244404315948e-02 -3.061213791370391846e-01 2.132414095103740692e-02 1.403118222951889038e-01 -6.910705007612705231e-03 -1.532775759696960449e-01 -8.861282467842102051e-02 3.567978367209434509e-02 -2.439862042665481567e-01 -1.146426051855087280e-01 7.852883636951446533e-02 3.685605525970458984e-01 8.774285204708576202e-03 3.320618346333503723e-02 -1.104645878076553345e-01 1.170091703534126282e-01 -2.938158512115478516e-01 -3.481287136673927307e-02 3.672839105129241943e-01 3.077127635478973389e-01 -1.427026465535163879e-02 -5.943186581134796143e-02 -2.420683205127716064e-02 -1.878639906644821167e-01 7.828131318092346191e-02 -1.768161505460739136e-01
4.293791055679321289e-01 4.025997817516326904e-01 -1.923038065433502197e-01 1.605485379695892334e-01 -1.122583746910095215e-01 1.773840188980102539e-01 -2.386937141418457031e-01 9.113334119319915771e-03 -2.034942507743835449e-01 -1.404710207134485245e-02 -1.044907271862030029e-01 1.106737107038497925e-01 1.690863072872161865e-01 8.257441967725753784e-02 1.806463301181793213e-02 3.965605795383453369e-02 2.260209769010543823e-01 2.878651022911071777e-01 2.469051033258438110e-01 1.428042799234390259e-01 -1.279925853013992310e-01 1.377570778131484985e-01 -8.351371437311172485e-02 8.315798640251159668e-02 1.807975322008132935e-01 2.573213875293731689e-01 7.463829964399337769e-02 -2.398561919108033180e-03 6.978011131286621094e-02 7.721541821956634521e-02 -8.211997896432876587e-02 3.121169283986091614e-02
2.771130502223968506e-01 2.045388668775558472e-01 2.334325313568115234e-01 -3.322532027959823608e-02 -1.985357142984867096e-02 -4.662052914500236511e-02 -2.212019264698028564e-01 5.121323838829994202e-02 1.300945580005645752e-01 9.152016043663024902e-02 1.187872961163520813e-01 -1.693944782018661499e-01 -3.015142120420932770e-02 7.774807047098875046e-03 -2.230451107025146484e-01 -3.874855581670999527e-03 -8.031930029392242432e-02 3.888597488403320312e-01 -6.215951964259147644e-02 2.584905326366424561e-01 -2.743756175041198730e-01 1.587891578674316406e-01 -3.511317968368530273e-01 5.976553633809089661e-02 2.502636313438415527e-01 1.303039193153381348e-01 -9.261856228113174438e-02 -1.678605079650878906e-01 1.039639860391616821e-01 -2.633307576179504395e-01 -1.431433018296957016e-02 -1.972805708646774292e-02
3.437891900539398193e-01 -9.028288722038269043e-02 1.196180842816829681e-02 -1.298341453075408936e-01 1.902415007352828979e-01 1.423013657331466675e-01 -5.459988117218017578e-02 -4.945296049118041992e-02 6.790492683649063110e-02 -7.166422158479690552e-02 1.707106679677963257e-01 -2.419127523899078369e-02 4.756966978311538696e-02 1.610575914382934570e-01 -2.913424074649810791e-01 4.551377147436141968e-03 2.564377486705780029e-01 9.942945092916488647e-02 -1.653454750776290894e-01 1.701134592294692993e-01 -1.744068264961242676e-01 1.719309240579605103e-01 -1.963519006967544556e-01 8.878150582313537598e-02 3.181924819946289062e-01 -2.825794219970703125e-01 -1.565212160348892212e-01 -3.799386620521545410e-01 -8.718554675579071045e-02 -7.563098799437284470e-03 -1.114131286740303040e-01 -1.839901208877563477e-01
2.588708996772766113e-01 2.162166535854339600e-01 2.206595242023468018e-01 -7.132847607135772705e-02 2.041614651679992676e-01 -1.194759458303451538e-01 -1.372348237782716751e-02 -2.700457870960235596e-01 -6.428062170743942261e-02 -8.245353400707244873e-02 -2.421120740473270416e-02 -2.061413377523422241e-01 1.320937573909759521e-01 9.363475441932678223e-02 4.559156298637390137e-02 -1.983269490301609039e-02 -5.788115784525871277e-02 1.379664987325668335e-01 -1.315601170063018799e-01 -2.720719762146472931e-02 -3.446461856365203857e-01 2.842757999897003174e-01 1.312655024230480194e-02 -4.473786056041717529e-02 1.883992850780487061e-01 3.483677804470062256e-01 -2.841117978096008301e-01 -3.282790258526802063e-02 2.494564056396484375e-01 -9.873914718627929688e-02 -8.436860144138336182e-02 -2.464569956064224243e-01
2.024298310279846191e-01 8.647219836711883545e-02 -2.142866253852844238e-01 -1.595951803028583527e-02 -5.504756420850753784e-02 1.690385639667510986e-01 1.406084746122360229e-01 -3.640225529670715332e-01 -1.612382382154464722e-01 -5.676464363932609558e-02 -4.783444106578826904e-02 1.282361149787902832e-01 3.215943574905395508e-01 2.707564532756805420e-01 -1.113500967621803284e-01 -2.189524173736572266e-01 7.465086132287979126e-02 -1.370444241911172867e-02 -4.309322312474250793e-02 2.361477911472320557e-02 -6.024243831634521484e-01 6.147467344999313354e-02 1.028530150651931763e-01 -1.879129186272621155e-02 1.574375331401824951e-01 -4.230577871203422546e-02 -1.004759222269058228e-01 1.049846187233924866e-01 2.267278172075748444e-02 -3.577946126461029053e-02 2.630828507244586945e-02 -2.188603766262531281e-02
9.908006340265274048e-02 1.149391382932662964e-01 1.574233025312423706e-01 9.107674658298492432e-02 2.125136256217956543e-01 1.258331239223480225e-01 2.653774991631507874e-02 -2.887232601642608643e-01 1.334508806467056274e-01 -1.246661767363548279e-01 -6.114216148853302002e-02 2.235431969165802002e-02 -3.727327659726142883e-02 3.946985676884651184e-02 -1.641743928194046021e-01 5.634017288684844971e-02 2.449602037668228149e-01 4.644189029932022095e-03 -5.945727974176406860e-02 2.433270961046218872e-01 -4.983862638473510742e-01 3.165797591209411621e-01 1.612295657396316528e-01 -7.435008138418197632e-02 1.637671589851379395e-01 2.135092020034790039e-01 5.145987123250961304e-02 -7.794322818517684937e-02 2.073440998792648315e-01 1.787103414535522461e-01 -1.779719442129135132e-02 -2.624701261520385742e-01
1.574639976024627686e-01 9.488737210631370544e-03 -1.513942778110504150e-01 -2.355172038078308105e-01 2.955814898014068604e-01 -4.161876440048217773e-02 -8.174003660678863525e-02 -1.639074534177780151e-01 -1.297592073678970337e-01 -3.897490352392196655e-02 -4.190301522612571716e-03 5.694556608796119690e-02 1.464145034551620483e-01 6.795874238014221191e-02 -1.314533352851867676e-01 1.594056002795696259e-02 1.533596813678741455e-01 1.696375608444213867e-01 -9.384728223085403442e-02 9.566952288150787354e-02 -3.488259017467498779e-01 1.991903930902481079e-01 -3.074364364147186279e-01 2.234838306903839111e-01 1.348529905080795288e-01 -8.284381777048110962e-02 4.418694227933883667e-02 -2.149033546447753906e-01 1.713598370552062988e-01 2.322018891572952271e-01 -3.893301188945770264e-01 -1.573327034711837769e-01
3.297956287860870361e-01 -1.173085942864418030e-01 1.072659790515899658e-01 -1.975968927145004272e-01 2.258705049753189087e-01 -2.881618589162826538e-02 1.066837087273597717e-01 -2.498096078634262085e-01 -7.027802616357803345e-02 -5.777040868997573853e-02 2.226738035678863525e-01 4.851196333765983582e-02 1.532834675163030624e-02 -5.358273535966873169e-02 -6.462407857179641724e-02 -2.901889011263847351e-02 1.713629662990570068e-01 -2.156463712453842163e-01 -1.010577082633972168e-01 -1.039636582136154175e-01 -1.869221627712249756e-01 3.814016282558441162e-01 -1.023568660020828247e-01 1.930061280727386475e-01 5.027753710746765137e-01 1.782076507806777954e-01 -5.850212275981903076e-02 4.316248744726181030e-02 3.514770790934562683e-02 7.769814226776361465e-03 8.827030658721923828e-02 -9.493150562047958374e-02
5.064254403114318848e-01 1.661959439516067505e-01 1.872652471065521240e-01 -9.772341698408126831e-02 -2.546186447143554688e-01 8.632741123437881470e-02 -8.281333744525909424e-02 -2.428601086139678955e-01 -3.772643953561782837e-02 8.265272527933120728e-02 -1.134372279047966003e-01 -1.457088813185691833e-02 -5.079147964715957642e-02 2.014080137014389038e-01 -2.465882599353790283e-01 -1.373701449483633041e-02 9.598406404256820679e-02 3.477509319782257080e-01 6.860839575529098511e-02 1.669358313083648682e-01 -1.835033297538757324e-01 -3.625370934605598450e-02 -3.308446705341339111e-01 -7.764546666294336319e-03 2.305100411176681519e-01 8.753228187561035156e-02 1.503437012434005737e-01 2.258291095495223999e-02 -5.414975434541702271e-02 8.305026590824127197e-02 8.201664686203002930e-02 2.542296424508094788e-03
2.786178886890411377e-01 1.242596432566642761e-01 5.681565403938293457e-02 8.751332014799118042e-02 7.936806976795196533e-02 4.397548362612724304e-02 2.515509426593780518e-01 -3.257596790790557861e-01 9.911899268627166748e-02 -7.283150684088468552e-03 -1.105767637491226196e-01 -5.940559506416320801e-02 3.178613781929016113e-01 2.637976706027984619e-01 -3.735374659299850464e-02 -1.648181378841400146e-01 9.372981637716293335e-02 1.588820219039916992e-01 -2.437129169702529907e-01 1.138939112424850464e-01 -1.277853846549987793e-01 3.378224670886993408e-01 5.712361633777618408e-02 1.184041202068328857e-01 5.852890759706497192e-02 2.552031576633453369e-01 1.340910047292709351e-01 1.523857414722442627e-01 8.741316199302673340e-02 -2.186549156904220581e-01 -1.711038500070571899e-01 -2.120833247900009155e-01
3.325513601303100586e-01 -2.654995769262313843e-02 -6.621406972408294678e-02 5.513017624616622925e-02 -7.593386620283126831e-02 6.282455474138259888e-02 2.245599627494812012e-01 -4.786350205540657043e-02 -2.040227949619293213e-01 7.666138559579849243e-02 1.279325485229492188e-01 3.860959112644195557e-01 -4.519290849566459656e-02 4.569203034043312073e-02 -1.573866009712219238e-01 -9.971612691879272461e-02 1.209316961467266083e-02 9.735571593046188354e-02 5.567515268921852112e-02 2.823872864246368408e-01 -4.067201912403106689e-01 1.144085377454757690e-01 -6.197544187307357788e-02 -2.022557258605957031e-01 1.534357219934463501e-01 2.500503063201904297e-01 -8.437884598970413208e-02 1.387380510568618774e-01 3.115647137165069580e-01 -6.618424784392118454e-03 -1.635047793388366699e-01 -1.227008104324340820e-01
2.718085944652557373e-01 -4.761483520269393921e-02 -6.388930231332778931e-02 -7.719613611698150635e-02 3.693486005067825317e-02 -2.558036893606185913e-02 5.645147338509559631e-02 -2.952596247196197510e-01 -1.791021674871444702e-01 1.528728753328323364e-01 4.582102596759796143e-01 1.376192867755889893e-01 -1.704953461885452271e-01 2.667771875858306885e-01 3.482083231210708618e-02 -1.620172411203384399e-01 7.810194790363311768e-02 -2.602921724319458008e-01 1.837292569689452648e-03 2.173267751932144165e-01 -6.634613126516342163e-02 3.005675077438354492e-01 3.165950253605842590e-02 9.358054399490356445e-02 3.501084148883819580e-01 2.003845386207103729e-02 -1.321380883455276489e-01 1.975268572568893433e-01 5.054884031414985657e-02 1.490714959800243378e-02 3.506729006767272949e-02 -1.826729811728000641e-02
3.145158588886260986e-01 -1.700647175312042236e-01 5.926576629281044006e-02 -1.105471793562173843e-02 -2.472872100770473480e-02 1.849852502346038818e-01 2.490795552730560303e-01 -1.744567416608333588e-02 -7.937167584896087646e-02 1.161008998751640320e-01 4.334529489278793335e-02 1.989877372980117798e-01 -5.241392925381660461e-02 1.068821400403976440e-01 -3.279613703489303589e-02 -1.028174310922622681e-01 1.365970969200134277e-01 1.754684299230575562e-01 9.347291290760040283e-02 3.356818258762359619e-01 -4.596087634563446045e-01 1.468891799449920654e-01 -8.344369009137153625e-03 -2.482612580060958862e-01 2.117308527231216431e-01 2.003931105136871338e-01 -8.498865365982055664e-02 1.408513486385345459e-01 2.951742112636566162e-01 -9.447190910577774048e-02 -1.731146126985549927e-02 -1.023989617824554443e-01
4.048355519771575928e-01 -1.329986751079559326e-01 1.313923150300979614e-01 -6.493155658245086670e-02 -1.630366146564483643e-01 1.106972247362136841e-01 1.731267012655735016e-02 -1.403491050004959106e-01 8.258640766143798828e-02 3.405179455876350403e-02 -7.827405631542205811e-02 -6.053610518574714661e-02 1.141040492802858353e-02 -2.956870943307876587e-02 -8.284936845302581787e-02 -1.481256913393735886e-02 4.936846718192100525e-02 2.916831672191619873e-01 1.000971645116806030e-01 2.876670062541961670e-01 -1.536989659070968628e-01 1.908880025148391724e-01 -2.796858847141265869e-01 -1.499855965375900269e-01 4.446375668048858643e-01 2.165099531412124634e-01 1.473092101514339447e-02 -5.318585783243179321e-02 -9.487116336822509766e-02 7.559502124786376953e-02 1.501034498214721680e-01 -2.937808930873870850e-01
4.376150295138359070e-02 1.359935104846954346e-01 -4.592729732394218445e-02 -3.759867697954177856e-02 1.482380181550979614e-01 -6.034097447991371155e-02 -5.900061503052711487e-02 -3.204706907272338867e-01 1.396022737026214600e-01 1.970059126615524292e-01 8.213716000318527222e-02 1.771264523267745972e-01 2.200319170951843262e-01 -1.369555592536926270e-01 -1.437643915414810181e-02 -2.230183966457843781e-02 2.362345606088638306e-01 2.963599562644958496e-01 -3.550115972757339478e-02 8.377590775489807129e-02 -3.362863361835479736e-01 1.866801679134368896e-01 -1.285481899976730347e-01 1.681073457002639771e-01 1.720376461744308472e-01 1.065869852900505066e-01 -2.610779702663421631e-01 8.230717480182647705e-02 -1.147409230470657349e-01 -3.409245014190673828e-01 -2.518385052680969238e-01 -1.631725579500198364e-01
2.165706753730773926e-01 2.553289942443370819e-02 -1.518893837928771973e-01 7.104347646236419678e-02 3.038661777973175049e-01 2.738559544086456299e-01 -1.385613977909088135e-01 3.805280476808547974e-02 1.181509941816329956e-01 -1.567292027175426483e-03 2.112945467233657837e-01 1.457056552171707153e-01 3.994893655180931091e-02 -4.227714985609054565e-02 6.846711039543151855e-02 -2.927626967430114746e-01 1.238954439759254456e-01 2.943354658782482147e-02 -7.091971486806869507e-02 1.758743971586227417e-01 -4.105627834796905518e-01 8.242295682430267334e-02 2.397750318050384521e-01 -7.692451123148202896e-03 3.683050870895385742e-01 -9.670280665159225464e-02 1.780910193920135498e-01 1.295822672545909882e-02 4.363662376999855042e-02 -2.675108611583709717e-01 -9.378357231616973877e-02 -1.360132396221160889e-01
3.170262873172760010e-01 -2.501189894974231720e-02 1.278875172138214111e-01 -7.767660915851593018e-02 -1.750015765428543091e-01 -4.266041144728660583e-02 -3.023329190909862518e-02 -3.276390731334686279e-01 4.545567184686660767e-02 1.096545234322547913e-01 9.766223840415477753e-03 -7.454120367765426636e-02 -1.490237265825271606e-01 7.021965831518173218e-02 -1.438688337802886963e-01 -9.722887724637985229e-02 1.820535808801651001e-01 2.301140576601028442e-01 1.736632436513900757e-01 2.553881704807281494e-01 -1.633928269147872925e-01 1.053239181637763977e-01 -3.607730865478515625e-01 -1.375416815280914307e-01 4.790773093700408936e-01 1.999751478433609009e-01 -5.587665829807519913e-03 1.970635354518890381e-02 -7.613488286733627319e-02 -9.339347481727600098e-02 -9.978008456528186798e-04 -7.715082913637161255e-02
2.264158427715301514e-01 6.897671520709991455e-02 5.351082608103752136e-02 2.929978668689727783e-01 1.156141236424446106e-01 -1.396597474813461304e-01 -9.627347439527511597e-02 -8.049879223108291626e-02 -2.594400942325592041e-01 1.319848150014877319e-01 -2.663380503654479980e-01 -2.211635932326316833e-02 1.334645301103591919e-01 2.170367836952209473e-01 -1.707750111818313599e-01 1.442981809377670288e-01 2.684913873672485352e-01 4.969633370637893677e-02 3.100983239710330963e-02 2.575711905956268311e-01 -9.219743311405181885e-02 1.262433975934982300e-01 -3.134568333625793457e-01 1.905900686979293823e-01 6.242208182811737061e-02 3.504527211189270020e-01 8.159987628459930420e-02 8.211812376976013184e-02 1.945541054010391235e-01 5.279732123017311096e-02 -2.285566926002502441e-01 4.143448173999786377e-02
1.997492164373397827e-01 5.833644047379493713e-02 2.118952274322509766e-01 -2.055732458829879761e-01 1.725989282131195068e-01 2.679301500320434570e-01 -6.878887861967086792e-02 -7.027705758810043335e-02 -8.547858148813247681e-02 -5.413626134395599365e-02 2.475509196519851685e-01 3.442583233118057251e-02 1.810732781887054443e-01 8.340705186128616333e-02 -7.936790585517883301e-02 3.084096871316432953e-02 1.364741176366806030e-01 6.551792472600936890e-02 -3.996574878692626953e-02 2.083270996809005737e-01 -3.588940501213073730e-01 2.321256995201110840e-01 -2.714468538761138916e-01 3.713942691683769226e-02 2.208408564329147339e-01 -3.055625259876251221e-01 9.660761058330535889e-02 -2.403200268745422363e-01 -1.867585480213165283e-01 -1.696785837411880493e-01 -1.609084308147430420e-01 -1.189055740833282471e-01
1.830358505249023438e-01 -6.126260384917259216e-02 2.709592878818511963e-02 -3.020229190587997437e-02 1.539133638143539429e-01 2.400984466075897217e-01 -1.026781126856803894e-01 -1.825717091560363770e-01 -4.599298909306526184e-02 -1.162822097539901733e-01 3.353964984416961670e-01 -4.311662167310714722e-02 -3.789748251438140869e-02 2.703557312488555908e-01 -2.415901720523834229e-01 -5.560078099370002747e-02 1.054589152336120605e-01 2.092864364385604858e-03 -1.357398480176925659e-01 3.241455852985382080e-01 -2.791652977466583252e-01 2.181189358234405518e-01 -1.113572642207145691e-01 1.198466718196868896e-01 3.181204497814178467e-01 -2.161856293678283691e-01 -9.480039030313491821e-02 -1.993517279624938965e-01 -1.039401963353157043e-01 -8.837816119194030762e-02 -2.096794843673706055e-01 -1.541913151741027832e-01
3.582928776741027832e-01 9.152176231145858765e-02 1.956292986869812012e-01 5.219240859150886536e-02 -1.264537274837493896e-01 2.315579801797866821e-01 -1.318155229091644287e-01 -8.534548804163932800e-03 1.758666485548019409e-01 1.227673441171646118e-01 -8.423341810703277588e-02 -1.380230486392974854e-01 -6.096087396144866943e-02 1.410149782896041870e-01 -2.044721990823745728e-01 -1.206723973155021667e-01 -8.723715692758560181e-02 1.218296140432357788e-01 2.086126506328582764e-01 3.853189051151275635e-01 -1.123164445161819458e-01 1.122612282633781433e-01 -3.586195409297943115e-01 -3.742521512322127819e-04 3.847015500068664551e-01 1.231888383626937866e-01 4.214613884687423706e-02 -1.152457371354103088e-01 1.708388701081275940e-02 -1.756256371736526489e-01 5.785945057868957520e-02 -4.580185562372207642e-02
3.340783417224884033e-01 -2.935596555471420288e-02 -1.283591091632843018e-01 -3.766705840826034546e-02 1.635786592960357666e-01 6.272567808628082275e-02 -1.701764166355133057e-01 -2.017320394515991211e-01 8.480792865157127380e-03 -2.945159375667572021e-01 1.869609504938125610e-01 4.506554454565048218e-02 1.845231354236602783e-01 -6.321430206298828125e-02 -8.376027643680572510e-02 1.903831213712692261e-02 -8.273915946483612061e-02 2.673033475875854492e-01 -2.168434113264083862e-01 3.902255594730377197e-01 -2.117080390453338623e-01 3.755681514739990234e-01 5.917476117610931396e-02 -5.173485260456800461e-03 5.168560892343521118e-02 2.811135053634643555e-01 5.255143716931343079e-02 -1.468283087015151978e-01 7.153202593326568604e-02 -8.230614662170410156e-02 -8.038005232810974121e-02 9.329821914434432983e-02
3.126840591430664062e-01 1.026517450809478760e-01 7.855550199747085571e-02 2.901879251003265381e-01 -3.419418334960937500e-01 4.924204945564270020e-02 -1.293468624353408813e-01 -1.804537773132324219e-01 1.287924945354461670e-01 -8.330378681421279907e-02 8.269478380680084229e-02 7.068444788455963135e-02 -2.349551320075988770e-01 7.976216077804565430e-02 -6.928205490112304688e-02 -1.945628039538860321e-02 3.933764994144439697e-03 1.400750428438186646e-01 -4.602421820163726807e-02 2.361932098865509033e-01 -3.783456981182098389e-01 3.207951039075851440e-02 -4.311097860336303711e-01 1.018466204404830933e-01 -7.335382513701915741e-03 -1.668532937765121460e-01 1.172689441591501236e-02 -7.307431846857070923e-02 1.283167302608489990e-01 -7.301723957061767578e-02 -1.383215039968490601e-01 -1.957449316978454590e-01
2.654959857463836670e-01 2.910769283771514893e-01 1.309640258550643921e-01 -2.034347057342529297e-01 1.567926406860351562e-01 1.060388460755348206e-01 -5.637800320982933044e-03 -3.701122403144836426e-01 1.881922632455825806e-01 -9.874689579010009766e-02 -1.143754571676254272e-01 2.185972034931182861e-02 2.654985785484313965e-01 1.003343798220157623e-02 -6.367780268192291260e-02 -5.176839977502822876e-02 6.381715089082717896e-02 -6.278726458549499512e-02 -1.037878692150115967e-01 2.496529817581176758e-01 -2.348482310771942139e-01 3.078084290027618408e-01 3.312920406460762024e-02 -3.828163072466850281e-02 2.043322175741195679e-01 3.636821210384368896e-01 -1.966547966003417969e-01 -3.794865682721138000e-02 7.119172066450119019e-02 -1.752130314707756042e-02 9.919612109661102295e-02 -1.201373487710952759e-01
2.745641171932220459e-01 2.536051571369171143e-01 2.389274090528488159e-01 -1.320452988147735596e-01 8.826351910829544067e-02 7.750407606363296509e-02 -2.463555634021759033e-01 -1.133438199758529663e-02 -1.386584937572479248e-01 1.476556211709976196e-01 1.039328947663307190e-01 -1.037120725959539413e-02 1.292222291231155396e-01 1.318276077508926392e-01 -1.357902139425277710e-01 -2.052149325609207153e-01 -2.930752560496330261e-02 3.685767650604248047e-01 -9.690834209322929382e-03 2.209871411323547363e-01 -1.291672438383102417e-01 -7.104922551661729813e-03 -1.603247970342636108e-01 1.929086720338091254e-04 4.685263931751251221e-01 2.780076563358306885e-01 6.609392166137695312e-02 -3.980380296707153320e-02 7.725698500871658325e-02 -2.597699128091335297e-02 1.527491658926010132e-01 6.150923669338226318e-02
2.247574776411056519e-01 1.282772123813629150e-01 -7.640296220779418945e-02 1.102809682488441467e-01 1.268575191497802734e-01 -1.046325638890266418e-01 -1.329767704010009766e-01 -9.647137671709060669e-02 8.171071857213973999e-02 1.984006166458129883e-02 5.238579958677291870e-02 3.100731074810028076e-01 2.707491815090179443e-01 -1.362778842449188232e-01 9.412393905222415924e-03 9.924679249525070190e-02 3.908216059207916260e-01 1.277310997247695923e-01 6.005303934216499329e-03 7.296755909919738770e-02 -1.908169239759445190e-01 2.056368440389633179e-01 -1.709806621074676514e-01 2.173741459846496582e-01 2.740671932697296143e-01 2.099661976099014282e-01 -1.223009228706359863e-01 3.283448219299316406e-01 4.780848696827888489e-02 -2.704657614231109619e-01 -1.490279566496610641e-02 -7.744394987821578979e-02
1.401662081480026245e-01 9.829173982143402100e-02 -1.399087607860565186e-01 2.429520785808563232e-01 1.601931601762771606e-01 5.077815428376197815e-02 9.429632127285003662e-02 -9.766665101051330566e-02 -5.261328816413879395e-02 -1.395485401153564453e-01 1.291874498128890991e-01 1.146513298153877258e-01 2.199393659830093384e-01 1.605613529682159424e-02 -1.630389839410781860e-01 -8.386626094579696655e-02 6.625436246395111084e-02 -8.725259453058242798e-02 -7.903078943490982056e-02 1.120930463075637817e-01 -5.510237216949462891e-01 3.447418212890625000e-01 1.631883382797241211e-01 -1.793940365314483643e-01 2.575611174106597900e-01 3.242911025881767273e-02 -1.147781014442443848e-01 -5.245774239301681519e-02 7.034867256879806519e-02 -2.849247455596923828e-01 -9.814065694808959961e-02 -1.411404758691787720e-01
1.197451278567314148e-01 -1.215817704796791077e-01 5.705440789461135864e-02 -3.115425109863281250e-01 6.791217625141143799e-02 1.512375771999359131e-01 -1.002252101898193359e-01 -2.968178093433380127e-01 -3.413872048258781433e-02 4.151517152786254883e-02 -7.124064862728118896e-02 1.363484710454940796e-01 -1.530687906779348850e-03 -1.695480570197105408e-02 -3.521881103515625000e-01 -1.798890382051467896e-01 2.348482161760330200e-01 3.669488802552223206e-02 -2.247955650091171265e-01 1.271501276642084122e-02 -1.557642221450805664e-01 3.532938063144683838e-01 -1.104913279414176941e-01 7.021430134773254395e-02 2.148845493793487549e-01 -8.881663903594017029e-03 2.681827545166015625e-01 -1.821098923683166504e-01 1.161637008190155029e-01 -3.088675439357757568e-01 -1.522315740585327148e-01 6.980452686548233032e-02
3.706904351711273193e-01 -1.045121066272258759e-02 1.432448774576187134e-01 -3.348761051893234253e-02 -5.734964460134506226e-02 8.094968646764755249e-02 -3.068512119352817535e-02 -2.418670803308486938e-01 -1.728718355298042297e-02 -1.497182995080947876e-01 -1.667068526148796082e-02 -1.005254983901977539e-01 -6.824466586112976074e-02 3.322610631585121155e-02 -3.476893007755279541e-01 -1.275649815797805786e-01 8.111146837472915649e-02 2.736864686012268066e-01 1.210547164082527161e-01 2.266540527343750000e-01 -1.254313439130783081e-01 1.479895412921905518e-01 -3.433034718036651611e-01 -6.636268645524978638e-02 3.780167400836944580e-01 3.587310612201690674e-01 2.762744016945362091e-02 -3.558571264147758484e-02 -4.697127267718315125e-02 -5.522575974464416504e-02 4.845234379172325134e-02 -8.314549922943115234e-02
3.930063545703887939e-01 7.277120370417833328e-03 8.780860900878906250e-02 -1.510601937770843506e-01 1.663729250431060791e-01 1.169773638248443604e-01 -3.253851830959320068e-02 -1.602642387151718140e-01 5.435751751065254211e-02 -1.369138658046722412e-01 2.925472557544708252e-01 -8.052866905927658081e-02 2.797025628387928009e-02 3.373941779136657715e-02 -1.247173622250556946e-01 3.525936231017112732e-02 1.871561855077743530e-01 1.052525937557220459e-01 -6.045724451541900635e-02 1.645247191190719604e-01 -1.636379510164260864e-01 3.176962435245513916e-01 -1.762138679623603821e-02 2.325413376092910767e-01 3.073690533638000488e-01 -2.401986122131347656e-01 5.628967285156250000e-02 -1.645179688930511475e-01 -1.804618835449218750e-01 -6.696434319019317627e-02 -3.481421172618865967e-01 -1.216001063585281372e-01
4.711915254592895508e-01 -7.913668639957904816e-03 -4.729620646685361862e-03 6.973269581794738770e-02 1.421682685613632202e-01 4.428239762783050537e-01 2.251860797405242920e-01 -6.984013319015502930e-02 -1.005332265049219131e-02 -9.136061370372772217e-02 1.852645576000213623e-01 1.996712088584899902e-01 1.184426844120025635e-01 1.921046972274780273e-01 -1.705272682011127472e-02 -6.696747988462448120e-02 5.576114356517791748e-02 4.796809516847133636e-03 -1.784898787736892700e-01 3.180093765258789062e-01 -1.567009240388870239e-01 7.674192637205123901e-02 8.333898335695266724e-02 1.415375620126724243e-01 -3.941853716969490051e-02 -1.571628637611865997e-02 -4.635202139616012573e-02 -1.727563589811325073e-01 2.537080645561218262e-01 -5.423148721456527710e-02 2.558184266090393066e-01 -5.198195576667785645e-02
2.764016985893249512e-01 -4.608557373285293579e-02 1.529303342103958130e-01 -9.248165786266326904e-02 2.690102159976959229e-01 2.571123540401458740e-01 -1.133826151490211487e-01 -4.286828264594078064e-02 -2.027300447225570679e-01 -1.455166190862655640e-01 1.515099406242370605e-01 -5.753927305340766907e-02 2.762457728385925293e-02 3.124217987060546875e-01 -2.568727731704711914e-01 -4.125725477933883667e-03 1.113509610295295715e-01 -6.607225537300109863e-02 -1.345195919275283813e-01 1.294899582862854004e-01 -2.656766474246978760e-01 1.981600075960159302e-01 -1.314656585454940796e-01 4.279413819313049316e-02 2.538600862026214600e-01 -1.516873091459274292e-01 -1.281604617834091187e-01 -2.947614192962646484e-01 -1.518803238868713379e-01 -9.858843684196472168e-02 -2.048933804035186768e-01 -1.932195574045181274e-01
2.700222730636596680e-01 9.147264063358306885e-02 -1.280006300657987595e-02 -1.178599447011947632e-01 2.913618087768554688e-02 -3.117652982473373413e-02 -2.265178114175796509e-01 9.861876256763935089e-03 1.627976000308990479e-01 1.767500489950180054e-01 -1.763207279145717621e-02 -6.195386499166488647e-02 -2.748550660908222198e-02 2.016067057847976685e-01 3.660033345222473145e-01 -5.321983247995376587e-02 1.229422464966773987e-01 -1.730989366769790649e-01 1.301592886447906494e-01 4.231148064136505127e-01 -4.428210258483886719e-01 1.754412502050399780e-01 -1.243802830576896667e-01 -6.914917379617691040e-02 8.753667026758193970e-02 1.028373166918754578e-01 6.323207169771194458e-02 3.278112038969993591e-02 -1.902602761983871460e-01 -4.413881897926330566e-02 -1.556405872106552124e-01 -1.936572641134262085e-01
3.929315805435180664e-01 -3.789966925978660583e-02 1.661387234926223755e-01 4.417119547724723816e-02 -2.133925110101699829e-01 -3.717929497361183167e-02 1.524503994733095169e-02 -2.374516129493713379e-01 -2.304926700890064240e-02 -2.515303716063499451e-02 -1.062028706073760986e-01 -1.803493350744247437e-01 -1.480255275964736938e-01 9.201218932867050171e-02 -2.759451866149902344e-01 -1.776455044746398926e-01 2.795337513089179993e-02 3.480907678604125977e-01 9.966040402650833130e-02 1.926414370536804199e-01 -2.272741645574569702e-01 1.939407885074615479e-01 -3.213791847229003906e-01 -2.177660912275314331e-02 3.008961975574493408e-01 1.831985265016555786e-01 -7.311704754829406738e-02 -5.767972394824028015e-02 1.818905398249626160e-02 -3.738905116915702820e-02 2.011521020904183388e-03 -1.775037646293640137e-01
1.283372193574905396e-01 -3.567911311984062195e-02 -5.507717654109001160e-02 5.409750714898109436e-02 2.135089337825775146e-01 5.359436944127082825e-02 1.323320157825946808e-02 9.766098856925964355e-02 -1.275542378425598145e-01 -3.240655874833464622e-03 2.252336442470550537e-01 -8.078116923570632935e-02 -1.928854584693908691e-01 1.731828451156616211e-01 -1.153033971786499023e-01 -2.800112962722778320e-01 1.087841913104057312e-01 -3.089132905006408691e-02 -3.914261758327484131e-01 6.804998219013214111e-02 -5.425079464912414551e-01 2.877498865127563477e-01 -5.723543465137481689e-03 1.651051789522171021e-01 3.017120361328125000e-01 -5.441636312752962112e-03 -6.578169763088226318e-02 -2.292194776237010956e-02 3.514213114976882935e-02 -7.570818066596984863e-02 -8.285164088010787964e-02 3.010433726012706757e-02
3.397372961044311523e-01 8.698368817567825317e-02 -1.961522921919822693e-02 7.921441644430160522e-02 2.154300361871719360e-01 2.444900274276733398e-01 1.272533368319272995e-02 -2.340044528245925903e-01 -7.931076921522617340e-03 -1.969679892063140869e-01 7.302994281053543091e-02 -4.238587990403175354e-02 3.213995993137359619e-01 2.608505487442016602e-01 -1.662791371345520020e-01 -8.606350421905517578e-02 -2.190641611814498901e-01 -4.337446391582489014e-02 -6.378179043531417847e-02 1.515243500471115112e-01 -2.729701399803161621e-01 2.727406322956085205e-01 -1.021650433540344238e-02 1.013462096452713013e-01 8.716846816241741180e-03 4.146601557731628418e-01 -4.607515782117843628e-02 -5.841653421521186829e-02 1.364948302507400513e-01 -4.517365992069244385e-02 -3.405472263693809509e-02 -1.459532529115676880e-01
2.795186340808868408e-01 -1.294716149568557739e-01 -4.635003581643104553e-02 1.110626161098480225e-01 8.558887988328933716e-02 -1.140432283282279968e-01 -1.896602213382720947e-01 -1.413566619157791138e-01 1.179811730980873108e-01 3.175683617591857910e-01 1.227249577641487122e-02 2.173925936222076416e-01 2.000425904989242554e-01 1.449760049581527710e-01 5.998219177126884460e-02 -1.937023401260375977e-01 3.144184947013854980e-01 1.402461379766464233e-01 2.497222041711211205e-03 3.104707039892673492e-02 -3.043829202651977539e-01 -1.163058429956436157e-01 -9.143123030662536621e-02 1.475228965282440186e-01 8.159203082323074341e-02 2.321241647005081177e-01 -1.676313877105712891e-01 -8.482719212770462036e-02 1.965686380863189697e-01 -1.677228212356567383e-01 2.459515258669853210e-02 -3.619385659694671631e-01
2.861733138561248779e-01 1.537373512983322144e-01 2.660796046257019043e-01 -5.947735160589218140e-02 -1.194846536964178085e-02 1.406047940254211426e-01 -9.307134151458740234e-02 -1.721094921231269836e-02 -7.982370257377624512e-02 1.202615350484848022e-01 9.397846460342407227e-02 -1.981047391891479492e-01 2.338883094489574432e-02 1.701706200838088989e-01 -2.800534069538116455e-01 -2.216330021619796753e-01 -6.525338441133499146e-02 3.457419276237487793e-01 7.852252572774887085e-02 2.391202896833419800e-01 -1.698302477598190308e-01 2.723888754844665527e-01 -1.849200874567031860e-01 6.603413075208663940e-02 2.882122993469238281e-01 1.209575831890106201e-01 -1.541151255369186401e-01 -2.227388620376586914e-01 9.317775070667266846e-02 -1.612889915704727173e-01 1.753548979759216309e-01 -7.354079280048608780e-03
3.908599317073822021e-01 -6.046722084283828735e-02 2.162003815174102783e-01 2.130726873874664307e-01 8.064016699790954590e-02 -1.483849436044692993e-01 -2.715085633099079132e-02 -7.100433111190795898e-02 9.502676315605640411e-03 -5.329364165663719177e-02 -4.433709383010864258e-02 -9.937636554241180420e-02 -2.952479124069213867e-01 2.357174158096313477e-01 -2.125710695981979370e-01 -1.528856307268142700e-01 2.296424210071563721e-01 2.103908658027648926e-01 -2.003819867968559265e-02 1.617090962827205658e-02 -4.090061485767364502e-01 9.058427065610885620e-02 3.075027763843536377e-01 7.699589431285858154e-02 1.928852945566177368e-01 -7.522891461849212646e-02 -1.152698416262865067e-03 -1.453615278005599976e-01 -2.782798744738101959e-02 8.367237448692321777e-02 7.506256550550460815e-02 -2.000436484813690186e-01
2.395464479923248291e-01 5.303682759404182434e-02 1.312020868062973022e-01 -4.702490195631980896e-02 -1.507168859243392944e-01 9.829635173082351685e-02 4.485765099525451660e-02 -1.491775512695312500e-01 8.904634416103363037e-02 -4.482113197445869446e-02 -2.062246352434158325e-01 1.562619954347610474e-01 2.284104377031326294e-02 -3.470772132277488708e-02 1.504933554679155350e-02 -1.312684416770935059e-01 7.636525481939315796e-02 2.150421440601348877e-01 -7.250583171844482422e-02 3.909692168235778809e-01 -3.224717676639556885e-01 1.687958091497421265e-01 -4.458192288875579834e-01 5.581010505557060242e-02 5.188848450779914856e-02 -2.458430677652359009e-01 3.620972111821174622e-02 4.230687022209167480e-02 2.044598907232284546e-01 -2.484244853258132935e-01 2.244838327169418335e-01 5.462887883186340332e-02
1.795823872089385986e-01 -5.253141745924949646e-03 -5.565959587693214417e-02 -2.100732475519180298e-01 6.731655448675155640e-02 2.171789854764938354e-02 -1.756276488304138184e-01 -2.069040983915328979e-01 1.327459886670112610e-02 -8.995434641838073730e-02 2.490785568952560425e-01 1.240744814276695251e-01 -1.114281564950942993e-01 1.040760278701782227e-01 -4.263423383235931396e-01 3.931245952844619751e-02 -2.435715124011039734e-02 -2.585835568606853485e-02 -1.963896602392196655e-01 2.995226979255676270e-01 -2.596297562122344971e-01 1.160901710391044617e-01 -2.315068244934082031e-01 4.473695904016494751e-02 2.152736335992813110e-01 -7.442969828844070435e-03 -2.032714523375034332e-02 -1.662199497222900391e-01 7.048717141151428223e-02 2.996194362640380859e-01 -3.373946249485015869e-01 -2.303076162934303284e-02
2.439821809530258179e-01 1.606576293706893921e-01 -1.392098516225814819e-01 1.997279077768325806e-01 1.932335495948791504e-01 1.475633382797241211e-01 -2.220482006669044495e-02 -1.782667338848114014e-01 3.286986798048019409e-02 1.048668939620256424e-02 6.086822599172592163e-02 -9.101202338933944702e-02 2.759366855025291443e-02 2.154140472412109375e-01 -1.650375276803970337e-01 1.806993037462234497e-01 -8.049503900110721588e-03 1.097999662160873413e-01 -3.265738487243652344e-01 1.281049698591232300e-01 -2.146290838718414307e-01 4.528019726276397705e-01 -7.669464498758316040e-02 1.119320318102836609e-01 3.225870132446289062e-01 -3.058267533779144287e-01 -7.787082344293594360e-02 4.601443558931350708e-02 -1.275999397039413452e-01 2.431397326290607452e-02 6.634689122438430786e-02 1.097064390778541565e-01
5.141824483871459961e-01 -1.718883216381072998e-02 9.024754166603088379e-02 -2.249903604388237000e-02 -9.651277214288711548e-02 7.468102127313613892e-02 -3.707050904631614685e-02 -2.222145050764083862e-01 1.629566997289657593e-01 -1.158729940652847290e-01 -2.407009527087211609e-02 -6.636803597211837769e-02 -1.878396421670913696e-02 2.820657193660736084e-02 -2.071019709110260010e-01 -8.263266831636428833e-02 1.489228606224060059e-01 3.511058986186981201e-01 8.444093167781829834e-02 1.588989496231079102e-01 -1.050820276141166687e-01 1.612810790538787842e-01 -3.513399958610534668e-01 -4.298214986920356750e-02 1.949837803840637207e-01 2.331023514270782471e-01 1.000752598047256470e-01 -6.269352138042449951e-02 3.613601624965667725e-02 -1.820244342088699341e-01 1.673076897859573364e-01 -2.372475266456604004e-01
2.267623990774154663e-01 -3.370892023667693138e-03 2.143554575741291046e-02 7.121220976114273071e-02 -6.765499711036682129e-02 7.055342197418212891e-02 5.817541852593421936e-02 3.409064561128616333e-02 -7.053185254335403442e-02 2.442612349987030029e-01 1.873665899038314819e-01 2.016167044639587402e-01 -6.022596731781959534e-02 1.188277676701545715e-01 -5.559034645557403564e-02 4.237143322825431824e-02 3.029199317097663879e-02 8.758197724819183350e-02 1.829169690608978271e-03 4.004120826721191406e-01 -5.722085237503051758e-01 -2.902063913643360138e-02 7.566101849079132080e-02 -2.997099608182907104e-02 1.859977245330810547e-01 2.330805510282516479e-01 -2.356220334768295288e-01 1.020606011152267456e-01 1.751623600721359253e-01 -9.777326881885528564e-02 6.515280157327651978e-02 -2.505142390727996826e-01
2.460487186908721924e-01 -3.006830066442489624e-02 -2.340736426413059235e-02 -2.983882278203964233e-02 1.093746274709701538e-01 7.366523891687393188e-02 -2.017454616725444794e-02 -1.291904598474502563e-01 -2.671389877796173096e-01 -1.816014498472213745e-01 5.192181468009948730e-02 1.286150813102722168e-01 1.874330788850784302e-01 2.497686445713043213e-01 -2.968124151229858398e-01 -2.093016952276229858e-01 1.422250121831893921e-01 1.102029681205749512e-01 -6.303555797785520554e-03 1.157414466142654419e-01 1.649052090942859650e-02 2.016933262348175049e-01 -4.175110906362533569e-02 1.268690377473831177e-01 4.473747313022613525e-01 -2.767551243305206299e-01 -9.118904173374176025e-02 -7.476431876420974731e-02 6.317003816366195679e-02 -2.694249153137207031e-01 -2.613227665424346924e-01 -9.756392240524291992e-02
1.862751878798007965e-02 -3.191527128219604492e-01 1.632784157991409302e-01 -2.043940126895904541e-02 -8.314069360494613647e-02 -5.218949168920516968e-02 -4.503046348690986633e-02 -3.080912828445434570e-01 1.032577529549598694e-01 5.526614934206008911e-02 -3.580392897129058838e-02 -7.154120504856109619e-02 -7.681134343147277832e-02 1.443379074335098267e-01 -1.586344689130783081e-01 -1.586280614137649536e-01 1.132547482848167419e-01 -4.967322945594787598e-02 -2.461316585540771484e-01 3.254620432853698730e-01 -1.607631742954254150e-01 4.211674928665161133e-01 1.319176889955997467e-02 -4.730076994746923447e-03 1.076883971691131592e-01 -3.566234186291694641e-02 -1.270233392715454102e-01 1.493357270956039429e-01 2.934729158878326416e-01 -3.659990131855010986e-01 -7.007016241550445557e-02 -7.372527569532394409e-02
4.485675990581512451e-01 -7.222010195255279541e-02 1.229566186666488647e-01 1.926878932863473892e-03 -1.538059264421463013e-01 6.295739673078060150e-03 -6.081948801875114441e-02 -2.397871315479278564e-01 1.723951101303100586e-01 2.786082215607166290e-02 -5.440030619502067566e-02 -5.120727792382240295e-02 -9.668578952550888062e-02 4.160834848880767822e-02 -1.284983009099960327e-01 -1.651464700698852539e-01 2.061642408370971680e-01 2.984015643596649170e-01 1.203881651163101196e-01 2.985560297966003418e-01 -2.767886966466903687e-02 1.321945935487747192e-01 -2.842625379562377930e-01 -8.170297741889953613e-02 4.256410300731658936e-01 2.052961736917495728e-01 1.019102856516838074e-01 -1.016086805611848831e-02 1.272195391356945038e-02 -1.008505076169967651e-01 4.360875859856605530e-02 -1.252021342515945435e-01
1.744649857282638550e-01 2.136855721473693848e-01 1.154136434197425842e-01 2.336199581623077393e-01 1.717229485511779785e-01 -4.345024004578590393e-02 7.744564861059188843e-02 -2.889032475650310516e-02 1.998278349637985229e-01 2.548279166221618652e-01 -1.475838478654623032e-02 -3.897479176521301270e-02 3.203790783882141113e-01 -9.982930123805999756e-02 -2.964283525943756104e-01 -1.743592470884323120e-01 -4.866392910480499268e-02 1.824206560850143433e-01 -6.118767336010932922e-02 2.960259616374969482e-01 -1.373302191495895386e-01 3.094353079795837402e-01 -1.458995044231414795e-01 2.513422966003417969e-01 3.212777972221374512e-01 6.259816139936447144e-02 -1.424389798194169998e-02 1.124031394720077515e-01 1.774982511997222900e-01 1.989951822906732559e-03 6.317990366369485855e-03 -5.189551785588264465e-02
5.033532381057739258e-01 -7.109395414590835571e-02 2.263394296169281006e-01 -1.208840683102607727e-01 -1.464907526969909668e-01 1.792656630277633667e-01 -5.177000537514686584e-02 4.809588193893432617e-02 -2.136664241552352905e-01 1.758996956050395966e-02 6.804594397544860840e-02 1.383866183459758759e-02 -2.001825720071792603e-01 -5.570963770151138306e-02 3.769869357347488403e-02 1.687952317297458649e-02 6.926844269037246704e-02 1.862012892961502075e-01 -4.042505472898483276e-02 1.939157992601394653e-01 -1.408831626176834106e-01 2.362811714410781860e-01 -3.085016906261444092e-01 -8.869357407093048096e-02 1.978493630886077881e-01 3.018792271614074707e-01 -2.503651082515716553e-01 -2.275031618773937225e-02 -1.138632372021675110e-01 1.030002236366271973e-01 -6.264617200940847397e-03 -2.167264968156814575e-01
1.678168326616287231e-01 -1.022514775395393372e-01 -5.942484736442565918e-02 -1.933206990361213684e-02 -2.123262360692024231e-02 2.640908062458038330e-01 -1.639503836631774902e-01 -2.946016192436218262e-01 -1.434857845306396484e-01 -5.669543892145156860e-02 2.036007046699523926e-01 6.317967921495437622e-02 2.788327261805534363e-02 1.867739707231521606e-01 -2.796207666397094727e-01 -2.338949441909790039e-01 1.016219556331634521e-01 1.144581660628318787e-01 -9.867211431264877319e-02 2.162281274795532227e-01 -9.141489118337631226e-02 -1.469884812831878662e-02 -4.261086136102676392e-02 -3.401948884129524231e-02 3.208993375301361084e-01 -1.561565101146697998e-01 -4.147389903664588928e-02 -3.033876419067382812e-01 1.605129837989807129e-01 -2.173544913530349731e-01 -3.872852325439453125e-01 1.489521842449903488e-02
3.643766045570373535e-01 8.575024455785751343e-02 9.795933961868286133e-02 3.238107860088348389e-01 9.833306819200515747e-02 9.607463143765926361e-03 -2.164352834224700928e-01 3.894842928275465965e-03 -4.867396131157875061e-02 1.245594248175621033e-01 -1.608023643493652344e-01 -1.348466724157333374e-01 9.612295776605606079e-02 1.562156081199645996e-01 5.145194381475448608e-02 -2.948351204395294189e-01 8.042501658201217651e-02 -1.080579087138175964e-01 -2.137589454650878906e-01 8.555347472429275513e-02 -2.332329303026199341e-01 2.309888005256652832e-01 -1.176030933856964111e-02 1.148508563637733459e-01 1.657265126705169678e-01 2.392142117023468018e-01 -1.491814851760864258e-01 1.501839756965637207e-01 2.551355063915252686e-01 -2.925031483173370361e-01 1.749961823225021362e-01 -2.546441927552223206e-02
2.043484896421432495e-01 1.040957681834697723e-02 -1.303307414054870605e-01 1.717813313007354736e-01 4.126206040382385254e-01 2.405503392219543457e-01 -3.053146600723266602e-01 -1.893531233072280884e-01 2.849995531141757965e-02 1.178629174828529358e-01 1.196026653051376343e-01 2.587856054306030273e-01 1.144847944378852844e-01 1.295259594917297363e-01 -3.571295365691184998e-02 -7.492031902074813843e-02 1.296369731426239014e-01 1.123354360461235046e-01 5.314364098012447357e-03 4.656845331192016602e-02 -1.023971661925315857e-01 2.285609096288681030e-01 4.577292129397392273e-02 3.560680747032165527e-01 1.452148258686065674e-01 3.318502753973007202e-02 -1.542188078165054321e-01 -5.767169222235679626e-02 -2.808101847767829895e-02 -5.765936896204948425e-02 -1.094972193241119385e-01 -3.647848069667816162e-01
1.160256639122962952e-01 7.947821915149688721e-02 -2.053216099739074707e-02 2.467403933405876160e-02 3.712275624275207520e-01 9.321727603673934937e-02 -3.483977317810058594e-01 -1.514938622713088989e-01 -1.404940336942672729e-01 2.708080112934112549e-01 -2.382383309304714203e-02 4.456785693764686584e-02 1.330912709236145020e-01 -1.464952081441879272e-01 -8.830404840409755707e-03 1.701750308275222778e-01 1.717783324420452118e-02 -7.298706471920013428e-02 1.990023404359817505e-01 2.177638411521911621e-01 -1.870481073856353760e-01 6.254778802394866943e-02 -2.639317214488983154e-01 6.425681640394032001e-04 3.776964843273162842e-01 -1.150461658835411072e-01 9.082101285457611084e-02 -4.822302609682083130e-02 3.666852414608001709e-01 -1.128231268376111984e-02 -1.449506282806396484e-01 3.541298955678939819e-02
3.563900887966156006e-01 -2.943985164165496826e-01 -1.338937282562255859e-01 -2.016947269439697266e-01 2.426799386739730835e-01 4.636574885807931423e-04 2.017974406480789185e-01 -2.234434336423873901e-01 1.454639881849288940e-01 -1.351735144853591919e-01 -2.475114911794662476e-01 8.067723363637924194e-02 7.602546364068984985e-02 1.696241497993469238e-01 -2.214093506336212158e-01 -3.294396027922630310e-02 6.910563260316848755e-02 4.230389371514320374e-02 2.544909343123435974e-02 3.875400498509407043e-02 -2.927496731281280518e-01 5.968095269054174423e-03 -2.185103595256805420e-01 1.733590364456176758e-01 1.374136805534362793e-01 -4.976943507790565491e-02 1.596871316432952881e-01 1.892563998699188232e-01 1.911000013351440430e-01 1.591753810644149780e-01 -1.985339969396591187e-01 -1.734942346811294556e-01
3.496528863906860352e-01 2.682798774912953377e-03 -9.931252896785736084e-02 -3.213858604431152344e-02 -4.828052595257759094e-03 5.240567401051521301e-02 7.929329574108123779e-02 -2.137968540191650391e-01 1.002533882856369019e-01 8.628414571285247803e-02 -6.971948593854904175e-02 7.551271468400955200e-02 2.404700219631195068e-01 2.838312685489654541e-01 -1.905535012483596802e-01 -1.674654334783554077e-01 -1.273331940174102783e-01 -9.985288232564926147e-02 -2.951127588748931885e-01 1.569921821355819702e-01 -1.926547735929489136e-01 2.860358953475952148e-01 -1.073775067925453186e-01 3.469232916831970215e-01 2.029967159032821655e-01 -1.073236465454101562e-01 6.622526049613952637e-02 -1.314608603715896606e-01 2.482126653194427490e-01 1.982023268938064575e-01 1.310701668262481689e-01 -8.136982098221778870e-03
2.065428495407104492e-01 1.139196939766407013e-02 -2.123553901910781860e-01 -4.611061140894889832e-02 1.627338826656341553e-01 1.534018814563751221e-01 2.102902382612228394e-01 -6.772258132696151733e-02 -3.126180917024612427e-02 8.309113234281539917e-02 3.057054877281188965e-01 -3.661059960722923279e-02 -1.564235389232635498e-01 -1.601802743971347809e-02 -2.168713361024856567e-01 -5.622061342000961304e-02 2.606182992458343506e-01 3.068372793495655060e-02 -3.097165226936340332e-01 1.270166784524917603e-01 -4.509543180465698242e-01 2.516268789768218994e-01 -1.039273962378501892e-01 1.125998124480247498e-01 2.122923135757446289e-01 -1.998239606618881226e-01 -1.309289485216140747e-01 -1.007112115621566772e-01 -6.043044105172157288e-02 -1.946997344493865967e-01 -8.623733371496200562e-02 3.484480455517768860e-02
3.883234262466430664e-01 8.322869241237640381e-02 8.088208734989166260e-03 -2.203255146741867065e-01 6.665609031915664673e-02 1.853072047233581543e-01 8.127210289239883423e-02 -2.696352601051330566e-01 -3.301857784390449524e-02 -8.732822537422180176e-02 4.604425281286239624e-03 -4.148780927062034607e-02 -8.106736093759536743e-02 1.224986538290977478e-01 -6.439401954412460327e-02 4.319263249635696411e-02 2.303265035152435303e-02 5.132269114255905151e-02 -4.660740494728088379e-01 2.709535360336303711e-01 -1.105038598179817200e-01 2.347334921360015869e-01 7.608137279748916626e-02 2.111579924821853638e-01 6.260681152343750000e-02 2.690729685127735138e-03 6.815709918737411499e-02 -1.777456998825073242e-01 4.004833400249481201e-01 -4.887176305055618286e-02 1.104851886630058289e-01 -1.043542400002479553e-01
3.928167819976806641e-01 2.205481082201004028e-01 2.025156021118164062e-01 -2.205305919051170349e-02 4.333256557583808899e-02 4.800860583782196045e-02 3.123957663774490356e-02 -2.737977728247642517e-02 7.008748501539230347e-02 1.323268748819828033e-02 -1.023331657052040100e-01 -1.065545454621315002e-01 2.436796873807907104e-01 1.032123342156410217e-01 -3.130357265472412109e-01 -2.017886191606521606e-01 -2.524358406662940979e-02 3.941754996776580811e-01 2.070786654949188232e-01 1.980843693017959595e-01 -2.091598957777023315e-01 1.316548883914947510e-01 -2.109356075525283813e-01 1.307046785950660706e-02 3.718348443508148193e-01 6.425662338733673096e-02 2.298420853912830353e-02 -6.464896351099014282e-02 6.447586417198181152e-02 -1.331902295351028442e-01 -9.502139873802661896e-03 3.208908066153526306e-02
2.088952958583831787e-01 1.566492766141891479e-01 -2.338345795869827271e-01 6.189205870032310486e-02 1.597699522972106934e-01 7.264032959938049316e-02 4.809337109327316284e-02 -1.449816226959228516e-01 -5.266265571117401123e-02 3.545615077018737793e-02 1.410004049539566040e-01 1.274597048759460449e-01 -1.035012900829315186e-01 8.916901424527168274e-03 -3.234421908855438232e-01 -3.368047177791595459e-01 -4.117920249700546265e-02 -8.416198194026947021e-02 -9.107424318790435791e-02 2.193079739809036255e-01 -3.322875201702117920e-01 1.076718121767044067e-01 5.494450777769088745e-02 1.488150954246520996e-01 1.183400005102157593e-01 4.790890216827392578e-02 -1.434771418571472168e-01 -2.492160499095916748e-01 -2.372539341449737549e-01 -2.108678966760635376e-01 -2.997669279575347900e-01 -2.196033000946044922e-01
3.207066059112548828e-01 -4.989946261048316956e-02 2.561210393905639648e-01 -3.129175677895545959e-02 6.330905854701995850e-02 5.400784686207771301e-02 -1.384871304035186768e-01 -7.456225343048572540e-03 2.380400337278842926e-02 3.158042952418327332e-02 -9.544177353382110596e-02 -5.981528013944625854e-02 3.804515302181243896e-02 1.978369504213333130e-01 -4.124442040920257568e-01 -9.749800711870193481e-02 -8.996162563562393188e-02 2.877616584300994873e-01 8.123529702425003052e-02 2.941059768199920654e-01 -1.125771552324295044e-01 2.634133100509643555e-01 -2.541680932044982910e-01 1.146435141563415527e-01 3.363277316093444824e-01 2.126132994890213013e-01 1.319278590381145477e-02 6.248769164085388184e-02 6.861362606287002563e-02 -1.705255955457687378e-01 2.469111420214176178e-02 1.639172583818435669e-01
3.203067183494567871e-01 5.352559313178062439e-02 2.136602848768234253e-01 3.806075081229209900e-02 6.469556689262390137e-02 2.467965930700302124e-01 -1.610305160284042358e-02 5.520392581820487976e-02 -1.367978453636169434e-01 1.619074642658233643e-01 5.208864808082580566e-02 -1.029296964406967163e-01 -3.877605870366096497e-02 2.745982706546783447e-01 -2.959873676300048828e-01 -8.185537159442901611e-02 -7.798952609300613403e-02 3.881063163280487061e-01 7.631390541791915894e-02 1.226755902171134949e-01 -1.290254443883895874e-01 1.741690933704376221e-01 -2.905881702899932861e-01 9.609101712703704834e-02 3.690105676651000977e-01 2.493106871843338013e-01 -4.543188493698835373e-03 -6.657882779836654663e-02 6.509847939014434814e-02 -1.214435398578643799e-01 3.451997879892587662e-03 -9.782963991165161133e-02
2.875843346118927002e-01 -6.405165046453475952e-02 5.361450836062431335e-03 8.028039336204528809e-02 -1.093204319477081299e-01 3.621197491884231567e-02 -3.445963189005851746e-02 7.485819607973098755e-02 -2.992738485336303711e-01 -2.338839769363403320e-01 -2.126154601573944092e-01 2.341244667768478394e-01 1.174960061907768250e-01 9.576755762100219727e-02 -1.235631853342056274e-01 -6.845581531524658203e-02 6.557946652173995972e-02 -2.117566615343093872e-01 8.178382366895675659e-02 1.688432693481445312e-01 -4.056931436061859131e-01 2.000353336334228516e-01 -2.510346174240112305e-01 -1.590887308120727539e-01 9.487649053335189819e-02 1.550218313932418823e-01 -1.018110588192939758e-01 -1.075018420815467834e-01 3.136832714080810547e-01 -8.961511403322219849e-02 -6.223164871335029602e-02 -2.385903149843215942e-01
1.700617820024490356e-01 -5.034282803535461426e-03 1.656270958483219147e-02 -3.952345624566078186e-02 2.428870350122451782e-01 1.825854778289794922e-01 4.978909343481063843e-02 -3.160990476608276367e-01 4.666671529412269592e-02 -6.710311025381088257e-02 1.910880208015441895e-01 -5.823618918657302856e-02 -9.583190828561782837e-02 1.224247962236404419e-01 -1.666322201490402222e-01 1.424612849950790405e-01 8.285085856914520264e-02 -8.520182222127914429e-02 -1.055597141385078430e-01 3.689786791801452637e-01 -2.147820442914962769e-01 4.128986001014709473e-01 1.234976351261138916e-01 -7.365349680185317993e-02 1.597464643418788910e-02 1.381266713142395020e-01 1.107156947255134583e-01 -3.608308434486389160e-01 2.591900825500488281e-01 -1.090124063193798065e-02 8.061245083808898926e-02 -1.462048590183258057e-01
1.752589493989944458e-01 -3.041858039796352386e-02 -1.163070797920227051e-01 9.323792904615402222e-02 2.162069529294967651e-01 -1.796752214431762695e-02 7.909250259399414062e-02 -2.724191844463348389e-01 -5.540079623460769653e-02 1.379206180572509766e-01 1.657929271459579468e-02 3.292760848999023438e-01 2.944400608539581299e-01 9.509918093681335449e-02 3.910386189818382263e-02 -1.090687699615955353e-02 1.556151956319808960e-01 1.698760092258453369e-01 1.466048508882522583e-02 1.642480939626693726e-01 -2.966727614402770996e-01 5.474907904863357544e-02 8.840421587228775024e-02 2.763600945472717285e-01 2.400062680244445801e-01 4.047964513301849365e-02 -2.002290338277816772e-01 5.268899723887443542e-02 -1.596760749816894531e-01 -1.024211719632148743e-01 6.676230579614639282e-02 -4.386394619941711426e-01
3.567999601364135742e-01 -3.219323754310607910e-01 -6.379154045134782791e-03 1.879533380270004272e-01 5.019825324416160583e-02 -6.699771154671907425e-03 1.154588162899017334e-01 -1.115687042474746704e-01 1.319892145693302155e-02 6.303223222494125366e-02 -2.313261106610298157e-02 2.976539731025695801e-01 -2.492790520191192627e-01 1.726702414453029633e-02 1.022131834179162979e-02 8.188824355602264404e-02 1.967186853289604187e-02 -6.081230938434600830e-03 -3.335153758525848389e-01 2.200650870800018311e-01 -4.952373206615447998e-01 7.288416475057601929e-02 -2.170057594776153564e-02 3.845748677849769592e-02 2.052970379590988159e-01 3.734637424349784851e-02 1.572083309292793274e-02 1.049681901931762695e-01 1.383904963731765747e-01 -2.136180400848388672e-01 4.672781005501747131e-02 9.182699769735336304e-02
1.483127325773239136e-01 1.626934297382831573e-02 6.658761948347091675e-02 -1.315623670816421509e-01 1.204792857170104980e-01 -2.848479524254798889e-02 -5.334738641977310181e-02 -4.218901693820953369e-01 1.337034553289413452e-01 -5.108562484383583069e-02 3.047357313334941864e-02 -1.601168662309646606e-01 1.180061101913452148e-01 1.439496725797653198e-01 6.658972054719924927e-02 -8.034464903175830841e-03 2.238967865705490112e-01 5.340128764510154724e-02 -2.907973825931549072e-01 3.323167860507965088e-01 -1.973543018102645874e-01 2.999060153961181641e-01 4.922265559434890747e-02 1.188565641641616821e-01 2.452664673328399658e-01 -1.009990796446800232e-01 1.489733010530471802e-01 -2.632246613502502441e-01 3.285285532474517822e-01 -7.970555126667022705e-02 -1.691970229148864746e-02 -6.169259548187255859e-02
2.388603389263153076e-01 3.654367849230766296e-02 -1.558012068271636963e-01 -2.282420694828033447e-01 -9.931727312505245209e-03 6.085561588406562805e-03 1.205365285277366638e-01 -1.493459045886993408e-01 1.363453865051269531e-01 2.920296174124814570e-05 8.256934583187103271e-02 -1.748619414865970612e-02 1.740737818181514740e-02 1.010673702694475651e-03 -8.680458366870880127e-02 -1.565455794334411621e-01 -2.001933194696903229e-02 -1.913342624902725220e-01 -1.016685366630554199e-01 2.923768162727355957e-01 -1.495631933212280273e-01 3.408200144767761230e-01 -2.825926542282104492e-01 3.469718396663665771e-01 3.255434334278106689e-01 -6.546945124864578247e-02 1.552842259407043457e-01 -2.878725528717041016e-01 2.257523983716964722e-01 -6.727299187332391739e-03 -1.590628474950790405e-01 -7.105629891157150269e-02
3.196025788784027100e-01 -1.850706525146961212e-02 -1.133463233709335327e-01 2.441168427467346191e-01 1.741832047700881958e-01 -3.598862513899803162e-02 -1.113551184535026550e-01 -7.129270583391189575e-02 -2.249554358422756195e-02 1.669474840164184570e-01 5.589979700744152069e-03 -2.655440010130405426e-02 9.900817647576332092e-03 -1.101943403482437134e-01 2.299047261476516724e-02 3.003111481666564941e-01 1.901252120733261108e-01 -4.408628866076469421e-02 1.648809015750885010e-01 5.493471398949623108e-02 -2.018048316240310669e-01 2.458459436893463135e-01 -4.931738972663879395e-01 -2.175904065370559692e-02 -2.919189818203449249e-02 1.071143075823783875e-01 -7.382206618785858154e-03 -1.529624592512845993e-02 4.270282685756683350e-01 -1.431650668382644653e-01 -1.178398579359054565e-01 3.714517131447792053e-02
3.630335628986358643e-01 -6.343640852719545364e-03 -1.559375077486038208e-01 -8.460035547614097595e-03 2.004086524248123169e-01 -8.680554456077516079e-04 7.905023545026779175e-02 -3.559986054897308350e-01 3.847654908895492554e-02 3.405565768480300903e-02 -1.010812968015670776e-01 -7.198883593082427979e-02 -5.312166735529899597e-02 6.964154541492462158e-02 6.415619701147079468e-02 -1.172143369913101196e-01 -1.227518767118453979e-01 -2.349399263039231300e-03 -3.352952003479003906e-01 1.664119362831115723e-01 -6.573186814785003662e-02 3.306010961532592773e-01 6.971442699432373047e-02 2.339546531438827515e-01 1.068719327449798584e-01 3.738248348236083984e-02 9.142842888832092285e-02 -2.909898757934570312e-01 2.896254062652587891e-01 -2.478444427251815796e-01 1.090011075139045715e-01 -1.887233853340148926e-01
1.929258853197097778e-01 -5.534311383962631226e-02 1.249437928199768066e-01 -4.254139214754104614e-02 2.555590569972991943e-01 1.750637292861938477e-01 -1.510611176490783691e-01 -1.833354830741882324e-01 -1.795142143964767456e-01 -1.461042016744613647e-01 1.470239013433456421e-01 3.460315987467765808e-02 2.605588436126708984e-01 3.014090657234191895e-01 -1.689899414777755737e-01 -5.944816768169403076e-02 1.584214568138122559e-01 1.350909322500228882e-01 2.607756108045578003e-02 1.250144392251968384e-01 -9.703728556632995605e-02 3.339041769504547119e-01 -8.601064980030059814e-02 -3.213232755661010742e-02 2.528852522373199463e-01 -2.720053791999816895e-01 -9.749069064855575562e-02 -1.580618768930435181e-01 1.996514797210693359e-01 -2.609935402870178223e-01 -1.557841002941131592e-01 -1.703663021326065063e-01
4.167690575122833252e-01 3.173322603106498718e-02 7.293146103620529175e-02 1.581937819719314575e-01 -2.815103717148303986e-02 -8.143817633390426636e-02 -3.058545477688312531e-02 -1.166397035121917725e-01 -2.963666915893554688e-01 1.071450207382440567e-02 -1.086207926273345947e-01 -5.158877000212669373e-02 -3.050532639026641846e-01 9.919910877943038940e-02 -1.159621626138687134e-01 -1.115199699997901917e-01 2.479167729616165161e-01 3.162447512149810791e-01 1.017694920301437378e-01 1.377307921648025513e-01 -5.083982348442077637e-01 6.221808493137359619e-02 1.137326136231422424e-01 2.297660559415817261e-01 2.441667579114437103e-02 7.192709296941757202e-02 -2.741597779095172882e-02 5.430495366454124451e-02 3.340110182762145996e-02 -3.594521060585975647e-02 -5.774972215294837952e-02 -8.784689009189605713e-02
3.104865252971649170e-01 8.099908381700515747e-02 6.967258453369140625e-02 2.396049052476882935e-01 2.419745177030563354e-02 3.309318423271179199e-02 -1.978184580802917480e-01 -2.383663207292556763e-01 -4.298248514533042908e-02 1.144642606377601624e-01 -1.802906543016433716e-01 8.850301802158355713e-02 1.303419470787048340e-02 4.464954137802124023e-03 -1.006390303373336792e-01 -2.925033569335937500e-01 1.696527749300003052e-01 -1.668887287378311157e-01 -3.253808319568634033e-01 1.427959799766540527e-01 -3.395698070526123047e-01 -4.850038141012191772e-02 -2.893048711121082306e-02 7.686374336481094360e-02 7.450513541698455811e-02 3.193654119968414307e-01 -6.541914492845535278e-02 1.644502044655382633e-03 3.116696178913116455e-01 -1.631259173154830933e-01 1.684251576662063599e-01 -1.213792338967323303e-01
6.207012757658958435e-02 2.032485231757164001e-02 1.003649681806564331e-01 -2.266219556331634521e-01 -5.309722200036048889e-02 9.430532157421112061e-02 -5.004658922553062439e-02 -3.764913976192474365e-01 -2.568278275430202484e-02 2.392842900007963181e-03 -1.524517685174942017e-01 7.078698836266994476e-03 -2.221234887838363647e-01 1.833810210227966309e-01 -3.711008429527282715e-01 -2.807364240288734436e-02 1.002849340438842773e-01 -7.533103972673416138e-02 -2.790539339184761047e-02 1.596794873476028442e-01 -2.520559728145599365e-01 3.629616200923919678e-01 1.638576760888099670e-02 6.460155360400676727e-03 3.322285115718841553e-01 -1.660492718219757080e-01 1.924089789390563965e-01 -1.365666687488555908e-01 1.686325520277023315e-01 -2.438881397247314453e-01 -1.048416122794151306e-01 -5.282446369528770447e-02
2.819235622882843018e-01 -1.547386795282363892e-01 -2.563350200653076172e-01 -6.530218571424484253e-02 4.503002166748046875e-01 3.000088632106781006e-01 3.735984861850738525e-02 -1.449467241764068604e-01 9.952364861965179443e-02 -2.870958484709262848e-02 1.627792119979858398e-01 2.348630726337432861e-01 1.070511564612388611e-01 1.039763242006301880e-01 -6.020127236843109131e-02 1.187775433063507080e-01 1.042475402355194092e-01 1.392262279987335205e-01 -1.124098300933837891e-01 -4.771850071847438812e-03 -2.834163308143615723e-01 1.782284379005432129e-01 -1.376399546861648560e-01 -2.857270464301109314e-02 2.275781184434890747e-01 -7.342761754989624023e-02 8.064396679401397705e-02 1.936321556568145752e-01 1.620105654001235962e-01 5.218148604035377502e-02 -1.743428409099578857e-01 -2.091031968593597412e-01
3.602143526077270508e-01 1.499842554330825806e-01 1.290571242570877075e-01 1.104247644543647766e-01 -1.551417354494333267e-02 -1.072791516780853271e-01 1.837060749530792236e-01 4.957564547657966614e-02 -4.495614767074584961e-02 1.624267250299453735e-01 -9.147723019123077393e-02 9.497920423746109009e-02 6.964702904224395752e-02 -4.185082390904426575e-02 -1.605294197797775269e-01 -1.374557614326477051e-02 9.811557084321975708e-02 -6.869081407785415649e-03 -9.651247411966323853e-02 3.885632753372192383e-01 -5.435982942581176758e-01 1.418937891721725464e-01 2.070243470370769501e-02 1.107195764780044556e-02 7.374536991119384766e-02 2.505193054676055908e-01 1.956162899732589722e-01 1.265270411968231201e-01 -1.999072544276714325e-02 -6.812626123428344727e-02 -6.608074158430099487e-02 -2.730523943901062012e-01
2.372561544179916382e-01 2.215295433998107910e-01 2.639510631561279297e-01 9.346764534711837769e-02 1.919220238924026489e-01 2.229555249214172363e-01 -1.122318506240844727e-01 -2.429610490798950195e-01 -7.786848396062850952e-02 9.147964417934417725e-02 -2.643811404705047607e-01 -1.624193042516708374e-02 9.688685089349746704e-02 1.737027466297149658e-01 7.783780246973037720e-02 -2.784714400768280029e-01 2.015363425016403198e-01 -1.095987409353256226e-01 -2.725177705287933350e-01 4.901496693491935730e-02 -1.535801738500595093e-01 3.439157605171203613e-01 -4.684362187981605530e-02 -3.107492625713348389e-02 3.106108307838439941e-01 2.013343572616577148e-02 -3.622660040855407715e-02 -8.565805107355117798e-02 1.004586927592754364e-02 -1.799125671386718750e-01 -7.627116143703460693e-02 1.793253719806671143e-01
2.096144109964370728e-01 2.093254774808883667e-02 -1.221158914268016815e-02 6.087729334831237793e-02 1.333217173814773560e-01 -8.618589490652084351e-02 1.351424725726246834e-03 -4.933207854628562927e-02 -1.757095605134963989e-01 7.079245056957006454e-03 -1.712998747825622559e-01 1.860003024339675903e-01 8.229574561119079590e-02 1.055747494101524353e-01 -3.797270357608795166e-02 -2.706014811992645264e-01 1.527541726827621460e-01 -1.477141976356506348e-01 -1.264116466045379639e-01 3.098002374172210693e-01 -6.643899083137512207e-01 7.945387065410614014e-02 -2.920682728290557861e-02 -4.211899638175964355e-02 2.821022085845470428e-02 1.664626002311706543e-01 -9.091040492057800293e-02 -3.422492370009422302e-02 -1.951990462839603424e-02 -2.478924244642257690e-01 1.177308708429336548e-01 -1.248343437910079956e-01
3.851069509983062744e-01 1.077532861381769180e-02 -1.603992879390716553e-01 -7.552091265097260475e-04 -9.142332524061203003e-02 6.764641404151916504e-02 -2.169354259967803955e-01 -5.250742658972740173e-02 1.789475828409194946e-01 4.912162199616432190e-02 -7.873295992612838745e-02 2.154120057821273804e-01 1.984836310148239136e-01 1.068072617053985596e-01 -3.373924493789672852e-01 -2.333289012312889099e-02 1.071768105030059814e-01 -3.576814532279968262e-01 1.787971258163452148e-01 2.571498751640319824e-01 -1.402233392000198364e-01 5.009019002318382263e-02 -6.036198139190673828e-02 8.887345343828201294e-02 2.834312021732330322e-01 -1.136759668588638306e-01 -4.640470817685127258e-02 9.129419177770614624e-02 1.197066740132868290e-03 -3.375136852264404297e-01 1.469260603189468384e-01 1.997808367013931274e-02
1.328210681676864624e-01 -7.379878312349319458e-02 2.586367130279541016e-01 -1.694293878972530365e-02 -1.553896814584732056e-02 -2.939343079924583435e-02 -1.129054464399814606e-02 -2.869428992271423340e-01 6.306877732276916504e-02 1.501587927341461182e-01 -1.112321466207504272e-01 4.336921125650405884e-02 9.704764187335968018e-02 2.557332217693328857e-01 -2.166600525379180908e-01 -2.576355934143066406e-01 2.920587658882141113e-01 -3.521778061985969543e-02 -1.319072693586349487e-01 4.480322077870368958e-02 -3.279297053813934326e-01 2.781483232975006104e-01 1.669808663427829742e-02 -1.209847512654960155e-03 1.365418136119842529e-01 -2.538354396820068359e-01 2.559863775968551636e-02 8.985901623964309692e-02 1.962164044380187988e-01 -3.480387926101684570e-01 2.214943766593933105e-01 -7.497357577085494995e-02
3.821221888065338135e-01 -5.019497126340866089e-02 5.395333468914031982e-02 6.106948107481002808e-02 -1.678983271121978760e-01 1.138957813382148743e-01 1.211005672812461853e-01 3.159957379102706909e-02 -1.214950680732727051e-01 8.226872980594635010e-02 7.809379696846008301e-02 2.594229578971862793e-01 -6.381782889366149902e-02 6.809497624635696411e-02 -4.729713499546051025e-02 -7.596616446971893311e-02 5.284442752599716187e-02 1.439631730318069458e-01 3.595153242349624634e-02 2.524519562721252441e-01 -4.699517488479614258e-01 1.000717878341674805e-01 5.255399271845817566e-02 -8.242093771696090698e-02 2.585723996162414551e-01 2.642397880554199219e-01 -6.213562563061714172e-02 1.413118839263916016e-01 3.005690574645996094e-01 -2.054044753313064575e-01 -4.639274254441261292e-02 -2.284449636936187744e-01
3.502674698829650879e-01 3.198338449001312256e-01 1.631096154451370239e-01 1.030544862151145935e-01 -9.050048887729644775e-02 2.524458058178424835e-02 -1.201414465904235840e-01 -4.125958308577537537e-02 -1.299656778573989868e-01 1.036574468016624451e-01 1.933286488056182861e-01 1.194031722843647003e-02 7.558648288249969482e-02 1.411623060703277588e-01 -1.814633309841156006e-01 -5.922337993979454041e-02 3.678092360496520996e-02 2.750109732151031494e-01 2.729005552828311920e-02 2.578372657299041748e-01 -8.512217551469802856e-02 2.462987750768661499e-01 -2.470932006835937500e-01 3.195973634719848633e-01 1.952446252107620239e-01 4.587596654891967773e-02 -4.088228940963745117e-02 -8.715235441923141479e-02 2.123475819826126099e-01 -9.088208526372909546e-02 2.400762140750885010e-01 2.231695950031280518e-01
3.856529295444488525e-01 -6.136216595768928528e-02 2.291980981826782227e-01 1.116228923201560974e-01 3.448168188333511353e-02 1.224306598305702209e-01 -1.528420746326446533e-01 4.906160756945610046e-03 5.533738806843757629e-02 -6.126455962657928467e-03 -5.486146733164787292e-02 -1.045421585440635681e-01 5.833846703171730042e-02 8.899451792240142822e-02 -2.886678874492645264e-01 -1.515647917985916138e-01 -4.437042400240898132e-02 3.194003105163574219e-01 2.040013819932937622e-01 2.125351130962371826e-01 -2.505696415901184082e-01 6.802091747522354126e-02 -4.013085067272186279e-01 6.865320354700088501e-02 3.142197430133819580e-01 5.307917296886444092e-02 -3.944595903158187866e-02 -4.928523302078247070e-02 2.365169823169708252e-01 -1.096896305680274963e-01 9.811926633119583130e-02 -3.473141416907310486e-02
3.602938950061798096e-01 -6.470641493797302246e-02 -1.264605969190597534e-01 1.575951464474201202e-02 1.535135805606842041e-01 1.169194579124450684e-01 3.983134403824806213e-02 -3.690800070762634277e-01 3.306688964366912842e-01 -8.418846875429153442e-02 1.105931401252746582e-01 -1.786589920520782471e-01 -1.845914721488952637e-01 9.968005120754241943e-02 -1.882355473935604095e-02 -4.111045598983764648e-02 1.562969833612442017e-01 -4.532046988606452942e-02 -8.365718275308609009e-02 4.911323636770248413e-02 -1.788678020238876343e-01 3.101066648960113525e-01 8.257429301738739014e-02 -2.946144156157970428e-02 1.925605386495590210e-01 4.726542904973030090e-02 1.293051242828369141e-01 -3.733396232128143311e-01 1.314759403467178345e-01 -9.712510555982589722e-02 -5.575819686055183411e-02 -2.666454017162322998e-01
2.614662945270538330e-01 2.293087095022201538e-01 4.715856164693832397e-02 3.765975832939147949e-01 7.017230242490768433e-02 -6.315542757511138916e-02 2.556887455284595490e-02 -9.670193493366241455e-02 -1.941370964050292969e-01 1.654931008815765381e-01 8.817537873983383179e-02 -4.231933504343032837e-03 6.291402876377105713e-02 8.447504043579101562e-02 -1.123900152742862701e-02 5.306442268192768097e-03 1.308826059103012085e-01 1.021568551659584045e-01 8.384776860475540161e-02 2.210912555456161499e-01 -1.410198211669921875e-01 2.552992105484008789e-01 -1.127994954586029053e-01 3.065048456192016602e-01 2.717649936676025391e-01 1.787165105342864990e-01 -1.439368128776550293e-01 -3.619030490517616272e-02 3.075509071350097656e-01 -2.271127849817276001e-01 2.869480848312377930e-01 2.062171325087547302e-02
2.745719552040100098e-01 -1.050379574298858643e-01 -2.115080878138542175e-02 2.188248336315155029e-01 3.298901617527008057e-01 -2.568629384040832520e-01 -3.196752443909645081e-02 -1.903626918792724609e-01 3.957614302635192871e-02 8.637994527816772461e-02 1.108647789806127548e-02 5.741782486438751221e-02 -7.587222754955291748e-02 -7.675871253013610840e-02 -1.489093303680419922e-01 1.447299867868423462e-01 8.321139961481094360e-02 -4.728776111733168364e-04 -4.578520730137825012e-02 4.495367407798767090e-01 3.505762666463851929e-02 2.326951026916503906e-01 -6.529710441827774048e-02 -1.061874777078628540e-01 3.711343407630920410e-01 -9.499955177307128906e-02 1.759511530399322510e-01 7.021870464086532593e-02 2.139748185873031616e-01 1.194389909505844116e-01 2.443544268608093262e-01 3.909352049231529236e-02
3.965118527412414551e-01 -3.686344623565673828e-02 4.237530007958412170e-02 -3.335350751876831055e-01 -9.753059595823287964e-02 -1.419171411544084549e-02 1.718026958405971527e-02 -7.035497575998306274e-03 -1.401271373033523560e-01 -5.565687268972396851e-02 2.168709039688110352e-01 -5.924189090728759766e-02 8.797886967658996582e-02 -8.596265316009521484e-02 -1.388143151998519897e-01 -2.048533707857131958e-01 1.578252613544464111e-01 -4.318091273307800293e-02 -2.019503563642501831e-01 -1.855836622416973114e-02 -3.334514200687408447e-01 2.225259691476821899e-01 1.208943650126457214e-01 -1.563292182981967926e-02 2.588473260402679443e-01 1.675279438495635986e-01 1.220991611480712891e-01 1.077773272991180420e-01 2.616211175918579102e-01 -1.644375622272491455e-01 2.376816719770431519e-01 -2.272461950778961182e-01
3.701513707637786865e-01 -3.393627703189849854e-02 -7.968857884407043457e-03 -1.084258854389190674e-01 -1.291272193193435669e-01 3.071600943803787231e-02 9.341275691986083984e-02 -2.672495841979980469e-01 9.089779853820800781e-02 1.902879029512405396e-02 3.788548335433006287e-02 -1.218541413545608521e-01 -1.821606904268264771e-01 9.781943261623382568e-02 -2.498575299978256226e-01 -1.421488821506500244e-01 1.910746246576309204e-01 2.766778171062469482e-01 1.778063178062438965e-01 2.205740660429000854e-01 -1.332770138978958130e-01 1.226934194564819336e-01 -3.214562535285949707e-01 -1.080014109611511230e-01 3.521738350391387939e-01 2.939725518226623535e-01 1.209356635808944702e-01 3.025024011731147766e-02 4.686707258224487305e-02 -1.315484344959259033e-01 6.285144388675689697e-02 -1.066543161869049072e-01
4.349236190319061279e-01 -1.257312744855880737e-01 1.164435297250747681e-01 -1.233745068311691284e-01 -1.646302193403244019e-01 -4.691076278686523438e-02 1.690549659542739391e-03 -2.101844549179077148e-01 7.207406312227249146e-02 1.007828712463378906e-01 -1.071597170084714890e-02 -1.241741552948951721e-01 -6.620267033576965332e-02 1.048372611403465271e-01 -2.890842556953430176e-01 -1.858366429805755615e-01 1.222952380776405334e-01 3.148163259029388428e-01 3.397863358259201050e-02 2.275334000587463379e-01 -9.643327444791793823e-02 8.586610108613967896e-02 -3.239069879055023193e-01 -4.971803165972232819e-03 3.017257153987884521e-01 2.577618956565856934e-01 8.715658634901046753e-02 -1.851185038685798645e-02 2.272661402821540833e-02 -1.774745881557464600e-01 1.155690997838973999e-01 -1.703269183635711670e-01
3.244280517101287842e-01 -1.079164259135723114e-02 5.536892265081405640e-02 -7.585211843252182007e-02 -1.361583918333053589e-01 4.035729914903640747e-02 -7.761446386575698853e-02 -3.148959577083587646e-01 -5.338033288717269897e-02 -1.025938019156455994e-01 -1.684203743934631348e-01 -2.938773036003112793e-01 -9.721662104129791260e-02 9.403882175683975220e-02 -2.573393881320953369e-01 -1.391766816377639771e-01 -1.673014461994171143e-02 1.859543323516845703e-01 1.117282267659902573e-02 2.757056057453155518e-01 -1.056846156716346741e-01 8.015957474708557129e-02 -1.775383949279785156e-01 -2.669093310832977295e-01 2.483897656202316284e-01 2.408087551593780518e-01 -1.292915344238281250e-01 -5.671980604529380798e-02 2.688078880310058594e-01 -1.624127775430679321e-01 -1.563699096441268921e-01 -1.854935586452484131e-01
1.916100680828094482e-01 5.228842422366142273e-02 -1.594093292951583862e-01 2.304217070341110229e-01 3.001568913459777832e-01 8.875713497400283813e-02 -8.252291381359100342e-02 -2.920238375663757324e-01 -8.132481016218662262e-03 -2.092674672603607178e-01 1.633302867412567139e-01 2.153964489698410034e-01 -1.864741891622543335e-01 8.652610331773757935e-02 5.177316069602966309e-02 -9.218855202198028564e-02 1.430715769529342651e-01 -1.527177840471267700e-01 -8.821886777877807617e-02 1.541475802659988403e-01 -5.016012191772460938e-01 2.887986898422241211e-01 4.839479923248291016e-02 -2.351953648030757904e-02 1.780765056610107422e-01 5.130697507411241531e-03 2.659934759140014648e-02 -3.963378816843032837e-02 -9.272518008947372437e-02 -2.061504125595092773e-01 -8.163779228925704956e-02 -1.288390457630157471e-01
2.867332100868225098e-01 -5.681247636675834656e-02 9.654075652360916138e-02 6.312044709920883179e-02 -1.219219248741865158e-02 -9.580555558204650879e-02 -6.261763721704483032e-02 -2.563723921775817871e-01 -2.358677834272384644e-01 1.015553027391433716e-01 -1.116834059357643127e-01 2.640735507011413574e-01 2.082882076501846313e-01 8.500889688730239868e-02 -8.488947898149490356e-02 -1.636781692504882812e-01 6.608177721500396729e-02 -2.560971677303314209e-01 -6.905194371938705444e-02 2.764684557914733887e-01 -4.192087650299072266e-01 2.634015083312988281e-01 -6.246403977274894714e-02 1.261911243200302124e-01 3.668493777513504028e-02 1.992822587490081787e-01 3.625972196459770203e-02 8.322574943304061890e-02 1.646587550640106201e-01 2.774841897189617157e-02 2.565798759460449219e-01 -1.743579059839248657e-01
1.110969781875610352e-01 3.745558485388755798e-02 -1.211613938212394714e-01 7.993464171886444092e-02 2.136249542236328125e-01 -2.349767275154590607e-02 -5.335536003112792969e-01 -2.614180184900760651e-02 -1.737512052059173584e-01 1.619887053966522217e-01 1.177300065755844116e-01 9.478221088647842407e-02 7.467572391033172607e-02 1.334402412176132202e-01 -6.844472140073776245e-02 -1.997954398393630981e-01 1.664967387914657593e-01 -1.727585792541503906e-01 4.706124216318130493e-02 2.497454285621643066e-01 -2.490108162164688110e-01 1.846429407596588135e-01 -1.017615348100662231e-01 -5.198694393038749695e-02 1.687346696853637695e-01 1.032920330762863159e-01 1.940080821514129639e-01 2.252285182476043701e-01 -1.959062367677688599e-01 -2.183492779731750488e-01 1.491955965757369995e-01 -1.387099176645278931e-01
1.659393310546875000e-01 4.667976498603820801e-02 -1.372418999671936035e-01 -2.236928977072238922e-02 3.120500147342681885e-01 7.627453655004501343e-02 -3.769671618938446045e-01 -1.154058575630187988e-01 -2.048207819461822510e-01 3.116301894187927246e-01 1.580862253904342651e-01 -1.543206907808780670e-02 -5.928346514701843262e-02 5.443328619003295898e-02 -1.269205957651138306e-01 7.821683585643768311e-02 1.685376465320587158e-02 -1.196312308311462402e-01 9.895358234643936157e-02 5.106525123119354248e-02 -2.022839039564132690e-01 1.052691489458084106e-01 -1.862908452749252319e-01 5.469828471541404724e-02 2.955628037452697754e-01 2.637074328958988190e-02 1.774621941149234772e-02 1.237909868359565735e-01 4.197432696819305420e-01 1.178468316793441772e-01 -2.919887304306030273e-01 -6.018082797527313232e-02
3.476902842521667480e-01 1.652069836854934692e-01 -2.940088510513305664e-02 9.431772865355014801e-03 -1.705044656991958618e-01 2.234478294849395752e-02 1.441591233015060425e-01 -1.732681244611740112e-01 9.292445331811904907e-02 -4.409908875823020935e-02 1.574242562055587769e-01 7.154383510351181030e-02 -3.118889331817626953e-01 5.530379340052604675e-02 1.481268648058176041e-02 -2.151117920875549316e-01 8.392908424139022827e-02 1.871208697557449341e-01 -1.510032117366790771e-01 3.397174179553985596e-01 -3.078965246677398682e-01 2.929869592189788818e-01 -3.250490427017211914e-01 2.045446783304214478e-01 -3.082971461117267609e-02 -2.082858085632324219e-01 1.276885420083999634e-01 1.863733492791652679e-02 1.153552322648465633e-03 -1.937795989215373993e-02 9.752044826745986938e-02 -6.249954551458358765e-02
2.532258331775665283e-01 -2.941564843058586121e-02 -4.926482215523719788e-02 2.510875090956687927e-02 -6.497136503458023071e-02 1.790335625410079956e-01 -1.061824336647987366e-01 -4.827852845191955566e-01 8.512563258409500122e-02 -8.923764526844024658e-02 6.982890516519546509e-02 -1.520026177167892456e-01 -1.060627698898315430e-01 -1.686789467930793762e-02 -4.693036153912544250e-02 1.075854822993278503e-01 1.214142218232154846e-01 -1.314103305339813232e-01 -1.372163742780685425e-01 5.837245285511016846e-02 -9.124081581830978394e-02 3.517321646213531494e-01 -8.710249327123165131e-03 1.817023903131484985e-01 2.432593852281570435e-01 1.742310076951980591e-01 1.783733963966369629e-01 -3.539860844612121582e-01 1.690951436758041382e-01 -6.120070815086364746e-02 -2.290607094764709473e-01 -1.788346171379089355e-01
3.050969839096069336e-01 -2.719672918319702148e-01 2.047380432486534119e-02 -9.271182864904403687e-02 2.713880538940429688e-01 2.064253836870193481e-01 1.143857091665267944e-02 -5.664440616965293884e-02 -1.896302402019500732e-01 -8.624200522899627686e-02 2.352783381938934326e-01 1.571017690002918243e-02 1.332098394632339478e-01 2.340932786464691162e-01 -3.024646043777465820e-01 -5.547018349170684814e-02 2.634510099887847900e-01 3.429654985666275024e-02 -5.574927479028701782e-02 2.055005282163619995e-01 -2.255651801824569702e-01 1.165131106972694397e-01 -1.655977815389633179e-01 5.466067697852849960e-03 1.985435783863067627e-01 -1.977679729461669922e-01 -1.663300395011901855e-02 -2.614632248878479004e-01 -1.132673993706703186e-01 -6.886191666126251221e-02 -2.541306912899017334e-01 -3.274701163172721863e-02
3.626180589199066162e-01 3.604822978377342224e-02 2.370604425668716431e-01 -6.000792235136032104e-02 -1.038798317313194275e-01 8.061459660530090332e-02 3.272152272984385490e-03 -1.796906292438507080e-01 -1.088284701108932495e-01 -6.111994385719299316e-02 -6.544148176908493042e-02 6.011005118489265442e-02 -1.105002537369728088e-01 -1.780853122472763062e-01 -1.313942074775695801e-01 -9.683547541499137878e-03 2.249196171760559082e-01 1.894019544124603271e-01 1.235235761851072311e-02 3.215796053409576416e-01 -2.465352118015289307e-01 -8.820580691099166870e-02 -4.610626399517059326e-01 -4.381805658340454102e-02 2.647393047809600830e-01 2.775086164474487305e-01 1.100907772779464722e-01 -7.503202557563781738e-02 1.250756680965423584e-01 1.892843656241893768e-02 8.320169150829315186e-02 -1.104715019464492798e-01
3.298925757408142090e-01 8.406431972980499268e-02 1.573667526245117188e-01 2.772854864597320557e-01 7.167064398527145386e-02 -1.407648324966430664e-01 1.762576960027217865e-02 -1.625612825155258179e-01 -2.513753175735473633e-01 2.290362566709518433e-01 1.281091272830963135e-01 1.551897451281547546e-02 9.225662052631378174e-02 1.566865891218185425e-01 -2.971433103084564209e-02 8.818622678518295288e-03 -1.748844236135482788e-02 3.835017979145050049e-02 -2.368183881044387817e-01 -7.740996778011322021e-03 -4.531056880950927734e-01 -6.772423535585403442e-02 -2.645607292652130127e-01 -2.051234245300292969e-01 -6.551890820264816284e-02 8.164942264556884766e-02 1.741126924753189087e-02 -4.554418101906776428e-02 3.277362585067749023e-01 -1.953083425760269165e-01 -1.583646237850189209e-01 -2.429450117051601410e-02
2.440927028656005859e-01 -7.943461090326309204e-02 8.510717749595642090e-02 1.331538707017898560e-01 1.771879345178604126e-01 2.272982299327850342e-01 -8.609370887279510498e-02 -2.107652127742767334e-01 -1.357036083936691284e-01 -2.300370633602142334e-01 1.975343376398086548e-01 -1.332105845212936401e-01 2.415538132190704346e-01 1.957280337810516357e-01 -1.234305575489997864e-01 7.231725752353668213e-02 1.119339019060134888e-01 1.102641671895980835e-01 -3.104068934917449951e-01 3.281090557575225830e-01 -1.978933215141296387e-01 1.440358459949493408e-01 -3.347398713231086731e-02 2.020615786314010620e-01 -2.312633767724037170e-02 -2.383622378110885620e-01 -6.289102882146835327e-02 -7.390008866786956787e-02 3.047514855861663818e-01 -1.560473889112472534e-01 -8.254231512546539307e-02 -8.754073828458786011e-02
3.483358919620513916e-01 -4.879191052168607712e-03 -1.043216958642005920e-01 -3.911365568637847900e-02 2.830090522766113281e-01 1.429026108235120773e-02 -1.632066369056701660e-01 -1.745723634958267212e-01 3.013488836586475372e-02 -3.150796294212341309e-01 2.538935840129852295e-02 2.501969635486602783e-01 9.260333329439163208e-02 1.471274495124816895e-01 -2.681937515735626221e-01 -3.450552001595497131e-02 8.459538221359252930e-03 1.859940588474273682e-01 -8.720138669013977051e-02 2.281157970428466797e-01 -2.336862981319427490e-01 2.388982474803924561e-01 -5.809301882982254028e-02 1.511260271072387695e-01 -3.983717784285545349e-02 3.135151565074920654e-01 1.756214946508407593e-01 -1.677711158990859985e-01 1.392422616481781006e-01 -2.235313057899475098e-01 4.008256644010543823e-02 -4.044829402118921280e-03
2.206988483667373657e-01 -1.010607033967971802e-01 -9.031888097524642944e-02 -1.765525043010711670e-01 4.051280617713928223e-01 1.189374774694442749e-01 -2.505380809307098389e-01 -9.375616163015365601e-02 -5.915743485093116760e-02 2.526994645595550537e-01 -1.760081201791763306e-01 1.292299777269363403e-01 4.779388755559921265e-02 8.316919952630996704e-02 -3.124716877937316895e-01 2.580261230468750000e-01 -8.013893663883209229e-02 1.521435081958770752e-01 -2.411768585443496704e-02 1.610708683729171753e-01 -7.296898216009140015e-02 3.168339133262634277e-01 -1.356050819158554077e-01 1.317451149225234985e-02 3.029432594776153564e-01 4.969331249594688416e-02 -9.015862643718719482e-02 2.900784462690353394e-02 1.651288419961929321e-01 2.588237076997756958e-02 -1.839298903942108154e-01 -1.345927566289901733e-01
3.830980360507965088e-01 3.776310011744499207e-02 6.317147612571716309e-02 1.857066601514816284e-01 -2.349693030118942261e-01 1.660098433494567871e-01 -3.062800131738185883e-02 2.519769966602325439e-02 -8.451814204454421997e-02 2.799332439899444580e-01 1.018271222710609436e-02 1.338577866554260254e-01 9.903892874717712402e-03 2.765613794326782227e-01 -1.028493344783782959e-01 -7.326375693082809448e-02 -3.413258120417594910e-02 -3.414859622716903687e-02 -6.155509501695632935e-02 2.959762811660766602e-01 -2.469251304864883423e-01 1.888960152864456177e-01 5.894652102142572403e-03 -2.485655248165130615e-01 1.242122203111648560e-01 3.439669311046600342e-01 -5.795341357588768005e-02 1.780657172203063965e-01 2.317519187927246094e-01 -4.562915861606597900e-02 -8.069711923599243164e-02 -2.227681875228881836e-01
3.412124216556549072e-01 -1.358160190284252167e-02 1.234912872314453125e-01 -1.705904491245746613e-02 3.373601734638214111e-01 7.311825454235076904e-02 -1.430375576019287109e-01 -1.315421462059020996e-01 5.891438201069831848e-02 -2.373269498348236084e-01 5.962518975138664246e-03 9.401672333478927612e-02 1.786260902881622314e-01 1.349046379327774048e-01 -6.108683347702026367e-02 4.224776104092597961e-02 1.118730828166007996e-01 2.173779308795928955e-01 -2.468107044696807861e-01 2.856464684009552002e-01 -2.946310043334960938e-01 1.642965227365493774e-01 9.943818300962448120e-02 6.520478427410125732e-02 4.953835159540176392e-02 1.964534074068069458e-01 1.338344663381576538e-01 -3.266475498676300049e-01 2.523216307163238525e-01 -9.192425757646560669e-02 1.360928565263748169e-01 1.096242759376764297e-02
3.191435635089874268e-01 7.855524122714996338e-02 1.899328231811523438e-01 1.168924272060394287e-01 -1.492388397455215454e-01 -2.215212732553482056e-01 -5.882998555898666382e-02 -1.790745854377746582e-01 -1.964351683855056763e-01 2.099017985165119171e-02 -1.539835184812545776e-01 1.534491032361984253e-01 2.125832140445709229e-01 4.670207947492599487e-02 -5.466726794838905334e-02 -1.470537185668945312e-01 2.897326136007905006e-03 -1.160191968083381653e-01 -8.817584812641143799e-02 2.513746917247772217e-01 -4.181870222091674805e-01 3.001255095005035400e-01 -1.138182431459426880e-01 5.956800654530525208e-02 5.146258976310491562e-03 2.399621903896331787e-01 -3.632647544145584106e-02 9.786741435527801514e-02 2.408920526504516602e-01 -7.031654566526412964e-02 2.190235257148742676e-01 -1.781917363405227661e-01
4.835523664951324463e-01 1.152900792658329010e-02 1.693486352451145649e-03 -1.401660442352294922e-01 1.067786961793899536e-01 9.568801522254943848e-02 1.196595951914787292e-01 -2.975540459156036377e-01 -7.977157086133956909e-02 1.944989198818802834e-03 3.111225068569183350e-01 -8.423518389463424683e-03 4.013703390955924988e-02 1.534727364778518677e-01 1.679259538650512695e-02 7.020802795886993408e-02 -1.988399028778076172e-01 -1.434662044048309326e-01 -2.981370389461517334e-01 1.041296049952507019e-01 -2.379307746887207031e-01 6.411773711442947388e-02 9.369410574436187744e-02 8.743771910667419434e-02 1.422971934080123901e-01 -1.889823190867900848e-02 -8.010922931134700775e-03 -1.792463362216949463e-01 4.140864908695220947e-01 -1.551384925842285156e-01 6.315946578979492188e-02 7.087495643645524979e-03
3.912804722785949707e-01 -6.937721371650695801e-02 1.671760082244873047e-01 -3.472266689641401172e-05 -7.814895361661911011e-02 4.983321204781532288e-02 -1.684339344501495361e-01 -6.230632960796356201e-02 -6.739468127489089966e-02 -8.445397019386291504e-02 -1.601047664880752563e-01 -3.410139586776494980e-03 -1.616279184818267822e-01 -5.471846461296081543e-02 4.774471744894981384e-02 -2.260895818471908569e-01 -9.873234480619430542e-02 2.643878459930419922e-01 -3.785002976655960083e-02 2.538444399833679199e-01 -3.615786880254745483e-02 -9.734052000567317009e-04 -2.445802837610244751e-01 -1.833201646804809570e-01 4.460049569606781006e-01 9.981403499841690063e-02 -7.551936805248260498e-02 -1.929042339324951172e-01 3.151803612709045410e-01 -1.635343134403228760e-01 1.108641270548105240e-02 -1.876329630613327026e-01
1.596987992525100708e-01 2.722875177860260010e-01 -2.711360156536102295e-02 6.361826509237289429e-02 1.159370839595794678e-01 -3.610714897513389587e-02 7.915949076414108276e-02 -5.300635471940040588e-02 -2.808284461498260498e-01 2.472811788320541382e-01 -8.549423515796661377e-02 -2.618444524705410004e-02 9.908769279718399048e-02 1.653429120779037476e-01 -1.083996444940567017e-01 2.719412744045257568e-01 2.824612557888031006e-01 6.547318398952484131e-02 1.375814527273178101e-01 1.388743668794631958e-01 -1.198560446500778198e-01 1.308429241180419922e-01 -2.030480653047561646e-01 -8.446247875690460205e-02 2.189030051231384277e-01 1.832081973552703857e-01 -1.556221395730972290e-01 -1.248943284153938293e-01 3.136736154556274414e-01 -3.014845252037048340e-01 3.964249789714813232e-02 -2.942713499069213867e-01
4.161695837974548340e-01 -1.993899792432785034e-02 1.314738392829895020e-01 -3.744174167513847351e-02 -1.748906672000885010e-01 1.335596945136785507e-02 3.208136558532714844e-02 -2.898480594158172607e-01 1.454739123582839966e-01 -3.725977241992950439e-02 3.611684590578079224e-02 1.713281497359275818e-03 -1.377253211103379726e-03 1.254381611943244934e-02 -2.212461829185485840e-01 -9.855519235134124756e-02 2.004710882902145386e-01 2.805336713790893555e-01 3.178707882761955261e-02 2.830460369586944580e-01 -4.569964483380317688e-03 8.038113266229629517e-02 -3.570403158664703369e-01 -3.330440819263458252e-02 3.572229743003845215e-01 2.058404237031936646e-01 1.099531799554824829e-01 -1.266775131225585938e-01 -2.109861746430397034e-02 -1.612035781145095825e-01 5.177514627575874329e-02 -2.166132479906082153e-01
2.595635950565338135e-01 -2.117864415049552917e-02 1.035094857215881348e-01 1.174147501587867737e-01 -5.847017467021942139e-02 -1.508204191923141479e-01 1.052726432681083679e-01 -9.009839594364166260e-02 -2.337679415941238403e-01 -6.170321628451347351e-02 -1.979266554117202759e-01 1.108306869864463806e-01 2.492273151874542236e-01 6.803757697343826294e-02 -2.885805666446685791e-01 -5.703291669487953186e-02 1.456629037857055664e-01 -2.318901419639587402e-01 8.783640712499618530e-02 3.233869671821594238e-01 -4.314924478530883789e-01 2.157398611307144165e-01 -1.239411085844039917e-01 -1.438300311565399170e-02 1.361529901623725891e-02 1.580590754747390747e-01 3.149193152785301208e-02 1.510604750365018845e-02 2.522518634796142578e-01 1.250857114791870117e-01 1.734164208173751831e-01 -1.667416691780090332e-01
3.689714074134826660e-01 -4.854105412960052490e-02 2.164563685655593872e-01 -1.180918961763381958e-01 -2.847550809383392334e-02 6.562889367341995239e-02 5.254825949668884277e-02 -3.916023671627044678e-02 1.106532439589500427e-01 1.438860967755317688e-02 2.926072105765342712e-02 9.738218039274215698e-02 2.018986269831657410e-02 1.994420439004898071e-01 -2.612268924713134766e-02 7.776989787817001343e-02 8.521211892366409302e-02 -5.476956069469451904e-02 -2.307332158088684082e-01 2.380363345146179199e-01 -3.605590164661407471e-01 3.566839098930358887e-01 7.805101107805967331e-03 6.821798533201217651e-02 -1.428901106119155884e-01 2.032804042100906372e-01 -2.253203988075256348e-01 -1.189499795436859131e-01 2.194942533969879150e-01 -3.101753294467926025e-01 9.365136176347732544e-02 -2.442730516195297241e-01
2.764383554458618164e-01 1.588262170553207397e-01 -6.138440221548080444e-02 4.228913038969039917e-02 8.057876490056514740e-03 1.453718170523643494e-02 1.652598083019256592e-01 -2.159613817930221558e-01 2.805875539779663086e-01 -8.577214926481246948e-02 -5.670662969350814819e-02 -2.653431296348571777e-01 -4.873101413249969482e-02 -3.476490825414657593e-02 1.629471927881240845e-01 -1.920553892850875854e-01 1.672827452421188354e-01 5.995571613311767578e-03 -1.702534407377243042e-01 1.900179237127304077e-01 -3.509149253368377686e-01 1.403753906488418579e-01 -3.830696642398834229e-01 6.998077780008316040e-02 2.352677285671234131e-01 -2.576245926320552826e-02 1.645074337720870972e-01 -1.036159545183181763e-01 3.103720247745513916e-01 6.326259672641754150e-02 -9.999170154333114624e-02 -1.001938059926033020e-02
3.280830383300781250e-01 1.192004978656768799e-01 1.390518695116043091e-01 -6.775951385498046875e-02 4.600977599620819092e-01 2.593040764331817627e-01 -1.904595196247100830e-01 -2.772310376167297363e-01 -4.447878897190093994e-02 -1.838196963071823120e-01 9.513802081346511841e-02 -2.484502084553241730e-02 1.655846275389194489e-02 7.625224441289901733e-02 -1.408978551626205444e-01 -9.067597240209579468e-02 8.960935473442077637e-02 3.166937530040740967e-01 -2.303036861121654510e-02 2.189883738756179810e-01 -1.257453709840774536e-01 2.574133276939392090e-01 2.591978609561920166e-01 1.134541630744934082e-01 2.155866473913192749e-02 1.171539649367332458e-01 6.494814902544021606e-02 -2.175503037869930267e-02 1.931807994842529297e-01 7.177694141864776611e-02 -4.229366034269332886e-02 2.202637307345867157e-02
3.577746748924255371e-01 -1.165857166051864624e-01 1.414207071065902710e-01 -2.219732478260993958e-02 -1.920781582593917847e-01 9.895731508731842041e-02 1.848483830690383911e-01 -3.319365903735160828e-02 -1.187369897961616516e-01 2.173685729503631592e-01 2.348958700895309448e-01 3.745864331722259521e-01 -1.136236079037189484e-02 6.719275843352079391e-03 -6.095663830637931824e-02 -1.047420725226402283e-01 2.000285126268863678e-02 1.241678372025489807e-01 6.994073092937469482e-02 3.124473094940185547e-01 -3.979654610157012939e-01 1.378084570169448853e-01 -5.779518187046051025e-02 -3.052239865064620972e-02 2.617834508419036865e-01 2.266344428062438965e-01 -1.345126181840896606e-01 7.893588393926620483e-02 1.716087907552719116e-01 -4.481207206845283508e-02 -6.696721073240041733e-03 -9.253432601690292358e-02
2.741152346134185791e-01 9.649135172367095947e-02 -6.764480844140052795e-03 -7.786446064710617065e-02 -3.150505945086479187e-02 -4.410771653056144714e-02 1.226876527070999146e-01 -5.611570179462432861e-02 -1.751718521118164062e-01 -8.484754711389541626e-03 -1.604493558406829834e-01 9.697646647691726685e-02 -2.239108271896839142e-02 9.580170363187789917e-02 -1.643676906824111938e-01 -8.069697022438049316e-02 1.957104355096817017e-01 -4.785227403044700623e-02 -2.713474929332733154e-01 3.827890455722808838e-01 -5.694819688796997070e-01 1.976872682571411133e-01 1.522882282733917236e-01 -4.436760395765304565e-02 -3.953858092427253723e-02 1.804745346307754517e-01 9.996818006038665771e-02 2.925040945410728455e-02 4.538336768746376038e-02 -8.618456870317459106e-02 -1.211862731724977493e-02 -2.743563055992126465e-01
4.662376642227172852e-01 2.422339894110336900e-04 1.390981674194335938e-01 -9.487895667552947998e-02 -1.663085073232650757e-01 -6.032279506325721741e-02 4.569440335035324097e-02 -2.525380551815032959e-01 9.163524210453033447e-02 -1.546618193387985229e-01 -3.476382046937942505e-02 -1.248640120029449463e-01 -9.294007718563079834e-02 4.680368304252624512e-02 -2.249134033918380737e-01 -9.349664300680160522e-02 8.853654563426971436e-02 2.410571724176406860e-01 4.990363121032714844e-02 2.283550351858139038e-01 -1.680959314107894897e-01 8.257544785737991333e-02 -3.721766173839569092e-01 -7.092154026031494141e-02 3.010636866092681885e-01 2.573279142379760742e-01 -1.804789155721664429e-02 -1.367490440607070923e-01 2.511448459699749947e-03 -1.315775364637374878e-01 1.229985207319259644e-01 -1.740800291299819946e-01
3.664053082466125488e-01 -4.581164196133613586e-02 3.884059935808181763e-02 9.495168924331665039e-03 -2.247069031000137329e-02 5.194724537432193756e-03 1.202718913555145264e-01 9.109246730804443359e-02 -4.864846169948577881e-02 1.642641574144363403e-01 9.899994358420372009e-03 1.962763667106628418e-01 -9.434780478477478027e-02 -5.827688425779342651e-02 -2.238817885518074036e-02 2.980834990739822388e-02 1.441852562129497528e-02 1.212176978588104248e-01 2.339422404766082764e-01 2.103480994701385498e-01 -5.528313517570495605e-01 1.270597726106643677e-01 1.644299775362014771e-01 -5.962782353162765503e-02 2.261898517608642578e-01 7.799727469682693481e-02 -9.471727907657623291e-02 1.217287406325340271e-01 1.544617414474487305e-01 -1.326310187578201294e-01 -3.740724325180053711e-01 -1.686557382345199585e-01
7.120425999164581299e-02 -6.412320584058761597e-02 1.951990276575088501e-02 1.026515811681747437e-01 2.186721712350845337e-01 2.773831486701965332e-01 -8.696885406970977783e-02 -3.187279403209686279e-01 2.723146928474307060e-03 1.383912563323974609e-01 -1.273782551288604736e-01 5.481498688459396362e-02 4.317228496074676514e-02 2.755601406097412109e-01 -1.271620094776153564e-01 -2.577228844165802002e-01 2.742332220077514648e-01 1.638928800821304321e-02 -2.338790148496627808e-01 -7.227493822574615479e-02 -2.490100860595703125e-01 3.816179931163787842e-01 -6.245652213692665100e-02 -4.817593842744827271e-02 3.331199586391448975e-01 9.085878729820251465e-02 -1.255030781030654907e-01 -2.173210382461547852e-01 -4.687803238630294800e-02 -3.255059570074081421e-02 -2.152037993073463440e-02 1.096924021840095520e-01
4.149799346923828125e-01 2.792001068592071533e-01 1.376670598983764648e-01 2.080942988395690918e-01 -1.316224336624145508e-01 -1.159033849835395813e-01 -2.586451591923832893e-03 -1.858043968677520752e-01 1.229414567351341248e-01 3.423140645027160645e-01 1.384450346231460571e-01 -1.061761528253555298e-01 4.559077322483062744e-02 2.088630339130759239e-03 -4.000645130872726440e-02 -6.610396504402160645e-02 -3.951961919665336609e-02 1.349843293428421021e-01 5.832304060459136963e-02 2.494380772113800049e-01 -1.782287806272506714e-01 2.460613548755645752e-01 -5.553573369979858398e-02 3.138348162174224854e-01 2.711960673332214355e-01 -2.474251377861946821e-04 5.617570132017135620e-03 -4.450760781764984131e-02 2.108622938394546509e-01 1.286958009004592896e-01 8.210507780313491821e-02 1.699707210063934326e-01
2.053056955337524414e-01 -8.962043374776840210e-02 5.903845652937889099e-02 9.776727855205535889e-02 2.796888910233974457e-02 -6.426060199737548828e-02 2.039786987006664276e-02 -1.439850628376007080e-01 -7.953061163425445557e-02 1.361440569162368774e-01 -1.382847279310226440e-01 2.075455933809280396e-01 2.523930966854095459e-01 -4.391981754451990128e-03 -6.141296401619911194e-02 -2.434083074331283569e-01 1.724489629268646240e-01 -7.332270592451095581e-02 -2.057301998138427734e-01 1.775602698326110840e-01 -4.677327275276184082e-01 2.846574783325195312e-01 -1.218150407075881958e-01 1.671085059642791748e-01 4.039037227630615234e-02 2.737784385681152344e-01 -6.291583180427551270e-03 1.091721579432487488e-01 2.577858865261077881e-01 -4.647922888398170471e-02 7.685869187116622925e-02 -2.869056165218353271e-01
3.234652876853942871e-01 1.855009049177169800e-01 8.656017482280731201e-02 4.285432398319244385e-02 -7.663944736123085022e-03 -1.115247979760169983e-01 1.198651716113090515e-01 -7.275428622961044312e-02 -1.629572361707687378e-01 8.222213387489318848e-02 -1.907756775617599487e-01 1.075823754072189331e-01 1.426573190838098526e-02 -1.855368353426456451e-02 -3.054600767791271210e-02 -2.895636670291423798e-02 8.678195625543594360e-02 -1.290832012891769409e-01 -1.627043187618255615e-01 2.883610427379608154e-01 -6.258072257041931152e-01 1.364287436008453369e-01 8.526840806007385254e-02 7.142385095357894897e-02 1.417215466499328613e-01 2.082512080669403076e-01 2.126928716897964478e-01 1.477408707141876221e-01 6.081204116344451904e-02 -1.727396100759506226e-01 -2.723066695034503937e-02 -1.209679991006851196e-01
2.515572607517242432e-01 -9.379039704799652100e-02 3.321179747581481934e-02 -1.846219599246978760e-01 -2.115786373615264893e-01 1.628538370132446289e-01 6.533484905958175659e-02 5.131348222494125366e-02 -2.214955091476440430e-01 2.345933020114898682e-01 -1.449639070779085159e-02 1.571060270071029663e-01 9.163203090429306030e-02 7.171564549207687378e-02 -2.005657553672790527e-01 -6.109571084380149841e-02 6.049839779734611511e-02 -5.219258740544319153e-02 1.150640100240707397e-01 3.366529941558837891e-01 -2.740263342857360840e-01 2.791052758693695068e-01 6.141444295644760132e-02 1.101512834429740906e-01 1.746923923492431641e-01 3.167226314544677734e-01 -2.693187892436981201e-01 -1.235848590731620789e-01 2.577115893363952637e-01 -1.918816417455673218e-01 3.161361441016197205e-02 -5.775637552142143250e-02
3.598184883594512939e-01 -8.590653538703918457e-03 1.189734116196632385e-01 -2.910679765045642853e-02 -5.279892683029174805e-02 8.743784576654434204e-02 -7.394791115075349808e-03 -3.388369679450988770e-01 -3.469670191407203674e-02 -2.681442499160766602e-01 3.195577533915638924e-03 8.232222497463226318e-02 -1.554393917322158813e-01 -1.147639527916908264e-01 2.125197462737560272e-02 -3.341781795024871826e-01 3.778725489974021912e-02 1.207200959324836731e-01 -5.301121994853019714e-02 3.123453259468078613e-01 -1.614743620157241821e-01 2.072211652994155884e-01 -3.204604387283325195e-01 2.950845360755920410e-01 -9.022705256938934326e-02 -9.937206655740737915e-02 1.673218756914138794e-01 -7.575886696577072144e-02 2.684032022953033447e-01 -3.324943408370018005e-02 2.740662917494773865e-02 -1.229256857186555862e-03
3.273081481456756592e-01 -1.440542191267013550e-01 -5.561189725995063782e-02 -4.359813779592514038e-02 3.661527633666992188e-01 1.870878338813781738e-01 -3.298763632774353027e-01 -1.242952346801757812e-01 1.392032355070114136e-01 1.251175701618194580e-01 -2.695708535611629486e-02 -1.646303385496139526e-02 -1.733484417200088501e-01 1.558831036090850830e-01 -2.739240527153015137e-01 2.867875806987285614e-02 1.488756239414215088e-01 -2.146546840667724609e-01 -2.879367172718048096e-01 1.653892397880554199e-01 -1.191061958670616150e-01 3.992848098278045654e-02 -1.893927305936813354e-01 1.654113270342350006e-02 7.604075968265533447e-02 -2.252430655062198639e-02 -8.278143405914306641e-02 1.202149465680122375e-01 -4.058007895946502686e-02 -2.584887444972991943e-01 1.641969829797744751e-01 -2.326109260320663452e-01
4.249718189239501953e-01 -8.148739486932754517e-02 -2.797140739858150482e-02 1.274543851613998413e-01 -4.350680112838745117e-02 -1.477208137512207031e-01 -9.298278391361236572e-02 -7.578106224536895752e-02 -9.947954118251800537e-02 -7.536119781434535980e-03 5.108798388391733170e-03 -1.094479486346244812e-01 -3.827526867389678955e-01 -2.562067471444606781e-03 -8.888075500726699829e-02 -1.373824626207351685e-01 3.030038177967071533e-01 3.033309057354927063e-02 7.504349946975708008e-02 2.301161587238311768e-01 -4.911315739154815674e-01 2.052919715642929077e-01 1.908229738473892212e-01 2.392622232437133789e-01 8.045871555805206299e-02 6.245965883135795593e-02 7.746318355202674866e-03 -1.209196075797080994e-01 4.576678574085235596e-02 5.419386923313140869e-02 -5.877630785107612610e-02 -2.274681255221366882e-02
3.426930606365203857e-01 2.913081943988800049e-01 2.193196415901184082e-01 -1.866065561771392822e-01 8.657325059175491333e-02 8.532397449016571045e-03 -3.558134287595748901e-02 -1.671652942895889282e-01 3.881772235035896301e-02 -1.880533695220947266e-01 3.228411450982093811e-02 -6.803422700613737106e-03 8.643494546413421631e-02 9.758877754211425781e-02 -1.638313941657543182e-02 -2.482291311025619507e-01 2.034910917282104492e-01 1.217676922678947449e-01 -1.084513142704963684e-01 1.357258707284927368e-01 -1.773326843976974487e-01 8.149819076061248779e-02 -5.371912196278572083e-02 -4.348284751176834106e-02 1.929211467504501343e-01 3.992494344711303711e-01 3.199881315231323242e-02 1.493795365095138550e-01 4.228511750698089600e-01 -1.654865890741348267e-01 -1.787519827485084534e-02 -7.355091720819473267e-02
8.726882189512252808e-02 -2.377515845000743866e-02 -1.557030379772186279e-01 3.860911529045552015e-04 2.125065922737121582e-01 1.571988612413406372e-01 1.631697416305541992e-01 -8.449225127696990967e-02 -7.201413810253143311e-02 1.539163142442703247e-01 2.220830619335174561e-01 -2.321841381490230560e-02 -1.386906206607818604e-01 2.172892540693283081e-02 -1.011393964290618896e-01 -1.258091926574707031e-01 2.803675532341003418e-01 -3.571430593729019165e-02 -2.722818851470947266e-01 2.195894271135330200e-01 -3.877319991588592529e-01 3.244520127773284912e-01 7.402225397527217865e-03 3.593030571937561035e-01 3.205380737781524658e-01 -9.389725327491760254e-02 -2.740388922393321991e-02 -1.489870101213455200e-01 8.208186179399490356e-02 -9.938462078571319580e-02 -2.610464580357074738e-02 -2.526150643825531006e-02
3.375952541828155518e-01 -6.454358994960784912e-02 9.806683659553527832e-02 6.718441843986511230e-02 1.193310096859931946e-01 8.709129691123962402e-02 -1.264837235212326050e-01 -4.126640036702156067e-02 -2.897179126739501953e-01 -1.539812833070755005e-01 2.323753684759140015e-01 -1.621748656034469604e-01 1.944683045148849487e-01 1.736454367637634277e-01 -1.290309876203536987e-01 -7.447388768196105957e-02 8.301992714405059814e-02 9.617816656827926636e-02 1.263629831373691559e-02 2.409300953149795532e-01 -6.882853060960769653e-02 8.112985640764236450e-02 -2.084200382232666016e-01 3.204583376646041870e-02 3.321970403194427490e-01 -2.424010634422302246e-01 -1.400548815727233887e-01 -2.550282180309295654e-01 -6.303294748067855835e-02 -2.244277149438858032e-01 -3.122156858444213867e-01 -1.198859140276908875e-01
3.047400712966918945e-01 -8.687363937497138977e-03 4.330050572752952576e-02 -1.067309081554412842e-01 4.015234857797622681e-02 4.096954688429832458e-02 1.006184518337249756e-01 -1.504227072000503540e-01 -6.009398773312568665e-02 -8.587076328694820404e-03 -5.893623456358909607e-02 -7.263746112585067749e-02 -4.476007539778947830e-03 1.135642826557159424e-01 9.791068732738494873e-03 -3.652699291706085205e-02 3.372753262519836426e-01 3.868383541703224182e-02 3.183269798755645752e-01 1.482798010110855103e-01 -4.172265902161598206e-02 1.496033817529678345e-01 -3.165070712566375732e-01 5.854149907827377319e-02 3.305869102478027344e-01 2.785416543483734131e-01 -2.204040735960006714e-01 -2.056647241115570068e-01 3.124718368053436279e-01 -2.832395434379577637e-01 -5.063192173838615417e-02 -8.059914410114288330e-02
3.303000032901763916e-01 4.774046689271926880e-02 -8.032716810703277588e-03 7.774696499109268188e-02 3.676009774208068848e-01 1.016927734017372131e-01 2.433674037456512451e-01 -8.213113248348236084e-02 -9.608704596757888794e-02 2.348841167986392975e-02 1.073359474539756775e-01 -1.632348746061325073e-01 -6.987760961055755615e-02 2.135971933603286743e-01 -2.434282600879669189e-01 -2.450686693191528320e-01 9.254699945449829102e-02 3.366468101739883423e-02 -2.355796657502651215e-02 1.162507981061935425e-01 -3.993062376976013184e-01 2.619706988334655762e-01 -1.244821399450302124e-02 2.296337783336639404e-01 -2.125910855829715729e-02 -1.907703876495361328e-01 1.762872636318206787e-01 -7.340751588344573975e-02 -8.850273676216602325e-03 2.257108129560947418e-02 -2.651050090789794922e-01 -6.623549014329910278e-02
2.639866471290588379e-01 9.785312414169311523e-02 -2.748742699623107910e-01 1.436853557825088501e-01 9.970998018980026245e-02 -1.582335680723190308e-01 -2.063305862247943878e-02 1.524956617504358292e-02 -1.439701765775680542e-01 2.783952355384826660e-01 2.762228250503540039e-03 1.515452712774276733e-01 2.150262892246246338e-01 3.641495853662490845e-02 -2.159104496240615845e-01 -2.336017489433288574e-01 4.112762212753295898e-02 -8.850184082984924316e-02 -4.107648506760597229e-03 2.268827259540557861e-01 -2.567326426506042480e-01 8.159263990819454193e-03 -2.353402376174926758e-01 -1.625721454620361328e-01 1.258880645036697388e-01 -1.495524793863296509e-01 -1.497053802013397217e-01 -3.427493274211883545e-01 3.945017233490943909e-02 -3.378711938858032227e-01 1.073943078517913818e-01 6.915885955095291138e-02
3.370169699192047119e-01 -2.298419624567031860e-01 1.426277309656143188e-01 -1.007065176963806152e-01 2.428285330533981323e-01 1.210059076547622681e-01 -4.007131978869438171e-02 -1.431344542652368546e-02 -1.337635964155197144e-01 -2.483926713466644287e-01 2.692783772945404053e-01 -1.114508509635925293e-02 1.051060482859611511e-01 1.276074349880218506e-01 -1.629236340522766113e-01 4.647652804851531982e-02 1.902536004781723022e-01 1.252986304461956024e-02 -3.748461231589317322e-02 2.205559760332107544e-01 -2.349015027284622192e-01 1.445191204547882080e-01 -2.050593793392181396e-01 1.602793484926223755e-01 3.345389962196350098e-01 -1.605817228555679321e-01 -1.166757196187973022e-01 -2.248304039239883423e-01 -9.657998383045196533e-02 -1.192188635468482971e-01 -2.295976132154464722e-01 -1.053559705615043640e-01
3.125848174095153809e-01 5.052609741687774658e-02 5.091995373368263245e-02 1.641417294740676880e-01 3.408261239528656006e-01 2.198048233985900879e-01 -1.315442323684692383e-01 -5.548987388610839844e-01 1.007896736264228821e-01 1.413061618804931641e-01 5.804294720292091370e-02 1.681406646966934204e-01 7.503294944763183594e-02 1.679429113864898682e-01 -6.545756757259368896e-02 1.143134087324142456e-01 1.501072943210601807e-01 2.293754369020462036e-01 -1.646893620491027832e-01 4.238662868738174438e-02 -9.531591087579727173e-02 1.556497663259506226e-01 1.756259202957153320e-01 5.851821042597293854e-03 2.251440286636352539e-01 -3.569172695279121399e-02 -1.201146692037582397e-01 6.845263391733169556e-02 9.383754432201385498e-02 -1.220416352152824402e-01 3.873192239552736282e-03 -6.715134531259536743e-02
4.836426973342895508e-01 -2.996062114834785461e-02 -2.923305034637451172e-01 -1.230485364794731140e-01 1.527258902788162231e-01 2.876162715256214142e-02 -1.248000655323266983e-03 -8.986565470695495605e-02 4.131065309047698975e-02 -3.063740953803062439e-02 -1.206235811114311218e-01 3.073757588863372803e-01 -2.271312028169631958e-01 -2.377345412969589233e-01 1.013718452304601669e-02 1.028979942202568054e-02 -6.367003172636032104e-02 2.186433821916580200e-01 -8.681610226631164551e-02 5.766152217984199524e-02 -1.135708242654800415e-01 1.521036922931671143e-01 -8.395165950059890747e-02 2.631284594535827637e-01 2.174472212791442871e-01 -1.141740009188652039e-01 1.723681390285491943e-01 1.023186221718788147e-01 4.571127891540527344e-02 -1.874735504388809204e-01 -1.493678092956542969e-01 -2.780100405216217041e-01
3.472289443016052246e-01 -1.760723292827606201e-01 2.120046317577362061e-01 -1.950071454048156738e-01 -9.792067110538482666e-02 -6.288296729326248169e-02 -1.708753593266010284e-02 -1.305590569972991943e-01 -1.655006557703018188e-01 6.744170933961868286e-02 1.848482042551040649e-01 1.451448202133178711e-01 1.039348319172859192e-01 -1.766860932111740112e-01 -2.944264411926269531e-01 -1.312570571899414062e-01 9.907492436468601227e-03 -1.241475716233253479e-01 -1.045537889003753662e-01 3.596777841448783875e-02 -3.252077698707580566e-01 1.881245523691177368e-01 -8.443860709667205811e-02 -5.354141816496849060e-02 7.939869165420532227e-02 2.305365353822708130e-01 -5.730607360601425171e-02 -4.809875041246414185e-02 3.044972419738769531e-01 2.504571713507175446e-02 -7.657206803560256958e-02 -3.979003429412841797e-01
2.595762312412261963e-01 2.281890958547592163e-01 -6.729899346828460693e-02 1.442151963710784912e-01 4.333322048187255859e-01 3.533961176872253418e-01 -2.241389304399490356e-01 -2.650747001171112061e-01 4.068638011813163757e-02 1.761806756258010864e-01 1.424076259136199951e-01 2.520401775836944580e-02 -1.305499523878097534e-01 1.429169028997421265e-01 -1.900292932987213135e-01 7.353808730840682983e-02 8.750830590724945068e-02 2.240864634513854980e-01 -3.851406276226043701e-02 6.914990395307540894e-02 -1.200553104281425476e-01 2.977791130542755127e-01 4.979773983359336853e-02 -1.603407710790634155e-01 6.968054920434951782e-02 7.647642493247985840e-02 -2.158691287040710449e-01 7.210594601929187775e-03 6.116555631160736084e-02 -1.791245043277740479e-01 2.823044545948505402e-02 -8.067891933023929596e-03
5.035008788108825684e-01 1.105022057890892029e-01 3.985424712300300598e-02 7.071380317211151123e-02 -6.751437485218048096e-02 -7.148222625255584717e-02 -2.010218352079391479e-01 2.151121795177459717e-01 -1.974699050188064575e-01 2.514591813087463379e-01 -7.984898984432220459e-03 7.595422863960266113e-02 1.799620315432548523e-02 1.639054268598556519e-01 1.821017861366271973e-01 -1.448025405406951904e-01 2.742215991020202637e-01 2.473973184823989868e-01 -1.509447842836380005e-01 5.819170922040939331e-02 1.532465568743646145e-03 1.142906397581100464e-01 1.063142642378807068e-01 9.858183562755584717e-02 2.351781427860260010e-01 1.496426612138748169e-01 1.059092581272125244e-01 -2.256482988595962524e-01 2.167044878005981445e-01 -1.514533907175064087e-01 -1.807506382465362549e-01 5.380764603614807129e-02
3.127424120903015137e-01 -5.247339606285095215e-02 -5.708485841751098633e-02 4.775931127369403839e-03 -1.348404139280319214e-01 7.461222261190414429e-02 1.171040162444114685e-01 8.126282691955566406e-02 -3.282025456428527832e-01 -9.571953117847442627e-02 -1.358722299337387085e-01 2.329530864953994751e-01 1.721403598785400391e-01 7.581554353237152100e-02 -1.964593529701232910e-01 -1.835972517728805542e-01 7.385807484388351440e-02 -1.109235212206840515e-01 2.712820284068584442e-02 2.282135933637619019e-01 -2.985930740833282471e-01 2.687811553478240967e-01 -1.661113053560256958e-01 -1.374540030956268311e-01 5.510732904076576233e-02 2.310131192207336426e-01 3.252184763550758362e-02 -1.041767597198486328e-01 3.099034726619720459e-01 -1.048159897327423096e-01 -3.073349408805370331e-02 -3.163061141967773438e-01
2.615735828876495361e-01 9.171246737241744995e-02 -1.097571700811386108e-01 2.851822972297668457e-01 9.659814834594726562e-02 3.303162455558776855e-01 -9.845979511737823486e-02 -3.389019668102264404e-01 -1.686054095625877380e-02 -1.922792345285415649e-01 -8.279415220022201538e-02 4.086124897003173828e-02 1.571570187807083130e-01 2.059208452701568604e-01 -3.281912580132484436e-02 -2.323517948389053345e-01 -1.060685887932777405e-01 8.394209295511245728e-02 -1.932274848222732544e-01 1.686078459024429321e-01 -3.441588580608367920e-01 2.861496508121490479e-01 7.602533698081970215e-02 -1.102896332740783691e-01 9.657552093267440796e-02 1.973046958446502686e-01 8.627960830926895142e-02 -6.396715529263019562e-03 6.392468512058258057e-02 -9.234921634197235107e-02 -2.134048044681549072e-01 5.125496536493301392e-02
1.531812846660614014e-01 1.752371937036514282e-01 -6.716920435428619385e-02 -2.725891172885894775e-01 5.027766898274421692e-02 1.496107578277587891e-01 3.875286504626274109e-02 2.684438228607177734e-02 -1.462923586368560791e-01 7.922807335853576660e-02 1.337607204914093018e-01 9.479072690010070801e-02 -1.737286150455474854e-01 3.361512348055839539e-02 -1.823252588510513306e-01 -6.591878831386566162e-02 -1.076687872409820557e-01 1.758642643690109253e-01 -1.430299282073974609e-01 2.301914691925048828e-01 -1.690278798341751099e-01 5.491443872451782227e-01 -1.081255543977022171e-02 -1.008553802967071533e-01 3.690183162689208984e-01 -1.952636986970901489e-01 1.233308911323547363e-01 -2.030963301658630371e-01 3.460864722728729248e-02 1.390394717454910278e-01 -1.640995591878890991e-02 -9.207054227590560913e-02
2.627790868282318115e-01 2.932591736316680908e-01 4.254132881760597229e-02 1.976434588432312012e-01 2.746092677116394043e-01 3.800662457942962646e-01 -1.638983041048049927e-01 -4.248842895030975342e-01 -7.240561395883560181e-02 -1.449602991342544556e-01 4.081285372376441956e-02 1.053589358925819397e-01 -2.274936437606811523e-02 8.230470120906829834e-02 -2.037319689989089966e-01 -1.315315812826156616e-01 -1.814841106534004211e-02 6.771052628755569458e-02 -2.665421664714813232e-01 1.346483528614044189e-01 -9.625221788883209229e-02 2.022186070680618286e-01 8.734850585460662842e-02 1.234978958964347839e-01 2.588106095790863037e-01 9.246823936700820923e-02 4.199789091944694519e-02 3.248158842325210571e-02 5.882993713021278381e-02 3.194070607423782349e-02 -1.460690945386886597e-01 2.013514377176761627e-02
2.902474105358123779e-01 6.198821589350700378e-02 2.125202864408493042e-01 1.303468048572540283e-01 -2.111523002386093140e-01 1.602004021406173706e-01 2.402391880750656128e-01 -4.504493251442909241e-02 -2.265903651714324951e-01 -7.117315381765365601e-02 -1.767539530992507935e-01 9.607398509979248047e-02 -6.370214372873306274e-02 -4.144967067986726761e-03 -2.278850227594375610e-01 8.422251790761947632e-02 1.652988642454147339e-01 1.203184351325035095e-01 -9.973954409360885620e-02 3.791338801383972168e-01 -4.546630680561065674e-01 -1.606179215013980865e-02 -2.585180997848510742e-01 3.928171843290328979e-02 1.362234652042388916e-01 -9.002964198589324951e-02 -3.843412548303604126e-02 1.254226416349411011e-01 -9.763640910387039185e-02 5.496488139033317566e-02 1.591908633708953857e-01 -8.471354842185974121e-02
3.804523348808288574e-01 2.556380443274974823e-02 2.787481993436813354e-02 -1.081174891442060471e-02 1.238523051142692566e-02 -1.366383284330368042e-01 1.713754683732986450e-01 -2.936240984126925468e-03 -1.395384073257446289e-01 2.693389356136322021e-01 2.379210479557514191e-02 3.844556212425231934e-01 -1.194861456751823425e-01 9.182531386613845825e-02 4.693656414747238159e-02 7.324869185686111450e-02 -3.197492659091949463e-02 9.163780510425567627e-02 -1.394964456558227539e-01 2.747304141521453857e-01 -4.106137752532958984e-01 7.543905079364776611e-02 1.420367062091827393e-01 3.094008192420005798e-02 3.626766800880432129e-01 1.658085137605667114e-01 -9.341543912887573242e-02 8.092324435710906982e-02 2.079241722822189331e-02 -2.116582542657852173e-01 1.245821267366409302e-01 -2.590333810076117516e-03
1.568666398525238037e-01 1.680348217487335205e-01 -2.563225328922271729e-01 1.570900678634643555e-01 1.839274168014526367e-01 3.848207294940948486e-01 -1.108511313796043396e-01 2.420574426651000977e-02 -5.647110566496849060e-02 -8.030219376087188721e-02 -9.737510979175567627e-02 3.603400290012359619e-01 -7.402037084102630615e-02 7.365589588880538940e-02 -1.352716386318206787e-01 -9.368413686752319336e-02 1.515951454639434814e-01 -1.433689892292022705e-01 -6.855747848749160767e-02 3.019266426563262939e-01 -4.189091324806213379e-01 4.450646042823791504e-02 1.434248983860015869e-01 -3.021215088665485382e-02 2.238914817571640015e-01 -3.809418901801109314e-02 1.759638637304306030e-02 -1.678660213947296143e-01 4.651498049497604370e-02 -1.774144619703292847e-01 -1.390956491231918335e-01 -6.038134545087814331e-02
4.045938551425933838e-01 2.411413639783859253e-01 1.819641701877117157e-02 1.928414218127727509e-02 -1.604579091072082520e-01 -8.345280587673187256e-02 -1.234248802065849304e-01 -1.024937257170677185e-01 4.410045966506004333e-02 -9.193616360425949097e-02 3.565070917829871178e-03 1.237784400582313538e-01 -2.239246070384979248e-01 -1.725060492753982544e-01 -1.305324882268905640e-01 -2.542610168457031250e-01 1.810752600431442261e-01 2.533696293830871582e-01 -1.121315732598304749e-01 3.462829887866973877e-01 -2.623363137245178223e-01 8.898513764142990112e-02 -3.305290341377258301e-01 2.384202033281326294e-01 2.269417606294155121e-02 -1.023636981844902039e-01 1.479727029800415039e-02 1.280851215124130249e-01 9.964985400438308716e-02 1.123683154582977295e-01 7.099787145853042603e-02 6.453841924667358398e-02
2.040408998727798462e-01 -7.794222235679626465e-02 -2.204252630472183228e-01 9.244933724403381348e-02 3.340922296047210693e-01 1.738065928220748901e-01 -1.211334690451622009e-01 -2.468655854463577271e-01 6.673783808946609497e-02 3.297790288925170898e-01 2.529678866267204285e-02 3.098632954061031342e-02 7.618603110313415527e-02 1.674515753984451294e-01 -6.208657845854759216e-02 3.127333223819732666e-01 1.667360812425613403e-01 1.921689063310623169e-01 6.241165474057197571e-02 1.324881762266159058e-01 -1.818520128726959229e-01 1.722839474678039551e-01 -2.175609618425369263e-01 1.162509396672248840e-01 9.921188652515411377e-02 -3.318580612540245056e-02 -2.921611368656158447e-01 1.309401988983154297e-01 3.752841427922248840e-02 8.986113592982292175e-03 -1.763508617877960205e-01 -2.675685286521911621e-01
3.153516948223114014e-01 7.380118221044540405e-02 -8.826161175966262817e-02 -7.312502712011337280e-02 2.876197099685668945e-01 1.974509805440902710e-01 -2.041012495756149292e-01 -2.862389087677001953e-01 1.129015460610389709e-01 -1.324851065874099731e-01 9.998679161071777344e-02 5.288725718855857849e-02 2.327625751495361328e-01 1.717157512903213501e-01 -1.128318533301353455e-01 -1.982875354588031769e-02 1.304280459880828857e-01 3.341939449310302734e-01 -4.614046961069107056e-02 2.768186330795288086e-01 -2.771944403648376465e-01 2.072959095239639282e-01 8.315784484148025513e-02 2.870111726224422455e-02 -7.329814881086349487e-02 2.103563547134399414e-01 1.701049655675888062e-01 -2.314323335886001587e-01 -4.793256893754005432e-02 -1.023317128419876099e-01 1.279344409704208374e-01 2.296837605535984039e-02
2.576326131820678711e-01 4.203497245907783508e-02 3.024787874892354012e-03 1.969381123781204224e-01 4.671029150485992432e-01 1.234050244092941284e-01 -1.265765726566314697e-02 -6.565569341182708740e-02 1.689322106540203094e-02 -2.143746055662631989e-02 1.384480744600296021e-01 1.191719919443130493e-01 -1.741021312773227692e-02 8.514770865440368652e-02 -1.916616261005401611e-01 -1.692842394113540649e-01 4.610918834805488586e-02 1.604501307010650635e-01 -5.601625517010688782e-02 2.285248488187789917e-01 -2.243981361389160156e-01 2.447984218597412109e-01 -2.578051090240478516e-01 4.482009410858154297e-01 1.504197269678115845e-01 -1.042461767792701721e-01 1.380384713411331177e-01 -7.087230682373046875e-02 2.682944573462009430e-02 1.076494380831718445e-01 -8.714900165796279907e-02 -9.892693907022476196e-02
2.089721709489822388e-01 -1.286280900239944458e-01 1.544888224452733994e-02 -9.031482785940170288e-02 2.314472645521163940e-01 1.715934276580810547e-01 -1.717966496944427490e-01 -1.659818552434444427e-02 -2.094372361898422241e-01 -9.861332923173904419e-02 9.772422909736633301e-02 7.329870015382766724e-02 2.305247783660888672e-01 2.118704766035079956e-01 -2.222328335046768188e-01 -1.116026341915130615e-01 3.210799396038055420e-01 5.179025698453187943e-03 -3.585416451096534729e-02 2.436379045248031616e-01 -6.455558538436889648e-02 1.376726776361465454e-01 -2.337276041507720947e-01 5.173703655600547791e-02 3.218269348144531250e-01 -1.412674188613891602e-01 -1.161741241812705994e-01 -3.414101898670196533e-01 5.861746147274971008e-03 -1.634362488985061646e-01 -2.156075835227966309e-01 -1.385433673858642578e-01
2.940995693206787109e-01 1.732550561428070068e-01 -1.977812498807907104e-01 2.655664645135402679e-02 2.913737297058105469e-01 1.611280255019664764e-02 -1.834667176008224487e-01 -7.657954096794128418e-02 -2.067206799983978271e-01 1.788654029369354248e-01 -5.165974143892526627e-03 -1.155858337879180908e-01 -1.871511340141296387e-01 1.342444866895675659e-01 1.909168511629104614e-01 -8.680951781570911407e-03 1.915692090988159180e-01 1.536931563168764114e-02 -2.466929517686367035e-02 4.196918010711669922e-01 -1.812528073787689209e-01 3.292428255081176758e-01 -1.802268177270889282e-01 -1.688774675130844116e-01 -5.028617009520530701e-02 6.747151911258697510e-02 2.212338894605636597e-01 1.717751771211624146e-01 -9.032291918992996216e-02 -1.286987066268920898e-01 -5.316806957125663757e-02 1.108046621084213257e-01
2.560648620128631592e-01 -1.957020312547683716e-01 -1.260264515876770020e-01 -2.117337286472320557e-01 2.136042565107345581e-01 1.646040230989456177e-01 -5.035251379013061523e-01 -1.513945758342742920e-01 7.745967246592044830e-03 3.438964858651161194e-02 -5.405973643064498901e-02 -3.731413185596466064e-02 -1.439820276573300362e-03 1.959570944309234619e-01 7.232833653688430786e-02 1.923240423202514648e-01 -1.257558166980743408e-01 4.430658742785453796e-02 8.815180510282516479e-02 9.028199315071105957e-02 -2.419541329145431519e-01 2.232981026172637939e-01 -1.773689687252044678e-01 9.099059551954269409e-02 3.706388473510742188e-01 4.582271352410316467e-02 -1.456652879714965820e-01 1.971751004457473755e-01 9.887111186981201172e-02 3.952186182141304016e-02 -3.908726945519447327e-02 -7.604782283306121826e-02
3.158341348171234131e-01 -1.562393158674240112e-01 1.908771507441997528e-02 1.463837772607803345e-01 -1.630554944276809692e-01 -9.989874809980392456e-02 -2.135280519723892212e-01 -1.492328792810440063e-01 -2.810193598270416260e-01 -1.680049151182174683e-01 -1.142391338944435120e-01 -4.165393486618995667e-02 -3.487986624240875244e-01 -7.461622357368469238e-02 -8.170844987034797668e-03 -4.838157445192337036e-02 1.436321288347244263e-01 -9.031762927770614624e-02 1.982270628213882446e-01 2.942911386489868164e-01 -3.178645968437194824e-01 1.893467605113983154e-01 -1.915908604860305786e-02 2.250177562236785889e-01 2.608941197395324707e-01 -3.909274935722351074e-02 -1.586385667324066162e-01 -2.885781414806842804e-02 4.489542171359062195e-02 2.267611324787139893e-01 -1.581594930030405521e-03 -7.990558445453643799e-02
4.902779161930084229e-01 2.395206689834594727e-01 1.550295110791921616e-02 8.349221944808959961e-02 9.200455993413925171e-02 2.431292235851287842e-01 7.412957027554512024e-03 -1.700904965400695801e-01 -1.614486277103424072e-01 -2.776535153388977051e-01 -1.099248304963111877e-01 -2.596377581357955933e-02 9.778892248868942261e-02 5.767066963016986847e-03 -1.099117994308471680e-01 -8.606873452663421631e-02 -8.400890976190567017e-02 -1.835690054576843977e-04 -2.922233343124389648e-01 9.605742990970611572e-02 -1.285434514284133911e-01 1.394127607345581055e-01 9.339016675949096680e-02 1.764653027057647705e-01 4.972759261727333069e-02 2.321376651525497437e-02 -1.133234202861785889e-01 -5.269208550453186035e-02 3.921783268451690674e-01 -3.100640475749969482e-01 -8.389957249164581299e-02 1.927904225885868073e-02
3.081034421920776367e-01 7.473064213991165161e-02 -1.590529680252075195e-01 -7.889859378337860107e-02 2.511706650257110596e-01 1.909067155793309212e-03 -8.771947026252746582e-02 -5.487244110554456711e-03 -1.389044709503650665e-02 2.425181418657302856e-01 2.936770766973495483e-02 1.346410065889358521e-01 -5.228033289313316345e-02 1.005533933639526367e-01 -3.188348114490509033e-01 -8.670303225517272949e-02 2.874676883220672607e-01 -1.165402401238679886e-02 -3.338209688663482666e-01 1.980337053537368774e-01 1.155308783054351807e-01 1.635196655988693237e-01 -8.718938380479812622e-02 -2.010517269372940063e-01 1.541962325572967529e-01 -2.069771289825439453e-01 -1.000267714262008667e-01 1.167640164494514465e-01 9.462565183639526367e-02 -1.829712539911270142e-01 2.392827123403549194e-01 -2.926649153232574463e-01
1.851559728384017944e-01 -2.116994559764862061e-01 -1.011919155716896057e-01 -8.364394307136535645e-02 -1.194361820816993713e-01 2.447784841060638428e-01 3.628325462341308594e-02 5.418595671653747559e-02 -3.343867510557174683e-02 1.442097872495651245e-01 1.910143792629241943e-01 -1.275462061166763306e-01 -2.817359194159507751e-02 4.792564362287521362e-02 -2.349701374769210815e-01 4.048199579119682312e-02 1.844381988048553467e-01 3.163576126098632812e-02 -1.427695006132125854e-01 1.815562844276428223e-01 -3.314888775348663330e-01 3.799380064010620117e-01 -2.088808268308639526e-01 2.623943686485290527e-01 4.014891088008880615e-01 -9.720488637685775757e-02 2.555453032255172729e-02 6.457100063562393188e-02 -6.614084541797637939e-02 -4.279978573322296143e-02 -2.304612994194030762e-01 2.744845300912857056e-02
4.415410459041595459e-01 6.620799005031585693e-02 -3.877925574779510498e-01 -2.404324859380722046e-01 2.342119216918945312e-01 -1.802837103605270386e-01 6.612063199281692505e-02 -1.854270994663238525e-01 9.136748500168323517e-03 1.013283282518386841e-01 -1.771566420793533325e-01 1.944730132818222046e-01 5.461375787854194641e-02 1.476274430751800537e-01 -6.347039341926574707e-02 5.470362678170204163e-02 -1.422029137611389160e-01 1.188941523432731628e-01 -8.767502382397651672e-03 8.066614717245101929e-02 -2.875328063964843750e-01 5.041735246777534485e-02 1.062169000506401062e-01 2.483207732439041138e-02 3.351441323757171631e-01 1.128355157561600208e-03 2.353299409151077271e-01 9.090155363082885742e-02 -1.123976558446884155e-01 -8.081222325563430786e-02 -1.413333266973495483e-01 4.289288446307182312e-02
3.671101331710815430e-01 -2.604609727859497070e-01 -1.424075216054916382e-01 2.894283458590507507e-02 6.166995689272880554e-02 -4.739394038915634155e-02 -1.987039446830749512e-01 -2.282373458147048950e-01 1.839756816625595093e-01 -7.434968650341033936e-02 -9.432795643806457520e-02 1.211182177066802979e-01 -5.830611661076545715e-02 1.188823208212852478e-01 -1.611191928386688232e-01 -1.829633712768554688e-01 -2.016680389642715454e-01 -2.435424774885177612e-01 7.417254149913787842e-03 3.074712455272674561e-01 -1.166819185018539429e-01 1.912865191698074341e-01 7.722356170415878296e-02 -2.944788336753845215e-01 3.130161166191101074e-01 8.038040250539779663e-02 1.194452717900276184e-01 1.849855482578277588e-01 -2.129023335874080658e-02 -8.065496385097503662e-02 -2.021002173423767090e-01 -2.334297262132167816e-02
1.142401248216629028e-01 1.234037056565284729e-01 5.169997364282608032e-02 -1.730328202247619629e-01 1.883954703807830811e-01 2.476054579019546509e-01 -1.610569655895233154e-02 -4.330566227436065674e-01 -1.012985333800315857e-01 1.677844673395156860e-01 1.324428468942642212e-01 1.300023794174194336e-01 -1.660480350255966187e-01 4.384350031614303589e-02 4.985085874795913696e-02 -1.272825598716735840e-01 -1.422799974679946899e-01 2.982426248490810394e-02 -9.891624748706817627e-02 2.510740160942077637e-01 -3.545630276203155518e-01 5.456045642495155334e-02 -3.974625095725059509e-02 2.725755609571933746e-02 1.240044385194778442e-01 -1.780774295330047607e-01 2.589952349662780762e-01 -2.964487373828887939e-01 -1.133507415652275085e-01 -2.245846837759017944e-01 -1.744738407433032990e-02 -2.070348411798477173e-01
4.304955601692199707e-01 -5.550162866711616516e-02 1.263072639703750610e-01 1.116539016366004944e-01 1.829230636358261108e-01 2.926785647869110107e-01 -2.184334248304367065e-01 -2.880854904651641846e-01 -1.718162558972835541e-02 1.232582703232765198e-01 1.353012621402740479e-01 -1.195588782429695129e-01 9.051343053579330444e-02 -1.007011681795120239e-01 -8.031386137008666992e-02 -2.741793990135192871e-01 -1.044599041342735291e-01 -3.552384674549102783e-01 1.432041227817535400e-01 5.781164020299911499e-02 -2.887430489063262939e-01 1.484878659248352051e-01 -1.546093635261058807e-02 7.006285339593887329e-02 -3.234999626874923706e-02 7.382524758577346802e-02 1.308595389127731323e-01 4.152786359190940857e-02 2.090016305446624756e-01 -2.047647684812545776e-01 -4.538823291659355164e-02 2.752592042088508606e-02
2.889562845230102539e-01 1.661958247423171997e-01 1.018872763961553574e-02 2.579708099365234375e-01 4.126465916633605957e-01 2.676861882209777832e-01 -2.520854175090789795e-01 -3.541615307331085205e-01 1.970257796347141266e-02 3.541802614927291870e-02 1.089931726455688477e-01 2.057065442204475403e-02 -9.013589471578598022e-02 4.373944923281669617e-02 -1.043449342250823975e-01 -2.409330941736698151e-02 1.769264601171016693e-02 2.367741614580154419e-01 -1.980798393487930298e-01 -1.260013878345489502e-02 -7.095839828252792358e-02 2.537314593791961670e-01 1.890787035226821899e-01 5.543356388807296753e-02 2.279949784278869629e-01 1.578515619039535522e-01 -1.583633720874786377e-01 -1.357552409172058105e-01 5.581863597035408020e-02 -8.930056542158126831e-02 -1.426443308591842651e-01 -3.970169927924871445e-03
3.645814359188079834e-01 1.178964301943778992e-01 2.080605924129486084e-02 7.145999372005462646e-02 -7.498382776975631714e-02 -1.362216025590896606e-01 1.476952433586120605e-01 -1.365848630666732788e-01 -8.175733685493469238e-02 1.053654104471206665e-01 -6.106323748826980591e-02 1.545224040746688843e-01 8.728870004415512085e-02 1.597106270492076874e-02 2.164364233613014221e-02 -4.752109572291374207e-02 1.310935914516448975e-01 -3.700290620326995850e-02 -3.773272335529327393e-01 3.436369001865386963e-01 -5.793451666831970215e-01 1.804647594690322876e-01 1.100226864218711853e-01 7.062250375747680664e-02 7.190419733524322510e-02 1.691285371780395508e-01 1.134332269430160522e-02 1.249784603714942932e-01 -8.051595091819763184e-02 4.062696173787117004e-02 1.932803168892860413e-02 -6.820843368768692017e-02
1.457001715898513794e-01 1.999516785144805908e-01 2.327335923910140991e-01 6.107334420084953308e-02 7.980310916900634766e-02 7.713664323091506958e-02 -1.949550211429595947e-01 -2.350511997938156128e-01 -2.228272408246994019e-01 3.157986700534820557e-02 -1.405972838401794434e-01 9.909747540950775146e-02 -1.386983394622802734e-01 -2.053638398647308350e-01 2.572256326675415039e-01 -2.449776791036128998e-02 2.926616966724395752e-01 1.694320887327194214e-01 2.052380889654159546e-01 4.123483002185821533e-01 -2.737333476543426514e-01 1.509818136692047119e-01 -2.318474203348159790e-01 4.696649685502052307e-02 -5.253663752228021622e-03 2.405743598937988281e-01 1.323819160461425781e-01 -3.644456714391708374e-02 5.049623921513557434e-02 -7.834848761558532715e-02 -3.075401857495307922e-02 -1.787834055721759796e-02
2.643174827098846436e-01 2.977923154830932617e-01 1.243846416473388672e-01 -5.487760156393051147e-02 5.478950589895248413e-02 -1.131203304976224899e-02 -2.284708172082901001e-01 -2.854039669036865234e-01 1.452659368515014648e-01 -8.239555172622203827e-03 -9.862601757049560547e-02 1.250233948230743408e-01 1.739552766084671021e-01 1.521245837211608887e-01 -2.432928606867790222e-02 2.152329497039318085e-02 1.290511041879653931e-01 -9.353342652320861816e-02 -6.430890411138534546e-02 2.753657698631286621e-01 -4.279115200042724609e-01 8.368111401796340942e-02 2.722539240494370461e-03 -4.645337909460067749e-02 5.359064787626266479e-02 2.272502630949020386e-01 -1.141789779067039490e-01 -1.480062305927276611e-01 3.780652880668640137e-01 -1.282647997140884399e-01 -6.837282329797744751e-02 1.845127195119857788e-01
3.459783196449279785e-01 2.163086980581283569e-01 -7.579865306615829468e-02 -2.357182800769805908e-01 -1.356632262468338013e-01 -2.188083343207836151e-02 1.751390844583511353e-01 -3.287930786609649658e-01 -3.299777209758758545e-02 -2.475709281861782074e-02 2.008769065141677856e-01 -6.768044829368591309e-02 3.982340916991233826e-02 4.406930878758430481e-02 4.172324761748313904e-02 -7.909628748893737793e-02 -6.523077934980392456e-02 -8.902095258235931396e-02 -1.520264893770217896e-01 1.629415750503540039e-01 -2.554575502872467041e-01 2.898456156253814697e-01 -7.605867087841033936e-02 2.166344076395034790e-01 3.360476493835449219e-01 -3.931666910648345947e-02 1.909356713294982910e-01 -2.182703316211700439e-01 2.226194590330123901e-01 4.378312826156616211e-02 -1.805092245340347290e-01 -9.960778057575225830e-02
4.017751216888427734e-01 1.824050582945346832e-02 1.889631897211074829e-02 3.052336275577545166e-01 -7.847648859024047852e-02 1.358043700456619263e-01 -3.108870089054107666e-01 -1.381917595863342285e-01 -2.382721900939941406e-01 1.733643859624862671e-01 -1.152297779917716980e-01 8.800348639488220215e-02 -3.975738957524299622e-02 1.144241690635681152e-01 -4.842301458120346069e-02 -2.057380229234695435e-01 -3.834559023380279541e-02 -3.074248693883419037e-02 -1.497481316328048706e-01 1.566864550113677979e-01 -5.164744704961776733e-02 3.182368874549865723e-01 8.019532263278961182e-02 8.331703394651412964e-02 1.148963496088981628e-01 2.911384105682373047e-01 -1.478507518768310547e-01 -1.657111942768096924e-01 4.273708909749984741e-03 3.262973129749298096e-01 1.023238301277160645e-01 -7.890205830335617065e-02
4.681826829910278320e-01 1.065542176365852356e-01 -2.716747857630252838e-02 -2.293848395347595215e-01 2.372017204761505127e-01 2.463994473218917847e-01 1.173073500394821167e-01 9.395088069140911102e-03 -4.428816214203834534e-02 3.476032987236976624e-02 -3.038497269153594971e-01 -8.900725096464157104e-02 -1.125387251377105713e-01 -1.192325446754693985e-02 3.367556035518646240e-01 -2.944086119532585144e-02 5.382989719510078430e-02 -1.556434184312820435e-01 1.006871648132801056e-02 2.726182043552398682e-01 -3.145962357521057129e-01 2.002978920936584473e-01 6.278039515018463135e-02 -6.676908582448959351e-02 1.479679346084594727e-01 4.618167504668235779e-02 2.024849206209182739e-01 -1.927668042480945587e-02 -1.810829713940620422e-02 -1.389225721359252930e-01 9.265458583831787109e-02 1.101304739713668823e-01
3.574621081352233887e-01 -1.756323575973510742e-01 2.950789332389831543e-01 -2.764321491122245789e-02 -1.553245782852172852e-01 2.466186285018920898e-01 -6.773678213357925415e-02 -1.897841878235340118e-02 -1.186606585979461670e-01 1.642201840877532959e-02 1.694791615009307861e-01 5.193181335926055908e-02 -1.173012256622314453e-01 -5.132981762290000916e-02 2.833987586200237274e-02 1.702733486890792847e-01 1.413143724203109741e-01 1.564898937940597534e-01 -7.878023199737071991e-03 1.767332702875137329e-01 -1.674884557723999023e-01 2.896542251110076904e-01 -2.317149937152862549e-01 -2.094914615154266357e-01 2.904513180255889893e-01 1.465496420860290527e-01 -2.400873601436614990e-01 -1.237310655415058136e-02 8.260413259267807007e-02 1.574816852807998657e-01 6.009903177618980408e-02 -2.958499789237976074e-01
3.952424526214599609e-01 -5.092202126979827881e-02 9.399354457855224609e-03 -1.231757327914237976e-01 -1.513510663062334061e-02 -2.156709320843219757e-02 -1.407846529036760330e-02 -2.941274344921112061e-01 6.741278804838657379e-03 -6.776349153369665146e-03 -2.139874398708343506e-01 -1.918831020593643188e-01 -1.622486710548400879e-01 -2.196010574698448181e-02 -6.711438298225402832e-02 -1.638029664754867554e-01 8.548391982913017273e-03 1.514178365468978882e-01 1.421072781085968018e-01 2.045112848281860352e-01 -1.241951733827590942e-01 1.626604050397872925e-01 -1.906308680772781372e-01 -1.922818869352340698e-01 3.154588043689727783e-01 3.934642374515533447e-01 -6.707878410816192627e-02 2.765087969601154327e-02 3.380689322948455811e-01 -1.047590970993041992e-01 2.069512568414211273e-02 -1.103709563612937927e-01
1.396506726741790771e-01 -7.883185893297195435e-02 4.408409073948860168e-02 1.934612244367599487e-01 -9.225431829690933228e-03 1.258028745651245117e-01 6.226685270667076111e-02 -1.368017494678497314e-01 1.289868354797363281e-02 1.597127169370651245e-01 1.194244176149368286e-01 2.081521153450012207e-01 4.035955071449279785e-01 3.155398741364479065e-02 -2.359408326447010040e-02 -1.542490571737289429e-01 3.210513591766357422e-01 6.924811750650405884e-02 -3.150582686066627502e-02 3.482409417629241943e-01 -4.212060868740081787e-01 -7.999539375305175781e-02 -6.626538187265396118e-02 -7.480356842279434204e-02 9.629552811384201050e-02 1.083799675107002258e-01 -2.210221290588378906e-01 -3.352532535791397095e-02 1.599135845899581909e-01 -7.430772483348846436e-02 -5.417191237211227417e-02 -3.097650706768035889e-01
4.511267244815826416e-01 2.302408777177333832e-02 -1.995837241411209106e-01 2.475519776344299316e-01 -9.546790271997451782e-02 7.054770831018686295e-03 -1.860293443314731121e-03 -3.008856773376464844e-01 2.659042598679661751e-03 -1.002385765314102173e-01 -1.941590011119842529e-01 -1.558895781636238098e-02 1.070007234811782837e-01 -9.738349914550781250e-02 -1.224580258131027222e-01 -1.190948411822319031e-01 5.112373083829879761e-02 -2.539890110492706299e-01 -3.434622883796691895e-01 3.843537569046020508e-01 -2.000384181737899780e-01 1.863235235214233398e-01 1.081445887684822083e-01 1.355356723070144653e-01 -3.218318568542599678e-03 -9.001461416482925415e-02 -1.150457337498664856e-01 -2.611576020717620850e-02 1.384378224611282349e-01 -1.293666809797286987e-01 3.809577086940407753e-03 3.834681212902069092e-02
2.727572917938232422e-01 -1.157876849174499512e-01 -8.861680515110492706e-03 1.934455782175064087e-01 -1.395149677991867065e-01 -7.616657018661499023e-02 1.504637598991394043e-01 -2.431593537330627441e-01 6.190944090485572815e-02 1.811069399118423462e-01 -9.506236016750335693e-02 2.596994042396545410e-01 -4.263044148683547974e-02 -4.632700234651565552e-02 6.289955973625183105e-02 1.969450265169143677e-01 -2.866420745849609375e-01 1.379704941064119339e-02 -2.571955919265747070e-01 2.247809916734695435e-01 -3.710234761238098145e-01 2.223665565252304077e-01 -4.408221319317817688e-02 6.141107529401779175e-02 2.922256886959075928e-01 2.105679810047149658e-01 -7.007826864719390869e-02 -1.708741039037704468e-01 -1.756772771477699280e-02 -2.274491786956787109e-01 2.380031946813687682e-04 1.046533323824405670e-02
4.544654861092567444e-02 -1.567092537879943848e-01 9.721828997135162354e-02 -9.979942440986633301e-02 6.830192357301712036e-02 1.258649080991744995e-01 2.669858932495117188e-01 -5.397321283817291260e-02 -2.760538160800933838e-01 2.345696985721588135e-01 3.938790783286094666e-02 3.727224841713905334e-02 -1.089313775300979614e-01 -2.487185783684253693e-02 -2.337557971477508545e-01 -1.415106207132339478e-01 3.070931434631347656e-01 -7.262525707483291626e-02 -3.376122117042541504e-01 2.085096985101699829e-01 -4.279541075229644775e-01 2.878491282463073730e-01 -6.858638674020767212e-02 2.085128426551818848e-01 1.104885041713714600e-01 2.255290560424327850e-02 -7.095074653625488281e-02 -1.449344009160995483e-01 4.988875612616539001e-02 5.226428806781768799e-02 9.278433397412300110e-03 -1.505244970321655273e-01
1.698713749647140503e-01 2.118719369173049927e-01 2.068716585636138916e-01 1.587610393762588501e-01 6.290712207555770874e-02 -6.281273812055587769e-02 1.022143661975860596e-02 1.191637888550758362e-01 -1.491450667381286621e-01 4.268954992294311523e-01 -1.577322930097579956e-01 1.093036830425262451e-01 -1.890813559293746948e-02 2.779966033995151520e-02 -2.069148980081081390e-02 -4.655344039201736450e-02 2.779605984687805176e-01 2.256422042846679688e-01 8.911471068859100342e-02 3.671400547027587891e-01 -1.245889961719512939e-01 1.553677767515182495e-01 -1.832011193037033081e-01 3.027109801769256592e-02 2.547896802425384521e-01 2.187813967466354370e-01 1.200595498085021973e-02 2.521557733416557312e-02 2.901785671710968018e-01 -1.462107002735137939e-01 8.181476965546607971e-03 -1.635486036539077759e-01
3.031403720378875732e-01 2.043084055185317993e-01 1.546430736780166626e-01 -4.581629764288663864e-03 1.090233325958251953e-01 -6.210675090551376343e-02 -1.311534643173217773e-01 -1.667690128087997437e-01 -3.626478314399719238e-01 1.884305328130722046e-01 -6.457009911537170410e-02 -2.497126162052154541e-02 -3.281510472297668457e-01 -1.769716590642929077e-01 -7.939676940441131592e-02 -4.765794798731803894e-02 1.800960898399353027e-01 1.801139563322067261e-01 2.377982623875141144e-02 1.219803169369697571e-01 -2.356053739786148071e-01 -6.723121274262666702e-03 -3.691470623016357422e-02 -6.787273287773132324e-02 3.487831652164459229e-01 2.555717527866363525e-01 -1.275014411658048630e-02 -2.317989170551300049e-01 -9.209778159856796265e-02 -1.731702983379364014e-01 1.992673575878143311e-01 3.742330521345138550e-02
2.236536145210266113e-01 -1.531928218901157379e-02 -2.241340875625610352e-01 -4.356969520449638367e-02 3.116665184497833252e-01 6.410107761621475220e-02 -2.565233707427978516e-01 -3.527976870536804199e-01 6.310695409774780273e-02 1.848553568124771118e-01 -9.326422959566116333e-02 9.086090140044689178e-03 1.174101829528808594e-01 1.335427314043045044e-01 -1.919982731342315674e-01 2.052474319934844971e-01 -1.906078308820724487e-02 7.338748872280120850e-02 1.491699665784835815e-01 2.179795056581497192e-01 -2.621248736977577209e-02 1.998508870601654053e-01 -1.707999110221862793e-01 9.449161589145660400e-02 3.029795289039611816e-01 6.356956809759140015e-02 -1.467919200658798218e-01 2.296764403581619263e-01 7.728011906147003174e-02 1.154588162899017334e-02 -1.381210535764694214e-01 -3.146220743656158447e-01
5.414024591445922852e-01 -1.090705692768096924e-01 -1.464098542928695679e-01 2.730364203453063965e-01 8.627197146415710449e-02 -1.832350194454193115e-01 -2.451760470867156982e-01 -7.150545716285705566e-04 -2.661085873842239380e-02 -1.079980358481407166e-01 1.076504290103912354e-01 3.713968098163604736e-01 -2.657122351229190826e-02 1.719043254852294922e-01 -1.377762854099273682e-01 -7.362829148769378662e-02 -8.849354833364486694e-02 -1.461205482482910156e-01 8.344032615423202515e-02 8.442305773496627808e-02 -2.464268058538436890e-01 1.211416870355606079e-01 -1.538541615009307861e-01 -7.281591743230819702e-02 1.495163142681121826e-01 8.632066845893859863e-02 -1.123174130916595459e-01 1.897532641887664795e-01 8.796151727437973022e-02 -2.012514621019363403e-01 5.314211547374725342e-02 6.463930755853652954e-02
7.043208926916122437e-02 3.069331636652350426e-03 -1.438726782798767090e-01 -2.691936865448951721e-02 3.264550864696502686e-02 1.641269922256469727e-01 3.655581921339035034e-02 1.815339922904968262e-01 -1.645398736000061035e-01 -2.109088934957981110e-02 1.132942289113998413e-01 -2.699949145317077637e-01 -9.686532616615295410e-02 1.271505802869796753e-01 -1.990700811147689819e-01 1.032597571611404419e-01 1.775273829698562622e-01 -1.192518025636672974e-01 -1.031080335378646851e-01 7.638264447450637817e-02 -4.325333237648010254e-01 3.737306892871856689e-01 -2.469664067029953003e-01 1.633293330669403076e-01 4.155932068824768066e-01 5.032836925238370895e-03 1.915622130036354065e-02 -6.431728601455688477e-02 -5.470829829573631287e-02 -1.153777614235877991e-01 -1.569043546915054321e-01 -1.655810922384262085e-01
3.368905782699584961e-01 -1.104883849620819092e-01 1.738516427576541901e-02 2.447629533708095551e-02 1.933927983045578003e-01 9.143093973398208618e-02 -6.422641128301620483e-02 -1.774807125329971313e-01 7.030814141035079956e-02 -1.951825618743896484e-01 1.854089349508285522e-01 1.962660253047943115e-01 9.465263783931732178e-02 1.338039040565490723e-01 -1.171014234423637390e-01 -2.538682892918586731e-02 -2.609757520258426666e-02 2.008941471576690674e-01 -2.797620892524719238e-01 3.967702090740203857e-01 -2.925133407115936279e-01 2.110875993967056274e-01 1.043204888701438904e-01 1.238173618912696838e-01 -2.800814341753721237e-03 2.869991958141326904e-01 1.692333966493606567e-01 -2.094084620475769043e-01 1.791125237941741943e-01 -1.166879460215568542e-01 9.557115845382213593e-03 3.360404446721076965e-02
3.256167173385620117e-01 -1.391168981790542603e-01 2.235625684261322021e-02 -1.821198686957359314e-02 -1.003843918442726135e-01 -4.316833987832069397e-02 -1.201286725699901581e-02 -2.329672873020172119e-01 6.075717508792877197e-02 -3.037029877305030823e-02 -1.525332629680633545e-01 -2.759690284729003906e-01 -9.543152898550033569e-02 4.861502349376678467e-02 -1.693540364503860474e-01 3.169577103108167648e-03 -2.351135574281215668e-02 2.356681972742080688e-01 1.268343180418014526e-01 3.253375291824340820e-01 -1.061980873346328735e-01 8.579336851835250854e-02 -1.489260494709014893e-01 -2.032431811094284058e-01 2.971342504024505615e-01 3.060751557350158691e-01 -2.116471063345670700e-03 -1.454925686120986938e-01 2.635363638401031494e-01 -1.436058729887008667e-01 -1.990344375371932983e-01 -2.650447785854339600e-01
1.216918826103210449e-01 1.403515636920928955e-01 5.386654660105705261e-02 2.161349952220916748e-01 -4.916978254914283752e-02 2.414761632680892944e-01 2.367260865867137909e-02 -1.606156080961227417e-01 1.427407413721084595e-01 -1.659146100282669067e-01 1.546760946512222290e-01 2.215153165161609650e-02 -9.887900948524475098e-02 1.202064938843250275e-02 1.314699929207563400e-02 -2.914172112941741943e-01 7.378812879323959351e-02 3.556892275810241699e-01 -1.337257474660873413e-01 3.271395862102508545e-01 -3.255304396152496338e-01 2.580297924578189850e-02 -3.970752358436584473e-01 6.690828502178192139e-02 1.985535174608230591e-01 -9.491041302680969238e-02 -8.613049238920211792e-02 7.565326243638992310e-02 5.881831981241703033e-03 4.243589006364345551e-03 7.769915461540222168e-02 -2.610500156879425049e-01
2.776885330677032471e-01 1.839365661144256592e-01 -1.463375687599182129e-01 -7.670245319604873657e-02 -1.952727288007736206e-01 5.675573647022247314e-02 -4.458004981279373169e-02 -1.270030885934829712e-01 3.146977722644805908e-02 9.575212001800537109e-02 -1.505856961011886597e-01 -1.088984124362468719e-02 -8.359248936176300049e-02 -1.084558386355638504e-02 -1.512219160795211792e-01 -1.032915189862251282e-01 -2.367497608065605164e-02 2.446889728307723999e-01 -1.406376212835311890e-01 4.756758213043212891e-01 -4.197674393653869629e-01 -9.043675661087036133e-02 -2.346154749393463135e-01 1.992299556732177734e-01 -1.633773371577262878e-02 -8.175439387559890747e-02 8.771973103284835815e-02 1.036514565348625183e-01 -1.512147039175033569e-01 1.428279429674148560e-01 -2.033837139606475830e-03 -2.728252410888671875e-01
3.354331851005554199e-01 -9.603226184844970703e-02 -1.648226976394653320e-01 -1.152021512389183044e-01 4.145681858062744141e-01 5.275412648916244507e-02 -7.057204097509384155e-02 -2.186143845319747925e-01 7.390614598989486694e-02 -2.398722916841506958e-01 9.459505975246429443e-02 1.343251019716262817e-01 1.430840939283370972e-01 1.742827147245407104e-01 -2.026514261960983276e-01 2.952834963798522949e-02 -2.161351144313812256e-01 1.930101811885833740e-01 -8.966294676065444946e-02 1.328747868537902832e-01 -3.493388593196868896e-01 8.725500851869583130e-02 -9.862372279167175293e-02 1.424833536148071289e-01 7.416687905788421631e-02 1.322564929723739624e-01 1.950022280216217041e-01 -1.176088452339172363e-01 2.080077677965164185e-01 6.060354784131050110e-02 -1.909228861331939697e-01 -6.255011539906263351e-03
1.868425309658050537e-01 -5.035418272018432617e-02 4.401912912726402283e-02 -2.475754171609878540e-01 1.528781950473785400e-01 8.921517431735992432e-02 2.311986684799194336e-02 -1.767918914556503296e-01 7.330069318413734436e-03 4.428963735699653625e-02 1.148698851466178894e-02 -2.208499424159526825e-02 -2.013455331325531006e-01 1.549757570028305054e-01 -3.051460385322570801e-01 9.983325004577636719e-02 1.949636191129684448e-01 -2.296176971867680550e-03 -2.368258386850357056e-01 1.989697515964508057e-01 -2.318453639745712280e-01 2.709108591079711914e-01 -2.880352437496185303e-01 3.659771755337715149e-02 6.432208418846130371e-02 -6.146816164255142212e-02 -8.887212723493576050e-02 -9.067708998918533325e-02 5.956423655152320862e-02 3.793044686317443848e-01 -2.064632773399353027e-01 -3.266577720642089844e-01
6.300294399261474609e-02 -4.378387704491615295e-02 1.358288433402776718e-02 -3.067964687943458557e-02 1.217479556798934937e-01 7.910548895597457886e-02 -1.551602929830551147e-01 -2.047211080789566040e-01 -2.092889398336410522e-01 -2.240260243415832520e-01 2.390079945325851440e-02 -2.287860028445720673e-02 4.194151982665061951e-02 2.766771614551544189e-01 -2.475307434797286987e-01 -2.706347107887268066e-01 2.044350653886795044e-02 1.203897669911384583e-01 -1.058674082159996033e-01 3.285920917987823486e-01 -1.286362111568450928e-01 -4.484866932034492493e-02 -1.838842183351516724e-01 -6.585039943456649780e-02 3.617238700389862061e-01 -1.508634239435195923e-01 -1.745359450578689575e-01 -2.307128161191940308e-01 1.850583404302597046e-01 -2.253462076187133789e-01 -2.248317003250122070e-01 -1.853139549493789673e-01
3.915674984455108643e-01 -4.035345464944839478e-02 -1.360957138240337372e-02 -4.484994336962699890e-02 -3.779743015766143799e-01 1.433905065059661865e-01 2.510182261466979980e-01 2.004207856953144073e-02 -1.392928324639797211e-02 -1.120053008198738098e-01 -1.074553504586219788e-01 1.742469668388366699e-01 1.040046140551567078e-01 4.734689742326736450e-02 -2.166696079075336456e-02 9.242612868547439575e-02 2.214865088462829590e-01 -1.342506706714630127e-01 1.196868941187858582e-01 3.573324978351593018e-01 -1.982388943433761597e-01 2.170045226812362671e-01 2.506736665964126587e-02 -4.228291660547256470e-02 2.819431126117706299e-01 1.936417631804943085e-02 6.911747157573699951e-02 8.956597000360488892e-02 2.745470404624938965e-01 -1.714400053024291992e-01 -6.434434652328491211e-02 -1.995561867952346802e-01
3.062650561332702637e-01 -1.694868206977844238e-01 2.460944093763828278e-02 9.502477198839187622e-02 2.562589049339294434e-01 2.061813324689865112e-01 4.366864636540412903e-02 -9.439472109079360962e-02 -1.046993657946586609e-01 -1.844095289707183838e-01 1.053560972213745117e-01 -1.351108551025390625e-01 1.746226698160171509e-01 2.287240028381347656e-01 -2.279499471187591553e-01 -2.932679653167724609e-02 1.445083022117614746e-01 1.578184030950069427e-02 -7.228180766105651855e-02 2.919259369373321533e-01 -1.551053822040557861e-01 -1.148382388055324554e-02 -1.385934650897979736e-01 -3.594816895201802254e-03 3.488803505897521973e-01 -2.451855242252349854e-01 -1.058153882622718811e-01 -2.896882593631744385e-01 -4.365475103259086609e-02 2.982074767351150513e-02 -3.058334887027740479e-01 -1.030756980180740356e-01
4.011670947074890137e-01 4.498082399368286133e-02 1.353916525840759277e-01 -4.952785000205039978e-02 -1.087963655591011047e-01 -7.967602461576461792e-02 2.243300676345825195e-01 2.164422301575541496e-03 -6.335631012916564941e-02 -8.379199355840682983e-02 1.589796841144561768e-01 3.427574634552001953e-01 -1.594530344009399414e-01 9.636804461479187012e-02 -2.571441233158111572e-02 -4.960851371288299561e-02 5.669989064335823059e-02 9.843592345714569092e-02 1.051935851573944092e-01 4.112804532051086426e-01 -4.061361253261566162e-01 1.165222600102424622e-01 1.048275530338287354e-01 -1.286149173974990845e-01 1.944168955087661743e-01 1.215915158390998840e-01 -9.495576471090316772e-02 6.237399205565452576e-02 1.208651736378669739e-01 -2.606058120727539062e-01 -6.492319703102111816e-02 -6.865052878856658936e-02
3.015297353267669678e-01 -1.823746785521507263e-02 -3.093694336712360382e-02 -1.172988712787628174e-01 -7.737129926681518555e-02 1.234528888016939163e-02 -1.632535308599472046e-01 -7.091106474399566650e-02 -2.721376419067382812e-01 2.520775198936462402e-01 -1.181959211826324463e-01 -1.491286158561706543e-01 -1.332740485668182373e-01 3.989350423216819763e-02 -1.099235489964485168e-01 1.172384917736053467e-01 1.321376264095306396e-01 2.972368299961090088e-01 1.487203985452651978e-01 2.136286944150924683e-01 -1.411523818969726562e-01 1.101370006799697876e-01 -6.164361909031867981e-02 6.306811422109603882e-02 4.398678243160247803e-01 2.489169090986251831e-01 -1.500435639172792435e-02 -1.196880340576171875e-01 -2.465466558933258057e-01 3.617586195468902588e-02 2.500044405460357666e-01 -1.709754168987274170e-01
3.364390432834625244e-01 -2.237820923328399658e-01 4.850893467664718628e-02 -6.352400034666061401e-02 2.364077121019363403e-01 2.282035052776336670e-01 -1.908184885978698730e-01 7.912840694189071655e-03 -2.098198086023330688e-01 -1.549796015024185181e-01 3.049692511558532715e-01 1.910381764173507690e-02 1.246651560068130493e-01 2.967650592327117920e-01 -1.007748991250991821e-01 -3.118365071713924408e-02 1.604937016963958740e-01 1.688269525766372681e-01 2.098215045407414436e-03 1.696120947599411011e-01 -2.382694780826568604e-01 -3.181367367506027222e-02 -1.810529977083206177e-01 9.270747005939483643e-02 2.812343537807464600e-01 -1.406855732202529907e-01 -1.329212784767150879e-01 -2.467756271362304688e-01 -1.311247944831848145e-01 -8.832273632287979126e-02 -1.437803804874420166e-01 -6.661289930343627930e-02
3.082512021064758301e-01 -2.981520071625709534e-02 3.121990561485290527e-01 1.667580455541610718e-01 -1.232556253671646118e-01 6.351032853126525879e-02 7.097419351339340210e-02 -1.541592925786972046e-01 2.961778640747070312e-02 -5.058407038450241089e-02 5.774302780628204346e-02 1.128073111176490784e-01 1.306114494800567627e-01 1.780969053506851196e-01 -5.682434514164924622e-02 -1.871543377637863159e-01 -2.442645467817783356e-02 2.337949872016906738e-01 2.787568233907222748e-02 2.635413110256195068e-01 -3.764596879482269287e-01 8.611678332090377808e-02 -4.429319500923156738e-01 2.900320477783679962e-02 -7.693265378475189209e-02 6.502685695886611938e-02 1.218029856681823730e-02 3.154398128390312195e-02 -1.926776021718978882e-02 -2.483977228403091431e-01 2.610393166542053223e-01 -1.053478866815567017e-01
3.757642805576324463e-01 8.664423972368240356e-02 3.451145589351654053e-01 -1.285863015800714493e-02 8.996271342039108276e-02 3.264635428786277771e-02 -9.302002936601638794e-02 2.086721360683441162e-02 -2.906638085842132568e-01 1.472452431917190552e-01 1.402204781770706177e-01 -8.535747975111007690e-02 -3.870907239615917206e-03 3.124240338802337646e-01 -2.200404703617095947e-01 -1.144521608948707581e-01 -3.892495110630989075e-02 3.650746643543243408e-01 9.169231355190277100e-02 2.576735615730285645e-01 2.504828386008739471e-03 2.270875731483101845e-03 -1.793544590473175049e-01 7.720331847667694092e-02 3.128832578659057617e-01 1.657781004905700684e-01 -2.703483961522579193e-02 -1.967500895261764526e-01 -3.376498445868492126e-02 -8.401723951101303101e-02 8.115658536553382874e-03 2.645719796419143677e-02
3.073138594627380371e-01 6.704033166170120239e-02 -6.436051428318023682e-02 -1.315446943044662476e-01 4.652503430843353271e-01 8.085275441408157349e-02 -3.661942854523658752e-02 -2.104048617184162140e-02 -6.920246034860610962e-02 4.784751310944557190e-02 1.656297296285629272e-01 1.061035413295030594e-02 1.938103116117417812e-03 4.599930718541145325e-02 -1.685997843742370605e-01 -2.219617664813995361e-01 2.371845543384552002e-01 2.319736778736114502e-02 2.943103946745395660e-02 3.089531958103179932e-01 -1.516068428754806519e-01 1.708306372165679932e-01 -1.974095404148101807e-01 3.084490001201629639e-01 1.204031035304069519e-01 -2.503466904163360596e-01 2.106341421604156494e-01 -2.448816299438476562e-01 -3.434760496020317078e-02 9.081832319498062134e-02 -1.003872752189636230e-01 7.788078510202467442e-04
3.428874611854553223e-01 -3.829121589660644531e-02 4.745877906680107117e-02 2.378155440092086792e-01 -1.726620197296142578e-01 7.854539901018142700e-03 -1.007437855005264282e-01 -1.036481261253356934e-01 1.847193986177444458e-01 4.085315018892288208e-02 -2.011315524578094482e-02 3.698051348328590393e-02 -1.893785744905471802e-01 -5.610818415880203247e-02 -1.832630932331085205e-01 -2.120704799890518188e-01 6.361638009548187256e-02 5.586646124720573425e-02 -6.650627590715885162e-03 5.503903627395629883e-01 -2.544186413288116455e-01 5.634874850511550903e-02 -2.965984642505645752e-01 2.572809755802154541e-01 -7.070871442556381226e-02 -6.720366328954696655e-02 7.469364255666732788e-02 1.491917222738265991e-01 6.734435260295867920e-02 -1.462588608264923096e-01 -1.049256175756454468e-01 -9.876102209091186523e-02
3.434569239616394043e-01 -1.928850077092647552e-02 2.765631377696990967e-01 1.613960713148117065e-01 -1.367380172014236450e-01 9.811008721590042114e-02 -2.025649845600128174e-01 -1.702984049916267395e-02 -2.792794108390808105e-01 -5.829514935612678528e-02 -1.606900840997695923e-01 2.621838748455047607e-01 -1.381616592407226562e-01 -4.120530933141708374e-02 -8.200770616531372070e-02 -1.833580285310745239e-01 -4.807812720537185669e-02 2.282385379076004028e-01 2.197723537683486938e-01 2.315651178359985352e-01 -1.033134683966636658e-01 9.015315026044845581e-02 -9.628262370824813843e-02 -8.146160840988159180e-02 3.042831718921661377e-01 3.852469101548194885e-02 -1.117607578635215759e-02 -1.852356642484664917e-01 2.891900539398193359e-01 -1.323569566011428833e-01 7.396573666483163834e-03 -2.272605746984481812e-01
3.864994943141937256e-01 1.720094233751296997e-01 -6.148494780063629150e-02 5.842332914471626282e-02 -3.813361749053001404e-02 -1.702939569950103760e-01 4.374404996633529663e-02 -1.356209069490432739e-01 -2.125408947467803955e-01 6.933438032865524292e-02 2.727590873837471008e-02 1.493270248174667358e-01 4.820518370252102613e-04 1.314011514186859131e-01 1.854606717824935913e-01 4.228576645255088806e-02 -1.208046823740005493e-01 1.168551854789257050e-02 -3.175568580627441406e-01 2.843339443206787109e-01 -5.465496778488159180e-01 1.416310817003250122e-01 5.014400556683540344e-02 1.407924741506576538e-01 1.419781297445297241e-01 -6.742719560861587524e-02 -4.783722385764122009e-02 2.185295075178146362e-01 -9.409011155366897583e-02 -1.201807186007499695e-01 -3.179358318448066711e-02 -4.060073755681514740e-03
1.959098130464553833e-01 -1.547906398773193359e-01 -1.624100506305694580e-01 2.170293182134628296e-01 2.861056029796600342e-01 7.611768692731857300e-02 -6.928711384534835815e-02 -1.802719384431838989e-01 -2.426107227802276611e-01 3.388619422912597656e-02 9.785735746845602989e-04 -1.677666753530502319e-01 1.597273200750350952e-01 8.613003790378570557e-02 1.452607512474060059e-01 -3.964605927467346191e-02 3.782436549663543701e-01 2.823810577392578125e-01 1.118164584040641785e-01 4.660876989364624023e-01 4.097382351756095886e-02 1.798023730516433716e-01 2.222241461277008057e-02 -7.580709457397460938e-02 1.249971166253089905e-01 -1.664757728576660156e-01 5.171101540327072144e-02 6.541948765516281128e-02 1.042891666293144226e-02 7.978273183107376099e-02 1.849293112754821777e-01 -1.082205548882484436e-01
2.012199014425277710e-01 7.016199827194213867e-02 -1.595068722963333130e-01 1.683384329080581665e-01 2.571810483932495117e-01 2.445438131690025330e-02 -2.338584065437316895e-01 -6.082734838128089905e-02 -4.388661310076713562e-02 9.888207912445068359e-02 -1.414088718593120575e-02 -1.750899404287338257e-01 -3.033412992954254150e-01 2.753253877162933350e-01 5.283270031213760376e-02 1.136586535722017288e-02 3.482234776020050049e-01 -7.434039562940597534e-02 -2.675564885139465332e-01 3.327602148056030273e-01 -1.025496870279312134e-01 1.687092334032058716e-01 -2.724597454071044922e-01 4.054947942495346069e-02 1.136335283517837524e-01 3.060058653354644775e-01 1.392075512558221817e-02 6.515969522297382355e-03 -7.407433539628982544e-02 -1.387854069471359253e-01 8.282195031642913818e-02 4.581254906952381134e-03
3.214222192764282227e-01 -2.298355996608734131e-01 -5.476462468504905701e-02 4.852695390582084656e-03 5.909389629960060120e-02 1.167801842093467712e-01 -2.116910815238952637e-01 -5.917851999402046204e-02 4.450825974345207214e-02 9.575967490673065186e-02 -5.953574180603027344e-02 2.229018211364746094e-01 8.781035244464874268e-02 2.244376838207244873e-01 -1.464388221502304077e-01 -1.281809508800506592e-01 -1.417664811015129089e-02 -1.969973444938659668e-01 6.121260114014148712e-03 1.534177213907241821e-01 -2.188835144042968750e-01 -2.000302448868751526e-02 -3.231275081634521484e-01 2.036084681749343872e-01 2.963013947010040283e-01 -1.074883714318275452e-01 -3.180012702941894531e-01 2.223493307828903198e-01 -1.144252344965934753e-01 -2.600805759429931641e-01 1.253462582826614380e-01 1.092566251754760742e-01
3.831707835197448730e-01 8.140203356742858887e-02 9.705574065446853638e-02 1.436303406953811646e-01 7.733419537544250488e-02 -1.824804395437240601e-02 6.121547147631645203e-02 -6.236600503325462341e-02 -3.599498048424720764e-02 1.894735544919967651e-02 -1.892489492893218994e-01 -4.178063198924064636e-02 -1.724738068878650665e-02 4.486512020230293274e-02 -1.032538041472434998e-01 -1.995929181575775146e-01 2.676305472850799561e-01 -8.022511750459671021e-02 -1.801401227712631226e-01 1.850472837686538696e-01 -5.220882892608642578e-01 1.159191057085990906e-01 -2.867941744625568390e-02 -5.669661611318588257e-02 -7.957519590854644775e-02 4.036861360073089600e-01 -6.040513888001441956e-02 1.023517772555351257e-01 1.261317431926727295e-01 -1.482151597738265991e-01 9.707996994256973267e-02 -2.121388912200927734e-01
1.868378520011901855e-01 2.295896559953689575e-01 3.437818586826324463e-02 1.570603400468826294e-01 1.793569698929786682e-02 1.378250271081924438e-01 1.106999889016151428e-01 -1.786615550518035889e-01 -7.106182631105184555e-03 2.400416731834411621e-01 3.933972865343093872e-02 1.257952898740768433e-01 -8.045993000268936157e-02 -1.683133691549301147e-01 -2.103023827075958252e-01 -4.208698272705078125e-01 1.233269497752189636e-01 8.587870746850967407e-02 -2.934039235115051270e-01 3.884317725896835327e-02 -8.090341091156005859e-02 2.926115319132804871e-02 -2.670001983642578125e-01 3.196541219949722290e-02 2.526872754096984863e-01 -1.791803985834121704e-01 3.339544683694839478e-02 -9.533165395259857178e-02 3.491422533988952637e-01 9.173032641410827637e-02 -1.433283984661102295e-01 -2.119544893503189087e-01
1.149302870035171509e-01 1.854570358991622925e-01 -1.319919247180223465e-03 -1.950989477336406708e-02 1.343961656093597412e-01 2.054101377725601196e-01 -1.004280075430870056e-01 -4.149930477142333984e-01 -2.807178199291229248e-01 -6.896042823791503906e-02 1.128788590431213379e-01 -4.314520861953496933e-03 8.270502835512161255e-02 1.872178763151168823e-01 -1.629074215888977051e-01 -1.862203478813171387e-01 1.555209308862686157e-01 9.366346895694732666e-02 -1.442496776580810547e-01 2.933238744735717773e-01 -4.674712195992469788e-02 4.319038614630699158e-02 -5.184005945920944214e-02 6.096995249390602112e-02 3.904156088829040527e-01 -1.644108742475509644e-01 -1.400083452463150024e-01 -1.534893661737442017e-01 8.382901549339294434e-02 -2.701401114463806152e-01 -2.387688905000686646e-01 1.165472902357578278e-02
3.379763960838317871e-01 -1.140495240688323975e-01 -7.576584815979003906e-02 -4.157579387538135052e-04 2.169645428657531738e-01 2.521682977676391602e-01 -2.043004333972930908e-01 -1.692397445440292358e-01 1.451127678155899048e-01 -1.886647939682006836e-01 5.632537230849266052e-02 1.634756475687026978e-01 9.108683466911315918e-02 6.982742995023727417e-02 1.944751851260662079e-02 -2.140262164175510406e-02 1.161044165492057800e-01 1.985104382038116455e-01 -5.791970342397689819e-02 3.715043067932128906e-01 -2.971533536911010742e-01 2.035012990236282349e-01 1.211333870887756348e-01 7.584029436111450195e-02 -2.260364778339862823e-02 2.421382814645767212e-01 2.451544702053070068e-01 -3.045339584350585938e-01 -7.888137549161911011e-02 -1.334294527769088745e-01 -2.753772586584091187e-02 6.527557224035263062e-02
2.078981697559356689e-01 2.016044855117797852e-01 -5.774588510394096375e-02 9.763167053461074829e-02 2.867324948310852051e-01 1.197588741779327393e-01 -2.503359317779541016e-01 -3.001441657543182373e-01 -7.135459780693054199e-02 1.214684396982192993e-01 7.063018530607223511e-02 -2.546933889389038086e-01 -2.064065784215927124e-01 2.250337898731231689e-01 1.590866297483444214e-01 -1.080433055758476257e-01 4.245323836803436279e-01 2.123956382274627686e-02 -6.361213326454162598e-02 2.408050149679183960e-01 -1.494187265634536743e-01 1.731964647769927979e-01 -1.672805100679397583e-01 -2.319552190601825714e-02 1.444926708936691284e-01 2.612056955695152283e-02 1.585059762001037598e-01 1.939090788364410400e-01 -5.507558211684226990e-02 1.001980304718017578e-01 -1.091595664620399475e-01 3.457856178283691406e-02
5.131718516349792480e-01 1.168545056134462357e-02 -2.292816191911697388e-01 -9.992307424545288086e-02 3.592563271522521973e-01 1.808761060237884521e-01 6.165869534015655518e-02 -9.980817139148712158e-02 -1.617174595594406128e-01 3.103635087609291077e-02 5.699745845049619675e-03 -1.744607985019683838e-01 -2.048247009515762329e-01 -9.880910813808441162e-02 -5.112786591053009033e-02 1.667493879795074463e-01 6.369738839566707611e-03 -6.194521486759185791e-02 2.113601714372634888e-01 1.281662881374359131e-01 -3.738631606101989746e-01 1.008593216538429260e-01 1.418765727430582047e-02 3.458255156874656677e-02 6.917935609817504883e-02 -4.126238077878952026e-02 1.414385288953781128e-01 -1.165551170706748962e-01 -4.301047697663307190e-02 -7.603270560503005981e-02 -2.931348681449890137e-01 9.348653256893157959e-02
3.634336590766906738e-01 3.181680142879486084e-01 2.633277326822280884e-02 2.631697654724121094e-01 4.297642968595027924e-03 1.242417655885219574e-02 1.327001303434371948e-01 -3.599865734577178955e-02 -9.985955804586410522e-02 3.925409018993377686e-01 6.528946012258529663e-02 5.340297892689704895e-02 1.336267739534378052e-01 1.069711521267890930e-02 -1.372968554496765137e-01 -6.306236237287521362e-02 2.291604876518249512e-01 1.231264546513557434e-01 -1.098326668143272400e-01 1.517558842897415161e-01 -2.423316836357116699e-01 1.265732645988464355e-01 -7.828399538993835449e-02 -9.277989156544208527e-03 1.178071871399879456e-01 4.197879731655120850e-01 -4.600707814097404480e-02 3.829524666070938110e-02 1.871370673179626465e-01 -1.587901413440704346e-01 -2.276090718805789948e-02 -1.658869683742523193e-01
2.142262309789657593e-01 -9.903205186128616333e-02 -1.271786987781524658e-01 -2.634223699569702148e-01 2.965545356273651123e-01 -3.207656741142272949e-02 4.056135192513465881e-03 -3.801962435245513916e-01 1.392101794481277466e-01 -1.551420390605926514e-01 -3.927832003682851791e-03 7.847542315721511841e-02 -9.640100598335266113e-02 1.478911340236663818e-01 -4.294820129871368408e-02 -2.107780426740646362e-01 2.052971627563238144e-03 1.023275181651115417e-01 -9.979060292243957520e-02 1.070385500788688660e-01 -4.541892409324645996e-01 1.018028184771537781e-01 -1.084447875618934631e-01 1.707914769649505615e-01 2.129533737897872925e-01 2.148188091814517975e-02 1.382074952125549316e-01 3.478584438562393188e-02 2.546050958335399628e-02 7.669434696435928345e-02 -2.001348137855529785e-01 -3.097695410251617432e-01
3.593251705169677734e-01 2.537395358085632324e-01 3.304274519905447960e-03 1.407365351915359497e-01 -6.658153980970382690e-02 2.656784839928150177e-02 -2.130039334297180176e-01 1.054402142763137817e-01 -5.945026408880949020e-03 2.464095503091812134e-02 -4.712897911667823792e-02 -1.364508364349603653e-02 -8.401768654584884644e-02 -1.774269938468933105e-01 -1.003156155347824097e-01 -1.126106083393096924e-01 1.362174004316329956e-01 2.954764664173126221e-01 -4.119273647665977478e-02 4.569369852542877197e-01 -2.531418800354003906e-01 -2.014890313148498535e-03 -3.957070112228393555e-01 1.695661246776580811e-01 5.150325223803520203e-02 -1.421479731798171997e-01 1.306956857442855835e-01 5.321771651506423950e-02 1.776083707809448242e-01 3.337943553924560547e-02 1.321237981319427490e-01 -4.543225467205047607e-02
1.364115327596664429e-01 1.674021929502487183e-01 9.981946647167205811e-02 7.905814051628112793e-02 1.920328438282012939e-01 1.852778643369674683e-01 -1.018752232193946838e-01 -2.020479440689086914e-01 9.682843834161758423e-02 2.255299538373947144e-01 -2.106081545352935791e-01 -6.071016192436218262e-02 -3.540266305208206177e-02 3.302819430828094482e-01 -4.645839706063270569e-02 -2.270151823759078979e-01 2.496572732925415039e-01 -1.330485492944717407e-01 -1.181098818778991699e-01 -6.431835889816284180e-02 -2.112532556056976318e-01 4.210143983364105225e-01 -7.551342248916625977e-03 -2.142286673188209534e-02 3.901023268699645996e-01 1.213748008012771606e-01 -7.118543982505798340e-02 8.192312903702259064e-03 1.739169470965862274e-02 -1.851272583007812500e-01 -1.209519281983375549e-01 2.585302852094173431e-02
5.668520331382751465e-01 -1.463228091597557068e-02 1.215670183300971985e-01 -8.617012947797775269e-02 1.993393450975418091e-01 -6.876339018344879150e-02 -5.434396117925643921e-02 1.438262164592742920e-01 5.872345715761184692e-02 -7.216404378414154053e-02 -2.028592675924301147e-02 -2.546602860093116760e-02 -3.413731232285499573e-02 2.814739197492599487e-02 2.756778895854949951e-01 -2.729232981801033020e-02 1.345951706171035767e-01 -2.630462050437927246e-01 -5.334171280264854431e-02 4.762961566448211670e-01 -1.351499706506729126e-01 2.132175117731094360e-01 -8.618612587451934814e-02 -4.727830365300178528e-02 5.222327262163162231e-02 1.457709670066833496e-01 6.834332644939422607e-02 -2.361856848001480103e-01 -7.457213848829269409e-02 -3.798644617199897766e-02 -1.296147108078002930e-01 -3.319679200649261475e-02
2.492542564868927002e-01 2.416040748357772827e-01 1.115619167685508728e-01 -4.704416915774345398e-02 2.391702383756637573e-01 1.207153797149658203e-01 -1.945426464080810547e-01 -2.143614143133163452e-01 1.437629312276840210e-01 2.298051863908767700e-02 1.709202863276004791e-02 -7.987470366060733795e-03 3.359116613864898682e-02 1.480631530284881592e-01 9.280255436897277832e-02 -1.664612740278244019e-01 1.522005945444107056e-01 7.154354453086853027e-02 -6.426113098859786987e-02 2.325535267591476440e-01 -3.624587357044219971e-01 6.988767534494400024e-03 3.041758760809898376e-02 -5.260453745722770691e-02 2.217994630336761475e-01 4.023108780384063721e-01 -7.914583384990692139e-02 -2.042937092483043671e-03 4.136185944080352783e-01 -1.193498075008392334e-01 4.973774030804634094e-02 4.020183160901069641e-02
2.438197880983352661e-01 4.331707209348678589e-02 -1.173391491174697876e-01 1.065243333578109741e-01 -8.023749291896820068e-02 4.732593521475791931e-02 -2.718807458877563477e-01 2.781394720077514648e-01 -2.758321166038513184e-01 7.018826901912689209e-02 1.482940185815095901e-02 1.747784763574600220e-01 1.231860816478729248e-01 2.252468913793563843e-01 -5.389118567109107971e-03 8.979246765375137329e-02 5.033429712057113647e-02 3.140324652194976807e-01 -1.844897493720054626e-02 2.796564102172851562e-01 -6.377509236335754395e-02 2.253748327493667603e-01 -2.617622017860412598e-01 1.899385154247283936e-01 2.803499698638916016e-01 2.654475569725036621e-01 4.924446810036897659e-03 -2.710238993167877197e-01 5.512385070323944092e-02 4.879714921116828918e-02 2.615372277796268463e-02 -5.048864986747503281e-03
3.299712538719177246e-01 1.478208303451538086e-01 -1.116731911897659302e-01 1.603595316410064697e-01 3.041072189807891846e-01 -7.209977507591247559e-02 -1.848384737968444824e-03 -1.292420774698257446e-01 1.879102438688278198e-01 -7.977499067783355713e-02 1.389236748218536377e-01 2.923699319362640381e-01 7.323684543371200562e-02 9.489355608820915222e-03 2.151052206754684448e-01 2.453992515802383423e-02 1.421571671962738037e-01 -1.474426873028278351e-02 9.333793073892593384e-02 4.126491248607635498e-01 -3.216847777366638184e-01 2.006883025169372559e-01 3.236570046283304691e-04 -1.160457879304885864e-01 7.426680624485015869e-02 -1.972466707229614258e-01 4.749263077974319458e-02 1.174725219607353210e-02 -4.031235352158546448e-02 -1.387596577405929565e-01 -2.174647003412246704e-01 -2.151475995779037476e-01
4.319346249103546143e-01 9.321674704551696777e-02 3.820573091506958008e-01 9.123186767101287842e-02 -1.133829727768898010e-01 3.480928242206573486e-01 3.555708378553390503e-02 -8.941388875246047974e-02 -1.725819408893585205e-01 1.110617071390151978e-01 -2.115131020545959473e-01 1.533718556165695190e-01 1.597528532147407532e-02 -1.108296290040016174e-01 -4.161201417446136475e-02 6.465919781476259232e-03 1.175330858677625656e-02 1.290687918663024902e-01 -5.223253741860389709e-02 2.506181299686431885e-01 -2.627356909215450287e-02 3.449433147907257080e-01 -6.636938452720642090e-02 -1.274518519639968872e-01 1.785262227058410645e-01 1.408191472291946411e-01 -2.139994502067565918e-01 -1.625967770814895630e-01 2.537902817130088806e-02 6.049184873700141907e-02 1.039320454001426697e-01 -1.441421508789062500e-01
9.757290035486221313e-02 1.963274627923965454e-01 5.658340081572532654e-02 -2.500227689743041992e-01 2.448614686727523804e-02 2.949855625629425049e-01 1.215763241052627563e-01 -5.131714046001434326e-02 -2.825359702110290527e-01 2.397526949644088745e-01 -8.385914564132690430e-02 -1.096913293004035950e-01 -3.467081859707832336e-02 4.155983403325080872e-02 -7.604098320007324219e-02 2.118572033941745758e-02 2.474034437909722328e-03 8.622490614652633667e-02 1.020104158669710159e-02 3.040644228458404541e-01 -2.674838900566101074e-01 5.121160745620727539e-01 -1.111959367990493774e-01 -2.806977927684783936e-02 2.093732506036758423e-01 -2.221203893423080444e-01 1.691619455814361572e-01 -9.230171144008636475e-02 -7.053230702877044678e-02 1.003960892558097839e-01 -1.504423916339874268e-01 -2.643554098904132843e-02
2.991628348827362061e-01 -1.112587377429008484e-01 -5.863075703382492065e-02 2.163680642843246460e-01 4.721989035606384277e-01 1.029099971055984497e-01 1.488162297755479813e-02 -1.669406294822692871e-01 2.981320209801197052e-02 -1.284701675176620483e-01 2.023677825927734375e-01 8.032117038965225220e-02 -2.568435482680797577e-02 6.645746529102325439e-02 -2.146966457366943359e-01 -2.902382910251617432e-01 2.980063669383525848e-02 1.515255272388458252e-01 -2.551303617656230927e-02 3.051679432392120361e-01 -1.211192458868026733e-01 2.677469253540039062e-01 -1.449342072010040283e-01 1.168348863720893860e-01 1.457196325063705444e-01 -2.616578340530395508e-01 -1.851956546306610107e-02 -7.188040018081665039e-02 5.934468656778335571e-02 1.199701577425003052e-01 -1.839976906776428223e-01 -1.977581903338432312e-02
4.810832142829895020e-01 -1.300173699855804443e-01 -1.390220671892166138e-01 7.027468830347061157e-02 -1.916743442416191101e-02 -1.660607010126113892e-01 -7.789454609155654907e-02 1.008457168936729431e-01 -1.330672800540924072e-01 6.790360063314437866e-02 -1.715219169855117798e-01 1.309354417026042938e-02 -2.722736299037933350e-01 -1.177699714899063110e-01 -1.279340684413909912e-01 -2.407144941389560699e-02 1.957746893167495728e-01 8.274950087070465088e-02 6.752947717905044556e-02 2.920208871364593506e-01 -5.029692649841308594e-01 1.367278397083282471e-01 9.131247550249099731e-02 1.762584149837493896e-01 1.218690257519483566e-02 2.945786528289318085e-02 -2.272830456495285034e-01 -7.617570459842681885e-02 8.692003041505813599e-02 5.765514075756072998e-02 -8.151599764823913574e-02 6.526666134595870972e-02
4.856775104999542236e-01 5.492738261818885803e-02 -6.450681388378143311e-02 -5.718610435724258423e-02 5.473756045103073120e-02 1.655671596527099609e-01 5.917944386601448059e-02 -1.913441717624664307e-01 -3.210889175534248352e-02 -1.469249576330184937e-01 1.416061222553253174e-01 -1.946388036012649536e-01 1.552943289279937744e-01 2.044654935598373413e-01 -2.834303677082061768e-01 -1.870259940624237061e-01 -2.099919877946376801e-02 1.240817457437515259e-01 -3.027906715869903564e-01 1.950656920671463013e-01 -1.770660132169723511e-01 2.184081450104713440e-02 1.457844823598861694e-01 2.615615352988243103e-02 -6.776207685470581055e-02 -3.751222044229507446e-02 -6.139829754829406738e-02 -4.844418540596961975e-02 4.096001088619232178e-01 -1.775061190128326416e-01 8.651641011238098145e-02 -5.602803826332092285e-02
3.775690197944641113e-01 3.136505484580993652e-01 -1.078471839427947998e-01 -4.447134956717491150e-02 4.314481467008590698e-02 -5.043006502091884613e-03 -2.475491017103195190e-01 -1.836333423852920532e-02 -2.190754413604736328e-01 2.121803462505340576e-01 3.762103915214538574e-01 1.036636382341384888e-01 2.362117618322372437e-01 4.024175107479095459e-01 1.225252915173768997e-02 4.772397503256797791e-02 -1.102512478828430176e-01 7.098826766014099121e-02 1.147698983550071716e-01 8.003477007150650024e-02 -5.036435648798942566e-02 1.442659348249435425e-01 -2.100441306829452515e-01 -4.610465839505195618e-02 2.251300364732742310e-01 3.931786492466926575e-02 -9.822572022676467896e-02 1.014038547873497009e-01 -7.396645098924636841e-02 6.668104976415634155e-02 1.640963107347488403e-01 -3.349461033940315247e-02
2.214284986257553101e-01 -1.479044258594512939e-01 -4.327142834663391113e-01 -1.465004235506057739e-01 1.407006382942199707e-01 1.526086777448654175e-01 -2.282090671360492706e-02 -6.701275240629911423e-03 -1.056306343525648117e-02 -9.269700944423675537e-02 -1.225103810429573059e-01 1.423466950654983521e-01 6.726026069372892380e-03 -3.374238014221191406e-01 -5.795172974467277527e-02 1.370239537209272385e-02 1.032460033893585205e-01 2.033336758613586426e-01 1.885527744889259338e-02 1.596131324768066406e-01 -3.404643535614013672e-01 2.310687303543090820e-01 -1.940282881259918213e-01 1.329040676355361938e-01 1.934008449316024780e-01 4.781200736761093140e-02 1.410642117261886597e-01 -2.569288201630115509e-02 -4.888520389795303345e-02 -4.206287674605846405e-03 7.235729694366455078e-02 -3.807471692562103271e-01
3.546324670314788818e-01 2.222501300275325775e-02 1.016812026500701904e-01 -6.442876160144805908e-02 -3.224631771445274353e-02 -1.909005045890808105e-01 -8.810167014598846436e-02 1.258859634399414062e-01 -2.606325149536132812e-01 -4.141696915030479431e-02 -3.166850656270980835e-02 7.018713746219873428e-03 -2.405472099781036377e-01 2.309179306030273438e-02 -2.201523035764694214e-01 4.098378121852874756e-02 1.703840941190719604e-01 9.796807914972305298e-02 -6.188808009028434753e-03 2.298621684312820435e-01 -6.123266816139221191e-01 1.307786852121353149e-01 1.450520157814025879e-01 2.218457870185375214e-02 4.665109142661094666e-02 1.233697161078453064e-01 -1.924631297588348389e-01 3.519280627369880676e-02 -2.249845676124095917e-02 -1.484040617942810059e-01 2.588658221065998077e-02 -1.869769096374511719e-01
3.650247454643249512e-01 2.587542533874511719e-01 5.992646887898445129e-02 1.475199013948440552e-01 4.763525351881980896e-02 -1.421748250722885132e-01 9.586238116025924683e-02 -3.993439674377441406e-02 -4.439583048224449158e-03 2.212267667055130005e-01 1.704274863004684448e-01 -1.076850369572639465e-01 1.137130334973335266e-01 7.181031256914138794e-02 -1.589650958776473999e-01 -7.482670992612838745e-02 7.569637894630432129e-02 5.793935060501098633e-02 1.316578835248947144e-01 2.736716568470001221e-01 -2.184757888317108154e-01 2.600184977054595947e-01 9.880226105451583862e-03 3.871832191944122314e-01 3.021732866764068604e-01 -7.473199814558029175e-02 -3.696138784289360046e-02 -2.923801355063915253e-02 1.413437128067016602e-01 3.131396323442459106e-02 2.435060441493988037e-01 2.378845661878585815e-01
1.467706412076950073e-01 9.489817172288894653e-02 1.368559058755636215e-02 2.919574826955795288e-02 2.008471935987472534e-01 4.875607490539550781e-01 -1.704385727643966675e-01 -4.992207586765289307e-01 -1.189418286085128784e-01 2.303516864776611328e-02 -6.527285277843475342e-02 3.345450153574347496e-03 -5.929460749030113220e-02 5.442717671394348145e-02 -1.539396941661834717e-01 -2.554447352886199951e-01 -2.685070969164371490e-02 8.655323833227157593e-02 -1.848005652427673340e-01 1.364213675260543823e-01 -7.355437614023685455e-03 -4.784509912133216858e-02 4.386721178889274597e-02 2.206895351409912109e-01 2.959103882312774658e-01 7.467366009950637817e-02 -7.185554504394531250e-02 -1.933330893516540527e-01 1.551892310380935669e-01 -8.249228447675704956e-02 -1.092415153980255127e-01 -7.253877073526382446e-02
3.944225609302520752e-01 4.658915102481842041e-02 -8.260291069746017456e-02 3.893691897392272949e-01 1.218573600053787231e-01 4.133882373571395874e-02 1.819143891334533691e-01 -3.761700093746185303e-01 -1.947969198226928711e-01 -1.829564422369003296e-01 8.186058141291141510e-03 9.228745102882385254e-02 1.199269201606512070e-02 5.261835176497697830e-03 -8.381845802068710327e-02 -2.010954916477203369e-01 8.615908771753311157e-02 1.684282347559928894e-02 -9.735454618930816650e-02 2.723572552204132080e-01 -1.707805395126342773e-01 -9.482721239328384399e-02 1.229391172528266907e-01 1.672219038009643555e-01 2.028684169054031372e-01 1.550373733043670654e-01 1.452780514955520630e-01 2.991794049739837646e-01 1.787925325334072113e-02 2.374473027884960175e-02 6.716451048851013184e-02 -1.059952452778816223e-01
3.260679543018341064e-01 1.248391941189765930e-01 -3.689904464408755302e-03 2.409690022468566895e-01 8.037945628166198730e-02 -2.470533363521099091e-02 -4.062040150165557861e-02 -1.196192130446434021e-01 -1.501765251159667969e-01 3.649883866310119629e-01 -1.718013882637023926e-01 1.021840199828147888e-01 -1.393652260303497314e-01 1.671101003885269165e-01 -2.898202650249004364e-02 1.826306432485580444e-01 2.138640135526657104e-01 -1.468996107578277588e-01 1.830609701573848724e-02 3.467040657997131348e-01 -1.259878724813461304e-01 1.856431514024734497e-01 -1.696987450122833252e-01 1.217010021209716797e-01 1.160978246480226517e-02 2.566441297531127930e-01 2.605760097503662109e-01 1.432111263275146484e-01 1.859178990125656128e-01 -1.954177953302860260e-02 -2.012787610292434692e-01 8.968888968229293823e-02
4.026835262775421143e-01 -1.126157343387603760e-01 7.234974205493927002e-02 -9.421584755182266235e-02 1.729679852724075317e-02 1.038015931844711304e-01 1.210942789912223816e-01 -3.058540523052215576e-01 1.488600373268127441e-01 -7.911428064107894897e-02 -1.208838913589715958e-02 -6.400982290506362915e-02 -1.537988428026437759e-02 1.989827305078506470e-01 8.267502486705780029e-02 1.214358583092689514e-01 1.457760576158761978e-03 7.962962985038757324e-02 -3.046082854270935059e-01 2.114228308200836182e-01 -3.016040623188018799e-01 3.156623840332031250e-01 1.190969422459602356e-01 1.031931564211845398e-01 -9.458566084504127502e-03 1.177054867148399353e-01 -8.118245005607604980e-02 -2.146946638822555542e-01 2.525683939456939697e-01 -2.739879786968231201e-01 1.481716483831405640e-01 -1.047894209623336792e-01
1.463761478662490845e-01 9.259361028671264648e-02 -2.429839670658111572e-01 9.155863523483276367e-02 3.810032606124877930e-01 -9.312264621257781982e-02 -6.829794496297836304e-02 -3.570570424199104309e-02 -2.703311443328857422e-01 -1.463343799114227295e-01 -2.934291064739227295e-01 -1.444541066884994507e-01 -2.252259105443954468e-01 1.455318480730056763e-01 2.508986592292785645e-01 -5.550376698374748230e-02 2.116058170795440674e-01 1.213854551315307617e-01 5.523345246911048889e-02 1.554474383592605591e-01 -3.395747840404510498e-01 2.199652194976806641e-01 -1.679745316505432129e-01 -8.693739026784896851e-02 2.993529140949249268e-01 3.982228040695190430e-02 -1.147386897355318069e-02 -6.834801286458969116e-02 6.359812617301940918e-02 -1.252704113721847534e-01 -3.828089311718940735e-02 -2.212527208030223846e-03
2.776988744735717773e-01 1.212509647011756897e-01 1.535576134920120239e-01 1.495911329984664917e-01 1.382229179143905640e-01 -8.804840594530105591e-02 3.374957665801048279e-02 4.736647754907608032e-02 -2.040623128414154053e-01 2.549950182437896729e-01 -1.620017588138580322e-01 -3.808924928307533264e-02 8.755823224782943726e-02 5.404439195990562439e-02 4.823206737637519836e-02 1.879854351282119751e-01 2.717791497707366943e-01 -1.581473350524902344e-01 7.177823036909103394e-02 2.999439239501953125e-01 -2.161046415567398071e-01 1.360029429197311401e-01 -2.900219857692718506e-01 2.621748112142086029e-02 9.276891499757766724e-02 3.059344291687011719e-01 1.042864378541707993e-02 -9.627173840999603271e-02 2.989339232444763184e-01 -2.026914209127426147e-01 -6.168862432241439819e-02 -2.440314739942550659e-01
4.085369706153869629e-01 7.345961034297943115e-02 -2.510027587413787842e-01 -1.496035456657409668e-01 2.034264951944351196e-01 1.575341075658798218e-01 -1.223137676715850830e-01 -2.518268823623657227e-01 6.961646676063537598e-02 1.127685159444808960e-01 -1.948803961277008057e-01 2.238458544015884399e-01 -2.154392451047897339e-01 1.923619508743286133e-01 -1.560256183147430420e-01 1.103085279464721680e-01 2.116248756647109985e-02 -6.242150440812110901e-02 -4.140520840883255005e-02 6.010219082236289978e-02 -1.120307743549346924e-01 -7.209686189889907837e-02 -2.877551019191741943e-01 -1.943137794733047485e-01 2.557944953441619873e-01 -1.835815459489822388e-01 -2.139044702053070068e-01 -1.186671704053878784e-01 2.507049441337585449e-01 -4.516682773828506470e-02 1.017005741596221924e-02 1.469761226326227188e-02
2.805172204971313477e-01 3.827450796961784363e-02 -2.181340605020523071e-01 2.346553653478622437e-02 1.965343505144119263e-01 4.936185851693153381e-02 -3.145574629306793213e-01 -1.177254877984523773e-02 2.486083656549453735e-02 1.444919109344482422e-01 9.537397325038909912e-02 1.714098900556564331e-01 -1.798440366983413696e-01 2.739276289939880371e-01 -2.109473198652267456e-01 3.546304255723953247e-02 1.349239349365234375e-01 -2.484022229909896851e-01 -2.517743110656738281e-01 1.804305762052536011e-01 -1.586699038743972778e-01 9.224134683609008789e-02 -5.394866317510604858e-02 -9.292884171009063721e-02 2.516086995601654053e-01 -1.014159247279167175e-01 -8.101863414049148560e-02 1.707737743854522705e-01 1.928274892270565033e-02 -3.016702532768249512e-01 9.945080429315567017e-02 -2.945896387100219727e-01
4.019331634044647217e-01 -7.218240201473236084e-02 8.921676129102706909e-02 -5.321895331144332886e-02 2.414726912975311279e-01 1.510990411043167114e-01 -1.130888983607292175e-01 -1.022720411419868469e-01 9.594091773033142090e-02 -2.327277660369873047e-01 1.623916327953338623e-01 2.289721742272377014e-02 1.450708210468292236e-01 -3.104384243488311768e-02 -1.011714413762092590e-01 2.562791109085083008e-02 1.151625290513038635e-01 2.059538960456848145e-01 -2.142707705497741699e-01 3.220979273319244385e-01 -3.995229899883270264e-01 1.590759456157684326e-01 1.207580789923667908e-01 2.291338592767715454e-01 -1.064398065209388733e-01 1.539869010448455811e-01 7.893941551446914673e-02 -1.901390403509140015e-01 1.669259220361709595e-01 -9.120519459247589111e-02 1.038850694894790649e-01 -1.146621033549308777e-01
2.392409145832061768e-01 2.967074811458587646e-01 -1.523954272270202637e-01 5.529045313596725464e-02 -9.661117941141128540e-02 2.283519804477691650e-01 7.301016896963119507e-02 -1.955601722002029419e-01 1.697613149881362915e-01 -1.716514378786087036e-01 -1.289831660687923431e-02 7.373427040874958038e-03 -1.553811132907867432e-01 -7.537544239312410355e-03 -1.076079234480857849e-01 -2.504734992980957031e-01 1.251036375761032104e-01 1.803232133388519287e-01 -1.013315171003341675e-01 3.853263854980468750e-01 -2.644327282905578613e-01 -3.555398434400558472e-02 -1.728078126907348633e-01 4.958410188555717468e-02 1.713241040706634521e-01 3.839035332202911377e-02 1.283543556928634644e-01 -6.908477097749710083e-02 3.008519709110260010e-01 4.212668910622596741e-02 2.776721119880676270e-01 -1.857165992259979248e-01
4.502375721931457520e-01 -7.375474274158477783e-02 -3.049288876354694366e-02 -8.796840161085128784e-02 -1.204559653997421265e-01 1.167016029357910156e-01 -2.571203373372554779e-02 -2.143843621015548706e-01 3.936722874641418457e-02 2.917105518281459808e-02 -1.601240038871765137e-01 -2.925855517387390137e-01 -1.741682291030883789e-01 2.056135833263397217e-01 -1.019470691680908203e-01 -2.443535253405570984e-02 7.800168357789516449e-03 1.509874016046524048e-01 1.330551952123641968e-01 2.504479289054870605e-01 -6.534725427627563477e-02 -1.848897710442543030e-02 -1.596714109182357788e-01 -1.903258562088012695e-01 3.221582174301147461e-01 2.952848076820373535e-01 -1.796721108257770538e-02 -7.414285093545913696e-02 3.344742655754089355e-01 -1.312605440616607666e-01 -5.011937022209167480e-02 -1.146679371595382690e-01
2.222528159618377686e-01 2.497015744447708130e-01 1.754350066184997559e-01 2.954150438308715820e-01 -4.185280576348304749e-02 1.138121485710144043e-01 -2.826858162879943848e-01 6.400357466191053391e-03 -1.474935412406921387e-01 -2.641226164996623993e-02 -3.094181716442108154e-01 -3.536425158381462097e-02 -2.521333396434783936e-01 -2.506440691649913788e-02 5.110826715826988220e-02 -2.242968082427978516e-01 1.390673220157623291e-01 1.716240048408508301e-01 2.698178030550479889e-02 2.681170701980590820e-01 -2.530497312545776367e-01 1.896236091852188110e-01 -1.446188092231750488e-01 2.249052673578262329e-01 1.235597506165504456e-01 2.100344300270080566e-01 6.811555474996566772e-02 -1.845207512378692627e-01 5.906521528959274292e-02 -3.985186293721199036e-02 1.499428749084472656e-01 -1.430357694625854492e-01
2.639155387878417969e-01 -8.237184584140777588e-02 -3.574373424053192139e-01 -2.619293704628944397e-02 3.842689692974090576e-01 -8.295439183712005615e-02 1.445249887183308601e-03 -3.588618934154510498e-01 -4.195949877612292767e-04 8.331867307424545288e-02 -1.042656525969505310e-01 5.859407037496566772e-02 -1.320158988237380981e-01 1.229141056537628174e-01 1.592009514570236206e-02 7.848926633596420288e-02 3.764821588993072510e-01 3.832791745662689209e-02 -1.793450713157653809e-01 3.040101230144500732e-01 -1.075542569160461426e-01 -3.522355854511260986e-02 -2.949686944484710693e-01 1.030163243412971497e-01 6.571163982152938843e-02 1.057756543159484863e-01 1.710057407617568970e-01 1.537256687879562378e-01 6.670601665973663330e-02 1.547200139611959457e-02 -1.652275398373603821e-02 -5.099872127175331116e-03
3.607416749000549316e-01 4.908764362335205078e-02 7.017701119184494019e-02 4.799402505159378052e-02 1.439227759838104248e-01 -3.495214879512786865e-02 -2.854073643684387207e-01 -2.962131798267364502e-01 2.139150351285934448e-01 4.605733975768089294e-02 1.754623204469680786e-01 1.208318397402763367e-01 8.930360525846481323e-02 -1.094130352139472961e-01 -2.018040120601654053e-01 -2.151982784271240234e-01 -5.497962981462478638e-02 -7.089404016733169556e-02 -2.630860805511474609e-01 5.189850181341171265e-02 -2.160603106021881104e-01 8.590135723352432251e-02 -2.013773769140243530e-01 1.770679801702499390e-01 1.372547298669815063e-01 -2.244692891836166382e-01 -1.580518484115600586e-01 2.785907499492168427e-02 3.748128414154052734e-01 -3.497316315770149231e-02 -1.350281387567520142e-01 -8.942755311727523804e-02
2.391020059585571289e-01 -7.067683339118957520e-02 -1.665036231279373169e-01 -1.297643780708312988e-01 3.953641653060913086e-01 1.748476773500442505e-01 -2.116405963897705078e-01 -1.065014657797291875e-04 1.899607363156974316e-03 2.395473718643188477e-01 -5.285633727908134460e-02 -2.333162911236286163e-02 -3.136471612378954887e-03 6.215748563408851624e-02 -1.072670891880989075e-01 2.860350608825683594e-01 -6.651530414819717407e-02 5.085810646414756775e-02 -6.819745153188705444e-02 2.245127707719802856e-01 -5.688157677650451660e-02 2.027053236961364746e-01 -1.220027655363082886e-01 1.218057721853256226e-01 3.704430758953094482e-01 7.615996897220611572e-02 2.453937940299510956e-02 6.003198400139808655e-02 2.973477542400360107e-01 5.047527328133583069e-02 -3.057611286640167236e-01 -1.894053220748901367e-01
2.671063244342803955e-01 -9.310109913349151611e-02 -4.862806759774684906e-03 -1.242825537919998169e-01 -1.061989888548851013e-01 2.449752204120159149e-02 -3.648418188095092773e-02 -3.404329717159271240e-01 -5.960620567202568054e-02 -2.412345260381698608e-02 -1.255285590887069702e-01 -3.122968971729278564e-01 -1.686345636844635010e-01 6.946253776550292969e-02 -8.752374351024627686e-02 -2.444812506437301636e-01 -5.201476626098155975e-03 1.720017790794372559e-01 1.135377660393714905e-01 2.566922605037689209e-01 -1.851948350667953491e-01 1.031184569001197815e-01 -1.432048380374908447e-01 -1.522748023271560669e-01 3.609888553619384766e-01 2.918855845928192139e-01 -6.067440658807754517e-02 -1.248598918318748474e-01 2.693994641304016113e-01 -1.623411029577255249e-01 -2.479667542502284050e-03 -1.629697531461715698e-01
3.016646802425384521e-01 1.345629394054412842e-01 -3.830167055130004883e-01 3.082337090745568275e-03 1.259503811597824097e-01 -2.984472922980785370e-02 -1.818598806858062744e-01 -1.679504364728927612e-01 -2.107556462287902832e-01 -1.114954277873039246e-01 9.177862107753753662e-02 -9.851185232400894165e-02 -2.167809009552001953e-01 3.887902200222015381e-01 2.898321859538555145e-02 -3.162910416722297668e-02 2.719946205615997314e-01 1.546866297721862793e-01 -7.036135345697402954e-02 1.902976781129837036e-01 -5.650371313095092773e-03 1.091294065117835999e-01 -1.045441031455993652e-01 -1.465789079666137695e-01 2.820470929145812988e-01 2.750485762953758240e-02 -1.146379765123128891e-02 1.858688890933990479e-01 1.285810172557830811e-01 -2.080018371343612671e-01 4.730414971709251404e-02 1.752879619598388672e-01
3.860660791397094727e-01 9.517527371644973755e-02 -2.106214016675949097e-01 1.103903576731681824e-01 2.276263386011123657e-01 -6.799426674842834473e-02 -1.961107999086380005e-01 -7.504768669605255127e-03 -6.573965400457382202e-02 -9.011390618979930878e-03 -3.964953590184450150e-03 2.201192378997802734e-01 -1.052343100309371948e-02 -9.126590192317962646e-02 1.216071546077728271e-01 7.447679527103900909e-03 1.667621135711669922e-01 -2.062710560858249664e-02 -6.711558904498815536e-03 3.769202828407287598e-01 -7.255626469850540161e-02 2.378373891115188599e-01 9.742902219295501709e-02 -1.272011846303939819e-01 3.013879656791687012e-01 2.202247679233551025e-01 -1.599611528217792511e-02 -1.549601703882217407e-01 -1.288053989410400391e-01 3.529415130615234375e-01 2.083164304494857788e-01 -9.072061628103256226e-02
1.342971175909042358e-01 3.262187168002128601e-02 -3.958428651094436646e-02 -1.010490357875823975e-01 2.698328793048858643e-01 2.595761716365814209e-01 3.576310817152261734e-03 -2.527745068073272705e-01 -1.421793699264526367e-01 6.251069903373718262e-02 2.408110648393630981e-01 4.970581457018852234e-02 1.664919257164001465e-01 1.752030849456787109e-01 -3.211504817008972168e-01 -1.551433056592941284e-01 1.129161268472671509e-01 5.414208397269248962e-02 -1.059138551354408264e-01 2.952592372894287109e-01 -1.031245812773704529e-01 4.980710521340370178e-02 -1.627585887908935547e-01 1.414084434509277344e-02 1.865797340869903564e-01 -2.432626783847808838e-01 -1.732250303030014038e-01 -2.766510844230651855e-01 1.334378272294998169e-01 -1.560800522565841675e-01 -2.465389519929885864e-01 -1.935373395681381226e-01
5.390902161598205566e-01 2.042702585458755493e-01 1.183774992823600769e-01 -1.155269816517829895e-01 -3.355438588187098503e-03 -2.261026948690414429e-01 5.623497068881988525e-02 4.527147486805915833e-02 -1.329947263002395630e-01 1.324043571949005127e-01 3.495198488235473633e-02 8.174777776002883911e-02 8.913732320070266724e-02 3.147529065608978271e-01 1.280861496925354004e-01 -1.468730121850967407e-01 3.949147649109363556e-03 1.177633404731750488e-01 1.206281408667564392e-01 7.739230990409851074e-02 -3.181228637695312500e-01 2.194989323616027832e-01 -1.820635944604873657e-01 -2.819973528385162354e-01 3.837890550494194031e-02 1.639601588249206543e-01 6.349443644285202026e-02 -2.030633538961410522e-01 1.117138043045997620e-01 -9.822083637118339539e-03 -1.006997302174568176e-01 5.495283007621765137e-02
2.605089843273162842e-01 2.324714809656143188e-01 -3.033079802989959717e-01 1.751274317502975464e-01 1.948838680982589722e-01 2.825632691383361816e-01 -4.462326318025588989e-02 -8.959332853555679321e-02 6.335394084453582764e-02 1.696048863232135773e-02 4.584301635622978210e-02 2.213824242353439331e-01 6.801810860633850098e-02 4.947341606020927429e-02 5.422196537256240845e-02 -7.255458831787109375e-02 1.921845078468322754e-01 2.676305361092090607e-02 -1.620243638753890991e-01 3.305926024913787842e-01 -3.692394196987152100e-01 -8.390688896179199219e-02 7.628597319126129150e-02 -1.217662319540977478e-01 1.675790548324584961e-01 -1.072249263525009155e-01 7.809652388095855713e-02 -5.694226175546646118e-02 6.409485638141632080e-02 -2.943032383918762207e-01 -1.782815456390380859e-01 -2.196539342403411865e-01
2.121704369783401489e-01 -6.339001469314098358e-03 9.239256381988525391e-02 -4.625521600246429443e-03 -1.964323818683624268e-01 1.630678325891494751e-01 -7.905088365077972412e-02 4.661080613732337952e-02 -2.040726989507675171e-01 3.335421159863471985e-02 3.326245397329330444e-02 1.030237227678298950e-01 1.323290765285491943e-01 3.225969374179840088e-01 -7.690148800611495972e-02 1.335564628243446350e-02 1.164978072047233582e-01 7.788014132529497147e-03 -2.362816333770751953e-01 2.657995820045471191e-01 -5.200394392013549805e-01 2.065812200307846069e-01 1.822960525751113892e-01 8.509317040443420410e-02 1.606426239013671875e-01 1.412495076656341553e-01 -3.214093158021569252e-03 1.976854354143142700e-01 -4.183026030659675598e-02 -5.891568493098020554e-03 -2.122831642627716064e-01 -2.554222047328948975e-01
5.246007442474365234e-01 -6.807762384414672852e-02 3.270078599452972412e-01 6.107489019632339478e-02 1.358307301998138428e-01 9.118516743183135986e-02 -1.765062659978866577e-01 9.705321490764617920e-02 -1.350882947444915771e-01 1.318541616201400757e-01 1.953815668821334839e-01 -1.225209608674049377e-01 1.127073839306831360e-01 1.606371812522411346e-02 -1.336472332477569580e-01 -4.985112696886062622e-02 -3.625543043017387390e-02 2.918857634067535400e-01 2.670490182936191559e-02 1.072545647621154785e-01 1.023387908935546875e-02 1.275451332330703735e-01 -2.621497511863708496e-01 1.072659566998481750e-01 3.143149316310882568e-01 1.863323748111724854e-01 -6.758309900760650635e-02 2.654486894607543945e-02 2.311469465494155884e-01 -7.198286801576614380e-02 1.590440273284912109e-01 4.481919109821319580e-02
1.883766949176788330e-01 -1.039800345897674561e-01 -2.072578221559524536e-01 -1.227784380316734314e-01 2.936026751995086670e-01 3.012898862361907959e-01 -2.337878048419952393e-01 -3.041118085384368896e-01 -7.085388898849487305e-02 2.906856238842010498e-01 -9.002532809972763062e-02 1.521711349487304688e-01 6.332914531230926514e-02 3.438062220811843872e-02 -2.803484722971916199e-02 2.176207005977630615e-01 -2.443363331258296967e-02 1.088454425334930420e-01 -3.946925327181816101e-02 2.463078647851943970e-01 -4.521598666906356812e-02 2.081039547920227051e-01 -3.325026631355285645e-01 3.865282982587814331e-02 2.666143178939819336e-01 7.390319555997848511e-02 -1.509502977132797241e-01 1.441054344177246094e-01 6.907261908054351807e-02 2.492254041135311127e-02 -1.226065605878829956e-01 -1.576114743947982788e-01
2.886638045310974121e-01 5.647664889693260193e-02 -1.876022815704345703e-01 4.048359021544456482e-02 2.289939969778060913e-01 1.714924573898315430e-01 -1.637733429670333862e-01 -2.696201205253601074e-01 -9.680575877428054810e-02 -1.526913195848464966e-01 1.756162196397781372e-01 1.275001466274261475e-01 9.785498678684234619e-02 2.056891620159149170e-01 -3.247143328189849854e-02 -6.992116570472717285e-02 9.011999354697763920e-04 2.684267759323120117e-01 -6.251019984483718872e-02 2.460611313581466675e-01 -3.567066192626953125e-01 1.571287959814071655e-01 6.478233635425567627e-02 4.649542272090911865e-02 -7.064593583345413208e-02 3.477983176708221436e-01 2.383579164743423462e-01 -1.978152692317962646e-01 7.446692883968353271e-02 -1.439266502857208252e-01 7.589948177337646484e-02 9.465331584215164185e-02
3.705834150314331055e-01 -6.330703943967819214e-02 7.116448134183883667e-02 8.948740363121032715e-02 1.168179288506507874e-01 -1.735140830278396606e-01 -1.405597627162933350e-01 -2.174283191561698914e-02 -2.702358961105346680e-01 5.838029831647872925e-02 -1.623007655143737793e-01 -6.795163452625274658e-02 -2.971019446849822998e-01 -8.588348329067230225e-02 -2.340955585241317749e-01 5.627291277050971985e-02 2.566767632961273193e-01 2.013994753360748291e-02 5.193337425589561462e-02 1.693090051412582397e-01 -4.276991486549377441e-01 2.475054264068603516e-01 1.661392152309417725e-01 -9.631287306547164917e-03 -9.563160128891468048e-03 -5.210970342159271240e-02 -2.007876038551330566e-01 -2.906754016876220703e-01 -5.345707386732101440e-02 -1.916516572237014771e-02 -4.442073777318000793e-02 -1.351009905338287354e-01
3.037607073783874512e-01 -4.229496791958808899e-02 1.414167601615190506e-02 -7.829792797565460205e-02 3.643759340047836304e-02 2.424032799899578094e-02 7.121048122644424438e-02 -3.290691971778869629e-01 -6.982141174376010895e-03 3.929514437913894653e-02 -2.567213773727416992e-01 -1.980295032262802124e-01 -1.435274481773376465e-01 1.402030140161514282e-02 -2.242238521575927734e-01 -2.458785772323608398e-01 5.218293517827987671e-02 2.225202471017837524e-01 1.065265685319900513e-01 2.686995863914489746e-01 -4.911220446228981018e-02 1.178032383322715759e-01 -7.507330179214477539e-02 -1.680265963077545166e-01 2.636634409427642822e-01 3.154633939266204834e-01 -1.494340598583221436e-02 5.877801403403282166e-02 3.359416425228118896e-01 8.083665370941162109e-02 -1.532410979270935059e-01 -2.110956311225891113e-01
2.385651469230651855e-01 1.886666566133499146e-01 6.135655567049980164e-02 2.926056459546089172e-02 1.413562595844268799e-01 -3.158644959330558777e-02 6.778071820735931396e-02 -7.389574497938156128e-02 -2.814681828022003174e-01 3.191987574100494385e-01 -7.751084119081497192e-02 -2.501806989312171936e-02 9.878391027450561523e-02 1.043886840343475342e-01 1.029437128454446793e-02 2.039918899536132812e-01 2.217108309268951416e-01 -6.651769578456878662e-02 8.756049908697605133e-03 2.149002850055694580e-01 -2.240919172763824463e-01 6.178380176424980164e-02 -3.772851228713989258e-01 6.548964977264404297e-02 4.080436006188392639e-02 2.870521843433380127e-01 -2.390493601560592651e-01 -1.274408251047134399e-01 2.100717723369598389e-01 -3.007102310657501221e-01 -2.216701209545135498e-02 -1.694471389055252075e-01
5.311249494552612305e-01 5.442142859101295471e-02 -4.667442291975021362e-02 4.536354169249534607e-02 -6.593931466341018677e-02 9.490626305341720581e-02 -1.544414013624191284e-01 -3.090150840580463409e-02 -2.129559367895126343e-01 1.972800791263580322e-01 -8.256112039089202881e-02 -7.193853706121444702e-02 5.783284455537796021e-02 -9.941207244992256165e-03 -1.276982482522726059e-02 -9.149316698312759399e-02 1.293365657329559326e-01 5.282140150666236877e-02 -1.775618195533752441e-01 -3.705779910087585449e-01 -4.281333982944488525e-01 1.657704561948776245e-01 -3.280992060899734497e-02 1.424880772829055786e-01 2.104170024394989014e-01 -2.114284783601760864e-01 -3.610537946224212646e-02 -1.424677222967147827e-01 3.634631261229515076e-02 1.646498888731002808e-01 2.630168746691197157e-04 -6.904322654008865356e-02
3.215074241161346436e-01 2.670696973800659180e-01 -5.040186271071434021e-02 2.548384964466094971e-01 2.556849122047424316e-01 -8.936196565628051758e-02 -7.815937697887420654e-02 -1.956248581409454346e-01 1.004667300730943680e-02 2.111820280551910400e-01 2.523508369922637939e-01 1.134698539972305298e-01 2.963266149163246155e-02 1.193520352244377136e-01 -3.343648612499237061e-01 -2.966755032539367676e-01 1.087356954813003540e-01 6.719844788312911987e-02 1.752450317144393921e-02 3.967399243265390396e-03 -2.221314460039138794e-01 1.367082893848419189e-01 1.630507558584213257e-01 -1.612583994865417480e-01 4.472132399678230286e-02 -9.267979115247726440e-02 1.878678100183606148e-03 -1.079418957233428955e-01 9.688840061426162720e-02 -2.867140769958496094e-01 -9.852822870016098022e-02 -2.075167596340179443e-01
4.037406146526336670e-01 -2.079325495287775993e-03 -1.786836683750152588e-01 9.516865015029907227e-02 2.406574934720993042e-01 -6.657786667346954346e-02 -1.222164779901504517e-01 -1.095110327005386353e-01 -1.293319910764694214e-01 2.583136856555938721e-01 -1.480539590120315552e-01 3.408607095479965210e-02 1.688863188028335571e-01 -1.253389865159988403e-01 -2.101440448313951492e-03 -2.177187651395797729e-01 -2.754105255007743835e-02 -4.717868939042091370e-02 -1.466501783579587936e-02 1.501585096120834351e-01 -2.290995270013809204e-01 1.230503022670745850e-01 -2.491665929555892944e-01 -2.050455808639526367e-01 9.189555048942565918e-02 -1.451190412044525146e-01 -3.893973529338836670e-01 -2.384480983018875122e-01 -3.475681319832801819e-02 -2.044094651937484741e-01 9.406395256519317627e-02 1.456675529479980469e-01
3.066213428974151611e-01 1.152727603912353516e-01 -2.048152536153793335e-01 1.498738825321197510e-01 2.321851439774036407e-02 1.280865911394357681e-02 7.826593518257141113e-02 -1.430098265409469604e-01 2.743497490882873535e-01 2.566795051097869873e-01 -2.852825224399566650e-01 -2.494557350873947144e-01 1.160341203212738037e-01 2.858394980430603027e-01 -1.739738583564758301e-01 -1.924906373023986816e-01 9.161399304866790771e-02 -6.013884022831916809e-02 -6.260349601507186890e-02 2.863144278526306152e-01 -1.897991746664047241e-01 2.691321372985839844e-01 8.711221814155578613e-02 4.327149316668510437e-02 8.389557152986526489e-02 1.356653571128845215e-01 -5.987380817532539368e-02 4.218803718686103821e-02 2.306668609380722046e-01 -1.027321368455886841e-01 6.359346210956573486e-02 1.982783079147338867e-01
4.735054373741149902e-01 -4.701605066657066345e-03 5.290081351995468140e-02 -6.016114354133605957e-02 -1.765012275427579880e-03 -1.340694278478622437e-01 4.463407676666975021e-03 1.155120804905891418e-01 -5.899374186992645264e-02 -7.712372392416000366e-02 -6.194898486137390137e-02 -2.091474086046218872e-02 8.387043327093124390e-02 1.989975273609161377e-01 2.326618731021881104e-01 -7.655723392963409424e-02 7.049237191677093506e-02 -8.217974007129669189e-02 -1.300693750381469727e-01 2.753817439079284668e-01 -4.032978117465972900e-01 3.599797487258911133e-01 -1.032252833247184753e-01 -1.166947558522224426e-01 -6.548747187480330467e-04 2.448377311229705811e-01 2.939444780349731445e-01 -3.013394586741924286e-02 -6.567329913377761841e-02 2.530273236334323883e-02 -3.105504997074604034e-02 -2.086220681667327881e-01
3.884182274341583252e-01 -5.912637710571289062e-02 3.346586599946022034e-02 -1.001603528857231140e-01 -3.573213890194892883e-02 3.076816797256469727e-01 2.245839834213256836e-01 3.767837211489677429e-02 -1.932931989431381226e-01 3.526715189218521118e-02 -3.138442337512969971e-02 -1.397165060043334961e-01 3.308993577957153320e-02 7.882500439882278442e-02 -1.045011579990386963e-01 5.394618958234786987e-02 3.460055589675903320e-01 2.264027446508407593e-01 2.076914608478546143e-01 2.048815935850143433e-01 -1.021614577621221542e-02 4.883562680333852768e-03 -5.514246877282857895e-04 -6.477042566984891891e-03 2.968652844429016113e-01 2.152673602104187012e-01 -2.186729758977890015e-01 -1.445329934358596802e-01 3.416273891925811768e-01 -4.245857521891593933e-02 2.990692108869552612e-02 -1.660913228988647461e-01
2.950741946697235107e-01 -1.708865910768508911e-02 6.071224436163902283e-02 -8.924953639507293701e-02 -4.965720325708389282e-02 1.035448461771011353e-01 -2.853385917842388153e-02 -3.387292921543121338e-01 2.295332262292504311e-03 -2.189915254712104797e-02 -1.186196580529212952e-01 -2.253560423851013184e-01 -1.246186047792434692e-01 -2.316295728087425232e-02 -2.515826821327209473e-01 -1.651527136564254761e-01 7.903329282999038696e-02 1.980843394994735718e-01 1.061230748891830444e-01 3.006482124328613281e-01 -1.465943753719329834e-01 8.492461591958999634e-02 -1.576945632696151733e-01 -5.895204097032546997e-02 2.560403943061828613e-01 3.581350445747375488e-01 -9.511166810989379883e-02 -1.421866472810506821e-02 3.905400931835174561e-01 2.227737009525299072e-02 -6.010467186570167542e-02 -1.907765865325927734e-01
2.023978829383850098e-01 8.019984513521194458e-02 1.235884800553321838e-01 -1.203125342726707458e-02 3.119001090526580811e-01 3.415186703205108643e-01 -2.582011818885803223e-01 -3.896132707595825195e-01 -1.577040404081344604e-01 -4.328161105513572693e-02 -1.400263011455535889e-01 -2.509535849094390869e-02 1.500031203031539917e-01 1.593566536903381348e-01 -1.705485209822654724e-02 -1.274859160184860229e-01 4.986102879047393799e-02 3.701073001138865948e-04 -3.367953002452850342e-01 -5.779228731989860535e-02 -2.656435370445251465e-01 1.159398779273033142e-01 -1.019631512463092804e-02 6.027916073799133301e-02 3.617597818374633789e-01 -1.234649214893579483e-02 -7.391051948070526123e-02 6.420813500881195068e-02 9.562632441520690918e-02 -2.106517180800437927e-02 -1.550428271293640137e-01 1.101966202259063721e-01
2.151106297969818115e-01 4.035386443138122559e-02 -2.706190943717956543e-01 1.434213668107986450e-01 1.662652939558029175e-01 -9.092921763658523560e-02 -1.123304069042205811e-01 -1.257287859916687012e-01 -2.490587383508682251e-01 2.432495355606079102e-01 1.355088222771883011e-02 7.317923009395599365e-02 1.595441550016403198e-01 6.218757852911949158e-02 -1.504764556884765625e-01 1.423080358654260635e-02 3.700628578662872314e-01 2.307356894016265869e-01 5.580287426710128784e-02 2.160142660140991211e-01 -1.742336601018905640e-01 -9.034690260887145996e-02 -2.896993458271026611e-01 2.981687486171722412e-01 -7.269495166838169098e-03 1.829258501529693604e-01 -1.224776059389114380e-01 -8.664400130510330200e-02 2.504098415374755859e-01 -1.551760882139205933e-01 3.343192487955093384e-02 -1.407581418752670288e-01
4.188671410083770752e-01 -1.063350662589073181e-01 1.139654219150543213e-02 -7.423903793096542358e-02 -2.565295398235321045e-01 2.032215297222137451e-01 8.794780820608139038e-02 3.680774569511413574e-02 -5.075407400727272034e-02 5.899047106504440308e-02 1.124978438019752502e-01 2.410097718238830566e-01 3.507772088050842285e-02 9.260053932666778564e-02 -1.625618189573287964e-01 -1.651654243469238281e-01 2.574530616402626038e-02 1.616443842649459839e-01 1.208020821213722229e-01 3.585959970951080322e-01 -4.142587482929229736e-01 1.875931471586227417e-01 1.587170660495758057e-01 -6.036557629704475403e-02 1.197343394160270691e-01 2.432882785797119141e-01 -8.987685292959213257e-02 -2.589195221662521362e-02 1.881373524665832520e-01 -3.078376129269599915e-02 -7.383857667446136475e-02 -1.463405042886734009e-01
4.369842410087585449e-01 4.071121662855148315e-02 1.067931726574897766e-01 -7.380357384681701660e-02 -2.562222070991992950e-02 2.167905420064926147e-01 8.318698033690452576e-03 8.819758147001266479e-02 -3.794021159410476685e-02 -7.367701828479766846e-02 1.929825395345687866e-01 6.020602583885192871e-02 2.255771607160568237e-01 1.670811027288436890e-01 -6.768033653497695923e-02 -3.334955871105194092e-01 1.542344875633716583e-02 -9.837702661752700806e-02 2.666729036718606949e-03 1.665660589933395386e-01 -2.615792751312255859e-01 2.393183112144470215e-01 -1.674075424671173096e-01 3.674812614917755127e-01 -3.165243938565254211e-02 2.893114835023880005e-02 -3.629375621676445007e-02 -1.353339999914169312e-01 3.460527062416076660e-01 8.520971238613128662e-02 1.286714822053909302e-01 -3.498647361993789673e-02
3.437108397483825684e-01 3.419522941112518311e-01 -1.186846867203712463e-01 5.698040127754211426e-02 -1.622243225574493408e-01 2.157565951347351074e-02 9.565025568008422852e-02 -8.572839945554733276e-02 1.889015436172485352e-01 1.020010933279991150e-01 1.668811542913317680e-03 -1.043446827679872513e-02 -5.360117182135581970e-03 6.191756576299667358e-02 -1.447456330060958862e-01 -2.944492697715759277e-01 9.795217216014862061e-02 -9.437061101198196411e-02 -1.429806649684906006e-01 2.358368933200836182e-01 -8.932284265756607056e-02 1.823399662971496582e-01 -2.833069488406181335e-02 2.247174978256225586e-01 3.833853304386138916e-01 6.790017336606979370e-02 5.294789373874664307e-02 -1.008385941386222839e-01 3.596986532211303711e-01 6.765951216220855713e-02 -2.060575038194656372e-01 1.361136585474014282e-01
2.759962677955627441e-01 1.103897616267204285e-01 -1.456322669982910156e-01 1.824589669704437256e-01 4.398498833179473877e-01 9.079137444496154785e-02 8.083441853523254395e-02 -2.640835344791412354e-01 -9.950223565101623535e-02 -2.512714266777038574e-01 1.218340694904327393e-01 7.661638315767049789e-03 -1.571271121501922607e-01 -1.114136260002851486e-02 -2.724520266056060791e-01 -1.333003025501966476e-02 1.482073366641998291e-01 5.985773727297782898e-02 -3.427527844905853271e-02 2.446517348289489746e-01 4.297010973095893860e-02 3.392192125320434570e-01 -1.335482299327850342e-01 9.759151935577392578e-02 2.344842851161956787e-01 -1.983640491962432861e-01 1.372916996479034424e-01 -1.794038116931915283e-01 5.527211725711822510e-02 4.983802791684865952e-03 -1.121384650468826294e-01 1.095950882881879807e-02
3.088646829128265381e-01 -9.517686814069747925e-02 -1.089768335223197937e-01 -1.231246441602706909e-01 -3.129687160253524780e-02 6.059248372912406921e-02 1.914899051189422607e-01 -3.033100664615631104e-01 -1.557248993776738644e-03 5.151615664362907410e-02 4.714915156364440918e-02 -1.797674149274826050e-01 1.349647790193557739e-01 3.137432336807250977e-01 1.299265958368778229e-02 6.303892284631729126e-02 -3.812938183546066284e-02 -2.053995877504348755e-01 -1.737698316574096680e-01 1.741033345460891724e-01 -1.312488466501235962e-01 3.442269861698150635e-01 1.956324279308319092e-01 1.938664168119430542e-01 4.457302987575531006e-01 1.472141593694686890e-01 -5.210722982883453369e-02 -9.959412366151809692e-02 1.406399309635162354e-01 4.210824146866798401e-02 8.268535882234573364e-02 -1.031682919710874557e-02
4.072610139846801758e-01 -1.365163177251815796e-01 5.375231802463531494e-02 3.047514706850051880e-02 2.493854463100433350e-01 1.078941300511360168e-01 2.897387184202671051e-02 -9.342903504148125648e-04 -1.560761183500289917e-01 -2.334561347961425781e-01 2.000546306371688843e-01 -5.940938368439674377e-02 -1.242541521787643433e-02 1.771914213895797729e-01 -2.449025809764862061e-01 -1.178299891762435436e-03 1.027911230921745300e-01 -1.333094667643308640e-02 -3.965914621949195862e-02 2.050631493330001831e-01 -1.411491036415100098e-01 7.594370841979980469e-02 -2.127522081136703491e-01 -7.173633575439453125e-02 3.399953842163085938e-01 -2.337235808372497559e-01 -1.396231502294540405e-01 -2.844247519969940186e-01 -1.223122403025627136e-01 -9.529391676187515259e-02 -2.523895204067230225e-01 -1.850444376468658447e-01
3.002845942974090576e-01 6.104465574026107788e-02 -6.772109121084213257e-02 -1.843474358320236206e-01 6.597542017698287964e-02 -8.366310596466064453e-02 1.517360657453536987e-01 -3.295780420303344727e-01 4.966384172439575195e-02 1.554077584296464920e-02 2.607885897159576416e-01 -1.235738620162010193e-01 -7.009536772966384888e-02 1.386361569166183472e-01 9.562417864799499512e-02 5.143601074814796448e-02 5.174391716718673706e-02 -1.371289938688278198e-01 -1.536385118961334229e-01 2.775427401065826416e-01 -1.551036834716796875e-01 3.016841411590576172e-01 -1.575594395399093628e-01 1.727074831724166870e-01 3.123985826969146729e-01 -5.143197625875473022e-02 1.963236927986145020e-01 -1.302051991224288940e-01 2.863246202468872070e-01 3.756223991513252258e-02 -2.050208002328872681e-01 -1.721102893352508545e-01
5.496312975883483887e-01 1.727965921163558960e-01 6.255165487527847290e-02 -7.167115062475204468e-02 6.895641982555389404e-02 -1.908982992172241211e-01 2.656847052276134491e-02 8.118514716625213623e-02 7.361871749162673950e-02 -3.725907579064369202e-02 -1.062931120395660400e-01 -4.294280335307121277e-02 4.075854271650314331e-02 1.351328194141387939e-01 1.673436164855957031e-01 -1.064390526153147221e-03 1.673828363418579102e-01 -1.306348294019699097e-01 -1.856342256069183350e-01 3.168990015983581543e-01 -4.046714603900909424e-01 2.278842628002166748e-01 -5.182516202330589294e-02 -1.959901750087738037e-01 1.280281096696853638e-01 1.758796870708465576e-01 1.412067860364913940e-01 -1.069781952537596226e-03 -1.365886926651000977e-01 9.407963603734970093e-03 -8.050421625375747681e-02 -1.156672835350036621e-01
2.409931272268295288e-01 8.164578676223754883e-02 -1.341399699449539185e-01 -2.821972370147705078e-01 1.846522390842437744e-01 1.923081278800964355e-01 -3.014949858188629150e-01 -2.672885060310363770e-01 4.795044660568237305e-02 2.053013443946838379e-02 2.344226092100143433e-02 7.553003728389739990e-02 8.787668310105800629e-03 1.038591489195823669e-01 -1.282802522182464600e-01 2.821294367313385010e-01 -2.302708178758621216e-01 -8.583762496709823608e-02 1.677188873291015625e-01 3.134371042251586914e-01 -2.606902457773685455e-02 1.735556125640869141e-01 -1.646947562694549561e-01 -4.349850583821535110e-03 4.007377922534942627e-01 3.521532285958528519e-03 -1.594602316617965698e-02 1.081307530403137207e-01 1.717659384012222290e-01 -1.178620308637619019e-01 -1.430304944515228271e-01 -8.486766368150711060e-02
4.204670190811157227e-01 -2.869765460491180420e-02 6.100846454501152039e-02 -4.426934570074081421e-02 1.595253348350524902e-01 1.960804164409637451e-01 -1.104433685541152954e-01 8.299279958009719849e-02 -1.373243778944015503e-01 -1.999368071556091309e-01 2.963190972805023193e-01 -3.634526953101158142e-02 8.587079495191574097e-02 2.100739777088165283e-01 -2.745913267135620117e-01 -9.912009537220001221e-02 1.221559494733810425e-01 -2.175498194992542267e-02 -2.104300819337368011e-02 1.711107045412063599e-01 -1.938276737928390503e-01 6.494123488664627075e-02 -1.176464408636093140e-01 4.585159569978713989e-02 3.664634227752685547e-01 -2.072033882141113281e-01 -4.921382665634155273e-02 -3.397591710090637207e-01 -1.228574514389038086e-01 -8.097583055496215820e-02 -1.128826513886451721e-01 -1.292471289634704590e-01
2.989162802696228027e-01 -3.077340545132756233e-03 -6.713367998600006104e-02 1.403432786464691162e-01 8.472059667110443115e-02 2.167331725358963013e-01 2.434510178864002228e-02 -3.223090991377830505e-02 6.062858551740646362e-02 1.200912371277809143e-01 2.502135559916496277e-02 8.784209936857223511e-02 3.467091023921966553e-01 5.418185517191886902e-02 -1.570790819823741913e-02 -2.897906117141246796e-02 3.060442805290222168e-01 3.400496765971183777e-02 -1.008120551705360413e-01 1.054238304495811462e-01 -5.160742998123168945e-01 -1.511076390743255615e-01 2.423611469566822052e-02 -1.225217133760452271e-01 9.675577282905578613e-02 -1.091613918542861938e-01 -1.344382017850875854e-01 2.100821351632475853e-03 2.953578233718872070e-01 -1.348423808813095093e-01 5.850421637296676636e-02 -3.330547213554382324e-01
4.307984709739685059e-01 -1.222611288540065289e-03 4.722815006971359253e-02 -1.729550957679748535e-02 -4.150176048278808594e-02 6.210600957274436951e-03 1.285299658775329590e-01 -3.070136606693267822e-01 -7.192227244377136230e-02 -6.689728051424026489e-02 -2.716335356235504150e-01 -1.830360889434814453e-01 -3.962678089737892151e-02 2.912113443017005920e-02 -1.950229555368423462e-01 -4.337220638990402222e-02 1.437945961952209473e-01 2.095326781272888184e-01 1.685360372066497803e-01 1.730215847492218018e-01 -1.935840025544166565e-02 1.329749589785933495e-03 -1.010359004139900208e-01 -9.305503219366073608e-02 3.081768453121185303e-01 3.776453733444213867e-01 -1.585016399621963501e-01 -7.633280940353870392e-03 2.961870133876800537e-01 -6.059726327657699585e-02 -1.741392761468887329e-01 -1.158276870846748352e-01
1.297924816608428955e-01 -3.589181229472160339e-02 -1.159195378422737122e-01 -3.764528408646583557e-02 2.720471918582916260e-01 -3.938363119959831238e-02 5.219764634966850281e-02 -1.415923982858657837e-01 -1.039032936096191406e-01 1.203096732497215271e-01 -5.215138196945190430e-03 1.033802703022956848e-01 -5.358742922544479370e-02 1.953496187925338745e-01 -3.067460358142852783e-01 -2.003072947263717651e-01 -2.368734180927276611e-01 -3.209974244236946106e-02 -1.855728775262832642e-01 2.707983255386352539e-01 -1.936837434768676758e-01 1.354222595691680908e-01 -2.516604661941528320e-01 2.906305193901062012e-01 1.859646886587142944e-01 -3.560946136713027954e-02 -3.419854864478111267e-02 -2.165644317865371704e-01 7.583913207054138184e-02 9.850292466580867767e-03 -4.397281408309936523e-01 -7.585120201110839844e-02
4.522993862628936768e-01 4.989389330148696899e-02 1.040550023317337036e-01 -5.815776810050010681e-02 1.500565279275178909e-02 -7.129443436861038208e-02 -1.188900470733642578e-01 -4.825944080948829651e-02 -1.877326667308807373e-01 7.035680115222930908e-02 -1.041454449295997620e-01 -5.237201228737831116e-02 -3.124093413352966309e-01 9.753206372261047363e-02 -1.934312134981155396e-01 -4.126620665192604065e-02 3.225431740283966064e-01 2.185047715902328491e-01 7.307907938957214355e-02 2.196515500545501709e-01 -3.964033424854278564e-01 1.901840567588806152e-01 2.447681576013565063e-01 2.337418496608734131e-01 3.606291487812995911e-03 -1.215593591332435608e-01 -8.668005466461181641e-02 -4.216862097382545471e-02 -1.545923668891191483e-02 3.004503436386585236e-02 1.082683280110359192e-01 -8.232657611370086670e-02
4.493914246559143066e-01 2.701456844806671143e-01 4.024726804345846176e-03 3.013102896511554718e-02 3.384822010993957520e-01 -4.427709057927131653e-02 -1.949499249458312988e-01 -3.471074998378753662e-01 8.481355011463165283e-02 -1.847077906131744385e-01 1.320702731609344482e-01 1.013142094016075134e-01 1.922332197427749634e-01 2.940965592861175537e-01 -8.033075183629989624e-02 8.372725546360015869e-02 1.575741767883300781e-01 1.782004982233047485e-01 -1.014347840100526810e-02 8.035083115100860596e-02 -6.344259530305862427e-02 2.237400710582733154e-01 2.123315781354904175e-01 -8.747481554746627808e-02 4.248746111989021301e-02 5.058940127491950989e-02 -6.321360822767019272e-03 -1.770360916852951050e-01 1.859361082315444946e-01 2.073468640446662903e-03 -5.327976495027542114e-02 -8.425949141383171082e-03
2.796433568000793457e-01 4.952676594257354736e-02 1.538704149425029755e-02 3.194582164287567139e-01 5.669882739312015474e-05 1.043665707111358643e-01 -5.047196894884109497e-02 -1.818492561578750610e-01 -6.383538246154785156e-02 1.202785745263099670e-01 -1.616077572107315063e-01 -2.697314620018005371e-01 2.878363430500030518e-01 9.764486458152532578e-04 -1.512070149183273315e-01 -2.918570935726165771e-01 1.004854291677474976e-01 3.639276325702667236e-02 -4.313090816140174866e-02 2.287629097700119019e-01 -2.460270375013351440e-02 1.095733046531677246e-01 1.288861483335494995e-01 -1.128455698490142822e-01 5.047528538852930069e-03 2.017655968666076660e-01 1.254216730594635010e-01 -2.244346588850021362e-01 3.432683348655700684e-01 -2.781012654304504395e-01 -1.141227334737777710e-01 -1.990804672241210938e-01
3.119179606437683105e-01 6.434407085180282593e-02 2.529181241989135742e-01 4.080756381154060364e-02 7.466378062963485718e-02 1.819784939289093018e-01 9.505134075880050659e-02 9.491020441055297852e-02 1.228408142924308777e-01 2.580437958240509033e-01 -1.501029580831527710e-01 2.414885163307189941e-02 6.634943187236785889e-02 6.077649816870689392e-02 -3.565270304679870605e-01 -1.536931097507476807e-01 1.773710548877716064e-01 3.040829002857208252e-01 1.649062335491180420e-01 1.542529612779617310e-01 -1.964916586875915527e-01 1.674301475286483765e-01 -1.962522268295288086e-01 1.307253092527389526e-01 3.799709975719451904e-01 2.069909572601318359e-01 5.253859609365463257e-02 -6.074261665344238281e-02 8.259560912847518921e-02 -8.898204565048217773e-02 5.726315453648567200e-02 6.105617061257362366e-02
2.823258340358734131e-01 -9.640633314847946167e-02 8.154077082872390747e-02 1.154314503073692322e-01 -1.046339049935340881e-01 3.519546985626220703e-02 1.374850869178771973e-01 4.529348108917474747e-03 -7.419994473457336426e-02 1.072283685207366943e-01 -1.042390093207359314e-01 2.496278136968612671e-01 2.489245496690273285e-02 -5.137437488883733749e-03 -1.816622167825698853e-01 -1.067067533731460571e-01 1.734682619571685791e-01 3.323598578572273254e-02 -5.860715731978416443e-02 3.928852677345275879e-01 -4.945478141307830811e-01 2.080227136611938477e-01 2.991331368684768677e-02 4.222715273499488831e-02 8.390971273183822632e-02 2.267159074544906616e-01 -1.565138399600982666e-01 1.029088050127029419e-01 2.986510097980499268e-01 -4.301655292510986328e-02 9.402242302894592285e-02 -2.275281250476837158e-01
3.043096363544464111e-01 1.392239611595869064e-02 1.316834986209869385e-01 1.071126088500022888e-01 2.786617539823055267e-02 2.670456171035766602e-01 -2.508727014064788818e-01 5.098734796047210693e-02 -1.285163909196853638e-01 -1.146349124610424042e-02 1.151777058839797974e-01 -1.249636337161064148e-01 5.767306312918663025e-02 2.047954797744750977e-01 -2.881491184234619141e-01 1.018032878637313843e-01 -7.912506163120269775e-02 4.512970745563507080e-01 9.749498218297958374e-03 1.454740166664123535e-01 -2.196014970541000366e-01 1.032832860946655273e-01 -3.891156986355781555e-02 -1.995558291673660278e-01 2.888688743114471436e-01 -5.506803467869758606e-02 2.713219448924064636e-02 -8.305800706148147583e-02 1.900235265493392944e-01 -1.841771155595779419e-01 1.962008625268936157e-01 1.500562578439712524e-01
2.899260222911834717e-01 1.252406835556030273e-01 8.422234095633029938e-03 -1.844879984855651855e-02 1.268484145402908325e-01 3.088522553443908691e-01 -9.491449594497680664e-02 -1.565598696470260620e-01 -1.925766319036483765e-01 -3.551945462822914124e-02 2.248373255133628845e-02 3.227373119443655014e-03 2.029585391283035278e-01 2.764612436294555664e-01 -1.295012384653091431e-01 -2.028964161872863770e-01 2.205381393432617188e-01 -1.932518556714057922e-02 4.626339673995971680e-02 2.120106071233749390e-01 5.616929754614830017e-02 1.650839149951934814e-01 -8.810158818960189819e-02 1.258581131696701050e-02 3.464759290218353271e-01 -3.464517593383789062e-01 -1.042865514755249023e-01 -2.373258620500564575e-01 -4.752062261104583740e-03 -1.344405859708786011e-01 -2.613996863365173340e-01 -1.108818203210830688e-01
2.135179042816162109e-01 -1.947533786296844482e-01 7.955387979745864868e-02 -1.877363026142120361e-01 1.399680972099304199e-01 1.293796151876449585e-01 9.298798441886901855e-02 2.423870190978050232e-02 -1.130189299583435059e-01 1.144691109657287598e-01 -3.606100380420684814e-02 2.287000231444835663e-02 -1.358037739992141724e-01 -1.447367519140243530e-01 -4.052667319774627686e-02 -1.897547394037246704e-01 2.422868162393569946e-01 -7.129670120775699615e-03 -1.979042142629623413e-01 3.356276750564575195e-01 -5.209958553314208984e-01 3.349098861217498779e-01 1.108150482177734375e-01 2.874419689178466797e-01 -2.868787571787834167e-02 -4.435310512781143188e-02 -1.126642897725105286e-01 2.142232656478881836e-02 -4.967046529054641724e-02 -3.244560211896896362e-02 -1.041416004300117493e-01 -7.228401303291320801e-02
6.058952212333679199e-01 1.120312437415122986e-01 -2.888080477714538574e-01 -1.682687401771545410e-01 2.713758647441864014e-01 6.960619240999221802e-02 7.204218208789825439e-02 -2.724697813391685486e-02 1.093461215496063232e-01 -7.468966394662857056e-02 -4.129628092050552368e-02 1.925929486751556396e-01 -1.350268423557281494e-01 1.386040598154067993e-01 1.707260683178901672e-02 7.869774103164672852e-02 -1.391204297542572021e-01 -4.672801122069358826e-02 5.224606394767761230e-02 4.181030392646789551e-02 -2.848154604434967041e-01 2.522249333560466766e-02 1.098276302218437195e-01 2.370131760835647583e-01 2.392975687980651855e-01 -2.214963547885417938e-03 6.391349434852600098e-02 1.119955331087112427e-01 -1.352889556437730789e-02 -2.227683514356613159e-01 -1.007226333022117615e-01 1.186317428946495056e-01
1.541089117527008057e-01 2.036986947059631348e-01 4.537727218121290207e-03 1.519198119640350342e-01 2.395703792572021484e-01 -8.138016797602176666e-03 1.605999171733856201e-01 -1.657975614070892334e-01 -1.927954852581024170e-01 -1.604533940553665161e-01 6.364092975854873657e-02 3.098807036876678467e-01 -5.543102324008941650e-02 1.413668543100357056e-01 -6.509555131196975708e-02 -3.005737066268920898e-01 6.633719056844711304e-02 -1.080566868185997009e-01 -1.396069228649139404e-01 2.929524183273315430e-01 -4.538986682891845703e-01 1.841136217117309570e-01 3.381320089101791382e-02 -1.853869259357452393e-01 1.550919841974973679e-02 -1.982432603836059570e-02 -3.923408314585685730e-02 -1.048362404108047485e-01 5.868324637413024902e-02 -1.302685886621475220e-01 3.382737934589385986e-02 -2.978961765766143799e-01
3.449986577033996582e-01 -1.001447737216949463e-01 -3.535391986370086670e-01 -2.392287701368331909e-01 5.233268141746520996e-01 1.510156244039535522e-01 -1.356981396675109863e-01 -1.246673613786697388e-01 -1.153655126690864563e-01 1.932696625590324402e-02 1.902857869863510132e-01 -1.314438786357641220e-02 -9.346082806587219238e-02 1.914751902222633362e-02 -1.605814099311828613e-01 -6.027016788721084595e-02 -2.694169525057077408e-03 -5.148440226912498474e-02 1.034411136060953140e-02 2.276951447129249573e-02 -2.632257640361785889e-01 1.233291923999786377e-01 -2.619908750057220459e-01 2.098953425884246826e-01 1.000093817710876465e-01 -1.062483116984367371e-01 5.339189432561397552e-03 7.893356494605541229e-03 5.508687719702720642e-02 -1.333966292440891266e-02 -2.108024656772613525e-01 -1.100967288948595524e-03
4.803495109081268311e-01 -1.690943986177444458e-01 7.617576420307159424e-02 3.490628302097320557e-02 -1.470519900321960449e-01 -9.603856503963470459e-02 1.362628042697906494e-01 -2.068330347537994385e-01 -2.029046416282653809e-01 1.303408145904541016e-01 2.099304348230361938e-01 -2.067777886986732483e-02 8.190621621906757355e-03 1.196756027638912201e-02 -7.684435695409774780e-02 1.341776996850967407e-01 1.131946314126253128e-02 -3.295859992504119873e-01 -4.052269831299781799e-02 -2.252594195306301117e-02 -1.336756050586700439e-01 3.119863271713256836e-01 -1.413399167358875275e-02 2.270282655954360962e-01 3.416824638843536377e-01 -1.081484332680702209e-01 -1.565627157688140869e-01 -1.302224695682525635e-01 1.304137822444317862e-05 -8.547229319810867310e-02 -1.186560243368148804e-01 -2.133791297674179077e-01
3.692647218704223633e-01 3.137151896953582764e-01 -5.385611439123749733e-04 -6.443339586257934570e-02 3.790287971496582031e-01 3.081457316875457764e-01 -9.372700005769729614e-02 -2.610791921615600586e-01 5.009013228118419647e-03 -3.918518871068954468e-02 2.460182607173919678e-01 2.191536128520965576e-01 -3.597130626440048218e-02 -1.835343539714813232e-01 -6.576356291770935059e-02 4.357989504933357239e-02 1.289093643426895142e-01 -1.819891482591629028e-01 -1.595622859895229340e-02 2.395476996898651123e-01 -2.276864945888519287e-01 1.441189050674438477e-01 8.772568777203559875e-03 8.228058367967605591e-02 8.621629327535629272e-02 -5.372166633605957031e-03 1.824505925178527832e-01 3.414739668369293213e-02 1.062566041946411133e-02 -2.088314890861511230e-01 -9.033825248479843140e-02 -1.164444312453269958e-01
3.407118916511535645e-01 8.417276293039321899e-02 2.667667530477046967e-02 1.668719574809074402e-02 -8.375018835067749023e-02 -2.024978697299957275e-01 -2.757906317710876465e-01 -1.529489010572433472e-01 -2.026323229074478149e-01 6.277415156364440918e-02 4.533299058675765991e-02 1.116017773747444153e-01 1.473768353462219238e-01 1.102819964289665222e-01 -1.540848016738891602e-01 -4.313849657773971558e-02 1.253501772880554199e-01 -2.082846611738204956e-01 5.352600663900375366e-02 1.769117861986160278e-01 -2.886073887348175049e-01 3.748713433742523193e-01 2.186831831932067871e-01 7.245292514562606812e-02 9.930687397718429565e-02 4.500044137239456177e-02 2.086428552865982056e-02 5.800567567348480225e-02 2.937191426753997803e-01 1.837569475173950195e-01 2.844182848930358887e-01 -1.503358334302902222e-01
3.505263924598693848e-01 1.654691249132156372e-01 -1.579889655113220215e-01 3.574532270431518555e-02 -1.402350328862667084e-02 -1.968593709170818329e-02 -1.783070266246795654e-01 1.987974196672439575e-01 -3.677350878715515137e-01 2.427456825971603394e-01 9.395900368690490723e-02 1.040953546762466431e-01 -1.329370657913386822e-03 1.748000085353851318e-01 -2.586450241506099701e-02 -1.187013834714889526e-02 1.380265802145004272e-01 2.444739788770675659e-01 -1.534389257431030273e-01 6.702521443367004395e-02 -9.846685081720352173e-02 1.060905605554580688e-01 -1.429912000894546509e-01 1.105565428733825684e-01 2.082343697547912598e-01 3.260401487350463867e-01 1.796939671039581299e-01 -3.606936931610107422e-01 7.290562242269515991e-02 6.455238163471221924e-02 -1.552350372076034546e-01 -1.791524887084960938e-02
4.164969325065612793e-01 -7.295506447553634644e-02 -5.300969816744327545e-03 1.968900412321090698e-01 2.981811463832855225e-01 2.031304091215133667e-01 -1.586387157440185547e-01 -2.186720967292785645e-01 -4.225055873394012451e-01 3.382002562284469604e-02 -6.137683521956205368e-04 2.297625690698623657e-01 -1.865903437137603760e-01 -1.493317484855651855e-01 2.503193914890289307e-01 -2.360289692878723145e-01 1.939232796430587769e-01 9.712015092372894287e-02 -6.386800110340118408e-02 9.325473755598068237e-02 -1.302982270717620850e-01 4.800055176019668579e-02 -1.823350042104721069e-01 8.609025180339813232e-02 1.820796541869640350e-02 1.321684122085571289e-01 4.833596199750900269e-02 6.071867048740386963e-02 -7.783499360084533691e-02 -4.126744717359542847e-02 -1.031843125820159912e-01 9.664544463157653809e-02
1.660288274288177490e-01 1.874012686312198639e-02 -3.822697326540946960e-02 4.905912280082702637e-02 3.482436239719390869e-01 2.873789072036743164e-01 3.052509762346744537e-02 -7.496981322765350342e-02 -1.809649914503097534e-01 3.294850513339042664e-02 1.182698681950569153e-01 2.316832728683948517e-02 -1.350006610155105591e-01 6.457311660051345825e-02 -1.990343481302261353e-01 -3.884369432926177979e-01 5.495359003543853760e-02 -1.693786866962909698e-02 -9.485276043415069580e-02 2.331311106681823730e-01 -3.410310447216033936e-01 1.446607112884521484e-01 -2.103656157851219177e-02 2.376139909029006958e-01 2.831230163574218750e-01 -2.023339867591857910e-01 -2.878614701330661774e-02 -1.240836456418037415e-01 -1.526052504777908325e-01 -1.403162330389022827e-01 -1.705400496721267700e-01 -1.624241173267364502e-01
4.353832006454467773e-01 1.812122464179992676e-01 9.922552853822708130e-02 1.930893808603286743e-01 2.957130596041679382e-02 1.681140512228012085e-01 1.353315263986587524e-01 -3.927258402109146118e-02 7.442434877157211304e-02 1.970887482166290283e-01 -1.254270076751708984e-01 1.293673515319824219e-01 2.208686172962188721e-01 -3.378105908632278442e-02 -5.563158541917800903e-02 -1.472626924514770508e-01 9.143288433551788330e-02 9.617532044649124146e-02 -1.887392401695251465e-01 -2.999217808246612549e-02 -3.457876145839691162e-01 3.614462912082672119e-02 -1.294191777706146240e-01 1.003608554601669312e-01 1.851548999547958374e-01 3.692181706428527832e-01 -9.880071505904197693e-03 -1.611445099115371704e-01 2.847090065479278564e-01 -1.495273113250732422e-01 1.432646661996841431e-01 -8.650840073823928833e-02
3.729729354381561279e-01 5.324200540781021118e-02 -1.038470193743705750e-01 2.556995749473571777e-01 7.970831543207168579e-02 -8.288035541772842407e-02 -3.123480081558227539e-01 -1.830251812934875488e-01 -2.882272601127624512e-01 2.486046217381954193e-02 -6.119764596223831177e-02 5.257108248770236969e-03 2.766390740871429443e-01 -1.608341485261917114e-01 -3.074060976505279541e-01 -6.282040476799011230e-02 1.321908645331859589e-02 -8.159749209880828857e-02 -4.175439476966857910e-02 2.550260722637176514e-01 -1.620404273271560669e-01 2.034605741500854492e-01 -3.291601240634918213e-01 -3.179780393838882446e-02 -5.823329836130142212e-02 6.185255572199821472e-02 1.595964580774307251e-01 1.220528781414031982e-01 -1.384445466101169586e-03 -2.231081575155258179e-01 -3.563815727829933167e-02 -6.403140723705291748e-03
9.848491847515106201e-02 3.520436286926269531e-01 8.092516660690307617e-02 -1.520834118127822876e-01 1.616762876510620117e-01 -3.947820514440536499e-02 2.696644747629761696e-03 -3.989025056362152100e-01 1.015472635626792908e-01 1.742120832204818726e-01 3.149934858083724976e-02 8.545166999101638794e-02 1.023360248655080795e-02 1.984275579452514648e-01 5.794961005449295044e-02 8.020079880952835083e-02 -4.512479901313781738e-02 4.944585263729095459e-02 1.441919337958097458e-02 3.550461232662200928e-01 -4.705969989299774170e-01 2.096269428730010986e-01 7.741975784301757812e-02 -1.825612634420394897e-01 3.028052113950252533e-02 1.154675930738449097e-01 -2.248253487050533295e-02 -1.496625244617462158e-01 2.433590888977050781e-01 -3.638321533799171448e-02 -4.252056032419204712e-02 -1.290406286716461182e-01
2.314114570617675781e-01 4.125580564141273499e-02 3.614469990134239197e-02 1.767499931156635284e-02 -1.983384639024734497e-01 1.746939867734909058e-01 8.245486766099929810e-02 -1.678764224052429199e-01 -2.861617505550384521e-02 1.577473580837249756e-01 -1.304955035448074341e-01 -1.957167685031890869e-01 -6.873268634080886841e-02 3.884068429470062256e-01 -7.697728276252746582e-02 -1.290822476148605347e-01 1.835116371512413025e-02 -9.215923398733139038e-02 -1.728092133998870850e-01 2.098669409751892090e-01 -4.300283789634704590e-01 2.925107479095458984e-01 5.817120894789695740e-02 7.150106877088546753e-02 1.943551748991012573e-01 1.674482785165309906e-02 -2.769807577133178711e-01 -8.107662945985794067e-02 2.592418193817138672e-01 9.628557413816452026e-02 1.078456565737724304e-01 8.892261981964111328e-02
2.539271414279937744e-01 -5.646917968988418579e-02 -8.440162241458892822e-02 3.072807490825653076e-01 1.631739735603332520e-01 -1.914139688014984131e-01 -2.615732252597808838e-01 -1.449784785509109497e-01 -1.053920909762382507e-01 1.981562003493309021e-02 4.792542383074760437e-02 -1.406292021274566650e-01 1.707832366228103638e-01 1.470179576426744461e-02 3.725965321063995361e-02 3.029040992259979248e-01 1.174565330147743225e-01 -1.361357867717742920e-01 -1.355898473411798477e-02 1.676325052976608276e-01 -1.662431359291076660e-01 7.497698813676834106e-02 -2.824063301086425781e-01 4.557709395885467529e-02 4.318064451217651367e-01 1.442240625619888306e-01 8.378882706165313721e-02 2.073965370655059814e-01 2.409404516220092773e-01 -2.097837440669536591e-02 -1.331265866756439209e-01 -1.130410358309745789e-01
2.077889740467071533e-01 6.496649980545043945e-02 -2.050727903842926025e-01 -5.727341026067733765e-02 1.704098135232925415e-01 7.884167134761810303e-02 1.031525954604148865e-01 -4.322551786899566650e-01 -1.252854615449905396e-01 1.050087623298168182e-02 7.550512999296188354e-02 -1.058692019432783127e-02 -6.145863234996795654e-02 2.222813516855239868e-01 -2.261445671319961548e-01 -1.782625019550323486e-01 -2.511096298694610596e-01 -1.503732651472091675e-01 -1.437139958143234253e-01 4.193747341632843018e-01 -1.860196441411972046e-01 -1.197670847177505493e-01 -2.332137078046798706e-01 2.404094487428665161e-01 8.579246699810028076e-02 1.005400903522968292e-02 -5.982147902250289917e-02 -1.124425679445266724e-01 1.193601489067077637e-01 5.674183741211891174e-02 -1.780488938093185425e-01 -2.492994815111160278e-02
3.048122674226760864e-02 1.129480898380279541e-01 7.008073851466178894e-03 -4.416097328066825867e-02 -4.616973549127578735e-02 7.814780622720718384e-02 1.397268474102020264e-02 -2.689615190029144287e-01 5.022762715816497803e-02 1.899954676628112793e-01 1.179487705230712891e-01 -8.338566869497299194e-02 -1.290715634822845459e-01 1.271796673536300659e-01 -6.916376948356628418e-02 -3.298668265342712402e-01 -6.541281938552856445e-02 -1.018720194697380066e-01 3.923385590314865112e-02 4.493720829486846924e-01 -2.712580561637878418e-01 8.055712282657623291e-02 -4.495206475257873535e-01 2.269917875528335571e-01 1.327502280473709106e-01 -6.219635531306266785e-02 1.344869136810302734e-01 -5.900838971138000488e-02 2.313392013311386108e-01 5.609814077615737915e-03 5.379234207794070244e-04 -2.218535840511322021e-01
2.501938343048095703e-01 1.047197580337524414e-01 1.060826331377029419e-01 3.010738492012023926e-01 1.180579960346221924e-01 -9.627747535705566406e-02 1.794856972992420197e-02 -6.067631766200065613e-02 2.461697347462177277e-02 1.214699596166610718e-01 1.934939920902252197e-01 -1.362507194280624390e-01 1.230300217866897583e-01 2.003581821918487549e-02 -2.477882802486419678e-01 -3.902168199419975281e-02 -5.709435325115919113e-03 1.437419652938842773e-01 4.093690961599349976e-02 2.350343167781829834e-01 -3.037591278553009033e-01 3.129169642925262451e-01 -1.843422651290893555e-01 3.343814313411712646e-01 2.536645233631134033e-01 1.659067124128341675e-01 -1.817491203546524048e-01 -3.919056430459022522e-02 1.940951198339462280e-01 7.030913978815078735e-02 2.145726233720779419e-01 1.371657848358154297e-01
3.844386041164398193e-01 6.249491870403289795e-02 -6.707350909709930420e-02 1.962599605321884155e-01 1.634208858013153076e-01 1.060294881463050842e-01 -1.825931295752525330e-02 -2.656430602073669434e-01 1.681660860776901245e-01 1.729777008295059204e-01 -6.254955660551786423e-03 2.588490247726440430e-01 4.610882699489593506e-02 -8.629513531923294067e-02 -2.421350777149200439e-01 -1.765898168087005615e-01 -1.239906772971153259e-01 -1.177456527948379517e-01 -2.568359375000000000e-01 2.471234649419784546e-02 -1.547225713729858398e-01 1.531107723712921143e-01 -3.030382394790649414e-01 1.706211864948272705e-01 2.649803459644317627e-01 -1.644456535577774048e-01 -8.842210285365581512e-03 1.010118238627910614e-02 3.291209340095520020e-01 1.633864827454090118e-02 -2.700375206768512726e-02 -3.023374080657958984e-02
3.551314771175384521e-01 -3.215964734554290771e-01 1.226379871368408203e-01 -4.046044871211051941e-02 -8.074042201042175293e-02 9.930031374096870422e-03 1.801940649747848511e-01 7.593587040901184082e-02 -2.956395447254180908e-01 -1.673627644777297974e-01 -1.300878822803497314e-01 9.418170899152755737e-02 2.164346873760223389e-01 1.908855587244033813e-01 -3.556283414363861084e-01 -1.746182143688201904e-02 4.374463856220245361e-02 -8.330677449703216553e-02 6.267001479864120483e-02 2.121138721704483032e-01 -2.467510849237442017e-01 2.260632663965225220e-01 -1.830874532461166382e-01 1.120492629706859589e-02 -3.457260131835937500e-02 1.014598682522773743e-01 6.962996721267700195e-02 9.927298128604888916e-02 3.370507955551147461e-01 2.166911214590072632e-02 -1.147053167223930359e-01 -2.879251353442668915e-02
2.827894389629364014e-01 -5.195217579603195190e-02 4.051953554153442383e-02 -7.202773541212081909e-02 2.949993014335632324e-01 1.466531753540039062e-01 1.959457248449325562e-02 -1.646426469087600708e-01 -2.487937361001968384e-01 -2.398272790014743805e-02 7.006351649761199951e-02 -1.033049169927835464e-02 -7.471317052841186523e-02 1.200644448399543762e-01 -2.363590300083160400e-01 -1.512022614479064941e-01 -5.039504170417785645e-02 -4.235786944627761841e-02 -2.775328755378723145e-01 1.759304106235504150e-01 -1.757231205701828003e-01 9.495666623115539551e-02 -3.186566829681396484e-01 1.648600697517395020e-01 1.710402518510818481e-01 -1.327151954174041748e-01 -1.892167888581752777e-02 -3.427627980709075928e-01 2.834210917353630066e-02 2.333017140626907349e-01 -2.911954224109649658e-01 -1.503252089023590088e-01
3.411734104156494141e-01 -1.738469451665878296e-01 -5.388918891549110413e-02 9.715612046420574188e-03 1.831012815237045288e-01 -1.098058000206947327e-01 -2.333557754755020142e-01 -1.488982588052749634e-01 1.340259164571762085e-01 3.573691705241799355e-03 5.911752581596374512e-02 1.933310776948928833e-01 -1.205753982067108154e-01 2.570969164371490479e-01 -2.301607429981231689e-01 1.002274230122566223e-01 -9.261038154363632202e-02 2.175577729940414429e-01 -6.575044989585876465e-02 1.416088640689849854e-01 -2.050667852163314819e-01 1.850299686193466187e-01 -2.185593843460083008e-01 -7.389980554580688477e-02 1.614798903465270996e-01 -2.431361228227615356e-01 -4.785497114062309265e-02 2.270123213529586792e-01 3.247850239276885986e-01 1.489610075950622559e-01 -2.209663838148117065e-01 1.864432916045188904e-02
1.925481557846069336e-01 1.667283326387405396e-01 -5.086534097790718079e-02 1.462332457304000854e-01 2.645002007484436035e-01 2.661240696907043457e-01 -1.243866309523582458e-01 -3.713968992233276367e-01 -1.015755310654640198e-01 -1.119343787431716919e-01 1.476666331291198730e-01 4.344922304153442383e-02 1.722600758075714111e-01 2.255672812461853027e-01 -2.097566574811935425e-01 -1.450313776731491089e-01 6.557012349367141724e-02 1.132842600345611572e-01 -1.092821881175041199e-01 1.527145653963088989e-01 -1.645739078521728516e-01 1.082446724176406860e-01 -4.799497127532958984e-02 1.332730799913406372e-01 3.033591806888580322e-01 -2.438520789146423340e-01 1.597635298967361450e-01 -1.393201500177383423e-01 -5.050135776400566101e-02 -2.391695380210876465e-01 -1.907143592834472656e-01 -1.450027227401733398e-01
7.440956681966781616e-02 2.838655002415180206e-02 -8.103454858064651489e-02 -2.738730907440185547e-01 -3.307754918932914734e-02 2.585484683513641357e-01 -5.355581268668174744e-02 -4.947328269481658936e-01 1.233159191906452179e-02 1.265468299388885498e-01 1.300174146890640259e-01 1.147716888226568699e-03 -2.665588259696960449e-02 1.690291762351989746e-01 -2.251935452222824097e-01 2.072377502918243408e-02 1.361320316791534424e-01 6.711572408676147461e-02 4.686558246612548828e-02 1.751590222120285034e-01 -2.545358240604400635e-01 2.241436541080474854e-01 -2.248556762933731079e-01 2.204667627811431885e-01 2.778881490230560303e-01 -1.714420914649963379e-01 1.165179461240768433e-01 -1.295479983091354370e-01 -1.661104857921600342e-01 6.579385697841644287e-02 -1.158299073576927185e-01 -1.749270260334014893e-01
2.503410279750823975e-01 1.491846889257431030e-01 4.493163898587226868e-03 1.968172006309032440e-02 1.037400290369987488e-01 1.462043970823287964e-01 -1.145517453551292419e-01 -3.010603785514831543e-01 -2.125501036643981934e-01 -2.479341477155685425e-01 -3.783378005027770996e-02 3.114803880453109741e-02 6.228048354387283325e-02 2.496441304683685303e-01 9.835324250161647797e-03 -1.513603925704956055e-01 2.130644917488098145e-01 2.045411914587020874e-01 -1.730035245418548584e-01 8.234943449497222900e-02 -1.441475301980972290e-01 5.404780060052871704e-02 2.089389599859714508e-02 7.944189012050628662e-02 4.312005341053009033e-01 -3.386559486389160156e-01 -4.424165561795234680e-02 -2.103384286165237427e-01 5.426702275872230530e-02 -1.482034921646118164e-01 -2.281499952077865601e-01 4.832088202238082886e-02
2.591677308082580566e-01 1.650471985340118408e-01 -9.545888006687164307e-02 1.065388694405555725e-01 -6.343984603881835938e-02 1.780645102262496948e-01 -1.005057319998741150e-01 -2.248578071594238281e-01 6.374464184045791626e-02 -1.549399346113204956e-01 1.863063126802444458e-02 -1.724595427513122559e-01 1.377810537815093994e-02 -1.212816312909126282e-01 6.403838284313678741e-03 -1.853535771369934082e-01 1.911211013793945312e-02 1.612377315759658813e-01 -2.351183593273162842e-01 4.846070706844329834e-01 -2.862688302993774414e-01 2.452927455306053162e-02 -4.544988572597503662e-01 1.157002896070480347e-01 -5.274181813001632690e-02 -5.138777941465377808e-02 6.489057093858718872e-02 -1.080434396862983704e-01 1.315755546092987061e-01 -9.267716854810714722e-02 1.110289171338081360e-01 -5.243382230401039124e-02
2.157370448112487793e-01 7.929824292659759521e-03 1.691681146621704102e-01 -2.213096618652343750e-02 1.296573411673307419e-02 -2.345397323369979858e-02 1.030183434486389160e-01 -8.200033754110336304e-02 -1.797735095024108887e-01 2.513000667095184326e-01 -2.816115319728851318e-01 -2.574397325515747070e-01 1.362023800611495972e-01 -3.755413368344306946e-02 7.114895433187484741e-02 -2.183022499084472656e-01 -1.145734451711177826e-02 -1.746024787425994873e-01 -3.358671665191650391e-01 2.553957700729370117e-01 -4.712803363800048828e-01 3.250097930431365967e-01 -3.302381932735443115e-02 6.617003679275512695e-02 1.075337380170822144e-01 8.100825548171997070e-02 -2.503642253577709198e-02 6.133178249001502991e-03 4.760389029979705811e-02 -1.001046448945999146e-01 1.426933333277702332e-03 -1.398778259754180908e-01
2.442201524972915649e-01 1.969179511070251465e-01 -6.219010427594184875e-02 -2.905168235301971436e-01 -4.743471369147300720e-02 1.256270855665206909e-01 1.393875181674957275e-01 -2.839906513690948486e-01 1.768137328326702118e-02 4.744451027363538742e-03 1.957125514745712280e-01 -1.218152139335870743e-02 -5.600144714117050171e-02 3.528256714344024658e-02 -8.436588197946548462e-02 -8.928729593753814697e-02 4.221194237470626831e-02 -9.223275631666183472e-02 -2.193404287099838257e-01 3.476687669754028320e-01 -9.920441359281539917e-02 4.003301262855529785e-01 -2.621977329254150391e-01 1.122312843799591064e-01 3.116762042045593262e-01 6.132223829627037048e-02 4.628923535346984863e-02 -6.316667050123214722e-02 8.152035623788833618e-02 2.590426802635192871e-01 -1.551965773105621338e-01 3.675478696823120117e-02
2.974098920822143555e-01 -1.525384038686752319e-01 -1.309274882078170776e-02 -4.893744364380836487e-02 1.598035544157028198e-01 1.615188568830490112e-01 -2.443583682179450989e-02 6.592481583356857300e-02 -9.562771767377853394e-02 -1.682054400444030762e-01 2.479728758335113525e-01 4.870010539889335632e-02 4.146353900432586670e-02 2.393862605094909668e-01 -2.731858193874359131e-01 -3.617189452052116394e-02 3.494311496615409851e-02 -1.076334416866302490e-01 -7.663349062204360962e-02 1.068531647324562073e-01 -3.761574923992156982e-01 8.393516391515731812e-02 -2.745051383972167969e-01 1.048320829868316650e-01 4.175543189048767090e-01 -1.502055823802947998e-01 5.633451417088508606e-02 -2.913810908794403076e-01 -1.014183387160301208e-01 -1.553410887718200684e-01 -8.473435789346694946e-02 -3.626918792724609375e-02
2.574315369129180908e-01 2.305820137262344360e-01 8.875261247158050537e-02 3.202655017375946045e-01 3.452627956867218018e-01 -2.364546619355678558e-02 -2.219830006361007690e-01 -2.505565620958805084e-02 -1.294340640306472778e-01 3.527887165546417236e-02 -5.126607790589332581e-02 -2.288011163473129272e-01 -1.917574256658554077e-01 2.289250642061233521e-01 1.065757349133491516e-01 -3.812770172953605652e-02 1.193566992878913879e-01 -1.560795214027166367e-02 -1.435168087482452393e-01 3.366037905216217041e-01 -1.264974772930145264e-01 2.721012532711029053e-01 -1.468210667371749878e-01 3.746294649317860603e-03 4.730295017361640930e-02 2.434668540954589844e-01 2.084256857633590698e-01 3.081074915826320648e-02 -1.488805115222930908e-01 -1.687026172876358032e-01 -8.883124589920043945e-02 -3.251541033387184143e-02
2.143956571817398071e-01 -6.586988270282745361e-02 6.726509332656860352e-02 8.662621676921844482e-02 3.221254348754882812e-01 1.571200191974639893e-01 -1.303200870752334595e-01 -3.069821298122406006e-01 -7.964608259499073029e-03 -2.332406789064407349e-01 -8.630917966365814209e-02 5.926581472158432007e-02 -4.826561734080314636e-02 5.633106082677841187e-02 -7.397541403770446777e-02 -5.550288781523704529e-02 7.767868041992187500e-02 2.201984524726867676e-01 -5.856991931796073914e-02 4.542549550533294678e-01 -2.306544035673141479e-01 2.914453744888305664e-01 8.564183115959167480e-02 2.206047624349594116e-01 2.905003260821104050e-03 2.521184086799621582e-01 1.215681955218315125e-01 -1.669882684946060181e-01 -1.855520606040954590e-01 -7.518162578344345093e-02 1.100834533572196960e-01 -4.041907191276550293e-02
1.688665747642517090e-01 -1.526457071304321289e-01 -1.890858858823776245e-01 -2.289957106113433838e-01 2.891684472560882568e-01 3.823819104582071304e-03 -3.239114582538604736e-01 -2.792516648769378662e-01 1.387442797422409058e-01 2.828781008720397949e-01 -1.067647859454154968e-01 1.914334297180175781e-01 -2.005978720262646675e-03 1.811515539884567261e-01 -2.271425724029541016e-01 2.254296243190765381e-01 -1.783495582640171051e-02 3.405569121241569519e-02 1.831064224243164062e-01 3.016081452369689941e-01 -1.800885051488876343e-01 6.927672028541564941e-02 -2.457668930292129517e-01 -3.329029679298400879e-02 2.233776897192001343e-01 -2.927590534090995789e-02 -7.814010232686996460e-02 -6.700530648231506348e-03 2.370749716646969318e-04 -1.577969044446945190e-01 2.921142056584358215e-02 -5.947618559002876282e-02
4.063602983951568604e-01 -1.500873593613505363e-03 -9.642489999532699585e-02 -1.066248491406440735e-01 -2.050402462482452393e-01 -5.016904696822166443e-02 1.795296818017959595e-01 6.609607487916946411e-02 2.324677258729934692e-02 3.297159075736999512e-01 3.067281283438205719e-02 2.203525602817535400e-01 -1.096195913851261139e-02 1.706037968397140503e-01 5.490025505423545837e-02 9.178443253040313721e-02 1.449288874864578247e-01 1.926224827766418457e-01 -3.453378379344940186e-02 3.006049096584320068e-01 -4.276661872863769531e-01 2.985414117574691772e-02 -5.388702079653739929e-02 1.883402839303016663e-02 1.248895451426506042e-01 1.955208331346511841e-01 -1.302963048219680786e-01 1.523845642805099487e-01 1.061831563711166382e-01 -9.789116680622100830e-02 -7.384360581636428833e-02 -2.767399251461029053e-01
3.429488539695739746e-01 -5.149335786700248718e-02 1.201932355761528015e-01 8.755984157323837280e-02 -9.730273485183715820e-02 -1.700896322727203369e-01 -2.164631634950637817e-01 -2.805489897727966309e-01 -1.995534002780914307e-01 1.235849708318710327e-01 -8.610793203115463257e-02 1.283530443906784058e-01 1.432473808526992798e-01 1.150242537260055542e-01 -5.250444263219833374e-02 -1.593542844057083130e-01 5.845940485596656799e-02 -8.698909729719161987e-02 -8.542311936616897583e-02 7.730697095394134521e-02 -3.114851117134094238e-01 3.433165550231933594e-01 6.096863374114036560e-02 1.318146735429763794e-01 1.703689694404602051e-01 7.751984149217605591e-02 2.591846138238906860e-02 8.731928467750549316e-02 2.873544692993164062e-01 2.141779214143753052e-01 3.288515508174896240e-01 -1.123170033097267151e-01
1.933317482471466064e-01 -4.172828793525695801e-02 -2.273800671100616455e-01 -5.976384133100509644e-02 3.846688941121101379e-02 2.504850625991821289e-01 -1.983893662691116333e-02 -1.518543958663940430e-01 -8.926028758287429810e-02 -1.068329736590385437e-01 1.016612946987152100e-01 -2.380470335483551025e-01 5.651111155748367310e-02 2.941508293151855469e-01 -2.784729897975921631e-01 -1.742436438798904419e-01 2.086916714906692505e-01 -1.184824258089065552e-01 -1.533393710851669312e-01 2.172261849045753479e-02 -2.457153797149658203e-01 1.258243769407272339e-01 -2.306316196918487549e-01 2.003267258405685425e-01 4.205827116966247559e-01 -3.381969034671783447e-02 3.180231899023056030e-02 -6.810339540243148804e-02 -1.207211520522832870e-03 -2.724205553531646729e-01 -1.558319479227066040e-01 2.526587620377540588e-02
4.425903260707855225e-01 -1.023513451218605042e-01 -1.032122150063514709e-01 2.544619441032409668e-01 1.295856684446334839e-01 -1.423334050923585892e-02 -2.708430886268615723e-01 -3.333891630172729492e-01 -2.466136068105697632e-01 -8.077090233564376831e-02 2.311455607414245605e-01 -1.982881501317024231e-02 -2.241651713848114014e-01 -1.077781096100807190e-01 6.920275092124938965e-02 -1.944215148687362671e-01 1.323076337575912476e-01 3.218233585357666016e-01 3.270739316940307617e-02 3.136147186160087585e-02 -1.816806644201278687e-01 -5.996919795870780945e-02 1.602155864238739014e-01 1.918157935142517090e-02 2.318060249090194702e-01 3.320883959531784058e-02 -8.064042776823043823e-02 6.603960692882537842e-02 -3.437120839953422546e-02 -1.651107668876647949e-01 1.055987626314163208e-01 -7.186096627265214920e-03
3.844886720180511475e-01 5.999335646629333496e-02 -1.163113415241241455e-01 -2.809143066406250000e-01 1.988936364650726318e-01 -1.512369066476821899e-01 1.278257817029953003e-01 -1.108579784631729126e-01 -5.232354160398244858e-03 -4.539006948471069336e-02 -6.706829369068145752e-02 1.481125652790069580e-01 -5.696469545364379883e-02 -1.003784388303756714e-01 -9.370153397321701050e-02 7.486475259065628052e-02 -1.645436733961105347e-01 2.410423383116722107e-02 -1.492506861686706543e-01 1.343951821327209473e-01 -5.598288774490356445e-01 1.123726665973663330e-01 3.931998834013938904e-02 -4.160442855209112167e-03 1.318072974681854248e-01 1.341000497341156006e-01 2.255965471267700195e-01 1.334652304649353027e-01 -7.335686683654785156e-02 -1.251685619354248047e-01 -2.027859836816787720e-01 -2.168250530958175659e-01
3.453586101531982422e-01 -1.052254587411880493e-01 7.788702100515365601e-02 8.360286802053451538e-02 -5.462475493550300598e-02 3.014992475509643555e-01 1.546468585729598999e-01 7.839374989271163940e-02 -8.233658969402313232e-02 -7.387117948383092880e-03 1.488786889240145683e-03 2.083019763231277466e-01 -3.187435120344161987e-02 -2.815836481750011444e-02 1.739159077405929565e-01 -1.080187857151031494e-01 2.569059468805789948e-02 7.906733453273773193e-02 5.628257989883422852e-02 1.810650825500488281e-01 -3.899337053298950195e-01 3.353565037250518799e-01 -1.107996031641960144e-01 -2.438130378723144531e-01 2.004704326391220093e-01 2.840695977210998535e-01 -9.365791827440261841e-02 2.394637465476989746e-01 2.123084813356399536e-01 -1.072765067219734192e-01 -2.070575766265392303e-02 -1.248790398240089417e-01
3.567775189876556396e-01 2.292716801166534424e-01 1.335543394088745117e-02 1.777317672967910767e-01 4.563049376010894775e-01 3.286933302879333496e-01 -1.722032725811004639e-01 -1.906418502330780029e-01 1.237051934003829956e-01 1.018364056944847107e-01 6.330212950706481934e-02 1.398353129625320435e-01 -3.354063257575035095e-02 1.228711009025573730e-01 -9.537961333990097046e-02 5.334887537173926830e-04 1.218811422586441040e-01 1.905767470598220825e-01 -9.309947490692138672e-02 -4.306432791054248810e-03 -1.218317449092864990e-01 1.663685888051986694e-01 -5.481376871466636658e-02 9.290989488363265991e-02 1.669060885906219482e-01 -3.338699415326118469e-02 -4.860015586018562317e-02 2.967949807643890381e-01 2.276728302240371704e-02 -2.400441616773605347e-01 -1.736258715391159058e-01 -9.922319650650024414e-02
2.861742973327636719e-01 2.773968577384948730e-01 6.535676121711730957e-02 2.303969562053680420e-01 1.946910619735717773e-01 4.089833796024322510e-01 -1.697753518819808960e-01 -2.959327995777130127e-01 3.098857961595058441e-02 -3.195518627762794495e-02 9.778919070959091187e-02 1.961248070001602173e-01 3.955508768558502197e-02 9.776755236089229584e-03 -2.009956836700439453e-01 -1.532425230834633112e-04 2.462920397520065308e-01 1.789503544569015503e-01 9.384057484567165375e-03 1.278510391712188721e-01 -1.172855421900749207e-01 2.189691960811614990e-01 9.795724600553512573e-02 1.217844858765602112e-01 1.909614503383636475e-01 -1.301342546939849854e-01 5.957587435841560364e-02 2.171593159437179565e-01 5.942608043551445007e-02 -1.257671564817428589e-01 -2.220147997140884399e-01 -4.653094336390495300e-02
4.039502143859863281e-01 -9.533105418086051941e-03 -3.953378647565841675e-02 1.914297193288803101e-01 -2.289824374020099640e-02 5.211221054196357727e-02 -2.152318060398101807e-01 -2.542263567447662354e-01 -2.542099356651306152e-01 2.493601664900779724e-02 9.267099201679229736e-03 5.233441293239593506e-02 8.963648229837417603e-02 -9.907593578100204468e-02 8.395946025848388672e-02 -4.944341629743576050e-02 -4.309738427400588989e-02 -1.611342579126358032e-01 3.412852883338928223e-01 4.125512838363647461e-01 -2.160009592771530151e-01 2.441101670265197754e-01 3.043494187295436859e-02 1.191202551126480103e-01 1.368566602468490601e-01 5.209773778915405273e-02 1.270614862442016602e-01 1.055316347628831863e-02 9.940468706190586090e-03 1.986995786428451538e-01 2.750940322875976562e-01 -1.003119163215160370e-02
1.773025840520858765e-01 3.840981051325798035e-02 4.299888759851455688e-02 -9.552872180938720703e-02 1.650350391864776611e-01 2.379466295242309570e-01 -1.639781445264816284e-01 -5.455396771430969238e-01 -5.044878274202346802e-02 -5.242925137281417847e-02 5.923146381974220276e-02 -1.826827377080917358e-01 -9.958112239837646484e-02 1.896055191755294800e-01 -1.817255616188049316e-01 -8.229029923677444458e-02 -1.869182139635086060e-01 3.006026521325111389e-02 2.516513504087924957e-02 1.359944492578506470e-01 -2.679624557495117188e-01 8.361330628395080566e-02 -6.070742011070251465e-02 1.036101505160331726e-01 2.131586670875549316e-01 -1.437523365020751953e-01 1.759002953767776489e-01 -1.262221336364746094e-01 -1.620426774024963379e-01 -1.160666123032569885e-01 -6.743090599775314331e-02 -3.383530080318450928e-01
3.483690023422241211e-01 3.720207810401916504e-01 -1.171749010682106018e-01 2.254094555974006653e-02 -9.604491293430328369e-02 1.808990091085433960e-01 1.801777482032775879e-01 -2.106263637542724609e-01 1.853807568550109863e-01 -7.204916328191757202e-02 3.373152343556284904e-03 -1.402308791875839233e-01 1.386511772871017456e-01 -8.941442519426345825e-02 -8.128233253955841064e-03 -1.909972727298736572e-01 1.198682114481925964e-01 9.955899417400360107e-02 -1.555313915014266968e-01 1.511259526014328003e-01 -1.398644447326660156e-01 1.379716992378234863e-01 -1.027366667985916138e-01 1.919825226068496704e-01 3.070422410964965820e-01 1.935330927371978760e-01 9.356089681386947632e-02 -1.635427325963973999e-01 2.678838670253753662e-01 2.553983218967914581e-02 -2.922363281250000000e-01 -4.313680529594421387e-02
2.686418592929840088e-01 9.562300518155097961e-03 1.004627272486686707e-01 1.160356029868125916e-01 9.197615087032318115e-02 2.212490588426589966e-01 3.206870332360267639e-02 -1.162862256169319153e-01 8.904343843460083008e-02 2.423203922808170319e-02 2.047388255596160889e-01 3.957049846649169922e-01 1.316224634647369385e-01 5.738967098295688629e-03 -5.186372995376586914e-02 -4.929739236831665039e-02 2.064687013626098633e-01 3.534938022494316101e-02 -3.289597481489181519e-02 2.761826813220977783e-01 -4.681575596332550049e-01 -1.035524532198905945e-01 -3.071922995150089264e-02 -1.834464520215988159e-01 6.217805668711662292e-02 -2.042660713195800781e-01 -4.299484193325042725e-02 6.120381876826286316e-02 1.251789927482604980e-01 -1.498647034168243408e-01 -1.897988319396972656e-01 -3.027560114860534668e-01
4.105176627635955811e-01 -8.919076994061470032e-03 7.566801458597183228e-02 -3.058541007339954376e-02 -1.112911999225616455e-01 4.543296992778778076e-02 1.388494074344635010e-01 -1.525983363389968872e-01 -5.391022935509681702e-02 -1.435272544622421265e-01 -6.770731508731842041e-02 -2.424330562353134155e-01 -9.429928660392761230e-02 6.340277940034866333e-02 -2.029003649950027466e-01 7.844941690564155579e-03 1.969498023390769958e-02 2.668644189834594727e-01 1.661271415650844574e-02 2.542731761932373047e-01 -1.200456321239471436e-01 9.344566613435745239e-02 -4.178420007228851318e-01 -5.825937911868095398e-02 4.364027082920074463e-01 2.169728577136993408e-01 -6.276265531778335571e-02 3.397504240274429321e-02 -1.030145213007926941e-01 -1.050252243876457214e-01 7.061869651079177856e-02 -1.407147049903869629e-01
2.582637965679168701e-01 1.799472868442535400e-01 1.185641288757324219e-01 -7.260984182357788086e-02 3.946024477481842041e-01 3.177147731184959412e-02 -5.717124789953231812e-02 -2.539522647857666016e-01 -8.719664812088012695e-02 -1.907467544078826904e-01 1.324134618043899536e-01 1.629500240087509155e-01 -2.489752322435379028e-02 -2.192182987928390503e-01 -1.432608813047409058e-01 -2.151428908109664917e-02 3.415850177407264709e-02 -1.404982954263687134e-01 -3.260606527328491211e-01 1.765125989913940430e-01 -2.294350564479827881e-01 1.881276369094848633e-01 -6.004311144351959229e-02 1.473925914615392685e-02 2.413964271545410156e-01 1.432674080133438110e-01 2.323673367500305176e-01 8.368875086307525635e-02 -1.005987003445625305e-01 -1.226280108094215393e-01 -2.095123380422592163e-01 -2.007202059030532837e-01
3.749121725559234619e-01 2.547396123409271240e-01 -8.043198287487030029e-02 1.937997341156005859e-01 3.381632864475250244e-01 2.478704154491424561e-01 -1.935610771179199219e-01 -4.601561129093170166e-01 5.352233350276947021e-02 1.226977482438087463e-01 9.013865888118743896e-02 -1.281627546995878220e-02 -2.278421632945537567e-02 2.229384928941726685e-01 -9.073849767446517944e-02 5.703438818454742432e-02 1.109050139784812927e-01 6.551118195056915283e-02 -2.908586524426937103e-02 3.346566855907440186e-02 -1.638801246881484985e-01 2.319953292608261108e-01 9.626659750938415527e-02 -7.880184799432754517e-02 7.048045098781585693e-02 7.941174320876598358e-03 -1.230652257800102234e-01 6.880348920822143555e-02 -1.929057203233242035e-02 -2.603965103626251221e-01 -1.493325680494308472e-01 8.660417050123214722e-02
3.543534874916076660e-01 4.178549163043498993e-03 6.118437647819519043e-02 -5.359962210059165955e-02 2.647368907928466797e-01 1.168553903698921204e-01 -5.524634197354316711e-02 -7.312415540218353271e-02 -2.521988153457641602e-01 -5.263099446892738342e-02 2.588811218738555908e-01 3.571337834000587463e-02 -5.156032741069793701e-02 3.005086183547973633e-01 -1.301923096179962158e-01 -1.239196807146072388e-01 9.746424108743667603e-02 7.961256802082061768e-02 -7.710441946983337402e-02 2.209684848785400391e-01 -2.355818450450897217e-02 1.775763928890228271e-02 -1.438054442405700684e-01 -1.653288304805755615e-02 3.339251875877380371e-01 -1.492799967527389526e-01 -2.257745414972305298e-01 -2.912047505378723145e-01 1.062410604208707809e-02 -6.390201300382614136e-02 -2.974525988101959229e-01 -2.470789849758148193e-01
2.663089931011199951e-01 2.075481563806533813e-01 -8.231298066675662994e-03 -5.176408961415290833e-02 -3.126979991793632507e-02 -7.552736252546310425e-02 9.973379224538803101e-02 -2.371434718370437622e-01 7.162798196077346802e-02 3.370631635189056396e-01 -3.036067634820938110e-02 4.138576611876487732e-02 9.070903807878494263e-02 -1.058191508054733276e-01 -2.040775716304779053e-01 -1.947932392358779907e-01 2.933317720890045166e-01 2.149260193109512329e-01 1.891705393791198730e-01 2.638846933841705322e-01 -1.062160059809684753e-01 2.013838738203048706e-01 -1.502682864665985107e-01 2.106331288814544678e-01 2.830747663974761963e-01 2.032862305641174316e-01 -4.306098073720932007e-02 1.714654415845870972e-01 1.011456623673439026e-01 1.657119840383529663e-01 7.370125502347946167e-02 1.942159831523895264e-01
4.969830513000488281e-01 -3.636708855628967285e-02 4.618569090962409973e-02 -1.718872785568237305e-01 -6.409722566604614258e-02 5.082927271723747253e-02 1.677609384059906006e-01 -3.148987591266632080e-01 9.304656647145748138e-03 -1.403103321790695190e-01 -3.525728359818458557e-02 -4.299384728074073792e-02 -1.160933747887611389e-01 2.232748121023178101e-01 5.583272129297256470e-02 -1.002728044986724854e-01 1.688086986541748047e-02 -9.972197562456130981e-02 -2.753494083881378174e-01 1.723285317420959473e-01 -1.868933737277984619e-01 2.368415743112564087e-01 3.758860751986503601e-02 2.539536952972412109e-01 2.645855396986007690e-02 9.249600768089294434e-02 -2.401352301239967346e-02 -2.896400988101959229e-01 1.779370456933975220e-01 -2.374756634235382080e-01 1.117394790053367615e-01 -1.403771042823791504e-01
7.171901315450668335e-02 -2.063283510506153107e-02 -3.366861492395401001e-02 -7.742339372634887695e-02 7.599028199911117554e-02 2.248831838369369507e-02 -1.165415197610855103e-01 -4.237095415592193604e-01 3.849553316831588745e-02 1.403153315186500549e-02 -6.513389293104410172e-03 1.538492143154144287e-01 -3.187918961048126221e-01 -1.805566102266311646e-01 -1.743188947439193726e-01 -1.000588387250900269e-01 2.464307397603988647e-01 -5.195413157343864441e-02 1.712711714208126068e-02 1.451230049133300781e-01 -5.131680369377136230e-01 2.810927629470825195e-01 7.474692910909652710e-02 -5.765755847096443176e-02 1.190619096159934998e-01 -7.047512382268905640e-02 4.771061241626739502e-02 -5.286182463169097900e-02 1.631437800824642181e-02 -3.423636555671691895e-01 3.861711174249649048e-02 9.306591749191284180e-02
3.846589624881744385e-01 -5.488174967467784882e-03 -2.822406888008117676e-01 -1.288485676050186157e-01 1.112788841128349304e-01 1.659143567085266113e-01 -1.365848928689956665e-01 -2.806718945503234863e-01 1.194770783185958862e-01 -2.149618417024612427e-02 -1.808909326791763306e-01 2.128965854644775391e-01 -1.515136472880840302e-02 8.708189427852630615e-02 -8.709501475095748901e-02 1.257384717464447021e-01 -8.044346421957015991e-02 2.655375003814697266e-01 -1.299998462200164795e-01 -7.661725580692291260e-02 -6.918042153120040894e-02 1.440826356410980225e-01 -2.632641196250915527e-01 -1.311876773834228516e-01 3.548996150493621826e-01 -1.860990226268768311e-01 -1.616006493568420410e-01 -1.300559341907501221e-01 1.385012269020080566e-01 1.177892535924911499e-01 -2.112877815961837769e-01 -3.577945008873939514e-02
3.620910346508026123e-01 -7.997821271419525146e-02 -1.281627863645553589e-01 4.441108182072639465e-02 2.418259084224700928e-01 1.599150300025939941e-01 -2.587963640689849854e-01 -1.020069643855094910e-01 1.159355416893959045e-01 -2.603987157344818115e-01 3.781893849372863770e-02 2.022706866264343262e-01 9.397847205400466919e-02 1.839156746864318848e-01 -3.452839702367782593e-02 -1.005919873714447021e-01 5.764652043581008911e-02 1.702463477849960327e-01 2.639319747686386108e-02 2.629859447479248047e-01 -3.493602275848388672e-01 2.188437134027481079e-01 1.218317598104476929e-01 9.705356508493423462e-02 7.478777319192886353e-02 2.334655821323394775e-01 7.677153497934341431e-02 -2.041060328483581543e-01 2.227800190448760986e-01 -1.678204238414764404e-01 -1.467167492955923080e-02 1.518771052360534668e-01
2.929880619049072266e-01 1.088237911462783813e-01 -3.328181505203247070e-01 1.651388853788375854e-01 7.581829279661178589e-02 3.008411228656768799e-01 3.192449733614921570e-02 -5.378280580043792725e-02 1.861595511436462402e-01 8.239898830652236938e-02 -4.330933466553688049e-02 1.928407847881317139e-01 1.902412921190261841e-01 8.470183610916137695e-02 -7.404303550720214844e-02 -2.282698452472686768e-02 1.597824841737747192e-01 3.229303285479545593e-02 -3.108035326004028320e-01 2.146353721618652344e-01 -4.353294968605041504e-01 1.913698390126228333e-02 9.253851324319839478e-02 -1.666400134563446045e-01 2.187275886535644531e-01 -1.956191807985305786e-01 -9.167512878775596619e-03 -4.656302928924560547e-02 1.527273934334516525e-02 -2.037781327962875366e-01 -7.975567877292633057e-02 -4.797956347465515137e-02
3.848931193351745605e-01 -6.702993065118789673e-02 -3.567654490470886230e-01 -9.253392368555068970e-02 2.990593202412128448e-02 6.611049175262451172e-02 -3.801715075969696045e-01 2.274059504270553589e-02 2.126982063055038452e-01 1.310402005910873413e-01 9.992779046297073364e-02 4.629322141408920288e-02 -3.737021610140800476e-02 1.449536979198455811e-01 -1.656937748193740845e-01 2.437946051359176636e-01 -1.671042591333389282e-01 -1.132251173257827759e-01 -6.194472312927246094e-02 2.648308575153350830e-01 -1.280627697706222534e-01 2.023070007562637329e-01 -1.860662698745727539e-01 1.075980346649885178e-02 2.638711929321289062e-01 1.037817969918251038e-01 -1.754482984542846680e-01 -1.019093673676252365e-02 -3.660690039396286011e-02 -2.320288121700286865e-01 6.380242854356765747e-02 7.403542287647724152e-03
3.734339177608489990e-01 -1.002859622240066528e-01 1.120082139968872070e-01 -4.153212532401084900e-02 -1.474697440862655640e-01 -5.076725780963897705e-02 2.953158318996429443e-01 8.389075100421905518e-02 -7.123472541570663452e-02 -1.066020652651786804e-01 1.579655557870864868e-01 1.164785325527191162e-01 3.092360310256481171e-02 1.408042162656784058e-01 -2.415016740560531616e-01 -5.250015109777450562e-02 2.341909706592559814e-01 2.658014595508575439e-01 6.639811396598815918e-02 2.930215299129486084e-01 -2.395077943801879883e-01 1.338136494159698486e-01 4.271074384450912476e-02 1.199318915605545044e-01 2.395433187484741211e-01 2.213874757289886475e-01 -7.072785496711730957e-02 1.521978229284286499e-01 2.481933832168579102e-01 -2.044151872396469116e-01 6.297221034765243530e-02 -1.779607087373733521e-01
2.346868366003036499e-01 9.715864062309265137e-02 1.236462667584419250e-01 9.596434235572814941e-02 8.818972855806350708e-02 1.873744726181030273e-01 -1.009429246187210083e-01 -1.161457076668739319e-01 3.296579048037528992e-02 1.669297069311141968e-01 -3.566475212574005127e-02 1.691622734069824219e-01 7.380533218383789062e-02 2.314117252826690674e-01 -1.456299871206283569e-01 -3.747470676898956299e-01 2.333360016345977783e-01 9.532527066767215729e-03 -1.659773290157318115e-01 5.211780220270156860e-02 -8.122219890356063843e-02 4.247492253780364990e-01 4.686440154910087585e-02 9.149838238954544067e-02 3.651282489299774170e-01 -9.527012705802917480e-02 -1.798043996095657349e-01 -1.169299054890871048e-02 5.331592261791229248e-02 -2.834324538707733154e-01 -5.899721011519432068e-02 1.450506299734115601e-01
3.644819557666778564e-01 -1.151932999491691589e-01 -1.600181907415390015e-01 -2.770012915134429932e-01 2.142423242330551147e-01 1.880325190722942352e-02 -6.075452640652656555e-02 -2.636796832084655762e-01 1.508453935384750366e-01 -1.993294805288314819e-02 -8.252193778753280640e-02 1.213897466659545898e-01 -2.089500613510608673e-02 9.073676913976669312e-02 -1.292981952428817749e-01 -2.562998048961162567e-02 1.147410273551940918e-01 -5.036620888859033585e-03 -2.832482755184173584e-02 2.311909347772598267e-01 -1.989573836326599121e-01 1.233412921428680420e-01 8.477162569761276245e-02 2.444982379674911499e-01 9.932585805654525757e-02 -5.826029181480407715e-02 2.878032028675079346e-01 -1.452772170305252075e-01 3.605892956256866455e-01 2.049054354429244995e-01 -2.121861279010772705e-01 -1.946786642074584961e-01
2.883639037609100342e-01 -7.653272151947021484e-02 5.817106738686561584e-02 -1.610559411346912384e-02 -7.415611296892166138e-02 -9.549268521368503571e-03 -1.136985868215560913e-01 -3.195533454418182373e-01 -3.210245817899703979e-02 -1.126083582639694214e-01 -5.859653279185295105e-02 -2.918564677238464355e-01 -1.437605768442153931e-01 1.776853501796722412e-01 -1.147518306970596313e-01 -1.176245883107185364e-01 7.662922888994216919e-02 2.035411596298217773e-01 7.889326661825180054e-02 2.634859085083007812e-01 -1.277670711278915405e-01 1.372358947992324829e-01 -1.663284450769424438e-01 -2.519927918910980225e-01 2.087043523788452148e-01 3.431834876537322998e-01 -7.572877407073974609e-02 1.159519888460636139e-02 3.321144878864288330e-01 -1.940116137266159058e-01 -1.724786125123500824e-02 -2.010787725448608398e-01
1.965591162443161011e-01 -2.072193473577499390e-02 1.893594712018966675e-01 2.045552246272563934e-02 4.447779431939125061e-02 6.408389192074537277e-03 -3.667407631874084473e-01 8.565911650657653809e-02 7.062091678380966187e-02 -8.583997935056686401e-02 -7.870990037918090820e-02 -5.318295583128929138e-02 -1.638237014412879944e-02 2.223578393459320068e-01 1.530151516199111938e-01 2.852999232709407806e-02 4.088386893272399902e-02 2.969848811626434326e-01 1.136931478977203369e-01 4.258569478988647461e-01 -3.557333052158355713e-01 3.097636699676513672e-01 2.355947792530059814e-01 -8.895760774612426758e-02 2.108474969863891602e-01 6.447094678878784180e-02 1.236358135938644409e-01 1.194247975945472717e-02 -3.736244142055511475e-02 -1.015941128134727478e-01 -1.964265555143356323e-01 3.276245668530464172e-02
2.739475965499877930e-01 3.293147385120391846e-01 1.192757561802864075e-01 1.244453489780426025e-01 4.823648929595947266e-02 -5.113255977630615234e-02 2.140842191874980927e-02 2.477126754820346832e-02 -3.058814704418182373e-01 3.973823785781860352e-01 -1.619453877210617065e-01 2.538611888885498047e-01 8.372596651315689087e-02 3.984682261943817139e-03 2.764600329101085663e-02 2.178778648376464844e-01 8.241946995258331299e-02 8.946632035076618195e-03 2.986678387969732285e-03 3.547892272472381592e-01 -2.103845924139022827e-01 1.652375459671020508e-01 -2.386509180068969727e-01 -3.786187246441841125e-02 1.935896873474121094e-01 1.011510565876960754e-01 2.058943659067153931e-01 1.576865166425704956e-01 4.688559845089912415e-02 -3.693616017699241638e-02 4.115100204944610596e-02 2.090435847640037537e-02
3.332763016223907471e-01 2.859521806240081787e-01 2.274052239954471588e-02 4.127799570560455322e-01 -4.685017839074134827e-02 -3.212030977010726929e-02 -1.694430559873580933e-01 -2.786549031734466553e-01 -4.920342192053794861e-02 1.569212377071380615e-01 -8.457790315151214600e-02 -2.192705273628234863e-01 2.876741252839565277e-02 1.271206289529800415e-01 -1.205029860138893127e-01 -1.931955516338348389e-01 8.689919859170913696e-02 -4.938194528222084045e-02 1.359334122389554977e-02 3.213209211826324463e-01 -2.249995172023773193e-01 2.508029155433177948e-02 2.425680607557296753e-01 1.270972043275833130e-01 9.618303924798965454e-02 2.008170783519744873e-01 -5.595608800649642944e-02 -4.278442636132240295e-02 2.033901661634445190e-01 -1.882596164941787720e-01 6.526263058185577393e-02 -1.671479642391204834e-02
3.879576921463012695e-01 -4.282264411449432373e-02 3.446407616138458252e-02 1.077442802488803864e-02 -8.114023506641387939e-02 -3.194457292556762695e-02 6.595404446125030518e-02 -1.774584800004959106e-01 -3.201416507363319397e-02 -9.999755024909973145e-02 -3.408510982990264893e-02 -2.783166468143463135e-01 -1.474210470914840698e-01 9.668151289224624634e-02 -2.080546617507934570e-01 1.017257198691368103e-02 7.384321838617324829e-02 2.611812055110931396e-01 9.164104610681533813e-02 1.925248503684997559e-01 -1.964135318994522095e-01 1.197617221623659134e-02 -3.828540742397308350e-01 -8.339055627584457397e-02 4.944150149822235107e-01 1.964134871959686279e-01 3.090083040297031403e-02 -5.152417346835136414e-02 4.054354503750801086e-02 -1.785264164209365845e-01 4.261464346200227737e-05 -8.517005294561386108e-02
3.595914840698242188e-01 -1.105390936136245728e-01 1.411909759044647217e-01 -1.777121275663375854e-01 -2.914487197995185852e-02 3.013828955590724945e-02 -1.192307695746421814e-01 6.446439772844314575e-02 -2.627151906490325928e-01 1.042823866009712219e-01 -8.642904460430145264e-02 -1.202096194028854370e-01 2.561319433152675629e-02 2.858550986275076866e-03 -2.080803811550140381e-01 -2.176599949598312378e-02 1.773637980222702026e-01 4.523894488811492920e-01 -6.875849515199661255e-02 1.755218654870986938e-01 -9.145707637071609497e-02 9.319987893104553223e-02 -1.410039216279983521e-01 3.070695698261260986e-02 3.671444058418273926e-01 2.472068220376968384e-01 -1.925476454198360443e-02 -3.239661753177642822e-01 -1.560804098844528198e-01 2.605298534035682678e-02 6.794036179780960083e-02 1.292975060641765594e-02
2.825749814510345459e-01 -6.071622297167778015e-02 1.152737252414226532e-02 3.681204468011856079e-02 3.402089178562164307e-01 6.233018264174461365e-02 -1.545173972845077515e-01 -1.982907056808471680e-01 -2.278856933116912842e-01 -1.506870836019515991e-01 2.569090425968170166e-01 -8.928266912698745728e-02 7.704281806945800781e-02 2.322590351104736328e-01 -1.253754347562789917e-01 -1.954843476414680481e-02 9.909036010503768921e-02 4.499264061450958252e-02 -1.184642780572175980e-02 1.540988087654113770e-01 -2.273478358983993530e-01 2.475142292678356171e-02 -1.237813606858253479e-01 -8.296030014753341675e-02 2.989553809165954590e-01 -1.827740818262100220e-01 -1.981980502605438232e-01 -3.492498993873596191e-01 -3.234101459383964539e-02 -1.106867417693138123e-01 -2.830998301506042480e-01 -1.408766806125640869e-01
2.768517732620239258e-01 1.610599756240844727e-01 -4.859085753560066223e-02 2.936743386089801788e-02 3.167665302753448486e-01 3.034528717398643494e-02 -1.655178815126419067e-01 -4.180685803294181824e-02 7.985723763704299927e-02 -1.466935724020004272e-01 4.316147416830062866e-02 -1.647368073463439941e-01 9.249877184629440308e-02 7.510527968406677246e-02 -1.545112729072570801e-01 8.717551827430725098e-03 5.838614702224731445e-02 6.291310489177703857e-02 1.271184235811233521e-01 4.174394011497497559e-01 -4.206439256668090820e-01 7.416011393070220947e-02 1.508416831493377686e-01 -8.240444585680961609e-03 -6.199105456471443176e-02 2.356584668159484863e-01 -1.443354599177837372e-02 -2.338275015354156494e-01 3.703222870826721191e-01 -1.159329488873481750e-01 -2.340197749435901642e-02 1.753752119839191437e-02
4.823749661445617676e-01 7.355301827192306519e-02 4.056464880704879761e-02 4.268159568309783936e-01 1.502509862184524536e-01 -4.946539178490638733e-02 4.624333977699279785e-02 -3.461602628231048584e-01 -3.513851463794708252e-01 -7.377760112285614014e-02 1.382413059473037720e-01 1.208549663424491882e-01 -1.490651220083236694e-01 -6.945451349020004272e-02 7.310370565392076969e-04 -2.495409548282623291e-01 6.980999559164047241e-02 -7.582277804613113403e-02 -8.968010544776916504e-02 1.735709160566329956e-01 -1.357662528753280640e-01 -1.056028753519058228e-01 5.783081799745559692e-02 4.582748189568519592e-02 1.537957191467285156e-01 3.829343244433403015e-02 -1.983348578214645386e-01 2.878871001303195953e-02 -4.934910219162702560e-03 -1.312085986137390137e-01 8.063581772148609161e-03 1.128786876797676086e-01
4.698679447174072266e-01 -1.628251671791076660e-01 -4.829620942473411560e-02 1.490282118320465088e-01 1.224926114082336426e-01 -1.626157164573669434e-01 -1.603834033012390137e-01 -5.144773796200752258e-02 -6.693433970212936401e-02 -2.087190560996532440e-02 -1.821258366107940674e-01 -1.434600204229354858e-01 -3.320856988430023193e-01 1.416792571544647217e-01 -1.669090092182159424e-01 4.575332999229431152e-02 1.593964099884033203e-01 1.977674216032028198e-01 -3.741055727005004883e-02 2.471534311771392822e-01 -2.815761864185333252e-01 3.052274286746978760e-01 4.371632263064384460e-02 2.461822032928466797e-01 2.866294234991073608e-02 -1.227881992235779762e-03 -1.845211237668991089e-01 9.261493571102619171e-03 -6.487908214330673218e-02 9.756329469382762909e-03 1.249566301703453064e-01 1.501165181398391724e-01
1.262216269969940186e-01 -3.349037840962409973e-02 -4.493103921413421631e-02 2.287110984325408936e-01 1.486600786447525024e-01 2.249135822057723999e-01 1.490476876497268677e-01 -1.414291411638259888e-01 -1.530495882034301758e-01 2.410180494189262390e-02 2.011010050773620605e-01 -1.016446575522422791e-01 -2.077285200357437134e-01 3.249517828226089478e-02 -1.329277455806732178e-01 -6.186107546091079712e-02 2.642009640112519264e-03 -5.934084951877593994e-02 -2.668189406394958496e-01 3.711394369602203369e-01 -3.625489473342895508e-01 -4.481925815343856812e-02 -2.060325145721435547e-01 8.459405601024627686e-02 7.842090725898742676e-02 1.032170280814170837e-01 -2.546796500682830811e-01 -2.625091671943664551e-01 -1.073743030428886414e-01 -2.215779423713684082e-01 -2.494431585073471069e-01 -6.548307090997695923e-02
2.530692219734191895e-01 -1.486371308565139771e-01 -2.814238369464874268e-01 -1.963849812746047974e-01 1.986176073551177979e-01 6.388020515441894531e-02 -1.909121274948120117e-01 -1.748557686805725098e-01 3.983302041888237000e-02 4.942690208554267883e-02 -1.395010948181152344e-01 9.670753777027130127e-02 -3.122621029615402222e-02 2.450026869773864746e-01 -1.970526278018951416e-01 1.442014425992965698e-01 -1.008617058396339417e-01 9.371224790811538696e-02 1.091014072299003601e-01 2.781980335712432861e-01 -6.293843686580657959e-02 2.221089899539947510e-01 -2.437865883111953735e-01 8.040349185466766357e-02 1.946430057287216187e-01 -8.240258693695068359e-02 -7.098532281816005707e-03 1.033891737461090088e-02 3.142971992492675781e-01 2.211175411939620972e-01 -2.829603552818298340e-01 -1.790499091148376465e-01
1.508318185806274414e-01 -6.598497182130813599e-02 9.957240894436836243e-03 -3.299007713794708252e-01 5.004834849387407303e-03 1.496085971593856812e-01 -7.058937102556228638e-02 -3.734784722328186035e-01 -3.292192518711090088e-02 -7.634478062391281128e-02 -6.620825827121734619e-02 -1.382895708084106445e-01 1.279706805944442749e-01 2.820861339569091797e-01 3.267377987504005432e-02 -2.248189449310302734e-01 9.638001024723052979e-02 -3.921597264707088470e-03 4.337422922253608704e-02 7.976165413856506348e-02 -1.373276114463806152e-01 2.097247987985610962e-01 -9.074857831001281738e-02 1.940639615058898926e-01 4.190806746482849121e-01 -9.211210161447525024e-02 1.013998687267303467e-01 -4.613035917282104492e-02 1.917971074581146240e-01 -2.507793903350830078e-01 -3.065950274467468262e-01 -5.116506293416023254e-02
9.386431425809860229e-02 -4.310098290443420410e-02 -1.655199378728866577e-02 -2.580261230468750000e-02 4.732579737901687622e-02 2.474498450756072998e-01 4.931825399398803711e-02 2.888374030590057373e-02 -9.663850814104080200e-02 6.545660644769668579e-02 9.562226384878158569e-02 -3.919511660933494568e-02 -1.671892702579498291e-01 1.084158122539520264e-01 -2.137927561998367310e-01 7.824944704771041870e-02 1.603527367115020752e-01 8.075457811355590820e-02 -6.323170661926269531e-02 2.091679871082305908e-01 -3.100016117095947266e-01 4.564935564994812012e-01 -3.296218216419219971e-01 9.996528923511505127e-02 4.095703661441802979e-01 -1.231976374983787537e-01 9.228757023811340332e-02 -1.294879615306854248e-01 7.103558629751205444e-02 -9.220065549015998840e-03 -2.665190696716308594e-01 1.353754103183746338e-01
3.628160357475280762e-01 -7.039196789264678955e-02 1.937558203935623169e-01 2.415622174739837646e-01 2.472917288541793823e-01 -5.135217681527137756e-03 -1.588379442691802979e-01 -3.080194592475891113e-01 1.687406897544860840e-01 1.487565934658050537e-01 2.392102926969528198e-01 5.015327781438827515e-02 1.098648533225059509e-01 -2.413892373442649841e-02 4.231503233313560486e-02 -1.285546869039535522e-01 1.149858757853507996e-01 2.115711756050586700e-02 2.557881735265254974e-02 2.908440828323364258e-01 5.328153725713491440e-03 9.585127979516983032e-02 -1.337594836950302124e-01 2.988713085651397705e-01 3.124840855598449707e-01 -5.760734155774116516e-02 2.307904213666915894e-01 5.983116850256919861e-02 1.697758287191390991e-01 7.867306470870971680e-02 -1.202837657183408737e-02 1.913368552923202515e-01
1.630842834711074829e-01 -1.001181751489639282e-01 1.253329962491989136e-01 -1.033776924014091492e-01 -9.677603095769882202e-02 2.161545157432556152e-01 1.424208581447601318e-01 -9.423290379345417023e-03 -1.636188626289367676e-01 3.121820390224456787e-01 -9.910985082387924194e-02 2.475772798061370850e-01 1.527902483940124512e-01 1.389654129743576050e-01 -1.709061861038208008e-01 -2.403183728456497192e-01 1.133393272757530212e-01 6.185296922922134399e-02 1.089987233281135559e-01 3.856632113456726074e-01 -2.874585390090942383e-01 1.932054311037063599e-01 9.788726270198822021e-02 5.099298432469367981e-02 1.854301691055297852e-01 2.517342269420623779e-01 -2.482050359249114990e-01 -2.493511140346527100e-02 2.072019577026367188e-01 -8.538377285003662109e-02 -5.540840700268745422e-02 -1.133722513914108276e-01
5.953577160835266113e-01 1.180063001811504364e-02 1.343042999505996704e-01 -1.260758787393569946e-01 3.320157527923583984e-01 1.969853788614273071e-01 -9.553489089012145996e-02 -1.038871053606271744e-02 4.195263609290122986e-02 6.689547002315521240e-02 -1.877386271953582764e-01 1.941104047000408173e-02 -1.230158135294914246e-01 9.685399383306503296e-02 2.152760326862335205e-01 -9.700563549995422363e-02 1.501828152686357498e-02 -1.532138884067535400e-01 -2.023978531360626221e-01 2.777436077594757080e-01 -8.243781328201293945e-02 1.812187582254409790e-01 1.646542251110076904e-01 2.193083316087722778e-01 6.960153579711914062e-02 5.407320708036422729e-02 5.152392387390136719e-02 7.671941537410020828e-03 -2.131088227033615112e-01 -1.273618787527084351e-01 -4.443836584687232971e-02 1.835132017731666565e-02
2.305166274309158325e-01 -5.452909320592880249e-02 1.500220894813537598e-01 1.934812776744365692e-02 -7.859636843204498291e-02 2.461269795894622803e-01 -1.848040521144866943e-01 -6.851795315742492676e-02 -6.875440478324890137e-02 1.165040805935859680e-01 2.115431129932403564e-01 2.427156083285808563e-02 9.547186642885208130e-02 2.971117757260799408e-02 -2.911925017833709717e-01 1.255431957542896271e-02 -5.465826950967311859e-03 5.000425577163696289e-01 2.747890166938304901e-02 2.533105313777923584e-01 -1.253335038200020790e-03 2.644078433513641357e-01 6.560082733631134033e-02 -1.151046454906463623e-01 3.476485311985015869e-01 3.247319534420967102e-02 9.908006340265274048e-02 -2.199826948344707489e-02 2.398906052112579346e-01 -2.172118872404098511e-01 -2.009452693164348602e-02 1.304226815700531006e-01
3.436790108680725098e-01 2.293894886970520020e-01 -4.564854130148887634e-02 1.612124890089035034e-01 2.710407972335815430e-01 2.173907160758972168e-01 -2.051642537117004395e-01 -1.660338789224624634e-01 5.068371072411537170e-02 2.164419367909431458e-02 1.726941913366317749e-01 -7.443122100085020065e-03 7.010509818792343140e-02 1.448097527027130127e-01 -3.102998435497283936e-01 1.507470458745956421e-01 3.707489371299743652e-01 2.787427306175231934e-01 -2.199073135852813721e-01 2.849951386451721191e-02 -1.042783111333847046e-01 1.999085098505020142e-01 9.032770991325378418e-02 3.582494333386421204e-02 1.485716551542282104e-01 -3.072663396596908569e-02 -1.497256159782409668e-01 2.028007507324218750e-01 -9.254841506481170654e-02 7.662304677069187164e-03 -1.106476932764053345e-01 -3.106808476150035858e-02
4.361349940299987793e-01 -9.694315493106842041e-03 7.364445924758911133e-02 6.424825638532638550e-02 -1.150674521923065186e-01 -6.477075070142745972e-02 -1.409392058849334717e-01 4.597614705562591553e-02 -2.931818664073944092e-01 9.231220930814743042e-02 1.149118915200233459e-01 -3.947363793849945068e-02 -4.406245350837707520e-01 2.068156152963638306e-01 -8.743517845869064331e-02 1.782927364110946655e-01 7.163848727941513062e-03 1.784525513648986816e-01 -1.678024828433990479e-01 2.203779965639114380e-01 -3.515887260437011719e-01 6.542785558849573135e-03 9.867171198129653931e-02 2.294691503047943115e-01 -1.841983385384082794e-02 -1.147718653082847595e-01 -1.064108833670616150e-01 -1.203484535217285156e-01 -1.889805868268013000e-02 3.278093936387449503e-05 -5.116562545299530029e-02 -1.953644305467605591e-01
4.696936011314392090e-01 1.711760163307189941e-01 2.796892076730728149e-02 -1.250597238540649414e-01 -1.259823292493820190e-01 -2.594664394855499268e-01 -7.793752849102020264e-02 4.514342173933982849e-02 -1.779045909643173218e-01 1.526911109685897827e-01 1.714820414781570435e-01 1.696483492851257324e-01 1.418478041887283325e-01 2.289377450942993164e-01 8.220905810594558716e-02 -8.396030217409133911e-02 3.265092149376869202e-02 1.329888775944709778e-02 2.610061876475811005e-02 6.793031096458435059e-02 -3.191422224044799805e-01 1.620952934026718140e-01 -1.893392354249954224e-01 -2.739838957786560059e-01 8.678725361824035645e-02 2.307941019535064697e-01 2.195800244808197021e-01 -1.097574084997177124e-01 2.110659778118133545e-01 -5.873145163059234619e-02 -1.296736747026443481e-01 -1.068200245499610901e-01
5.224684476852416992e-01 2.207606732845306396e-01 -8.330226689577102661e-02 -8.185467123985290527e-02 4.674776792526245117e-01 3.226333856582641602e-01 -2.944766916334629059e-02 -1.628182232379913330e-01 -5.670569464564323425e-02 -6.444480270147323608e-02 -2.647176384925842285e-01 -2.851146087050437927e-02 -6.320755928754806519e-02 5.016675218939781189e-02 -4.856584593653678894e-02 8.934819139540195465e-03 -1.409192532300949097e-01 -1.172578483819961548e-01 -7.241117209196090698e-02 9.535612165927886963e-02 -2.032014280557632446e-01 1.442590355873107910e-01 -1.276606917381286621e-01 1.384841650724411011e-01 4.763418808579444885e-02 3.836986050009727478e-02 -2.804611995816230774e-02 1.079860553145408630e-01 -1.668150424957275391e-01 9.081376483663916588e-04 -1.899896413087844849e-01 4.250096902251243591e-02
2.422283291816711426e-01 4.986722022294998169e-02 -3.727848827838897705e-02 4.730280861258506775e-02 -1.912247203290462494e-02 9.690828621387481689e-02 2.723926603794097900e-01 5.273176822811365128e-03 -2.525772750377655029e-01 -7.813341170549392700e-02 4.110638797283172607e-02 8.470115810632705688e-02 3.893548995256423950e-02 9.672243893146514893e-02 -4.874376207590103149e-02 -1.638080328702926636e-01 -5.605356767773628235e-02 1.283030360937118530e-01 -4.798854235559701920e-03 2.786644697189331055e-01 -4.697824418544769287e-01 2.723870873451232910e-01 2.414265461266040802e-02 -3.023332953453063965e-01 1.569642424583435059e-01 2.423638850450515747e-01 -1.894132941961288452e-01 1.954513043165206909e-02 2.120596170425415039e-01 -2.544451057910919189e-01 -1.345275193452835083e-01 -2.790922299027442932e-02
4.040847718715667725e-01 1.786360293626785278e-01 1.603504419326782227e-01 2.590251863002777100e-01 1.005138177424669266e-02 -1.182198077440261841e-01 -8.722268044948577881e-03 -1.646073609590530396e-01 1.004552375525236130e-02 1.779842078685760498e-01 4.608418792486190796e-02 -1.698438078165054321e-01 3.487863764166831970e-02 -9.226044267416000366e-02 -8.647281676530838013e-02 -3.337970748543739319e-02 -7.584463804960250854e-03 8.541045337915420532e-02 1.375227328389883041e-02 2.696870863437652588e-01 -2.169721722602844238e-01 2.711974084377288818e-01 -1.383454054594039917e-01 4.123935997486114502e-01 2.204713374376296997e-01 1.313909590244293213e-01 -7.949776947498321533e-02 -6.325829029083251953e-02 1.374587565660476685e-01 3.344414010643959045e-02 2.228485494852066040e-01 2.317462265491485596e-01
2.052889317274093628e-01 2.479261532425880432e-02 7.552383095026016235e-02 -2.999824583530426025e-01 3.418645262718200684e-01 6.882480531930923462e-02 4.022802412509918213e-02 -1.223513111472129822e-01 -1.842156634666025639e-03 -3.338162600994110107e-02 1.198601499199867249e-01 3.418512642383575439e-02 1.165969446301460266e-01 -1.115509644150733948e-01 -9.971785545349121094e-02 -2.898968942463397980e-02 2.052066326141357422e-01 2.272333651781082153e-01 -1.746736019849777222e-01 2.738257050514221191e-01 -4.870108366012573242e-01 3.167316317558288574e-01 4.580012336373329163e-02 1.917012408375740051e-02 -1.361811459064483643e-01 2.272608578205108643e-01 8.097039908170700073e-02 -2.031005024909973145e-01 1.458296366035938263e-02 5.808821693062782288e-02 5.281610041856765747e-02 -7.938306033611297607e-02
4.145687445998191833e-02 1.395165473222732544e-01 -3.213779032230377197e-01 -6.041015312075614929e-02 2.731845080852508545e-01 -2.421435266733169556e-01 -1.309851557016372681e-01 -1.735924184322357178e-01 -3.413977324962615967e-01 -1.653323322534561157e-01 -8.668436110019683838e-02 -1.243710294365882874e-01 -1.988697797060012817e-01 1.912429183721542358e-01 3.134104236960411072e-02 1.551661640405654907e-02 2.113682478666305542e-01 9.656585752964019775e-02 1.309066414833068848e-01 2.376115024089813232e-01 -3.297792673110961914e-01 1.566027849912643433e-01 -2.543900012969970703e-01 -4.247218742966651917e-02 2.828464210033416748e-01 8.339730650186538696e-02 -3.639486432075500488e-02 -1.696366071701049805e-01 -1.886375062167644501e-02 2.867435477674007416e-02 3.215068951249122620e-02 2.118323557078838348e-02
2.261202782392501831e-01 4.339226707816123962e-02 8.299028128385543823e-02 4.299227893352508545e-02 9.215463697910308838e-02 -8.288969844579696655e-02 1.025457456707954407e-01 -9.633127599954605103e-03 -2.408270388841629028e-01 2.873034775257110596e-01 -1.227221339941024780e-01 -3.469008579850196838e-02 1.782726347446441650e-01 -8.952217176556587219e-03 4.799593612551689148e-02 1.275259852409362793e-01 3.360041379928588867e-01 -2.397497557103633881e-02 6.686190515756607056e-02 1.840914040803909302e-01 -2.632089257240295410e-01 1.557722538709640503e-01 -3.297405540943145752e-01 7.416865229606628418e-02 1.098017618060112000e-01 2.709294259548187256e-01 -5.570196360349655151e-02 -1.671160012483596802e-01 2.396508008241653442e-01 -2.673265337944030762e-01 -9.758707880973815918e-02 -3.008825480937957764e-01
2.216898351907730103e-01 4.228188842535018921e-02 1.321304589509963989e-01 -1.461711060255765915e-02 -1.282501667737960815e-01 1.557928621768951416e-01 2.914666011929512024e-02 5.778862908482551575e-02 1.365687996149063110e-01 1.122193560004234314e-01 -2.553768455982208252e-01 -1.546836942434310913e-01 1.781808771193027496e-02 8.383660763502120972e-02 -3.621185421943664551e-01 -1.886961013078689575e-01 8.051343262195587158e-02 2.217552810907363892e-01 2.909948527812957764e-01 1.781661510467529297e-01 -2.183084785938262939e-01 2.521818578243255615e-01 -1.714435219764709473e-01 2.183207124471664429e-02 4.616685211658477783e-01 1.728355139493942261e-01 8.638364821672439575e-02 -1.344136744737625122e-01 3.695353865623474121e-02 -8.234286308288574219e-02 -3.909305483102798462e-02 -2.446760609745979309e-02
4.502726793289184570e-01 2.206895053386688232e-01 1.637127250432968140e-02 -3.510385379195213318e-02 2.224845290184020996e-01 1.520901322364807129e-01 1.041343212127685547e-01 -3.058608174324035645e-01 3.999421373009681702e-02 -2.552984654903411865e-02 8.050058037042617798e-02 -1.639007478952407837e-01 2.115212827920913696e-01 4.996186122298240662e-02 -9.419171512126922607e-02 -2.013845294713973999e-01 -6.414731591939926147e-02 1.512034833431243896e-01 -2.153878659009933472e-01 2.126110643148422241e-01 -1.129194423556327820e-01 2.462552636861801147e-01 4.228650033473968506e-02 3.332336544990539551e-01 -5.878825671970844269e-03 9.203008562326431274e-02 -2.217820286750793457e-02 -6.634030491113662720e-02 3.044345378875732422e-01 9.660634398460388184e-02 -1.244227439165115356e-01 -4.555485025048255920e-02
5.975156649947166443e-02 -1.101406104862689972e-02 3.828739374876022339e-02 3.232302842661738396e-03 1.857250481843948364e-01 2.494669109582901001e-01 -2.467526644468307495e-01 -1.248023584485054016e-01 -1.381330490112304688e-01 1.109680086374282837e-01 -4.630031064152717590e-02 -4.946739599108695984e-02 2.443637698888778687e-02 1.107688099145889282e-01 -2.570172846317291260e-01 -2.490037083625793457e-01 2.923637330532073975e-01 -9.287599474191665649e-02 -1.856019645929336548e-01 2.608394026756286621e-01 2.470112033188343048e-02 1.250382661819458008e-01 3.586841374635696411e-02 7.408428937196731567e-02 4.665228426456451416e-01 -1.755249053239822388e-01 3.821654990315437317e-02 -2.170745134353637695e-01 2.664005458354949951e-01 -1.959854811429977417e-01 -1.090827286243438721e-01 8.251515775918960571e-02
2.295438200235366821e-01 2.418481558561325073e-01 -5.841711908578872681e-02 2.724889814853668213e-01 1.670965403318405151e-01 3.078317642211914062e-01 -3.590643778443336487e-02 1.571751944720745087e-02 2.221455574035644531e-01 9.699767082929611206e-02 -1.396411806344985962e-01 3.152160942554473877e-01 1.908273994922637939e-01 2.436055988073348999e-01 -1.290843784809112549e-01 -1.933661401271820068e-01 7.269485294818878174e-02 2.851196378469467163e-02 -8.561675995588302612e-02 2.422932535409927368e-01 -3.008264899253845215e-01 7.224165648221969604e-02 8.225090056657791138e-02 6.956169009208679199e-02 1.964364796876907349e-01 -1.234069094061851501e-01 -1.586215347051620483e-01 -1.859504729509353638e-01 1.145525425672531128e-01 -6.698183715343475342e-02 -2.124129682779312134e-01 6.141866371035575867e-02
5.290585160255432129e-01 -2.538160681724548340e-01 -3.812500508502125740e-03 8.428780734539031982e-02 -4.007699713110923767e-02 -1.333550512790679932e-01 -2.595072090625762939e-01 -1.392191052436828613e-01 -1.113724112510681152e-01 -1.126537546515464783e-01 -1.652290374040603638e-01 -1.774277985095977783e-01 -1.991390734910964966e-01 2.734515443444252014e-02 -5.579515919089317322e-02 1.274168193340301514e-01 1.385656893253326416e-01 1.359160989522933960e-01 1.391204297542572021e-01 2.176302969455718994e-01 -3.214053213596343994e-01 3.509173989295959473e-01 2.249505184590816498e-02 1.731981784105300903e-01 -6.295181810855865479e-02 -1.219404265284538269e-01 -4.454428271856158972e-04 2.203193865716457367e-02 5.286909639835357666e-02 1.318007428199052811e-02 1.189502328634262085e-01 -3.219455853104591370e-02
3.329948484897613525e-01 -2.105930745601654053e-01 5.494290590286254883e-02 -1.183049306273460388e-01 3.082546889781951904e-01 1.088823601603507996e-01 -5.533346533775329590e-02 9.267137385904788971e-03 -1.160773113369941711e-01 -1.570936590433120728e-01 2.596062719821929932e-01 -2.028541453182697296e-02 9.965992067009210587e-04 2.346234321594238281e-01 -1.045407652854919434e-01 5.986903561279177666e-04 2.077302783727645874e-01 -9.970631450414657593e-03 -4.116228222846984863e-02 2.390556782484054565e-01 -2.616990506649017334e-01 5.231508240103721619e-02 -1.813870072364807129e-01 -4.010526835918426514e-02 3.111912906169891357e-01 -3.093385994434356689e-01 -1.328409910202026367e-01 -2.264320701360702515e-01 -6.512691825628280640e-02 -1.439284235239028931e-01 -1.667851805686950684e-01 -1.540773957967758179e-01
2.557480037212371826e-01 1.358969788998365402e-02 -1.811549626290798187e-02 -1.716110110282897949e-01 9.308628737926483154e-02 1.530787199735641479e-01 1.733096241950988770e-01 -2.387247979640960693e-01 -1.299630999565124512e-01 1.728187873959541321e-02 3.901091217994689941e-01 -7.264874130487442017e-02 -1.818434707820415497e-02 -4.393516480922698975e-02 -1.447256654500961304e-01 -2.356386743485927582e-02 2.036432325839996338e-01 -1.778292357921600342e-01 -1.700699627399444580e-01 9.389371424913406372e-02 -2.035354673862457275e-01 3.881801068782806396e-01 -6.687246263027191162e-02 1.278923004865646362e-01 4.747628569602966309e-01 3.327263146638870239e-02 1.567134074866771698e-02 -5.379015207290649414e-02 1.706106513738632202e-01 4.735295102000236511e-02 2.861873619258403778e-02 -3.878731653094291687e-02
2.258775234222412109e-01 2.230882644653320312e-01 9.554650634527206421e-02 2.444989234209060669e-01 8.465206623077392578e-02 -7.274930924177169800e-02 1.613171547651290894e-01 -2.666205167770385742e-01 1.637457124888896942e-02 1.689224094152450562e-01 -5.328284204006195068e-02 2.984584271907806396e-01 1.066015735268592834e-01 9.867283701896667480e-02 -4.307131171226501465e-01 -1.785272955894470215e-01 1.488186866044998169e-01 -1.308536827564239502e-01 -1.701702177524566650e-01 1.171514913439750671e-01 -1.639358848333358765e-01 1.458258628845214844e-01 -8.997858315706253052e-02 -2.156184464693069458e-01 1.480356603860855103e-01 -8.427850902080535889e-02 -6.548702251166105270e-03 -7.376216351985931396e-02 9.498067200183868408e-02 -3.381451666355133057e-01 6.671435385942459106e-02 -1.205542013049125671e-01
1.145382970571517944e-01 2.721212059259414673e-02 4.311711341142654419e-02 1.398672349750995636e-02 2.495112419128417969e-01 3.484213054180145264e-01 -1.766013056039810181e-01 -4.628889560699462891e-01 -5.707523971796035767e-02 8.533676713705062866e-02 4.581496864557266235e-02 -1.359913349151611328e-01 7.378572970628738403e-02 2.537085302174091339e-02 -2.017175406217575073e-01 -3.162731230258941650e-01 -1.287842988967895508e-01 1.275183707475662231e-01 -1.512474417686462402e-01 1.461118012666702271e-01 -5.384652316570281982e-02 4.694652557373046875e-02 3.361706808209419250e-02 -1.135516315698623657e-01 3.900337517261505127e-01 2.568236924707889557e-02 -1.562546342611312866e-01 -1.386151462793350220e-01 7.970843464136123657e-02 -7.997418195009231567e-02 -2.237353920936584473e-01 -1.470315754413604736e-01
2.377668917179107666e-01 1.075251474976539612e-01 4.037697017192840576e-01 -8.670012652873992920e-02 2.035237289965152740e-02 -4.265096411108970642e-02 -3.019471168518066406e-01 -7.080471608787775040e-03 -2.128205075860023499e-02 1.524820029735565186e-01 -1.123863086104393005e-01 6.905476329848170280e-04 6.229658797383308411e-02 2.961626350879669189e-01 -9.207902476191520691e-03 1.026435121893882751e-01 2.507523819804191589e-02 3.684374094009399414e-01 3.254244104027748108e-02 3.562526404857635498e-01 -2.027581036090850830e-01 1.820481121540069580e-01 6.888417154550552368e-02 -1.421690881252288818e-01 1.871978491544723511e-01 -2.547466009855270386e-02 2.037559002637863159e-01 -1.150230020284652710e-01 -9.595245867967605591e-02 -7.758366316556930542e-02 -2.335034310817718506e-01 7.487522810697555542e-02
1.290131658315658569e-01 2.273037433624267578e-01 2.881824783980846405e-02 -3.258622251451015472e-03 2.790925204753875732e-01 2.688232958316802979e-01 -2.606267929077148438e-01 -4.465287327766418457e-01 -1.789753586053848267e-01 2.148761413991451263e-02 -3.557949513196945190e-02 5.831487104296684265e-02 4.817492887377738953e-02 2.643312811851501465e-01 -4.175191000103950500e-02 -2.304649800062179565e-01 4.779967293143272400e-02 1.665161550045013428e-01 -1.781315952539443970e-01 -2.499460801482200623e-02 -2.031327784061431885e-01 2.455119602382183075e-02 2.333256229758262634e-02 9.418438374996185303e-02 4.026626348495483398e-01 -4.589791223406791687e-02 -5.032386258244514465e-02 -1.113061606884002686e-01 8.970310539007186890e-02 -9.796516597270965576e-02 -1.845371276140213013e-01 6.821432709693908691e-02
4.399010837078094482e-01 -1.109342053532600403e-01 -9.220317751169204712e-02 2.738643586635589600e-01 1.148793473839759827e-01 1.746203936636447906e-02 -4.334074631333351135e-02 -1.475989669561386108e-01 -1.616681367158889771e-01 2.337143123149871826e-01 -1.231081038713455200e-01 1.358663290739059448e-01 2.468983978033065796e-01 1.445032539777457714e-03 1.011110916733741760e-01 -1.724267303943634033e-01 -2.136029303073883057e-02 5.771283060312271118e-02 -5.051801353693008423e-02 1.988152712583541870e-01 -1.018644124269485474e-01 1.382702291011810303e-01 -2.619752287864685059e-01 -7.837218791246414185e-02 3.939163684844970703e-02 -2.027991861104965210e-01 -2.795570194721221924e-01 -1.988313794136047363e-01 6.411080714315176010e-03 -2.786740064620971680e-01 1.524159908294677734e-01 2.163122594356536865e-01
2.381353825330734253e-01 -5.985182151198387146e-02 1.564403176307678223e-01 -3.074266016483306885e-01 9.750603139400482178e-02 1.443274021148681641e-01 6.596909463405609131e-02 5.971819907426834106e-02 -1.201866865158081055e-01 3.303591609001159668e-01 -2.109483331441879272e-01 1.343675553798675537e-01 4.685694724321365356e-02 2.108803987503051758e-01 -9.153686463832855225e-02 -4.956053942441940308e-02 1.912853419780731201e-01 -7.653649896383285522e-02 2.118746936321258545e-01 1.312142163515090942e-01 -2.520594596862792969e-01 1.246145442128181458e-01 1.118102744221687317e-01 4.354555532336235046e-02 3.263008892536163330e-01 3.264977335929870605e-01 -2.006714344024658203e-01 -4.483374580740928650e-02 1.613762527704238892e-01 -1.681195050477981567e-01 -1.591949611902236938e-01 -7.624503970146179199e-02
2.694854736328125000e-01 6.939555704593658447e-02 -2.297039330005645752e-01 2.523397803306579590e-01 3.666722774505615234e-02 9.287268668413162231e-02 -1.971112638711929321e-01 9.363447129726409912e-02 -1.206961870193481445e-01 2.707706391811370850e-01 1.861662603914737701e-02 1.663475185632705688e-01 -1.135584712028503418e-01 1.076322197914123535e-01 2.481303364038467407e-02 2.308427244424819946e-01 -1.131768431514501572e-02 1.011931076645851135e-01 6.140379980206489563e-02 2.754825651645660400e-01 -1.268559843301773071e-01 3.328213095664978027e-01 -1.674659997224807739e-01 7.655084133148193359e-02 3.321193754673004150e-01 3.410491049289703369e-01 1.949140429496765137e-01 -5.832763854414224625e-03 3.161472082138061523e-02 1.241832450032234192e-01 5.930569767951965332e-02 1.373606771230697632e-01
3.757418096065521240e-01 -3.378962352871894836e-02 2.617208100855350494e-02 -6.828487664461135864e-02 -7.696644216775894165e-02 -1.929643303155899048e-01 -9.122943878173828125e-02 4.175350069999694824e-02 2.909845486283302307e-02 -9.487290680408477783e-02 6.408832222223281860e-02 4.989629238843917847e-02 1.128586828708648682e-01 1.937201619148254395e-01 4.927474632859230042e-02 3.294141963124275208e-02 2.139237225055694580e-01 -5.274740979075431824e-02 -1.304124146699905396e-01 5.281726717948913574e-01 -3.137211203575134277e-01 3.362860083580017090e-01 -3.783725947141647339e-02 -2.304727137088775635e-01 -1.105081755667924881e-02 1.093794554471969604e-01 2.277216017246246338e-01 1.012475118041038513e-01 -8.795009553432464600e-02 1.016107052564620972e-01 5.038906261324882507e-02 -1.533298343420028687e-01
3.283134102821350098e-01 4.275321587920188904e-02 -2.181357890367507935e-01 -1.425281632691621780e-02 2.480417788028717041e-01 1.091546006500720978e-02 -4.316667616367340088e-01 -6.426132470369338989e-02 -1.063890159130096436e-01 1.206568405032157898e-01 -1.210329830646514893e-01 4.514385387301445007e-02 -1.501427143812179565e-01 3.326361775398254395e-01 -1.035202573984861374e-02 -1.371970921754837036e-01 1.765313446521759033e-01 -5.768340453505516052e-02 -6.925996392965316772e-02 1.629704535007476807e-01 -1.327409148216247559e-01 -1.785347908735275269e-01 -2.963089644908905029e-01 2.484427241142839193e-04 2.105820626020431519e-01 -1.645274087786674500e-02 1.198028177022933960e-01 1.152231767773628235e-01 2.144089788198471069e-01 -1.452890932559967041e-01 2.273200452327728271e-01 -4.077947139739990234e-02
2.933092117309570312e-01 -1.202650591731071472e-01 2.510565817356109619e-01 -1.229177787899971008e-01 -1.320135742425918579e-01 2.804104387760162354e-01 1.337282359600067139e-01 4.784598574042320251e-02 -1.803241223096847534e-01 2.620361745357513428e-01 -9.373612701892852783e-02 9.677913039922714233e-02 1.957025825977325439e-01 2.021327316761016846e-01 -2.500149309635162354e-01 4.601619392633438110e-02 -9.032994508743286133e-02 2.853479422628879547e-02 -3.174334391951560974e-02 2.436195015907287598e-01 -3.121877908706665039e-01 1.739348769187927246e-01 3.934691846370697021e-02 -4.993534460663795471e-02 1.928051561117172241e-01 2.765923738479614258e-01 -2.140845060348510742e-01 -1.637598872184753418e-01 2.087674587965011597e-01 1.101624500006437302e-02 1.095280982553958893e-03 -1.044130921363830566e-01
1.420193761587142944e-01 2.227871268987655640e-01 -8.647308498620986938e-02 -7.621396332979202271e-02 -3.464408218860626221e-02 2.255782112479209900e-02 1.607989519834518433e-01 -2.032277882099151611e-01 -3.794036433100700378e-02 -1.239599585533142090e-01 1.260007470846176147e-01 -1.166603416204452515e-01 5.150446295738220215e-02 1.590141057968139648e-01 -1.421010773628950119e-02 2.780175209045410156e-02 6.504082679748535156e-02 -4.875652492046356201e-03 -1.128407269716262817e-01 4.355050027370452881e-01 -1.157018616795539856e-01 4.815597534179687500e-01 -2.328901588916778564e-01 4.344814270734786987e-02 2.823655307292938232e-01 -9.141921252012252808e-02 1.016284525394439697e-01 -1.270721405744552612e-01 2.796458005905151367e-01 2.147729843854904175e-01 -1.326876878738403320e-01 -9.097359329462051392e-02
2.877372801303863525e-01 1.538963466882705688e-01 1.456616371870040894e-01 6.584103405475616455e-02 -4.013612924609333277e-04 -1.543283313512802124e-01 -9.841263294219970703e-02 -3.051025606691837311e-02 1.357079297304153442e-02 8.795545250177383423e-02 -6.157078593969345093e-02 -5.927865207195281982e-02 -3.871778249740600586e-01 -6.724657863378524780e-02 -2.277100384235382080e-01 -1.832622587680816650e-01 1.766527146100997925e-01 2.233293503522872925e-01 1.114157065749168396e-01 2.933234870433807373e-01 -4.483906328678131104e-01 2.438333332538604736e-01 -1.455042064189910889e-01 2.062638998031616211e-01 -2.460046671330928802e-04 -7.491027563810348511e-02 -1.222517713904380798e-02 1.187840327620506287e-01 8.122414350509643555e-02 8.585958927869796753e-02 1.505509912967681885e-01 -1.348391175270080566e-01
3.724059462547302246e-01 4.124215617775917053e-02 -1.744556576013565063e-01 3.401219248771667480e-01 2.281550467014312744e-01 1.079663168638944626e-02 -1.079042404890060425e-01 -2.035346440970897675e-02 -3.386490941047668457e-01 -1.755005568265914917e-01 2.315198630094528198e-01 -1.014934033155441284e-01 7.434192299842834473e-02 9.096221625804901123e-02 3.325816988945007324e-02 -5.009692162275314331e-02 3.072478473186492920e-01 2.326191365718841553e-01 -1.366339474916458130e-01 3.591335415840148926e-01 2.792459912598133087e-02 1.422169059514999390e-01 1.768012717366218567e-02 -1.018272042274475098e-01 1.915029436349868774e-01 2.350816130638122559e-02 8.240277320146560669e-02 1.340671181678771973e-01 5.723030492663383484e-02 3.945405036211013794e-02 6.667309254407882690e-02 -1.528092771768569946e-01
2.980629503726959229e-01 2.948043309152126312e-02 8.528956770896911621e-02 -1.509894430637359619e-01 -1.918918639421463013e-02 1.875501498579978943e-02 1.021833866834640503e-01 -3.624853491783142090e-01 -2.203266881406307220e-02 1.901811221614480019e-03 -9.234274178743362427e-02 -1.523883789777755737e-01 -2.847003377974033356e-02 1.216198503971099854e-01 -1.801256537437438965e-01 -6.752543151378631592e-02 9.277911484241485596e-02 1.521348059177398682e-01 6.875541806221008301e-02 3.233057260513305664e-01 -1.366276144981384277e-01 8.543929457664489746e-02 -2.251400202512741089e-01 -1.696977764368057251e-01 2.939219772815704346e-01 4.361249208450317383e-01 -1.199735775589942932e-01 2.455607056617736816e-02 2.972838282585144043e-01 -8.420682698488235474e-02 3.030360303819179535e-02 -1.355626434087753296e-01
3.608622848987579346e-01 -1.263196859508752823e-02 -1.244141459465026855e-01 1.428539007902145386e-01 5.735534057021141052e-02 2.149664461612701416e-01 7.889198139309883118e-03 -3.344489634037017822e-01 1.061694249510765076e-01 1.542153805494308472e-01 1.050833240151405334e-02 2.227557599544525146e-01 3.258142173290252686e-01 -8.737499266862869263e-02 -4.309919849038124084e-02 -1.906361132860183716e-01 1.152829229831695557e-01 1.010131910443305969e-01 -2.015403285622596741e-02 -6.236897036433219910e-02 -2.798739075660705566e-01 -4.914645850658416748e-02 6.347501650452613831e-03 7.457322627305984497e-02 1.512217223644256592e-01 3.746238648891448975e-01 -3.037725985050201416e-01 -5.780243128538131714e-02 -8.746762573719024658e-02 -5.198441818356513977e-02 -1.049187928438186646e-01 -2.030102908611297607e-01
2.860193550586700439e-01 5.480667576193809509e-02 -7.989329844713211060e-02 -5.646423250436782837e-02 2.573001384735107422e-01 1.471046078950166702e-02 -1.816506385803222656e-01 1.707705669105052948e-02 9.903869777917861938e-02 -9.956562519073486328e-02 2.517647147178649902e-01 1.760181635618209839e-01 1.698628813028335571e-01 -3.162855654954910278e-02 -5.861216783523559570e-02 1.020587701350450516e-02 6.503821909427642822e-02 1.140968054533004761e-01 -1.267231255769729614e-01 4.978952109813690186e-01 -1.459636092185974121e-01 2.604150176048278809e-01 1.968056708574295044e-01 6.895098835229873657e-02 -1.357948640361428261e-04 2.722411453723907471e-01 -7.503514643758535385e-03 -3.051595985889434814e-01 2.108763009309768677e-01 -1.617099046707153320e-01 2.267930656671524048e-02 -7.864363491535186768e-02
3.598274588584899902e-01 1.142049282789230347e-01 2.427447140216827393e-01 5.490849539637565613e-02 -1.951481848955154419e-01 2.709385007619857788e-02 1.095336675643920898e-01 -9.276511520147323608e-02 2.374212145805358887e-01 7.255945354700088501e-02 1.227234601974487305e-01 -1.493497788906097412e-01 -2.161258272826671600e-02 -9.355749003589153290e-03 -2.440026402473449707e-02 -3.840303719043731689e-01 3.510690852999687195e-02 2.429295778274536133e-01 1.262271255254745483e-01 2.088277488946914673e-01 -2.308594882488250732e-01 6.626279652118682861e-02 -3.062178194522857666e-01 6.247653067111968994e-02 3.540450036525726318e-01 -3.815580904483795166e-02 4.723355174064636230e-02 -1.845383271574974060e-02 2.588883638381958008e-01 -7.819053530693054199e-02 -7.031475007534027100e-02 -7.672432810068130493e-02
1.663270592689514160e-01 3.308880701661109924e-02 5.452518910169601440e-02 2.756245248019695282e-02 2.233742624521255493e-01 2.246425300836563110e-01 -1.204999461770057678e-01 -4.510649740695953369e-01 -2.510791122913360596e-01 2.719528274610638618e-03 9.083362668752670288e-02 5.101594328880310059e-02 -1.703556478023529053e-01 1.534612625837326050e-01 -1.616681925952434540e-03 -2.531283199787139893e-01 1.003645211458206177e-01 1.747857481241226196e-01 -1.445454359054565430e-01 1.018107011914253235e-01 -1.343576461076736450e-01 9.313841164112091064e-02 1.768248677253723145e-01 -4.884058609604835510e-02 3.677929937839508057e-01 -1.246679648756980896e-01 -1.001999229192733765e-01 -2.545911967754364014e-01 1.501679867506027222e-01 -1.621677726507186890e-01 -1.495007276535034180e-01 1.717193424701690674e-01
3.580960333347320557e-01 -2.000162750482559204e-01 -7.194815576076507568e-02 -1.384960412979125977e-01 1.442319899797439575e-01 -8.287998288869857788e-02 -1.138214543461799622e-01 -1.940372139215469360e-01 -5.769267212599515915e-03 -7.057488709688186646e-02 6.556566804647445679e-02 2.304331026971340179e-02 -8.224594593048095703e-02 7.108306139707565308e-02 -2.231277674436569214e-01 2.697537839412689209e-01 -2.102679163217544556e-01 1.860740929841995239e-01 -9.223544597625732422e-02 1.080398261547088623e-01 -2.596516609191894531e-01 1.344955563545227051e-01 -3.548780679702758789e-01 4.504106938838958740e-02 1.591401249170303345e-01 -1.535304933786392212e-01 8.171116560697555542e-02 1.456689834594726562e-01 2.902267873287200928e-01 6.799987703561782837e-02 -2.907711565494537354e-01 -1.490734219551086426e-01
4.453891515731811523e-01 -1.721360087394714355e-01 -1.430705636739730835e-01 -2.722151391208171844e-02 -1.988346129655838013e-01 -5.060209333896636963e-02 -1.104355044662952423e-02 -3.069962561130523682e-01 -1.702159941196441650e-01 2.436929047107696533e-01 -1.694959998130798340e-01 -1.665076762437820435e-01 7.940668612718582153e-02 -1.348494440317153931e-01 -8.969161659479141235e-02 8.161397278308868408e-02 2.028383612632751465e-01 5.912767350673675537e-02 -2.683610320091247559e-01 8.686033636331558228e-02 -1.706034690141677856e-01 2.095259577035903931e-01 2.516788542270660400e-01 4.810982570052146912e-02 2.992910146713256836e-01 -1.425640881061553955e-01 -1.200316101312637329e-01 -7.100096344947814941e-02 -1.370625495910644531e-01 9.485644288361072540e-03 -2.552123926579952240e-02 -1.362835466861724854e-01
1.866851300001144409e-01 -1.066727638244628906e-01 -7.090520858764648438e-02 8.595449477434158325e-02 -1.427154392004013062e-01 2.078144252300262451e-01 2.566510140895843506e-01 -6.240652874112129211e-02 -1.088259518146514893e-01 -1.606114804744720459e-01 5.121888965368270874e-02 1.532347798347473145e-01 1.381434053182601929e-01 2.160483151674270630e-01 2.937658503651618958e-02 -2.058827877044677734e-01 3.217506781220436096e-02 1.328151226043701172e-01 -2.720331400632858276e-02 2.425951510667800903e-01 -3.032172620296478271e-01 3.177285194396972656e-01 -1.183629482984542847e-01 -1.879162490367889404e-01 2.439308613538742065e-01 2.428206801414489746e-01 -1.890442222356796265e-01 7.546389102935791016e-02 2.517899870872497559e-01 -2.899855673313140869e-01 6.850933190435171127e-03 -8.581961691379547119e-02
2.424173951148986816e-01 2.658594958484172821e-02 -5.710282921791076660e-02 8.942985534667968750e-02 4.517941921949386597e-02 1.281649470329284668e-01 -3.863673657178878784e-02 -1.160231530666351318e-01 7.259745150804519653e-02 3.253348916769027710e-02 4.564844537526369095e-03 -1.414113342761993408e-01 -1.068580374121665955e-01 1.374493092298507690e-01 -1.035661101341247559e-01 -7.006156444549560547e-02 1.333817257545888424e-03 -5.908292904496192932e-02 -1.794313639402389526e-01 3.512034416198730469e-01 -1.201889216899871826e-01 3.182524144649505615e-01 -2.331357896327972412e-01 2.814522683620452881e-01 -1.989736109972000122e-01 1.144737936556339264e-02 2.983597517013549805e-01 -3.588141202926635742e-01 2.782742679119110107e-01 -1.333952099084854126e-01 -5.294744297862052917e-02 -2.443422377109527588e-01
4.088587760925292969e-01 -8.306124806404113770e-02 2.207386344671249390e-01 5.291107296943664551e-02 -1.980359554290771484e-01 -1.000687554478645325e-01 2.953551709651947021e-01 -1.691892445087432861e-01 -2.384724169969558716e-01 3.569588589016348124e-04 2.098646163940429688e-01 2.057341337203979492e-01 -7.858856581151485443e-03 6.166402623057365417e-02 -4.594000056385993958e-02 5.905429832637310028e-03 2.099834680557250977e-01 -2.912423312664031982e-01 -8.194123953580856323e-02 3.052414059638977051e-01 -8.113884925842285156e-02 -1.463831681758165359e-02 -2.055683135986328125e-01 8.946663141250610352e-02 2.821033000946044922e-01 1.377618759870529175e-01 -1.471379846334457397e-01 5.375812575221061707e-02 2.144087553024291992e-01 -6.108843907713890076e-02 7.080446230247616768e-04 3.747168928384780884e-02
3.474152386188507080e-01 -1.276323944330215454e-01 -1.128485128283500671e-01 2.901428043842315674e-01 2.061250209808349609e-01 5.263537541031837463e-02 -8.240702003240585327e-02 -1.676906347274780273e-01 -1.922185719013214111e-01 -3.394235298037528992e-02 -1.686345040798187256e-01 1.873433776199817657e-02 -1.056873798370361328e-01 -1.882845163345336914e-01 6.238952744752168655e-03 -2.937584221363067627e-01 1.881965845823287964e-01 3.791630566120147705e-01 -4.453115910291671753e-02 2.459275722503662109e-01 -2.789245247840881348e-01 -2.627772092819213867e-02 1.633927673101425171e-01 2.503838203847408295e-02 2.285831123590469360e-01 7.663584779947996140e-03 -8.776931464672088623e-02 1.199575606733560562e-02 -1.115169748663902283e-01 -1.351332664489746094e-01 6.495637446641921997e-02 2.086898386478424072e-01
3.871726691722869873e-01 2.036016136407852173e-01 3.612536564469337463e-02 1.484285145998001099e-01 4.678647965192794800e-02 -2.647209465503692627e-01 -5.302631855010986328e-02 -2.201266735792160034e-01 -4.206124320626258850e-02 1.712235361337661743e-01 1.072593405842781067e-01 5.320549383759498596e-02 1.111163273453712463e-01 -1.059426292777061462e-01 -9.491439908742904663e-02 3.518861159682273865e-02 7.355790585279464722e-02 -1.905623823404312134e-02 -1.708272397518157959e-01 5.260677263140678406e-02 -4.023262560367584229e-01 -2.041608281433582306e-02 -2.027788013219833374e-01 -2.634592354297637939e-01 1.652810722589492798e-01 4.815682303160429001e-03 -1.611035168170928955e-01 -1.035351008176803589e-01 1.844967901706695557e-01 -3.956478536128997803e-01 1.256283074617385864e-01 4.029913991689682007e-02
4.032638967037200928e-01 -2.349204868078231812e-01 7.457138597965240479e-02 1.205507442355155945e-01 -8.040255308151245117e-02 -1.101528406143188477e-01 1.542821079492568970e-01 -6.963581591844558716e-02 -4.030258581042289734e-02 1.850050389766693115e-01 -1.481318026781082153e-01 2.026475220918655396e-01 -6.754739582538604736e-02 -1.147628645412623882e-03 1.288504153490066528e-01 1.893350332975387573e-01 -7.579337805509567261e-02 2.996796555817127228e-02 -3.696423768997192383e-01 2.689605653285980225e-01 -4.237585663795471191e-01 1.310321688652038574e-01 -2.008647099137306213e-02 7.391966134309768677e-02 2.472687214612960815e-01 9.487133473157882690e-02 3.589626401662826538e-02 -6.847061216831207275e-02 5.923267826437950134e-02 -2.442211359739303589e-01 2.900542505085468292e-02 2.517060376703739166e-02
2.831252813339233398e-01 -2.389976978302001953e-01 -9.342306107282638550e-02 3.397452645003795624e-03 2.624821960926055908e-01 1.174137555062770844e-02 -2.214448004961013794e-01 -1.026322469115257263e-01 1.268761698156595230e-02 -2.831183969974517822e-01 -3.135851398110389709e-02 9.713636338710784912e-02 1.659523695707321167e-01 1.760084182024002075e-01 -1.545587182044982910e-01 8.600021153688430786e-02 3.976123780012130737e-02 2.614521980285644531e-01 -1.088938117027282715e-01 2.812653779983520508e-01 -2.843737006187438965e-01 1.514843404293060303e-01 7.476688176393508911e-02 8.090817928314208984e-02 1.390106678009033203e-01 3.372048139572143555e-01 7.409102469682693481e-02 -2.984106838703155518e-01 1.375748813152313232e-01 -1.462359279394149780e-01 -3.555198200047016144e-03 9.120244532823562622e-03
4.459857940673828125e-01 2.066940069198608398e-01 1.682400405406951904e-01 -3.505008667707443237e-02 4.664892796427011490e-03 7.848463952541351318e-02 -3.526620566844940186e-02 7.784456014633178711e-02 -2.909056544303894043e-01 1.805233061313629150e-01 -8.465677499771118164e-02 1.791042983531951904e-01 7.607792317867279053e-02 -2.685801312327384949e-02 -4.136528447270393372e-02 9.500355273485183716e-02 2.771256677806377411e-02 1.838319748640060425e-01 -5.041977763175964355e-02 2.791869640350341797e-01 -3.711678087711334229e-01 4.666162654757499695e-02 4.421826452016830444e-02 -7.555829733610153198e-02 1.837658584117889404e-01 4.547607898712158203e-02 3.130713403224945068e-01 2.628232538700103760e-01 -7.403611391782760620e-02 -7.187525928020477295e-02 6.534815579652786255e-02 -2.472811341285705566e-01
1.730575412511825562e-01 3.198997303843498230e-02 -2.982817776501178741e-02 -4.478116333484649658e-02 -2.491069138050079346e-01 2.819154858589172363e-01 5.303720012307167053e-03 2.603799104690551758e-02 -2.998606264591217041e-01 -3.132729977369308472e-02 -2.664499357342720032e-02 7.341769337654113770e-02 2.379008233547210693e-01 2.051197290420532227e-01 -1.002140492200851440e-01 6.080252304673194885e-02 1.113835796713829041e-01 6.768911611288785934e-03 -1.203114539384841919e-01 3.603579699993133545e-01 -4.050268530845642090e-01 2.000378817319869995e-01 1.716336160898208618e-01 -6.722784042358398438e-02 1.365082263946533203e-01 1.797776967287063599e-01 5.647818371653556824e-02 1.262899190187454224e-01 5.789565294981002808e-02 -9.563233703374862671e-02 -3.252838551998138428e-01 -1.768114864826202393e-01
3.332290351390838623e-01 2.122139036655426025e-01 1.677218377590179443e-01 -2.616526372730731964e-02 -2.149696461856365204e-02 1.382966935634613037e-01 -1.917225867509841919e-01 -1.422568708658218384e-01 -1.367519889026880264e-02 -2.718393923714756966e-03 1.482315212488174438e-01 -1.545531768351793289e-02 3.454183414578437805e-02 1.392519921064376831e-01 -2.523332238197326660e-01 -2.418717592954635620e-01 -9.474897384643554688e-02 4.770837426185607910e-01 9.578063338994979858e-02 1.939798295497894287e-01 -1.065723150968551636e-01 1.426668763160705566e-01 -3.293690085411071777e-01 1.643533259630203247e-01 3.260214030742645264e-01 1.186243966221809387e-01 3.883269615471363068e-03 -3.296019881963729858e-02 -3.286025719717144966e-03 2.548949979245662689e-02 1.257892139256000519e-02 2.199828252196311951e-02
3.515670001506805420e-01 3.098498098552227020e-03 -2.865764200687408447e-01 -1.032761186361312866e-01 -5.760393664240837097e-02 1.402403414249420166e-01 -4.829218238592147827e-02 -4.717482030391693115e-01 8.770677447319030762e-02 -2.269451133906841278e-02 3.349946439266204834e-02 -5.610280483961105347e-02 -1.117302104830741882e-01 2.879671007394790649e-02 6.592021137475967407e-02 -3.707920387387275696e-02 2.076191604137420654e-01 -1.663948744535446167e-01 -7.693834602832794189e-02 1.770098209381103516e-01 -9.761421382427215576e-02 1.309700310230255127e-01 3.702084720134735107e-02 -1.936375908553600311e-02 5.190928280353546143e-02 -5.010715126991271973e-02 1.131626516580581665e-01 -4.441947937011718750e-01 2.839323878288269043e-01 -1.209818273782730103e-01 -1.627026796340942383e-01 -1.752309054136276245e-01
3.328438103199005127e-01 7.862246781587600708e-02 -5.634573847055435181e-02 3.185518682003021240e-01 -1.643187254667282104e-01 -1.751329563558101654e-02 -1.952309012413024902e-01 7.252160459756851196e-02 -3.217215836048126221e-01 -3.993726149201393127e-02 3.028760552406311035e-01 6.436246633529663086e-02 4.229882732033729553e-02 -4.377947375178337097e-02 5.374723300337791443e-02 2.208019839599728584e-03 1.768157184123992920e-01 4.416820406913757324e-02 1.597823351621627808e-01 1.806632876396179199e-01 -2.707728743553161621e-01 1.896981000900268555e-01 -2.342328280210494995e-01 9.443461149930953979e-02 3.133041858673095703e-01 2.443761974573135376e-01 -1.184940636157989502e-01 -8.083471655845642090e-02 8.905895054340362549e-02 1.836288138292729855e-03 2.178655415773391724e-01 -4.243528470396995544e-02
2.743075489997863770e-01 2.009996473789215088e-01 -1.031718477606773376e-01 -4.541584849357604980e-02 -3.686194866895675659e-02 7.729180157184600830e-02 1.725725233554840088e-01 -2.663762867450714111e-01 -2.636623084545135498e-01 -1.039539948105812073e-01 -1.942589581012725830e-01 1.674046181142330170e-02 4.747612401843070984e-02 -3.946649283170700073e-02 -8.386966772377490997e-03 -5.146008729934692383e-02 -3.299163281917572021e-02 3.984394967555999756e-01 -2.060147821903228760e-01 4.636482000350952148e-01 -2.678094804286956787e-01 1.274957694113254547e-02 -6.114438548684120178e-02 5.826931074261665344e-02 1.769613623619079590e-01 -1.097819283604621887e-01 4.263266175985336304e-02 4.460538551211357117e-02 -1.642941832542419434e-01 7.138588279485702515e-02 -1.101473346352577209e-03 -2.513345777988433838e-01
3.220562934875488281e-01 -1.715221107006072998e-01 -1.585682481527328491e-02 5.153844505548477173e-02 2.055804133415222168e-01 2.080156803131103516e-01 -1.000379920005798340e-01 -1.600275933742523193e-01 -4.648001864552497864e-02 -2.314822971820831299e-01 8.767314255237579346e-02 7.698464393615722656e-02 8.121687173843383789e-02 1.573305577039718628e-01 -1.408703029155731201e-01 1.382829397916793823e-01 -8.960901945829391479e-02 1.709600836038589478e-01 -1.926289498805999756e-01 3.108140528202056885e-01 -2.579119801521301270e-01 2.764849066734313965e-01 7.490585092455148697e-03 5.020340904593467712e-02 -3.673195466399192810e-02 3.255234062671661377e-01 2.070389539003372192e-01 -2.461414486169815063e-01 2.403560578823089600e-01 -1.018539965152740479e-01 3.796344250440597534e-02 -7.917857170104980469e-02
4.670703709125518799e-01 -1.608111411333084106e-01 4.673589020967483521e-02 3.342716693878173828e-01 3.402194976806640625e-01 -1.763036549091339111e-01 -9.155257046222686768e-02 -6.471229344606399536e-02 -1.219660118222236633e-01 -6.028764322400093079e-02 -7.735736668109893799e-02 2.740531601011753082e-02 -1.379309780895709991e-02 9.697595238685607910e-02 -1.084922850131988525e-01 2.570393085479736328e-01 1.271269023418426514e-01 -1.457319874316453934e-02 -1.739566177129745483e-01 1.528425812721252441e-01 -7.313930988311767578e-02 1.056680381298065186e-01 -1.266548335552215576e-01 -6.721698492765426636e-02 3.183336555957794189e-01 7.927089929580688477e-02 1.972628831863403320e-01 6.203004345297813416e-02 2.167475372552871704e-01 1.107445955276489258e-01 1.806883066892623901e-01 1.436618268489837646e-01
3.742704689502716064e-01 1.608743518590927124e-01 -7.050713896751403809e-02 -5.943817645311355591e-02 2.677131891250610352e-01 -1.007284671068191528e-01 -2.461784332990646362e-01 -6.935816258192062378e-02 7.273133099079132080e-02 -1.436650939285755157e-02 -5.401760712265968323e-02 -6.993614137172698975e-02 -6.282317638397216797e-02 9.352149814367294312e-02 -4.233890473842620850e-01 -7.205522805452346802e-02 2.570965290069580078e-01 -1.530205011367797852e-01 -2.384460419416427612e-01 1.198037248104810715e-02 -4.691843688488006592e-02 1.016057133674621582e-01 -1.598853468894958496e-01 -1.672632843255996704e-01 2.090039253234863281e-01 -7.689873129129409790e-02 -2.008643299341201782e-01 1.479378044605255127e-01 -3.788109123706817627e-02 -2.208623141050338745e-01 1.561037171632051468e-02 -3.049447536468505859e-01
2.578971087932586670e-01 -1.164096295833587646e-01 7.501199841499328613e-02 -3.756263479590415955e-02 1.011867895722389221e-01 1.142216771841049194e-01 9.964678436517715454e-02 -5.021753907203674316e-02 -1.535380780696868896e-01 1.859372705221176147e-01 -1.629302948713302612e-01 -1.062095239758491516e-01 6.360208988189697266e-02 1.366730630397796631e-01 -2.357582189142704010e-02 1.804048568010330200e-02 2.969149053096771240e-01 2.390285767614841461e-02 2.389116585254669189e-01 1.473873853683471680e-01 -1.950871050357818604e-01 7.352299988269805908e-02 -1.300610899925231934e-01 5.528013408184051514e-02 3.707372546195983887e-01 3.360452353954315186e-01 -2.911349534988403320e-01 -1.951434463262557983e-02 2.719281911849975586e-01 -2.549103498458862305e-01 -1.255934536457061768e-01 -1.908016353845596313e-01
2.362699955701828003e-01 1.592464745044708252e-01 -9.461021423339843750e-02 5.233419314026832581e-02 2.842503190040588379e-01 -4.313747212290763855e-02 -1.789310574531555176e-01 -1.685361713171005249e-01 2.101438865065574646e-02 2.329341322183609009e-01 -9.628049284219741821e-02 8.846049197018146515e-03 6.839291006326675415e-02 3.545243665575981140e-02 -2.162699103355407715e-01 -1.135087311267852783e-01 1.316306591033935547e-01 -1.771968901157379150e-01 -2.533341050148010254e-01 3.813516348600387573e-02 -2.509717047214508057e-01 6.007913500070571899e-02 -1.299357414245605469e-01 -2.266186475753784180e-01 2.668199837207794189e-01 -1.997379064559936523e-01 -1.798741221427917480e-01 -4.417559131979942322e-03 -7.738480716943740845e-02 -1.729516535997390747e-01 2.016064375638961792e-01 -4.064556062221527100e-01
1.991349160671234131e-01 4.418230056762695312e-02 5.656664725393056870e-03 -1.686545908451080322e-01 1.000489592552185059e-01 1.155150607228279114e-01 -1.941043287515640259e-01 -1.059043854475021362e-01 -3.971151262521743774e-02 -1.667706966400146484e-01 3.578827530145645142e-02 -7.035005837678909302e-02 -2.631937712430953979e-02 2.822394855320453644e-02 -2.140675485134124756e-01 -7.872229814529418945e-02 -1.387733221054077148e-02 9.295424073934555054e-02 1.006769388914108276e-02 1.368507891893386841e-01 -1.711580008268356323e-01 3.884391188621520996e-01 -7.859844714403152466e-02 -3.606243990361690521e-03 3.355002403259277344e-01 -2.267700284719467163e-01 1.042155995965003967e-01 -4.922558963298797607e-01 1.736882179975509644e-01 -1.503080576658248901e-01 -2.443392574787139893e-01 -1.577448695898056030e-01
3.798489272594451904e-01 9.108512103557586670e-02 -1.416472941637039185e-01 9.951104968786239624e-02 1.999392509460449219e-01 1.688433587551116943e-01 -2.426878958940505981e-01 -3.215358778834342957e-02 -1.798238009214401245e-01 -1.564237624406814575e-01 7.869533449411392212e-02 -2.629778385162353516e-01 2.557057328522205353e-02 8.381853997707366943e-02 3.441027700901031494e-01 9.078919887542724609e-02 1.506557222455739975e-02 8.561532199382781982e-02 -3.347248435020446777e-01 3.963656723499298096e-01 -3.197554871439933777e-02 1.642316281795501709e-01 -7.528930902481079102e-02 -3.708470612764358521e-02 -4.151045531034469604e-02 1.711574345827102661e-01 -9.832403063774108887e-02 3.706580027937889099e-02 8.834338188171386719e-02 1.420554816722869873e-01 -5.948616564273834229e-02 -1.929475516080856323e-01
2.918776273727416992e-01 -6.176620349287986755e-02 6.827415525913238525e-02 -1.348100602626800537e-01 8.731240034103393555e-02 -2.600585483014583588e-02 7.414920628070831299e-02 -3.203946650028228760e-01 -2.133449316024780273e-01 6.898689316585659981e-04 3.522708117961883545e-01 -9.282170981168746948e-02 -1.596374437212944031e-02 -5.232109688222408295e-03 -6.227764487266540527e-02 -1.694963313639163971e-02 3.048304319381713867e-01 -1.908645927906036377e-01 -1.946843266487121582e-01 4.603146016597747803e-02 -1.789198070764541626e-01 4.387722015380859375e-01 -5.622693523764610291e-02 8.984273672103881836e-02 3.456594347953796387e-01 1.167163774371147156e-01 1.743510812520980835e-01 9.698657318949699402e-03 2.579646371304988861e-02 7.654333114624023438e-02 -8.035773783922195435e-02 -8.553393185138702393e-02
2.834637165069580078e-01 2.037669764831662178e-03 1.210369244217872620e-01 1.250986307859420776e-01 1.921051554381847382e-02 -2.837547957897186279e-01 -4.246291704475879669e-03 1.376316696405410767e-01 -3.065715730190277100e-01 4.767772275954484940e-03 -1.636884957551956177e-01 1.033971384167671204e-01 -3.589238524436950684e-01 1.416596174240112305e-01 -3.128673732280731201e-01 6.006224825978279114e-02 4.891758784651756287e-02 6.792545318603515625e-02 -4.419085383415222168e-02 2.746213674545288086e-01 -3.812020719051361084e-01 5.858897790312767029e-02 3.929800912737846375e-02 1.221867054700851440e-01 8.332961797714233398e-02 -1.226590275764465332e-01 1.767482236027717590e-02 -2.059333920478820801e-01 8.386910706758499146e-02 -1.335935741662979126e-01 -9.615733288228511810e-03 -2.614103257656097412e-01
2.611173093318939209e-01 -1.364157050848007202e-01 -1.082272976636886597e-01 6.482540816068649292e-02 1.226233765482902527e-01 -2.244768440723419189e-01 -3.067275583744049072e-01 -5.823893845081329346e-02 -3.524096310138702393e-02 1.290718466043472290e-01 -4.687582701444625854e-02 -5.453755334019660950e-02 8.105353266000747681e-02 3.558063507080078125e-01 -1.138319373130798340e-01 -2.595745027065277100e-01 2.546338737010955811e-01 -3.481734171509742737e-02 -4.647554829716682434e-02 1.751167476177215576e-01 8.265905082225799561e-02 4.613348841667175293e-02 -2.706318795680999756e-01 -1.855500042438507080e-01 2.722301185131072998e-01 -9.845658391714096069e-02 1.159571409225463867e-01 1.688400655984878540e-01 2.861070930957794189e-01 -2.175599932670593262e-01 1.583511382341384888e-02 -1.646553725004196167e-01
5.639252066612243652e-01 -1.960102766752243042e-01 4.854138195514678955e-02 5.303401127457618713e-02 -2.219552993774414062e-01 4.544290527701377869e-02 -1.177389696240425110e-01 -2.101580649614334106e-01 -8.364135026931762695e-02 1.635028719902038574e-01 -1.423328667879104614e-01 -1.064050048589706421e-01 1.013483554124832153e-01 -1.506776660680770874e-01 -7.418365776538848877e-02 -4.589216038584709167e-02 2.232467979192733765e-01 1.639141514897346497e-02 -3.598093688488006592e-01 1.082189530134201050e-01 -7.414449006319046021e-02 1.383044272661209106e-01 2.469616234302520752e-01 5.227453261613845825e-02 3.166280388832092285e-01 -7.179039716720581055e-02 -2.243179827928543091e-02 -8.064908534288406372e-02 -1.540580391883850098e-01 -5.242997407913208008e-02 1.084120105952024460e-02 -6.709713488817214966e-02
2.994370460510253906e-01 -1.071581691503524780e-01 -1.618935726583003998e-02 7.923851162195205688e-02 -8.319261670112609863e-02 7.651241123676300049e-02 2.512729465961456299e-01 -5.059702694416046143e-02 -2.067081481218338013e-01 1.403567194938659668e-01 1.147707253694534302e-01 2.999243438243865967e-01 -2.487063035368919373e-02 -6.297003477811813354e-03 -4.805478826165199280e-02 -1.342678666114807129e-01 7.108659297227859497e-02 8.894525468349456787e-02 5.634677037596702576e-02 2.376776933670043945e-01 -4.939326643943786621e-01 3.008440509438514709e-02 -1.155167296528816223e-01 -2.215382903814315796e-01 2.443781495094299316e-01 2.850284576416015625e-01 -4.843819420784711838e-03 5.827020853757858276e-02 2.339049130678176880e-01 -1.648510992527008057e-01 -1.169357970356941223e-01 -8.613661676645278931e-02
3.127157688140869141e-01 -1.168237924575805664e-01 -7.971808314323425293e-02 1.826563267968595028e-03 4.035921301692724228e-03 1.705995574593544006e-02 2.105211764574050903e-01 -9.281507693231105804e-03 -1.034839078783988953e-01 1.533014476299285889e-01 1.277446746826171875e-01 2.990062534809112549e-01 -4.891327023506164551e-02 -2.242454513907432556e-02 1.469802577048540115e-02 -1.629578173160552979e-01 3.955544158816337585e-02 1.558038741350173950e-01 2.538228407502174377e-03 2.525926232337951660e-01 -4.786256551742553711e-01 1.934175379574298859e-02 5.246591195464134216e-02 -2.568576931953430176e-01 2.189074009656906128e-01 2.142261415719985962e-01 -3.455660492181777954e-02 9.074769169092178345e-02 2.566116452217102051e-01 -2.244324535131454468e-01 -1.957220733165740967e-01 -1.492870599031448364e-01
4.044913351535797119e-01 -1.111449860036373138e-02 -1.178972125053405762e-01 -2.557101249694824219e-01 3.066534698009490967e-01 -5.631284415721893311e-02 -1.489080935716629028e-01 -2.588296532630920410e-01 9.057053923606872559e-02 2.393691986799240112e-01 1.298653632402420044e-01 7.000404596328735352e-02 1.606854498386383057e-01 2.496000826358795166e-01 4.832965135574340820e-02 2.993745803833007812e-01 1.069429740309715271e-01 3.575279191136360168e-02 -1.077163442969322205e-01 4.598157852888107300e-02 -2.279459536075592041e-01 -1.464774012565612793e-01 -1.838774830102920532e-01 8.865596354007720947e-02 2.789402902126312256e-01 -1.040249690413475037e-01 2.399362772703170776e-01 6.409611552953720093e-02 -5.944447591900825500e-02 3.466184437274932861e-02 -7.494107633829116821e-02 3.284643590450286865e-02
1.778599470853805542e-01 2.116847187280654907e-01 5.473100766539573669e-02 7.686843723058700562e-02 3.768872916698455811e-01 2.827961444854736328e-01 -8.493742346763610840e-02 -2.257634997367858887e-01 6.529623270034790039e-02 2.710624635219573975e-01 -4.440832417458295822e-03 2.394269853830337524e-01 1.144644170999526978e-01 1.659108251333236694e-01 -1.078553423285484314e-01 -3.001163899898529053e-01 9.972619265317916870e-02 2.324094176292419434e-01 -7.593864947557449341e-02 1.202187910676002502e-01 -1.183758750557899475e-01 1.161971911787986755e-01 -1.059284899383783340e-02 1.595647633075714111e-01 2.930453717708587646e-01 -1.680242270231246948e-01 -3.978120535612106323e-02 3.933140262961387634e-02 1.593066453933715820e-01 -6.813032180070877075e-02 -2.547100782394409180e-01 -8.737280219793319702e-02
1.818356662988662720e-01 4.433115944266319275e-02 -9.196177124977111816e-02 -2.313231974840164185e-01 1.816307008266448975e-01 1.767144799232482910e-01 -1.299109011888504028e-01 -2.020594030618667603e-01 -8.867342770099639893e-02 -1.580505520105361938e-01 8.222927898168563843e-02 -1.684792041778564453e-01 -1.102978587150573730e-01 1.921012699604034424e-01 -2.373991757631301880e-01 -6.721911579370498657e-02 1.760394275188446045e-01 2.591027915477752686e-01 -4.565154388546943665e-02 2.363157868385314941e-01 -1.095852553844451904e-01 1.824854910373687744e-01 -1.267283689230680466e-02 -4.092266410589218140e-02 2.672141790390014648e-01 -1.742968410253524780e-01 1.127007231116294861e-01 -3.856025934219360352e-01 1.245461031794548035e-01 -1.364958882331848145e-01 -3.055971264839172363e-01 -9.612946957349777222e-02
1.139871031045913696e-01 2.577671706676483154e-01 -6.551189720630645752e-02 1.612036377191543579e-01 1.096845641732215881e-01 -8.734807372093200684e-02 -1.572645306587219238e-01 -1.662970036268234253e-01 -2.090798616409301758e-01 1.549885272979736328e-01 5.193924158811569214e-02 -1.296421289443969727e-01 -3.365479111671447754e-01 2.172254472970962524e-01 6.499303877353668213e-02 7.585418969392776489e-02 3.026986420154571533e-01 -3.553321585059165955e-02 -8.026658743619918823e-02 5.378538370132446289e-01 -8.987738192081451416e-02 1.714978516101837158e-01 -1.737159043550491333e-01 -1.488904096186161041e-02 1.076870709657669067e-01 2.607563734054565430e-01 3.272746875882148743e-02 3.512234613299369812e-02 2.858584187924861908e-02 -1.300448179244995117e-01 -4.599489271640777588e-02 4.817816615104675293e-02
3.952250182628631592e-01 1.073997393250465393e-01 -9.997740387916564941e-02 1.141320019960403442e-01 -1.815139651298522949e-01 6.007325276732444763e-02 2.432114630937576294e-02 -1.223016008734703064e-01 -3.659793734550476074e-02 -1.724423170089721680e-01 -5.471247714012861252e-03 1.709864847362041473e-02 -1.612322181463241577e-01 -1.505198925733566284e-01 -1.772951781749725342e-01 -1.861566794104874134e-03 6.076465919613838196e-02 2.005479782819747925e-01 -9.764513373374938965e-02 4.831750988960266113e-01 -2.360440194606781006e-01 2.249543927609920502e-02 -3.617883920669555664e-01 2.877669632434844971e-01 1.630636453628540039e-01 2.108186297118663788e-02 7.799455430358648300e-03 1.236175224184989929e-01 -4.882704839110374451e-02 -2.433728985488414764e-02 1.905227154493331909e-01 -8.466831594705581665e-02
3.810646831989288330e-01 -3.734888881444931030e-02 -2.488394677639007568e-01 1.308542340993881226e-01 4.286561533808708191e-02 9.904652833938598633e-02 -2.725077569484710693e-01 -1.026663696393370628e-03 -2.023552209138870239e-01 1.029952615499496460e-01 -1.848386600613594055e-02 1.868585795164108276e-01 -5.386211350560188293e-02 -2.615292929112911224e-02 -2.260289788246154785e-01 1.965776532888412476e-01 2.711286246776580811e-01 -1.545734554529190063e-01 1.973211765289306641e-01 1.341576725244522095e-01 -1.358859241008758545e-01 7.800547033548355103e-02 -4.309288412332534790e-02 -1.129552908241748810e-02 3.563374578952789307e-01 1.072125881910324097e-01 1.825663149356842041e-01 2.379584014415740967e-01 2.138958424329757690e-01 1.388281881809234619e-01 -1.655953377485275269e-01 8.103793859481811523e-02
5.715489387512207031e-01 4.615208879113197327e-02 -1.401534825563430786e-01 1.363291144371032715e-01 -2.349243611097335815e-01 1.046873778104782104e-01 -3.210441023111343384e-02 -3.954406678676605225e-01 1.348635107278823853e-01 5.817417055368423462e-02 -1.825020015239715576e-01 -1.140288040041923523e-01 -4.388631787151098251e-03 6.700880080461502075e-02 -8.878596872091293335e-02 7.401649653911590576e-02 2.332921884953975677e-02 -8.067012578248977661e-02 -3.561287522315979004e-01 -5.988114979118108749e-03 -1.638263314962387085e-01 2.568296194076538086e-01 -1.595263779163360596e-01 -1.184695288538932800e-01 6.162973493337631226e-02 -2.012463361024856567e-01 2.928273566067218781e-02 -8.889297023415565491e-03 -1.044168882071971893e-02 -8.766852319240570068e-02 6.302307546138763428e-02 -2.159237861633300781e-02
2.249125093221664429e-01 1.558756828308105469e-01 -1.006506979465484619e-01 -3.724495321512222290e-02 2.403134703636169434e-01 9.689289331436157227e-02 -9.536133706569671631e-02 -1.523130536079406738e-01 -1.272868365049362183e-01 7.907769829034805298e-02 -1.697558909654617310e-01 6.564749777317047119e-02 -1.354463025927543640e-02 2.664403319358825684e-01 -2.455524057149887085e-01 2.829685248434543610e-02 -1.258646398782730103e-01 -9.792908281087875366e-02 1.152305211871862411e-02 1.769781559705734253e-01 -1.631572842597961426e-01 3.183789551258087158e-01 -3.278009295463562012e-01 7.268312573432922363e-02 1.338004469871520996e-01 -2.039705365896224976e-01 -5.486419424414634705e-02 -7.095023989677429199e-02 3.274784982204437256e-02 3.889706730842590332e-01 -2.244476974010467529e-01 -2.416805028915405273e-01
2.509871423244476318e-01 2.706457376480102539e-01 7.495884597301483154e-02 6.156330555677413940e-02 1.176401898264884949e-01 -5.639247968792915344e-02 8.150925487279891968e-02 -1.365318298339843750e-01 6.094257533550262451e-02 3.427588641643524170e-01 -3.068719245493412018e-02 2.326761037111282349e-01 2.111590467393398285e-02 7.319471240043640137e-02 -3.387836813926696777e-01 -2.249869108200073242e-01 6.864020228385925293e-02 -1.099874600768089294e-01 5.078143626451492310e-02 1.157944649457931519e-01 -3.490124344825744629e-01 -3.347579017281532288e-02 -1.181234642863273621e-01 -2.335242331027984619e-01 6.180499866604804993e-02 -5.269733071327209473e-02 -8.316862583160400391e-02 -2.442632913589477539e-01 9.945692867040634155e-02 -3.521099090576171875e-01 1.554906368255615234e-01 -9.553784132003784180e-02
3.905933499336242676e-01 -2.051245570182800293e-01 -9.960409253835678101e-02 8.699218928813934326e-02 -5.166771635413169861e-02 -1.047545745968818665e-01 2.228555381298065186e-01 -9.062436223030090332e-02 -8.045693859457969666e-03 1.233956292271614075e-01 -7.155263423919677734e-02 7.042882591485977173e-02 -3.007167950272560120e-02 -3.165700938552618027e-03 9.569177031517028809e-02 1.900528669357299805e-01 -1.669292002916336060e-01 1.811443269252777100e-02 -3.919705748558044434e-02 3.502673208713531494e-01 -5.112459659576416016e-01 7.343209534883499146e-02 1.232603862881660461e-01 5.880744755268096924e-02 3.731241524219512939e-01 1.128480434417724609e-01 8.098687976598739624e-03 1.061860993504524231e-01 -3.502384573221206665e-02 -2.041807770729064941e-01 3.872945206239819527e-03 2.696615643799304962e-02
2.826020419597625732e-01 2.712133824825286865e-01 8.863425999879837036e-02 1.248116344213485718e-01 2.620653510093688965e-01 1.826574094593524933e-02 1.851602047681808472e-01 -1.035199537873268127e-01 1.542557924985885620e-01 2.832556664943695068e-01 1.638372242450714111e-01 3.220891579985618591e-02 5.314274691045284271e-03 1.722016930580139160e-01 -2.581134624779224396e-02 -2.271851301193237305e-01 -1.283460408449172974e-01 1.291723847389221191e-01 -3.107437193393707275e-01 1.367091536521911621e-01 -1.997446119785308838e-01 -6.716332584619522095e-02 -2.920623421669006348e-01 2.228900492191314697e-01 3.415726423263549805e-01 -1.288637071847915649e-01 9.473622590303421021e-02 -7.215873152017593384e-02 1.469436287879943848e-02 1.185608934611082077e-02 -1.268862783908843994e-01 -5.956981331110000610e-02
3.857528567314147949e-01 -7.405899930745363235e-03 1.907694637775421143e-01 3.373964130878448486e-02 -1.780834347009658813e-01 1.223862916231155396e-01 -1.533224731683731079e-01 -4.103867337107658386e-02 -1.277227848768234253e-01 4.838649928569793701e-02 -1.847601085901260376e-01 8.839917927980422974e-02 -6.303954124450683594e-02 -1.231257896870374680e-02 3.865997120738029480e-02 -2.543167173862457275e-01 2.383595891296863556e-02 3.239506483078002930e-01 2.372735440731048584e-01 7.900762557983398438e-02 -1.310430616140365601e-01 -2.010645112022757530e-03 -1.546890735626220703e-01 6.122563499957323074e-03 4.339332580566406250e-01 4.736698698252439499e-03 -1.457600891590118408e-01 -2.571589648723602295e-01 2.027274072170257568e-01 -2.005547881126403809e-01 -2.996805310249328613e-02 -2.090707570314407349e-01
2.651124596595764160e-01 -2.946750521659851074e-01 -3.556970879435539246e-02 6.330153904855251312e-03 2.380996346473693848e-01 -2.561826705932617188e-01 -2.680650651454925537e-01 -1.240204647183418274e-01 1.494403183460235596e-02 1.127771735191345215e-01 -1.978295892477035522e-01 2.942766807973384857e-02 -1.959234848618507385e-02 7.941962033510208130e-02 -1.704149693250656128e-01 -5.184181034564971924e-02 -1.491711884737014771e-01 1.761749088764190674e-01 -3.624542802572250366e-02 2.710272371768951416e-01 -2.969917058944702148e-01 2.927133254706859589e-02 -1.048485040664672852e-01 -2.010583281517028809e-01 1.058113500475883484e-01 -3.389433920383453369e-01 -2.998568862676620483e-02 1.025030016899108887e-01 1.069200634956359863e-01 -2.166799604892730713e-01 -6.379000842571258545e-02 -2.686586678028106689e-01
5.049406290054321289e-01 -1.002814853563904762e-03 3.122516870498657227e-01 -2.191132493317127228e-02 3.007606603205204010e-02 2.357146590948104858e-01 9.051267057657241821e-03 7.609727792441844940e-03 -2.754329442977905273e-01 4.591938108205795288e-02 -1.618127375841140747e-01 5.766521021723747253e-02 1.445665955543518066e-01 -1.063599884510040283e-01 -8.545299619436264038e-02 6.857261806726455688e-02 1.550054829567670822e-02 8.543443866074085236e-03 1.168904900550842285e-01 2.482748180627822876e-01 -2.845791280269622803e-01 5.081274360418319702e-02 1.806666143238544464e-02 -1.504960209131240845e-01 1.302073001861572266e-01 2.075960487127304077e-02 -7.240399718284606934e-02 3.154577612876892090e-01 6.212867051362991333e-02 7.210468500852584839e-02 9.680100716650485992e-03 -3.539727032184600830e-01
2.366102039813995361e-01 -1.553154885768890381e-01 -1.100654602050781250e-01 -2.715832367539405823e-02 6.928458809852600098e-02 -2.331892214715480804e-02 -3.388752043247222900e-01 -3.027169108390808105e-01 -1.803051531314849854e-01 -4.021714255213737488e-02 -2.414454706013202667e-02 1.202662512660026550e-01 7.377140969038009644e-02 3.438840508460998535e-01 -2.827955968677997589e-02 -2.561748921871185303e-01 -9.389661252498626709e-03 -8.798101544380187988e-02 1.577263232320547104e-03 3.327636718750000000e-01 5.548010766506195068e-02 8.848778903484344482e-02 -4.154790043830871582e-01 -1.460164934396743774e-01 1.540258824825286865e-01 3.302469477057456970e-02 1.053578630089759827e-01 1.060781255364418030e-01 2.232826948165893555e-01 -1.772484034299850464e-01 5.856582894921302795e-02 2.530445903539657593e-02
[truncated: 3,269,617 more chars]
