# Supplementary material for: The Language of Innovation
Source: PLoS One. 2020 Apr 30;15(4):e0230107. doi: 10.1371/journal.pone.0230107 (PMC7194493; doi:10.1371/journal.pone.0230107)
Supplement: S26 File — (GZ) [file pone.0230107.s026.tar.gz › 2004-2008/V2Run_27_VS_4500_embeddings2004-2008ED32.txt]

-1.053270474076271057e-01 -2.234630137681961060e-01 -1.805607378482818604e-01 1.683951914310455322e-01 1.019083037972450256e-01 -1.637068986892700195e-01 -5.200710520148277283e-02 -3.385413065552711487e-02 3.943054005503654480e-02 -9.028597921133041382e-02 6.330928206443786621e-02 -4.269745647907257080e-01 1.057850793004035950e-01 5.041294917464256287e-02 1.842184811830520630e-01 3.501900285482406616e-02 -6.764996796846389771e-02 2.146366611123085022e-02 -3.387987017631530762e-01 8.217602223157882690e-02 1.344055086374282837e-01 2.404194772243499756e-01 9.015110135078430176e-02 1.906463205814361572e-01 2.362635284662246704e-01 -3.377657756209373474e-02 -2.155710309743881226e-01 4.413300007581710815e-02 9.882555156946182251e-02 -2.110585570335388184e-01 1.295162588357925415e-01 -4.107042849063873291e-01
-5.175347998738288879e-02 -2.162858545780181885e-01 -1.831580847501754761e-01 -2.946109883487224579e-02 -1.769636273384094238e-01 -3.724596202373504639e-01 3.730796277523040771e-02 -1.405998170375823975e-01 -2.792408764362335205e-01 -7.482791692018508911e-02 6.809174269437789917e-02 -3.615446388721466064e-01 2.303929030895233154e-01 2.832117378711700439e-01 -1.389493197202682495e-01 -2.260569483041763306e-01 -1.348917037248611450e-01 1.493537873029708862e-01 -1.364964693784713745e-01 -1.741685718297958374e-01 1.160239130258560181e-01 1.227264553308486938e-01 -1.050364673137664795e-01 8.294078707695007324e-02 1.766125112771987915e-01 2.161073032766580582e-03 -2.346065193414688110e-01 8.394315838813781738e-02 1.608795225620269775e-01 -6.855662912130355835e-02 2.060157209634780884e-01 9.440230205655097961e-03
-1.053059622645378113e-01 -2.274307049810886383e-02 -3.776398599147796631e-01 -5.374965257942676544e-04 3.271152973175048828e-01 -2.818809747695922852e-01 -7.996419072151184082e-02 2.030547112226486206e-01 -1.866804361343383789e-01 2.769165486097335815e-02 -1.485835760831832886e-01 -1.481747627258300781e-01 1.836249530315399170e-01 2.679744064807891846e-01 2.080035209655761719e-01 -2.091650366783142090e-01 3.701896592974662781e-02 3.512878902256488800e-04 -1.048229783773422241e-01 -2.816618606448173523e-02 8.567561209201812744e-02 2.336778789758682251e-01 -1.613908261060714722e-01 -1.753015071153640747e-01 3.396919742226600647e-02 -2.276138812303543091e-01 -1.552797388285398483e-02 1.616252958774566650e-01 2.853577733039855957e-01 9.831055253744125366e-02 -1.654535345733165741e-02 -1.921790689229965210e-01
1.302523910999298096e-01 -1.140847131609916687e-01 -3.044439852237701416e-01 -2.490256428718566895e-01 3.730764687061309814e-01 -2.289142906665802002e-01 -2.533322274684906006e-01 1.460359692573547363e-01 -1.665340662002563477e-01 2.286945469677448273e-02 8.380286395549774170e-02 -1.898231655359268188e-01 6.473643239587545395e-03 1.330221295356750488e-01 2.126080840826034546e-01 -1.401303708553314209e-01 -4.900319129228591919e-02 -9.554876387119293213e-02 -7.349494099617004395e-02 3.508306667208671570e-02 8.850457519292831421e-02 -2.485841661691665649e-01 1.203326433897018433e-01 2.597546279430389404e-01 2.602585256099700928e-01 6.589987128973007202e-02 -2.202138155698776245e-01 -2.113623172044754028e-02 1.034730970859527588e-01 1.390346586704254150e-01 3.462681546807289124e-02 -2.496845722198486328e-01
1.822020709514617920e-01 -1.916167736053466797e-01 1.254165470600128174e-01 -1.314122378826141357e-01 1.760320365428924561e-01 -2.656038999557495117e-01 -3.779760748147964478e-02 7.789208739995956421e-02 -2.738943099975585938e-01 2.801290713250637054e-02 -9.990440681576728821e-03 -2.201869934797286987e-01 -3.235217183828353882e-03 2.782878577709197998e-01 5.707444623112678528e-02 9.483437985181808472e-02 -2.766945362091064453e-01 -2.398023605346679688e-01 -1.433427929878234863e-01 1.922859102487564087e-01 2.207083851099014282e-01 -2.375209331512451172e-02 -1.819454482756555080e-03 1.586586982011795044e-01 1.267579495906829834e-01 -6.234757602214813232e-02 -1.464013196527957916e-02 7.635020464658737183e-02 -2.106359042227268219e-02 -1.671772450208663940e-01 4.961391538381576538e-02 -5.010762214660644531e-01
-3.489531949162483215e-02 -2.849366068840026855e-01 6.115888245403766632e-03 -9.378999471664428711e-02 2.247709184885025024e-01 -2.283523231744766235e-01 -1.451521515846252441e-01 3.416731059551239014e-01 -2.734909355640411377e-01 1.419075280427932739e-01 6.862233579158782959e-02 -3.276796340942382812e-01 -1.193229332566261292e-01 1.465610265731811523e-01 1.527770757675170898e-01 -1.202322542667388916e-01 -1.540628224611282349e-01 4.125145450234413147e-02 -3.031105697154998779e-01 3.848854824900627136e-02 -1.520423144102096558e-01 -4.312274977564811707e-02 -1.833807229995727539e-01 -1.032227203249931335e-01 -2.139918506145477295e-02 1.841490566730499268e-01 -2.682767510414123535e-01 1.126402989029884338e-02 6.796887516975402832e-02 -1.138420589268207550e-02 7.637505978345870972e-02 -2.874812781810760498e-01
9.042435884475708008e-02 -4.043686985969543457e-01 -1.010991558432579041e-01 -2.413702160120010376e-01 1.205592975020408630e-01 -1.422574371099472046e-01 -1.919845491647720337e-01 1.617726981639862061e-01 -4.460437893867492676e-01 -1.437554210424423218e-01 6.323063373565673828e-02 -5.841506272554397583e-02 -5.067585781216621399e-02 9.675338864326477051e-02 7.406748086214065552e-02 4.167840629816055298e-02 -7.710875477641820908e-03 -8.627327531576156616e-02 2.193503454327583313e-02 1.131173968315124512e-01 6.668344605714082718e-03 -1.317168176174163818e-01 -2.379921525716781616e-01 2.036835849285125732e-01 2.227758020162582397e-01 7.028686255216598511e-02 -2.409906238317489624e-01 -9.846029430627822876e-02 1.889601647853851318e-01 -1.817008852958679199e-01 1.545813381671905518e-01 -2.541419863700866699e-01
7.070112973451614380e-02 -3.744700551033020020e-01 -7.655611634254455566e-02 -1.545527726411819458e-01 2.322526872158050537e-01 -1.654431372880935669e-01 -4.148022830486297607e-02 -3.064978308975696564e-02 -8.499860018491744995e-02 -1.520442962646484375e-01 -1.705486178398132324e-01 -1.710291951894760132e-01 2.195639014244079590e-01 1.765291690826416016e-01 -1.506611555814743042e-01 4.486149549484252930e-02 -2.148063778877258301e-01 1.022419407963752747e-01 -3.029433488845825195e-01 -1.272876709699630737e-01 2.466184645891189575e-01 -2.271847575902938843e-01 -1.526404768228530884e-01 -1.828765124082565308e-02 1.700254827737808228e-01 1.296584606170654297e-01 -2.009095251560211182e-01 1.632819771766662598e-01 2.496966123580932617e-01 2.628719210624694824e-01 4.230503365397453308e-02 -4.082531854510307312e-02
2.468964159488677979e-01 -2.330414652824401855e-01 -8.276573382318019867e-03 -2.383527457714080811e-01 4.569465816020965576e-01 -2.514941394329071045e-01 -2.134841121733188629e-02 1.668195724487304688e-01 -3.157575428485870361e-01 6.062829494476318359e-02 -2.042189985513687134e-01 -2.110602557659149170e-01 1.788930036127567291e-02 1.673517674207687378e-01 8.344093710184097290e-02 6.404884904623031616e-02 9.200023114681243896e-02 -8.584310859441757202e-02 -2.126811593770980835e-01 1.160700619220733643e-02 1.039332896471023560e-01 -4.962743818759918213e-02 -1.711201071739196777e-01 1.105117872357368469e-01 1.748034358024597168e-01 -4.435454308986663818e-02 -3.082931637763977051e-01 6.760963052511215210e-02 -1.170914471149444580e-01 1.239772960543632507e-01 -1.208256706595420837e-01 -8.196065574884414673e-02
1.583205163478851318e-01 -4.994835555553436279e-01 -2.636118233203887939e-01 -1.579521000385284424e-01 7.422766834497451782e-02 -2.077337205410003662e-01 -1.289064139127731323e-01 1.699327491223812103e-02 -7.016072422266006470e-02 1.108909994363784790e-01 -1.108552515506744385e-02 -1.734868586063385010e-01 9.366238862276077271e-02 3.516524732112884521e-01 -7.557489909231662750e-03 7.450216263532638550e-02 1.414680387824773788e-02 8.937378227710723877e-02 -6.558568216860294342e-03 6.937765330076217651e-02 3.199403584003448486e-01 3.279917687177658081e-02 -2.572800517082214355e-01 2.937807142734527588e-02 3.179219365119934082e-01 -2.176063358783721924e-01 2.453742548823356628e-02 7.214949280023574829e-02 2.278223447501659393e-02 8.022334426641464233e-03 1.814841479063034058e-01 -9.311421960592269897e-02
2.508215010166168213e-01 -2.511716634035110474e-02 -1.346445530652999878e-01 6.405250728130340576e-02 -9.009514749050140381e-02 -3.658986650407314301e-03 1.007899269461631775e-01 2.340495772659778595e-02 -6.749047338962554932e-02 -7.866191118955612183e-02 -2.866704761981964111e-01 -2.885258495807647705e-01 1.918382495641708374e-01 9.315332770347595215e-02 7.490383833646774292e-02 -6.579055637121200562e-02 -3.102936036884784698e-02 2.777573652565479279e-03 -2.285858094692230225e-01 -1.156335920095443726e-01 2.133893817663192749e-01 2.779489457607269287e-01 -1.217872127890586853e-01 1.130159124732017517e-01 -8.392778108827769756e-04 -1.757384836673736572e-01 -2.014508992433547974e-01 3.032251298427581787e-01 1.215606704354286194e-01 5.278354883193969727e-02 3.395009934902191162e-01 -3.880408108234405518e-01
8.834470808506011963e-02 -2.690779268741607666e-01 -8.358483016490936279e-02 -1.087529808282852173e-01 9.295757859945297241e-02 -2.525152862071990967e-01 -8.092934638261795044e-02 2.626515030860900879e-01 -4.048514068126678467e-01 -5.574306007474660873e-03 5.752492696046829224e-02 -2.746045589447021484e-01 -1.915903538465499878e-01 2.081607282161712646e-01 2.674156567081809044e-03 -2.030769586563110352e-01 2.897338755428791046e-02 -3.191599622368812561e-02 -1.701488345861434937e-01 -1.387305706739425659e-01 8.295417577028274536e-02 2.551859915256500244e-01 -1.479175090789794922e-01 9.505136311054229736e-02 9.565892070531845093e-02 8.939109742641448975e-02 -1.411422640085220337e-01 -5.771924182772636414e-02 -6.043570116162300110e-02 -5.421591177582740784e-02 -5.030804313719272614e-03 -4.348777830600738525e-01
-5.290225893259048462e-02 -1.554415673017501831e-01 -1.102834716439247131e-01 -2.246966212987899780e-01 2.747042775154113770e-01 -3.316785693168640137e-01 -4.150866344571113586e-02 -1.719845272600650787e-02 -5.153377540409564972e-03 1.488407850265502930e-01 -2.170367725193500519e-02 -3.629305958747863770e-01 -2.391448616981506348e-01 1.613569706678390503e-01 -7.308022677898406982e-02 -1.365848071873188019e-02 4.069348424673080444e-02 -1.424389928579330444e-01 -1.946363151073455811e-01 1.341809183359146118e-01 -1.097309291362762451e-01 1.242658346891403198e-01 -1.952719092369079590e-01 2.158043980598449707e-01 1.159301176667213440e-01 1.510774046182632446e-01 -2.154524475336074829e-01 6.213827058672904968e-02 1.470607817173004150e-01 3.371808305382728577e-02 1.287895143032073975e-01 -4.047954976558685303e-01
1.812112480401992798e-01 -1.839304268360137939e-01 -2.094807848334312439e-02 -9.828648716211318970e-02 1.594836860895156860e-01 -1.420894116163253784e-01 -1.948101371526718140e-01 2.245347499847412109e-01 -3.939469456672668457e-01 -2.153912931680679321e-01 -1.749880462884902954e-01 -3.692790865898132324e-01 -1.352350264787673950e-01 2.799138128757476807e-01 1.381678134202957153e-01 -2.275586593896150589e-03 -7.848186045885086060e-02 6.933248788118362427e-02 7.087665610015392303e-03 7.089594006538391113e-02 -1.154455840587615967e-01 -1.228397432714700699e-02 -1.073833256959915161e-01 8.384358882904052734e-02 2.885046303272247314e-01 6.579315662384033203e-02 -1.698851734399795532e-01 1.332179550081491470e-02 1.026166826486587524e-01 -7.089479267597198486e-02 -1.094779372215270996e-01 -3.357146680355072021e-01
-2.028787732124328613e-01 -7.154663652181625366e-02 -5.312873423099517822e-02 6.739592552185058594e-02 6.956949084997177124e-02 -1.640293747186660767e-01 -3.547395765781402588e-02 3.509821593761444092e-01 -1.216034591197967529e-01 1.205641180276870728e-01 -1.507791876792907715e-01 -1.652826517820358276e-01 1.321169883012771606e-01 -1.873572729527950287e-02 1.494795382022857666e-01 -1.047832667827606201e-01 2.648501694202423096e-01 2.577152289450168610e-02 -6.665405631065368652e-02 7.506939023733139038e-02 3.166356682777404785e-01 2.187952548265457153e-01 -1.768191754817962646e-01 -1.440130472183227539e-01 1.284321248531341553e-01 -3.574459850788116455e-01 -1.741310805082321167e-01 -1.176005322486162186e-02 1.832450330257415771e-01 -2.052205149084329605e-03 1.160706877708435059e-01 -3.960539102554321289e-01
-1.294673830270767212e-01 -1.011182591319084167e-01 -2.290963828563690186e-01 -1.595921516418457031e-01 -4.839150235056877136e-02 -2.664760053157806396e-01 -1.271036453545093536e-02 1.357551813125610352e-01 -4.216092228889465332e-01 9.633329510688781738e-02 2.945987507700920105e-03 -6.781455129384994507e-02 2.004284225404262543e-02 2.684133648872375488e-01 -1.080606430768966675e-01 2.285257577896118164e-01 -1.954146325588226318e-01 8.294670283794403076e-02 4.743438959121704102e-02 -1.168744266033172607e-01 2.514193654060363770e-01 -2.241650782525539398e-02 -1.188125014305114746e-01 6.944355089217424393e-03 3.292906284332275391e-01 9.603797644376754761e-02 7.163786143064498901e-02 -1.060215383768081665e-01 2.527441978454589844e-01 1.722355633974075317e-01 2.120641022920608521e-01 -2.524404525756835938e-01
1.113405004143714905e-01 -3.024167716503143311e-01 -1.931791901588439941e-01 -2.581188380718231201e-01 3.288280963897705078e-01 -4.928277060389518738e-02 -1.560089737176895142e-02 -1.806815564632415771e-01 -2.832807600498199463e-01 -1.574772447347640991e-01 9.667845070362091064e-02 -4.208002984523773193e-01 7.023847848176956177e-02 -7.593126595020294189e-02 2.108654081821441650e-01 -1.520949006080627441e-01 -8.047406375408172607e-02 -1.589351147413253784e-01 2.721964567899703979e-02 1.058689802885055542e-01 5.222945287823677063e-02 1.368988752365112305e-01 -1.089855954051017761e-01 7.801427692174911499e-02 2.360899895429611206e-01 1.495790183544158936e-01 -1.574049741029739380e-01 2.983069419860839844e-02 1.416740566492080688e-01 -1.305314004421234131e-01 -1.073426678776741028e-01 -2.084831744432449341e-01
1.972937025129795074e-02 -1.770449876785278320e-01 -3.542456924915313721e-01 -2.614728510379791260e-01 -9.632430225610733032e-02 -1.903821080923080444e-01 -1.795807778835296631e-01 -1.296662539243698120e-01 -2.427376657724380493e-01 1.150452569127082825e-01 -3.830008581280708313e-02 -9.969871491193771362e-02 -1.282380819320678711e-01 1.474879235029220581e-01 6.268178671598434448e-02 1.773879677057266235e-02 -1.268207281827926636e-01 9.708881378173828125e-02 -1.558472365140914917e-01 2.189948409795761108e-01 1.616614907979965210e-01 1.525482237339019775e-01 -8.274235576391220093e-02 2.393160164356231689e-01 4.541749656200408936e-01 -1.260008215904235840e-01 -2.438613027334213257e-02 6.312144547700881958e-02 1.764799207448959351e-01 2.626255452632904053e-01 8.103422075510025024e-02 -9.550798684358596802e-02
-2.194035798311233521e-01 3.454188629984855652e-02 -8.991220593452453613e-02 -1.290034502744674683e-01 3.017479777336120605e-01 -2.085627168416976929e-01 7.723245769739151001e-02 4.139919877052307129e-01 -2.380136847496032715e-01 -6.322000990621745586e-04 -1.892320215702056885e-01 6.669317185878753662e-02 6.561362743377685547e-02 7.340464740991592407e-03 1.949476599693298340e-01 -3.835712373256683350e-02 -5.169268324971199036e-02 -6.587512046098709106e-02 -4.196934103965759277e-01 -7.250680029392242432e-02 1.444792896509170532e-01 1.763223707675933838e-01 -6.630092114210128784e-02 -1.339801400899887085e-01 3.238186705857515335e-03 -2.550137639045715332e-01 -2.285204529762268066e-01 -2.014617808163166046e-02 2.260656952857971191e-01 -8.833977580070495605e-02 1.207767501473426819e-01 -1.393108665943145752e-01
2.425000369548797607e-01 -1.833854615688323975e-01 5.816888529807329178e-03 -2.035445272922515869e-01 2.599802315235137939e-01 -3.070916533470153809e-01 9.169597178697586060e-02 2.089792191982269287e-01 -2.172679156064987183e-01 2.029058337211608887e-01 1.660488843917846680e-01 -2.339841276407241821e-01 -1.737551242113113403e-01 6.251202523708343506e-02 -7.780633866786956787e-02 9.948048740625381470e-02 -5.367503315210342407e-02 6.626757234334945679e-02 -7.265083491802215576e-02 3.114382550120353699e-02 -8.764370344579219818e-03 1.476278156042098999e-01 -3.340192735195159912e-01 1.074299141764640808e-01 1.829038257710635662e-03 1.572754234075546265e-01 -2.179028391838073730e-01 6.828465312719345093e-02 1.970764249563217163e-01 1.577753275632858276e-01 -7.651092112064361572e-02 -3.555383980274200439e-01
2.171796560287475586e-01 -9.316928684711456299e-02 -2.554072737693786621e-01 1.647485047578811646e-02 1.954323053359985352e-01 -3.756737709045410156e-02 -6.692258641123771667e-03 3.563592135906219482e-01 -2.953887358307838440e-02 2.169627696275711060e-03 -2.412021011114120483e-01 -8.884800225496292114e-02 1.339980065822601318e-01 -1.477316115051507950e-02 2.572089731693267822e-01 6.397134065628051758e-02 -2.151236683130264282e-01 -3.141716495156288147e-02 -3.805218338966369629e-01 -5.992656946182250977e-02 2.344012111425399780e-01 2.341839075088500977e-01 2.774458378553390503e-02 -2.848183037713170052e-03 9.963566437363624573e-03 -2.342211641371250153e-02 3.654110431671142578e-02 2.122151404619216919e-01 1.482651233673095703e-01 1.347324401140213013e-01 1.506372094154357910e-01 -3.749290406703948975e-01
2.561447583138942719e-02 -1.313936989754438400e-02 -3.747979551553726196e-02 -2.562811374664306641e-01 1.892697811126708984e-01 -2.220252305269241333e-01 -1.990113705396652222e-01 8.128590136766433716e-02 -2.163257896900177002e-01 1.059445273131132126e-02 7.115402817726135254e-02 -1.798953115940093994e-01 -1.435948652215301991e-03 2.380391806364059448e-01 -1.060543134808540344e-01 -1.509901136159896851e-01 -2.230478674173355103e-01 -1.420326232910156250e-01 -2.025887817144393921e-01 -8.030718564987182617e-02 -6.422091275453567505e-02 8.655607816763222218e-04 -1.355605721473693848e-01 1.209373027086257935e-02 2.478086948394775391e-01 2.117847204208374023e-01 -5.039771199226379395e-01 -1.494843959808349609e-01 1.821737736463546753e-02 3.089456446468830109e-02 -3.685997053980827332e-02 -3.168627917766571045e-01
1.861890554428100586e-01 -2.586751580238342285e-01 -1.708731055259704590e-01 -8.136548101902008057e-02 1.292953789234161377e-01 -4.243136942386627197e-01 -6.893835216760635376e-02 1.516886204481124878e-01 -1.782505661249160767e-01 -1.417676806449890137e-01 -2.924410812556743622e-02 -3.568273484706878662e-01 -2.262285053730010986e-01 1.447397172451019287e-01 1.322987675666809082e-01 -4.950540512800216675e-02 -1.635190248489379883e-01 -2.676004171371459961e-02 -4.053273424506187439e-02 3.915834799408912659e-02 5.560651049017906189e-02 -4.423899576067924500e-02 -1.984039545059204102e-01 1.994570642709732056e-01 1.604638695716857910e-01 2.132110148668289185e-01 -1.873456388711929321e-01 -5.169992148876190186e-02 -4.872101172804832458e-02 -3.398608788847923279e-02 3.596693277359008789e-02 -3.705643117427825928e-01
1.818625032901763916e-01 -1.350362598896026611e-02 -2.251700311899185181e-01 1.853046379983425140e-02 4.127034172415733337e-02 5.377136543393135071e-02 -4.172930121421813965e-02 1.562810540199279785e-01 -3.909167647361755371e-01 -1.960691809654235840e-01 -1.838781237602233887e-01 -1.871674358844757080e-01 1.159145906567573547e-01 6.153756007552146912e-02 2.546085417270660400e-01 2.344926586374640465e-03 -1.187516599893569946e-01 1.490508019924163818e-01 -2.678384482860565186e-01 -1.164185479283332825e-01 2.657456398010253906e-01 2.596221864223480225e-01 6.089113280177116394e-02 5.964826419949531555e-02 -3.301169723272323608e-02 -2.259119302034378052e-01 -6.417727470397949219e-02 4.007356241345405579e-02 1.394169926643371582e-01 2.193779349327087402e-01 1.205896735191345215e-01 -3.686842024326324463e-01
4.576826095581054688e-02 -4.988231137394905090e-02 1.202220097184181213e-01 9.720004349946975708e-02 1.406789273023605347e-01 -6.220481172204017639e-02 1.391054410487413406e-02 2.966365814208984375e-01 -4.395664930343627930e-01 -1.336392313241958618e-01 1.308804899454116821e-01 -2.880666553974151611e-01 4.752698168158531189e-02 9.587790071964263916e-02 2.585299015045166016e-01 1.617169827222824097e-01 -1.265899538993835449e-01 -8.440291136503219604e-02 -8.959918469190597534e-02 -1.519746482372283936e-01 -8.837541192770004272e-02 8.021973818540573120e-02 -2.938831597566604614e-02 7.432814687490463257e-02 2.089267075061798096e-01 2.576381899416446686e-02 -2.501019239425659180e-01 7.721687853336334229e-02 -9.135864675045013428e-02 -3.441945835947990417e-02 1.790896058082580566e-01 -4.633558094501495361e-01
1.432796716690063477e-01 -3.840039372444152832e-01 -5.491732805967330933e-02 1.263945698738098145e-01 1.245476827025413513e-01 -2.131364196538925171e-01 -7.368505746126174927e-02 1.250988990068435669e-01 -4.198352694511413574e-01 -4.437343776226043701e-02 -1.805692315101623535e-01 -2.418048828840255737e-01 -1.733139306306838989e-01 2.055626809597015381e-01 1.895581036806106567e-01 -2.585181267932057381e-03 -1.938159912824630737e-01 -4.492994770407676697e-02 3.328910470008850098e-02 7.012974005192518234e-03 1.115032583475112915e-01 1.065493840724229813e-02 -6.576342880725860596e-02 -4.113898426294326782e-02 2.175500243902206421e-01 1.090935394167900085e-01 -2.534759044647216797e-01 1.155968196690082550e-02 -2.834601514041423798e-02 -1.031609252095222473e-01 1.526777893304824829e-01 -3.684970140457153320e-01
-1.378312110900878906e-01 8.780464529991149902e-02 9.761881828308105469e-02 -1.321662217378616333e-01 1.338734291493892670e-03 -2.131711989641189575e-01 9.815027564764022827e-02 9.845865517854690552e-02 -5.263731256127357483e-02 -4.067976400256156921e-02 -2.822413444519042969e-01 -2.558216154575347900e-01 -1.351087242364883423e-01 -5.861175805330276489e-02 2.357604503631591797e-01 -1.087894383817911148e-02 2.109642326831817627e-01 2.106465213000774384e-02 -4.219542741775512695e-01 -1.552824229001998901e-01 2.918571829795837402e-01 2.478423416614532471e-01 -1.959581673145294189e-02 -5.921725556254386902e-02 1.854738444089889526e-01 -2.253889441490173340e-01 -2.132036089897155762e-01 -4.645104520022869110e-03 2.136744409799575806e-01 2.449059486389160156e-01 -5.144696682691574097e-02 -1.343043148517608643e-01
-1.378177255392074585e-01 -2.988439202308654785e-01 -2.191953212022781372e-01 -2.402967512607574463e-01 2.226323038339614868e-01 -3.121066391468048096e-01 -1.403977870941162109e-01 2.120531536638736725e-02 -3.038257174193859100e-02 -1.589150428771972656e-01 6.423716247081756592e-02 -1.428547352552413940e-01 -1.206813454627990723e-01 3.749699890613555908e-01 1.281165331602096558e-02 -3.844942152500152588e-02 -2.494093626737594604e-01 -6.142354384064674377e-02 -1.066888198256492615e-01 3.484709560871124268e-02 1.457643210887908936e-01 -4.563565179705619812e-02 -1.011096313595771790e-01 2.835020422935485840e-01 -3.467224771156907082e-03 9.797871857881546021e-02 -2.804096639156341553e-01 -7.158930599689483643e-02 -1.654579788446426392e-01 -2.202780842781066895e-01 6.799586117267608643e-02 -2.118086069822311401e-01
-9.609910845756530762e-02 -4.168389737606048584e-01 -2.426343709230422974e-01 -1.671005934476852417e-01 6.854161620140075684e-02 -2.201386392116546631e-01 -2.120040953159332275e-01 1.381332427263259888e-01 6.701939553022384644e-02 -1.065726056694984436e-01 -1.176119819283485413e-01 -2.230822145938873291e-01 8.342145383358001709e-02 1.872932314872741699e-01 -6.783829629421234131e-02 1.145382411777973175e-02 -4.298423603177070618e-02 -1.909133791923522949e-01 -1.062313914299011230e-01 2.225241996347904205e-02 -1.177462190389633179e-01 -9.400296956300735474e-02 -1.321129407733678818e-02 6.880095601081848145e-02 4.367830157279968262e-01 -6.316710263490676880e-02 -1.784285753965377808e-01 2.396544218063354492e-01 1.843612641096115112e-02 -3.805512562394142151e-02 2.153820693492889404e-01 -2.773251831531524658e-01
1.966572552919387817e-02 -7.229079306125640869e-02 -1.575091034173965454e-01 -1.802637726068496704e-01 1.641916483640670776e-01 -7.616845518350601196e-02 5.050814896821975708e-02 3.978777825832366943e-01 -1.680303215980529785e-01 4.697800427675247192e-02 -2.136311680078506470e-01 -1.139814183115959167e-01 2.487080395221710205e-01 2.231817841529846191e-01 1.907987743616104126e-01 1.332095824182033539e-02 6.082598865032196045e-02 1.811573356389999390e-01 -2.160486280918121338e-01 8.899266272783279419e-02 1.672947406768798828e-01 3.472447991371154785e-01 -2.352590113878250122e-02 -1.103736609220504761e-01 -1.175730675458908081e-01 -1.288015842437744141e-01 -5.637209862470626831e-02 1.493484079837799072e-01 2.860120236873626709e-01 1.989417010918259621e-03 -6.481754034757614136e-02 -3.344028890132904053e-01
-1.502809207886457443e-02 6.854379177093505859e-02 -1.837502270936965942e-01 -5.871860682964324951e-02 2.870928943157196045e-01 -3.672277554869651794e-02 -1.506209224462509155e-01 1.810456067323684692e-01 -1.653333604335784912e-01 7.284251600503921509e-02 -1.764038205146789551e-01 -2.153990864753723145e-01 1.615544557571411133e-01 2.012614905834197998e-01 3.046523928642272949e-01 -2.261640429496765137e-01 -7.029799371957778931e-02 9.556486457586288452e-02 -2.540926933288574219e-01 9.249966591596603394e-02 3.182931542396545410e-01 3.209743201732635498e-01 -1.822112314403057098e-02 7.012570649385452271e-02 2.713017538189888000e-02 -1.988752335309982300e-01 -2.798701450228691101e-02 5.794107541441917419e-02 2.380383014678955078e-01 -5.481298640370368958e-02 -2.613050304353237152e-02 -3.103991746902465820e-01
-7.457800209522247314e-02 -7.561273127794265747e-02 -1.928014606237411499e-01 -2.805821830406785011e-03 2.677604854106903076e-01 -1.059719622135162354e-01 -1.867014169692993164e-01 2.628220319747924805e-01 -2.254520803689956665e-01 -5.721065029501914978e-02 -2.271022498607635498e-01 -1.416775584220886230e-01 1.611597836017608643e-01 1.313339024782180786e-01 2.019606083631515503e-01 -1.566877514123916626e-01 1.516356971114873886e-02 1.244819834828376770e-01 -1.419861465692520142e-01 -8.483520895242691040e-02 2.296406328678131104e-01 3.521798849105834961e-01 -4.283812642097473145e-02 2.421530894935131073e-02 1.253018528223037720e-01 -2.831156849861145020e-01 -5.037822946906089783e-02 2.106360048055648804e-01 2.855251729488372803e-01 -1.167253106832504272e-01 7.341544143855571747e-03 -2.648372054100036621e-01
-1.568593531847000122e-01 -3.257237970829010010e-01 -1.698085367679595947e-01 -7.024332880973815918e-02 5.400595441460609436e-02 -6.592056900262832642e-02 -8.609795570373535156e-02 1.248514465987682343e-02 -8.844518661499023438e-02 -1.009969785809516907e-01 8.187194168567657471e-02 -3.007035255432128906e-01 1.867150664329528809e-01 -4.187771305441856384e-02 -5.929424613714218140e-02 -1.377803683280944824e-01 1.134086400270462036e-01 1.135894656181335449e-01 -3.014389872550964355e-01 4.113123565912246704e-02 3.004002012312412262e-02 -1.155652031302452087e-01 -4.209971800446510315e-02 -3.914177790284156799e-02 4.785624444484710693e-01 1.068657487630844116e-01 -2.550116479396820068e-01 1.088756248354911804e-01 1.871821433305740356e-01 3.008979260921478271e-01 5.966422334313392639e-02 -2.531558573246002197e-01
4.499276983551681042e-04 -2.402823269367218018e-01 -2.192051708698272705e-02 -1.511130928993225098e-01 2.590292096138000488e-01 -3.476107120513916016e-01 -3.212336599826812744e-01 4.185152426362037659e-02 -3.511529266834259033e-01 -1.138226464390754700e-01 -1.470671892166137695e-01 -3.119993805885314941e-01 -1.169702410697937012e-01 1.236634179949760437e-01 1.837678253650665283e-01 -1.025047153234481812e-01 -2.979892790317535400e-01 1.897760108113288879e-02 4.788781981915235519e-03 5.051754415035247803e-02 8.108238875865936279e-02 2.067310065031051636e-01 -1.531658023595809937e-01 1.014687567949295044e-01 1.934614777565002441e-01 7.409757468849420547e-03 -1.406502425670623779e-01 -1.392695307731628418e-01 -1.050568446516990662e-01 -6.586223095655441284e-02 1.210228204727172852e-01 -1.269066035747528076e-01
5.298195406794548035e-02 -3.187137842178344727e-01 -5.534246936440467834e-02 -3.977112770080566406e-01 -6.578774750232696533e-02 -1.597044020891189575e-01 7.987648993730545044e-02 -3.001615032553672791e-02 -3.867597132921218872e-02 -2.464883029460906982e-01 1.659514904022216797e-01 -1.537221968173980713e-01 9.497125446796417236e-02 1.083534583449363708e-01 3.803353309631347656e-01 -2.372544109821319580e-01 -7.563696801662445068e-02 -5.122635141015052795e-02 -3.727600350975990295e-02 -7.550567388534545898e-02 3.302128314971923828e-01 -7.118543982505798340e-02 -1.399260014295578003e-01 -2.101525366306304932e-01 8.157318085432052612e-02 2.219455540180206299e-01 -1.669067144393920898e-01 -1.262190751731395721e-02 1.201906129717826843e-01 -3.315208479762077332e-02 -9.534505009651184082e-02 -2.455234825611114502e-01
2.487758174538612366e-02 -6.507260352373123169e-02 -6.856979429721832275e-02 -1.063749268651008606e-01 9.030006080865859985e-02 -1.102663204073905945e-01 -1.497941613197326660e-01 -3.719456866383552551e-02 -2.269728034734725952e-01 -1.104154586791992188e-01 -1.152654513716697693e-01 -2.892162203788757324e-01 3.060309886932373047e-01 -3.651846200227737427e-03 1.810388863086700439e-01 1.330681443214416504e-01 3.264452889561653137e-02 4.084736481308937073e-02 -1.223017796874046326e-01 1.383984237909317017e-01 6.317288428544998169e-02 -7.052836567163467407e-02 9.955140948295593262e-02 7.687391340732574463e-02 3.421061905100941658e-03 -1.723087728023529053e-01 -8.546744287014007568e-02 3.469655513763427734e-01 1.687371134757995605e-01 1.871538460254669189e-01 3.596073389053344727e-01 -4.672950804233551025e-01
2.804578542709350586e-01 -1.680934280157089233e-01 -9.009134769439697266e-02 -1.411933302879333496e-01 2.016378045082092285e-01 -2.157726697623729706e-02 2.153247296810150146e-01 8.337134867906570435e-02 -1.808254271745681763e-01 -6.167145073413848877e-02 -1.984279602766036987e-01 -4.533245861530303955e-01 -1.113988682627677917e-01 1.089083775877952576e-01 2.296840846538543701e-01 -3.878688812255859375e-02 -5.664998292922973633e-02 -3.398133069276809692e-02 8.846208453178405762e-02 3.417355567216873169e-02 2.101631313562393188e-01 2.900828421115875244e-02 -3.939902782440185547e-02 -1.017512306571006775e-01 6.815578043460845947e-02 -3.750433921813964844e-01 -9.128165990114212036e-02 -1.262048333883285522e-01 1.535806506872177124e-01 1.586742550134658813e-01 1.031022146344184875e-01 -3.338543474674224854e-01
7.602001726627349854e-02 -1.472411900758743286e-01 -1.113194376230239868e-01 -1.348317712545394897e-01 -9.486406110227108002e-03 -2.226803302764892578e-01 -1.444338858127593994e-01 3.290748298168182373e-01 1.076907217502593994e-01 -4.445261508226394653e-02 -1.305342465639114380e-01 -1.682780236005783081e-01 2.200656682252883911e-01 9.343642741441726685e-02 7.274350523948669434e-02 6.037414073944091797e-02 -6.656376272439956665e-02 -1.818980574607849121e-01 -3.010381162166595459e-01 1.895879395306110382e-02 3.678900003433227539e-01 2.947817444801330566e-01 -2.261189222335815430e-01 -3.062663972377777100e-01 -2.016091905534267426e-02 -2.908745110034942627e-01 -1.168276518583297729e-01 2.804429642856121063e-02 1.657089143991470337e-01 -3.444459661841392517e-02 6.984027475118637085e-02 -9.733027964830398560e-02
1.357597261667251587e-01 -1.885794699192047119e-01 1.090405955910682678e-01 4.101706296205520630e-02 1.708526313304901123e-01 -3.497048914432525635e-01 -1.453965455293655396e-01 2.510979771614074707e-01 -2.897247970104217529e-01 -2.897644639015197754e-01 -2.050750702619552612e-01 -1.713071614503860474e-01 -2.910686843097209930e-02 2.039363384246826172e-01 1.365858018398284912e-01 9.130845218896865845e-02 -1.502280384302139282e-01 -1.479137241840362549e-01 -1.121222525835037231e-01 -1.725005730986595154e-02 -9.355334565043449402e-03 1.241193488240242004e-01 -1.455674469470977783e-01 2.256604582071304321e-01 -4.736683890223503113e-02 4.748175665736198425e-02 -2.380774021148681641e-01 -3.896329924464225769e-02 4.950265958905220032e-02 4.294211417436599731e-02 2.072548717260360718e-01 -3.649064600467681885e-01
2.038097828626632690e-01 -3.176694810390472412e-01 1.208380907773971558e-01 -3.701160103082656860e-02 2.051701545715332031e-01 -5.782244354486465454e-02 -1.408558785915374756e-01 -5.615964159369468689e-02 -3.066118955612182617e-01 5.766595155000686646e-02 -7.603549957275390625e-02 -3.024892210960388184e-01 2.806402742862701416e-01 1.669699400663375854e-01 2.663579881191253662e-01 -1.189643144607543945e-01 -1.224137991666793823e-01 -1.008568033576011658e-01 -1.007862985134124756e-01 2.236281894147396088e-02 3.033680841326713562e-02 -1.129205152392387390e-01 -2.542550265789031982e-01 8.906796574592590332e-02 2.236270606517791748e-01 -3.612125292420387268e-02 -1.508826464414596558e-01 -1.221977360546588898e-02 3.975821658968925476e-02 1.914082467555999756e-01 6.313817203044891357e-02 -3.850857317447662354e-01
-1.169603914022445679e-01 -1.264967918395996094e-01 -2.960908412933349609e-01 -1.165697723627090454e-01 7.205811887979507446e-02 -1.932552903890609741e-01 9.767168015241622925e-02 -1.548474729061126709e-01 -3.384186923503875732e-01 -4.088054299354553223e-01 -3.704567626118659973e-02 -9.443098306655883789e-02 -1.441803481429815292e-02 -8.856994099915027618e-03 3.697578310966491699e-01 3.077442198991775513e-02 6.545240059494972229e-03 -1.048328801989555359e-01 -3.048426099121570587e-02 -5.615977570414543152e-02 2.692278325557708740e-01 -1.796763837337493896e-01 -1.693554967641830444e-01 -1.322599202394485474e-01 2.628360986709594727e-01 4.076754674315452576e-03 -2.265897095203399658e-01 6.201368197798728943e-02 5.510320141911506653e-02 5.419144034385681152e-02 2.524653673171997070e-01 -5.525423958897590637e-02
7.880354672670364380e-02 -1.523286700248718262e-01 -3.830939158797264099e-02 -1.003281027078628540e-01 6.803672295063734055e-03 -3.343509733676910400e-01 -1.557722091674804688e-01 8.577147871255874634e-02 -3.332597911357879639e-01 3.426214307546615601e-02 -1.042896658182144165e-01 -2.755047380924224854e-01 -1.013313308358192444e-01 1.034747436642646790e-01 2.755081951618194580e-01 -4.349675402045249939e-02 -1.278826296329498291e-01 -7.358796149492263794e-02 -1.444890908896923065e-02 3.058282732963562012e-01 4.873915575444698334e-03 1.359393447637557983e-01 -1.991314291954040527e-01 2.911839485168457031e-01 1.194736212491989136e-01 1.154949069023132324e-01 -2.750966846942901611e-01 -3.772791475057601929e-02 -6.888711452484130859e-02 1.322527527809143066e-01 -1.046158447861671448e-01 -3.485085964202880859e-01
-5.929905921220779419e-02 3.231329098343849182e-02 -2.480730265378952026e-01 -1.172365248203277588e-01 2.758387625217437744e-01 -1.465839892625808716e-01 -1.593741923570632935e-01 2.474209666252136230e-01 -1.013138592243194580e-01 -1.592162065207958221e-03 -2.191667258739471436e-01 -1.681437045335769653e-01 1.117018759250640869e-01 7.877983897924423218e-02 2.844381928443908691e-01 -2.930918931961059570e-01 -6.188581883907318115e-02 1.003659069538116455e-01 -1.926533430814743042e-01 6.748384982347488403e-02 2.745193839073181152e-01 3.200270831584930420e-01 -1.587251722812652588e-01 -2.649221196770668030e-02 9.175810217857360840e-02 -2.688985168933868408e-01 -8.748947829008102417e-02 6.968121230602264404e-02 1.052242666482925415e-01 -1.683483272790908813e-01 -1.024558991193771362e-01 -2.480046004056930542e-01
2.032607644796371460e-01 -1.967516988515853882e-01 9.583667665719985962e-02 1.280301064252853394e-01 1.264838427305221558e-01 -1.165965273976325989e-01 7.431616540998220444e-03 1.459860950708389282e-01 -2.798483371734619141e-01 7.332548499107360840e-02 -1.533199250698089600e-01 -3.676966130733489990e-01 1.140910387039184570e-01 2.993316948413848877e-01 2.522916793823242188e-01 2.859737724065780640e-02 -2.549678087234497070e-01 -2.483635395765304565e-02 -1.670300960540771484e-01 4.838737100362777710e-02 2.832641080021858215e-02 4.020244255661964417e-02 7.544124126434326172e-02 1.073441132903099060e-01 3.732060641050338745e-02 6.511720269918441772e-02 -7.816612720489501953e-02 -3.801717236638069153e-02 1.645567715167999268e-01 -7.130046933889389038e-02 3.606650531291961670e-01 -3.781848549842834473e-01
-1.282374840229749680e-02 2.033785544335842133e-02 -2.522722184658050537e-01 -5.022918432950973511e-02 3.238910436630249023e-01 -1.998653709888458252e-01 -2.804679237306118011e-02 2.127825468778610229e-01 -1.950363665819168091e-01 -1.717853397130966187e-01 -2.725227773189544678e-01 -1.045473664999008179e-01 4.566051438450813293e-02 1.806607842445373535e-01 2.563909590244293213e-01 -1.502295732498168945e-01 7.063332945108413696e-02 1.473387777805328369e-01 -2.434935569763183594e-01 1.158717870712280273e-01 3.641110360622406006e-01 2.512539327144622803e-01 -7.143493741750717163e-02 -1.546260993927717209e-02 6.379598379135131836e-02 -2.224230021238327026e-01 -5.948751419782638550e-02 1.441522836685180664e-01 1.454202681779861450e-01 -1.163614764809608459e-01 -7.243373990058898926e-02 -2.197989970445632935e-01
6.807460635900497437e-02 -3.076359927654266357e-01 4.105173423886299133e-02 4.615398868918418884e-02 1.659346967935562134e-01 -2.966446876525878906e-01 -2.653226554393768311e-01 2.103994488716125488e-01 -2.697823941707611084e-01 -1.221919879317283630e-01 -1.372657157480716705e-02 -2.537232637405395508e-01 -7.191909104585647583e-02 7.914324104785919189e-02 3.202784955501556396e-01 6.437404453754425049e-02 -5.033527314662933350e-02 -3.511991500854492188e-01 4.008951783180236816e-02 -9.292703121900558472e-02 -1.207858398556709290e-01 2.283699661493301392e-01 -1.423603296279907227e-01 4.627963528037071228e-02 1.310221403837203979e-01 -3.747873008251190186e-02 -1.511038392782211304e-01 7.377503812313079834e-02 1.199680939316749573e-01 5.984443426132202148e-02 1.277670264244079590e-01 -2.997770011425018311e-01
6.359989196062088013e-02 1.040830016136169434e-01 -1.035317555069923401e-01 2.946790866553783417e-02 1.919219940900802612e-01 -1.715860515832901001e-01 -2.294080853462219238e-01 3.490287363529205322e-01 -1.234520524740219116e-01 5.287803709506988525e-02 -1.451632231473922729e-01 -1.095734238624572754e-01 8.651779592037200928e-02 1.840282380580902100e-01 2.850798964500427246e-01 -1.650706231594085693e-01 -8.012465387582778931e-02 1.009437888860702515e-01 -1.987260133028030396e-01 5.340478941798210144e-02 3.220278024673461914e-01 2.324011772871017456e-01 -2.284952402114868164e-01 -1.151639129966497421e-02 -8.970237523317337036e-02 -2.270726710557937622e-01 -1.229827329516410828e-01 9.136250615119934082e-02 3.082777857780456543e-01 -1.351492106914520264e-01 -1.096054464578628540e-01 -2.332832813262939453e-01
4.136180359637364745e-05 -2.649945914745330811e-01 1.534532457590103149e-01 1.288857404142618179e-02 3.474304378032684326e-01 -2.252420037984848022e-01 -9.512223303318023682e-02 -1.729429513216018677e-02 -3.443733751773834229e-01 -5.343383178114891052e-02 -1.241300180554389954e-01 -2.437132894992828369e-01 -1.329801082611083984e-01 1.662347912788391113e-01 2.412617653608322144e-01 -8.877431601285934448e-02 -1.526844352483749390e-01 -2.511963713914155960e-03 -6.709823012351989746e-02 5.308545078150928020e-04 1.874935030937194824e-01 4.393362998962402344e-02 -1.971608549356460571e-01 3.006541132926940918e-01 8.734739571809768677e-02 1.526399701833724976e-01 -1.594274491071701050e-01 -9.108477830886840820e-02 1.460128724575042725e-01 8.909759670495986938e-02 -6.373806297779083252e-02 -3.542356193065643311e-01
1.631281375885009766e-01 -1.321058273315429688e-01 -1.082318425178527832e-01 -2.142226099967956543e-01 -3.062801808118820190e-02 -2.518010139465332031e-01 -4.571365937590599060e-02 -1.732682622969150543e-02 -2.812188267707824707e-01 -1.291009634733200073e-01 1.007559597492218018e-01 -3.164480924606323242e-01 1.517903953790664673e-01 1.447461992502212524e-01 1.614166200160980225e-01 1.017253696918487549e-01 5.515860766172409058e-02 2.455756217241287231e-01 -3.525727987289428711e-01 1.514963954687118530e-01 2.284331917762756348e-01 -9.065018594264984131e-02 -9.572238661348819733e-03 -7.734816521406173706e-02 3.685944080352783203e-01 9.641278535127639771e-02 5.935390293598175049e-02 2.581025063991546631e-01 2.000001668930053711e-01 9.633909910917282104e-02 -5.869304761290550232e-02 7.579676341265439987e-03
7.588498294353485107e-02 1.696469821035861969e-02 -1.569402664899826050e-01 2.213378250598907471e-02 1.601106226444244385e-01 -4.032615944743156433e-02 8.894690871238708496e-02 2.859596014022827148e-01 -2.566575706005096436e-01 4.373334720730781555e-02 -8.743529021739959717e-02 -1.471102088689804077e-01 3.295370563864707947e-02 -9.636864997446537018e-03 3.404163122177124023e-01 -9.401718527078628540e-02 2.422957867383956909e-02 5.291920155286788940e-02 -2.744601368904113770e-01 7.408355921506881714e-02 8.893570303916931152e-02 3.739691972732543945e-01 1.324621289968490601e-01 1.228903792798519135e-02 6.118060275912284851e-02 -8.859776705503463745e-02 -2.073896974325180054e-01 2.337569743394851685e-01 3.589851856231689453e-01 2.086099982261657715e-01 3.674746304750442505e-02 -3.102674782276153564e-01
2.093925923109054565e-01 -2.769576013088226318e-01 -2.335025817155838013e-01 -9.437269717454910278e-02 2.950790151953697205e-02 -7.613192498683929443e-02 -2.753064632415771484e-01 -1.901907729916274548e-03 -2.316094785928726196e-01 -5.118984263390302658e-04 -5.289656668901443481e-02 -4.154807627201080322e-01 -2.767595648765563965e-01 2.447392940521240234e-01 5.539012141525745392e-03 1.317471712827682495e-01 -1.894566118717193604e-01 3.054559528827667236e-01 -1.621306538581848145e-01 1.434025168418884277e-01 3.794762864708900452e-02 3.058750554919242859e-02 1.163793429732322693e-01 1.756889373064041138e-01 6.107951328158378601e-02 5.508371815085411072e-02 -1.423619985580444336e-01 -3.160182759165763855e-02 2.275125980377197266e-01 2.934943512082099915e-02 8.122235536575317383e-02 -2.013049274682998657e-01
-1.137294918298721313e-01 -3.022996187210083008e-01 -3.265711367130279541e-01 -1.285631358623504639e-01 1.204070895910263062e-01 5.650376528501510620e-02 1.125767454504966736e-01 7.371500134468078613e-02 -1.019585952162742615e-01 -1.015067622065544128e-01 -9.623157791793346405e-03 -1.202103793621063232e-01 -1.776224821805953979e-01 2.809440791606903076e-01 6.165401637554168701e-02 1.334570199251174927e-01 -6.292654573917388916e-02 2.583391964435577393e-01 -1.240533515810966492e-01 -4.914325848221778870e-02 2.899272441864013672e-01 1.146057993173599243e-01 -3.585440572351217270e-03 1.607357412576675415e-01 2.250711470842361450e-01 2.990643680095672607e-01 -2.495847344398498535e-01 -1.702866852283477783e-01 -3.461050987243652344e-02 4.187382012605667114e-02 2.914957702159881592e-01 -1.962646543979644775e-01
3.268283307552337646e-01 -2.017210274934768677e-01 1.384487599134445190e-01 7.661657780408859253e-02 2.633817493915557861e-01 -2.384542226791381836e-01 -1.584715694189071655e-01 9.094458818435668945e-02 -2.828134000301361084e-01 -7.012083195149898529e-03 -5.772650241851806641e-02 -2.567352950572967529e-01 -2.621278865262866020e-03 2.951945662498474121e-01 3.478349447250366211e-01 -8.796060085296630859e-02 -2.041263282299041748e-01 1.074887439608573914e-01 -9.188589453697204590e-02 -9.572819620370864868e-02 4.928839951753616333e-02 1.085332185029983521e-01 -1.646122336387634277e-01 1.778625845909118652e-01 1.829522550106048584e-01 1.706882268190383911e-01 -1.390736997127532959e-01 9.941021353006362915e-02 1.138509437441825867e-01 -6.961193680763244629e-02 1.631999313831329346e-01 -1.504890322685241699e-01
-1.344291865825653076e-01 -1.331842839717864990e-01 -1.221596151590347290e-01 9.027706831693649292e-02 1.028903573751449585e-01 -2.520941495895385742e-01 6.129156332463026047e-03 1.948813349008560181e-01 -8.487163484096527100e-02 -2.576404511928558350e-01 3.946444988250732422e-01 -1.156149506568908691e-01 1.541019082069396973e-01 4.747946932911872864e-02 -5.087871570140123367e-03 1.607875376939773560e-01 -2.579165995121002197e-01 1.151842698454856873e-01 -9.587145596742630005e-02 -2.039709361270070076e-03 3.991187214851379395e-01 -2.308697067201137543e-02 -1.062500476837158203e-01 8.436544984579086304e-02 2.687865495681762695e-01 -1.506041735410690308e-01 -2.284433394670486450e-01 1.678047515451908112e-02 3.065694272518157959e-01 9.101741760969161987e-02 -4.191450774669647217e-02 -1.254970431327819824e-01
1.651073247194290161e-01 -2.774380743503570557e-01 1.690573692321777344e-01 -2.932604551315307617e-01 -2.081520389765501022e-03 -2.551551461219787598e-01 -1.772124022245407104e-01 2.173210829496383667e-01 -2.357639968395233154e-01 -6.569156888872385025e-03 -1.853439211845397949e-01 -3.606361448764801025e-01 -1.650293022394180298e-01 2.252670675516128540e-01 1.659648269414901733e-01 -1.599229872226715088e-01 -1.802976429462432861e-01 1.739335209131240845e-01 -5.201204866170883179e-02 1.124039199203252792e-02 1.661904156208038330e-01 6.978480517864227295e-02 1.458589825779199600e-02 1.221586987376213074e-01 1.258636713027954102e-01 1.534736454486846924e-01 -1.973074227571487427e-01 7.827351987361907959e-02 5.909189581871032715e-02 -6.416040658950805664e-02 1.786825805902481079e-02 -2.840938270092010498e-01
3.773590922355651855e-01 -2.918123900890350342e-01 7.560066133737564087e-02 -1.638404279947280884e-01 2.766073048114776611e-01 -1.139380410313606262e-01 -8.573479950428009033e-02 -2.375996857881546021e-02 -9.371554106473922729e-02 -1.425868868827819824e-01 -9.875074028968811035e-03 -1.865397691726684570e-01 2.652854621410369873e-01 1.908452510833740234e-01 3.392790257930755615e-01 -5.689860135316848755e-02 -3.816302120685577393e-02 2.160872565582394600e-03 -1.841292530298233032e-01 1.602706760168075562e-01 2.916360460221767426e-02 -1.420708000659942627e-01 -3.003918230533599854e-01 7.553038746118545532e-02 2.204380035400390625e-01 2.208432368934154510e-02 -1.222838088870048523e-01 -5.092446133494377136e-02 7.155901193618774414e-02 9.747783839702606201e-02 1.318179070949554443e-01 -2.768968045711517334e-01
-8.417946845293045044e-02 1.266211271286010742e-01 -2.683638334274291992e-01 -7.522029429674148560e-02 2.327136695384979248e-01 -2.709462642669677734e-01 -1.935754989972338080e-04 2.162513136863708496e-01 -1.752883940935134888e-01 -2.640054933726787567e-02 -2.195181697607040405e-01 -1.703862547874450684e-01 5.507345870137214661e-02 1.592127680778503418e-01 2.188023924827575684e-01 -1.252445578575134277e-01 -2.227251231670379639e-02 4.322348535060882568e-02 -2.839106619358062744e-01 5.509248003363609314e-02 2.886469066143035889e-01 3.414677679538726807e-01 -2.040449529886245728e-02 -7.511407881975173950e-02 1.153250858187675476e-01 -2.704271972179412842e-01 -1.218890398740768433e-02 3.518972173333168030e-02 2.239477634429931641e-01 -1.801741272211074829e-01 1.240606680512428284e-01 -2.155962884426116943e-01
1.942812949419021606e-01 -3.216276764869689941e-01 -1.552812904119491577e-01 -1.740190088748931885e-01 2.079573422670364380e-01 -1.828482002019882202e-02 -1.036573946475982666e-01 6.764735281467437744e-02 -1.302994340658187866e-01 -1.759660840034484863e-01 1.862086355686187744e-02 -1.711967438459396362e-01 -7.401086390018463135e-02 1.006008610129356384e-01 6.805214285850524902e-02 -2.847170829772949219e-02 -6.378133594989776611e-02 -5.181905627250671387e-02 -3.114723563194274902e-01 -6.360413134098052979e-02 7.166357338428497314e-02 -6.248668208718299866e-02 -1.254040189087390900e-02 1.846796870231628418e-01 5.125313997268676758e-01 1.277550905942916870e-01 -2.094250172376632690e-01 1.421072632074356079e-01 -8.788634091615676880e-02 -7.941579073667526245e-02 2.046203464269638062e-01 -3.111200034618377686e-01
4.302174597978591919e-02 3.761666268110275269e-02 -1.083877831697463989e-01 -1.877728849649429321e-02 1.859125047922134399e-01 -1.469182223081588745e-01 2.101989090442657471e-01 3.419612646102905273e-01 -2.442283928394317627e-01 1.755184866487979889e-02 -1.508393287658691406e-01 -2.440462261438369751e-01 2.163167297840118408e-01 8.009771257638931274e-02 9.192902594804763794e-02 -6.340309232473373413e-02 2.901964075863361359e-02 1.002232879400253296e-01 -2.526119947433471680e-01 -1.007776334881782532e-01 3.534385263919830322e-01 1.892043501138687134e-01 -2.751605510711669922e-01 -1.712218374013900757e-01 4.379276931285858154e-02 -6.758174300193786621e-02 -1.732468903064727783e-01 1.492767333984375000e-01 2.979580461978912354e-01 -1.798687875270843506e-01 4.086151346564292908e-02 -1.650161296129226685e-01
-1.137918382883071899e-01 -1.936457492411136627e-02 -1.186149865388870239e-01 -1.732008457183837891e-01 2.536002397537231445e-01 -2.225638180971145630e-01 -1.576198935508728027e-01 3.356718122959136963e-01 -1.958863288164138794e-01 -3.394870460033416748e-02 -2.340429127216339111e-01 -1.575038880109786987e-01 5.939530208706855774e-02 7.349024713039398193e-02 2.362854480743408203e-01 -1.798755228519439697e-01 -3.863052278757095337e-02 2.565629221498966217e-02 -2.298225462436676025e-01 1.448054797947406769e-03 3.123201429843902588e-01 3.067953288555145264e-01 -8.698560297489166260e-02 6.691883504390716553e-02 1.427208483219146729e-01 -1.806059926748275757e-01 6.365645676851272583e-02 1.392192542552947998e-01 2.840070128440856934e-01 -7.660180330276489258e-02 -4.489416629076004028e-02 -2.266512960195541382e-01
-5.357909575104713440e-02 -2.277475148439407349e-01 -4.096282646059989929e-02 3.290739655494689941e-02 -1.304788887500762939e-01 -1.837272644042968750e-01 -8.978104591369628906e-02 2.339592427015304565e-01 7.225063745863735676e-04 1.347472220659255981e-01 -2.044401317834854126e-01 -2.075335532426834106e-01 1.034980043768882751e-01 -2.021224945783615112e-01 6.085631251335144043e-02 1.717744916677474976e-01 -4.084930419921875000e-01 1.330300569534301758e-01 -1.553350687026977539e-01 -1.154945939779281616e-01 8.871849626302719116e-02 2.537737973034381866e-02 -2.155714780092239380e-01 -6.265315413475036621e-02 1.435744166374206543e-01 -4.433227181434631348e-01 -1.213118433952331543e-01 1.517883241176605225e-01 -4.284944385290145874e-02 -1.008441392332315445e-02 -1.933883428573608398e-01 -2.567839920520782471e-01
1.660474538803100586e-01 9.998342720791697502e-04 -2.341997921466827393e-01 5.228276178240776062e-02 1.148396804928779602e-01 -9.383682161569595337e-02 7.521484792232513428e-02 1.978175342082977295e-01 -2.750062644481658936e-01 -6.084867194294929504e-02 -3.302757143974304199e-01 -8.293955773115158081e-02 9.119234979152679443e-02 -7.873685657978057861e-02 1.434824019670486450e-01 8.452102541923522949e-02 -2.135969325900077820e-02 5.858450010418891907e-02 -1.740404367446899414e-01 1.252687871456146240e-01 1.184811294078826904e-01 4.161061346530914307e-01 -1.235040370374917984e-02 -1.342911869287490845e-01 2.425818890333175659e-02 -4.837145656347274780e-02 4.860989004373550415e-02 7.320902496576309204e-02 3.425878584384918213e-01 1.087940037250518799e-01 8.073064684867858887e-02 -4.570699036121368408e-01
1.474322378635406494e-01 -2.131624370813369751e-01 -1.245728209614753723e-01 -1.028948575258255005e-01 1.689036935567855835e-01 -1.835040152072906494e-01 -8.022987097501754761e-02 3.121583461761474609e-01 -2.528796195983886719e-01 4.562807083129882812e-02 3.287320956587791443e-02 -4.815257713198661804e-02 -1.421746313571929932e-01 2.597846388816833496e-01 2.495781332254409790e-02 -2.394991740584373474e-02 -3.345904126763343811e-02 -1.693575382232666016e-01 -4.252600371837615967e-01 -6.335075944662094116e-02 -1.233240291476249695e-01 6.731873750686645508e-02 -2.436389774084091187e-01 2.280647754669189453e-01 1.570258475840091705e-02 3.932782262563705444e-02 -2.386086285114288330e-01 4.372792318463325500e-02 1.786051988601684570e-01 7.478741556406021118e-02 -6.082370504736900330e-02 -3.670198321342468262e-01
2.419385500252246857e-02 -3.765346109867095947e-01 -3.212705254554748535e-01 -3.295441344380378723e-02 2.171933054924011230e-01 -4.737316444516181946e-02 -1.421782821416854858e-01 -2.877663634717464447e-02 -2.377159744501113892e-01 -2.952443063259124756e-01 -9.051166474819183350e-02 -1.340267062187194824e-01 -6.471924483776092529e-03 1.747246086597442627e-01 -7.537019997835159302e-02 -6.025971472263336182e-02 -2.144204676151275635e-01 1.560917496681213379e-01 -5.344488658010959625e-03 -3.547654673457145691e-02 1.715810298919677734e-01 -1.777552068233489990e-01 -4.555596038699150085e-02 1.501330882310867310e-01 2.893657982349395752e-01 -1.868978142738342285e-01 -5.087215080857276917e-02 1.780971437692642212e-01 3.671157360076904297e-01 5.364614352583885193e-02 -1.452692896127700806e-01 -6.445568799972534180e-02
-1.355207711458206177e-02 -1.635945886373519897e-01 -2.066220492124557495e-01 -1.282569020986557007e-01 -1.411411017179489136e-01 -2.612564563751220703e-01 7.855323702096939087e-02 -8.443655073642730713e-02 -2.144741266965866089e-01 -1.452501416206359863e-01 1.433087140321731567e-01 -6.731787323951721191e-02 1.089881137013435364e-01 4.170010387897491455e-01 -9.373646229505538940e-02 1.771805733442306519e-01 -9.143292158842086792e-02 2.819418907165527344e-02 -2.500395476818084717e-01 1.327051967382431030e-01 1.649505645036697388e-01 -1.026257313787937164e-02 -3.123280405998229980e-01 9.012471884489059448e-03 2.605723682790994644e-03 1.455383896827697754e-01 -1.879390180110931396e-01 -1.545331180095672607e-01 2.286093086004257202e-01 -3.504273295402526855e-02 3.175023198127746582e-01 -2.130822688341140747e-01
-5.849810317158699036e-02 -1.384419500827789307e-01 -2.275968492031097412e-01 -1.362105160951614380e-01 1.202964261174201965e-01 -1.514769345521926880e-01 -1.929524838924407959e-01 1.834452003240585327e-01 -9.433571249246597290e-02 -1.709109097719192505e-01 1.403034329414367676e-01 -1.764649897813796997e-01 1.220613047480583191e-01 1.239374056458473206e-01 -3.321525454521179199e-02 3.097376227378845215e-01 -2.907802462577819824e-01 -7.639632374048233032e-02 -2.895042896270751953e-01 -7.894413918256759644e-02 1.496807634830474854e-01 -1.681581884622573853e-01 -1.025401279330253601e-01 1.914733946323394775e-01 3.417278230190277100e-01 5.185773223638534546e-02 -2.414607256650924683e-01 4.344918206334114075e-02 -4.717817157506942749e-02 -2.896705269813537598e-02 3.409222066402435303e-01 -7.266731560230255127e-02
2.319803088903427124e-01 -7.723230868577957153e-02 2.173603922128677368e-01 -6.006582826375961304e-02 1.880680024623870850e-01 -1.231299564242362976e-01 -1.586509346961975098e-01 2.695319708436727524e-03 -1.267693936824798584e-01 1.298211216926574707e-01 -1.993466466665267944e-01 -2.082966864109039307e-01 -7.937761396169662476e-02 6.165467947721481323e-02 9.087332338094711304e-02 1.554774940013885498e-01 3.217223286628723145e-02 -1.223827749490737915e-01 -2.763895094394683838e-01 -5.511723458766937256e-02 -8.689231425523757935e-02 -3.731578588485717773e-02 2.215341031551361084e-01 1.600047349929809570e-01 3.341636359691619873e-01 -2.115918509662151337e-02 -3.069792687892913818e-01 -2.939336933195590973e-02 3.419953882694244385e-01 1.950129866600036621e-01 -1.077873911708593369e-02 -3.371815085411071777e-01
7.050702720880508423e-02 -1.954355388879776001e-01 -1.150969862937927246e-01 -1.947012841701507568e-01 2.406006008386611938e-01 -2.537529170513153076e-01 -1.023514866828918457e-01 -6.959611177444458008e-02 -1.982284784317016602e-01 -4.846743941307067871e-01 1.776570267975330353e-02 -1.708083897829055786e-01 -7.741418480873107910e-02 8.690376579761505127e-02 2.507029771804809570e-01 -9.907098859548568726e-02 -2.514035403728485107e-01 -5.479724332690238953e-02 -2.238460583612322807e-03 1.021469309926033020e-01 9.164831787347793579e-02 1.017787382006645203e-01 -1.872674375772476196e-01 -1.750585287809371948e-01 2.763567566871643066e-01 1.206496879458427429e-01 -3.999218344688415527e-02 -9.616088122129440308e-02 -4.690915346145629883e-02 -1.135012134909629822e-02 1.011179089546203613e-01 -3.205056190490722656e-01
-2.557675121352076530e-03 6.250265985727310181e-02 -1.163759529590606689e-01 6.348029710352420807e-03 1.355440765619277954e-01 -4.152821302413940430e-01 1.088563501834869385e-01 4.096142649650573730e-01 -1.280693560838699341e-01 9.066692553460597992e-03 -1.925204843282699585e-01 -1.179497316479682922e-01 2.314176410436630249e-01 4.962031915783882141e-02 -3.922737389802932739e-02 -1.851034611463546753e-01 6.767350435256958008e-02 7.341165095567703247e-02 -3.755601346492767334e-01 3.308521816506981850e-03 1.612173765897750854e-01 3.271951079368591309e-01 -9.803678095340728760e-02 9.838178753852844238e-02 -3.921297192573547363e-02 -1.603954732418060303e-01 -1.273099631071090698e-01 5.821448937058448792e-02 1.485985666513442993e-01 7.427827268838882446e-02 5.755598843097686768e-02 -2.676263153553009033e-01
-3.185432031750679016e-02 -1.123977005481719971e-01 -3.409157991409301758e-01 -6.835472583770751953e-02 1.483449488878250122e-01 -2.632679343223571777e-01 -1.823803037405014038e-02 -9.429488331079483032e-02 -7.740299403667449951e-02 7.181964069604873657e-02 1.484504193067550659e-01 -4.108097553253173828e-01 -5.077652167528867722e-03 1.410251557826995850e-01 -2.236142195761203766e-02 2.346058338880538940e-01 -1.340234875679016113e-01 2.374216169118881226e-01 -1.947079747915267944e-01 -1.590384393930435181e-01 1.554628014564514160e-01 -5.034710839390754700e-02 -2.974805831909179688e-01 1.477353721857070923e-01 2.749444246292114258e-01 -4.354738816618919373e-02 7.864642143249511719e-02 1.076693609356880188e-01 5.811354517936706543e-02 3.001967072486877441e-01 1.202528253197669983e-01 -9.862082451581954956e-02
5.440875515341758728e-02 -1.473549902439117432e-01 -2.240313440561294556e-01 -6.482764333486557007e-02 -3.341105207800865173e-02 -6.149007007479667664e-02 2.000029943883419037e-02 1.052353084087371826e-01 -8.310624957084655762e-02 -9.554518759250640869e-02 1.683424562215805054e-01 -6.233130022883415222e-02 6.970292329788208008e-02 3.552323672920465469e-03 -8.566149324178695679e-02 7.896266132593154907e-02 -2.927475273609161377e-01 4.143894650042057037e-03 -2.003744989633560181e-01 -7.611585408449172974e-02 5.393981933593750000e-01 1.628687977790832520e-01 -8.874537795782089233e-02 -2.524642050266265869e-01 2.163002192974090576e-01 8.969171345233917236e-02 -2.245147228240966797e-01 -4.525578022003173828e-02 3.680756986141204834e-01 -1.163956671953201294e-01 -1.267667263746261597e-01 -2.114774733781814575e-01
-1.217278242111206055e-01 -1.460108906030654907e-01 -1.801281794905662537e-02 -4.108238816261291504e-01 1.620491445064544678e-01 3.720363229513168335e-02 -1.417316794395446777e-01 -2.802947163581848145e-01 -2.024631649255752563e-01 -2.902255058288574219e-01 -8.713605254888534546e-02 -1.575039625167846680e-01 5.919526889920234680e-02 1.111663654446601868e-01 3.019215166568756104e-01 -1.160335093736648560e-01 -1.322494298219680786e-01 8.592150360345840454e-02 -9.702050685882568359e-02 -3.213910013437271118e-02 1.536929309368133545e-01 1.461879909038543701e-02 -3.030669987201690674e-01 -6.415643543004989624e-02 1.546855568885803223e-01 1.033407598733901978e-01 -3.082737624645233154e-01 1.037679687142372131e-01 3.815096244215965271e-02 -7.258316129446029663e-02 -1.022220775485038757e-01 -2.786772549152374268e-01
-3.756146505475044250e-02 -1.821124404668807983e-01 -2.284574359655380249e-01 9.339601546525955200e-02 1.052743569016456604e-01 -8.913075178861618042e-02 -1.383854001760482788e-01 8.724209852516651154e-03 -1.728736422955989838e-02 -2.719397284090518951e-02 2.175068259239196777e-01 -1.501395106315612793e-01 6.478162854909896851e-02 1.928117871284484863e-01 -7.497786730527877808e-02 5.082811415195465088e-02 -7.793858647346496582e-02 1.106821745634078979e-01 -2.052799314260482788e-01 -2.278947830200195312e-02 4.523693621158599854e-01 2.240570187568664551e-01 -1.691708266735076904e-01 -3.699809610843658447e-01 2.910226881504058838e-01 -9.714142233133316040e-02 -1.770297586917877197e-01 3.445011004805564880e-02 2.285626530647277832e-01 3.773166984319686890e-02 -2.168873846530914307e-01 -1.926057636737823486e-01
-4.825729504227638245e-02 -7.065466791391372681e-02 -9.935801476240158081e-02 -2.779285795986652374e-02 2.245477139949798584e-01 -2.251541763544082642e-01 -5.987515300512313843e-02 2.258898168802261353e-01 -1.911024153232574463e-01 1.046960428357124329e-01 -3.459581732749938965e-01 -4.086202383041381836e-02 2.397037297487258911e-01 5.094856023788452148e-02 1.154970750212669373e-01 -1.395173519849777222e-01 3.803127631545066833e-02 3.144807647913694382e-03 -1.917877793312072754e-01 1.218736693263053894e-01 2.551107704639434814e-01 3.226039111614227295e-01 -1.383626013994216919e-01 -2.148503363132476807e-01 1.904751658439636230e-01 -2.050620317459106445e-01 -6.164767965674400330e-02 8.141993731260299683e-02 3.510851263999938965e-01 -1.765544265508651733e-01 2.859034948050975800e-02 -1.817925125360488892e-01
1.069913730025291443e-01 -2.082156687974929810e-01 -1.594207137823104858e-01 -7.677755504846572876e-02 -1.699380129575729370e-01 -1.044089272618293762e-01 -1.176511794328689575e-01 2.015893310308456421e-01 1.888798028230667114e-01 1.656432598829269409e-01 2.450660169124603271e-01 -2.628366947174072266e-01 -1.207137778401374817e-01 1.935744881629943848e-01 6.030237302184104919e-02 1.563129946589469910e-02 -1.901167929172515869e-01 9.727476537227630615e-02 -1.663106828927993774e-01 -2.078043967485427856e-01 1.240445226430892944e-01 -1.038039997220039368e-01 -3.211749792098999023e-01 -3.761024773120880127e-02 -5.400217324495315552e-02 4.991771280765533447e-02 -3.666853159666061401e-02 -4.986593499779701233e-02 3.374944925308227539e-01 -1.926988661289215088e-01 8.723465353250503540e-02 -3.954598605632781982e-01
-1.034826412796974182e-01 3.303040191531181335e-02 -1.889435350894927979e-01 -2.483032941818237305e-01 2.973247468471527100e-01 -1.027960628271102905e-01 -1.392253041267395020e-01 6.369912624359130859e-02 -1.830133646726608276e-01 -5.410414189100265503e-02 1.162754520773887634e-01 -2.632920742034912109e-01 -1.304552424699068069e-02 3.496890366077423096e-01 3.628313541412353516e-02 2.859217524528503418e-01 -1.797924377024173737e-02 2.665075659751892090e-01 6.704979389905929565e-02 -1.108345389366149902e-01 4.353034496307373047e-02 4.273468628525733948e-02 -2.784471511840820312e-01 -7.133678346872329712e-02 -2.709429152309894562e-02 4.588395729660987854e-02 -3.711517453193664551e-01 -5.707447975873947144e-02 8.883249014616012573e-02 3.303787484765052795e-02 2.971899807453155518e-01 -1.674045920372009277e-01
-1.074013113975524902e-01 -1.120802015066146851e-01 -1.847420632839202881e-01 -8.896517567336559296e-03 1.924285292625427246e-01 -2.065704315900802612e-01 2.358485385775566101e-02 2.831286489963531494e-01 -1.317774206399917603e-01 -6.952705234289169312e-02 -2.568387389183044434e-01 -9.624112397432327271e-02 5.310394614934921265e-02 2.667746543884277344e-01 2.157090455293655396e-01 -2.566477060317993164e-01 -9.020852856338024139e-03 1.040492877364158630e-01 -2.572924494743347168e-01 7.976780831813812256e-02 2.656864225864410400e-01 3.436604440212249756e-01 -1.021540910005569458e-01 1.101831942796707153e-01 1.087979972362518311e-01 -2.503396868705749512e-01 -1.162289269268512726e-02 -4.441719502210617065e-02 3.068571686744689941e-01 -6.794935464859008789e-02 5.545224621891975403e-02 -1.557405889034271240e-01
-1.218012198805809021e-01 -3.398068249225616455e-01 -9.120195754803717136e-04 3.644696623086929321e-02 -6.628242135047912598e-02 -1.679668128490447998e-01 2.108947932720184326e-01 2.253337204456329346e-02 -2.292733192443847656e-01 -7.462802529335021973e-02 -2.220796346664428711e-01 -6.819058209657669067e-02 -6.321772187948226929e-02 -2.363544106483459473e-01 5.440242588520050049e-02 3.272993564605712891e-01 -3.249383866786956787e-01 1.268263813108205795e-02 -1.104206815361976624e-01 -1.619347780942916870e-01 2.072689980268478394e-01 1.054738610982894897e-01 -1.304112374782562256e-01 2.423157393932342529e-01 -2.267380245029926300e-03 -1.447383016347885132e-01 -1.377881467342376709e-01 1.796047836542129517e-01 2.570387125015258789e-01 -7.334274053573608398e-02 -2.050644010305404663e-01 -2.214925140142440796e-01
1.366553753614425659e-01 -1.140006408095359802e-01 -1.430133879184722900e-01 -2.394646853208541870e-01 2.011205554008483887e-01 -1.207578927278518677e-01 -2.211729586124420166e-01 2.549451589584350586e-01 -3.881741464138031006e-01 6.798698008060455322e-02 3.865013644099235535e-02 -1.105306074023246765e-01 -2.504805922508239746e-01 2.560260891914367676e-02 7.388237863779067993e-02 1.185775268822908401e-02 -1.270362883806228638e-01 -1.864605993032455444e-01 -1.090007275342941284e-01 4.563349485397338867e-02 -1.207548007369041443e-02 1.207141652703285217e-01 -1.312405169010162354e-01 4.524455219507217407e-02 -8.095171302556991577e-03 8.709888160228729248e-02 -2.505367100238800049e-01 -1.339667290449142456e-01 1.926720738410949707e-01 -8.674903959035873413e-02 -4.580820351839065552e-02 -4.996068179607391357e-01
2.478567808866500854e-01 -3.160257339477539062e-01 -6.262376159429550171e-02 -3.268442675471305847e-02 2.918396592140197754e-01 -1.425655484199523926e-01 -1.719635576009750366e-01 2.100845277309417725e-01 -1.813421100378036499e-01 1.090882718563079834e-01 -8.852953463792800903e-02 -2.059701532125473022e-01 -1.499466150999069214e-01 2.688073515892028809e-01 -6.342975795269012451e-02 -5.695268046110868454e-03 -6.289314478635787964e-02 -1.078427731990814209e-01 -1.880334764719009399e-01 -6.987102795392274857e-03 -2.718812786042690277e-03 7.154705375432968140e-02 -2.419165372848510742e-01 9.496010094881057739e-02 4.762604832649230957e-02 8.699541538953781128e-02 -3.599340915679931641e-01 1.152542605996131897e-02 1.991569995880126953e-01 9.635733067989349365e-02 -8.770917356014251709e-02 -3.752833306789398193e-01
1.217415183782577515e-01 -2.295847050845623016e-02 -9.799656271934509277e-02 8.770734816789627075e-02 1.867653280496597290e-01 -8.905842900276184082e-02 1.998557299375534058e-01 2.967835962772369385e-01 -2.133682519197463989e-01 1.590871214866638184e-01 -1.890717744827270508e-01 -2.368769049644470215e-02 2.650191634893417358e-02 2.259839624166488647e-01 2.857374250888824463e-01 -6.177648529410362244e-02 -1.489375978708267212e-01 1.969347596168518066e-01 -2.184481471776962280e-01 4.161097854375839233e-02 1.951602101325988770e-01 2.860335409641265869e-01 -8.664823323488235474e-02 -4.296448547393083572e-03 1.655985563993453979e-01 -2.371725589036941528e-01 1.550644985400140285e-03 1.703494638204574585e-01 2.454682737588882446e-01 1.040645241737365723e-01 2.593150176107883453e-02 -3.603413701057434082e-01
-1.068999618291854858e-01 -3.095103800296783447e-01 -3.020713031291961670e-01 -1.893892437219619751e-01 3.315779566764831543e-01 -1.990328431129455566e-01 -2.220970839262008667e-01 4.594394413288682699e-04 -1.048416048288345337e-01 -9.193215519189834595e-02 1.867894232273101807e-01 -1.153763234615325928e-01 2.751995623111724854e-01 1.956464536488056183e-02 -8.353758603334426880e-02 1.048372089862823486e-01 -1.953087449073791504e-01 7.767237722873687744e-02 -1.841660439968109131e-01 -1.528185307979583740e-01 -9.312651306390762329e-02 2.507404386997222900e-01 2.198363840579986572e-01 1.666204184293746948e-01 8.625103533267974854e-02 -7.647867500782012939e-02 -1.791949868202209473e-01 -1.216886863112449646e-01 1.707267463207244873e-01 2.339733093976974487e-01 4.591368138790130615e-02 -9.875999391078948975e-02
6.743132323026657104e-02 -1.730413585901260376e-01 -1.383883953094482422e-01 -1.647614836692810059e-01 2.321655601263046265e-01 -8.478355407714843750e-02 3.052759468555450439e-01 3.158698081970214844e-01 -6.224210560321807861e-02 -6.321790814399719238e-02 -1.151911914348602295e-01 -8.457811176776885986e-02 3.023849129676818848e-01 2.306012064218521118e-01 -4.623186588287353516e-02 -1.357699483633041382e-01 5.094438791275024414e-02 2.817561477422714233e-02 -1.487667709589004517e-01 1.856110990047454834e-01 9.328830242156982422e-02 1.054228395223617554e-01 -1.065450087189674377e-01 -7.200159877538681030e-02 5.424335598945617676e-02 -1.219221428036689758e-01 -7.934386283159255981e-02 -2.644427418708801270e-01 4.590311646461486816e-02 -9.408874809741973877e-02 1.402478218078613281e-01 -5.006907582283020020e-01
1.061222609132528305e-02 -3.233436644077301025e-01 -2.469867914915084839e-01 -6.847168505191802979e-02 5.421514436602592468e-02 -1.628390848636627197e-01 -3.759653866291046143e-01 -4.002167284488677979e-02 -3.251958638429641724e-02 -9.184135496616363525e-02 -6.147221103310585022e-02 -2.287010475993156433e-02 2.094461023807525635e-01 6.995108723640441895e-02 4.599872976541519165e-02 -4.821576178073883057e-02 -1.680381447076797485e-01 8.296824991703033447e-02 -3.577974438667297363e-02 -1.707685291767120361e-01 1.114551350474357605e-01 -1.589344590902328491e-01 -1.990490704774856567e-01 2.391479164361953735e-01 1.953252702951431274e-01 3.276444226503372192e-02 -1.160599365830421448e-01 1.988605707883834839e-01 4.663418829441070557e-01 1.626555174589157104e-01 1.273703873157501221e-01 -1.943945288658142090e-01
7.700815796852111816e-02 9.151652455329895020e-02 -1.608987152576446533e-01 1.594144254922866821e-01 6.096996739506721497e-02 -1.767153143882751465e-01 -8.567478507757186890e-02 3.450539410114288330e-01 -1.774836629629135132e-01 -8.655161410570144653e-02 -3.457966148853302002e-01 -2.219658195972442627e-01 1.442571431398391724e-01 1.655590347945690155e-02 1.602199077606201172e-01 3.233386948704719543e-02 -7.974863052368164062e-02 1.774504482746124268e-01 -3.666070997714996338e-01 -4.536686465144157410e-02 1.106526143848896027e-02 3.708590194582939148e-02 1.506152898073196411e-01 -2.902576234191656113e-03 2.008149633184075356e-03 9.102296829223632812e-02 -1.776665002107620239e-01 1.998142451047897339e-01 3.012232780456542969e-01 5.268849059939384460e-02 -1.006690189242362976e-01 -3.680823445320129395e-01
-1.026100292801856995e-01 -1.588565558195114136e-01 -2.517096698284149170e-01 -4.125747829675674438e-02 -1.888502240180969238e-01 -1.631316915154457092e-02 2.306711375713348389e-01 -1.578493602573871613e-02 1.584874540567398071e-01 3.812756156548857689e-03 1.877569854259490967e-01 -2.490115761756896973e-01 -1.983224004507064819e-01 4.947318136692047119e-02 2.777227386832237244e-02 1.256757974624633789e-01 -2.028746157884597778e-01 1.772320717573165894e-01 -3.291496932506561279e-01 -1.365094929933547974e-01 1.250867992639541626e-01 -4.409425426274538040e-03 -2.854963541030883789e-01 4.077412560582160950e-02 8.310163766145706177e-02 -4.359899461269378662e-02 -7.368630915880203247e-02 3.700628876686096191e-02 1.790462732315063477e-01 -2.192188054323196411e-01 1.684322655200958252e-01 -4.545100331306457520e-01
7.340199500322341919e-02 -5.614419654011726379e-02 -2.941549122333526611e-01 -8.128602057695388794e-02 -1.127313240431249142e-03 -2.480254322290420532e-01 -9.028088301420211792e-02 6.937435269355773926e-02 -5.380075424909591675e-02 -7.473117858171463013e-02 1.107019633054733276e-01 -2.141979187726974487e-01 5.839910730719566345e-02 2.457222491502761841e-01 -1.963886022567749023e-01 1.502657085657119751e-01 -1.137750819325447083e-01 1.554969698190689087e-01 1.085482686758041382e-01 9.903817437589168549e-03 3.811068832874298096e-01 7.903370261192321777e-02 -1.146254390478134155e-01 3.272233530879020691e-02 2.179608196020126343e-01 2.601713836193084717e-01 -1.508641690015792847e-01 -4.038847982883453369e-02 2.335287034511566162e-01 9.553179144859313965e-02 2.655974626541137695e-01 -3.792052268981933594e-01
3.154472634196281433e-02 -7.414300739765167236e-02 3.538038581609725952e-02 4.840878397226333618e-02 3.932447433471679688e-01 -3.168556988239288330e-01 -2.694112062454223633e-01 1.348023563623428345e-01 -8.085274696350097656e-02 7.476782053709030151e-02 -3.783916309475898743e-02 -3.566215038299560547e-01 5.877508595585823059e-02 4.128389805555343628e-02 6.906367372721433640e-03 6.817863322794437408e-03 -2.276894450187683105e-02 1.607554554939270020e-01 -1.350301038473844528e-02 2.156502306461334229e-01 2.051933556795120239e-01 -1.089146267622709274e-02 -2.385622113943099976e-01 9.469361603260040283e-02 2.344009280204772949e-01 7.202548533678054810e-02 -1.766002774238586426e-01 2.849407866597175598e-02 -2.445310056209564209e-01 -2.210209667682647705e-01 7.221823930740356445e-02 -3.331460654735565186e-01
-3.285470232367515564e-02 -3.015963127836585045e-03 -3.328759372234344482e-01 3.670191392302513123e-02 2.229590713977813721e-01 -1.647899597883224487e-01 -1.301594674587249756e-01 3.598513603210449219e-01 -1.908983588218688965e-01 -3.707496821880340576e-02 -1.700412482023239136e-01 -1.347529590129852295e-01 5.688834935426712036e-02 1.423969566822052002e-01 2.362255305051803589e-01 -2.049764096736907959e-01 -2.358783036470413208e-02 4.083476588129997253e-02 -2.255601286888122559e-01 3.410766646265983582e-02 2.568462491035461426e-01 2.756665647029876709e-01 -1.974012516438961029e-02 -3.466137126088142395e-02 -1.839257031679153442e-02 -2.496445029973983765e-01 -1.495264917612075806e-01 1.866265684366226196e-01 1.962000578641891479e-01 -1.463384926319122314e-01 1.319190580397844315e-02 -2.819353342056274414e-01
5.761226639151573181e-02 -3.338108956813812256e-01 7.402012124657630920e-03 -2.764995992183685303e-01 1.465097218751907349e-01 -1.089909523725509644e-01 -2.010863870382308960e-01 2.453832626342773438e-01 -2.493772506713867188e-01 1.709512621164321899e-02 -4.796057567000389099e-02 -9.875047951936721802e-02 -2.226731181144714355e-01 1.323426961898803711e-01 7.579371333122253418e-02 3.036980144679546356e-02 -1.948601007461547852e-02 -1.307450085878372192e-01 -1.982799917459487915e-01 -5.734130740165710449e-02 -9.288517385721206665e-02 -1.294743549078702927e-02 -1.930563896894454956e-01 4.691202566027641296e-02 9.024047851562500000e-02 -9.123720973730087280e-02 -2.902061343193054199e-01 8.222267031669616699e-02 -5.800754204392433167e-02 1.342697441577911377e-01 -1.146208867430686951e-01 -5.254815220832824707e-01
9.000124782323837280e-02 -3.127146363258361816e-01 -2.870597839355468750e-01 -3.074342608451843262e-01 -7.218698970973491669e-03 -3.100712299346923828e-01 -2.204153127968311310e-02 2.430031150579452515e-01 -2.845987677574157715e-01 -1.202288642525672913e-01 1.418604105710983276e-01 -7.552682608366012573e-02 6.075654178857803345e-02 -3.789013996720314026e-02 -1.481409072875976562e-01 6.199691072106361389e-02 -1.603988744318485260e-02 3.574019297957420349e-02 -2.483224719762802124e-01 1.883480139076709747e-02 2.387322485446929932e-01 -2.338073588907718658e-02 9.974060952663421631e-02 -1.708817631006240845e-01 5.894295498728752136e-02 -1.779676787555217743e-02 -2.291682809591293335e-01 -3.278209269046783447e-02 8.224677294492721558e-02 2.892712056636810303e-01 2.896952331066131592e-01 -1.314139813184738159e-01
1.110225617885589600e-01 -1.811852008104324341e-01 -1.400970667600631714e-01 -1.656533777713775635e-01 2.309397757053375244e-01 -1.017783358693122864e-01 -7.049465924501419067e-02 2.629428207874298096e-01 -2.463989257812500000e-01 1.192525625228881836e-01 1.216794252395629883e-01 -2.834684550762176514e-01 -3.312905132770538330e-01 1.320548951625823975e-01 4.346304014325141907e-02 3.054297529160976410e-02 -6.873921304941177368e-02 -1.510871499776840210e-01 -2.743917107582092285e-01 -2.935028262436389923e-02 4.070298373699188232e-02 1.588685959577560425e-01 -2.116686552762985229e-01 9.140767157077789307e-02 2.003591656684875488e-01 7.751666009426116943e-02 -2.938735485076904297e-01 8.060190081596374512e-02 2.085303664207458496e-01 7.000713050365447998e-02 -1.665351390838623047e-01 -2.664190828800201416e-01
1.902326494455337524e-01 1.052001342177391052e-01 -2.309253960847854614e-01 2.991555817425251007e-02 -8.815068006515502930e-02 -3.646527826786041260e-01 -9.100587107241153717e-03 2.783653140068054199e-01 -8.507606573402881622e-03 3.322186693549156189e-02 4.705211892724037170e-02 3.007241785526275635e-01 2.202772051095962524e-01 3.133102133870124817e-02 -2.753355167806148529e-02 1.936869323253631592e-01 -6.183676421642303467e-02 1.272615641355514526e-01 -2.218382805585861206e-01 -1.863559931516647339e-01 2.042557150125503540e-01 1.671175807714462280e-01 -2.547696530818939209e-01 1.433178335428237915e-01 4.087032005190849304e-02 1.217862218618392944e-01 -3.656436502933502197e-01 -7.852239906787872314e-02 6.417291611433029175e-02 2.226201295852661133e-01 6.353361904621124268e-02 -1.596096903085708618e-01
-4.343491792678833008e-02 -6.807334721088409424e-02 -1.831731647253036499e-01 -1.025598719716072083e-01 2.743320167064666748e-01 -1.545578688383102417e-01 -4.309251904487609863e-02 3.594029843807220459e-01 -1.934096068143844604e-01 -8.358290418982505798e-03 -1.526445746421813965e-01 -1.507665365934371948e-01 1.233584433794021606e-01 5.957642942667007446e-02 1.889188736677169800e-01 -2.183177620172500610e-01 -9.615580737590789795e-02 1.751379370689392090e-01 -1.479174047708511353e-01 1.795208901166915894e-01 2.845062315464019775e-01 3.237566351890563965e-01 -1.751234084367752075e-01 -1.624412238597869873e-01 -1.833063550293445587e-02 -1.203911975026130676e-01 -9.694226086139678955e-02 1.267276108264923096e-01 2.229361683130264282e-01 6.670337915420532227e-02 4.866238683462142944e-02 -3.161607086658477783e-01
-3.256961703300476074e-02 -1.619462817907333374e-01 6.756066530942916870e-02 -4.309374094009399414e-02 2.377452850341796875e-01 -2.075598537921905518e-01 -6.680726539343595505e-03 -2.091322280466556549e-02 -1.218807026743888855e-01 -9.297089278697967529e-02 2.679913938045501709e-01 -2.933428287506103516e-01 -8.912759274244308472e-02 3.862909078598022461e-01 1.660175919532775879e-01 6.425018608570098877e-02 -2.044059783220291138e-01 -8.722110837697982788e-02 -1.151447817683219910e-01 2.468818426132202148e-01 1.449576914310455322e-01 1.439955532550811768e-01 -1.972811818122863770e-01 2.134628891944885254e-01 -1.801290782168507576e-03 -2.414773963391780853e-02 -3.541945517063140869e-01 6.784994155168533325e-02 1.048617735505104065e-01 1.581045538187026978e-01 2.210749536752700806e-01 -1.750431209802627563e-01
6.825920194387435913e-02 -4.236400425434112549e-01 -2.765224874019622803e-01 -1.701783537864685059e-01 4.353581741452217102e-02 -1.611249595880508423e-01 -1.970961093902587891e-01 1.399643486365675926e-03 -8.128686994314193726e-02 -4.543727263808250427e-02 -4.298027604818344116e-02 -1.836663931608200073e-01 8.172004669904708862e-02 -2.386047039180994034e-03 -1.831674128770828247e-01 8.403744548559188843e-02 -2.461159229278564453e-01 1.634984612464904785e-01 -1.239457260817289352e-02 -1.608488410711288452e-01 3.825700283050537109e-01 1.302841305732727051e-01 -6.152842193841934204e-03 9.510754048824310303e-02 2.001141309738159180e-01 -7.259619235992431641e-02 2.870964072644710541e-02 -2.400508336722850800e-02 2.906316816806793213e-01 2.572514116764068604e-01 1.694110482931137085e-01 -2.009490132331848145e-01
-6.095375493168830872e-02 -3.192434087395668030e-02 -9.429787844419479370e-02 -4.827545955777168274e-02 -1.285922378301620483e-01 -1.209258288145065308e-01 2.972574532032012939e-02 -4.234971106052398682e-02 2.237302809953689575e-02 5.045992508530616760e-02 -4.909446090459823608e-02 -3.011969327926635742e-01 -1.613347083330154419e-01 2.114499360322952271e-01 -5.581749603152275085e-02 1.448871791362762451e-01 9.728392213582992554e-02 5.027782171964645386e-02 -2.724245786666870117e-01 1.252991426736116409e-02 8.751269429922103882e-02 -2.448970675468444824e-01 -1.152794510126113892e-01 -1.142883789725601673e-03 6.986571848392486572e-02 -1.262999475002288818e-01 -2.797370851039886475e-01 2.789317071437835693e-01 4.951413273811340332e-01 -1.072840318083763123e-01 -1.983097493648529053e-01 -3.449699580669403076e-01
6.127428263425827026e-02 -1.359447091817855835e-01 -5.372940376400947571e-02 1.380196511745452881e-01 1.894679516553878784e-01 -2.335307002067565918e-02 -5.750714242458343506e-02 1.255246698856353760e-01 -1.910011172294616699e-01 1.410313844680786133e-01 -2.836780846118927002e-01 -2.008093297481536865e-01 1.769455969333648682e-01 6.158995255827903748e-02 2.390813827514648438e-01 3.694342449307441711e-02 -1.229722276329994202e-01 1.128904521465301514e-01 -2.719478905200958252e-01 3.999328613281250000e-02 2.657740116119384766e-01 3.623053431510925293e-01 -2.104880660772323608e-02 6.924298405647277832e-02 4.779785126447677612e-02 4.871759936213493347e-02 -3.498590365052223206e-02 2.502780556678771973e-01 1.501175612211227417e-01 1.757357269525527954e-01 7.402694225311279297e-02 -4.376585781574249268e-01
-8.917749673128128052e-02 7.133217155933380127e-02 1.682156026363372803e-01 -2.325024157762527466e-01 2.967943437397480011e-02 -2.793792784214019775e-01 -2.826583385467529297e-01 2.481691986322402954e-01 1.653432697057723999e-01 -1.891225725412368774e-01 1.646096408367156982e-01 -3.464663028717041016e-01 9.001607447862625122e-02 1.000012084841728210e-01 1.243607401847839355e-01 1.956008672714233398e-01 -2.098165266215801239e-02 1.526557654142379761e-02 -1.636227220296859741e-02 7.048564404249191284e-02 2.387173622846603394e-01 1.970290243625640869e-01 -2.512414753437042236e-01 -2.829064987599849701e-02 3.084456324577331543e-01 -1.529458016157150269e-01 1.015403494238853455e-01 -9.246067702770233154e-02 6.018913909792900085e-02 1.161664202809333801e-01 4.004848748445510864e-02 -2.834931910037994385e-01
8.178780972957611084e-02 -8.017372339963912964e-03 -4.043957963585853577e-02 -8.492914587259292603e-02 4.979091510176658630e-02 -9.269250184297561646e-02 3.532828092575073242e-01 1.966219544410705566e-01 -1.537837535142898560e-01 8.428711444139480591e-02 -1.084514930844306946e-01 -2.707919180393218994e-01 3.325143754482269287e-01 2.982479520142078400e-02 -4.755188897252082825e-02 -1.873840838670730591e-01 3.154464997351169586e-03 1.378578692674636841e-01 6.747739017009735107e-02 -8.290539681911468506e-02 3.499644696712493896e-01 1.583287715911865234e-01 -1.488199643790721893e-02 -1.224250942468643188e-01 8.229308575391769409e-02 -3.591212257742881775e-02 -3.641312122344970703e-01 -1.852905154228210449e-01 2.004245668649673462e-01 1.920246146619319916e-02 1.150420084595680237e-01 -3.510442674160003662e-01
3.388070762157440186e-01 -7.364155352115631104e-02 -6.157126626931130886e-04 -1.349768340587615967e-01 2.449791133403778076e-01 -1.764089763164520264e-01 3.562093712389469147e-03 1.677277088165283203e-01 -1.542531549930572510e-01 -3.241419419646263123e-02 1.415376737713813782e-02 -2.969608306884765625e-01 -2.446829080581665039e-01 1.020526960492134094e-01 1.330230981111526489e-01 2.479664385318756104e-01 -1.847517341375350952e-01 -1.351332515478134155e-01 -3.469260334968566895e-01 2.940390259027481079e-02 -1.378109604120254517e-01 2.855686284601688385e-02 -1.453658938407897949e-01 1.047800853848457336e-01 3.732458651065826416e-01 -1.903418451547622681e-01 -1.709000915288925171e-01 4.722301661968231201e-02 1.363565027713775635e-01 -4.312713444232940674e-02 1.162739172577857971e-01 -1.144718155264854431e-01
1.564475446939468384e-01 -4.731945693492889404e-01 8.107481896877288818e-02 -2.168974876403808594e-01 1.659750379621982574e-02 -3.406386077404022217e-01 -1.146406284533441067e-03 -5.573650449514389038e-02 -1.638946533203125000e-01 -1.290105581283569336e-01 -2.091411650180816650e-01 -3.979568183422088623e-01 -5.846266075968742371e-02 2.425237596035003662e-01 1.458962559700012207e-01 2.204838246107101440e-01 -2.121985107660293579e-01 9.994729608297348022e-02 -5.786389857530593872e-02 -1.333137881010770798e-02 3.180310130119323730e-02 5.081364139914512634e-02 5.376300960779190063e-02 1.597144901752471924e-01 -1.169859766960144043e-01 5.535145848989486694e-02 -1.092686504125595093e-01 -1.548702418804168701e-01 -5.810219794511795044e-03 7.155777886509895325e-03 -3.585981205105781555e-02 -2.371601760387420654e-01
1.872950047254562378e-02 1.540169119834899902e-01 -3.236055970191955566e-01 -1.135407835245132446e-01 2.018558979034423828e-01 -2.624877393245697021e-01 -7.946132123470306396e-02 1.835261434316635132e-01 -1.836314648389816284e-01 -5.482192710041999817e-02 -2.368292659521102905e-01 -6.069657579064369202e-02 1.773002296686172485e-01 2.960827574133872986e-02 1.627569198608398438e-01 -2.130779176950454712e-01 3.013926744461059570e-02 -2.838929928839206696e-02 -1.908115148544311523e-01 7.220870256423950195e-02 2.837700247764587402e-01 3.239226937294006348e-01 -4.492924362421035767e-02 -8.482487499713897705e-02 3.391208127140998840e-02 -2.206730693578720093e-01 -1.047943755984306335e-01 6.609745323657989502e-02 1.974515318870544434e-01 -1.590995341539382935e-01 4.092378541827201843e-02 -3.725555241107940674e-01
-1.643676161766052246e-01 -7.334400713443756104e-02 -1.776501089334487915e-01 5.864185839891433716e-02 1.930214762687683105e-01 -1.051802262663841248e-01 3.451618924736976624e-02 -2.039660321315750480e-04 -1.177952438592910767e-01 -3.046447783708572388e-02 2.621205449104309082e-01 -1.477192640304565430e-01 -3.816535696387290955e-02 5.905941128730773926e-02 -1.082522720098495483e-01 2.330931127071380615e-01 -1.419362425804138184e-01 5.237795040011405945e-02 -2.065630704164505005e-01 4.477694630622863770e-02 3.726007342338562012e-01 2.134569920599460602e-02 -3.695592517033219337e-03 -1.595387607812881470e-01 3.327730596065521240e-01 1.678939093835651875e-03 -1.863097846508026123e-01 1.300343275070190430e-01 4.323541820049285889e-01 6.463914364576339722e-02 -9.337109327316284180e-02 -3.350567221641540527e-01
1.850519478321075439e-01 -2.347021102905273438e-01 -2.093430794775485992e-02 -1.349276155233383179e-01 2.431724369525909424e-01 -4.013390839099884033e-01 -2.087316215038299561e-01 1.235854700207710266e-01 -2.260601669549942017e-01 7.162947952747344971e-02 1.190298050642013550e-01 -9.821951389312744141e-02 -1.170657128095626831e-01 2.100952118635177612e-01 -1.296829283237457275e-01 -1.704461425542831421e-01 -8.267173916101455688e-02 1.807353049516677856e-01 -1.870291829109191895e-01 2.074021995067596436e-01 -1.482230275869369507e-01 1.899697780609130859e-01 -1.090463548898696899e-01 -6.057956255972385406e-03 5.784584581851959229e-02 7.040868699550628662e-02 -2.259061783552169800e-01 1.161277592182159424e-01 9.973540902137756348e-02 -6.250289827585220337e-02 -1.755368858575820923e-01 -3.524829447269439697e-01
8.713917434215545654e-02 -1.887561976909637451e-01 -4.278999194502830505e-02 -4.742872342467308044e-02 2.458416074514389038e-01 -3.788834214210510254e-01 6.528133898973464966e-02 -4.403613135218620300e-02 -2.880308330059051514e-01 -1.009498443454504013e-02 2.284645438194274902e-01 -2.974455058574676514e-01 -7.837446033954620361e-02 -2.194698154926300049e-01 -7.352873682975769043e-02 -8.909376710653305054e-02 5.451999604701995850e-02 1.072914376854896545e-01 -2.237172722816467285e-01 7.002451270818710327e-02 4.803175330162048340e-01 -1.540862768888473511e-01 -1.077061668038368225e-01 1.510488986968994141e-01 2.042465507984161377e-01 -8.799113333225250244e-03 -3.334290906786918640e-02 1.893168129026889801e-02 8.347205072641372681e-02 -5.499131977558135986e-02 7.140288501977920532e-02 -1.856436878442764282e-01
-1.507599651813507080e-01 7.844929397106170654e-02 -2.473158389329910278e-01 -1.093446314334869385e-01 2.232607752084732056e-01 -2.633837461471557617e-01 -1.966435089707374573e-02 1.707019507884979248e-01 -1.153900697827339172e-01 3.488128259778022766e-02 -1.734438687562942505e-01 -1.669018864631652832e-01 6.329432129859924316e-02 1.597443819046020508e-01 2.785584926605224609e-01 -3.454409539699554443e-01 -1.054841931909322739e-02 6.270037591457366943e-02 -2.573673725128173828e-01 5.385089293122291565e-02 2.271962463855743408e-01 2.805759310722351074e-01 -1.352846771478652954e-01 -1.032902207225561142e-02 6.344586610794067383e-02 -2.519583404064178467e-01 -5.346207693219184875e-02 -9.547852911055088043e-03 2.458725869655609131e-01 -1.511706113815307617e-01 4.479409009218215942e-02 -2.695065140724182129e-01
1.151054501533508301e-01 -1.223021820187568665e-01 2.258632332086563110e-02 -7.750628143548965454e-02 -8.773299306631088257e-02 1.963112503290176392e-02 -1.214934233576059341e-02 1.396107953041791916e-03 -1.653361469507217407e-01 9.150543063879013062e-02 -5.048896744847297668e-02 -3.399028778076171875e-01 1.587931066751480103e-01 1.278403699398040771e-01 2.319686263799667358e-01 1.762687414884567261e-02 -4.170130789279937744e-01 1.765815913677215576e-01 -6.122816354036331177e-02 5.532713234424591064e-02 1.169796958565711975e-01 2.487871795892715454e-02 -4.280505701899528503e-02 -1.291285455226898193e-02 -1.640218943357467651e-01 -2.106902897357940674e-01 -2.583351731300354004e-01 2.599982023239135742e-01 1.851047724485397339e-01 1.257263869047164917e-01 2.315766960382461548e-01 -4.123724997043609619e-01
-3.355949744582176208e-02 -2.547016739845275879e-01 2.428795583546161652e-02 6.513036042451858521e-02 9.569875895977020264e-03 -2.642988562583923340e-01 7.631684094667434692e-02 2.987163662910461426e-01 -2.382628060877323151e-02 -4.333771020174026489e-02 -3.337938711047172546e-02 -1.449032872915267944e-01 2.381632775068283081e-01 1.091899946331977844e-01 3.296953141689300537e-01 -1.686191111803054810e-01 1.551433652639389038e-01 4.210860654711723328e-02 -3.459053337574005127e-01 1.214381977915763855e-01 1.861859560012817383e-01 2.636221647262573242e-01 -1.276902556419372559e-01 -3.773869872093200684e-01 7.098661363124847412e-02 -7.410760223865509033e-02 -1.467625200748443604e-01 5.301520600914955139e-02 2.004301995038986206e-01 -1.137217804789543152e-01 -9.357970207929611206e-02 -1.181705445051193237e-01
9.598280489444732666e-02 -3.276847302913665771e-01 -6.672940403223037720e-02 -1.607437431812286377e-02 1.566899567842483521e-01 -3.649764358997344971e-01 -3.242111206054687500e-02 2.088056653738021851e-01 -1.280907690525054932e-01 3.252699971199035645e-01 -1.688398271799087524e-01 -7.331409305334091187e-02 -6.818772107362747192e-02 -8.113725925795733929e-04 -1.106706112623214722e-01 -2.648202702403068542e-02 -1.771602407097816467e-02 8.569263666868209839e-02 -8.821521699428558350e-02 2.409466058015823364e-01 -8.158235996961593628e-02 1.766260713338851929e-01 -9.920120984315872192e-02 2.495137602090835571e-02 2.432136833667755127e-01 2.037149369716644287e-01 -2.750284969806671143e-01 1.815425306558609009e-01 1.760478504002094269e-02 1.531765609979629517e-01 -7.530490402132272720e-03 -3.843284845352172852e-01
-2.060036063194274902e-01 -2.610259354114532471e-01 -1.477120965719223022e-01 -2.448379546403884888e-01 -6.301276385784149170e-02 -2.616084218025207520e-01 8.092985488474369049e-03 -1.861058324575424194e-01 9.367156773805618286e-02 -7.940770126879215240e-03 -3.991559520363807678e-02 -2.353446632623672485e-01 1.887826174497604370e-01 1.052465885877609253e-01 1.673472523689270020e-01 1.759549230337142944e-01 -1.902866512537002563e-01 2.225341051816940308e-01 -7.872425764799118042e-02 1.924707889556884766e-01 1.354808211326599121e-01 -1.346743013709783554e-02 -2.246835082769393921e-01 8.686893433332443237e-02 1.585917770862579346e-01 -2.817793786525726318e-01 -1.263488829135894775e-01 9.034403413534164429e-02 4.054365456104278564e-01 1.312543302774429321e-01 1.125098243355751038e-01 2.395912259817123413e-02
-6.128963083028793335e-02 -2.360896617174148560e-01 -3.427262976765632629e-02 -2.585106790065765381e-01 1.582998782396316528e-01 1.647642813622951508e-02 -7.525057345628738403e-02 1.183526515960693359e-01 1.554232388734817505e-01 1.590857505798339844e-01 7.428293675184249878e-02 -2.920475304126739502e-01 -7.948962599039077759e-02 3.818260431289672852e-01 1.553701162338256836e-01 6.540829688310623169e-02 -1.614571362733840942e-01 8.453110605478286743e-02 -2.645757421851158142e-02 -2.543097734451293945e-01 4.134666919708251953e-02 -9.023610502481460571e-02 9.328597038984298706e-02 9.172387421131134033e-02 9.030309319496154785e-02 1.250289976596832275e-01 -1.350151300430297852e-01 1.192169263958930969e-01 3.271473646163940430e-01 1.308213472366333008e-01 1.691786386072635651e-02 -4.477619528770446777e-01
8.995483070611953735e-02 7.840409129858016968e-02 -2.287497520446777344e-01 -9.266737848520278931e-02 6.563469022512435913e-02 -2.198196798563003540e-01 1.095068976283073425e-01 5.767146870493888855e-02 -8.871808648109436035e-02 1.098198816180229187e-01 -2.684390842914581299e-01 -4.361605644226074219e-02 -8.531517535448074341e-02 2.558639049530029297e-01 2.647062540054321289e-01 1.035434082150459290e-01 -3.646134734153747559e-01 1.848556846380233765e-02 -1.821850985288619995e-01 -7.054518163204193115e-02 -1.818919628858566284e-01 1.462503075599670410e-01 6.849654018878936768e-02 2.947880625724792480e-01 7.211928814649581909e-02 -1.196715012192726135e-01 -3.408490121364593506e-01 2.681203000247478485e-02 3.190058767795562744e-01 -1.848794966936111450e-01 1.399182826280593872e-01 -3.459590720012784004e-03
1.861575096845626831e-01 -2.124642580747604370e-01 -1.541253030300140381e-01 1.229505985975265503e-01 2.262497842311859131e-01 -1.524878442287445068e-01 -6.838522851467132568e-02 -2.966579198837280273e-01 -1.095217987895011902e-01 2.090862952172756195e-02 1.073602661490440369e-01 -6.360093504190444946e-02 -1.448403745889663696e-01 1.280026137828826904e-01 7.272307761013507843e-03 1.572930961847305298e-01 7.965993136167526245e-02 -7.701357454061508179e-02 -1.186352297663688660e-01 -1.091358996927738190e-02 -1.725321859121322632e-01 2.720294333994388580e-02 3.498930856585502625e-02 3.827095404267311096e-02 3.578504323959350586e-01 -3.542274236679077148e-01 -9.851855039596557617e-02 -3.429455161094665527e-01 1.767916828393936157e-01 2.333922544494271278e-03 3.312776610255241394e-02 -3.888080120086669922e-01
3.789073526859283447e-01 -2.582251727581024170e-01 -2.130636386573314667e-02 -2.208484262228012085e-01 -9.383139759302139282e-02 -1.289212107658386230e-01 -4.742213338613510132e-02 -1.845168471336364746e-01 -2.438531219959259033e-01 -3.033838607370853424e-02 -1.282024383544921875e-01 -2.827454209327697754e-01 2.242891490459442139e-01 -1.756601035594940186e-02 5.081440508365631104e-02 1.273727566003799438e-01 -4.742601513862609863e-02 -2.711987495422363281e-02 -2.182245999574661255e-01 2.119171172380447388e-01 1.491859406232833862e-01 8.846469223499298096e-02 1.179408505558967590e-01 2.045942842960357666e-02 2.496065199375152588e-01 -8.716162294149398804e-02 -1.847356557846069336e-01 -1.532932519912719727e-01 1.517681777477264404e-02 1.569449603557586670e-01 1.681991517543792725e-01 -3.633297085762023926e-01
5.336056649684906006e-02 -3.138548731803894043e-01 1.998448073863983154e-01 -5.897103250026702881e-02 1.627573817968368530e-01 -2.020074278116226196e-01 2.342762798070907593e-02 8.772165328264236450e-02 -7.125084102153778076e-02 -1.013879105448722839e-01 6.522148102521896362e-02 -2.306628227233886719e-01 -1.283311098814010620e-01 3.792053461074829102e-01 2.052997499704360962e-01 3.800979629158973694e-02 7.893845438957214355e-02 -1.437247991561889648e-01 7.266844063997268677e-02 1.069892123341560364e-01 1.988921016454696655e-01 2.038805335760116577e-01 -4.367731884121894836e-02 2.119579538702964783e-02 6.472201645374298096e-02 4.437034204602241516e-02 -4.743751883506774902e-01 2.708361484110355377e-02 1.110476776957511902e-01 2.062556892633438110e-01 1.672376692295074463e-01 -2.472962588071823120e-01
9.707213193178176880e-02 -2.829585075378417969e-01 -1.644745618104934692e-01 -2.493020743131637573e-01 3.183867633342742920e-01 -3.885948359966278076e-01 -5.542458221316337585e-02 6.125250086188316345e-02 9.500474669039249420e-03 -1.670053899288177490e-01 -6.935260444879531860e-02 -2.636097073554992676e-01 2.658774554729461670e-01 -7.759889960289001465e-02 -2.302356995642185211e-02 1.988554932177066803e-02 -6.715491414070129395e-02 -8.725641667842864990e-02 -3.691773414611816406e-01 1.371864229440689087e-01 8.462637662887573242e-02 -1.231722980737686157e-01 1.107720565050840378e-02 4.144413024187088013e-02 2.616876959800720215e-01 -1.282628439366817474e-02 -1.906664520502090454e-01 -4.818523675203323364e-02 6.092644482851028442e-02 1.660722047090530396e-01 2.082488387823104858e-01 -9.381112456321716309e-02
3.131246566772460938e-02 -8.266910910606384277e-02 -2.925344407558441162e-01 1.226860806345939636e-01 8.824501186609268188e-02 -1.869178377091884613e-02 -5.404588207602500916e-02 4.141232371330261230e-01 -2.371260076761245728e-01 9.464256465435028076e-02 -8.278918266296386719e-02 -1.597135663032531738e-01 2.583381831645965576e-01 5.677410587668418884e-02 3.921964764595031738e-01 -2.412606775760650635e-02 -8.185274899005889893e-02 1.121371313929557800e-01 -1.784700602293014526e-01 8.334911614656448364e-02 7.378781586885452271e-02 3.627725541591644287e-01 -7.173101417720317841e-03 9.449682384729385376e-02 -5.217477306723594666e-02 -4.848446324467658997e-02 -1.346150189638137817e-01 1.637230664491653442e-01 1.311954408884048462e-01 4.686284437775611877e-02 5.533236265182495117e-02 -3.324432671070098877e-01
2.406648546457290649e-02 -4.162677749991416931e-02 -9.242682904005050659e-02 2.786687202751636505e-02 1.734392791986465454e-01 -2.582734525203704834e-01 -7.669331878423690796e-02 2.878625690937042236e-02 -5.007484555244445801e-02 3.092818558216094971e-01 -6.373496353626251221e-02 -2.176331132650375366e-01 -5.428805947303771973e-02 2.411486506462097168e-01 -2.681809291243553162e-02 2.510381340980529785e-01 -3.637142479419708252e-02 -1.613731831312179565e-01 1.342010945081710815e-01 6.814856827259063721e-02 8.260608464479446411e-02 1.267829239368438721e-01 -1.516780704259872437e-01 6.671871244907379150e-02 6.786169111728668213e-02 1.178191695362329483e-02 -5.144929289817810059e-01 -5.486980453133583069e-02 2.421044260263442993e-01 2.926315069198608398e-01 1.244985163211822510e-01 -2.790419757366180420e-01
1.171096935868263245e-01 -3.098535910248756409e-02 -1.590858995914459229e-01 -5.914163775742053986e-03 -9.044997394084930420e-03 -8.807184547185897827e-02 -9.508446604013442993e-02 3.059443533420562744e-01 -1.587017774581909180e-01 1.302838176488876343e-01 -2.363536059856414795e-01 -2.023363858461380005e-01 9.330846369266510010e-02 5.195979028940200806e-02 3.892731368541717529e-01 -1.448882818222045898e-01 -1.542313843965530396e-01 8.442433178424835205e-02 -2.550392746925354004e-01 -1.356466859579086304e-01 1.278828680515289307e-01 2.950702011585235596e-01 8.768524974584579468e-02 -9.887085109949111938e-02 -1.432233862578868866e-02 -1.561801694333553314e-02 -1.374157667160034180e-01 1.855291575193405151e-01 2.403209060430526733e-01 2.019357383251190186e-01 -9.646654874086380005e-02 -3.602348268032073975e-01
1.149955689907073975e-01 -5.850163102149963379e-02 -1.216082423925399780e-01 1.070806682109832764e-01 3.603065013885498047e-02 -1.346466690301895142e-01 -1.567614078521728516e-01 3.239560425281524658e-01 -3.177119195461273193e-01 7.976170629262924194e-02 -2.570641934871673584e-01 -2.902184128761291504e-01 1.050216779112815857e-01 -3.708791360259056091e-02 1.896714270114898682e-01 5.720937252044677734e-02 -1.585413962602615356e-01 7.834587991237640381e-02 -3.881006538867950439e-01 4.345229361206293106e-03 1.499223858118057251e-01 3.283182978630065918e-01 3.612594911828637123e-03 4.311819374561309814e-02 1.221923977136611938e-01 -8.303768932819366455e-02 -4.978117719292640686e-02 2.370703220367431641e-01 2.122501283884048462e-01 1.434475481510162354e-01 3.493499010801315308e-03 -1.966771930456161499e-01
1.762997508049011230e-01 5.165391787886619568e-02 -2.937643527984619141e-01 1.521576941013336182e-01 -1.839037835597991943e-01 -1.915212124586105347e-01 -1.498553305864334106e-01 2.561274766921997070e-01 -1.271395981311798096e-01 -7.081054151058197021e-02 1.826433390378952026e-01 -1.177539452910423279e-01 6.323876976966857910e-02 -5.698402412235736847e-03 1.546852737665176392e-01 3.760955855250358582e-02 -1.453626304864883423e-01 1.661357134580612183e-01 -1.560041308403015137e-01 1.291606873273849487e-01 2.414401769638061523e-01 2.858756482601165771e-02 -2.151507884263992310e-01 -1.865024566650390625e-01 3.061632513999938965e-01 -1.064254194498062134e-01 -2.600329518318176270e-01 3.016813891008496284e-03 4.431755542755126953e-01 -4.654093179851770401e-03 6.792440079152584076e-03 -3.700481727719306946e-02
1.009066477417945862e-01 -4.130333065986633301e-01 -3.385185301303863525e-01 -2.374790310859680176e-01 2.031683474779129028e-01 -3.686908185482025146e-01 -5.808425694704055786e-02 6.535116583108901978e-02 -1.475811600685119629e-01 -7.561534643173217773e-02 7.200620323419570923e-02 -2.598756551742553711e-01 1.759818047285079956e-01 -1.210095062851905823e-01 -1.092906482517719269e-02 1.941095590591430664e-01 -8.197320252656936646e-02 -1.637529283761978149e-01 -1.307014673948287964e-01 -7.179835438728332520e-02 1.066706851124763489e-01 -1.083090007305145264e-01 9.051707386970520020e-02 5.585638061165809631e-02 3.337358236312866211e-01 1.613131463527679443e-01 -1.929219514131546021e-01 2.631291281431913376e-04 -4.861141741275787354e-02 -2.357860654592514038e-02 5.626031011343002319e-02 -9.405602514743804932e-02
-2.220235764980316162e-01 -2.050584107637405396e-01 -1.364559233188629150e-01 4.546021670103073120e-02 7.613937556743621826e-02 8.150442689657211304e-02 4.151946678757667542e-02 1.364134810864925385e-02 -2.676877565681934357e-02 7.832288742065429688e-02 1.445437073707580566e-01 -4.327873885631561279e-01 -1.653095036745071411e-01 3.152410387992858887e-01 9.770103543996810913e-02 1.268652975559234619e-01 -1.387991309165954590e-01 7.535491883754730225e-02 -3.864573687314987183e-02 -2.202526926994323730e-01 1.131056174635887146e-01 -1.790456026792526245e-01 -1.602413654327392578e-01 -5.999237671494483948e-02 1.289595365524291992e-01 2.116412296891212463e-02 -3.380399942398071289e-01 -1.503586173057556152e-01 3.032627403736114502e-01 -9.708630293607711792e-02 -6.505521386861801147e-02 -3.123589158058166504e-01
-1.816440224647521973e-01 -2.893214821815490723e-01 6.363178789615631104e-02 -1.530700922012329102e-01 4.662949219346046448e-02 -1.561062783002853394e-01 1.504268646240234375e-01 -4.544174671173095703e-02 3.514206781983375549e-02 7.543896138668060303e-02 1.586082577705383301e-01 -2.476250194013118744e-02 2.029256224632263184e-01 1.211205646395683289e-01 8.631188422441482544e-02 2.208585739135742188e-01 7.260808348655700684e-02 -3.694133833050727844e-02 -2.998636849224567413e-02 3.292647749185562134e-02 2.496250569820404053e-01 -9.545788913965225220e-02 -5.090225860476493835e-02 -7.312341034412384033e-02 4.738071262836456299e-01 -2.078250497579574585e-01 -3.549866974353790283e-01 -8.600508421659469604e-02 3.372368589043617249e-02 5.726079642772674561e-02 1.064239144325256348e-01 -3.936844766139984131e-01
2.634141594171524048e-02 -2.103665918111801147e-01 -2.780270874500274658e-01 -2.922953367233276367e-01 3.940822780132293701e-01 -2.990710735321044922e-01 -9.541425853967666626e-02 6.324854493141174316e-02 -3.042538166046142578e-01 3.677171468734741211e-02 1.047788262367248535e-01 -1.225955486297607422e-01 1.933907419443130493e-01 -3.547285497188568115e-02 7.382709532976150513e-02 6.003861501812934875e-02 1.821549609303474426e-02 -1.066381856799125671e-01 -1.521666049957275391e-01 1.370529085397720337e-02 2.088269591331481934e-02 -1.950959414243698120e-01 -9.209030121564865112e-02 2.480351924896240234e-01 2.624353170394897461e-01 -9.325468540191650391e-02 -1.957646310329437256e-01 1.745485365390777588e-01 -7.730086147785186768e-02 1.604354940354824066e-02 1.142344549298286438e-01 -2.400728464126586914e-01
3.192547261714935303e-01 -1.629859656095504761e-01 5.482641980051994324e-02 -1.811158806085586548e-01 2.342226058244705200e-01 -1.356202661991119385e-01 -1.804433315992355347e-01 2.199699729681015015e-02 -2.402317076921463013e-01 -1.853811740875244141e-02 8.019135147333145142e-02 -4.006034731864929199e-01 2.475142776966094971e-01 2.069425433874130249e-01 2.414517104625701904e-01 7.024686783552169800e-02 4.917255789041519165e-02 -9.071514755487442017e-02 -6.861256062984466553e-02 4.040375642944127321e-04 1.103195128962397575e-03 -3.634946420788764954e-02 -1.098867431282997131e-01 1.820238865911960602e-02 1.821319162845611572e-01 -2.387609928846359253e-01 -2.045574337244033813e-01 -1.820383965969085693e-02 -8.328377455472946167e-02 4.048051685094833374e-02 8.680223673582077026e-02 -3.994599282741546631e-01
-2.712249457836151123e-01 3.661772236227989197e-02 -1.295154392719268799e-01 -9.614877402782440186e-02 -2.386765088886022568e-03 -3.406353890895843506e-01 8.120232820510864258e-02 -1.957204043865203857e-01 8.905164897441864014e-03 3.370466828346252441e-02 -1.336201466619968414e-02 1.899866736494004726e-03 -7.143078371882438660e-03 -6.177348271012306213e-02 1.265255063772201538e-01 5.489133670926094055e-02 -3.510071039199829102e-01 -1.147824004292488098e-01 1.547415833920240402e-02 -4.278691485524177551e-02 9.290701895952224731e-02 2.180786244571208954e-02 -6.074545159935951233e-02 4.241133630275726318e-01 -6.090441253036260605e-03 -2.634635567665100098e-01 -2.632408440113067627e-01 2.634035795927047729e-02 2.963705360889434814e-01 -2.371974587440490723e-01 -8.058861643075942993e-02 -3.044659793376922607e-01
3.675702959299087524e-03 -1.743923872709274292e-01 -2.707846760749816895e-01 -3.436540067195892334e-01 2.951085865497589111e-01 -2.364284396171569824e-01 -6.606230884790420532e-02 -2.060050368309020996e-01 -1.582106947898864746e-01 1.820221096277236938e-01 -1.282880455255508423e-01 -1.283152401447296143e-01 3.853192329406738281e-01 -2.712559700012207031e-02 1.718866080045700073e-01 7.803165167570114136e-02 -3.145863860845565796e-02 -1.147233322262763977e-01 -1.767372190952301025e-01 1.423562467098236084e-01 1.191571131348609924e-01 -6.513419747352600098e-02 -1.630562543869018555e-01 -6.335696578025817871e-02 2.680531442165374756e-01 1.193114146590232849e-01 -2.076874673366546631e-01 -6.831614673137664795e-02 3.743978589773178101e-02 1.655648499727249146e-01 1.734585165977478027e-01 -7.036240398883819580e-02
1.228724196553230286e-01 -3.078070282936096191e-01 -2.061762213706970215e-01 -2.141263931989669800e-01 1.344077587127685547e-01 -3.850163221359252930e-01 -4.688882827758789062e-02 2.163292467594146729e-01 -2.755377888679504395e-01 1.562907695770263672e-01 -4.786242730915546417e-03 -1.779069155454635620e-01 -2.104464322328567505e-01 2.069250792264938354e-01 -9.255258738994598389e-02 -1.113369911909103394e-01 -1.281426846981048584e-01 6.611026823520660400e-03 -2.698845863342285156e-01 1.136204227805137634e-01 -1.548903286457061768e-01 1.583456099033355713e-01 -1.054318398237228394e-01 -7.517236471176147461e-02 1.933399438858032227e-01 9.201439470052719116e-02 -9.270194917917251587e-02 3.715826943516731262e-02 3.156961640343070030e-03 6.830532848834991455e-02 -1.318883448839187622e-01 -3.169780373573303223e-01
-2.970657646656036377e-01 -2.093186601996421814e-02 1.160709559917449951e-01 -1.706766784191131592e-01 3.340335935354232788e-02 -3.367104232311248779e-01 4.115607589483261108e-02 2.458466589450836182e-01 5.558946356177330017e-02 -2.519637942314147949e-01 2.180973142385482788e-01 -2.182966917753219604e-01 6.070785969495773315e-02 2.192644774913787842e-02 9.110485762357711792e-02 -1.387542486190795898e-02 -1.983938273042440414e-03 1.501474529504776001e-01 -2.289193421602249146e-01 -1.391929835081100464e-01 1.254839748144149780e-01 1.290845721960067749e-01 -2.611958682537078857e-01 9.884281456470489502e-02 1.161169409751892090e-01 -3.138796612620353699e-02 9.164241701364517212e-02 -1.269013583660125732e-01 2.835103869438171387e-01 1.462305486202239990e-01 9.591195732355117798e-02 -4.036975204944610596e-01
-1.229995414614677429e-01 -6.834794580936431885e-02 -2.801438570022583008e-01 -1.365009248256683350e-01 -3.398188203573226929e-02 -2.465941607952117920e-01 -9.272639453411102295e-02 -6.373482197523117065e-02 3.399729356169700623e-02 -5.960128270089626312e-03 1.759002357721328735e-01 -2.851584553718566895e-01 2.376019954681396484e-01 7.156751304864883423e-02 1.230894625186920166e-01 2.332859784364700317e-01 -1.947451569139957428e-02 1.002701520919799805e-01 -7.610414642840623856e-03 2.614639103412628174e-01 1.994260847568511963e-01 -1.092522665858268738e-01 -1.506827622652053833e-01 1.455927789211273193e-01 2.048904150724411011e-01 -3.657108247280120850e-01 -2.183732837438583374e-01 1.058629974722862244e-01 3.056508004665374756e-01 -1.187453046441078186e-01 2.173398882150650024e-01 -4.840512759983539581e-03
1.484964191913604736e-01 -1.716994494199752808e-01 1.264723856002092361e-02 2.174743078649044037e-02 3.296926319599151611e-01 -5.090820789337158203e-01 -2.133321315050125122e-01 3.973709791898727417e-02 -1.029179543256759644e-01 9.359122067689895630e-02 -9.902495145797729492e-02 -3.667334616184234619e-01 9.054791182279586792e-02 -1.684598922729492188e-01 1.316326111555099487e-01 2.653643116354942322e-02 -4.364236444234848022e-02 3.648124262690544128e-02 2.962335385382175446e-02 -1.641142554581165314e-02 1.664168089628219604e-01 -1.718513667583465576e-01 -2.086689770221710205e-01 1.668170094490051270e-01 1.518515050411224365e-01 1.175213158130645752e-01 -2.656011283397674561e-01 -1.071924567222595215e-01 -6.243031844496726990e-02 -1.264320313930511475e-01 -9.021515958011150360e-03 -2.068211585283279419e-01
2.295429855585098267e-01 -3.626545891165733337e-02 -4.056767746806144714e-02 -1.074890196323394775e-01 1.440377533435821533e-01 -3.185923695564270020e-01 -1.841479390859603882e-01 -9.163566678762435913e-02 -3.917678073048591614e-02 -1.625225692987442017e-02 1.097240075469017029e-01 -2.077089622616767883e-02 -2.789729535579681396e-01 4.311422705650329590e-01 -4.017581790685653687e-02 1.696537435054779053e-01 -1.869674772024154663e-01 8.977154642343521118e-02 -1.730408221483230591e-01 -2.209298461675643921e-01 5.802162364125251770e-02 -5.831810832023620605e-02 1.568324714899063110e-01 2.700036391615867615e-02 2.312576323747634888e-01 -7.547284662723541260e-02 -2.484117150306701660e-01 -5.636379122734069824e-02 1.100093051791191101e-01 2.861565910279750824e-02 8.495779335498809814e-02 -4.022459387779235840e-01
-9.051588922739028931e-02 -1.189771741628646851e-01 -1.597300022840499878e-01 1.790804117918014526e-01 7.043084502220153809e-02 -2.121064066886901855e-01 7.034208625555038452e-02 1.827380657196044922e-01 8.593642711639404297e-02 -9.352478384971618652e-02 1.476909965276718140e-01 5.393163487315177917e-02 2.331947982311248779e-01 4.143780842423439026e-02 -2.289787679910659790e-02 2.089198082685470581e-01 -2.110524773597717285e-01 -2.237999625504016876e-02 3.593195974826812744e-02 1.806463599205017090e-01 3.844486176967620850e-01 -8.034233003854751587e-03 -2.265565246343612671e-01 9.147192537784576416e-02 1.283655613660812378e-01 -9.063474833965301514e-02 -3.233666121959686279e-01 -7.231903076171875000e-02 3.672105669975280762e-01 1.575101017951965332e-01 -7.516677677631378174e-02 -3.230094611644744873e-01
-7.147470116615295410e-02 -2.010000944137573242e-01 -9.728379547595977783e-02 -1.335197836160659790e-01 1.468230038881301880e-01 -3.047094345092773438e-01 -1.134160086512565613e-01 1.404330730438232422e-01 -2.168999612331390381e-01 8.612515777349472046e-02 -1.800559610128402710e-01 -1.117444708943367004e-01 3.361909464001655579e-02 3.104618787765502930e-01 3.168172761797904968e-02 4.863369837403297424e-02 -2.211714684963226318e-01 2.919785082340240479e-01 1.545289307832717896e-01 1.702387183904647827e-01 1.959986388683319092e-01 -1.633243262767791748e-02 -5.161737650632858276e-02 3.252053558826446533e-01 2.540216445922851562e-01 -2.429503798484802246e-01 -1.721352040767669678e-01 2.621813416481018066e-01 -4.423380887601524591e-04 -2.338716946542263031e-02 1.095877662301063538e-01 -1.064961627125740051e-01
-1.136597469449043274e-01 4.956906661391258240e-03 -1.489629894495010376e-01 -4.430760070681571960e-02 -2.615218609571456909e-02 -1.863839775323867798e-01 1.560466587543487549e-01 1.576917171478271484e-01 -9.887178987264633179e-02 -1.030182540416717529e-01 2.877662181854248047e-01 -1.172262057662010193e-01 6.689164042472839355e-02 1.482400298118591309e-01 7.496449165046215057e-03 2.197125554084777832e-01 -6.425584852695465088e-02 2.666095197200775146e-01 -8.422932028770446777e-02 7.553809136152267456e-02 3.601449429988861084e-01 -7.176773995161056519e-02 -2.129669040441513062e-01 1.721107661724090576e-01 2.666557729244232178e-01 1.013342440128326416e-01 -2.933787405490875244e-01 -1.311465948820114136e-01 4.258083105087280273e-01 2.107089012861251831e-02 1.002932637929916382e-01 -1.106455326080322266e-01
1.006139665842056274e-01 -2.506466209888458252e-01 -4.913028795272111893e-03 -2.011174708604812622e-01 -1.365686953067779541e-01 -2.407386898994445801e-01 7.704216986894607544e-02 -5.720718577504158020e-02 -5.801766738295555115e-02 1.481271535158157349e-01 8.572982251644134521e-02 1.925398409366607666e-01 5.439210310578346252e-02 -1.797115206718444824e-01 1.490616351366043091e-01 8.025483787059783936e-02 1.749895513057708740e-01 2.459963113069534302e-01 -2.373909056186676025e-01 7.710309233516454697e-03 3.103875219821929932e-01 2.231748104095458984e-01 -2.128489166498184204e-01 1.067310199141502380e-01 1.877063512802124023e-01 9.477589279413223267e-02 -2.226010113954544067e-01 -4.436035454273223877e-02 8.271906524896621704e-02 -2.675769925117492676e-01 3.445338606834411621e-01 -1.544377058744430542e-01
3.787680342793464661e-02 -9.976967424154281616e-02 1.234195828437805176e-01 -1.488148719072341919e-01 4.255079105496406555e-02 -2.856540083885192871e-01 -1.319164782762527466e-01 -1.325677335262298584e-02 -3.697341680526733398e-01 5.578915774822235107e-02 2.087381482124328613e-01 -1.631348133087158203e-01 1.072003971785306931e-02 -8.480107039213180542e-02 -8.397656679153442383e-02 -6.719489395618438721e-02 -8.475918322801589966e-02 3.610930144786834717e-01 -9.482475370168685913e-02 1.526393443346023560e-01 2.942008972167968750e-01 -2.569770514965057373e-01 -3.387731015682220459e-01 8.792916685342788696e-02 1.649781465530395508e-01 -1.180381923913955688e-01 -2.796174883842468262e-01 -9.463541209697723389e-03 9.510121494531631470e-02 -1.202394664287567139e-01 2.062576264142990112e-02 -1.818416714668273926e-01
-1.855745762586593628e-01 -1.455129384994506836e-01 -2.746178805828094482e-01 8.506155014038085938e-02 3.232632577419281006e-02 -6.855305284261703491e-02 1.929409988224506378e-02 8.239624649286270142e-02 -1.249075308442115784e-01 -4.836367443203926086e-02 1.393269300460815430e-01 -1.583693474531173706e-01 -2.502924529835581779e-03 6.924898177385330200e-02 -3.553970903158187866e-02 1.121471226215362549e-01 -1.994319260120391846e-01 -7.853779196739196777e-02 -1.782423853874206543e-01 -1.443016435950994492e-02 4.731366634368896484e-01 1.816091239452362061e-01 -5.512180924415588379e-02 -2.449023425579071045e-01 3.472891747951507568e-01 -7.839757204055786133e-02 -2.288588881492614746e-01 2.306799776852130890e-02 3.400093913078308105e-01 1.158249676227569580e-01 -5.528606940060853958e-03 -2.475153505802154541e-01
9.097902476787567139e-02 1.207813471555709839e-01 -7.356993108987808228e-02 -6.057531386613845825e-02 -1.472360789775848389e-01 -1.559266895055770874e-01 1.958423480391502380e-02 2.062520384788513184e-01 -7.897563278675079346e-02 -4.655458405613899231e-02 -2.730613648891448975e-01 -3.429120182991027832e-01 1.645543575286865234e-01 -1.187856495380401611e-02 1.669906079769134521e-01 -5.543220415711402893e-02 -2.596144974231719971e-01 -2.304980764165520668e-03 -2.850078642368316650e-01 1.116347908973693848e-01 4.148948192596435547e-02 6.257006525993347168e-02 -4.709948971867561340e-02 1.638007462024688721e-01 1.410731375217437744e-01 -1.255075931549072266e-01 1.412345003336668015e-02 1.307419836521148682e-01 1.217282563447952271e-01 3.105913102626800537e-01 -6.894617341458797455e-03 -5.102382898330688477e-01
4.128085076808929443e-02 8.227190375328063965e-02 -2.039616703987121582e-01 4.199846088886260986e-02 9.291101992130279541e-02 1.330254366621375084e-03 -2.278325380757451057e-03 3.991296291351318359e-01 -1.542228609323501587e-01 -6.516891717910766602e-02 -1.886833608150482178e-01 -2.178678959608078003e-01 5.572792142629623413e-02 1.515616774559020996e-01 3.037746846675872803e-01 -3.743528574705123901e-02 -1.916596442461013794e-01 1.484695971012115479e-01 -7.383311539888381958e-02 1.104505807161331177e-01 1.931011080741882324e-01 3.908968567848205566e-01 -1.316514462232589722e-01 -7.660508155822753906e-02 4.128736630082130432e-02 -3.910683840513229370e-02 -9.889583289623260498e-02 9.249462187290191650e-02 3.081751763820648193e-01 1.182799935340881348e-01 5.545109882950782776e-02 -3.550209701061248779e-01
1.120668351650238037e-01 5.187531933188438416e-02 -3.387350142002105713e-01 -3.527802824974060059e-01 1.607436090707778931e-01 -2.588151097297668457e-01 -1.081560626626014709e-01 -8.271766453981399536e-02 1.659375242888927460e-02 8.430040627717971802e-02 2.626249939203262329e-02 -3.247177302837371826e-01 1.650878936052322388e-01 2.768864622339606285e-03 1.738217920064926147e-01 1.698042154312133789e-01 3.667180985212326050e-02 -1.166932135820388794e-01 -2.236196994781494141e-01 -8.826000243425369263e-02 3.521370515227317810e-02 -9.414435178041458130e-02 -2.036716938018798828e-01 8.862429112195968628e-02 2.670195698738098145e-01 2.850240767002105713e-01 -1.586154997348785400e-01 -1.427677273750305176e-01 -4.702670499682426453e-02 9.549501538276672363e-02 4.932392016053199768e-02 -3.005458414554595947e-01
-2.223258465528488159e-01 -3.609472513198852539e-02 -2.501886487007141113e-01 -2.477901428937911987e-01 -2.161097377538681030e-01 -1.235773712396621704e-01 1.451279670000076294e-01 5.661203712224960327e-02 -1.975920200347900391e-01 -4.791329428553581238e-02 -1.063778176903724670e-01 -2.258298248052597046e-01 2.357004135847091675e-01 -1.010684296488761902e-01 2.251601070165634155e-01 9.648113697767257690e-02 -2.876086831092834473e-01 1.086419597268104553e-01 -1.874769479036331177e-01 2.283657900989055634e-02 2.972652949392795563e-02 5.196609348058700562e-02 -2.319202125072479248e-01 1.882183179259300232e-02 4.869486391544342041e-02 -7.037216424942016602e-02 5.527666211128234863e-02 1.468515992164611816e-01 3.394694030284881592e-01 1.107365265488624573e-01 -5.676371231675148010e-02 -3.987712264060974121e-01
1.809404045343399048e-01 -1.517548710107803345e-01 -2.232964187860488892e-01 -2.006877660751342773e-01 1.188993174582719803e-02 -1.086612120270729065e-01 1.535301804542541504e-01 1.081783175468444824e-01 -1.609170585870742798e-01 -1.873421072959899902e-01 -1.750855296850204468e-01 6.197373196482658386e-02 -2.200935035943984985e-02 3.972300142049789429e-02 3.186813890933990479e-01 3.569000959396362305e-02 -3.160357773303985596e-01 2.372646331787109375e-01 7.662456482648849487e-02 -3.686627745628356934e-01 1.000755280256271362e-01 -2.125030383467674255e-02 -7.775232940912246704e-02 -1.488019526004791260e-01 3.197779059410095215e-01 -2.349286526441574097e-01 -1.017986461520195007e-01 -2.245655283331871033e-02 -1.894509792327880859e-02 -2.428709119558334351e-01 1.147507727146148682e-01 -1.704412400722503662e-01
6.013818830251693726e-02 -8.916046470403671265e-02 -2.102169841527938843e-01 2.195298299193382263e-02 1.031473129987716675e-01 -2.414492517709732056e-01 -1.206001490354537964e-01 -7.835763692855834961e-02 4.164073988795280457e-02 -2.464878857135772705e-01 9.537168592214584351e-02 -9.577208012342453003e-02 1.565876300446689129e-03 -2.156022936105728149e-02 1.954595744609832764e-01 -2.265704274177551270e-01 -9.487045556306838989e-02 -4.282328765839338303e-03 -2.925007976591587067e-02 4.262484908103942871e-01 1.890234053134918213e-01 4.504285380244255066e-02 -1.927409172058105469e-01 -1.235472783446311951e-01 3.537718355655670166e-01 7.879788428544998169e-02 -3.241149783134460449e-01 2.120036333799362183e-01 2.500577867031097412e-01 1.735735237598419189e-01 -8.043236285448074341e-02 -1.454494148492813110e-01
-7.695333659648895264e-02 -6.337673217058181763e-02 -2.312775552272796631e-01 -9.825989603996276855e-02 2.370083332061767578e-01 -2.327367663383483887e-01 -8.054238557815551758e-02 3.403247892856597900e-01 -1.931520849466323853e-01 -1.844472996890544891e-02 -3.079719841480255127e-01 -6.430535763502120972e-02 7.270107418298721313e-02 1.154004037380218506e-01 1.701424121856689453e-01 -1.880391091108322144e-01 1.218618825078010559e-02 8.910253643989562988e-02 -1.542413979768753052e-01 5.113759264349937439e-02 2.390421330928802490e-01 3.578473627567291260e-01 -1.077495291829109192e-01 -1.043964060954749584e-03 1.628798246383666992e-02 -3.333698213100433350e-01 -7.209283113479614258e-02 1.196503862738609314e-01 1.871137768030166626e-01 -1.607535779476165771e-01 -7.011970132589340210e-02 -2.162078320980072021e-01
-9.536271542310714722e-02 3.276081383228302002e-02 -2.990493178367614746e-01 -7.446004450321197510e-02 2.263932824134826660e-01 -1.585061699151992798e-01 -8.216463774442672729e-02 3.262068927288055420e-01 -1.757429391145706177e-01 -2.271238714456558228e-02 -2.302581816911697388e-01 -1.864753812551498413e-01 3.174631297588348389e-02 1.058340445160865784e-01 1.848792582750320435e-01 -2.613491714000701904e-01 -7.509594410657882690e-02 6.473378837108612061e-02 -2.111330479383468628e-01 1.150109693408012390e-01 2.613080441951751709e-01 3.170604407787322998e-01 -9.334620833396911621e-02 7.946070283651351929e-03 1.065567731857299805e-01 -2.840057909488677979e-01 -1.307725012302398682e-01 1.303696781396865845e-01 1.851524412631988525e-01 -4.666204378008842468e-02 -4.926221817731857300e-02 -2.474161684513092041e-01
-1.087959185242652893e-01 -1.467629820108413696e-01 -2.209469079971313477e-01 -1.951240561902523041e-02 2.421361356973648071e-01 -1.344321519136428833e-01 -2.889154851436614990e-01 1.872680038213729858e-01 -1.111346930265426636e-01 5.370481405407190323e-03 -6.256434321403503418e-02 5.156240239739418030e-02 -9.277213364839553833e-03 -8.750198036432266235e-02 7.177072763442993164e-02 -2.193057984113693237e-01 -1.205111853778362274e-02 3.317305743694305420e-01 -2.243733406066894531e-01 -3.305839002132415771e-02 2.432204484939575195e-01 2.881084680557250977e-01 -1.676463633775711060e-01 2.990372851490974426e-02 9.407383203506469727e-02 -2.259751260280609131e-01 -8.674919605255126953e-02 2.336145639419555664e-01 3.066632151603698730e-01 -5.817924160510301590e-03 1.647348999977111816e-01 -2.573374509811401367e-01
-1.064948961138725281e-01 -1.524654328823089600e-01 -1.807589232921600342e-01 -3.571369051933288574e-01 4.315879568457603455e-02 -1.071196570992469788e-01 -1.245891973376274109e-01 1.300973743200302124e-01 6.617756932973861694e-02 -7.408354431390762329e-02 6.931418925523757935e-02 1.432198751717805862e-02 -1.299606412649154663e-01 2.048842161893844604e-01 -2.538482891395688057e-03 1.717637926340103149e-01 -8.677285909652709961e-02 -2.145766979083418846e-03 -4.039009581902064383e-05 2.814527973532676697e-02 1.975587606430053711e-01 2.500826865434646606e-02 -1.706896871328353882e-01 1.687048226594924927e-01 3.178875148296356201e-01 1.785645633935928345e-01 -4.081075787544250488e-01 -2.388602644205093384e-01 -3.973221778869628906e-02 3.516380861401557922e-02 2.453851103782653809e-01 -3.619436323642730713e-01
-5.999612435698509216e-02 -7.397857308387756348e-02 -2.668886184692382812e-01 1.113226637244224548e-01 -4.444379359483718872e-02 -1.297723203897476196e-01 -1.062464667484164238e-03 9.009026736021041870e-02 -9.216852486133575439e-02 -4.044126272201538086e-01 -1.937117241322994232e-02 -1.742540597915649414e-01 2.293703854084014893e-01 -6.098735332489013672e-02 1.685566753149032593e-01 1.024094820022583008e-01 -1.063208356499671936e-01 2.065241783857345581e-01 3.661556169390678406e-02 2.144139856100082397e-01 1.344311684370040894e-01 -1.661098450422286987e-01 -1.515578329563140869e-01 1.723709888756275177e-02 3.497468829154968262e-01 -1.057000756263732910e-01 -2.466387748718261719e-01 2.581677027046680450e-02 3.885895907878875732e-01 1.690761931240558624e-02 1.895022243261337280e-01 -1.731052696704864502e-01
-2.096481621265411377e-01 -6.810736656188964844e-02 -1.243175566196441650e-01 -3.369697630405426025e-01 2.526454925537109375e-01 -1.619591712951660156e-01 2.076129168272018433e-01 1.691701710224151611e-01 -6.938818842172622681e-02 3.315055370330810547e-02 -2.290989011526107788e-01 1.880264282226562500e-01 1.701988093554973602e-02 -1.215578317642211914e-01 1.196561977267265320e-01 2.171353846788406372e-01 -4.098682850599288940e-02 3.936309814453125000e-01 8.096729218959808350e-02 -9.899880969896912575e-04 2.846362814307212830e-02 5.629415810108184814e-02 -8.733619004487991333e-02 -5.852406471967697144e-02 2.222778648138046265e-01 2.200513035058975220e-01 -3.490578532218933105e-01 6.136033916845917702e-04 2.196588367223739624e-01 -3.691982105374336243e-02 1.789132803678512573e-01 -1.040645092725753784e-01
5.063668638467788696e-02 -1.364273875951766968e-01 -2.050691246986389160e-01 7.595339789986610413e-03 -8.767860382795333862e-02 -1.911470144987106323e-01 -4.396056011319160461e-02 -5.574606731534004211e-02 -1.552028208971023560e-01 2.039466649293899536e-01 -8.647708594799041748e-02 7.400026917457580566e-02 -1.088587269186973572e-01 9.194793552160263062e-02 2.883127629756927490e-01 1.610277891159057617e-01 -4.042945206165313721e-01 -6.388666480779647827e-02 -2.367454469203948975e-01 -6.925540417432785034e-02 -1.449307501316070557e-01 2.205208986997604370e-01 9.087282419204711914e-02 3.247876763343811035e-01 5.678583681583404541e-02 -1.385875940322875977e-01 -2.624486088752746582e-01 4.984390921890735626e-03 2.398938238620758057e-01 -2.326103448867797852e-01 1.965932101011276245e-01 -1.614063084125518799e-01
2.474976778030395508e-01 -1.096650809049606323e-01 4.001373052597045898e-02 -1.650112867355346680e-01 3.050957024097442627e-01 -9.506745636463165283e-02 2.573283910751342773e-01 1.053053513169288635e-01 -3.105030953884124756e-01 -1.596705615520477295e-01 -8.550278842449188232e-02 -3.293380737304687500e-01 3.941292464733123779e-01 1.489050835371017456e-01 2.987258695065975189e-02 -1.090650260448455811e-02 -9.708319604396820068e-02 -5.339474976062774658e-02 6.888504326343536377e-02 -1.486537307500839233e-01 2.878034673631191254e-02 5.741734057664871216e-02 -1.791388243436813354e-01 -3.209675475955009460e-02 4.841899499297142029e-02 -1.737377941608428955e-01 -1.424480229616165161e-01 -9.762695431709289551e-02 1.957548409700393677e-01 6.426998227834701538e-02 1.072913967072963715e-02 -3.478145003318786621e-01
-4.527925513684749603e-03 -1.662776619195938110e-01 -3.599058985710144043e-01 -3.060055673122406006e-01 2.003961205482482910e-01 -2.831394970417022705e-01 -7.327682524919509888e-02 -8.688667416572570801e-02 -1.165928095579147339e-01 1.629615873098373413e-01 -2.365635782480239868e-01 -3.527806699275970459e-01 1.746896803379058838e-01 8.654101938009262085e-02 2.100904434919357300e-01 -6.872247159481048584e-02 1.409749984741210938e-01 -1.063865125179290771e-01 -7.841503620147705078e-02 -1.332035567611455917e-02 1.005390807986259460e-01 -1.036228016018867493e-01 -1.140663176774978638e-01 1.985895633697509766e-01 2.300490140914916992e-01 1.734677553176879883e-01 -2.815897166728973389e-01 -6.617015600204467773e-02 -1.016547344624996185e-02 -1.002576481550931931e-02 -3.964662179350852966e-02 -1.709007620811462402e-01
7.851790636777877808e-02 -2.826040387153625488e-01 -5.338707566261291504e-02 -5.865570157766342163e-02 1.966708004474639893e-01 -2.204375863075256348e-01 -5.761678144335746765e-02 2.436487078666687012e-01 -2.170393466949462891e-01 2.722719497978687286e-02 4.442577809095382690e-02 -1.899217516183853149e-01 -2.635115087032318115e-01 1.276105046272277832e-01 -2.796554006636142731e-02 4.491046536713838577e-03 8.258134126663208008e-02 -6.056456267833709717e-02 -2.383032292127609253e-01 -8.987673372030258179e-02 -1.407997608184814453e-01 1.176105663180351257e-01 -1.999687999486923218e-01 7.157206535339355469e-02 -1.587833743542432785e-03 9.497082978487014771e-02 -3.779991269111633301e-01 1.092180311679840088e-01 1.700012534856796265e-01 3.349658800289034843e-03 -2.351530641317367554e-01 -4.279518723487854004e-01
-9.941449761390686035e-02 -3.742409171536564827e-03 -2.533572912216186523e-01 8.019913733005523682e-02 1.352983266115188599e-01 -2.262605875730514526e-01 1.358779519796371460e-01 3.491818308830261230e-01 -1.238059774041175842e-01 -3.547831904143095016e-03 -1.997042745351791382e-01 -2.730138599872589111e-01 1.271100640296936035e-01 1.678185723721981049e-02 1.498641669750213623e-01 -7.763352990150451660e-02 1.109347045421600342e-01 5.227815732359886169e-02 -1.604050844907760620e-01 -6.726424396038055420e-02 3.294178843498229980e-01 1.834144741296768188e-01 -1.713977605104446411e-01 -1.365658640861511230e-01 1.656644046306610107e-02 -3.198046684265136719e-01 -9.704748541116714478e-02 -1.223996952176094055e-01 3.195571303367614746e-01 -1.353661715984344482e-01 4.017823934555053711e-02 -2.245532870292663574e-01
-4.232391715049743652e-02 1.310182083398103714e-02 -5.523343682289123535e-01 -1.255442351102828979e-01 -1.214339658617973328e-01 -2.792323231697082520e-01 3.554977849125862122e-02 -1.038649007678031921e-01 -2.442303299903869629e-01 4.924870282411575317e-02 -6.460886448621749878e-02 -6.558261066675186157e-02 1.375318765640258789e-01 -4.112812504172325134e-02 -4.941449314355850220e-02 1.211630329489707947e-01 -2.037475705146789551e-01 4.238659515976905823e-02 2.296227365732192993e-01 1.855341047048568726e-01 1.118003726005554199e-01 2.257560379803180695e-02 -1.685881614685058594e-01 -9.174016863107681274e-02 1.421055793762207031e-01 -3.533912077546119690e-02 -2.642660439014434814e-01 -9.826633334159851074e-02 3.458448648452758789e-01 -1.858877390623092651e-02 -1.884233951568603516e-01 -1.656986325979232788e-01
1.018984913825988770e-01 -2.851060628890991211e-01 -2.787065804004669189e-01 -1.935806721448898315e-01 1.948039233684539795e-01 -4.235107004642486572e-01 -1.232013851404190063e-01 -4.295890778303146362e-02 -3.000068366527557373e-01 -1.464500725269317627e-01 4.996115714311599731e-02 -3.145141005516052246e-01 -1.280064433813095093e-01 -9.877771884202957153e-02 -3.264614939689636230e-01 -6.800514459609985352e-02 6.936874240636825562e-02 9.177292883396148682e-02 -9.897311031818389893e-02 -3.457580879330635071e-02 -4.998734965920448303e-02 2.503436990082263947e-02 -7.628379389643669128e-03 4.853407386690378189e-03 -5.975753534585237503e-03 -7.583417743444442749e-02 -2.656631767749786377e-01 1.200286224484443665e-01 1.336158812046051025e-01 1.504891514778137207e-01 1.526462007313966751e-02 -2.229324877262115479e-01
3.933754283934831619e-03 -2.865214943885803223e-01 -3.102090358734130859e-01 -2.029000222682952881e-01 2.268806546926498413e-01 -1.910881400108337402e-01 -8.775446563959121704e-02 5.653371661901473999e-02 -1.281723380088806152e-01 1.674092933535575867e-02 3.403457999229431152e-02 -2.600658126175403595e-02 3.027559816837310791e-01 5.171948298811912537e-02 3.770479187369346619e-02 3.678514957427978516e-01 -1.054553613066673279e-01 -5.219709500670433044e-02 -5.767728760838508606e-02 -2.885452806949615479e-01 -1.653765439987182617e-01 5.443064868450164795e-02 1.423118114471435547e-01 2.819602563977241516e-02 2.208446711301803589e-01 -9.393059462308883667e-02 -2.444618940353393555e-01 -2.723124995827674866e-02 2.555448114871978760e-01 3.012294173240661621e-01 2.223145961761474609e-02 -7.459796965122222900e-02
2.026646584272384644e-02 -6.590181589126586914e-02 5.396090447902679443e-02 -9.217799641191959381e-03 1.860985904932022095e-01 -3.609536290168762207e-01 1.136837992817163467e-02 -6.583315134048461914e-02 -1.879545897245407104e-01 1.357983052730560303e-01 6.206550449132919312e-02 -1.431315690279006958e-01 -6.016003340482711792e-02 2.571749389171600342e-01 1.718550920486450195e-01 7.687129825353622437e-02 -4.035142660140991211e-01 5.719347298145294189e-02 -3.108897507190704346e-01 -3.052598237991333008e-01 -6.362835317850112915e-02 1.562018394470214844e-01 1.120499745011329651e-01 -5.197229608893394470e-02 2.508597075939178467e-01 -1.780802011489868164e-02 -6.079196929931640625e-02 -2.175410464406013489e-02 3.549217283725738525e-01 -1.545430570840835571e-01 1.129289939999580383e-01 -9.950018674135208130e-02
-1.235965639352798462e-01 -2.916719615459442139e-01 -2.067407816648483276e-01 2.234589457511901855e-01 -1.597555726766586304e-01 -3.513555824756622314e-01 -1.895017623901367188e-01 9.322168305516242981e-03 -1.409573704004287720e-01 2.669188752770423889e-02 6.502069532871246338e-02 5.425494164228439331e-02 1.680966615676879883e-01 2.108520269393920898e-01 5.471539497375488281e-02 2.891381504014134407e-03 -1.865302175283432007e-01 6.391540169715881348e-02 -1.714931130409240723e-01 5.716672167181968689e-02 3.631068468093872070e-01 -9.816648438572883606e-03 3.841200098395347595e-02 -1.330832391977310181e-01 1.519272327423095703e-01 -2.676755487918853760e-01 -1.619029641151428223e-01 -2.399688586592674255e-02 3.757690191268920898e-01 5.429602786898612976e-02 -1.061320975422859192e-01 -1.375291347503662109e-01
1.131902169436216354e-02 -2.308986186981201172e-01 -3.285678923130035400e-01 -2.975286245346069336e-01 1.719264090061187744e-01 -1.648887991905212402e-01 -1.783951669931411743e-01 1.594625711441040039e-01 -1.391312777996063232e-01 -1.169556900858879089e-01 3.349251346662640572e-04 -1.319082379341125488e-01 2.320771813392639160e-01 -8.961702138185501099e-02 -1.524894535541534424e-01 2.126882523298263550e-01 -4.473988711833953857e-02 6.252954900264739990e-02 -2.403031587600708008e-01 -1.635115593671798706e-01 -1.623766422271728516e-01 3.117192722856998444e-02 1.166139263659715652e-02 8.466851711273193359e-02 3.568358421325683594e-01 8.073659241199493408e-02 -1.728505939245223999e-01 -6.309090554714202881e-02 3.166794478893280029e-01 1.673686355352401733e-01 1.280044764280319214e-01 -1.335437595844268799e-01
-6.182076036930084229e-02 -1.699503064155578613e-01 -1.742039918899536133e-01 1.598056256771087646e-01 -1.152185350656509399e-01 -9.449079632759094238e-02 9.090992063283920288e-02 1.086940690875053406e-01 -6.994648277759552002e-02 -3.283053338527679443e-01 -2.929602749645709991e-02 -2.163824439048767090e-01 2.450693696737289429e-01 6.891121715307235718e-02 1.449208110570907593e-01 1.235944703221321106e-01 -7.515078037977218628e-02 2.415850013494491577e-01 -1.336547452956438065e-02 2.070447206497192383e-01 2.033377885818481445e-01 -5.800079554319381714e-02 -1.074072197079658508e-01 2.975342562422156334e-03 2.986210584640502930e-01 -8.211658149957656860e-02 -3.182255625724792480e-01 1.914009898900985718e-01 4.075733721256256104e-01 7.255284488201141357e-02 1.178547739982604980e-01 -1.590084582567214966e-01
1.665779650211334229e-01 -3.582928776741027832e-01 -2.293758839368820190e-01 -4.280071556568145752e-01 1.740726828575134277e-01 -2.446111887693405151e-01 9.464529342949390411e-03 -1.517808735370635986e-01 -1.531856358051300049e-01 -1.658191382884979248e-01 5.436497274786233902e-03 1.340267807245254517e-02 2.418381124734878540e-01 -1.360668540000915527e-01 -5.871797353029251099e-02 -1.259837299585342407e-01 6.226909905672073364e-02 1.117847040295600891e-01 -1.566566675901412964e-01 1.643361002206802368e-01 1.568993031978607178e-01 -5.939605459570884705e-02 -1.266878843307495117e-01 -2.169456146657466888e-02 2.254143655300140381e-01 4.320092499256134033e-02 -7.574164122343063354e-02 5.612798035144805908e-02 9.405574761331081390e-03 2.014541923999786377e-01 1.450939029455184937e-01 -3.338335752487182617e-01
5.280912667512893677e-02 1.406674832105636597e-01 -1.882288008928298950e-01 1.201772689819335938e-01 2.680113613605499268e-01 -2.510339021682739258e-01 -2.577353715896606445e-01 2.838045358657836914e-01 -1.594582498073577881e-01 4.037329927086830139e-02 1.153496094048023224e-02 -1.363867521286010742e-01 8.360812813043594360e-02 -4.352679103612899780e-02 6.415621191263198853e-02 6.985044479370117188e-02 -2.326487153768539429e-01 3.481882810592651367e-01 -2.180134803056716919e-01 3.122690692543983459e-02 1.988892555236816406e-01 3.654755055904388428e-01 -2.149139344692230225e-01 -1.099066808819770813e-01 1.035851016640663147e-01 -2.489063143730163574e-01 -5.709640309214591980e-02 1.031719520688056946e-01 1.917546838521957397e-01 -3.715766593813896179e-02 3.569618985056877136e-02 -2.798829600214958191e-02
-1.428270637989044189e-01 -8.912418782711029053e-02 -4.397328495979309082e-01 -2.442251145839691162e-02 -4.333153367042541504e-02 -4.771688207983970642e-02 8.700814843177795410e-02 7.969038933515548706e-02 -2.246628105640411377e-01 1.899046897888183594e-01 -9.623912163078784943e-03 -1.504467278718948364e-01 7.938271388411521912e-03 -7.124033570289611816e-02 2.626552879810333252e-01 2.634928822517395020e-01 -1.368296891450881958e-01 6.292318552732467651e-02 -2.799847126007080078e-01 1.183237805962562561e-01 -2.160322666168212891e-02 2.654561074450612068e-03 -3.288649022579193115e-01 1.329370439052581787e-01 -1.883423328399658203e-02 -1.037745848298072815e-01 -8.923117816448211670e-02 3.943440690636634827e-02 4.114697873592376709e-01 -4.333718866109848022e-02 -2.523335814476013184e-01 -9.965509176254272461e-02
-1.518908515572547913e-02 4.630463570356369019e-02 -2.781808674335479736e-01 -6.594736129045486450e-02 3.169939815998077393e-01 -2.309352457523345947e-01 3.367438213899731636e-03 1.307513117790222168e-01 -1.348147094249725342e-01 -9.864840656518936157e-03 -2.769021689891815186e-01 -8.598679304122924805e-02 5.009955167770385742e-02 8.035785704851150513e-02 2.253592312335968018e-01 -2.280536442995071411e-01 3.513439744710922241e-02 4.368950426578521729e-02 -2.350849658250808716e-01 6.097132712602615356e-02 2.828912436962127686e-01 2.629281580448150635e-01 -5.553944781422615051e-02 6.209726445376873016e-03 3.556983917951583862e-02 -3.181413710117340088e-01 -5.443635955452919006e-02 8.893059939146041870e-02 2.919072508811950684e-01 -1.846586316823959351e-01 1.378562068566679955e-03 -2.894743084907531738e-01
1.052172034978866577e-01 -5.576989054679870605e-02 -2.064427733421325684e-01 1.473274827003479004e-01 -1.659092307090759277e-01 -3.260827064514160156e-02 -7.583309430629014969e-03 9.465124458074569702e-02 -1.094028074294328690e-02 -2.982246279716491699e-01 1.581972278654575348e-02 -2.273610979318618774e-01 3.340162932872772217e-01 7.860805839300155640e-03 2.469829916954040527e-01 1.689874976873397827e-01 3.565874323248863220e-02 1.918101012706756592e-01 5.004926398396492004e-02 1.172330006957054138e-01 2.067334353923797607e-01 -7.561567239463329315e-03 -2.071239352226257324e-01 -1.321728676557540894e-01 3.156414330005645752e-01 -1.800034493207931519e-01 -3.297932744026184082e-01 1.987430304288864136e-01 2.761360406875610352e-01 1.055558621883392334e-01 8.258722722530364990e-02 -9.858150035142898560e-02
-6.024269387125968933e-03 -1.278856396675109863e-01 -2.575713694095611572e-01 -3.876743093132972717e-02 1.291518807411193848e-01 -1.039185523986816406e-01 2.517895027995109558e-02 7.779982872307300568e-03 -2.161801457405090332e-01 -3.824593964964151382e-03 7.481631636619567871e-02 -2.920982241630554199e-01 2.583570182323455811e-01 -5.235210061073303223e-02 -1.956912428140640259e-01 3.081107325851917267e-02 2.193187028169631958e-01 7.284162938594818115e-02 -2.521688342094421387e-01 1.125762686133384705e-01 1.665524691343307495e-01 -1.034450978040695190e-01 -1.138993129134178162e-01 -3.237694501876831055e-02 3.687627315521240234e-01 7.556904852390289307e-02 -2.872053980827331543e-01 7.900810800492763519e-03 3.998504281044006348e-01 2.154565900564193726e-01 -6.002772226929664612e-02 -1.578169018030166626e-01
2.743141166865825653e-02 -6.891391426324844360e-02 -2.282506078481674194e-01 -1.290618926286697388e-01 2.773093283176422119e-01 4.842848330736160278e-02 2.033735997974872589e-02 1.142083629965782166e-01 -2.292591035366058350e-01 -1.007847860455513000e-01 -8.569183945655822754e-02 -4.809153676033020020e-01 2.708871066570281982e-01 2.467317879199981689e-01 1.747994869947433472e-01 -7.270354777574539185e-03 -4.277556389570236206e-02 -5.442163674160838127e-04 -1.152833402156829834e-01 4.041323065757751465e-02 -5.712088663130998611e-03 -8.120377361774444580e-02 -4.646409675478935242e-02 2.554936408996582031e-01 1.277690380811691284e-01 -3.621674180030822754e-01 -1.398076862096786499e-01 -1.740893572568893433e-01 3.339324519038200378e-02 -5.873144790530204773e-02 1.578614562749862671e-01 -2.217920869588851929e-01
2.729018405079841614e-02 -4.434282481670379639e-01 -3.101693093776702881e-01 -4.365937709808349609e-01 1.875982284545898438e-01 -1.086892113089561462e-01 -1.177909150719642639e-01 5.252492800354957581e-02 -1.765893250703811646e-01 -1.229493543505668640e-01 9.844990819692611694e-02 -1.746848225593566895e-01 -2.896986529231071472e-02 8.025500923395156860e-02 -5.652754008769989014e-02 1.975010037422180176e-01 -9.085138887166976929e-02 -5.706772953271865845e-02 -2.030753344297409058e-01 -2.558099925518035889e-01 -1.525370478630065918e-01 1.588230282068252563e-01 8.343376219272613525e-02 1.986247301101684570e-01 1.218977421522140503e-01 -4.115029796957969666e-02 -1.389149576425552368e-01 2.000117003917694092e-01 1.330273449420928955e-01 4.032724723219871521e-02 5.191224440932273865e-02 -7.219135761260986328e-02
-8.020934648811817169e-03 -1.108426451683044434e-01 -1.335171014070510864e-01 3.470885381102561951e-02 -6.964757572859525681e-03 -2.591235935688018799e-02 3.472312912344932556e-02 9.947957843542098999e-02 -1.470472812652587891e-01 -6.053246092051267624e-03 7.369083911180496216e-02 -2.380983084440231323e-01 1.388741731643676758e-01 3.876136383041739464e-03 -4.636020958423614502e-02 -6.078844517469406128e-02 -1.687540709972381592e-01 -2.756641060113906860e-02 -2.000135928392410278e-01 -3.578652068972587585e-02 3.946734666824340820e-01 1.586681902408599854e-01 -1.049291640520095825e-01 -3.851211965084075928e-01 2.666507959365844727e-01 -8.325418084859848022e-02 -2.281571477651596069e-01 1.195874139666557312e-01 3.047060370445251465e-01 1.759206131100654602e-02 -2.080269604921340942e-01 -3.952891528606414795e-01
-8.520086109638214111e-02 -5.921535193920135498e-02 -2.687123119831085205e-01 5.692145600914955139e-02 1.987467110157012939e-01 -3.383232057094573975e-01 -2.062558941543102264e-02 1.098117530345916748e-01 3.147874400019645691e-02 -1.896558701992034912e-01 3.788433074951171875e-01 -1.141010597348213196e-01 2.215099483728408813e-01 1.269571036100387573e-01 -2.884379029273986816e-02 1.862702965736389160e-01 -1.170305237174034119e-01 -3.378401324152946472e-02 1.930830068886280060e-02 1.189381182193756104e-01 2.680087685585021973e-01 -9.867589175701141357e-02 -1.612791568040847778e-01 1.390722990036010742e-01 2.741479277610778809e-01 -4.193984717130661011e-02 -2.252867370843887329e-01 -3.935433551669120789e-02 3.282050490379333496e-01 1.654932200908660889e-01 7.625632453709840775e-03 -1.801901757717132568e-01
-1.562628448009490967e-01 7.359977066516876221e-02 -2.514226436614990234e-01 -3.707018122076988220e-02 3.006291985511779785e-01 -1.565416753292083740e-01 -9.957273304462432861e-02 2.141491323709487915e-01 -2.953128144145011902e-02 -8.033993840217590332e-02 -2.326856106519699097e-01 -1.645874828100204468e-01 1.426738798618316650e-01 1.773665845394134521e-01 2.851694226264953613e-01 -2.529452145099639893e-01 1.216075755655765533e-02 1.072834730148315430e-01 -1.557876020669937134e-01 1.519057005643844604e-01 2.944333851337432861e-01 2.752297222614288330e-01 -1.567981988191604614e-01 -5.279975011944770813e-02 1.004683002829551697e-01 -1.215677931904792786e-01 -1.414398699998855591e-01 -1.963775139302015305e-03 2.524661421775817871e-01 -5.340769514441490173e-02 1.301179230213165283e-01 -2.683677077293395996e-01
-1.377539187669754028e-01 -1.124019995331764221e-01 -1.972011327743530273e-01 -1.323884725570678711e-02 2.556457556784152985e-02 -2.599595859646797180e-02 2.522709593176841736e-02 1.116573065519332886e-01 -5.587134510278701782e-02 -1.500383019447326660e-02 3.087189495563507080e-01 8.650629967451095581e-02 3.951380494982004166e-03 1.003408581018447876e-01 -8.261156268417835236e-03 7.656436413526535034e-02 -3.229573369026184082e-01 -1.057595312595367432e-01 -1.333334743976593018e-01 -1.027445942163467407e-01 2.801268994808197021e-01 2.809796631336212158e-01 -4.227219149470329285e-02 -1.702273339033126831e-01 3.121172487735748291e-01 -2.084390223026275635e-01 -2.818756103515625000e-01 1.533597558736801147e-01 2.066424041986465454e-01 6.919442862272262573e-02 -5.432174727320671082e-02 -4.079937338829040527e-01
-7.847207598388195038e-03 -3.142361640930175781e-01 -4.211975634098052979e-02 -2.240901887416839600e-01 1.006983295083045959e-01 -2.425157129764556885e-01 -8.782802522182464600e-02 1.583394259214401245e-01 -2.106533646583557129e-01 7.082189619541168213e-02 5.760149285197257996e-02 -2.376724779605865479e-01 -1.508367061614990234e-01 1.642038673162460327e-01 2.448749169707298279e-02 -1.147756502032279968e-01 -4.045988023281097412e-01 1.646240502595901489e-01 8.190480619668960571e-02 1.234113797545433044e-01 1.607300639152526855e-01 9.439992904663085938e-02 -1.355346441268920898e-01 1.958509981632232666e-01 4.446472525596618652e-01 -1.250434964895248413e-01 -1.727092266082763672e-01 8.858821541070938110e-02 -3.718716651201248169e-02 -5.871591717004776001e-02 4.207977652549743652e-02 -1.137658432126045227e-01
6.124402955174446106e-02 -2.816301956772804260e-02 2.411146834492683411e-02 -2.014795392751693726e-01 -2.145278751850128174e-01 -1.256264448165893555e-01 1.538475789129734039e-02 4.261574894189834595e-02 -7.981426268815994263e-02 -1.373556703329086304e-01 -1.010537445545196533e-01 -2.428265213966369629e-01 2.782914936542510986e-01 -4.308153688907623291e-02 2.589757144451141357e-01 -5.862553790211677551e-02 -2.939293980598449707e-01 1.372045129537582397e-01 -2.659189105033874512e-01 1.750758737325668335e-01 8.934428542852401733e-02 1.344722602516412735e-02 -8.847644925117492676e-02 2.244323045015335083e-01 -9.691136074252426624e-04 -3.693151473999023438e-01 -1.565966755151748657e-01 9.047401696443557739e-02 -3.792803362011909485e-02 1.075233966112136841e-01 1.434447318315505981e-01 -4.130116105079650879e-01
-3.886452317237854004e-02 -1.648173779249191284e-01 -2.984361648559570312e-01 1.556854397058486938e-01 -8.208621293306350708e-02 -1.371273994445800781e-01 -8.657225221395492554e-02 3.336329013109207153e-02 4.636281728744506836e-02 -1.821647882461547852e-01 1.332493126392364502e-01 -3.041818439960479736e-01 1.102266535162925720e-01 -3.472364332992583513e-04 1.766626089811325073e-01 3.547604382038116455e-02 -1.173853948712348938e-01 1.206283792853355408e-01 8.094496279954910278e-02 1.661645919084548950e-01 3.063680827617645264e-01 -1.960630118846893311e-01 -8.614818006753921509e-02 3.358746692538261414e-02 2.273122072219848633e-01 -1.140801087021827698e-01 -3.787117302417755127e-01 1.509128417819738388e-02 3.718466460704803467e-01 1.021734103560447693e-01 1.857140511274337769e-01 -1.968747526407241821e-01
-1.295715272426605225e-01 -1.093857511878013611e-01 -1.556229889392852783e-01 9.695528447628021240e-02 1.963129639625549316e-01 -2.878307104110717773e-01 1.421771757304668427e-02 1.201648730784654617e-02 -5.109832808375358582e-02 -1.728753745555877686e-01 1.398180276155471802e-01 -6.302098184823989868e-02 2.551403939723968506e-01 -3.320348635315895081e-02 4.222708567976951599e-02 1.851423531770706177e-01 -2.140597254037857056e-01 8.265258371829986572e-02 6.537606567144393921e-02 2.333564311265945435e-01 3.661962449550628662e-01 -6.610957533121109009e-02 -2.754278481006622314e-01 1.949020177125930786e-01 2.282772213220596313e-01 -1.143653877079486847e-02 -3.696023225784301758e-01 -6.870348751544952393e-02 1.695100665092468262e-01 1.809641718864440918e-01 -5.584112368524074554e-03 -1.970728486776351929e-01
-3.873445093631744385e-02 -1.958806365728378296e-01 -2.004239410161972046e-01 5.979761853814125061e-02 -5.993327870965003967e-02 -3.420537104830145836e-03 -6.446909159421920776e-02 3.301840275526046753e-02 -2.340076118707656860e-01 2.482024952769279480e-02 2.187929898500442505e-01 -7.494488358497619629e-02 3.209625482559204102e-01 -5.979220848530530930e-03 5.224895104765892029e-02 1.380766369402408600e-02 -1.785716712474822998e-01 -2.788870595395565033e-02 -2.872861623764038086e-01 2.023706734180450439e-01 9.084674715995788574e-02 6.337331235408782959e-02 -7.225625216960906982e-02 -2.511761188507080078e-01 2.723389267921447754e-01 -8.091055601835250854e-02 -1.914365589618682861e-01 3.129625916481018066e-01 3.771514594554901123e-01 -5.083505436778068542e-02 -1.043122187256813049e-01 -2.914601862430572510e-01
7.546004652976989746e-02 -2.474402785301208496e-01 -3.239359706640243530e-02 -2.253730893135070801e-01 2.521011531352996826e-01 -8.374539017677307129e-02 1.175270453095436096e-01 5.067741498351097107e-02 -1.486511379480361938e-01 1.683033816516399384e-02 -2.356880344450473785e-02 -4.404367208480834961e-01 4.131917655467987061e-01 -1.051789894700050354e-01 -1.409506308846175671e-03 -1.789319366216659546e-01 -1.398829072713851929e-01 9.042650461196899414e-02 2.404875494539737701e-02 -7.875269651412963867e-02 1.289319247007369995e-01 1.653928160667419434e-01 -2.892917767167091370e-02 1.877549663186073303e-02 1.224498823285102844e-01 -1.253281384706497192e-01 -2.331849932670593262e-01 -1.968562453985214233e-01 -1.124054640531539917e-01 1.630925685167312622e-01 1.113626435399055481e-01 -3.292445838451385498e-01
-6.421600282192230225e-02 -2.068594843149185181e-01 -7.749378681182861328e-02 -1.971978694200515747e-01 3.350163400173187256e-01 -2.697944343090057373e-01 -1.350806951522827148e-01 -1.596295833587646484e-01 2.024661563336849213e-02 2.916994690895080566e-01 7.397884875535964966e-02 -3.994596749544143677e-02 -3.050345554947853088e-02 -1.250647753477096558e-01 3.045481443405151367e-01 3.753015771508216858e-02 -4.450846463441848755e-02 2.566090822219848633e-01 7.430496066808700562e-02 -1.896015256643295288e-01 1.349571347236633301e-01 9.600607305765151978e-02 1.024440452456474304e-01 7.101779337972402573e-03 1.068704277276992798e-01 3.461616858839988708e-02 -1.193146929144859314e-01 -1.473799645900726318e-01 1.652373373508453369e-01 -1.750625669956207275e-01 1.837038546800613403e-01 -4.342743754386901855e-01
-1.403880864381790161e-01 -8.538152277469635010e-02 5.164100229740142822e-02 -1.385541856288909912e-01 1.530463807284832001e-02 -2.495799809694290161e-01 6.443686783313751221e-02 5.083983018994331360e-02 1.407912373542785645e-01 -2.963081300258636475e-01 2.458221763372421265e-01 -2.521621584892272949e-01 2.672069147229194641e-02 8.264001458883285522e-02 1.894430816173553467e-01 1.523271054029464722e-01 -7.901580631732940674e-02 1.091504842042922974e-02 -1.437469720840454102e-01 -3.948285430669784546e-02 -3.484794870018959045e-02 2.216160446405410767e-01 -4.349932968616485596e-01 9.972628206014633179e-02 3.101913034915924072e-01 -1.936884969472885132e-01 2.118132449686527252e-02 -1.542244702577590942e-01 2.003755420446395874e-01 2.054204791784286499e-01 5.460131913423538208e-02 -2.494617402553558350e-01
-4.103442654013633728e-02 -2.549488246440887451e-01 -5.105961561203002930e-01 -1.089060157537460327e-01 4.498711973428726196e-02 -5.954080820083618164e-02 -1.760990917682647705e-01 1.650959402322769165e-01 -5.433338508009910583e-02 -1.415236294269561768e-01 6.871651858091354370e-02 -1.919963508844375610e-01 1.321675181388854980e-01 2.116710692644119263e-01 1.202154830098152161e-01 -1.676190644502639771e-01 -1.257570385932922363e-01 -1.089083775877952576e-01 -1.090798601508140564e-01 5.739859770983457565e-03 1.647898927330970764e-02 5.446030199527740479e-02 -1.568810641765594482e-01 6.385268270969390869e-02 2.515736818313598633e-01 -1.895933747291564941e-01 2.269265055656433105e-02 2.302345633506774902e-01 4.297434985637664795e-01 1.349955201148986816e-01 1.347607560455799103e-02 -1.221161242574453354e-02
2.913968265056610107e-02 -2.004459649324417114e-01 7.759051024913787842e-02 -2.279507666826248169e-01 2.147894501686096191e-01 -2.820801436901092529e-01 -5.255951732397079468e-02 3.938507288694381714e-03 -2.716879844665527344e-01 -1.649632155895233154e-01 4.774861037731170654e-02 -3.431041240692138672e-01 -9.703277796506881714e-02 1.611128449440002441e-01 1.587982922792434692e-01 2.886487357318401337e-02 -2.112569287419319153e-02 -1.650404036045074463e-01 2.126514213159680367e-03 8.204564452171325684e-02 1.482800990343093872e-01 1.676138639450073242e-01 -8.911477029323577881e-02 9.551560133695602417e-02 1.006234288215637207e-01 5.104731395840644836e-02 -3.723185062408447266e-01 8.133713901042938232e-02 1.103130578994750977e-01 2.836568653583526611e-01 2.839415669441223145e-01 -2.393139600753784180e-01
1.401843726634979248e-01 -3.229793310165405273e-01 -1.053899303078651428e-01 -2.071936428546905518e-01 2.156913578510284424e-01 -2.173241525888442993e-01 -2.650839090347290039e-02 3.382323086261749268e-01 -5.909198895096778870e-02 1.944260448217391968e-01 2.357043698430061340e-02 -1.458210945129394531e-01 -1.402814835309982300e-01 8.084862679243087769e-02 -2.958239056169986725e-02 -1.609625667333602905e-01 -7.395467907190322876e-02 -6.040540523827075958e-03 -1.002888754010200500e-01 1.637436449527740479e-02 -1.029892116785049438e-01 2.745683193206787109e-01 -1.675930768251419067e-01 -6.485839933156967163e-02 -7.571215741336345673e-03 7.814107090234756470e-02 -2.913329601287841797e-01 1.174458339810371399e-01 2.237195968627929688e-01 -2.470099367201328278e-02 -2.756615877151489258e-01 -3.625269234180450439e-01
-3.634828701615333557e-02 -2.043836116790771484e-01 -2.487386316061019897e-01 -1.184024736285209656e-01 4.997828602790832520e-02 -1.219620704650878906e-01 -2.099818438291549683e-01 2.433067746460437775e-02 -1.569692492485046387e-01 1.155943889170885086e-02 -2.987987920641899109e-02 -1.960952393710613251e-02 -2.562386170029640198e-02 -5.624051019549369812e-02 1.209445074200630188e-01 8.281462639570236206e-02 3.093147277832031250e-02 7.065530866384506226e-02 -3.662773966789245605e-01 7.005915790796279907e-02 1.645181328058242798e-01 1.766797900199890137e-01 -4.054905474185943604e-01 5.349106714129447937e-02 -2.158888243138790131e-02 -2.351551204919815063e-01 7.230234891176223755e-02 3.278973996639251709e-01 3.023844361305236816e-01 -1.122054606676101685e-01 -2.219341248273849487e-01 -2.742840349674224854e-01
6.318023800849914551e-02 -2.710100114345550537e-01 1.255977302789688110e-01 -1.715094596147537231e-01 9.771710634231567383e-02 -1.359913051128387451e-01 -3.826427459716796875e-02 -9.923075884580612183e-02 -4.413574188947677612e-02 7.842906564474105835e-02 9.012450277805328369e-02 -3.443383872509002686e-01 -2.896806038916110992e-02 2.863666974008083344e-02 4.351111128926277161e-03 9.599482640624046326e-03 -2.151416987180709839e-01 4.103039205074310303e-02 -1.333177387714385986e-01 7.828161120414733887e-02 -6.902448367327451706e-04 1.878187656402587891e-01 -3.930946066975593567e-02 2.334258258342742920e-01 1.273787021636962891e-01 -1.204845756292343140e-01 -4.255456924438476562e-01 -1.779585033655166626e-01 -4.298454150557518005e-02 2.973366081714630127e-01 3.801929578185081482e-02 -4.506381750106811523e-01
5.005501955747604370e-02 8.699291199445724487e-02 -7.539912313222885132e-02 -1.385355293750762939e-01 -1.338213682174682617e-01 -1.811126768589019775e-01 -1.349522918462753296e-01 4.363559558987617493e-02 2.278495207428932190e-02 1.393923312425613403e-01 -1.343864947557449341e-01 -5.251208320260047913e-02 1.348150372505187988e-01 2.365531772375106812e-01 7.378632575273513794e-02 2.381597310304641724e-01 1.063374429941177368e-02 2.484963387250900269e-01 -7.034858316183090210e-02 3.663104474544525146e-01 8.470626920461654663e-02 1.225314214825630188e-01 3.823823109269142151e-02 5.666417255997657776e-02 2.541844844818115234e-01 -1.766032427549362183e-01 -3.579122722148895264e-01 1.104232519865036011e-01 1.886036694049835205e-01 -3.937003016471862793e-01 -7.023631781339645386e-02 -2.402181476354598999e-01
9.347666800022125244e-02 -2.454991936683654785e-01 -2.672324329614639282e-02 -1.408832073211669922e-01 1.434879601001739502e-01 -2.278167158365249634e-01 -6.592829525470733643e-02 1.770701259374618530e-01 -3.166653215885162354e-01 8.486677706241607666e-02 5.412749573588371277e-02 -2.551065087318420410e-01 -2.340909242630004883e-01 8.752105385065078735e-02 2.971184626221656799e-02 -6.502021104097366333e-02 -2.083942852914333344e-02 -1.726269125938415527e-01 -1.817805022001266479e-01 -9.959368407726287842e-02 -6.231207028031349182e-02 1.300978511571884155e-01 -3.255093693733215332e-01 -1.900988258421421051e-02 2.814682759344577789e-02 7.655834779143333435e-04 -4.502337872982025146e-01 -4.931879788637161255e-02 1.671790182590484619e-01 -6.449027359485626221e-02 -2.388097345829010010e-01 -2.525593340396881104e-01
-5.407968536019325256e-02 -4.789153933525085449e-01 -2.435031682252883911e-01 -2.397586256265640259e-01 1.110414713621139526e-01 -5.340330675244331360e-02 -9.776653349399566650e-02 -1.225817129015922546e-01 -9.704600274562835693e-02 1.093779057264328003e-01 5.726276338100433350e-02 -1.719582527875900269e-01 -1.352359801530838013e-01 9.572485834360122681e-02 -7.643747609108686447e-03 8.115351945161819458e-02 -3.198701441287994385e-01 1.458224207162857056e-01 -4.176887869834899902e-02 -1.018398851156234741e-01 -6.690125167369842529e-02 8.642019331455230713e-02 -6.466457247734069824e-02 1.906095296144485474e-01 2.295413017272949219e-01 7.570844888687133789e-02 -1.466482412070035934e-02 4.262775927782058716e-02 3.022643327713012695e-01 -1.926256865262985229e-01 1.354410946369171143e-01 -3.569644093513488770e-01
1.591820865869522095e-01 2.667116932570934296e-02 -9.723909199237823486e-02 -2.060863003134727478e-02 3.951760232448577881e-01 -1.691125035285949707e-01 -1.400768607854843140e-01 9.735580533742904663e-02 8.460067212581634521e-02 -1.157748997211456299e-01 -7.351382076740264893e-02 1.420226693153381348e-01 5.900479108095169067e-02 2.687537968158721924e-01 2.032770067453384399e-01 2.861026525497436523e-01 -2.274123132228851318e-01 1.026487648487091064e-01 -1.818680465221405029e-01 2.221896797418594360e-01 -3.785640001296997070e-03 -4.904649779200553894e-02 1.851256191730499268e-01 -6.888973712921142578e-02 1.656055897474288940e-01 -9.080767631530761719e-02 -1.548993438482284546e-01 -3.733920156955718994e-01 1.707491874694824219e-01 5.488576740026473999e-02 -3.722492605447769165e-02 -2.939554154872894287e-01
2.287739813327789307e-01 -8.894832432270050049e-02 -9.772637486457824707e-02 -1.114384606480598450e-01 -5.076455697417259216e-02 -1.478148102760314941e-01 -2.862469255924224854e-01 -1.551125049591064453e-01 -1.155445128679275513e-01 -2.290102541446685791e-01 6.524048745632171631e-02 -1.168034374713897705e-01 -1.846083626151084900e-02 -2.239502370357513428e-01 6.449335813522338867e-02 -4.918938875198364258e-02 9.768093377351760864e-02 -1.638164371252059937e-02 -1.151496097445487976e-01 1.752848029136657715e-01 3.043013215065002441e-01 8.536000549793243408e-02 -1.479761749505996704e-01 -1.612014025449752808e-01 2.753868997097015381e-01 -8.385408669710159302e-02 -1.461325585842132568e-01 1.440277993679046631e-01 5.170395970344543457e-01 1.213943958282470703e-01 3.170615434646606445e-02 -1.923189461231231689e-01
-1.478099673986434937e-01 -3.620271086692810059e-01 -1.547962427139282227e-01 -3.842399120330810547e-01 1.340755224227905273e-01 -2.388409674167633057e-01 -1.446631103754043579e-01 -3.755358234047889709e-02 -4.295955970883369446e-02 1.817688494920730591e-01 9.498722851276397705e-02 -4.682152718305587769e-02 2.247514203190803528e-02 2.277937382459640503e-01 2.620308659970760345e-02 1.486067324876785278e-01 -3.296509087085723877e-01 1.001585274934768677e-01 -1.903987377882003784e-01 -2.475645989179611206e-01 -5.586233921349048615e-03 1.525638699531555176e-01 -1.328880935907363892e-01 2.034141719341278076e-01 -4.333904385566711426e-02 6.891033798456192017e-02 -6.266385782510042191e-03 1.221197247505187988e-01 1.347294747829437256e-01 -1.799129247665405273e-01 1.538621336221694946e-01 -2.500059306621551514e-01
-2.871126830577850342e-01 -5.179060995578765869e-02 -4.940245673060417175e-02 2.670793533325195312e-01 -1.553261280059814453e-01 -2.932572364807128906e-01 -5.486789345741271973e-02 1.251202076673507690e-01 -1.665968596935272217e-01 4.719479009509086609e-02 -3.171215653419494629e-01 -1.829046159982681274e-01 1.253248304128646851e-01 4.377290606498718262e-02 6.241206452250480652e-02 -7.022399920970201492e-03 -1.166290789842605591e-01 -5.010778456926345825e-02 -2.306256294250488281e-01 4.608833417296409607e-02 -1.259633433073759079e-02 -9.197572246193885803e-03 -4.293803870677947998e-02 2.882866561412811279e-02 1.804217696189880371e-01 1.908419281244277954e-01 -6.949154287576675415e-02 -3.315388783812522888e-02 1.363932788372039795e-01 7.873738557100296021e-02 -3.440295159816741943e-01 -4.840951859951019287e-01
2.286068350076675415e-01 -1.043326705694198608e-01 -2.844846844673156738e-01 2.016425430774688721e-01 -1.476147919893264771e-01 -2.316812723875045776e-01 -1.170201450586318970e-01 2.126654982566833496e-01 -4.680173844099044800e-02 1.520881778560578823e-03 1.109120473265647888e-01 -5.595103278756141663e-02 1.095203235745429993e-01 -4.105382412672042847e-02 1.693724244832992554e-01 6.813190132379531860e-02 -6.258726865053176880e-02 1.098748892545700073e-01 -1.087198331952095032e-01 3.539293631911277771e-02 3.402868211269378662e-01 -1.568587683141231537e-02 -1.967919766902923584e-01 -1.809382289648056030e-01 3.094710409641265869e-01 -4.347008839249610901e-02 -2.086483687162399292e-01 1.190201491117477417e-01 4.761966168880462646e-01 5.745294690132141113e-02 2.014692500233650208e-02 -1.176480203866958618e-01
9.506324678659439087e-02 -2.538865506649017334e-01 -3.270055949687957764e-01 -2.257605046033859253e-01 1.701454669237136841e-01 -2.762214541435241699e-01 1.225403230637311935e-02 -2.126927673816680908e-02 -1.353372335433959961e-01 7.769230753183364868e-02 8.288515359163284302e-02 -1.710778325796127319e-01 1.127355396747589111e-01 4.003879427909851074e-01 3.298762068152427673e-02 1.734178662300109863e-01 -2.529693841934204102e-01 1.762465685606002808e-01 4.161604493856430054e-02 1.006341818720102310e-02 2.114804983139038086e-01 1.730965822935104370e-01 -7.294746488332748413e-02 7.357230037450790405e-02 2.128397673368453979e-01 9.559652954339981079e-02 -7.719186600297689438e-03 -1.499023940414190292e-02 2.445389926433563232e-01 2.580345273017883301e-01 1.853963732719421387e-01 -1.718443632125854492e-02
2.170017510652542114e-01 -3.547721207141876221e-01 -6.613009143620729446e-03 -4.710796289145946503e-03 1.626594662666320801e-01 6.502606719732284546e-02 -3.369309902191162109e-01 2.184727489948272705e-01 -7.414376595988869667e-04 -2.041569203138351440e-01 -6.504535675048828125e-02 -2.492132186889648438e-01 -1.336919888854026794e-02 -5.095528066158294678e-02 1.190474331378936768e-01 -2.006990276277065277e-02 -2.692617177963256836e-01 -1.679605692625045776e-01 -2.191008627414703369e-01 -5.990396440029144287e-02 1.312844157218933105e-01 8.804943412542343140e-02 -1.802694648504257202e-01 1.405505090951919556e-01 1.640986204147338867e-01 -1.084950491786003113e-01 -2.428246736526489258e-01 -1.127286255359649658e-01 -9.219881147146224976e-02 -2.789818942546844482e-01 1.201903894543647766e-01 -2.626371085643768311e-01
9.195654094219207764e-02 -4.803591072559356689e-01 -1.408975571393966675e-01 -2.061387598514556885e-01 1.195196285843849182e-01 -1.378152370452880859e-01 -2.145832180976867676e-01 -1.359933167695999146e-01 -1.211592778563499451e-01 6.700655817985534668e-02 -1.538145393133163452e-01 -1.888017356395721436e-01 -5.731863901019096375e-02 1.448579281568527222e-01 7.634764909744262695e-02 9.425380825996398926e-02 -3.132373690605163574e-01 6.655997782945632935e-02 3.666525706648826599e-02 -6.744109839200973511e-02 -5.337050557136535645e-02 4.663519933819770813e-02 -4.314558207988739014e-02 2.508542872965335846e-02 2.355378568172454834e-01 6.905915588140487671e-02 -3.913868069648742676e-01 2.162139713764190674e-01 4.636066406965255737e-02 1.525650918483734131e-01 1.961920559406280518e-01 -2.076740860939025879e-01
-9.907429106533527374e-03 -1.756331920623779297e-01 1.102633625268936157e-01 1.500596553087234497e-01 3.125799298286437988e-01 -4.798599332571029663e-02 1.781467646360397339e-01 2.068257182836532593e-01 -1.084670331329107285e-02 -2.004475891590118408e-01 -5.512831732630729675e-02 -1.745975762605667114e-01 3.122187256813049316e-01 8.497911691665649414e-02 -3.203488141298294067e-02 -7.834017276763916016e-02 7.700464874505996704e-02 -4.342291876673698425e-02 -7.510984688997268677e-02 -2.053105272352695465e-02 2.708093523979187012e-01 1.908655464649200439e-02 -1.319481134414672852e-01 6.623262166976928711e-02 -8.631402999162673950e-02 -1.359145641326904297e-01 -3.427737057209014893e-01 -1.585383415222167969e-01 4.276165664196014404e-01 5.301155894994735718e-02 -1.836909651756286621e-01 -2.771895527839660645e-01
-1.574476808309555054e-01 -5.533887445926666260e-02 -8.353627473115921021e-02 -1.664949208498001099e-01 4.885225370526313782e-02 -1.056075990200042725e-01 2.170809507369995117e-01 -2.626362722367048264e-03 4.237245395779609680e-02 -1.059726253151893616e-01 1.331713944673538208e-01 -2.842271351255476475e-04 2.010961025953292847e-01 -1.256907284259796143e-01 -3.561166301369667053e-02 2.076921463012695312e-01 -8.601381629705429077e-02 -1.241529174149036407e-02 -2.224382609128952026e-01 -1.237756223417818546e-04 2.969533801078796387e-01 9.124986827373504639e-02 -7.100724428892135620e-02 -1.799889206886291504e-01 4.232525825500488281e-01 -2.515374310314655304e-02 -3.923269808292388916e-01 5.766021832823753357e-02 1.046964526176452637e-01 9.108079969882965088e-02 -1.240874081850051880e-01 -4.274615645408630371e-01
-1.899984329938888550e-01 2.493930608034133911e-02 -2.479736357927322388e-01 -1.149849817156791687e-01 1.045819148421287537e-01 -2.688910067081451416e-01 -1.084220334887504578e-01 7.712899893522262573e-02 -2.147254049777984619e-01 -7.320539653301239014e-02 -2.280790917575359344e-02 -2.033766955137252808e-01 -1.464979201555252075e-01 4.278785586357116699e-01 6.021414697170257568e-02 2.103855162858963013e-01 5.714613944292068481e-02 6.250192970037460327e-02 -1.131165921688079834e-01 6.823901087045669556e-02 9.736467152833938599e-02 2.299075014889240265e-02 9.759853780269622803e-02 -1.253053098917007446e-01 -3.861084207892417908e-02 1.435906291007995605e-01 -3.571896255016326904e-01 -2.143413573503494263e-01 1.856286972761154175e-01 1.402845680713653564e-01 3.163824975490570068e-01 -1.792026311159133911e-01
2.711254730820655823e-02 2.849858626723289490e-02 1.626556366682052612e-01 -2.871749103069305420e-01 2.271170914173126221e-01 -7.445961236953735352e-02 3.685192763805389404e-01 1.939382553100585938e-01 -1.991976350545883179e-01 -2.199586331844329834e-01 -2.559047564864158630e-02 -1.759788542985916138e-01 2.138444632291793823e-01 1.901284009218215942e-01 1.117137670516967773e-01 -1.121068075299263000e-01 -1.852185428142547607e-01 1.728501617908477783e-01 -6.126126274466514587e-02 -3.148115053772926331e-02 6.362204998731613159e-02 1.268056929111480713e-01 -1.916679739952087402e-01 -8.862476795911788940e-02 -1.181435398757457733e-02 -2.730979323387145996e-01 -2.045729160308837891e-01 -4.562955349683761597e-02 1.223311349749565125e-01 2.376710250973701477e-02 8.649170398712158203e-02 -3.963080942630767822e-01
1.102126613259315491e-01 -7.419592887163162231e-02 6.805673986673355103e-02 -3.353408351540565491e-02 4.891189187765121460e-02 -2.003707587718963623e-01 1.514218165539205074e-03 -3.113832324743270874e-02 -1.648443378508090973e-02 3.150778710842132568e-01 4.156227037310600281e-02 -2.614596784114837646e-01 -1.947517991065979004e-01 2.752687931060791016e-01 2.482839971780776978e-01 2.915413975715637207e-01 -2.347544729709625244e-01 1.036646515130996704e-01 -1.105239316821098328e-01 -1.980253309011459351e-01 3.762693330645561218e-02 7.501921057701110840e-02 -2.635247074067592621e-02 -7.952655106782913208e-02 -8.656756021082401276e-03 1.425838619470596313e-01 -8.307020366191864014e-02 -4.292182624340057373e-02 4.525344371795654297e-01 -1.627763509750366211e-01 2.466654032468795776e-02 -3.327373266220092773e-01
3.377826139330863953e-02 -3.794994354248046875e-01 -3.068851828575134277e-01 -3.553174138069152832e-01 8.755414187908172607e-02 -1.006066203117370605e-01 -1.272358298301696777e-01 2.239115983247756958e-01 1.083498299121856689e-01 1.392459031194448471e-02 1.198547258973121643e-01 -8.833072334527969360e-02 1.946196705102920532e-01 1.101558282971382141e-01 -8.785621076822280884e-02 1.653327196836471558e-01 -1.090338230133056641e-01 3.663208335638046265e-02 -1.972171850502490997e-02 -2.026688903570175171e-01 -1.496736109256744385e-01 2.245382517576217651e-01 1.796414256095886230e-01 1.034333929419517517e-01 1.756675690412521362e-01 -5.542641878128051758e-02 -2.392575442790985107e-01 9.273119270801544189e-02 2.574368715286254883e-01 2.004783600568771362e-01 9.845124185085296631e-02 -2.114628106355667114e-01
1.037369221448898315e-01 -2.675142586231231689e-01 4.992998763918876648e-02 -1.149077266454696655e-01 2.479806393384933472e-01 -5.065035447478294373e-02 5.602399259805679321e-02 1.235259175300598145e-01 -2.710626646876335144e-02 -5.192104727029800415e-02 -1.814600676298141479e-01 -2.852024137973785400e-01 -7.031013816595077515e-02 1.960844099521636963e-01 2.186210453510284424e-02 1.052112579345703125e-01 -1.960190683603286743e-01 3.917796909809112549e-02 -1.630707830190658569e-01 -1.094811707735061646e-01 -1.547617614269256592e-01 -3.232704102993011475e-02 -5.824800953269004822e-02 1.290888041257858276e-01 8.478718250989913940e-02 -1.993013620376586914e-01 -2.981331348419189453e-01 -4.573881253600120544e-02 8.763195015490055084e-03 2.867525815963745117e-01 1.172109469771385193e-01 -5.379266142845153809e-01
1.419953405857086182e-01 -1.494883149862289429e-01 -1.343220621347427368e-01 -6.676621735095977783e-02 1.202831044793128967e-01 -3.310123980045318604e-01 -9.823157638311386108e-02 3.425233960151672363e-01 -1.704992651939392090e-01 1.768668740987777710e-01 8.068915456533432007e-02 -3.088339865207672119e-01 -2.457460761070251465e-01 9.182253479957580566e-02 -8.196111768484115601e-02 -1.928287744522094727e-02 -8.232397586107254028e-02 4.746389761567115784e-02 -2.498342245817184448e-01 3.006075881421566010e-02 -1.346184760332107544e-01 2.104065716266632080e-01 -2.783767282962799072e-01 7.654937356710433960e-02 3.997325524687767029e-02 1.172730848193168640e-01 -3.014374673366546631e-01 -3.575732931494712830e-02 1.022415757179260254e-01 -8.785745501518249512e-02 -1.697468906641006470e-01 -2.706493735313415527e-01
-2.389450520277023315e-01 -3.316647112369537354e-01 -1.772668096236884594e-03 -1.887687146663665771e-01 -2.584930136799812317e-02 -4.148302376270294189e-01 5.985053256154060364e-03 2.533074319362640381e-01 -5.949587747454643250e-02 7.411392033100128174e-02 -6.828872859477996826e-02 2.632596790790557861e-01 -8.500862866640090942e-02 -1.167359501123428345e-01 9.706700593233108521e-02 9.511962532997131348e-02 -1.371367126703262329e-01 1.830686926841735840e-01 -1.752616614103317261e-01 -3.020695745944976807e-01 1.510854512453079224e-01 -7.113771140575408936e-02 -1.726600080728530884e-01 1.485945582389831543e-01 -2.784355543553829193e-02 -1.156161911785602570e-02 -3.714980185031890869e-01 -8.890645951032638550e-02 1.678141206502914429e-01 5.815771222114562988e-02 6.196336820721626282e-03 -7.429838180541992188e-02
2.470487952232360840e-01 -1.465390175580978394e-01 7.885943353176116943e-02 1.001487076282501221e-01 2.800582945346832275e-01 -3.124693632125854492e-01 6.795229017734527588e-02 4.242291301488876343e-02 -1.214995607733726501e-01 6.430485844612121582e-02 -4.543156549334526062e-02 -9.122817218303680420e-02 -1.940984651446342468e-02 3.682489693164825439e-02 1.890909671783447266e-01 -1.147968992590904236e-01 -3.023647367954254150e-01 2.470196932554244995e-01 -2.254034578800201416e-02 -2.112162262201309204e-01 7.277324050664901733e-02 1.190628930926322937e-01 8.885540068149566650e-02 1.588209420442581177e-01 3.116604685783386230e-01 -1.148059405386447906e-02 -1.701494753360748291e-01 -1.841836869716644287e-01 3.934804201126098633e-01 -2.641963958740234375e-01 4.636635631322860718e-02 -4.168409109115600586e-02
-1.760005056858062744e-01 -3.804509714245796204e-02 3.654430806636810303e-02 -1.105104386806488037e-01 5.898589640855789185e-02 -1.423774063587188721e-01 -3.280408307909965515e-02 1.139288991689682007e-01 7.228333503007888794e-02 -4.579810798168182373e-01 -1.081676781177520752e-01 -1.267607361078262329e-01 9.746418148279190063e-02 -8.160105906426906586e-03 2.885056436061859131e-01 2.090967446565628052e-02 2.353382296860218048e-02 -6.608475465327501297e-03 1.981387846171855927e-02 -6.701871007680892944e-02 6.965263187885284424e-02 1.749484091997146606e-01 -3.324109911918640137e-01 -4.944150894880294800e-02 8.874906599521636963e-02 -2.193449139595031738e-01 -1.566289365291595459e-01 -2.170070856809616089e-01 3.651354908943176270e-01 1.030303090810775757e-01 2.189460247755050659e-01 -3.269123733043670654e-01
-8.197495341300964355e-02 -3.116695284843444824e-01 -2.650526463985443115e-01 -3.614040017127990723e-01 2.052254080772399902e-01 -4.200690984725952148e-01 -1.050351411104202271e-01 -6.578494608402252197e-02 -2.048768401145935059e-01 -5.048961192369461060e-02 -1.801267080008983612e-02 -2.632538676261901855e-01 1.176089197397232056e-01 7.562682777643203735e-02 -1.339439153671264648e-01 -1.751196570694446564e-02 1.547584217041730881e-02 1.689146310091018677e-01 -2.327110059559345245e-02 1.283702254295349121e-01 1.436494141817092896e-01 7.650096900761127472e-03 -1.763010025024414062e-01 -5.744226276874542236e-02 4.991630092263221741e-03 -1.363914757966995239e-01 -8.005195111036300659e-02 7.636637985706329346e-02 2.338363379240036011e-01 3.390499353408813477e-01 7.117582857608795166e-02 -5.436753109097480774e-02
-8.600580692291259766e-02 -7.875280082225799561e-02 -7.040015608072280884e-02 -3.718002736568450928e-01 9.391947090625762939e-02 -2.203610688447952271e-01 -3.936755657196044922e-02 8.970157802104949951e-02 -2.239334285259246826e-01 3.719553053379058838e-01 2.544968947768211365e-02 6.979166530072689056e-03 9.994549304246902466e-02 1.564155146479606628e-02 1.512821465730667114e-01 5.909454077482223511e-02 1.280060112476348877e-01 2.451070696115493774e-01 8.197252452373504639e-02 -2.292533218860626221e-01 1.018455997109413147e-01 7.469750195741653442e-02 -8.380191028118133545e-02 1.304336488246917725e-01 2.431216686964035034e-01 -1.754782162606716156e-02 -1.465670857578516006e-02 7.788135856389999390e-02 1.058532744646072388e-01 -3.354083299636840820e-01 8.005801588296890259e-02 -4.229551255702972412e-01
1.949177086353302002e-01 -8.602881431579589844e-02 7.164625823497772217e-02 -7.292447239160537720e-02 9.774002432823181152e-02 -1.954013854265213013e-01 -2.380374372005462646e-01 1.370172798633575439e-01 -4.332443475723266602e-01 -5.549231916666030884e-02 -1.989933894947171211e-03 -8.779180049896240234e-02 3.296859562397003174e-02 1.645890176296234131e-01 4.002328515052795410e-01 1.819330155849456787e-01 -1.452165246009826660e-01 -2.334692031145095825e-01 -5.204897746443748474e-02 -1.695102602243423462e-01 1.198482140898704529e-01 2.402388155460357666e-01 -1.468128710985183716e-01 2.169771194458007812e-01 2.221570722758769989e-02 5.395689979195594788e-02 -2.237596362829208374e-01 1.136373355984687805e-01 7.471910864114761353e-02 1.069658771157264709e-01 4.755512811243534088e-03 -2.642856836318969727e-01
5.317939817905426025e-02 -1.445473581552505493e-01 -2.236644551157951355e-02 3.921563550829887390e-02 2.490993589162826538e-01 -1.374430805444717407e-01 -1.106544882059097290e-01 -1.102879494428634644e-01 2.023490332067012787e-02 -4.737170040607452393e-02 4.108641669154167175e-02 1.533685177564620972e-01 -1.568533778190612793e-01 1.888021975755691528e-01 2.792095541954040527e-01 4.702620506286621094e-01 -1.505264639854431152e-01 1.198543608188629150e-01 -3.515304028987884521e-01 -1.282373219728469849e-01 1.221676617860794067e-01 -1.298245880752801895e-02 -7.821395993232727051e-03 -1.171999573707580566e-01 1.319996118545532227e-01 -1.260129660367965698e-01 -2.773070335388183594e-01 -2.610682845115661621e-01 2.056804150342941284e-01 5.291978642344474792e-02 -2.250759899616241455e-01 -4.023106768727302551e-02
2.029836624860763550e-01 1.970551721751689911e-02 -2.144514769315719604e-01 1.794421859085559845e-02 2.160113304853439331e-01 -2.363481223583221436e-01 1.604698747396469116e-01 -3.103819489479064941e-01 -1.688823103904724121e-01 1.538535952568054199e-01 1.298927664756774902e-01 1.049460396170616150e-01 -1.264600083231925964e-02 4.396464675664901733e-02 3.244538605213165283e-01 1.808601915836334229e-01 7.869119942188262939e-02 2.620545774698257446e-02 -1.235592961311340332e-01 -2.361424118280410767e-01 4.337347745895385742e-01 1.008129417896270752e-01 -1.538898199796676636e-01 1.336123794317245483e-01 2.114218622446060181e-01 5.559200420975685120e-02 -1.718395203351974487e-01 -7.430422306060791016e-02 3.014077059924602509e-02 -2.993722259998321533e-02 -2.795973792672157288e-02 -2.533360719680786133e-01
1.743433438241481781e-02 -1.444847285747528076e-01 -2.284072637557983398e-01 -1.557562798261642456e-01 3.142226636409759521e-01 -1.038232371211051941e-01 -1.385921984910964966e-01 2.681073360145092010e-02 -7.172615826129913330e-02 8.134074509143829346e-02 -2.903742492198944092e-01 -5.530475452542304993e-02 -1.188149377703666687e-01 3.040292486548423767e-02 -2.284974753856658936e-01 -2.319698780775070190e-02 -4.394146427512168884e-02 -1.326616257429122925e-01 -7.118519395589828491e-02 -4.261597618460655212e-02 1.278570890426635742e-01 -4.521318897604942322e-02 -3.658628165721893311e-01 -2.235601469874382019e-02 2.256028354167938232e-01 -1.657509356737136841e-01 -4.642793238162994385e-01 -2.493527829647064209e-01 5.672204121947288513e-02 7.980894297361373901e-03 1.388829797506332397e-01 -2.195199131965637207e-01
2.133837640285491943e-01 -2.195004560053348541e-02 -3.561588227748870850e-01 -1.298783421516418457e-01 -3.213256970047950745e-02 -2.784428298473358154e-01 1.556922914460301399e-03 -3.384594023227691650e-01 4.449194669723510742e-02 1.229686811566352844e-01 2.466596476733684540e-02 -2.170667648315429688e-01 2.110434174537658691e-01 -1.307516242377460003e-03 1.360703110694885254e-01 1.479712780565023422e-02 -2.920013666152954102e-01 4.492464940994977951e-03 9.124715626239776611e-02 1.454888284206390381e-01 3.419776633381843567e-02 8.213171362876892090e-02 -3.331571221351623535e-01 -1.572005301713943481e-01 2.285884022712707520e-01 3.041973710060119629e-02 -2.389168739318847656e-01 5.289565026760101318e-02 2.295727282762527466e-02 -7.266556471586227417e-02 2.370834052562713623e-01 -2.357407510280609131e-01
2.573091536760330200e-02 -3.221946358680725098e-01 -1.793283522129058838e-01 -3.109742999076843262e-01 1.326310187578201294e-01 -1.423899233341217041e-01 -2.242545038461685181e-01 -2.019241452217102051e-02 -2.324415184557437897e-02 7.143757492303848267e-02 -2.083686552941799164e-02 -1.735179722309112549e-01 -4.370484501123428345e-02 6.658966839313507080e-02 2.734014391899108887e-02 1.662267297506332397e-01 -3.744185268878936768e-01 2.137567549943923950e-01 2.384197153151035309e-02 -1.335612088441848755e-01 2.390368096530437469e-02 1.857855319976806641e-01 -1.817332804203033447e-01 1.841327846050262451e-01 2.745401561260223389e-01 7.436138391494750977e-02 -4.435221850872039795e-02 3.267454802989959717e-01 7.657729834318161011e-02 -8.061817288398742676e-02 1.861560344696044922e-01 -2.534460425376892090e-01
-1.056456342339515686e-01 -5.798225104808807373e-02 -1.851726025342941284e-01 5.679917335510253906e-02 8.486785739660263062e-02 -2.418463975191116333e-01 1.636883616447448730e-01 1.180235370993614197e-01 -8.143229037523269653e-02 -2.200671732425689697e-01 3.355853855609893799e-01 -1.634257137775421143e-01 3.015695512294769287e-01 1.013999208807945251e-01 9.130108170211315155e-03 2.792443931102752686e-01 -1.632772833108901978e-01 1.091981530189514160e-01 8.346338570117950439e-02 1.663806587457656860e-01 2.379211336374282837e-01 -8.602695912122726440e-02 -1.703802496194839478e-01 1.193722039461135864e-01 2.006606906652450562e-01 4.824713990092277527e-02 -3.131192922592163086e-01 -4.004953429102897644e-02 1.594445407390594482e-01 4.828388616442680359e-02 1.266541774384677410e-03 -3.425769209861755371e-01
-2.867781519889831543e-01 -1.149801984429359436e-01 -7.367925345897674561e-02 8.487315848469734192e-03 2.926142700016498566e-02 -2.329517453908920288e-01 1.982554607093334198e-02 4.065140485763549805e-01 -5.756774917244911194e-02 -6.288683973252773285e-03 -4.815306514501571655e-02 -2.559098005294799805e-01 2.069360315799713135e-01 -1.701561063528060913e-01 5.479905009269714355e-02 9.982697665691375732e-03 -2.603174149990081787e-01 -1.914702123031020164e-03 -1.482234895229339600e-01 -2.660789489746093750e-01 1.269948184490203857e-01 8.926671743392944336e-02 -2.122197151184082031e-01 1.470633894205093384e-01 -2.247471213340759277e-01 -2.706498466432094574e-02 -2.835409343242645264e-01 -1.392776817083358765e-01 3.494681715965270996e-01 2.303326129913330078e-02 8.495538681745529175e-02 -3.986675292253494263e-03
-2.041758783161640167e-02 -1.904083341360092163e-01 -4.352806210517883301e-01 -2.275488972663879395e-01 -1.268599778413772583e-01 -1.094431504607200623e-01 -2.266718894243240356e-01 1.726359874010086060e-01 -1.481877826154232025e-02 -2.151899337768554688e-01 -1.231216937303543091e-01 -1.836112439632415771e-01 3.580912947654724121e-01 2.672885358333587646e-01 -7.003030180931091309e-02 7.075443118810653687e-02 -2.614469528198242188e-01 -4.756101965904235840e-02 -1.907179653644561768e-01 1.107138618826866150e-01 4.456790909171104431e-02 -9.062999486923217773e-02 -9.871481359004974365e-02 1.074461713433265686e-01 1.686396449804306030e-01 -4.372918605804443359e-02 -3.042425215244293213e-01 1.021711081266403198e-01 1.343493014574050903e-01 -6.572186201810836792e-02 -1.027327496558427811e-02 -3.575854375958442688e-02
2.859281003475189209e-01 -3.157052695751190186e-01 -3.996066004037857056e-02 -3.373099267482757568e-01 1.892340481281280518e-01 -1.099888160824775696e-01 -1.456736773252487183e-01 -1.006197482347488403e-01 -1.003377065062522888e-01 -1.102779954671859741e-01 2.986445324495434761e-03 -2.620956301689147949e-01 2.555979788303375244e-01 5.682289972901344299e-02 1.526405215263366699e-01 -1.331639289855957031e-01 7.812567055225372314e-02 -6.748662889003753662e-02 -8.954968303442001343e-02 1.075235158205032349e-01 1.259564757347106934e-01 -1.086064204573631287e-01 -2.663138210773468018e-01 1.467872560024261475e-01 2.633711397647857666e-01 -1.961249560117721558e-01 -1.050609722733497620e-01 -1.535422261804342270e-02 3.771415352821350098e-02 -4.439517110586166382e-02 5.701040849089622498e-02 -3.838104605674743652e-01
-1.991430222988128662e-01 -2.142206579446792603e-01 -6.599968671798706055e-02 7.110763341188430786e-02 -1.555202752351760864e-01 -2.195682376623153687e-01 -1.371181756258010864e-01 9.247741848230361938e-02 -4.617296159267425537e-02 -9.487564116716384888e-02 -2.302846014499664307e-01 -2.604236900806427002e-01 2.309127151966094971e-01 7.318587601184844971e-02 1.972654312849044800e-01 3.377654254436492920e-01 -9.450274705886840820e-02 1.444478631019592285e-01 -1.367963701486587524e-01 1.443827748298645020e-01 -1.831585317850112915e-01 4.349956661462783813e-02 -1.622036695480346680e-01 -2.548867166042327881e-01 3.705685436725616455e-01 -1.103262007236480713e-01 -1.273330301046371460e-01 -6.740747392177581787e-02 7.883859798312187195e-03 4.287363588809967041e-02 2.978007495403289795e-01 -6.870403140783309937e-02
9.450737386941909790e-03 -2.046237736940383911e-01 -1.560682207345962524e-01 -1.595999896526336670e-01 -1.412346214056015015e-01 -1.077386960387229919e-01 -1.152517870068550110e-01 1.334069520235061646e-01 -7.808963954448699951e-02 6.747732311487197876e-02 1.678206622600555420e-01 5.351863801479339600e-02 9.997445344924926758e-02 8.679671585559844971e-02 3.113849163055419922e-01 1.100576594471931458e-01 -2.540818601846694946e-02 1.364751160144805908e-01 -9.512323141098022461e-02 3.312641987577080727e-03 1.038074865937232971e-01 1.904871873557567596e-02 -1.522077620029449463e-01 -2.825363539159297943e-02 7.702621072530746460e-02 2.694671228528022766e-02 -4.185782968997955322e-01 -3.091273903846740723e-01 6.856071203947067261e-02 4.491090774536132812e-01 -2.991172671318054199e-01 -2.013998925685882568e-01
-4.266838729381561279e-02 -2.509648799896240234e-01 -2.919828891754150391e-02 4.689419642090797424e-03 4.614306613802909851e-02 -2.109048813581466675e-01 -1.437450647354125977e-01 2.157947719097137451e-01 -2.035072594881057739e-01 3.567924350500106812e-02 -2.546688355505466461e-02 -2.529730647802352905e-02 2.870364189147949219e-01 5.485600233078002930e-02 2.556635439395904541e-01 -1.587015576660633087e-02 2.235220372676849365e-01 1.902930624783039093e-02 -2.882297337055206299e-01 3.640567883849143982e-02 2.313645482063293457e-01 2.264105379581451416e-01 -1.512808799743652344e-01 -3.470235168933868408e-01 2.254762351512908936e-01 -2.090923488140106201e-01 -1.380711048841476440e-01 1.954563660547137260e-03 3.294059336185455322e-01 -1.230743005871772766e-01 -1.251851767301559448e-02 7.226663827896118164e-02
-3.939232602715492249e-02 -1.373980343341827393e-01 -3.426163494586944580e-01 -4.502557590603828430e-02 1.253275871276855469e-01 -1.783393174409866333e-01 -1.897020339965820312e-01 1.193225979804992676e-01 3.854558616876602173e-02 -1.282664686441421509e-01 -2.997083403170108795e-02 4.961025714874267578e-02 3.088116832077503204e-02 -4.795665293931961060e-02 1.662759035825729370e-01 -2.942121326923370361e-01 -1.303153932094573975e-01 3.531851768493652344e-01 -1.619033217430114746e-01 -6.549827754497528076e-02 2.634472846984863281e-01 2.960762083530426025e-01 -2.342638075351715088e-01 -5.657170340418815613e-02 1.963122338056564331e-01 -2.806236147880554199e-01 5.409204214811325073e-02 1.031406074762344360e-01 1.822671145200729370e-01 3.773241862654685974e-02 1.462460458278656006e-01 -2.222739011049270630e-01
-7.294175773859024048e-02 -6.470074504613876343e-02 -4.142824113368988037e-01 -3.515866026282310486e-02 -9.541220963001251221e-02 4.830635711550712585e-02 -1.588098518550395966e-02 -1.136037055402994156e-02 -1.451197266578674316e-01 -5.984938237816095352e-03 1.525604724884033203e-01 -1.671303659677505493e-01 -8.138053864240646362e-02 2.125420272350311279e-01 9.283386752940714359e-04 1.464183926582336426e-01 -5.133667960762977600e-02 7.279086112976074219e-02 -9.601875394582748413e-02 9.558258205652236938e-02 3.389624655246734619e-01 -1.264493465423583984e-01 -5.023347586393356323e-02 -1.241992563009262085e-01 9.554819762706756592e-02 -3.896216303110122681e-02 -3.613271415233612061e-01 1.730790734291076660e-01 4.300645291805267334e-01 -6.255661696195602417e-02 -2.178091323003172874e-03 -3.537120819091796875e-01
3.154668956995010376e-02 -2.721431553363800049e-01 -2.276474088430404663e-01 -1.495459973812103271e-01 -4.884206876158714294e-02 -5.108906030654907227e-01 1.544383019208908081e-01 -1.387842446565628052e-01 -1.019378006458282471e-01 -2.022383064031600952e-01 1.312955468893051147e-01 -3.480516672134399414e-01 1.472741216421127319e-01 4.604841768741607666e-02 -1.705530285835266113e-02 3.050275146961212158e-01 4.381275922060012817e-02 6.352706998586654663e-02 -3.162337094545364380e-02 1.406219005584716797e-01 1.042974516749382019e-01 -1.609912216663360596e-01 1.079971417784690857e-01 -8.937744051218032837e-02 8.730351179838180542e-02 -1.580621898174285889e-01 -7.840199023485183716e-02 -3.452555043622851372e-03 1.675235182046890259e-01 -5.935885012149810791e-02 1.766757369041442871e-01 -2.295473515987396240e-01
-9.772750735282897949e-02 -5.197571218013763428e-02 1.104971468448638916e-01 -2.367893457412719727e-01 4.848776385188102722e-02 -3.284558057785034180e-01 1.346620917320251465e-01 -9.988198429346084595e-02 -1.742305010557174683e-01 -3.833650425076484680e-02 5.842508375644683838e-02 4.687733203172683716e-02 1.198440119624137878e-01 -4.487321153283119202e-02 -1.736064553260803223e-01 1.732439845800399780e-01 5.790999159216880798e-02 5.465268716216087341e-02 -1.031051278114318848e-01 2.817327976226806641e-01 2.120972424745559692e-01 8.229516446590423584e-03 6.906124204397201538e-02 -1.276822835206985474e-01 4.950634539127349854e-01 -2.061832845211029053e-01 -2.330155223608016968e-01 -8.160945028066635132e-02 9.676527976989746094e-02 -2.895763888955116272e-02 -5.244975537061691284e-02 -3.783915638923645020e-01
-2.964749187231063843e-02 -1.351344287395477295e-01 9.250038117170333862e-02 2.235085330903530121e-02 1.352223455905914307e-01 -2.602965831756591797e-01 5.205445736646652222e-02 -5.713332816958427429e-02 -1.814966052770614624e-01 -1.348334699869155884e-01 1.492918133735656738e-01 -2.226081937551498413e-01 9.322574734687805176e-02 -5.971361324191093445e-02 1.909943073987960815e-01 -5.634757876396179199e-02 -7.885351777076721191e-02 -3.452152907848358154e-01 -1.220353692770004272e-02 1.031117439270019531e-01 3.118263781070709229e-01 2.377136796712875366e-01 -8.328299224376678467e-02 2.482024133205413818e-01 2.374572008848190308e-01 9.592788666486740112e-02 -2.838384211063385010e-01 5.194982886314392090e-02 2.374750971794128418e-01 2.313486933708190918e-01 2.285872995853424072e-01 -1.882556080818176270e-01
-2.744025588035583496e-01 -1.070617809891700745e-01 -2.598414123058319092e-01 6.961248815059661865e-02 -1.264374107122421265e-01 -2.509901821613311768e-01 2.991309762001037598e-01 2.728342711925506592e-01 -1.514265388250350952e-01 7.079961895942687988e-02 5.635758489370346069e-02 -1.716108471155166626e-01 2.837053127586841583e-02 -4.770325869321823120e-02 1.290533393621444702e-01 -3.831461537629365921e-03 -3.647117018699645996e-01 -3.551821410655975342e-02 -2.335985302925109863e-01 1.783335804939270020e-01 6.466294080018997192e-02 4.709137976169586182e-02 -2.013744562864303589e-01 -1.635061949491500854e-02 -1.077873632311820984e-02 -2.069447338581085205e-01 -1.699699461460113525e-01 1.650344878435134888e-01 2.338605374097824097e-01 9.614283591508865356e-02 -1.864068657159805298e-01 -2.281288504600524902e-01
-2.533192634582519531e-01 3.172008320689201355e-02 -5.905991420149803162e-02 -4.026730358600616455e-02 7.160517573356628418e-02 -3.418716490268707275e-01 -6.176412478089332581e-02 4.412902295589447021e-01 -1.422118246555328369e-01 -3.153616562485694885e-02 1.137748640030622482e-02 -3.992279469966888428e-01 1.500024497509002686e-01 -4.990352690219879150e-02 1.621336787939071655e-01 2.846192121505737305e-01 8.390080183744430542e-02 1.355412155389785767e-01 -1.614082902669906616e-01 -2.574995160102844238e-01 1.614753603935241699e-01 2.188067734241485596e-01 -7.240018248558044434e-02 -3.818967193365097046e-02 7.326532155275344849e-02 -9.742657095193862915e-02 6.582662928849458694e-03 1.669410020112991333e-01 1.569952517747879028e-01 -8.073589950799942017e-02 -3.967632353305816650e-02 -1.490231752395629883e-01
1.275201886892318726e-01 -1.753481775522232056e-01 4.734831396490335464e-03 1.282113790512084961e-02 3.591835126280784607e-02 -2.531946897506713867e-01 4.243526607751846313e-02 4.397213459014892578e-02 4.821574687957763672e-02 2.432429343461990356e-01 5.966171622276306152e-02 -9.099707007408142090e-02 -8.793511986732482910e-02 2.905398309230804443e-01 1.563044488430023193e-01 5.917415022850036621e-02 -2.827478349208831787e-01 1.638114601373672485e-01 -1.730114072561264038e-01 -2.389070689678192139e-01 -6.245159357786178589e-02 2.018449306488037109e-01 1.047405153512954712e-01 5.573095753788948059e-02 1.886182278394699097e-01 1.490684300661087036e-01 -1.503807902336120605e-01 -5.200121924281120300e-02 4.129611253738403320e-01 -2.968408465385437012e-01 -1.997280865907669067e-03 -3.098095059394836426e-01
-2.021169215440750122e-01 -1.751251518726348877e-01 1.889696903526782990e-02 -7.609709352254867554e-02 -1.211917847394943237e-01 -2.651729583740234375e-01 -3.466159105300903320e-02 -1.117925718426704407e-01 -2.150626778602600098e-01 2.851732820272445679e-02 -5.888811126351356506e-02 3.510101437568664551e-01 1.269119083881378174e-01 1.528571099042892456e-01 3.222323954105377197e-01 1.403226703405380249e-02 -1.666691713035106659e-02 2.471942156553268433e-01 2.001879177987575531e-02 -1.562935113906860352e-01 2.123670279979705811e-01 2.850194647908210754e-02 -8.931399881839752197e-02 8.085298351943492889e-03 2.527076005935668945e-01 -1.686919480562210083e-01 -2.956034243106842041e-01 -2.329077720642089844e-01 2.146580815315246582e-01 -1.062482669949531555e-01 2.093225568532943726e-01 -1.763271689414978027e-01
1.819339096546173096e-01 -1.903788894414901733e-01 2.022624164819717407e-01 3.441064804792404175e-02 1.839719563722610474e-01 -1.903591603040695190e-01 -2.223121970891952515e-01 2.489396333694458008e-01 -2.999654412269592285e-01 -1.456151008605957031e-01 1.161688119173049927e-01 -2.110958844423294067e-01 -4.413297772407531738e-02 8.327025920152664185e-02 2.439221888780593872e-01 1.980471163988113403e-01 -6.762912124395370483e-02 -1.374868452548980713e-01 2.631008625030517578e-02 3.306052461266517639e-02 1.673713922500610352e-01 2.625381350517272949e-01 -1.842444539070129395e-01 4.483920335769653320e-02 -1.686906069517135620e-01 5.308125168085098267e-03 -2.710027694702148438e-01 9.507703036069869995e-02 9.868061542510986328e-02 2.230594865977764130e-02 4.433651641011238098e-02 -3.858991265296936035e-01
4.399835597723722458e-03 -3.406670093536376953e-01 -2.991569936275482178e-01 -2.083790600299835205e-01 1.932175904512405396e-01 -2.216091752052307129e-01 -2.851856946945190430e-01 1.179017592221498489e-02 -1.360974460840225220e-01 -1.112712174654006958e-01 6.771236658096313477e-02 -9.459434449672698975e-02 3.227195143699645996e-01 -3.374454006552696228e-02 -1.427873671054840088e-01 2.323112636804580688e-01 5.933833867311477661e-02 -1.011684443801641464e-02 -1.094689667224884033e-01 -2.022781074047088623e-01 -1.244344003498554230e-02 7.782854884862899780e-02 1.075936630368232727e-01 1.236308366060256958e-02 2.562115490436553955e-01 -1.493854075670242310e-02 -1.990036815404891968e-01 -5.506312474608421326e-02 2.773773372173309326e-01 2.126747965812683105e-01 1.047496050596237183e-01 -2.071425467729568481e-01
-1.513014435768127441e-01 -8.483307063579559326e-02 -3.694156706333160400e-01 5.760645493865013123e-02 2.749485075473785400e-01 -1.207669749855995178e-01 -1.902534663677215576e-01 1.349714696407318115e-01 -3.884930163621902466e-02 -6.129279360175132751e-02 -1.388072371482849121e-01 -1.086398288607597351e-01 -8.683909475803375244e-02 -6.736434064805507660e-03 1.259126216173171997e-01 -1.671359986066818237e-01 -8.159298449754714966e-02 2.872614860534667969e-01 -1.806136816740036011e-01 -1.025584563612937927e-01 2.640358805656433105e-01 3.504349291324615479e-01 -2.318087220191955566e-01 2.660112082958221436e-02 1.929073035717010498e-01 -1.235334202647209167e-01 -6.713716685771942139e-02 1.318546831607818604e-01 2.388819456100463867e-01 -1.128382235765457153e-01 1.890739202499389648e-01 -1.965390741825103760e-01
6.069119274616241455e-02 7.422366738319396973e-02 -1.254488974809646606e-01 -1.415893584489822388e-01 3.452546000480651855e-01 -3.976325318217277527e-02 1.131382435560226440e-01 2.204582691192626953e-01 -9.530113637447357178e-02 -8.752620965242385864e-02 -1.483363062143325806e-01 -2.502637207508087158e-01 1.705103814601898193e-01 1.925020217895507812e-01 -1.711554527282714844e-01 -1.679624021053314209e-01 -1.622955501079559326e-01 7.128694653511047363e-02 6.059230491518974304e-02 -2.378562279045581818e-02 1.559613049030303955e-01 2.801412716507911682e-02 -9.415277093648910522e-02 1.705747991800308228e-01 -1.110365018248558044e-01 -9.056090563535690308e-02 -1.547495424747467041e-01 -1.387135386466979980e-01 3.722980916500091553e-01 -1.261727511882781982e-01 2.218217104673385620e-01 -4.261990487575531006e-01
1.612251698970794678e-01 -7.917394489049911499e-02 -1.164598390460014343e-01 9.155263751745223999e-02 2.739659845829010010e-01 -1.713703572750091553e-01 3.230713903903961182e-01 2.474322170019149780e-01 -2.224353402853012085e-01 -1.670770347118377686e-01 7.430049777030944824e-02 -1.676504164934158325e-01 1.900061219930648804e-01 -1.212929785251617432e-01 4.596086218953132629e-02 -1.920261234045028687e-02 -9.994044899940490723e-02 -4.887476935982704163e-02 1.623391062021255493e-01 1.192237902432680130e-02 5.563573539257049561e-02 2.454140782356262207e-01 -1.463204324245452881e-01 6.117617012932896614e-04 1.324786394834518433e-01 -1.605619341135025024e-01 -1.730814762413501740e-02 -3.002465963363647461e-01 2.144136577844619751e-01 -1.415292173624038696e-01 -7.107412815093994141e-02 -4.278028905391693115e-01
1.139760911464691162e-01 -3.311031162738800049e-01 -1.707237809896469116e-01 -6.479419767856597900e-02 3.716291487216949463e-01 -7.432170212268829346e-02 -2.421382218599319458e-01 -1.014785990118980408e-01 -1.144485101103782654e-01 3.548875078558921814e-02 9.880989789962768555e-02 -1.233717128634452820e-01 2.995765767991542816e-02 1.292240768671035767e-01 1.870590820908546448e-02 1.629201769828796387e-01 -2.758636139333248138e-02 -2.108594961464405060e-02 -1.337847113609313965e-01 -3.230829238891601562e-01 -1.217309534549713135e-01 4.011294618248939514e-02 1.033691316843032837e-01 4.167408123612403870e-02 3.196671903133392334e-01 -2.464071810245513916e-01 -2.000044584274291992e-01 -1.631456911563873291e-01 2.473859190940856934e-01 2.331689894199371338e-01 1.625345945358276367e-01 -1.542746424674987793e-01
2.450163662433624268e-01 -3.197888135910034180e-01 1.637246012687683105e-01 4.792649671435356140e-02 5.052025243639945984e-02 -2.655771076679229736e-01 3.533134981989860535e-02 1.617809981107711792e-01 -1.901865303516387939e-01 -1.154847964644432068e-01 7.745320349931716919e-02 -1.512862741947174072e-01 -1.024542152881622314e-01 4.419867880642414093e-03 -3.661631420254707336e-02 -3.019535727798938751e-02 2.579332143068313599e-02 -3.056741952896118164e-01 -3.150376677513122559e-01 -1.748758256435394287e-01 -2.644499577581882477e-02 -4.480037838220596313e-02 -1.048383116722106934e-01 2.635895647108554840e-02 3.756405115127563477e-01 -2.239585816860198975e-01 -2.275617569684982300e-01 -1.420683264732360840e-01 1.859597712755203247e-01 -8.471374958753585815e-02 1.099196970462799072e-01 -2.480645328760147095e-01
1.212893053889274597e-01 -2.841739356517791748e-01 -1.282699853181838989e-01 -2.727284282445907593e-02 2.098009735345840454e-01 -4.304422438144683838e-01 -2.527748048305511475e-01 2.515211701393127441e-01 -6.694315373897552490e-02 2.475717067718505859e-01 1.606863141059875488e-01 -1.265036165714263916e-01 -1.127351075410842896e-01 8.281277120113372803e-02 4.861230496317148209e-03 -2.340529672801494598e-02 8.319114893674850464e-02 7.460653036832809448e-02 -8.386230468750000000e-02 9.691394120454788208e-02 -1.672731786966323853e-01 3.085409998893737793e-01 -2.546392679214477539e-01 -7.375000417232513428e-02 1.119379550218582153e-01 5.714448913931846619e-02 -2.091144770383834839e-01 2.015714347362518311e-01 4.637891799211502075e-02 1.499191075563430786e-01 8.658714592456817627e-03 -2.364732176065444946e-01
-5.820424482226371765e-02 -2.497155517339706421e-01 -1.880543231964111328e-01 1.731031537055969238e-01 -1.435474678874015808e-02 -1.665420234203338623e-01 -1.036557704210281372e-01 2.609593272209167480e-01 -1.563665121793746948e-01 -8.477226644754409790e-02 3.203123807907104492e-01 1.095505580306053162e-01 1.199883893132209778e-01 7.764114439487457275e-02 7.222295552492141724e-02 -6.690816581249237061e-02 -6.387051194906234741e-02 1.336395740509033203e-01 -3.022538721561431885e-01 1.428791582584381104e-01 3.496355712413787842e-01 -7.556128501892089844e-02 -1.641611754894256592e-01 -2.110500782728195190e-01 1.916436105966567993e-01 -6.143733486533164978e-02 5.198130384087562561e-02 -9.296599030494689941e-02 1.902032196521759033e-01 1.073315041139721870e-03 -5.559629201889038086e-02 -4.018832445144653320e-01
2.365265488624572754e-01 -2.254336774349212646e-01 -8.546186983585357666e-02 -1.066906303167343140e-01 1.145393922924995422e-01 -2.734167277812957764e-01 4.639122635126113892e-02 2.205872833728790283e-01 -8.866818249225616455e-02 1.077874600887298584e-01 1.539968769066035748e-03 -2.190477401018142700e-01 -2.114322781562805176e-01 1.715209484100341797e-01 -3.857518360018730164e-02 -1.728498190641403198e-01 -3.361639007925987244e-02 -8.472257107496261597e-02 -2.475076913833618164e-01 -1.102755740284919739e-01 -5.409663543105125427e-02 1.402457654476165771e-01 -1.951406449079513550e-01 -6.125205010175704956e-02 -1.393751986324787140e-02 1.225749328732490540e-01 -3.553610146045684814e-01 8.639442175626754761e-02 2.524516880512237549e-01 1.253660023212432861e-01 -1.215833425521850586e-01 -4.166026413440704346e-01
-1.149599850177764893e-01 -2.146168798208236694e-02 -5.125727131962776184e-02 2.236415073275566101e-02 5.160729959607124329e-02 -1.754087582230567932e-02 -9.900098294019699097e-02 1.474945545196533203e-01 -3.956194967031478882e-02 -6.415969133377075195e-02 1.875744313001632690e-01 -5.355599895119667053e-02 1.132573708891868591e-01 -4.128829762339591980e-02 -1.419692784547805786e-01 1.540119349956512451e-01 -1.463654190301895142e-01 -2.261531911790370941e-02 -2.992584109306335449e-01 -1.915093883872032166e-02 4.101663529872894287e-01 1.924990713596343994e-01 -1.894414052367210388e-02 -1.457321643829345703e-01 4.600216448307037354e-01 -5.188393220305442810e-02 -1.413690894842147827e-01 -5.548731982707977295e-02 3.285030424594879150e-01 8.164446055889129639e-02 -2.832839265465736389e-02 -3.937315344810485840e-01
-2.371842563152313232e-01 9.187547117471694946e-02 -1.472458392381668091e-01 -9.266620874404907227e-02 4.626868292689323425e-02 -4.068477153778076172e-01 -8.099353872239589691e-04 3.256504535675048828e-01 -1.894375532865524292e-01 -1.379185169935226440e-01 -2.363728880882263184e-01 -9.135786443948745728e-02 6.240347772836685181e-02 -1.898087859153747559e-01 2.722593843936920166e-01 1.170742586255073547e-01 1.547417938709259033e-01 4.842891171574592590e-02 -3.361194431781768799e-01 -5.676337331533432007e-02 1.207005828619003296e-01 2.311880290508270264e-01 -1.281695067882537842e-01 -5.448846146464347839e-02 2.571208477020263672e-01 -1.345485597848892212e-01 1.244354024529457092e-01 -1.019680052995681763e-01 8.527154475450515747e-02 6.452847737818956375e-03 2.935222536325454712e-02 -1.904404163360595703e-01
5.696193128824234009e-02 -2.469266057014465332e-01 -1.121143028140068054e-01 1.143065933138132095e-02 2.044314444065093994e-01 -2.452186346054077148e-01 -9.268803894519805908e-02 2.421940118074417114e-01 -1.785582751035690308e-01 1.248076185584068298e-01 9.034124761819839478e-02 -1.725165247917175293e-01 -2.309823334217071533e-01 1.732044368982315063e-01 -9.809160977602005005e-02 -1.242101043462753296e-01 -1.641374081373214722e-01 -9.184230864048004150e-02 -1.579388827085494995e-01 -6.627716124057769775e-02 -9.348814934492111206e-02 2.545654177665710449e-01 -2.716271281242370605e-01 -6.337733007967472076e-03 1.636472530663013458e-02 5.744480062276124954e-03 -2.722664773464202881e-01 2.002463489770889282e-02 2.848058044910430908e-01 -4.538733512163162231e-03 -2.760483622550964355e-01 -3.404052853584289551e-01
-8.473590761423110962e-02 -3.234696760773658752e-02 -2.550151050090789795e-01 1.123089939355850220e-01 1.196007803082466125e-01 5.989429354667663574e-02 2.012412846088409424e-01 3.424309790134429932e-01 -2.721800804138183594e-01 -6.611470878124237061e-02 -1.867031455039978027e-01 -8.459207415580749512e-02 3.339947462081909180e-01 1.373524665832519531e-01 -9.119849652051925659e-02 -1.636367850005626678e-02 -1.203842982649803162e-01 1.120525449514389038e-01 -2.349583804607391357e-02 9.627936035394668579e-02 1.682724803686141968e-01 1.593527346849441528e-01 1.335208415985107422e-01 -5.246967822313308716e-02 1.977426260709762573e-01 -2.456002682447433472e-01 -3.339039385318756104e-01 1.436094287782907486e-02 2.235834896564483643e-01 4.196572117507457733e-03 -1.452914346009492874e-02 -3.263603448867797852e-01
-5.521067883819341660e-03 1.256139874458312988e-01 -1.923858374357223511e-01 2.163139581680297852e-01 6.011178717017173767e-02 -1.606859266757965088e-01 -5.669144913554191589e-02 2.828640043735504150e-01 -1.402146220207214355e-01 1.636886447668075562e-01 -1.961454451084136963e-01 -3.437426984310150146e-01 3.785568103194236755e-02 -2.603669092059135437e-02 2.839708626270294189e-01 6.549466401338577271e-02 -2.026384621858596802e-01 1.161630079150199890e-01 -4.777259230613708496e-01 3.880487754940986633e-02 9.101531654596328735e-02 2.925347685813903809e-01 1.586696133017539978e-02 7.653502374887466431e-02 1.006104350090026855e-01 4.758201912045478821e-02 -1.699611777439713478e-03 -5.808925628662109375e-02 1.106571108102798462e-01 6.332993507385253906e-02 -1.114663034677505493e-01 -2.624940276145935059e-01
8.030888438224792480e-02 -3.098998963832855225e-01 -4.477104172110557556e-02 -1.726909428834915161e-01 2.794134020805358887e-01 1.427873875945806503e-02 1.716873347759246826e-01 7.213268894702196121e-03 -1.223253756761550903e-01 -1.196554377675056458e-01 9.890589863061904907e-03 -9.614504128694534302e-02 -2.072126716375350952e-01 -3.309624269604682922e-02 1.765840500593185425e-01 1.178752537816762924e-02 -9.018903225660324097e-02 -3.586054546758532524e-03 -2.505186200141906738e-01 3.725820034742355347e-02 -2.897485792636871338e-01 1.378443837165832520e-01 -1.733213104307651520e-02 1.701421290636062622e-01 1.355535686016082764e-01 -6.115266680717468262e-02 -3.498440086841583252e-01 -9.098282456398010254e-02 -3.235158696770668030e-02 2.055297940969467163e-01 -5.119582638144493103e-03 -4.932630956172943115e-01
-2.115810289978981018e-03 -9.185335040092468262e-02 2.482334617525339127e-03 -6.157499551773071289e-02 2.999379336833953857e-01 3.722634166479110718e-03 4.723335802555084229e-01 1.330495178699493408e-01 -1.020730957388877869e-01 -4.174476861953735352e-02 -4.550749436020851135e-02 -2.867865562438964844e-01 2.468419820070266724e-01 1.175772622227668762e-01 2.889527007937431335e-02 -4.210967198014259338e-02 9.118784964084625244e-02 2.426831722259521484e-01 5.905423313379287720e-04 1.646998673677444458e-01 3.090229630470275879e-02 1.040328964591026306e-01 -1.826571375131607056e-01 -8.540023118257522583e-02 8.240395784378051758e-02 -1.446389704942703247e-01 -3.173914253711700439e-01 -7.104339450597763062e-02 8.817027509212493896e-02 -3.646716848015785217e-02 9.725175797939300537e-02 -4.293157458305358887e-01
5.813093739561736584e-04 7.574661076068878174e-02 -7.136570662260055542e-02 6.692638248205184937e-02 2.339252829551696777e-01 -3.402371108531951904e-01 -1.344704926013946533e-01 1.312320381402969360e-01 6.458733975887298584e-02 2.101413905620574951e-02 -7.799575477838516235e-02 -1.831085085868835449e-01 1.946967691183090210e-01 -1.348503828048706055e-01 1.986489146947860718e-01 1.230608448386192322e-01 -2.107406854629516602e-01 2.670364379882812500e-01 -1.140298321843147278e-01 2.675201930105686188e-02 3.029121756553649902e-01 2.485299557447433472e-01 -7.270182669162750244e-02 -2.570974230766296387e-01 -9.764695912599563599e-02 -1.893424987792968750e-01 -1.318720579147338867e-01 6.234967149794101715e-03 3.995115458965301514e-01 1.591732650995254517e-01 -1.335928887128829956e-01 -6.346666067838668823e-02
-1.221138685941696167e-01 -1.205972433090209961e-01 -1.991413906216621399e-02 -6.404846906661987305e-02 7.584521919488906860e-02 -3.349939882755279541e-01 1.784137934446334839e-01 -6.277846544981002808e-02 -6.764104217290878296e-02 -2.404693812131881714e-01 3.530735969543457031e-01 -1.187053099274635315e-01 2.862152755260467529e-01 1.433262676000595093e-01 -7.216449012048542500e-04 2.133969068527221680e-01 -1.351381093263626099e-01 1.415184885263442993e-01 6.702888011932373047e-02 -2.230353653430938721e-02 1.472373753786087036e-01 4.679395630955696106e-02 -1.620850265026092529e-01 -7.970891147851943970e-02 2.551161646842956543e-01 1.484254188835620880e-02 -2.128205448389053345e-01 1.660751923918724060e-02 7.549773156642913818e-02 1.139830425381660461e-01 3.816183283925056458e-02 -4.820283949375152588e-01
-1.731131821870803833e-01 -1.562563888728618622e-02 -2.615004181861877441e-01 -2.219281196594238281e-01 1.153871789574623108e-01 -3.721228837966918945e-01 3.357604146003723145e-02 -9.981678798794746399e-03 3.891600295901298523e-02 -4.055353626608848572e-02 -2.644861042499542236e-01 -2.775216996669769287e-01 -1.607895940542221069e-01 -1.099874749779701233e-01 3.201079666614532471e-01 1.694903373718261719e-01 -1.308755110949277878e-02 1.745880208909511566e-02 1.577386856079101562e-01 -2.009604573249816895e-01 9.012805670499801636e-02 -9.881749749183654785e-02 6.429117918014526367e-02 -8.433387428522109985e-02 -5.446763336658477783e-02 -9.598300606012344360e-02 -2.617311477661132812e-01 1.961488574743270874e-01 -2.433585934340953827e-02 1.731770336627960205e-01 -1.152089983224868774e-01 -3.492432832717895508e-01
-2.644203007221221924e-01 -3.262855112552642822e-01 -3.027824759483337402e-01 -1.415816843509674072e-01 1.007705628871917725e-01 -2.832694351673126221e-01 5.896307155489921570e-02 2.994574606418609619e-01 -1.698428988456726074e-01 -2.880206517875194550e-02 -1.146744005382061005e-02 -9.487888216972351074e-02 -2.010552287101745605e-01 -1.046713441610336304e-01 2.050337195396423340e-01 2.033610641956329346e-01 -1.291705816984176636e-01 1.670933961868286133e-01 -9.617006033658981323e-02 -1.790287643671035767e-01 3.319774195551872253e-02 9.269528836011886597e-02 -5.019542761147022247e-03 1.091645509004592896e-01 -1.711052842438220978e-02 3.631420060992240906e-02 -4.191684722900390625e-01 -2.779868058860301971e-02 1.955914311110973358e-02 -1.418777108192443848e-01 -1.727313697338104248e-01 1.370753347873687744e-01
3.724049776792526245e-02 -6.717598438262939453e-02 1.034402549266815186e-01 -3.206931948661804199e-01 -1.155130490660667419e-01 -3.608384728431701660e-01 -1.854074448347091675e-01 -1.200982704758644104e-01 -1.650435328483581543e-01 8.057340234518051147e-02 -1.641015410423278809e-01 2.092020809650421143e-01 6.425210088491439819e-02 -1.063283458352088928e-01 2.125199586153030396e-01 -1.231296584010124207e-01 6.730548292398452759e-02 3.896949291229248047e-01 -2.218715995550155640e-01 3.234470263123512268e-02 5.045260488986968994e-02 1.518396586179733276e-01 -2.849153801798820496e-02 1.041035633534193039e-02 2.436375617980957031e-01 1.514019072055816650e-01 -2.706004381179809570e-01 -1.313775032758712769e-01 2.244052588939666748e-01 -1.338352262973785400e-01 1.631338447332382202e-01 -8.478525280952453613e-02
-1.880210340023040771e-01 -1.221476420760154724e-01 -3.105642497539520264e-01 3.728212788701057434e-02 -9.486927650868892670e-03 -2.592361867427825928e-01 -3.423317521810531616e-02 8.629438281059265137e-02 -2.678596181795001030e-03 -6.771747022867202759e-02 2.445384263992309570e-01 -1.214066892862319946e-01 2.680369317531585693e-01 1.288742125034332275e-01 -2.729416079819202423e-02 1.138206645846366882e-01 -7.330058515071868896e-02 1.168949231505393982e-01 6.961751729249954224e-02 1.206168904900550842e-01 2.972126901149749756e-01 -3.746921429410576820e-03 -2.490317970514297485e-01 2.187475562095642090e-01 2.617024481296539307e-01 -1.932097822427749634e-01 -2.269344925880432129e-01 1.174906548112630844e-02 4.089120328426361084e-01 1.130661666393280029e-01 5.062434449791908264e-02 -1.342811882495880127e-01
5.520507320761680603e-02 -7.271436601877212524e-02 -2.269225893542170525e-03 -1.019765958189964294e-01 1.918052583932876587e-01 4.792981222271919250e-02 -1.869417726993560791e-01 -4.272573068737983704e-02 -2.588880658149719238e-01 1.680665761232376099e-01 -1.879629045724868774e-01 -1.136325821280479431e-01 9.288720041513442993e-02 6.211512535810470581e-02 4.723646119236946106e-02 -7.543785125017166138e-02 -1.309167444705963135e-01 2.068258374929428101e-01 3.314877673983573914e-02 6.354956328868865967e-02 1.965984255075454712e-01 -5.596631392836570740e-02 -1.213519461452960968e-02 2.173131555318832397e-01 1.778871938586235046e-02 -2.586673796176910400e-01 -2.731922864913940430e-01 -1.016030907630920410e-01 2.695297598838806152e-01 -5.824185907840728760e-02 4.467328786849975586e-01 -3.993510007858276367e-01
1.282257437705993652e-01 -3.012542724609375000e-01 -1.311018764972686768e-01 -8.631151169538497925e-02 3.377571403980255127e-01 -3.742168247699737549e-01 -1.035773009061813354e-01 1.899111419916152954e-01 -1.473500281572341919e-01 2.522647380828857422e-01 -1.324077695608139038e-01 -1.603948622941970825e-01 -1.569723486900329590e-01 1.434632092714309692e-01 -7.404089719057083130e-02 -7.971291244029998779e-02 -1.229582652449607849e-01 1.106956899166107178e-01 -2.534696133807301521e-03 9.773504734039306641e-02 -1.925533451139926910e-02 2.671721577644348145e-01 -1.117519587278366089e-01 -1.175021287053823471e-02 1.772724241018295288e-01 1.243480816483497620e-01 -1.705213338136672974e-01 2.808412313461303711e-01 8.512656390666961670e-02 1.522305011749267578e-01 1.203024387359619141e-01 -2.460656911134719849e-01
-2.154074143618345261e-03 -9.776578098535537720e-02 -3.228804767131805420e-01 -3.355343937873840332e-01 1.778982132673263550e-01 -1.869399696588516235e-01 -3.375566601753234863e-01 1.820888519287109375e-01 5.009103193879127502e-02 -7.978022098541259766e-02 6.407267600297927856e-02 -1.468341797590255737e-01 1.727152019739151001e-01 -1.338324416428804398e-02 -6.411177664995193481e-02 2.170261889696121216e-01 3.212702274322509766e-02 5.784768238663673401e-02 -1.326345652341842651e-01 -3.008501529693603516e-01 1.204133313149213791e-02 2.600529789924621582e-01 1.452330499887466431e-01 1.519926637411117554e-01 7.870679348707199097e-02 7.120061665773391724e-02 -2.724264562129974365e-01 -1.002815812826156616e-01 2.331449091434478760e-01 2.072284966707229614e-01 1.247645542025566101e-01 -1.062798127532005310e-01
-5.072872713208198547e-02 -3.597981035709381104e-01 -1.298084706068038940e-01 -6.137463450431823730e-02 8.644733577966690063e-02 -2.555383741855621338e-01 1.254684180021286011e-01 2.175810784101486206e-01 -2.096691578626632690e-01 -1.252755802124738693e-02 -1.674544066190719604e-01 -4.841013625264167786e-02 -2.738098800182342529e-01 -1.192696541547775269e-01 7.845993340015411377e-02 1.659169793128967285e-01 -2.812598347663879395e-01 1.713097840547561646e-01 -5.022329464554786682e-02 -3.382691144943237305e-01 5.758850648999214172e-02 8.094422519207000732e-02 -5.638236179947853088e-02 8.506529033184051514e-02 -1.569859534502029419e-01 9.511733800172805786e-02 -3.869818449020385742e-01 1.030804961919784546e-01 5.498398095369338989e-02 6.363565474748611450e-02 1.890893131494522095e-01 -1.775611490011215210e-01
8.296968787908554077e-02 -1.743537485599517822e-01 4.975935071706771851e-02 -1.291167885065078735e-01 1.926165968179702759e-01 -3.939950093626976013e-02 -1.679726541042327881e-01 1.209816336631774902e-01 8.304520696401596069e-02 -5.032997950911521912e-02 -7.642839848995208740e-02 1.754004508256912231e-01 -2.194698005914688110e-01 -2.484055468812584877e-03 3.689510226249694824e-01 8.397978544235229492e-02 -9.762325882911682129e-02 1.816322356462478638e-01 -7.375987246632575989e-03 1.312903165817260742e-01 3.955550864338874817e-02 2.964258193969726562e-01 -1.677318811416625977e-01 1.438033878803253174e-01 2.771448791027069092e-01 -5.631831008940935135e-03 -3.530528545379638672e-01 -2.230763882398605347e-01 9.607683867216110229e-03 2.726697027683258057e-01 -1.499484665691852570e-02 -3.173377811908721924e-01
-2.430406361818313599e-01 -1.660633236169815063e-01 -4.674702882766723633e-01 1.097644343972206116e-01 -2.181995064020156860e-01 -1.101503819227218628e-01 4.230593144893646240e-02 -5.534592270851135254e-02 2.752285264432430267e-02 1.110330894589424133e-01 -1.505530774593353271e-01 -2.601655721664428711e-01 1.167281791567802429e-01 1.362234801054000854e-01 -7.466980256140232086e-03 1.223793923854827881e-01 -1.745485961437225342e-01 -1.157090067863464355e-01 -5.700509995222091675e-02 -1.655620336532592773e-02 2.487286031246185303e-01 5.899607762694358826e-02 -2.834876999258995056e-02 1.219403296709060669e-01 1.963461488485336304e-01 -2.057638615369796753e-01 -9.923981875181198120e-02 -5.674219503998756409e-02 3.910690844058990479e-01 -2.505523152649402618e-02 -2.715174108743667603e-02 -3.014458715915679932e-01
9.161821007728576660e-02 -1.464408636093139648e-01 -7.751099020242691040e-02 -1.090906187891960144e-01 4.208630919456481934e-01 -2.089144736528396606e-01 -1.896739602088928223e-01 -1.010155901312828064e-01 2.889887616038322449e-02 2.911181561648845673e-02 -7.182191475294530392e-04 -2.171187475323677063e-02 -1.185292825102806091e-01 9.220549464225769043e-02 -4.043934866786003113e-02 1.091482639312744141e-01 2.493036736268550158e-04 -1.319238245487213135e-01 -2.017464041709899902e-01 -1.750384457409381866e-02 -1.638433896005153656e-02 -1.424291580915451050e-01 -6.973976641893386841e-02 2.267498224973678589e-01 4.266906678676605225e-01 -1.663058102130889893e-01 -2.737297117710113525e-01 -3.601843118667602539e-01 1.143988370895385742e-01 3.517029806971549988e-02 6.986544281244277954e-02 -2.796653807163238525e-01
-9.839054197072982788e-02 -7.967273145914077759e-02 4.759142175316810608e-02 4.261197522282600403e-02 3.152124583721160889e-01 -2.054007798433303833e-01 2.601082026958465576e-01 2.085914164781570435e-01 -6.519136577844619751e-02 -2.353087812662124634e-02 -1.967626959085464478e-01 -1.270557194948196411e-01 2.756776213645935059e-01 6.663181632757186890e-02 3.712159767746925354e-02 -2.466642297804355621e-02 -2.509391605854034424e-01 1.302982866764068604e-01 8.488082140684127808e-02 -7.904147356748580933e-02 2.118443101644515991e-01 2.380150929093360901e-02 -1.507578641176223755e-01 3.200493752956390381e-02 -1.043344140052795410e-01 -3.333665430545806885e-01 -1.152244135737419128e-01 -9.204743057489395142e-02 1.753501743078231812e-01 3.425358980894088745e-02 1.505813300609588623e-01 -4.734215438365936279e-01
-1.089226007461547852e-01 -3.387472033500671387e-01 4.992063157260417938e-03 -9.783252328634262085e-02 1.849674731492996216e-01 -3.649594485759735107e-01 1.157852821052074432e-02 6.859374791383743286e-02 -1.663893908262252808e-01 1.105640754103660583e-01 -2.297971211373806000e-02 -2.472376823425292969e-01 -1.163787841796875000e-01 2.937587499618530273e-01 1.858831197023391724e-01 -9.968391060829162598e-02 -4.018425941467285156e-01 1.535250991582870483e-01 1.815539747476577759e-01 7.434912770986557007e-02 1.674670279026031494e-01 -7.391378283500671387e-02 -4.287880659103393555e-02 1.255185753107070923e-01 2.500658333301544189e-01 -1.934232860803604126e-01 -1.376089304685592651e-01 1.146641522645950317e-01 1.225550845265388489e-01 3.063906170427799225e-02 3.669498860836029053e-02 -1.472303122282028198e-01
1.297916471958160400e-01 -9.009973704814910889e-02 -2.654461562633514404e-01 1.987743191421031952e-03 -3.561493381857872009e-02 -3.759158551692962646e-01 -1.242664530873298645e-01 2.416124939918518066e-01 -1.629097163677215576e-01 -1.813646173104643822e-03 1.830641180276870728e-01 1.978404261171817780e-02 2.315119951963424683e-01 9.484907239675521851e-02 1.581046730279922485e-01 1.005287393927574158e-01 1.874435879290103912e-02 9.355901926755905151e-02 -1.453592777252197266e-01 -1.873515993356704712e-01 2.929557263851165771e-01 4.802439361810684204e-02 -2.589948773384094238e-01 2.218832075595855713e-01 1.083028838038444519e-01 -1.067353859543800354e-01 -2.576385140419006348e-01 -1.596336215734481812e-01 -1.689502745866775513e-01 2.230131924152374268e-01 -2.275671213865280151e-01 -1.233035773038864136e-01
4.094713926315307617e-02 -1.646163016557693481e-01 -3.697983622550964355e-01 -3.346495628356933594e-01 6.291234493255615234e-02 -6.408710032701492310e-02 -8.565012365579605103e-02 2.313303649425506592e-01 -2.711208537220954895e-02 -1.115582361817359924e-01 -9.565311484038829803e-03 -2.228845804929733276e-01 2.509114444255828857e-01 1.338035017251968384e-01 -7.718199864029884338e-03 5.240339413285255432e-02 -1.768519431352615356e-01 1.124735772609710693e-01 -1.703063100576400757e-01 -2.008766494691371918e-02 1.598957628011703491e-01 7.396161090582609177e-03 -1.006334125995635986e-01 3.821687996387481689e-01 2.637484967708587646e-01 -3.262796252965927124e-02 -1.903209090232849121e-02 2.702280879020690918e-01 3.269698321819305420e-01 -1.718111522495746613e-02 1.419432833790779114e-02 1.996165327727794647e-02
4.122778400778770447e-02 -6.061987578868865967e-02 -6.208924949169158936e-02 1.651603728532791138e-01 -7.891938090324401855e-02 -3.826561570167541504e-01 9.539506584405899048e-02 -9.314547292888164520e-03 -1.183908730745315552e-01 2.275983691215515137e-01 -1.535330861806869507e-01 -1.688865423202514648e-01 8.285850286483764648e-02 -2.744909226894378662e-01 1.051488742232322693e-01 3.937967121601104736e-03 -2.125131338834762573e-01 1.898286282084882259e-03 -1.483301371335983276e-01 -2.353868484497070312e-01 -1.110391691327095032e-01 1.127465814352035522e-01 -1.560412049293518066e-01 -1.526316404342651367e-01 7.905330508947372437e-02 -1.974905133247375488e-01 -1.221139729022979736e-02 5.374220758676528931e-02 2.126014083623886108e-01 1.715855449438095093e-01 -1.842454671859741211e-01 -4.881790578365325928e-01
5.341181531548500061e-02 -6.824471801519393921e-02 -6.961632519960403442e-02 -1.852797418832778931e-01 1.166499406099319458e-01 -2.267016172409057617e-01 -1.689506918191909790e-01 2.163001894950866699e-01 3.002992458641529083e-02 -1.444593667984008789e-01 1.352005749940872192e-01 1.683476008474826813e-02 -1.069450527429580688e-01 2.433760613203048706e-01 -9.980888664722442627e-02 2.870915234088897705e-01 -2.609593421220779419e-02 2.124110758304595947e-01 -8.496019244194030762e-02 -2.428015470504760742e-01 2.572363615036010742e-01 -9.459295868873596191e-02 6.707573682069778442e-02 -9.308294951915740967e-02 -1.052572503685951233e-01 -3.127804771065711975e-02 -4.505247175693511963e-01 -1.923374980688095093e-01 3.231209516525268555e-02 8.819538354873657227e-02 6.670217961072921753e-02 -3.795403540134429932e-01
-1.253262162208557129e-01 -2.403811067342758179e-01 -4.295607283711433411e-02 1.549749821424484253e-01 -2.781054191291332245e-02 -1.912007629871368408e-01 -1.727102100849151611e-01 2.736601829528808594e-01 -8.619565516710281372e-02 -1.152552217245101929e-01 -2.004214227199554443e-01 -4.058090969920158386e-02 2.608667910099029541e-01 1.950652599334716797e-01 1.674545109272003174e-01 2.458732873201370239e-01 -1.438993811607360840e-01 8.937944471836090088e-02 -3.944141268730163574e-01 1.000812649726867676e-01 1.474417746067047119e-01 2.392020374536514282e-01 -7.357698678970336914e-02 -2.913216650485992432e-01 8.316081017255783081e-03 -1.378392875194549561e-01 -2.490263879299163818e-01 1.095743551850318909e-01 1.732562333345413208e-01 1.155697479844093323e-01 -7.038529962301254272e-03 3.802723065018653870e-02
2.711251080036163330e-01 -2.912488281726837158e-01 2.595926634967327118e-02 -6.772840023040771484e-02 -8.407871425151824951e-02 4.695287719368934631e-02 -3.079652786254882812e-01 2.071693539619445801e-01 -1.689254790544509888e-01 -1.749151647090911865e-01 -7.992102950811386108e-02 -2.884070873260498047e-01 5.373650789260864258e-02 -8.611716330051422119e-02 2.007784843444824219e-01 1.437291055917739868e-01 -2.096896171569824219e-01 -2.234428226947784424e-01 -1.964585185050964355e-01 -2.628269977867603302e-02 5.793011188507080078e-02 2.486821413040161133e-01 -1.459703743457794189e-01 8.521094173192977905e-02 1.144546940922737122e-01 -2.389039471745491028e-02 -3.477755486965179443e-01 -1.871592104434967041e-01 -4.697692021727561951e-02 -2.590320110321044922e-01 -1.687688007950782776e-02 -5.666893720626831055e-02
2.994225323200225830e-01 -2.256192117929458618e-01 -4.005634412169456482e-02 -3.519435226917266846e-01 2.110064029693603516e-01 -1.529657393693923950e-01 9.701213240623474121e-02 1.950040012598037720e-01 -1.209173798561096191e-01 2.237762883305549622e-02 -1.024041231721639633e-02 -1.501324474811553955e-01 -1.359086334705352783e-01 1.728103309869766235e-01 1.021038815379142761e-01 1.784009672701358795e-02 -1.751760095357894897e-01 1.362464129924774170e-01 -1.603959798812866211e-01 -1.072430685162544250e-01 -1.485809236764907837e-01 1.549150645732879639e-01 -6.037490442395210266e-03 6.308183073997497559e-02 -6.772269960492849350e-03 3.367312625050544739e-02 -4.137875735759735107e-01 4.550979658961296082e-02 -4.122206196188926697e-02 1.509982049465179443e-01 2.275074571371078491e-01 -3.667017221450805664e-01
-2.245673984289169312e-01 -8.097454905509948730e-02 1.815239787101745605e-01 -1.362218111753463745e-01 -7.771279662847518921e-02 -2.319205850362777710e-01 5.215541273355484009e-02 1.134755983948707581e-01 1.383353956043720245e-02 -1.738580912351608276e-01 2.237387597560882568e-01 -1.423333585262298584e-02 9.338674694299697876e-02 1.129967272281646729e-01 2.618602104485034943e-02 9.041478484869003296e-02 -1.394968479871749878e-01 5.428092926740646362e-02 -1.917658299207687378e-01 -8.801160752773284912e-02 5.987857654690742493e-02 2.078056186437606812e-01 -3.854342699050903320e-01 7.221426069736480713e-02 4.172861576080322266e-01 -2.097745388746261597e-01 -2.280213125050067902e-02 -1.524485796689987183e-01 2.603840529918670654e-01 -4.868200048804283142e-02 3.958870843052864075e-02 -3.520694077014923096e-01
1.096129342913627625e-01 -1.907052248716354370e-01 -3.254483342170715332e-01 -1.900032311677932739e-01 1.567407548427581787e-01 -3.554935753345489502e-01 1.229970380663871765e-01 5.962507426738739014e-02 -2.192953377962112427e-01 -1.523371040821075439e-01 1.583125069737434387e-02 -3.670249283313751221e-01 1.430256757885217667e-03 -2.231329232454299927e-01 -1.856928467750549316e-01 1.365619152784347534e-01 -8.491980284452438354e-02 2.628987431526184082e-01 -2.732621729373931885e-01 2.217447757720947266e-01 -1.107922196388244629e-02 7.119689136743545532e-02 -3.527960553765296936e-02 4.733223468065261841e-02 1.334722787141799927e-01 4.286513105034828186e-02 1.438222732394933701e-02 -5.712288431823253632e-03 4.999973997473716736e-02 1.859302222728729248e-01 2.225831151008605957e-01 -1.242734566330909729e-01
5.126873776316642761e-02 -4.054228961467742920e-01 -2.340527996420860291e-02 1.216338798403739929e-01 -3.350365161895751953e-02 -1.790538579225540161e-01 2.002116143703460693e-01 -5.739246681332588196e-02 -7.713598012924194336e-02 4.699142277240753174e-02 -8.145096898078918457e-02 3.326496109366416931e-02 -1.105608418583869934e-01 -3.363227471709251404e-02 2.097228020429611206e-01 -3.548456728458404541e-01 1.041457504034042358e-01 3.620113730430603027e-01 -1.391791105270385742e-01 -7.573593407869338989e-02 -1.990233734250068665e-02 -4.638428613543510437e-02 -1.737186163663864136e-01 -2.066299878060817719e-02 1.479293704032897949e-01 -1.224635243415832520e-01 -2.123287469148635864e-01 1.544207334518432617e-02 1.747944205999374390e-01 -1.972180753946304321e-01 -1.213687732815742493e-01 -4.188174605369567871e-01
3.237708806991577148e-01 -7.726021111011505127e-02 -2.066472619771957397e-01 -1.865355074405670166e-01 2.120472490787506104e-01 -2.239335626363754272e-01 -1.223576143383979797e-01 1.473800688982009888e-01 2.308035492897033691e-01 -1.797438263893127441e-01 -1.173178106546401978e-01 1.105020195245742798e-01 5.794600024819374084e-02 1.693571209907531738e-01 1.019173189997673035e-01 2.463895976543426514e-01 -2.037314698100090027e-02 -4.623807594180107117e-02 -6.100080162286758423e-02 4.692479968070983887e-02 -2.288464829325675964e-02 -7.921332865953445435e-02 2.880111522972583771e-02 2.894402295351028442e-02 1.173231005668640137e-02 -3.476719185709953308e-02 -9.621047973632812500e-02 -2.791152596473693848e-01 3.384949862957000732e-01 5.043361335992813110e-02 -2.091761678457260132e-01 -4.459689855575561523e-01
-1.741541177034378052e-01 1.610590964555740356e-01 1.134078111499547958e-02 3.569463267922401428e-02 5.590401589870452881e-02 -1.891727745532989502e-01 4.890067502856254578e-02 1.587153375148773193e-01 1.349472701549530029e-01 -1.976904720067977905e-01 2.465931028127670288e-01 -1.626767516136169434e-01 1.125229448080062866e-01 1.360321193933486938e-01 -2.433182671666145325e-02 1.254810392856597900e-01 3.709928691387176514e-02 -1.601054221391677856e-01 -1.789079010486602783e-01 -6.990611553192138672e-02 1.194762513041496277e-01 2.196791321039199829e-01 -3.290383517742156982e-01 -3.266428411006927490e-02 3.048046827316284180e-01 -2.704263292253017426e-02 -2.377400845289230347e-01 1.153955534100532532e-01 4.477006494998931885e-01 9.827122837305068970e-02 -5.761782638728618622e-03 -2.727539241313934326e-01
1.003211289644241333e-01 -1.759313344955444336e-01 2.356381900608539581e-02 -1.423534154891967773e-01 -2.536781132221221924e-01 -2.248774021863937378e-01 7.447008043527603149e-02 -3.454132750630378723e-02 -1.364637464284896851e-01 -2.456081956624984741e-01 -7.437240332365036011e-02 -9.196363389492034912e-02 1.539581716060638428e-01 -5.058295652270317078e-02 2.173366695642471313e-01 -1.044675260782241821e-01 -2.526745200157165527e-01 2.532165311276912689e-02 -1.211293786764144897e-01 4.285313934087753296e-02 3.980947285890579224e-02 1.645855307579040527e-01 -5.455215647816658020e-02 1.785505563020706177e-01 2.726754546165466309e-02 -2.859821021556854248e-01 6.927806138992309570e-02 1.667457073926925659e-01 7.439418882131576538e-02 1.924007683992385864e-01 1.605674773454666138e-01 -5.578234791755676270e-01
8.921416103839874268e-02 -2.548304200172424316e-01 -3.124686181545257568e-01 -6.769368052482604980e-02 2.894546389579772949e-01 -2.894982695579528809e-01 -1.265416145324707031e-01 -1.608294062316417694e-02 -1.605606824159622192e-01 3.005417287349700928e-01 -6.371860206127166748e-02 -2.208258211612701416e-02 -1.059472262859344482e-01 7.579416781663894653e-02 -1.498398184776306152e-01 1.234127506613731384e-01 -1.542224287986755371e-01 8.716356754302978516e-02 -8.937256410717964172e-03 9.701941907405853271e-02 -6.067830696702003479e-02 -8.532344549894332886e-02 -1.881954371929168701e-01 9.113041311502456665e-02 2.311373949050903320e-01 -1.148385256528854370e-01 -2.077066600322723389e-01 3.527622818946838379e-01 1.045948937535285950e-01 8.426561951637268066e-02 1.212454512715339661e-01 -3.212751448154449463e-01
-8.830586075782775879e-02 -1.277722269296646118e-01 -2.290380448102951050e-01 -3.717623949050903320e-01 -1.609091088175773621e-02 -9.356013685464859009e-02 6.750176846981048584e-02 -1.002456899732351303e-02 1.945557296276092529e-01 -1.915932148694992065e-01 -1.025759428739547729e-01 -2.143001258373260498e-01 4.027498140931129456e-02 -8.097930252552032471e-02 8.401303738355636597e-02 3.577352166175842285e-01 -2.225334048271179199e-01 5.444824323058128357e-02 2.982194125652313232e-01 1.082717627286911011e-01 2.794764339923858643e-01 1.780488491058349609e-01 -7.386197149753570557e-02 2.343515306711196899e-02 1.080504953861236572e-01 -8.478190749883651733e-02 -1.179924234747886658e-01 -1.547513063997030258e-02 1.050713956356048584e-01 2.008801102638244629e-01 2.828683704137802124e-02 -3.783495724201202393e-01
-2.937288284301757812e-01 -2.457288354635238647e-01 4.254920780658721924e-02 -6.383012514561414719e-03 -1.223422214388847351e-01 -3.120888769626617432e-01 2.265335470438003540e-01 2.357014864683151245e-01 -2.060209661722183228e-01 9.042282402515411377e-02 -4.817556217312812805e-02 1.836891658604145050e-02 1.650604158639907837e-01 -1.365707963705062866e-01 8.097048848867416382e-02 2.867860496044158936e-01 -4.775875210762023926e-01 -9.876221418380737305e-02 -3.468812257051467896e-02 -2.638465911149978638e-02 3.359387814998626709e-02 2.974957041442394257e-02 -1.192276254296302795e-01 1.630374491214752197e-01 2.756459265947341919e-02 -3.782857581973075867e-02 -3.047795295715332031e-01 -1.590720936655998230e-02 1.161668524146080017e-01 -1.496792733669281006e-01 1.858611032366752625e-02 -1.736081987619400024e-01
-1.351982802152633667e-01 -2.336654663085937500e-01 -1.748278588056564331e-01 -2.300726324319839478e-01 1.363173425197601318e-01 -3.190118670463562012e-01 -2.646599523723125458e-02 -6.165909394621849060e-02 -1.727214306592941284e-01 7.655236870050430298e-02 -2.749736793339252472e-02 -1.919121891260147095e-01 3.808827698230743408e-01 -1.073662936687469482e-01 -1.186529174447059631e-01 -3.832411393523216248e-02 6.120383366942405701e-02 -6.200962513685226440e-02 -2.089980393648147583e-01 7.450701296329498291e-02 8.038745075464248657e-02 -2.162222117185592651e-01 -6.805262994021177292e-03 -6.005967035889625549e-02 3.075034320354461670e-01 2.130012214183807373e-02 -2.798419296741485596e-01 6.650839745998382568e-02 1.399896889925003052e-01 3.249286115169525146e-01 2.620067819952964783e-02 -2.367394417524337769e-01
-2.137982696294784546e-01 -4.025998413562774658e-01 -1.277464479207992554e-01 -2.579644322395324707e-01 -1.574330776929855347e-02 -2.062445431947708130e-01 -9.253547340631484985e-02 2.327149510383605957e-01 -8.624941855669021606e-02 -1.906914710998535156e-01 -1.228279322385787964e-01 -5.142707750201225281e-02 -2.355159372091293335e-01 -3.867552056908607483e-02 8.541632443666458130e-02 2.471721619367599487e-01 2.827845700085163116e-02 1.844507902860641479e-01 5.516226962208747864e-02 -2.179726809263229370e-01 2.167230993509292603e-01 7.216703146696090698e-02 -2.452629953622817993e-01 -8.967649191617965698e-02 2.388936877250671387e-01 -1.892418116331100464e-01 -1.319171935319900513e-01 -1.325895190238952637e-01 -6.750723719596862793e-02 1.382469832897186279e-01 -2.073218375444412231e-01 -1.291571855545043945e-01
-2.202430367469787598e-01 -1.169234514236450195e-01 -4.195510149002075195e-01 1.608696579933166504e-02 -1.683316975831985474e-01 -1.258904039859771729e-01 1.444553136825561523e-01 8.145045489072799683e-02 -1.719362884759902954e-01 -3.641197085380554199e-02 -3.141836822032928467e-02 -3.918000683188438416e-02 1.224529147148132324e-01 -4.323830455541610718e-02 1.998611092567443848e-01 3.229189515113830566e-01 -2.125507891178131104e-01 -8.245091885328292847e-02 -2.046873271465301514e-01 1.706397533416748047e-02 2.277519181370735168e-02 -4.942149855196475983e-03 -3.191172778606414795e-01 9.989984333515167236e-02 -8.331128209829330444e-02 -8.423043787479400635e-02 -3.226611018180847168e-01 7.567163556814193726e-02 3.429965376853942871e-01 4.770962893962860107e-02 -1.899004429578781128e-01 -9.475833922624588013e-02
6.240897253155708313e-02 -2.569114863872528076e-01 1.284898221492767334e-01 -2.131153792142868042e-01 4.233990907669067383e-01 -2.559222579002380371e-01 -1.717233061790466309e-01 -9.572685509920120239e-02 -2.534831315279006958e-02 1.127918586134910583e-01 -1.056896001100540161e-01 4.053101316094398499e-02 2.965852059423923492e-02 3.035939335823059082e-01 2.959802448749542236e-01 5.366367101669311523e-02 4.523739963769912720e-02 3.269884884357452393e-01 -2.060986012220382690e-01 3.144148364663124084e-02 -3.152083605527877808e-02 8.490877598524093628e-02 1.721006631851196289e-01 5.430920049548149109e-02 1.544733345508575439e-01 -2.473609447479248047e-01 -1.815996468067169189e-01 1.236798465251922607e-01 9.403885155916213989e-02 -1.724450141191482544e-01 3.525119647383689880e-02 -9.325055778026580811e-02
-2.587151527404785156e-01 -2.150472253561019897e-01 -4.650011286139488220e-02 -3.494256436824798584e-01 2.146798968315124512e-01 -2.143470197916030884e-01 -1.036545485258102417e-01 -2.982558868825435638e-02 -1.805342361330986023e-02 3.625390827655792236e-01 2.607675082981586456e-02 4.796639829874038696e-02 -3.753653913736343384e-02 1.096167713403701782e-01 2.566833198070526123e-01 1.142173260450363159e-02 1.449647545814514160e-01 2.455576509237289429e-01 2.330452017486095428e-02 -1.307792961597442627e-01 1.789849549531936646e-01 3.027855418622493744e-02 5.334979668259620667e-02 -8.697421103715896606e-02 2.406119257211685181e-01 -3.675715997815132141e-02 -1.743498295545578003e-01 -1.136886402964591980e-01 9.328190237283706665e-02 -1.749050766229629517e-01 1.998760849237442017e-01 -3.472422361373901367e-01
-4.373678192496299744e-02 -2.684489488601684570e-01 -3.273008167743682861e-01 -2.346456497907638550e-01 2.007516324520111084e-01 -1.425197869539260864e-01 -1.516941338777542114e-01 -2.727872878313064575e-02 -1.733111441135406494e-01 -2.500525116920471191e-01 1.024746373295783997e-01 -1.370137780904769897e-01 1.435626000165939331e-01 -7.173416018486022949e-02 -1.232189834117889404e-01 3.622122704982757568e-01 1.816287338733673096e-01 -5.388472601771354675e-02 -1.344038397073745728e-01 -1.732342392206192017e-01 6.243686191737651825e-03 3.614861145615577698e-02 1.006038933992385864e-01 4.669076949357986450e-02 1.906202435493469238e-01 2.737815678119659424e-02 -2.305997610092163086e-01 1.131609901785850525e-01 1.764932423830032349e-01 2.521439790725708008e-01 3.855575621128082275e-02 -2.976603507995605469e-01
2.514604926109313965e-01 -1.886448636651039124e-02 -1.569110602140426636e-01 -3.448573350906372070e-01 2.367619276046752930e-01 -1.008961498737335205e-01 3.545746579766273499e-02 3.839211761951446533e-01 6.994167808443307877e-03 -1.652112305164337158e-01 -8.614166080951690674e-02 -4.172435998916625977e-01 2.704756855964660645e-01 3.787014633417129517e-03 -8.736843615770339966e-02 -7.710159569978713989e-02 -6.991478800773620605e-02 1.761664450168609619e-01 -7.130320370197296143e-02 -9.906006604433059692e-02 1.205581575632095337e-01 -7.798004895448684692e-02 -7.126261293888092041e-02 -1.788942143321037292e-02 -2.589371055364608765e-02 -1.785152554512023926e-01 -3.465313697233796120e-03 -7.410243153572082520e-02 3.342452347278594971e-01 -6.178219243884086609e-02 1.447663456201553345e-01 -1.760707646608352661e-01
-2.003777474164962769e-01 -1.951749809086322784e-02 -3.095074594020843506e-01 2.018629200756549835e-02 2.229905873537063599e-01 -1.113336235284805298e-01 -3.629581928253173828e-01 1.337841004133224487e-01 1.041478011757135391e-02 -7.925087958574295044e-02 -1.810890436172485352e-01 -5.575663223862648010e-02 1.428879611194133759e-02 1.168027073144912720e-01 9.518912434577941895e-02 -1.533834189176559448e-01 -6.386470049619674683e-03 3.888750076293945312e-01 -2.481128126382827759e-01 -2.752551063895225525e-02 2.824237942695617676e-01 2.057496309280395508e-01 -2.292244583368301392e-01 2.565645053982734680e-02 8.789623528718948364e-02 -1.592746376991271973e-01 -9.220248460769653320e-02 1.378847062587738037e-01 2.237640917301177979e-01 5.881543084979057312e-02 1.286614090204238892e-01 -2.078739404678344727e-01
-1.980662643909454346e-01 -1.196898072957992554e-01 4.794263094663619995e-02 -3.837642818689346313e-02 4.192326683551073074e-03 -1.750877648591995239e-01 7.407329976558685303e-02 3.980077207088470459e-01 -8.349075168371200562e-02 5.491873621940612793e-02 1.767729595303535461e-02 -3.753815889358520508e-01 3.239803314208984375e-01 -2.456648088991641998e-02 2.965757846832275391e-01 1.818542331457138062e-01 -2.168040424585342407e-01 1.027941033244132996e-01 -1.185310482978820801e-01 -1.841114461421966553e-01 1.217302680015563965e-01 -6.753024458885192871e-02 -1.780477911233901978e-01 -7.069604843854904175e-02 -1.211842596530914307e-01 -7.447469234466552734e-02 1.194907911121845245e-02 -1.384858340024948120e-01 2.725187242031097412e-01 2.251307517290115356e-01 1.205968111753463745e-01 -1.722063720226287842e-01
-1.152830272912979126e-01 -3.582605719566345215e-01 -9.143226593732833862e-02 -1.443192921578884125e-02 1.261482387781143188e-02 -3.351936936378479004e-01 2.614648081362247467e-02 4.633446037769317627e-02 8.036619424819946289e-02 3.358741849660873413e-02 -2.165897935628890991e-01 9.176577627658843994e-02 -3.147565722465515137e-01 1.215907558798789978e-01 9.431769698858261108e-02 3.942191004753112793e-01 -1.796362102031707764e-01 1.220990493893623352e-01 1.069685667753219604e-01 -2.334686070680618286e-01 -2.148089371621608734e-02 2.319369092583656311e-02 1.300222873687744141e-01 -1.783268339931964874e-02 1.665425449609756470e-01 -1.249015629291534424e-01 -3.080072700977325439e-01 -1.260312646627426147e-01 2.426538020372390747e-01 -7.906825281679630280e-03 -5.122142657637596130e-02 -2.153150886297225952e-01
1.963882595300674438e-01 -2.388947755098342896e-01 -2.003882080316543579e-03 -2.192913889884948730e-01 1.043903753161430359e-01 -1.479097306728363037e-01 -1.152788624167442322e-01 -2.884218394756317139e-01 -3.454076945781707764e-01 1.253670603036880493e-01 -2.013561427593231201e-01 -9.638880938291549683e-02 5.673350021243095398e-02 -9.155238978564739227e-03 1.532343327999114990e-01 -8.986819535493850708e-02 -1.526154298335313797e-02 3.301329910755157471e-01 -1.337825357913970947e-01 -1.111795529723167419e-01 1.031800657510757446e-01 4.113997891545295715e-02 3.485962981358170509e-03 -1.020060703158378601e-01 1.506175994873046875e-01 -1.228688657283782959e-02 -3.595873415470123291e-01 -2.689929120242595673e-02 1.244833916425704956e-01 1.349813193082809448e-01 3.668177425861358643e-01 -1.546908915042877197e-01
1.178973820060491562e-02 -1.286085844039916992e-01 -2.024283818900585175e-02 1.384863704442977905e-01 2.292928099632263184e-01 -2.961791157722473145e-01 9.008806943893432617e-02 -1.032424531877040863e-02 -9.331107139587402344e-02 1.227143481373786926e-01 -9.147846698760986328e-02 -9.045575745403766632e-03 -7.343346625566482544e-02 2.704992592334747314e-01 9.140866249799728394e-02 1.607024669647216797e-01 -4.555838406085968018e-01 -1.424350403249263763e-02 -2.840076386928558350e-01 -2.481747120618820190e-01 -2.283667400479316711e-02 1.316518932580947876e-01 1.948587298393249512e-01 1.535762697458267212e-01 1.275090426206588745e-01 -1.003771349787712097e-01 -2.406713813543319702e-01 -4.685095700551755726e-05 1.839175671339035034e-01 -2.371334880590438843e-01 9.972898662090301514e-02 -2.378517985343933105e-01
-1.095548793673515320e-01 -9.519479423761367798e-02 -2.158952802419662476e-01 1.651158556342124939e-03 2.886899709701538086e-01 -6.565093994140625000e-02 -3.255594968795776367e-01 1.846645921468734741e-01 -9.988904744386672974e-02 -1.125639304518699646e-01 -1.287799179553985596e-01 1.429408881813287735e-02 -2.577055059373378754e-02 -1.917951041832566261e-03 1.856252998113632202e-01 -2.583201527595520020e-01 -1.132345274090766907e-01 3.006811439990997314e-01 -1.375049948692321777e-01 -1.133641228079795837e-01 1.991298198699951172e-01 1.830775290727615356e-01 -1.685571670532226562e-01 -1.637604087591171265e-01 1.801933497190475464e-01 -2.926856875419616699e-01 -1.033935248851776123e-01 2.067910432815551758e-01 2.049724161624908447e-01 -1.032504588365554810e-01 1.474783420562744141e-01 -2.321388721466064453e-01
-3.141397237777709961e-01 -5.036423802375793457e-01 -2.354246675968170166e-01 4.174078628420829773e-02 6.626069545745849609e-02 -4.732484519481658936e-01 -5.411370191723108292e-03 1.125924661755561829e-01 7.500452548265457153e-02 6.288922578096389771e-02 -2.045280486345291138e-01 -1.217972487211227417e-02 -1.593441218137741089e-01 5.979817733168601990e-02 2.386147528886795044e-01 4.411707818508148193e-02 -7.843815535306930542e-02 5.924886465072631836e-02 2.827433310449123383e-02 -2.513190209865570068e-01 8.579293638467788696e-02 2.269304692745208740e-01 -1.967461593449115753e-02 -7.024996727705001831e-02 9.095370769500732422e-02 9.953524917364120483e-02 -1.108849421143531799e-01 -4.643973428755998611e-03 1.115186065435409546e-01 -6.631822139024734497e-02 1.464786082506179810e-01 -5.857594311237335205e-02
5.169311165809631348e-02 -6.369397789239883423e-02 -7.010670751333236694e-02 -5.941090360283851624e-02 -1.003150939941406250e-01 -3.467624485492706299e-01 -5.436035618185997009e-02 1.667750775814056396e-01 1.088522598147392273e-01 -1.615805774927139282e-01 -6.542964279651641846e-02 1.894257776439189911e-02 2.286098301410675049e-01 -1.154602505266666412e-03 3.352515697479248047e-01 1.342275440692901611e-01 -1.538749337196350098e-01 -6.476497277617454529e-03 -5.268507823348045349e-02 -4.993186593055725098e-01 1.002481579780578613e-01 -2.658665478229522705e-01 -1.384766399860382080e-01 -1.404797136783599854e-01 2.914449758827686310e-02 -1.685009747743606567e-01 -3.416422605514526367e-01 -2.389494515955448151e-02 3.554237261414527893e-02 3.846773877739906311e-02 -5.745578184723854065e-02 -2.245947271585464478e-01
2.292578071355819702e-01 -2.636103034019470215e-01 -7.499659806489944458e-02 -2.396329790353775024e-01 9.117168933153152466e-02 -1.667824238538742065e-01 -1.219698786735534668e-01 2.166729569435119629e-01 -2.580248415470123291e-01 1.678270548582077026e-01 -2.678979188203811646e-02 -1.175251230597496033e-01 -8.856009691953659058e-02 1.782068163156509399e-01 -1.533910781145095825e-01 9.850043058395385742e-02 -1.266263052821159363e-02 8.252871781587600708e-02 -2.191329002380371094e-01 2.422447502613067627e-01 -2.215538173913955688e-01 1.939424872398376465e-01 -2.512679100036621094e-01 1.451015751808881760e-02 1.438189595937728882e-01 5.847141891717910767e-02 -3.383632302284240723e-01 1.427238881587982178e-01 1.425105333328247070e-01 4.138517007231712341e-02 1.147099211812019348e-01 -2.774591445922851562e-01
4.230699315667152405e-02 -6.663835048675537109e-02 -3.440078794956207275e-01 2.271401733160018921e-01 -2.282409667968750000e-01 -3.049802482128143311e-01 -1.618545800447463989e-01 1.519133746623992920e-01 -3.620843887329101562e-01 -2.184625715017318726e-01 9.921287186443805695e-03 -3.323414595797657967e-03 6.042576208710670471e-02 -5.941214039921760559e-02 -1.800938509404659271e-03 1.683403104543685913e-01 -2.634461224079132080e-02 6.591138243675231934e-02 8.974583819508552551e-03 -1.501598507165908813e-01 1.553136110305786133e-01 1.890530139207839966e-01 -2.286085039377212524e-01 -6.515538692474365234e-02 -3.120900504291057587e-02 -1.583431661128997803e-02 -2.707772552967071533e-01 2.120144069194793701e-01 2.136442065238952637e-02 3.618215769529342651e-02 -1.553246378898620605e-01 -3.543544411659240723e-01
-1.013496052473783493e-02 -3.302401676774024963e-02 -2.754453420639038086e-01 -3.454357087612152100e-01 3.876767586916685104e-03 -2.237711846828460693e-01 -1.728148758411407471e-01 1.573542654514312744e-01 -8.039144449867308140e-04 2.447372861206531525e-02 1.828536987304687500e-01 -1.610624939203262329e-01 2.102278172969818115e-02 4.116656780242919922e-01 5.324180796742439270e-02 2.080710977315902710e-01 9.497156739234924316e-02 1.824662685394287109e-01 -3.768311068415641785e-02 3.707763552665710449e-02 9.533467143774032593e-02 4.575199633836746216e-02 -1.406508684158325195e-02 -2.019272297620773315e-01 -1.031923815608024597e-01 1.338661462068557739e-02 -3.615893125534057617e-01 -1.020892709493637085e-01 2.089585363864898682e-01 1.666095666587352753e-02 2.579839825630187988e-01 -2.512470483779907227e-01
-2.350429631769657135e-02 -8.049301058053970337e-02 -8.359917253255844116e-02 1.275680810213088989e-01 1.341887116432189941e-01 -2.224600464105606079e-01 -1.490256488323211670e-01 5.088638141751289368e-02 -4.325511679053306580e-02 -1.197452992200851440e-01 3.347444832324981689e-01 -9.414268285036087036e-02 3.198634386062622070e-01 3.513717949390411377e-01 1.216209009289741516e-01 2.236959785223007202e-01 -1.639091819524765015e-01 -9.198760241270065308e-02 -7.530917227268218994e-02 2.096593976020812988e-01 2.046656459569931030e-01 2.776481583714485168e-02 -2.177721820771694183e-02 -7.660865783691406250e-02 4.904305562376976013e-02 6.522969156503677368e-02 -1.755208671092987061e-01 4.799756407737731934e-02 4.271467924118041992e-01 1.678123623132705688e-01 2.336540259420871735e-03 -2.555949985980987549e-01
1.254407912492752075e-01 -1.265502274036407471e-01 -7.646268606185913086e-02 -1.752620935440063477e-02 -2.984886057674884796e-02 -4.354699980467557907e-03 -3.399527817964553833e-02 2.602422237396240234e-01 -4.431704804301261902e-02 -4.499895125627517700e-02 -1.986527591943740845e-01 -4.216086268424987793e-01 2.391110546886920929e-02 1.110633090138435364e-01 1.825318783521652222e-01 -2.662178874015808105e-02 -1.875026375055313110e-01 3.103284537792205811e-02 -4.773102402687072754e-01 3.550542518496513367e-02 -9.148941189050674438e-02 2.544758021831512451e-01 5.347162485122680664e-02 -1.039008200168609619e-01 1.004492565989494324e-01 -1.436782181262969971e-01 6.180295348167419434e-02 2.554739415645599365e-01 2.363204061985015869e-01 1.512716524302959442e-02 -1.079787760972976685e-01 -3.234515190124511719e-01
1.191717535257339478e-01 -1.124124303460121155e-01 -3.378102183341979980e-02 -1.275604814291000366e-01 1.251169294118881226e-01 -2.931728661060333252e-01 1.062711402773857117e-01 -8.341837674379348755e-03 -5.336068570613861084e-02 2.987354397773742676e-01 -9.527757763862609863e-02 -1.578944921493530273e-01 -1.264519244432449341e-01 2.608840763568878174e-01 1.501278430223464966e-01 1.451522409915924072e-01 -3.879294991493225098e-01 9.783941507339477539e-02 -1.209968999028205872e-01 -3.570672273635864258e-01 3.021968714892864227e-02 1.965994089841842651e-01 2.788243256509304047e-02 1.255750209093093872e-01 2.365483641624450684e-01 -1.118691731244325638e-02 -1.338490545749664307e-01 1.741106994450092316e-02 2.801257669925689697e-01 -2.078137844800949097e-01 -5.727359652519226074e-02 -1.774204224348068237e-01
1.107642333954572678e-02 -4.042164385318756104e-01 -3.839268386363983154e-01 -4.013806879520416260e-01 1.775733381509780884e-01 -2.311976701021194458e-01 -5.808269605040550232e-02 4.514481406658887863e-03 4.737577587366104126e-02 -7.395748049020767212e-02 3.829192370176315308e-02 -3.105422854423522949e-02 2.169234007596969604e-01 2.661834843456745148e-02 -8.907940983772277832e-02 2.226324081420898438e-01 -7.858960330486297607e-02 1.388630121946334839e-01 -2.308199927210807800e-02 -1.752988100051879883e-01 3.245827183127403259e-02 2.528119683265686035e-01 -4.791810363531112671e-02 8.523217588663101196e-02 2.004361897706985474e-01 6.640152633190155029e-02 -1.251399964094161987e-01 -1.050852164626121521e-01 2.502765953540802002e-01 2.185398340225219727e-01 6.763748079538345337e-02 -8.174831420183181763e-02
-1.127137988805770874e-01 -1.350253671407699585e-01 1.553852856159210205e-01 -1.911775916814804077e-01 -1.468908507376909256e-02 -2.492460310459136963e-01 6.575055420398712158e-02 8.745861798524856567e-02 8.303301408886909485e-03 -2.207898050546646118e-01 2.326767444610595703e-01 -1.566702127456665039e-01 7.877603173255920410e-02 1.342671662569046021e-01 3.017490208148956299e-01 -6.089758127927780151e-02 1.925780028104782104e-01 -7.964102178812026978e-02 -5.123508349061012268e-02 -1.030481532216072083e-01 3.709339350461959839e-02 2.455837428569793701e-01 -3.815192878246307373e-01 1.153885349631309509e-01 2.184010148048400879e-01 -1.713148206472396851e-01 -1.536827981472015381e-01 -9.385343641042709351e-02 3.680362701416015625e-01 1.298671513795852661e-01 -1.542735993862152100e-01 -1.572911441326141357e-01
-1.645754277706146240e-01 -1.618499904870986938e-01 -4.176664054393768311e-01 -5.391296744346618652e-02 1.554338932037353516e-01 -2.313676849007606506e-02 -3.109419047832489014e-01 2.302177697420120239e-01 -2.541944617405533791e-03 -1.177214831113815308e-01 -1.673674881458282471e-01 -9.275538846850395203e-03 1.289399117231369019e-01 4.472639411687850952e-02 1.132287681102752686e-01 -1.941386759281158447e-01 -1.116273626685142517e-01 3.598552346229553223e-01 -1.779341846704483032e-01 -4.479095339775085449e-02 2.274214476346969604e-01 1.438577771186828613e-01 -2.264190465211868286e-01 -4.006217047572135925e-02 3.661744669079780579e-02 -1.107989400625228882e-01 -8.209715038537979126e-02 1.041948571801185608e-01 2.308469265699386597e-01 -5.096771195530891418e-02 1.893654614686965942e-01 -2.449854016304016113e-01
-1.857924312353134155e-01 -1.256759315729141235e-01 -3.880565464496612549e-01 -3.416483523324131966e-03 -2.030710875988006592e-01 6.465664599090814590e-03 3.653024137020111084e-02 -2.674677968025207520e-02 -1.447088420391082764e-01 7.638848572969436646e-02 1.010333187878131866e-02 -1.279134303331375122e-01 3.575218841433525085e-02 -6.388964504003524780e-02 2.316275238990783691e-01 1.168925613164901733e-01 -1.462126672267913818e-01 9.132870472967624664e-03 -2.447681576013565063e-01 1.677759885787963867e-01 -3.081919066607952118e-02 2.153294235467910767e-01 -3.839435577392578125e-01 1.244314685463905334e-01 1.798410341143608093e-02 -6.683099269866943359e-02 -2.860643565654754639e-01 1.124633848667144775e-01 3.411520421504974365e-01 -4.222548007965087891e-02 -2.733887135982513428e-01 -1.671186089515686035e-01
-1.150356489233672619e-03 -1.749687194824218750e-01 6.829165667295455933e-02 3.844912350177764893e-02 -7.232504338026046753e-02 -3.104852437973022461e-01 -2.490453720092773438e-01 -1.701349616050720215e-01 8.459760993719100952e-02 -2.454780340194702148e-01 -1.616331636905670166e-01 -2.009867429733276367e-01 2.435451000928878784e-01 3.063271939754486084e-01 9.419616311788558960e-02 2.174579799175262451e-01 2.215045690536499023e-01 7.180647552013397217e-02 -1.711792647838592529e-01 -6.271235179156064987e-03 1.483193784952163696e-01 2.231042236089706421e-01 -8.218009024858474731e-02 1.982045173645019531e-02 1.194891780614852905e-01 1.247837394475936890e-01 -6.157648749649524689e-04 4.370051249861717224e-02 -9.410505741834640503e-02 -2.747869305312633514e-02 1.048606112599372864e-01 -4.610253572463989258e-01
8.017026633024215698e-02 -1.569094061851501465e-01 -2.212027460336685181e-01 -2.929905652999877930e-01 9.966783225536346436e-02 1.138891209848225117e-03 -1.487208008766174316e-01 -1.304688602685928345e-01 -3.612187504768371582e-02 1.797481477260589600e-01 -5.689626932144165039e-02 -1.661717519164085388e-02 1.245750933885574341e-01 1.593378782272338867e-01 -1.690384447574615479e-01 2.710263244807720184e-02 -2.396452575922012329e-01 2.761443555355072021e-01 1.976939886808395386e-01 -9.108953177928924561e-02 2.176152616739273071e-01 1.258418262004852295e-01 -3.996886685490608215e-02 5.385434255003929138e-02 -8.758638054132461548e-02 -9.217331185936927795e-03 -3.429849147796630859e-01 1.590174436569213867e-01 1.580476164817810059e-01 -5.802080407738685608e-02 -1.051487475633621216e-01 -4.887947142124176025e-01
1.104367002844810486e-01 -9.857557713985443115e-03 3.477307409048080444e-02 -2.690556347370147705e-01 -2.937134802341461182e-01 -3.158190846443176270e-01 -3.828394412994384766e-02 1.216406449675559998e-01 1.211699545383453369e-01 6.596179306507110596e-02 -1.700814962387084961e-01 -9.214770980179309845e-04 1.107550412416458130e-01 -2.170764142647385597e-03 2.345588244497776031e-02 2.988609671592712402e-01 -7.414430379867553711e-02 2.858422100543975830e-01 -5.781549960374832153e-02 1.856018751859664917e-01 2.332174181938171387e-01 3.201926052570343018e-01 -3.010835498571395874e-02 1.320529133081436157e-01 1.182014346122741699e-01 -3.937096893787384033e-02 -3.321676850318908691e-01 -1.336762905120849609e-01 1.771714538335800171e-01 -2.661249041557312012e-01 2.204305306077003479e-02 -1.227096840739250183e-01
1.263766735792160034e-01 -1.788216084241867065e-01 -2.203740030527114868e-01 -1.678714007139205933e-01 -8.471972495317459106e-02 -1.018173918128013611e-01 -1.964636445045471191e-01 -1.642275899648666382e-01 -9.530833363533020020e-02 -2.208242192864418030e-02 -6.852330267429351807e-02 -3.202776014804840088e-01 4.212040007114410400e-01 1.580729782581329346e-01 7.885301113128662109e-02 6.757718324661254883e-02 -2.274057418107986450e-01 2.439057230949401855e-01 -1.113562956452369690e-01 2.487912476062774658e-01 -1.188772991299629211e-01 -3.188140317797660828e-02 -1.554274111986160278e-01 2.549916505813598633e-01 2.680181525647640228e-02 -1.681603193283081055e-01 -4.658108949661254883e-02 -8.249105513095855713e-02 3.011853098869323730e-01 7.316773291677236557e-03 -1.624463871121406555e-02 -2.081736475229263306e-01
3.013481386005878448e-02 -1.029533520340919495e-01 -1.674031168222427368e-01 1.744004487991333008e-01 -1.885219812393188477e-01 -3.589918613433837891e-01 -5.743827670812606812e-02 1.656843870878219604e-01 -1.256786137819290161e-01 -1.600392162799835205e-01 1.963125467300415039e-01 1.737167313694953918e-02 2.348382174968719482e-01 1.714345812797546387e-02 2.163167297840118408e-02 1.322195678949356079e-01 7.188210636377334595e-02 9.532209485769271851e-03 -8.890234678983688354e-02 -3.038622736930847168e-01 2.394166737794876099e-01 8.316969871520996094e-02 -1.008964851498603821e-01 2.061973214149475098e-01 4.141784086823463440e-02 2.919310517609119415e-02 -4.866563081741333008e-01 -1.218795999884605408e-01 1.167774647474288940e-01 1.884565502405166626e-01 -1.081960350275039673e-01 -2.090489864349365234e-01
-1.811410039663314819e-01 -2.421648651361465454e-01 -1.992121040821075439e-01 -5.735179036855697632e-02 9.579180181026458740e-02 -1.771157681941986084e-01 2.082246355712413788e-02 -3.748927637934684753e-02 -2.206185460090637207e-01 2.967025898396968842e-02 3.331797569990158081e-02 -4.031225666403770447e-02 1.164149865508079529e-01 -1.297790110111236572e-01 1.822273135185241699e-01 8.362006396055221558e-02 1.050489116460084915e-02 1.359868198633193970e-01 -5.179942250251770020e-01 -1.519712898880243301e-02 3.183702528476715088e-01 3.132591843605041504e-01 -2.861273586750030518e-01 -1.230944041162729263e-02 1.219917535781860352e-01 -1.076794601976871490e-02 9.153112024068832397e-02 2.375873923301696777e-01 1.777142882347106934e-01 3.104693442583084106e-02 1.773993484675884247e-02 -1.376749873161315918e-01
-1.227414980530738831e-01 -9.835352748632431030e-02 -2.817594707012176514e-01 1.360175851732492447e-02 1.873140186071395874e-01 1.361103728413581848e-02 -2.278486490249633789e-01 1.300830543041229248e-01 -2.756106480956077576e-02 -2.523575909435749054e-02 -1.277812868356704712e-01 -8.277937769889831543e-02 -6.174007803201675415e-02 -3.464436531066894531e-02 2.181318253278732300e-01 -2.754850089550018311e-01 -2.857276704162359238e-03 2.377711385488510132e-01 -2.482213824987411499e-01 -7.870245724916458130e-02 2.634882330894470215e-01 2.263320423662662506e-02 -1.353591084480285645e-01 -1.355077475309371948e-01 1.944029480218887329e-01 -2.629408538341522217e-01 -8.344660699367523193e-02 1.147403493523597717e-01 3.312035202980041504e-01 1.333911810070276260e-02 2.452926039695739746e-01 -3.323276340961456299e-01
-2.772552706301212311e-02 -4.271341562271118164e-01 -5.391305312514305115e-02 -1.135644912719726562e-01 2.442891523241996765e-02 -2.880006730556488037e-01 -1.696510165929794312e-01 -3.944566845893859863e-02 -3.344380557537078857e-01 7.152327895164489746e-02 -9.976655244827270508e-02 4.061358980834484100e-03 -9.836786240339279175e-02 2.195446342229843140e-01 -5.068619921803474426e-02 1.203168649226427078e-02 -2.365127801895141602e-01 1.941162049770355225e-01 -2.802142687141895294e-02 5.614522844552993774e-02 -1.196203157305717468e-01 2.793449908494949341e-02 -2.661016285419464111e-01 2.981472909450531006e-01 3.297229707241058350e-01 -6.537153571844100952e-02 -1.083954721689224243e-01 1.916160285472869873e-01 8.547929674386978149e-02 5.252346768975257874e-02 1.156314462423324585e-01 -2.057668566703796387e-01
-1.146895363926887512e-01 -5.830469354987144470e-02 -2.037292569875717163e-01 -8.099640160799026489e-02 -6.775599718093872070e-02 -1.353208869695663452e-01 1.026990860700607300e-01 -1.493716239929199219e-01 -1.456453651189804077e-01 5.167946964502334595e-02 -1.222498565912246704e-01 -2.734010517597198486e-01 -1.952014714479446411e-01 -1.946253031492233276e-01 2.285318076610565186e-01 3.014894723892211914e-01 -1.104350835084915161e-01 8.147975057363510132e-02 -1.384243071079254150e-01 -5.768439732491970062e-03 2.602133452892303467e-01 -7.384031265974044800e-02 -1.762796938419342041e-01 1.920195296406745911e-02 -1.492976993322372437e-01 -9.489320218563079834e-02 -6.606501340866088867e-02 4.493324086070060730e-03 3.808283209800720215e-01 -1.213784515857696533e-01 -1.726657599210739136e-01 -4.231381416320800781e-01
-5.847073160111904144e-03 -1.059409081935882568e-01 -1.628939062356948853e-01 1.201629489660263062e-01 4.014227911829948425e-02 -5.063526332378387451e-02 -1.524369567632675171e-01 3.347839042544364929e-02 -1.417518705129623413e-01 2.408731961622834206e-03 1.943133175373077393e-01 -3.761658445000648499e-02 2.846475839614868164e-01 1.683137379586696625e-02 -3.356689959764480591e-02 4.917965456843376160e-02 -1.728368848562240601e-01 5.670367274433374405e-03 -2.805096805095672607e-01 -2.733677998185157776e-02 3.824563920497894287e-01 1.648130267858505249e-01 6.966122984886169434e-02 -2.374920994043350220e-01 3.567044436931610107e-01 -3.207897022366523743e-02 -3.216495215892791748e-01 1.718064993619918823e-01 2.907748818397521973e-01 1.015079841017723083e-01 -5.620996654033660889e-02 -2.680021822452545166e-01
2.917068898677825928e-01 -1.995329409837722778e-01 -2.276794761419296265e-01 -9.032756090164184570e-02 -1.703832149505615234e-01 -1.283363550901412964e-01 -1.011291965842247009e-01 2.169976979494094849e-01 -1.260846555233001709e-01 -1.144181042909622192e-01 2.391120046377182007e-02 -3.846418559551239014e-01 2.162554115056991577e-01 -2.820097208023071289e-01 1.721643209457397461e-01 3.336704522371292114e-02 -8.368434756994247437e-02 -2.968385629355907440e-02 -1.998772174119949341e-01 4.982559382915496826e-02 9.172611683607101440e-02 -2.083287239074707031e-01 -6.408246606588363647e-02 -7.309500128030776978e-02 -1.362743508070707321e-02 4.736995324492454529e-02 -1.786925047636032104e-01 4.046798869967460632e-02 1.949481219053268433e-01 1.712541133165359497e-01 2.702090740203857422e-01 -2.996590137481689453e-01
1.792275160551071167e-01 -1.999226063489913940e-01 -6.234100461006164551e-02 -2.617509365081787109e-01 -7.600769400596618652e-02 -2.450708486139774323e-02 -2.522342465817928314e-02 -4.083270207047462463e-02 -1.404894292354583740e-01 -1.519738323986530304e-02 -1.783408783376216888e-02 -3.999832570552825928e-01 3.028571605682373047e-01 2.725099623203277588e-01 3.556092083454132080e-01 -8.436688035726547241e-02 -4.220165312290191650e-02 7.993028312921524048e-02 -2.281844019889831543e-01 5.181646719574928284e-02 9.288983792066574097e-02 -2.079945653676986694e-01 -1.029582545161247253e-01 1.562320590019226074e-01 1.012048944830894470e-01 -2.872597873210906982e-01 -1.983062550425529480e-02 8.657688647508621216e-02 2.194188088178634644e-01 6.528055667877197266e-02 2.654209733009338379e-02 -2.518184781074523926e-01
-4.738472402095794678e-03 -4.168280065059661865e-01 -1.197748482227325439e-01 -2.311287373304367065e-01 2.372010350227355957e-01 -1.890624016523361206e-01 6.589590106159448624e-03 8.404372632503509521e-02 -8.470427244901657104e-02 1.022286191582679749e-01 -1.452509909868240356e-01 -1.817656904458999634e-01 -1.251121759414672852e-01 6.528323143720626831e-02 1.032779291272163391e-01 1.515762656927108765e-01 -2.652803957462310791e-01 -1.041882187128067017e-01 -1.706748902797698975e-01 -5.777190998196601868e-02 -1.707855612039566040e-01 1.833704411983489990e-01 3.236277028918266296e-02 3.590246289968490601e-02 7.945035398006439209e-02 9.249667078256607056e-02 -3.326328098773956299e-01 -9.416595101356506348e-02 -3.042604923248291016e-01 7.958043366670608521e-02 9.327442198991775513e-02 -3.364795744419097900e-01
-6.803503632545471191e-02 -2.728299796581268311e-01 1.453576609492301941e-02 -3.155862092971801758e-01 -2.632364397868514061e-03 -1.665044575929641724e-01 -7.239966839551925659e-02 -1.955094188451766968e-01 -3.764073848724365234e-01 -2.067892551422119141e-01 -1.250890642404556274e-01 -1.836986392736434937e-01 2.383031100034713745e-01 1.306576430797576904e-01 2.460144609212875366e-01 -3.882435709238052368e-02 -6.458430737257003784e-02 -1.479132845997810364e-02 -3.603037297725677490e-01 1.073826327919960022e-01 2.064420580863952637e-01 -1.472371965646743774e-01 -2.817860059440135956e-02 7.647289428859949112e-03 2.374983131885528564e-01 8.452190458774566650e-02 -7.769258227199316025e-04 -2.078314870595932007e-01 1.523367464542388916e-01 1.381132900714874268e-01 1.568723283708095551e-02 -1.415797472000122070e-01
1.415190398693084717e-01 -1.782950907945632935e-01 -1.847447454929351807e-01 -1.639553755521774292e-01 8.639185130596160889e-02 -2.758739292621612549e-01 8.710548281669616699e-03 2.953653335571289062e-01 -7.215972244739532471e-02 1.029297243803739548e-02 8.239269256591796875e-02 -2.276966124773025513e-01 -1.834628432989120483e-01 1.544274538755416870e-01 -2.405363693833351135e-02 -1.076920554041862488e-01 1.208953652530908585e-02 -1.163884028792381287e-01 -2.475350350141525269e-01 4.901269823312759399e-02 -9.176211804151535034e-02 1.224810853600502014e-01 -2.559147179126739502e-01 2.081432379782199860e-02 6.630245596170425415e-03 9.446748346090316772e-02 -4.074480235576629639e-01 1.070696674287319183e-02 1.577429920434951782e-01 1.215813681483268738e-01 -2.468663007020950317e-01 -3.744791746139526367e-01
1.998216658830642700e-01 -2.948822677135467529e-01 -5.776222050189971924e-02 -2.784620821475982666e-01 2.805097103118896484e-01 -1.412856578826904297e-01 -1.639941185712814331e-01 -3.366272523999214172e-02 -1.913865357637405396e-01 -1.605721265077590942e-01 -2.224994823336601257e-02 -1.936821490526199341e-01 1.945753097534179688e-01 8.293368667364120483e-02 2.098263204097747803e-01 1.150868600234389305e-03 5.624478310346603394e-02 -1.535289734601974487e-01 -1.314981132745742798e-01 6.173561885952949524e-02 -4.028159379959106445e-02 -2.240186631679534912e-01 -2.157127112150192261e-01 6.541690975427627563e-02 3.786885738372802734e-01 -1.581671088933944702e-01 -1.410370171070098877e-01 -6.302741914987564087e-02 -1.887254975736141205e-02 -6.374778598546981812e-02 -1.496368553489446640e-03 -3.594630956649780273e-01
-1.179493740200996399e-01 -1.009151432663202286e-02 -2.702768146991729736e-01 5.617095530033111572e-02 -7.237986475229263306e-02 -3.447169065475463867e-01 -4.221118614077568054e-02 1.631298512220382690e-01 -1.311508715152740479e-01 -8.964320272207260132e-02 1.213965564966201782e-01 1.545837521553039551e-01 1.709942370653152466e-01 3.528827428817749023e-02 1.080669090151786804e-01 1.492103040218353271e-01 5.416095256805419922e-02 1.885716468095779419e-01 -4.349577799439430237e-02 -1.101635694503784180e-01 2.177426367998123169e-01 1.017242949455976486e-02 -1.071460545063018799e-01 2.492685168981552124e-01 2.121534198522567749e-01 1.787137798964977264e-02 -3.641954958438873291e-01 -6.813792139291763306e-02 5.911290645599365234e-02 3.375625908374786377e-01 -2.268996238708496094e-01 -3.222368657588958740e-01
1.224181428551673889e-01 -1.434548050165176392e-01 1.144914627075195312e-01 1.178259868174791336e-02 2.072594165802001953e-01 -3.967452943325042725e-01 -4.440604150295257568e-02 -5.901754368096590042e-03 1.682195113971829414e-03 2.020737975835800171e-01 -2.166725397109985352e-01 2.067904919385910034e-02 5.069970712065696716e-02 2.668229937553405762e-01 2.675794363021850586e-01 -4.067559912800788879e-02 -2.776129245758056641e-01 -4.803078249096870422e-02 5.311358347535133362e-02 -1.487121731042861938e-01 -5.031746998429298401e-02 3.216441273689270020e-01 1.052112411707639694e-02 5.936566158197820187e-04 3.324431478977203369e-01 8.733326569199562073e-03 -1.612571477890014648e-01 -1.022140905261039734e-01 2.809973657131195068e-01 -1.126105487346649170e-01 2.397100180387496948e-01 -8.384408056735992432e-02
5.936804786324501038e-02 -2.153887748718261719e-01 -1.154872775077819824e-01 -4.246969521045684814e-02 1.866502016782760620e-01 -1.614160835742950439e-01 3.609263524413108826e-02 3.310340940952301025e-01 -2.480236887931823730e-01 4.790182784199714661e-02 6.973408162593841553e-02 -2.518011629581451416e-01 -2.109226137399673462e-01 2.100855559110641479e-01 -2.641821838915348053e-02 -1.617885194718837738e-02 -5.850814282894134521e-03 -7.518004626035690308e-02 -1.725089102983474731e-01 -4.571835324168205261e-02 -1.169881150126457214e-01 9.529159963130950928e-02 -3.260285854339599609e-01 -4.071656242012977600e-02 -1.968561112880706787e-02 2.030637115240097046e-03 -3.802157044410705566e-01 3.616540506482124329e-02 1.242727935314178467e-01 3.530546650290489197e-02 -2.505581974983215332e-01 -3.840747177600860596e-01
-2.438413351774215698e-02 -2.479268237948417664e-02 -3.871128857135772705e-01 -1.012178063392639160e-01 -1.778320595622062683e-02 -1.511634327471256256e-04 -4.392223432660102844e-02 4.692162387073040009e-03 -1.556506454944610596e-01 -1.645743995904922485e-01 1.111950576305389404e-01 -2.739455103874206543e-01 -1.013814136385917664e-01 1.908742785453796387e-01 -7.155511528253555298e-02 1.840331405401229858e-01 -1.039981395006179810e-01 2.331688255071640015e-01 -9.901145100593566895e-02 2.378518581390380859e-01 2.992023229598999023e-01 -1.579770743846893311e-01 -1.031871959567070007e-01 -1.849750429391860962e-01 7.927992381155490875e-03 -1.587602943181991577e-01 -4.588074684143066406e-01 2.171639725565910339e-02 2.374874204397201538e-01 -2.793667092919349670e-02 4.804223310202360153e-03 -1.662837862968444824e-01
-1.324015110731124878e-01 -1.331829726696014404e-01 -4.046099185943603516e-01 3.259440883994102478e-02 1.969538033008575439e-01 -1.450779195874929428e-02 -2.470103204250335693e-01 2.100078314542770386e-01 -1.877983212471008301e-01 -7.052799314260482788e-02 -1.151638701558113098e-01 -7.703661173582077026e-02 6.884980201721191406e-02 -2.874873392283916473e-02 2.130366116762161255e-01 -6.053020805120468140e-02 -8.137390762567520142e-02 3.267964720726013184e-01 -2.916789352893829346e-01 -9.173579514026641846e-03 1.929717808961868286e-01 2.090482860803604126e-01 -2.458490282297134399e-01 -5.132648162543773651e-03 1.001709252595901489e-01 -2.679439485073089600e-01 -7.297928631305694580e-02 1.035806462168693542e-01 2.655897140502929688e-01 -1.031475290656089783e-01 1.368504762649536133e-01 -6.334500759840011597e-02
2.046712487936019897e-01 -2.836890816688537598e-01 1.078674271702766418e-01 -8.726543933153152466e-02 1.375701725482940674e-01 -2.723993957042694092e-01 4.606080055236816406e-02 -9.493900090456008911e-02 -9.228668361902236938e-02 3.088574707508087158e-01 4.152582958340644836e-02 -2.411902844905853271e-01 4.643894731998443604e-02 3.384936600923538208e-02 5.964849889278411865e-02 1.228103861212730408e-01 -8.762381970882415771e-02 -2.044682800769805908e-01 -2.337992787361145020e-01 1.191295459866523743e-01 -9.846312552690505981e-02 1.426563113927841187e-01 -8.111318200826644897e-02 1.135144755244255066e-01 1.985307224094867706e-02 -2.806687355041503906e-01 -3.917372226715087891e-01 -3.140794485807418823e-02 1.544851362705230713e-01 2.072904556989669800e-01 2.287072092294692993e-01 -2.185462415218353271e-01
-1.867812871932983398e-01 1.382199376821517944e-01 1.947644054889678955e-01 -1.223428249359130859e-01 1.145285964012145996e-01 -2.860870063304901123e-01 -1.587453037500381470e-01 2.185422480106353760e-01 3.496411070227622986e-02 -2.120465785264968872e-01 1.204984188079833984e-01 -2.212385088205337524e-01 1.416192054748535156e-01 3.910168260335922241e-02 4.384177923202514648e-02 2.011606544256210327e-01 1.299909502267837524e-01 -5.215539783239364624e-02 -6.403463333845138550e-02 -7.582619041204452515e-02 2.953368611633777618e-02 1.089584901928901672e-01 -3.978919982910156250e-01 2.721722051501274109e-02 1.854275763034820557e-01 -1.377398669719696045e-01 -1.792336702346801758e-01 1.659705676138401031e-02 4.135710299015045166e-01 8.563012816011905670e-03 1.666175201535224915e-02 -3.051887154579162598e-01
-2.551584318280220032e-02 -3.976076245307922363e-01 -4.779152870178222656e-01 -2.258064448833465576e-01 1.656242460012435913e-01 6.850332021713256836e-02 -8.054859191179275513e-02 4.432178102433681488e-04 -2.832378260791301727e-02 -2.372580394148826599e-02 2.013481222093105316e-02 -1.353779733180999756e-01 1.719707846641540527e-01 5.263011902570724487e-02 -7.010436058044433594e-02 1.849107891321182251e-01 -1.902190744876861572e-01 1.347432434558868408e-01 -1.568260341882705688e-01 -7.119899988174438477e-02 -3.119479417800903320e-01 6.612867116928100586e-02 3.767288476228713989e-02 1.315634548664093018e-01 2.392319142818450928e-01 1.052780598402023315e-01 -1.784704178571701050e-01 1.453130096197128296e-01 7.440619915723800659e-02 -1.415072567760944366e-02 1.219095662236213684e-01 -2.922464609146118164e-01
3.439809754490852356e-02 -2.435741275548934937e-01 -2.115162611007690430e-01 -2.195926755666732788e-01 -1.300796568393707275e-01 -4.225960373878479004e-01 7.985929399728775024e-02 1.478334963321685791e-01 -3.452852964401245117e-01 1.855201125144958496e-01 -1.137201301753520966e-02 -1.472373902797698975e-01 1.005199477076530457e-01 -6.868327409029006958e-02 -8.552085608243942261e-02 2.445499449968338013e-01 -1.330638974905014038e-01 3.094582818448543549e-02 -5.198515951633453369e-02 9.430732578039169312e-02 2.503384947776794434e-01 1.111154630780220032e-01 -2.026776373386383057e-01 1.548067778348922729e-01 7.612518221139907837e-02 -2.373082637786865234e-01 6.726147234439849854e-02 1.364105343818664551e-01 3.095632791519165039e-01 2.036240696907043457e-02 1.065961048007011414e-01 4.724015668034553528e-02
8.487171679735183716e-02 -1.403136849403381348e-01 -3.115234673023223877e-01 8.068176358938217163e-02 -1.514148414134979248e-01 -6.956645846366882324e-02 1.135369762778282166e-01 3.343782722949981689e-01 -1.962488442659378052e-01 7.539141923189163208e-02 -2.572730481624603271e-01 -7.163871824741363525e-02 1.775398850440979004e-01 3.326562419533729553e-02 4.158884286880493164e-01 -1.465332508087158203e-02 -1.976499706506729126e-02 5.686250701546669006e-02 -2.099582254886627197e-01 4.258720949292182922e-02 3.216118514537811279e-01 2.320130318403244019e-01 2.411150746047496796e-02 5.820637941360473633e-02 7.040944695472717285e-02 -1.039857193827629089e-01 -9.483081847429275513e-02 2.268503457307815552e-01 1.249641254544258118e-01 9.510594606399536133e-02 3.913265839219093323e-02 -2.873891592025756836e-01
-9.919609129428863525e-02 -3.678662329912185669e-02 -1.763272434473037720e-01 5.521170422434806824e-02 -9.910656139254570007e-03 7.274128496646881104e-03 3.030038066208362579e-02 1.270681172609329224e-01 -1.037509739398956299e-01 -7.551616430282592773e-02 1.661863625049591064e-01 -2.293120324611663818e-01 2.096000462770462036e-01 -2.513311430811882019e-02 -5.655917152762413025e-02 8.196417987346649170e-02 -1.307487487792968750e-01 1.627184599637985229e-01 -1.560926437377929688e-01 1.265465319156646729e-01 2.606158852577209473e-01 -3.568058460950851440e-02 -1.051143556833267212e-01 -1.140068694949150085e-01 4.326059222221374512e-01 -4.757911339402198792e-02 -2.978097200393676758e-01 -7.270130328834056854e-03 5.150548219680786133e-01 1.185503825545310974e-01 4.956274479627609253e-02 -2.217271178960800171e-01
7.331901788711547852e-02 9.852444380521774292e-02 -2.177496254444122314e-01 -1.355689298361539841e-02 7.048111408948898315e-02 -1.359842568635940552e-01 -1.520520448684692383e-01 1.854653656482696533e-01 -5.204775184392929077e-02 8.184634894132614136e-02 -1.027680039405822754e-01 -2.366585284471511841e-01 2.144235521554946899e-01 1.143901571631431580e-01 1.312133371829986572e-01 1.064118742942810059e-01 -1.300523430109024048e-01 2.487693876028060913e-01 -2.294264286756515503e-01 -1.061963289976119995e-01 -1.667779870331287384e-02 3.745518326759338379e-01 3.243986368179321289e-01 1.443220209330320358e-02 2.020378410816192627e-01 6.484148651361465454e-02 9.530664421617984772e-03 2.180194258689880371e-01 2.206154465675354004e-01 8.030886203050613403e-02 -2.233432084321975708e-01 -3.261729776859283447e-01
2.122533321380615234e-01 -2.322539836168289185e-01 -1.418304443359375000e-01 -1.163804754614830017e-01 1.324170827865600586e-01 -3.367005884647369385e-01 -1.026150807738304138e-01 3.405687808990478516e-01 -2.566493749618530273e-01 9.181267023086547852e-02 -2.637730725109577179e-02 -9.647496044635772705e-02 -1.293938159942626953e-01 1.347537189722061157e-01 -1.375449448823928833e-01 -9.859754145145416260e-02 -5.825347453355789185e-02 1.613245904445648193e-01 -1.933161616325378418e-01 6.578987836837768555e-02 -1.399282515048980713e-01 1.573303788900375366e-01 -1.361145526170730591e-01 -9.762433357536792755e-03 2.631371840834617615e-02 2.394628822803497314e-01 -1.972645968198776245e-01 8.229281008243560791e-02 1.412562578916549683e-01 -8.016785979270935059e-02 -7.659790571779012680e-03 -4.448054730892181396e-01
-1.385046243667602539e-01 -1.305400729179382324e-01 1.656954437494277954e-01 7.648558169603347778e-02 2.725759148597717285e-01 -2.525275647640228271e-01 -9.787162765860557556e-03 4.734112694859504700e-02 -4.942850768566131592e-02 -3.016845583915710449e-01 2.866472303867340088e-01 -1.579486727714538574e-01 8.489531278610229492e-02 8.460243046283721924e-02 1.735329926013946533e-01 -2.460061572492122650e-03 -1.808690726757049561e-01 -1.071687191724777222e-01 4.396212473511695862e-02 4.376346245408058167e-02 1.713620126247406006e-01 9.884393960237503052e-02 -9.276510775089263916e-02 8.839669078588485718e-02 1.805887073278427124e-01 -2.092004753649234772e-02 -3.638589084148406982e-01 -8.184637874364852905e-02 2.543409466743469238e-01 2.853504717350006104e-01 2.156343758106231689e-01 -2.768659293651580811e-01
4.112872108817100525e-02 -2.518800795078277588e-01 -1.105917468667030334e-01 7.553680986166000366e-02 1.483664214611053467e-01 2.111892960965633392e-02 -1.726572811603546143e-01 -1.035446226596832275e-01 -3.533997805789113045e-03 1.657146215438842773e-01 -1.654398441314697266e-02 1.167701557278633118e-01 -6.494275480508804321e-02 1.849799305200576782e-01 2.168722003698348999e-01 2.829762101173400879e-01 -1.136435046792030334e-01 1.629902720451354980e-01 -7.455889880657196045e-02 -1.129482313990592957e-01 3.803382813930511475e-02 3.822616860270500183e-02 -1.433105915784835815e-01 -1.418140679597854614e-01 2.776721715927124023e-01 -2.207551598548889160e-01 -3.910642862319946289e-01 -3.702360689640045166e-01 -1.444176957011222839e-02 1.945105940103530884e-01 -5.422926694154739380e-02 -2.980477213859558105e-01
-8.925039321184158325e-03 -5.302460119128227234e-02 -2.529649734497070312e-01 -1.965909600257873535e-01 6.123931705951690674e-02 -5.560304224491119385e-02 -6.029097829014062881e-03 2.087766975164413452e-01 5.635043978691101074e-02 2.949010021984577179e-02 8.644614368677139282e-02 -4.197282344102859497e-02 1.084331497550010681e-01 2.909565269947052002e-01 -1.767531186342239380e-01 9.723331779241561890e-02 -1.815033406019210815e-01 3.282954543828964233e-02 1.078745629638433456e-02 1.676455140113830566e-01 2.796153724193572998e-01 -1.025811210274696350e-01 -1.098431199789047241e-01 1.933115273714065552e-01 2.052454054355621338e-01 2.094848901033401489e-01 -4.600488841533660889e-01 -1.233358457684516907e-01 1.822597235441207886e-01 1.099546179175376892e-01 1.299468874931335449e-01 -3.437559008598327637e-01
6.322043389081954956e-02 -1.753483265638351440e-01 4.938210546970367432e-02 -1.247319430112838745e-01 3.434332311153411865e-01 -2.004159837961196899e-01 -8.462654799222946167e-02 -5.060944333672523499e-02 -4.172262176871299744e-02 1.216660737991333008e-01 7.365240156650543213e-02 -1.681011170148849487e-02 -2.753819227218627930e-01 2.974106073379516602e-01 3.182141780853271484e-01 6.617908924818038940e-02 -2.044256329536437988e-01 -2.664558030664920807e-02 -1.737101823091506958e-01 -1.349505484104156494e-01 -3.328190371394157410e-02 1.456334292888641357e-01 -1.285044010728597641e-03 2.032021731138229370e-01 1.034517437219619751e-01 -1.885975748300552368e-01 -4.031570255756378174e-01 -1.480372697114944458e-01 -1.517790928483009338e-02 1.325999200344085693e-01 2.901462092995643616e-02 -2.887415885925292969e-01
3.670978918671607971e-02 -4.129824414849281311e-02 -9.734567254781723022e-02 -2.347704023122787476e-01 1.037890538573265076e-01 -1.912894099950790405e-01 -3.398055434226989746e-01 -2.257579565048217773e-01 -8.058424293994903564e-02 -4.426851570606231689e-01 1.060952618718147278e-01 -7.797844707965850830e-02 2.481245100498199463e-01 6.543391197919845581e-02 3.044438958168029785e-01 -2.178990095853805542e-02 7.438653707504272461e-02 6.817634217441082001e-03 -1.220034733414649963e-01 4.312769323587417603e-02 1.578717529773712158e-01 1.354399621486663818e-01 -2.303229272365570068e-01 2.908038720488548279e-02 -6.653462070971727371e-03 8.047083020210266113e-02 -1.093149855732917786e-01 -8.617990463972091675e-02 2.658428624272346497e-02 -1.881439089775085449e-01 8.749900758266448975e-02 -3.880752921104431152e-01
1.324759125709533691e-01 -2.114796936511993408e-01 -1.644784361124038696e-01 -4.333341121673583984e-01 1.162931770086288452e-01 -3.448959812521934509e-02 -2.563353478908538818e-01 -5.137804150581359863e-02 -1.618225276470184326e-01 -1.103695556521415710e-01 3.468830138444900513e-02 5.467585474252700806e-02 -1.282047778367996216e-01 2.764837443828582764e-01 2.199809998273849487e-01 2.440540045499801636e-01 -2.963088452816009521e-01 1.970000937581062317e-02 -2.234701626002788544e-02 -4.865001514554023743e-02 6.010117474943399429e-03 -2.211403474211692810e-02 -2.335147559642791748e-02 -1.459829807281494141e-01 1.519318968057632446e-01 9.370660036802291870e-02 -3.528726994991302490e-01 -4.655501246452331543e-02 1.350478231906890869e-01 1.441082805395126343e-01 -1.831297203898429871e-02 -2.917417287826538086e-01
4.455590993165969849e-02 -2.615161836147308350e-01 -1.073801890015602112e-01 -7.485433667898178101e-02 -4.670222103595733643e-02 -2.600910663604736328e-01 -3.203193098306655884e-02 3.729670494794845581e-02 1.339350710622966290e-03 -5.496828556060791016e-01 -6.609601527452468872e-02 -1.212222576141357422e-01 2.158569395542144775e-01 7.655881345272064209e-02 1.066513210535049438e-01 3.345888108015060425e-02 -3.271607682108879089e-02 2.067881971597671509e-01 -4.410827904939651489e-02 2.075399160385131836e-01 2.011558972299098969e-03 -1.849519312381744385e-01 -1.319256424903869629e-01 -8.935332298278808594e-03 2.209828495979309082e-01 -8.618722856044769287e-02 -2.103374302387237549e-01 1.850686669349670410e-01 3.775810003280639648e-01 -6.780289113521575928e-04 1.683928370475769043e-01 -8.863057941198348999e-02
-2.007751911878585815e-01 -3.689447790384292603e-02 -9.625104069709777832e-02 3.034321665763854980e-01 1.837059296667575836e-02 -3.503825664520263672e-01 -8.933544903993606567e-02 9.362926334142684937e-02 -1.920169144868850708e-01 2.350861905142664909e-03 -2.395690381526947021e-01 -2.709660232067108154e-01 2.048380970954895020e-01 -9.779565781354904175e-02 1.362510174512863159e-01 5.596387386322021484e-02 -3.073313236236572266e-01 8.009524643421173096e-02 -1.067038774490356445e-01 -1.421631127595901489e-01 -7.580819725990295410e-02 -8.847698569297790527e-02 -1.076351180672645569e-01 -2.834485843777656555e-02 1.565435826778411865e-01 -6.721319258213043213e-02 -4.671872034668922424e-02 1.013986542820930481e-01 4.614904522895812988e-02 -4.006861522793769836e-02 -2.792725265026092529e-01 -4.411182999610900879e-01
-3.325293660163879395e-01 -5.490452796220779419e-02 -1.290078461170196533e-01 -4.518270492553710938e-01 -1.907014250755310059e-01 -1.087662652134895325e-01 -1.345721334218978882e-01 1.401113271713256836e-01 -1.095543056726455688e-02 -6.620022654533386230e-02 5.732529330998659134e-03 -1.756193488836288452e-01 3.406644985079765320e-02 -3.008040413260459900e-02 3.171793520450592041e-01 9.869463741779327393e-02 -2.018791884183883667e-01 1.282745450735092163e-01 -1.810253858566284180e-01 -3.253028914332389832e-02 -6.350316107273101807e-03 1.972368359565734863e-01 2.118330262601375580e-02 1.997488737106323242e-01 1.352330893278121948e-01 -2.712033502757549286e-02 -4.519556760787963867e-01 8.436666429042816162e-02 -1.577146500349044800e-01 1.334228180348873138e-02 -7.180053740739822388e-02 -3.087814711034297943e-02
-4.069899395108222961e-02 -2.068716436624526978e-01 3.330712439492344856e-03 -2.880369313061237335e-02 2.678611278533935547e-01 -3.102855682373046875e-01 -1.006802543997764587e-01 -3.294480964541435242e-02 -1.208780854940414429e-01 8.065410703420639038e-02 3.356078267097473145e-02 -1.959900707006454468e-01 -1.858226507902145386e-01 7.596474885940551758e-02 -6.269811419770121574e-04 -3.586248680949211121e-02 -1.934881508350372314e-01 -1.026425138115882874e-01 -4.464792832732200623e-02 1.746062375605106354e-02 -9.464658796787261963e-02 2.484308630228042603e-01 -2.765288949012756348e-01 5.689715594053268433e-02 -1.684322953224182129e-02 5.893727019429206848e-02 -5.188984274864196777e-01 -8.643805235624313354e-02 9.469432383775711060e-02 2.529630064964294434e-01 1.977859288454055786e-01 -2.828464806079864502e-01
4.960289224982261658e-02 -1.553952097892761230e-01 -3.554966747760772705e-01 -1.462579816579818726e-01 -2.158554345369338989e-01 -2.425180822610855103e-01 1.894922703504562378e-01 4.256099462509155273e-02 -5.256310477852821350e-02 6.813997775316238403e-02 -1.539663523435592651e-01 -1.840256005525588989e-01 1.001900285482406616e-01 8.193457871675491333e-02 -6.834104657173156738e-02 -5.786087736487388611e-02 -1.722368001937866211e-01 3.679000586271286011e-02 -1.328127533197402954e-01 2.215050905942916870e-01 3.321841061115264893e-01 -5.148930847644805908e-02 -1.792894303798675537e-01 7.621297985315322876e-02 2.202276438474655151e-01 -1.797200441360473633e-01 -9.907588362693786621e-02 1.739111989736557007e-01 3.697243630886077881e-01 1.174116656184196472e-01 -1.747946292161941528e-01 -2.053773701190948486e-01
-1.386281251907348633e-01 -6.378093361854553223e-02 -1.758720278739929199e-01 -1.120319142937660217e-01 9.158570319414138794e-02 -2.199915200471878052e-01 1.372586637735366821e-01 -7.805418968200683594e-02 -3.126280009746551514e-01 -1.502454131841659546e-01 -1.548228263854980469e-01 1.550597231835126877e-02 -1.646459847688674927e-02 -1.813506036996841431e-01 3.012914359569549561e-01 2.999054193496704102e-01 2.688897959887981415e-02 4.750044047832489014e-01 5.331211164593696594e-02 1.096131280064582825e-01 3.080260241404175758e-03 5.238722637295722961e-02 9.962977468967437744e-02 1.833421885967254639e-01 4.357434809207916260e-02 -8.938936144113540649e-02 -2.673022150993347168e-01 -1.417928338050842285e-01 2.755147516727447510e-01 5.022321641445159912e-02 3.601742908358573914e-02 -1.563316434621810913e-01
1.829449683427810669e-01 -2.496851086616516113e-01 -2.687058746814727783e-01 -3.179775774478912354e-01 -1.625636592507362366e-02 -2.621756494045257568e-02 -2.805436775088310242e-02 8.997970819473266602e-02 -5.185092333704233170e-03 -1.908576637506484985e-01 -1.269463598728179932e-01 -1.283043473958969116e-01 2.694065272808074951e-01 9.835745394229888916e-02 -2.334327399730682373e-01 1.304846554994583130e-01 -2.694813907146453857e-01 -3.258987516164779663e-02 -2.185315489768981934e-01 8.175493218004703522e-03 2.149209678173065186e-01 -8.570871502161026001e-02 -1.513508409261703491e-01 1.942174881696701050e-01 1.833372861146926880e-01 1.669054776430130005e-01 -3.488752245903015137e-01 8.845427632331848145e-02 1.889172345399856567e-01 -1.263960301876068115e-01 -1.374890804290771484e-01 -3.149871528148651123e-02
1.436564028263092041e-01 -2.861941158771514893e-01 -3.892828011885285378e-03 1.877989806234836578e-02 -1.281466931104660034e-01 -1.756947189569473267e-01 -9.223446249961853027e-02 -8.864865452051162720e-02 -2.917507588863372803e-01 -1.638549119234085083e-01 1.065316237509250641e-02 -4.054968357086181641e-01 1.933160871267318726e-01 2.248280793428421021e-01 2.155205607414245605e-01 -2.374413423240184784e-03 -1.631401330232620239e-01 9.902794659137725830e-02 -3.252743184566497803e-01 1.743419170379638672e-01 1.418970674276351929e-01 1.156037207692861557e-02 -3.697183728218078613e-02 7.224266976118087769e-02 3.418757021427154541e-01 -9.010701440274715424e-03 -8.133771270513534546e-02 -1.524069160223007202e-01 2.326067090034484863e-01 1.357994973659515381e-01 2.210544981062412262e-02 5.689059570431709290e-02
-1.159842610359191895e-01 6.957679241895675659e-02 -2.465150207281112671e-01 1.659189537167549133e-02 5.130476877093315125e-02 -1.391949504613876343e-01 1.037902832031250000e-01 6.765925884246826172e-02 -1.658880710601806641e-01 2.041348256170749664e-02 -1.149344667792320251e-01 -2.906111069023609161e-02 1.878232136368751526e-02 1.144837439060211182e-01 4.320192635059356689e-01 1.551439166069030762e-01 -4.371238648891448975e-01 2.214631140232086182e-01 -4.188118129968643188e-02 -1.448749154806137085e-01 5.953533109277486801e-03 -1.040650531649589539e-02 1.424670815467834473e-01 2.121765166521072388e-01 3.805886581540107727e-02 -1.906205341219902039e-02 -3.245524764060974121e-01 -2.106902655214071274e-03 1.916921734809875488e-01 -3.202975988388061523e-01 1.496377028524875641e-02 -2.052030265331268311e-01
1.963934600353240967e-01 -1.793586462736129761e-01 -7.866218686103820801e-02 3.981865197420120239e-02 3.487425446510314941e-01 -1.861837655305862427e-01 -1.775440201163291931e-02 -2.192194610834121704e-01 -8.126840740442276001e-02 2.106715440750122070e-01 -1.603900268673896790e-02 -3.369242250919342041e-01 1.425763368606567383e-01 -2.449260093271732330e-02 -7.789555937051773071e-02 2.686094120144844055e-02 -1.061973124742507935e-01 -4.862954467535018921e-02 -2.925900518894195557e-01 9.792748838663101196e-02 -1.761525422334671021e-01 1.142007783055305481e-01 -1.443802267313003540e-01 -3.871065005660057068e-02 2.879405394196510315e-02 -1.626383364200592041e-01 -4.411117136478424072e-01 -2.177806198596954346e-02 1.424870342016220093e-01 3.414812311530113220e-02 2.902899980545043945e-01 -1.449871063232421875e-01
2.024682611227035522e-01 -5.602522566914558411e-02 -1.904811561107635498e-01 -1.402577906847000122e-01 2.998532652854919434e-01 -7.550123333930969238e-02 3.971498925238847733e-03 7.472405582666397095e-02 -1.651518046855926514e-01 7.697588205337524414e-02 -4.877888411283493042e-02 -2.135585844516754150e-01 1.955328136682510376e-01 6.398445367813110352e-02 1.171403676271438599e-01 -1.399782747030258179e-01 -1.826040744781494141e-01 -2.162205725908279419e-01 4.004348069429397583e-02 2.117257751524448395e-02 1.259188205003738403e-01 -1.286443173885345459e-01 -7.391260564327239990e-02 -8.865037560462951660e-02 4.620958119630813599e-02 -4.262195229530334473e-01 -3.423908650875091553e-01 -7.377898693084716797e-02 6.670213490724563599e-02 -1.972620747983455658e-02 2.790263295173645020e-01 -3.533117473125457764e-01
1.459480673074722290e-01 -2.203514240682125092e-02 -1.359405666589736938e-01 -1.275864541530609131e-01 -1.286412030458450317e-01 -1.112366244196891785e-01 1.029340401291847229e-01 -8.779066801071166992e-02 -2.271322309970855713e-01 -2.173268496990203857e-01 -2.163610756397247314e-01 -2.312711179256439209e-01 1.332400888204574585e-01 2.024275436997413635e-02 2.224178016185760498e-01 -1.432680487632751465e-01 -2.608952522277832031e-01 2.097722440958023071e-01 -1.848407387733459473e-01 7.573239505290985107e-02 1.517801135778427124e-01 1.341483294963836670e-01 -4.620924219489097595e-02 -1.621882058680057526e-02 -4.230789095163345337e-02 -2.100347541272640228e-02 -9.906682372093200684e-02 2.980107963085174561e-01 1.121185272932052612e-01 1.379013061523437500e-01 1.181261241436004639e-01 -5.168693065643310547e-01
3.266941606998443604e-01 -1.244029402732849121e-01 1.980150677263736725e-02 -1.913032680749893188e-01 8.652879297733306885e-02 -1.209673210978507996e-01 1.807835698127746582e-02 -2.037325799465179443e-01 -3.957243561744689941e-01 1.277488023042678833e-01 -1.525360941886901855e-01 -3.347164392471313477e-02 1.597428917884826660e-01 1.299206167459487915e-01 1.650143414735794067e-01 7.271545380353927612e-02 -5.697863176465034485e-02 3.149870932102203369e-01 -1.186260506510734558e-01 1.323656737804412842e-02 1.582682132720947266e-01 2.324027940630912781e-02 7.605365663766860962e-02 8.808654546737670898e-02 1.707271337509155273e-01 -1.266355663537979126e-01 -2.855795919895172119e-01 -1.778860837221145630e-01 3.330979868769645691e-02 3.481792658567428589e-02 2.967000007629394531e-01 -3.163111507892608643e-01
2.578445971012115479e-01 -2.108582109212875366e-01 -2.078458368778228760e-01 2.445158362388610840e-01 -8.598086237907409668e-02 -1.010142043232917786e-01 -2.809634804725646973e-02 1.684738546609878540e-01 -1.964660137891769409e-01 -3.587285056710243225e-02 2.915844023227691650e-01 -2.520158886909484863e-01 9.223749488592147827e-02 -1.010958030819892883e-01 2.149626463651657104e-01 1.703889220952987671e-01 1.141075789928436279e-01 1.158666834235191345e-01 -1.903862506151199341e-02 1.826135441660881042e-02 8.599005639553070068e-02 1.142775043845176697e-01 -1.405582576990127563e-01 -2.551930844783782959e-01 3.355874419212341309e-01 -1.021474003791809082e-01 -1.876545846462249756e-01 2.401364445686340332e-01 2.673388719558715820e-01 1.155746802687644958e-01 7.074359804391860962e-02 -1.366329342126846313e-01
3.596268594264984131e-01 -2.812423706054687500e-01 1.505932807922363281e-01 -1.810189932584762573e-01 1.381643414497375488e-01 -2.126261740922927856e-01 6.670116633176803589e-02 1.123891323804855347e-01 -7.389775663614273071e-02 2.662349119782447815e-02 -9.556951932609081268e-03 -2.276581823825836182e-01 -1.118905618786811829e-01 -2.875869721174240112e-02 -1.081265509128570557e-01 1.033369153738021851e-01 3.239987790584564209e-02 -1.492954790592193604e-01 -3.100957572460174561e-01 8.109978586435317993e-02 -2.319400459527969360e-01 7.118172943592071533e-02 -1.736098676919937134e-01 1.454816665500402451e-02 1.243346408009529114e-01 -4.485190287232398987e-02 -4.277237653732299805e-01 8.010054938495159149e-03 2.134949713945388794e-01 -5.080476775765419006e-02 1.207851022481918335e-01 -2.870823740959167480e-01
3.408904373645782471e-01 6.527204811573028564e-02 -3.134554624557495117e-02 -1.120310351252555847e-01 2.110133320093154907e-01 -4.135578274726867676e-01 -8.148634433746337891e-02 -6.795627623796463013e-02 -7.375368475914001465e-02 1.487516611814498901e-01 -1.610059142112731934e-01 -6.123426556587219238e-02 -1.480878591537475586e-01 1.058804765343666077e-01 1.773217171430587769e-01 1.795677542686462402e-01 3.856205940246582031e-02 6.462887674570083618e-02 -2.530490159988403320e-01 -2.456699013710021973e-01 -2.160801924765110016e-02 -7.327723503112792969e-02 -1.193220820277929306e-02 -2.042804472148418427e-02 1.319885104894638062e-01 -2.770814299583435059e-01 -2.258310317993164062e-01 8.297304809093475342e-02 2.647303342819213867e-01 -2.800771892070770264e-01 1.852453052997589111e-01 -1.172584071755409241e-01
9.285581111907958984e-02 -2.661281526088714600e-01 -1.646738201379776001e-01 -2.546596825122833252e-01 3.814517259597778320e-01 -2.218457162380218506e-01 -1.757235974073410034e-01 6.819362193346023560e-02 -1.692970097064971924e-01 1.516214758157730103e-01 -1.458778977394104004e-01 -9.028635919094085693e-02 -1.740829497575759888e-01 1.559198200702667236e-01 -1.924055218696594238e-01 1.958125457167625427e-02 -1.043732911348342896e-01 1.270163953304290771e-01 -1.528688073158264160e-01 1.141430251300334930e-02 -4.352668300271034241e-02 9.085448831319808960e-02 -1.354455053806304932e-01 6.674087792634963989e-02 -7.762208580970764160e-02 7.618119567632675171e-02 -2.646885514259338379e-01 5.858276411890983582e-02 3.485174477100372314e-02 2.407239750027656555e-02 9.374115616083145142e-02 -4.958384037017822266e-01
2.869561910629272461e-01 2.207347936928272247e-02 -3.799645975232124329e-02 -1.053723469376564026e-01 2.293712943792343140e-01 -2.250025570392608643e-01 -3.327120244503021240e-01 9.574154019355773926e-02 -1.057418510317802429e-01 -1.009675487875938416e-02 -2.359008193016052246e-01 -2.323106080293655396e-01 -9.770919382572174072e-02 -2.794509381055831909e-02 1.902925036847591400e-02 -5.405406467616558075e-03 4.238397255539894104e-02 -9.808685630559921265e-02 -1.076346412301063538e-01 -2.425730824470520020e-01 4.368927329778671265e-02 -5.426874756813049316e-02 -2.521360814571380615e-01 2.162898480892181396e-01 1.897823810577392578e-01 -4.277101904153823853e-02 -3.797453343868255615e-01 2.714696340262889862e-02 -4.338456690311431885e-02 -1.431982964277267456e-01 1.430899649858474731e-01 -3.566452562808990479e-01
1.251842081546783447e-01 -4.218750000000000000e-01 -1.289129108190536499e-01 -1.852983832359313965e-01 2.929511964321136475e-01 -2.357228249311447144e-01 -7.423973083496093750e-02 2.127242088317871094e-01 -1.580905914306640625e-01 3.879513964056968689e-02 -7.452800124883651733e-02 -1.850274652242660522e-01 -1.602236479520797729e-01 7.049798499792814255e-03 -5.225084349513053894e-02 -1.146457642316818237e-01 -1.431541740894317627e-01 2.374016344547271729e-01 -8.401229977607727051e-02 2.044241726398468018e-01 -1.170763671398162842e-01 1.811947524547576904e-01 -1.730632930994033813e-01 1.821337342262268066e-01 1.834057122468948364e-01 2.103202491998672485e-01 -2.520310580730438232e-01 1.381843686103820801e-01 3.480413183569908142e-02 4.614803567528724670e-02 -4.766327887773513794e-02 -2.321715205907821655e-01
-3.242514282464981079e-02 -1.233002990484237671e-01 -1.662537157535552979e-01 -1.813803911209106445e-01 2.622128725051879883e-01 -3.104493618011474609e-01 1.563612222671508789e-01 2.206755876541137695e-01 -2.281484156847000122e-01 4.621058236807584763e-03 -5.702586472034454346e-02 -3.557709753513336182e-01 2.956029772758483887e-01 1.122046634554862976e-01 3.892888501286506653e-02 -2.054422497749328613e-01 -1.050530225038528442e-01 4.165352508425712585e-02 1.621510237455368042e-01 7.312010228633880615e-02 -1.696307584643363953e-02 5.138235166668891907e-02 -1.620647124946117401e-02 -7.074938714504241943e-02 -7.538135349750518799e-02 -1.575108766555786133e-01 -1.332430839538574219e-01 -2.121494561433792114e-01 2.531538605690002441e-01 3.603322803974151611e-02 2.555450797080993652e-01 -2.877258360385894775e-01
-3.360979259014129639e-02 -2.348156422376632690e-01 -7.163715548813343048e-03 4.852002486586570740e-02 -1.212993636727333069e-01 -4.814668297767639160e-01 -9.259716421365737915e-02 2.746294625103473663e-02 -1.936368644237518311e-01 -1.469219624996185303e-01 2.055480778217315674e-01 -1.219400539994239807e-01 1.728407591581344604e-01 -8.815202116966247559e-02 9.384423494338989258e-02 1.183853000402450562e-01 -6.164906173944473267e-02 1.252182573080062866e-01 -1.471216231584548950e-02 3.211838901042938232e-01 1.216997131705284119e-01 4.038004204630851746e-02 -2.159875780344009399e-01 1.445276737213134766e-01 2.291395962238311768e-01 -9.052943438291549683e-02 -2.773276269435882568e-01 -1.847971230745315552e-01 2.604050934314727783e-01 2.263877987861633301e-01 6.910618394613265991e-02 -7.982394844293594360e-02
3.367823958396911621e-01 -2.201607376337051392e-01 2.376841194927692413e-02 -1.910279840230941772e-01 1.409510076045989990e-01 -1.638816110789775848e-02 -1.148893684148788452e-01 1.786438375711441040e-01 -2.309127748012542725e-01 -2.286472022533416748e-01 -7.872162014245986938e-02 -3.129170835018157959e-01 5.256197229027748108e-02 1.474132537841796875e-01 2.227446585893630981e-01 3.643064573407173157e-02 -1.992885395884513855e-02 -1.499610543251037598e-01 -1.500271558761596680e-01 -9.682217240333557129e-02 1.308182906359434128e-02 -2.331662774085998535e-01 -2.153900116682052612e-01 4.939600080251693726e-02 3.458312153816223145e-01 -1.004096195101737976e-01 -1.789834648370742798e-01 5.315210670232772827e-03 1.730157285928726196e-01 -4.739980399608612061e-02 6.591399759054183960e-02 -3.069884479045867920e-01
1.731715165078639984e-02 -2.678959369659423828e-01 6.983510218560695648e-03 -1.303183436393737793e-01 1.865904927253723145e-01 -1.632791757583618164e-01 1.014170888811349869e-02 1.641463935375213623e-01 -2.126234769821166992e-01 1.643069982528686523e-01 9.593346714973449707e-02 -2.908822596073150635e-01 -6.241860240697860718e-02 3.207266032695770264e-01 2.213703989982604980e-01 -1.014138385653495789e-01 -8.503216505050659180e-02 -1.837018281221389771e-01 -8.762616664171218872e-02 -8.799283206462860107e-02 8.586253970861434937e-03 2.068228870630264282e-01 -2.555862069129943848e-01 3.205749392509460449e-02 -4.719160124659538269e-02 9.824481606483459473e-02 -3.223434388637542725e-01 -6.838562339544296265e-02 1.145157665014266968e-01 8.289713412523269653e-02 -3.034600019454956055e-01 -3.035962283611297607e-01
-3.159460425376892090e-01 -1.897148042917251587e-01 -5.554898083209991455e-02 -2.483139932155609131e-01 -1.257998794317245483e-01 -3.248026072978973389e-01 -9.547617286443710327e-02 3.018124699592590332e-01 -1.720094233751296997e-01 1.523358821868896484e-01 -2.619861438870429993e-02 1.059564575552940369e-02 -9.636761993169784546e-02 -1.654205024242401123e-01 4.243950918316841125e-02 2.639438807964324951e-01 -2.234064787626266479e-01 1.306494027376174927e-01 -1.270713955163955688e-01 -1.940616369247436523e-01 1.884393021464347839e-02 4.831133410334587097e-02 3.923059627413749695e-02 2.185007780790328979e-01 1.578600108623504639e-01 -6.504557281732559204e-02 -3.914124369621276855e-01 -1.490027178078889847e-03 -5.067415907979011536e-02 6.158183794468641281e-03 -2.274911254644393921e-01 -8.203490823507308960e-02
-6.268817186355590820e-02 -3.056429624557495117e-01 -1.450885236263275146e-01 -3.559118807315826416e-01 1.046702265739440918e-01 -1.537027657032012939e-01 -1.958090513944625854e-01 3.241910934448242188e-01 9.420661628246307373e-02 -6.690068542957305908e-02 9.919600933790206909e-02 -2.329012453556060791e-01 1.627256870269775391e-01 -1.634394228458404541e-01 -2.041432075202465057e-02 7.458788901567459106e-02 -1.910759359598159790e-01 -1.240358222275972366e-02 -2.013017795979976654e-02 -2.512937188148498535e-01 -6.291980296373367310e-02 1.693739145994186401e-01 4.964036494493484497e-02 4.031769931316375732e-02 1.439757496118545532e-01 -1.916021865326911211e-04 -3.622597157955169678e-01 -2.137153148651123047e-01 1.826552897691726685e-01 2.111606895923614502e-01 5.126544460654258728e-02 -1.585320532321929932e-01
1.781049817800521851e-01 -8.824861049652099609e-02 9.792971611022949219e-02 -2.373720519244670868e-02 3.448649048805236816e-01 -2.937044501304626465e-01 1.235274225473403931e-01 -6.418442726135253906e-02 1.318523883819580078e-01 8.129370212554931641e-02 -9.010915458202362061e-02 -4.863956477493047714e-03 -9.235459566116333008e-02 1.485606878995895386e-01 1.773298233747482300e-01 -3.008794598281383514e-02 -1.493185013532638550e-01 2.380815595388412476e-01 -2.713047564029693604e-01 -1.444052755832672119e-01 4.600124433636665344e-02 2.375229895114898682e-01 -7.365363091230392456e-02 2.315291762351989746e-02 3.909633159637451172e-01 1.546308398246765137e-01 -1.296226978302001953e-01 -5.840005725622177124e-02 3.551400303840637207e-01 -2.382881939411163330e-01 8.426065742969512939e-02 -7.591484487056732178e-02
-6.724280864000320435e-02 -7.611484080553054810e-02 -5.988060683012008667e-02 -5.895348265767097473e-03 5.157726630568504333e-02 -7.242644578218460083e-02 5.073095858097076416e-02 -1.984747685492038727e-02 -1.454161256551742554e-01 -3.299514949321746826e-02 2.088744640350341797e-01 3.178500756621360779e-02 6.744212657213211060e-02 -3.054985404014587402e-02 -2.958690561354160309e-02 1.630716323852539062e-01 -2.266992181539535522e-01 1.163831204175949097e-01 -1.928778290748596191e-01 7.457055896520614624e-02 4.885821640491485596e-01 1.975356787443161011e-02 -7.133518904447555542e-02 -1.891888827085494995e-01 9.038230031728744507e-02 -2.015532106161117554e-01 -2.118379771709442139e-01 2.776038832962512970e-02 2.795898020267486572e-01 1.123571917414665222e-01 -2.404020726680755615e-01 -4.946294724941253662e-01
-4.343825206160545349e-02 -1.847821325063705444e-01 -7.933329045772552490e-02 -1.317844726145267487e-02 -5.615010857582092285e-02 -2.368780970573425293e-01 -1.186992377042770386e-01 -2.563595026731491089e-02 1.040950417518615723e-02 -4.284348785877227783e-01 -1.770499497652053833e-01 -7.514118403196334839e-02 2.810522913932800293e-01 9.786173701286315918e-02 1.992982476949691772e-01 1.049371510744094849e-01 -5.659694224596023560e-02 9.769465029239654541e-02 4.577256739139556885e-02 2.236936688423156738e-01 -4.939121007919311523e-02 -2.048094272613525391e-01 -9.158092737197875977e-02 -6.581367552280426025e-02 2.996742725372314453e-01 -1.879650354385375977e-01 -1.779685169458389282e-01 9.387529641389846802e-02 3.973290622234344482e-01 -2.731641195714473724e-02 2.228848487138748169e-01 -1.662295907735824585e-01
7.634823024272918701e-02 -1.625641733407974243e-01 5.413205549120903015e-02 7.689977437257766724e-02 3.068024218082427979e-01 -4.176976978778839111e-01 -9.124244004487991333e-02 9.317982941865921021e-02 -2.261739671230316162e-01 1.493302285671234131e-01 7.893662154674530029e-02 -2.340003550052642822e-01 1.734004123136401176e-03 3.384888768196105957e-01 1.100934445858001709e-01 -1.379641145467758179e-01 7.985346019268035889e-02 6.919627636671066284e-02 -9.279702603816986084e-02 5.769397690892219543e-02 8.942495100200176239e-03 1.359375119209289551e-01 -2.397916018962860107e-01 1.983079314231872559e-01 -3.499352931976318359e-02 9.407260268926620483e-02 -2.091111838817596436e-01 2.090103626251220703e-01 4.353374987840652466e-02 6.103331223130226135e-02 1.135057583451271057e-01 -3.723427951335906982e-01
-2.356133013963699341e-01 3.552195057272911072e-02 -5.531190335750579834e-02 -4.065273106098175049e-01 -1.643909960985183716e-01 -4.478930532932281494e-01 1.539147347211837769e-01 1.895937472581863403e-01 7.226935587823390961e-03 -1.348331272602081299e-01 3.521850705146789551e-02 -3.007496297359466553e-01 -5.269640311598777771e-02 -2.024375833570957184e-02 1.915671974420547485e-01 1.805306971073150635e-01 1.550919711589813232e-01 -4.087120667099952698e-02 -7.106436789035797119e-02 -1.734150201082229614e-01 -5.765683576464653015e-02 2.361341118812561035e-01 -9.293834120035171509e-02 1.285956054925918579e-01 4.914998263120651245e-02 -1.067955493927001953e-01 -1.953125745058059692e-01 1.767331808805465698e-01 5.452860891819000244e-02 -1.701087690889835358e-02 1.468669027090072632e-01 -2.282397896051406860e-01
-1.748489739838987589e-04 -1.828874200582504272e-01 -9.412132203578948975e-03 9.505475312471389771e-02 2.594128847122192383e-01 -2.733508348464965820e-01 -1.082914695143699646e-01 -2.689705416560173035e-02 -4.982446506619453430e-02 -3.559226915240287781e-02 2.170586585998535156e-01 2.194186151027679443e-01 2.747612074017524719e-02 -9.507435560226440430e-02 5.119411647319793701e-02 3.924345672130584717e-01 -1.032315716147422791e-01 -4.064904898405075073e-02 -7.729540765285491943e-02 -7.820989936590194702e-02 7.110320776700973511e-02 -4.190643131732940674e-02 -3.959157690405845642e-02 -5.454825237393379211e-02 2.764787077903747559e-01 -1.160657703876495361e-01 -4.244442284107208252e-01 -3.536747395992279053e-01 2.209133058786392212e-01 1.378810256719589233e-01 1.818026788532733917e-02 -1.961729079484939575e-01
-1.320463865995407104e-01 -3.527460098266601562e-01 -1.630616486072540283e-01 8.577424287796020508e-02 -3.380079567432403564e-02 -1.433367580175399780e-01 1.478061079978942871e-02 7.757388055324554443e-02 -1.337535232305526733e-01 -4.713288694620132446e-02 1.049248576164245605e-01 -3.142644837498664856e-02 1.949685364961624146e-01 1.801822036504745483e-01 -7.185038179159164429e-02 -3.901370987296104431e-02 -7.230922579765319824e-02 7.351351529359817505e-02 -7.888086885213851929e-02 -1.343794818967580795e-02 2.769749164581298828e-01 2.846949994564056396e-01 -1.228104159235954285e-01 -4.125844240188598633e-01 2.637399137020111084e-01 -7.023265212774276733e-02 -2.851852178573608398e-01 1.158591639250516891e-02 3.851686120033264160e-01 5.222116410732269287e-02 1.172178760170936584e-01 -7.812687009572982788e-02
2.063972502946853638e-02 -3.104038536548614502e-01 -9.624853730201721191e-02 -3.731786608695983887e-01 6.355796940624713898e-03 -1.717199981212615967e-01 -2.427362054586410522e-01 -1.063200235366821289e-01 -3.935355693101882935e-02 1.720360517501831055e-01 -2.567787095904350281e-02 -1.594214886426925659e-01 -1.437533050775527954e-01 2.486656159162521362e-01 5.580667406320571899e-02 2.583537697792053223e-01 -2.967325150966644287e-01 3.385497927665710449e-01 -6.453769654035568237e-02 -1.024105772376060486e-01 -1.363769471645355225e-01 8.943725377321243286e-02 -4.608816280961036682e-02 -6.892106682062149048e-02 6.204680353403091431e-02 1.041343957185745239e-01 -1.139672398567199707e-01 9.412289410829544067e-02 1.342544704675674438e-01 -1.192351803183555603e-01 2.800754643976688385e-02 -3.535616695880889893e-01
-3.510800749063491821e-02 -3.646173477172851562e-01 -2.128394097089767456e-01 -2.993329167366027832e-01 -6.642712652683258057e-02 -2.546866834163665771e-01 -3.638981282711029053e-01 -9.304270893335342407e-02 -1.682505160570144653e-01 1.272085215896368027e-02 -5.639638751745223999e-02 -1.601475328207015991e-01 -1.956005841493606567e-01 3.121995031833648682e-01 3.983018174767494202e-02 1.368374973535537720e-01 -1.801926642656326294e-01 1.805138885974884033e-01 6.731227040290832520e-02 -1.203516125679016113e-01 -1.984955817461013794e-01 6.111829727888107300e-02 -9.356550872325897217e-02 -2.870870940387248993e-02 7.653541862964630127e-02 -2.518990822136402130e-02 -1.207353249192237854e-01 5.538912862539291382e-02 1.477708369493484497e-01 -8.452436327934265137e-02 7.819391041994094849e-02 -3.334824442863464355e-01
1.080344393849372864e-01 -1.327566802501678467e-01 -1.716710031032562256e-01 -3.587906807661056519e-02 -1.241765096783638000e-01 -3.771530687808990479e-01 1.394848972558975220e-01 1.169535592198371887e-01 3.227999508380889893e-01 -3.628874123096466064e-01 -2.707902193069458008e-01 -2.407366484403610229e-01 1.719033569097518921e-01 9.134180843830108643e-02 2.574980258941650391e-01 9.264964610338211060e-02 -2.682510912418365479e-01 1.566189080476760864e-01 4.405179619789123535e-02 5.578655377030372620e-02 -5.950979143381118774e-02 1.130864117294549942e-02 -2.030193209648132324e-01 -7.067823410034179688e-02 1.741236746311187744e-01 -1.700332015752792358e-02 -2.153932899236679077e-01 -6.400386244058609009e-02 1.786772906780242920e-01 -8.592309430241584778e-03 3.704764693975448608e-02 -5.746793746948242188e-02
-1.875194907188415527e-02 -5.394333973526954651e-02 -1.367801129817962646e-01 -2.457114160060882568e-01 3.940587639808654785e-01 -1.629408150911331177e-01 -2.174250781536102295e-01 1.572157815098762512e-02 -1.160515546798706055e-01 1.156388148665428162e-01 -1.586887240409851074e-01 -6.754586100578308105e-02 -1.376883834600448608e-01 -7.247063517570495605e-02 -1.940596550703048706e-01 7.359218597412109375e-02 -2.075299322605133057e-01 -2.058029919862747192e-02 -1.618880182504653931e-01 -2.533023245632648468e-02 -4.239979013800621033e-02 -3.279316052794456482e-02 -4.136945009231567383e-01 8.700165897607803345e-02 2.074874341487884521e-01 -2.347563505172729492e-01 -2.485533654689788818e-01 7.774196565151214600e-02 -1.235405541956424713e-02 -4.498111829161643982e-02 1.896315366029739380e-01 -3.292195498943328857e-01
-7.085649669170379639e-02 -1.648745238780975342e-01 -1.815075725317001343e-01 -2.068827599287033081e-01 1.706518232822418213e-02 3.184632211923599243e-02 -7.041933387517929077e-02 1.353984922170639038e-01 -2.526063323020935059e-01 1.992281526327133179e-01 7.541147992014884949e-03 -5.288371443748474121e-01 1.292562633752822876e-01 6.681901216506958008e-02 1.679818779230117798e-01 -8.090913295745849609e-02 1.157255247235298157e-01 -5.414975434541702271e-02 -4.824594035744667053e-02 -1.336322873830795288e-01 1.598958671092987061e-01 -1.460096836090087891e-01 -2.174920141696929932e-01 2.311954498291015625e-01 1.338351666927337646e-01 -2.881514132022857666e-01 -1.588754057884216309e-01 3.204629942774772644e-02 1.395894885063171387e-01 9.129668585956096649e-03 2.435714900493621826e-01 -1.950208991765975952e-01
8.893134444952011108e-02 -5.874561890959739685e-02 -2.963823676109313965e-01 -2.049542814493179321e-01 -3.433848172426223755e-02 9.138434380292892456e-02 -2.805730141699314117e-02 5.786507856100797653e-03 -1.028977781534194946e-01 2.278684824705123901e-02 2.423414736986160278e-01 -8.761933445930480957e-02 -1.176324635744094849e-01 6.262405216693878174e-02 -6.654990464448928833e-02 2.932466566562652588e-01 2.541263215243816376e-02 8.033198863267898560e-02 -1.058845892548561096e-01 -7.694748044013977051e-02 2.958332300186157227e-01 2.143222689628601074e-01 -1.058701351284980774e-01 -2.347164005041122437e-01 4.859857633709907532e-02 -1.577387601137161255e-01 -4.197584986686706543e-01 -1.677275300025939941e-01 2.112069725990295410e-01 8.996561169624328613e-02 2.531132698059082031e-01 -3.006996810436248779e-01
-1.124231237918138504e-02 8.600279688835144043e-03 -2.604046165943145752e-01 -9.712298959493637085e-02 2.157836556434631348e-01 -1.763859838247299194e-01 -9.266074001789093018e-02 3.309885859489440918e-01 -1.735189557075500488e-01 -1.027203798294067383e-01 -2.618001997470855713e-01 -8.894789963960647583e-02 1.923911869525909424e-01 7.137186080217361450e-02 3.618265390396118164e-01 -2.538077533245086670e-01 9.125088341534137726e-03 2.179296463727951050e-01 -1.473761051893234253e-01 -3.030437510460615158e-03 2.346737980842590332e-01 2.606609165668487549e-01 -1.312990635633468628e-01 -1.602057740092277527e-02 1.444545835256576538e-01 -1.728230714797973633e-01 -2.482530660927295685e-02 2.990602888166904449e-02 2.567954659461975098e-01 -2.921908721327781677e-02 5.689788237214088440e-02 -2.002190947532653809e-01
2.021966725587844849e-01 -2.991089224815368652e-01 -1.605365276336669922e-01 -2.876535058021545410e-01 1.177347004413604736e-01 -9.175293147563934326e-02 -9.533005207777023315e-02 -1.184441819787025452e-01 2.259157598018646240e-02 -1.242876201868057251e-01 -5.722771584987640381e-02 -5.032164976000785828e-02 -8.836531639099121094e-02 1.921364963054656982e-01 1.229816451668739319e-01 2.684360146522521973e-01 -2.331219613552093506e-01 -2.293358296155929565e-01 6.627646088600158691e-02 -6.919485330581665039e-02 1.623706668615341187e-01 -4.266448318958282471e-03 -1.433676332235336304e-01 -2.390576452016830444e-01 1.693586707115173340e-01 1.169862896203994751e-01 -4.042785763740539551e-01 6.172200664877891541e-03 1.176903769373893738e-01 2.133551687002182007e-01 -1.125933676958084106e-01 -2.529071569442749023e-01
-1.426408737897872925e-01 -2.678653001785278320e-01 -2.577049732208251953e-01 -2.496096640825271606e-01 3.236345648765563965e-01 -2.103318423032760620e-01 -1.256412565708160400e-01 -3.115163557231426239e-02 -6.555839627981185913e-02 1.252094358205795288e-01 -7.337886840105056763e-02 -8.010034263134002686e-02 4.212009534239768982e-02 3.144310712814331055e-01 -7.061780989170074463e-02 2.531475126743316650e-01 -2.959673404693603516e-01 2.455887645483016968e-01 3.070699982345104218e-02 -1.635522693395614624e-01 -8.094716072082519531e-02 2.952803485095500946e-02 -7.226633280515670776e-02 1.457680910825729370e-01 6.762689352035522461e-02 1.159789506345987320e-02 -7.885143160820007324e-02 1.568220555782318115e-01 5.782740563154220581e-02 -1.703541129827499390e-01 1.615329384803771973e-01 -3.293763995170593262e-01
5.842183157801628113e-02 -1.763485372066497803e-01 -1.092079952359199524e-01 -4.486712440848350525e-02 2.540646195411682129e-01 -3.716603517532348633e-01 -4.348738491535186768e-02 2.827440798282623291e-01 -1.529224663972854614e-01 1.050311625003814697e-01 3.665936738252639771e-02 -1.111108511686325073e-01 -1.991782188415527344e-01 9.744985401630401611e-02 -1.922978162765502930e-01 -2.389974705874919891e-02 -1.467172894626855850e-02 -8.776602894067764282e-02 -2.708415985107421875e-01 -9.770391136407852173e-02 -2.125394791364669800e-01 2.887828946113586426e-01 -1.780153661966323853e-01 4.896747320890426636e-02 -2.238939702510833740e-02 1.352423280477523804e-01 -3.023216724395751953e-01 8.295637369155883789e-02 3.099611699581146240e-01 1.103577837347984314e-01 -1.568362861871719360e-02 -2.305662930011749268e-01
8.259960263967514038e-02 -1.725555360317230225e-01 -2.220627367496490479e-01 1.762707717716693878e-02 -1.113386228680610657e-01 -1.784118711948394775e-01 8.115149289369583130e-02 2.637219429016113281e-02 -2.719962224364280701e-02 -7.787644863128662109e-02 -3.695789575576782227e-01 -1.921602338552474976e-01 1.472359299659729004e-01 9.064573794603347778e-02 3.125962615013122559e-01 -1.600583642721176147e-01 -2.116891294717788696e-01 -4.933287389576435089e-03 -2.399881333112716675e-01 6.202165037393569946e-02 3.384422957897186279e-01 -3.766274824738502502e-02 -1.888586431741714478e-01 1.196320727467536926e-01 -2.000565528869628906e-01 -3.402238488197326660e-01 -1.498899012804031372e-01 2.887677773833274841e-02 5.534631013870239258e-02 8.526703715324401855e-02 7.555452734231948853e-02 -2.477617412805557251e-01
4.730064049363136292e-02 -4.461184516549110413e-02 -1.482418775558471680e-01 -3.986862003803253174e-01 1.385470479726791382e-01 -2.374477386474609375e-01 -7.291538268327713013e-02 1.003373563289642334e-01 -1.364160925149917603e-01 6.212389096617698669e-02 2.332003228366374969e-02 -2.131196260452270508e-01 3.550404310226440430e-01 -1.934243291616439819e-01 1.902828663587570190e-01 1.696649566292762756e-02 2.610896900296211243e-02 2.133834734559059143e-02 -2.968599200248718262e-01 2.225245237350463867e-01 1.415811479091644287e-01 -1.627085059881210327e-01 -1.178405880928039551e-01 -4.517420381307601929e-02 3.408158421516418457e-01 1.610815525054931641e-01 -1.943203210830688477e-01 -1.376625746488571167e-01 5.919041857123374939e-02 1.940475553274154663e-01 7.030045241117477417e-02 -9.669374674558639526e-02
-1.743459552526473999e-01 5.249928683042526245e-02 7.388343662023544312e-02 -8.514246344566345215e-02 3.266886174678802490e-01 -3.087947368621826172e-01 -1.673076003789901733e-01 1.357713788747787476e-01 -2.297469526529312134e-01 5.725106224417686462e-02 1.279999166727066040e-01 -2.193510532379150391e-01 3.362508490681648254e-02 1.289578620344400406e-02 7.326474785804748535e-02 -1.590173691511154175e-02 -1.682904213666915894e-01 1.339512020349502563e-01 -5.449716001749038696e-02 -9.018751233816146851e-02 2.407893985509872437e-01 -1.196399629116058350e-01 -3.098541200160980225e-01 3.106974996626377106e-02 2.476880848407745361e-01 2.473240941762924194e-01 -2.681653499603271484e-01 -3.464192748069763184e-01 5.753754451870918274e-02 -8.315383642911911011e-02 1.609105765819549561e-01 -3.106387332081794739e-02
2.239398211240768433e-01 -2.088444381952285767e-01 4.632497578859329224e-02 -1.077354475855827332e-01 2.854770421981811523e-01 -3.542557060718536377e-01 -1.131768226623535156e-01 5.197582021355628967e-02 -1.269214749336242676e-01 1.210202798247337341e-01 -1.507677733898162842e-01 4.750743880867958069e-02 -8.981242775917053223e-02 2.399515360593795776e-01 2.255099713802337646e-01 2.200046628713607788e-01 1.368080973625183105e-01 1.937026828527450562e-01 -3.366873264312744141e-01 -1.764846444129943848e-01 -7.209011912345886230e-02 9.910616278648376465e-02 2.178680151700973511e-01 1.499111652374267578e-01 1.796840578317642212e-01 -1.824231594800949097e-01 -1.017005071043968201e-01 9.908530861139297485e-02 2.457900345325469971e-01 -8.723089098930358887e-02 2.184796333312988281e-02 -9.699846059083938599e-02
-6.766516715288162231e-02 -3.221431076526641846e-01 -2.547568678855895996e-01 -3.431131243705749512e-01 6.656303256750106812e-02 -1.174741238355636597e-01 -2.354352921247482300e-01 1.749025583267211914e-01 -1.237366870045661926e-01 -3.734410926699638367e-02 1.984965801239013672e-02 -1.216631904244422913e-01 2.277114242315292358e-01 1.096560508012771606e-01 -1.416072249412536621e-01 2.006161659955978394e-01 1.651537790894508362e-02 1.664103865623474121e-01 -6.203852221369743347e-02 -1.884949505329132080e-01 -3.113272599875926971e-02 2.212993949651718140e-01 8.805575966835021973e-02 7.883704453706741333e-02 1.798267215490341187e-01 3.115537576377391815e-03 -2.736839950084686279e-01 -1.078962534666061401e-01 3.553296625614166260e-01 2.386170327663421631e-01 7.404772937297821045e-02 -9.929797798395156860e-02
3.271090984344482422e-02 -6.474328041076660156e-02 -1.668330132961273193e-01 -2.702167630195617676e-01 3.037514723837375641e-02 -2.611265778541564941e-01 -2.714227139949798584e-02 -1.955521479249000549e-02 -7.178162038326263428e-02 -3.969366848468780518e-02 6.380660086870193481e-02 -2.779136300086975098e-01 3.883132711052894592e-02 4.349690377712249756e-01 1.289392239414155483e-03 2.098202407360076904e-01 8.408943563699722290e-02 1.667127758264541626e-01 6.983998417854309082e-02 1.029235497117042542e-01 2.507545053958892822e-01 9.976261854171752930e-02 -3.382795024663209915e-03 -2.526835203170776367e-01 -1.075107082724571228e-01 -8.126088231801986694e-02 -3.289651572704315186e-01 -2.242574542760848999e-01 1.665796488523483276e-01 2.746104449033737183e-02 2.187757939100265503e-01 -2.466340363025665283e-01
6.712125986814498901e-02 -1.327864974737167358e-01 3.987676650285720825e-02 -3.554635122418403625e-02 1.208243295550346375e-01 -3.751340210437774658e-01 -2.629164373502135277e-03 -7.299937307834625244e-02 2.852596342563629150e-01 1.860546618700027466e-01 6.825377792119979858e-02 7.822466641664505005e-02 1.589273512363433838e-01 3.045647963881492615e-02 3.408192992210388184e-01 -5.914410203695297241e-02 -1.053225100040435791e-01 2.512742877006530762e-01 -3.057424910366535187e-02 -7.643184810876846313e-02 1.144892647862434387e-01 2.603811025619506836e-01 4.827101714909076691e-03 8.772626519203186035e-02 2.782964706420898438e-01 1.133320480585098267e-01 -1.172413304448127747e-01 -1.355110406875610352e-01 2.283163070678710938e-01 -2.350090295076370239e-01 2.472160458564758301e-01 -2.850119471549987793e-01
-1.885024607181549072e-01 -1.859537065029144287e-01 -1.482432782649993896e-01 1.368355900049209595e-01 1.535518020391464233e-01 1.020714491605758667e-01 5.014678835868835449e-02 1.135811433196067810e-01 -1.229747086763381958e-01 -8.604633808135986328e-02 7.978954166173934937e-02 -2.865151762962341309e-01 1.323485672473907471e-01 5.071250721812248230e-02 5.716531723737716675e-02 -1.026050373911857605e-02 -1.554891914129257202e-01 1.724509149789810181e-02 -3.306863605976104736e-01 5.439021810889244080e-02 3.613623976707458496e-01 1.336176842451095581e-01 -1.767472922801971436e-01 -1.693404763936996460e-01 3.018337488174438477e-01 8.997949771583080292e-03 -1.448114681988954544e-02 -2.428524196147918701e-03 2.906059920787811279e-01 2.200782597064971924e-01 -1.458261907100677490e-01 -3.385865390300750732e-01
1.201431229710578918e-01 -2.573468983173370361e-01 -5.465280637145042419e-02 -2.244685441255569458e-01 4.725822433829307556e-02 -5.111677646636962891e-01 -1.695524603128433228e-01 9.359538555145263672e-02 -1.697767227888107300e-01 -2.189577557146549225e-03 -4.052973911166191101e-02 -2.109618782997131348e-01 -1.110676229000091553e-01 1.247060298919677734e-01 1.245396286249160767e-01 -6.386782974004745483e-02 -2.488529086112976074e-01 4.325753450393676758e-01 1.897633671760559082e-01 1.133483350276947021e-01 4.464776068925857544e-02 4.357877653092145920e-03 -1.736689737299457192e-04 9.377439320087432861e-02 1.418146342039108276e-01 -1.532822251319885254e-01 -1.268477737903594971e-01 1.393906027078628540e-01 -5.362002179026603699e-02 4.641619324684143066e-02 7.788520306348800659e-02 -2.086674720048904419e-01
1.715453267097473145e-01 -2.148221135139465332e-01 -1.196541860699653625e-01 -1.457467023283243179e-02 2.558029592037200928e-01 -2.442489266395568848e-01 -1.854597330093383789e-01 -1.838323771953582764e-01 -6.904324889183044434e-02 1.285301297903060913e-01 1.301038563251495361e-01 -1.509147286415100098e-01 4.312492534518241882e-02 2.252289280295372009e-02 9.402412921190261841e-02 2.168899774551391602e-01 -1.318470481783151627e-02 -1.977458894252777100e-01 -2.636533081531524658e-01 -1.115467920899391174e-01 1.869708299636840820e-02 -1.029596254229545593e-01 1.306616812944412231e-01 1.630393713712692261e-01 3.595709800720214844e-01 -1.620043218135833740e-01 -1.808820217847824097e-01 -3.098025619983673096e-01 4.316479712724685669e-02 1.619847565889358521e-01 1.091862320899963379e-01 -3.118969798088073730e-01
-2.009317725896835327e-01 -1.537109762430191040e-01 -3.359687328338623047e-01 -8.580824732780456543e-02 1.006952226161956787e-01 -2.260596305131912231e-01 -2.229206413030624390e-01 1.319307684898376465e-01 -1.720114499330520630e-01 -8.324038982391357422e-02 -3.682291507720947266e-02 -8.350732922554016113e-02 -9.872689843177795410e-02 -1.097632013261318207e-02 1.116802096366882324e-01 -2.893036305904388428e-01 -7.191215455532073975e-02 3.665123581886291504e-01 -2.259439975023269653e-01 -8.943675458431243896e-02 3.118255436420440674e-01 2.902444601058959961e-01 -1.451106369495391846e-01 -7.802353799343109131e-02 5.710847303271293640e-02 -1.844989508390426636e-01 -1.937565952539443970e-02 7.113260775804519653e-02 1.889468133449554443e-01 1.664975844323635101e-02 1.202670559287071228e-01 -1.902206093072891235e-01
3.575099632143974304e-02 -1.140552237629890442e-01 -2.257220260798931122e-02 1.798095554113388062e-01 3.486540168523788452e-02 -3.079245090484619141e-01 3.175021335482597351e-02 6.396105885505676270e-02 6.336210668087005615e-02 -1.777735054492950439e-01 9.429881349205970764e-03 -1.785008311271667480e-01 6.152270361781120300e-02 -1.866166591644287109e-01 -6.604333873838186264e-03 5.915626510977745056e-02 -1.978908181190490723e-01 2.560058832168579102e-01 -1.486537605524063110e-01 -1.119027361273765564e-01 2.040320541709661484e-03 4.607673883438110352e-01 9.540989995002746582e-02 5.888675898313522339e-02 2.259223014116287231e-01 1.510953879915177822e-03 -2.702529430389404297e-01 2.299240790307521820e-02 3.735778480768203735e-02 3.629650473594665527e-01 -2.076314091682434082e-01 -2.774107754230499268e-01
-1.460457742214202881e-01 -5.891207233071327209e-02 -1.032325401902198792e-01 2.983201667666435242e-02 1.624656654894351959e-02 -2.490334063768386841e-01 2.502043545246124268e-01 1.325920671224594116e-01 -1.491425484418869019e-01 -8.409113436937332153e-02 -1.485032439231872559e-01 1.054508164525032043e-01 1.190749257802963257e-01 -3.049466907978057861e-01 -1.293574571609497070e-01 2.955079376697540283e-01 -4.136022329330444336e-01 8.112508803606033325e-02 -2.090663015842437744e-01 6.587228178977966309e-02 1.023964136838912964e-01 -4.483007267117500305e-02 -2.767355144023895264e-01 9.322352707386016846e-02 2.044861763715744019e-02 -8.665843307971954346e-02 -3.226365745067596436e-01 -9.072400629520416260e-02 2.248079925775527954e-01 -5.252377688884735107e-02 -9.424190968275070190e-02 -2.039000540971755981e-01
3.795867040753364563e-02 -2.335874587297439575e-01 -2.005113512277603149e-01 -2.049226164817810059e-01 -2.216757535934448242e-01 -2.591291069984436035e-01 -1.149044856429100037e-01 -3.767275437712669373e-02 -1.008151173591613770e-01 -3.095983341336250305e-02 1.138825491070747375e-01 -1.845016181468963623e-01 2.440709769725799561e-01 -2.966340258717536926e-02 8.301909267902374268e-02 2.365891188383102417e-01 -3.281022906303405762e-01 2.815288305282592773e-01 -2.993154712021350861e-02 2.157583236694335938e-01 -1.086499094963073730e-01 3.059386648237705231e-02 -1.824440509080886841e-01 1.823059767484664917e-01 -4.489109292626380920e-02 -1.063591912388801575e-01 2.467821165919303894e-02 1.000448465347290039e-01 4.155746400356292725e-01 4.149881191551685333e-03 4.391395673155784607e-02 -1.929397881031036377e-01
-5.106314644217491150e-02 -1.553742885589599609e-01 -3.595155477523803711e-01 -4.003954306244850159e-02 2.362333089113235474e-01 -1.543726176023483276e-01 -6.770694255828857422e-02 2.161816954612731934e-01 -7.555726915597915649e-02 -1.815720498561859131e-01 -2.495180219411849976e-01 -3.865272924304008484e-02 1.765734702348709106e-02 -2.634325250983238220e-02 1.529229730367660522e-01 -2.253936082124710083e-01 -6.535369902849197388e-02 8.262709528207778931e-02 -1.907868385314941406e-01 -6.356353312730789185e-02 2.780612111091613770e-01 4.485355615615844727e-01 -2.090554684400558472e-02 -1.922301482409238815e-03 -1.127435080707073212e-02 -2.456665933132171631e-01 -1.511237025260925293e-01 1.434633135795593262e-01 2.378623336553573608e-01 -7.312861084938049316e-02 7.312963902950286865e-02 -1.793387234210968018e-01
-1.094934120774269104e-01 1.538388282060623169e-01 -4.474968463182449341e-02 8.146635442972183228e-02 2.505757808685302734e-01 -2.310704141855239868e-01 3.387894853949546814e-02 2.684212625026702881e-01 -5.704963952302932739e-02 -3.503080457448959351e-02 -1.834622323513031006e-01 -3.032372891902923584e-01 5.823801085352897644e-02 -2.176525592803955078e-01 3.446018099784851074e-01 -1.651229336857795715e-02 3.582360595464706421e-02 2.082129381597042084e-02 -3.921617269515991211e-01 6.809338927268981934e-02 2.889747358858585358e-02 2.858582139015197754e-01 -1.402912139892578125e-01 -1.420668810606002808e-01 1.225918009877204895e-01 -2.332794107496738434e-02 -1.265084892511367798e-01 6.893347483128309250e-03 7.224395126104354858e-02 1.042320355772972107e-01 -1.741455495357513428e-01 -3.253482878208160400e-01
8.520743250846862793e-02 -3.664670586585998535e-01 -1.896497607231140137e-01 -4.212505742907524109e-02 2.183509618043899536e-01 -1.849735677242279053e-01 -9.224747307598590851e-03 2.445582747459411621e-01 -2.123600803315639496e-02 1.510632932186126709e-01 -3.551054000854492188e-02 -1.386999189853668213e-01 -2.422638088464736938e-01 1.465524733066558838e-01 -7.334211468696594238e-02 -1.421705037355422974e-01 -9.391502290964126587e-02 -3.555567935109138489e-02 -1.105407923460006714e-01 -5.714917555451393127e-02 -2.136560529470443726e-01 1.730608493089675903e-01 -2.885088026523590088e-01 -5.248506087809801102e-03 9.163258224725723267e-02 1.005642116069793701e-01 -3.372304439544677734e-01 -1.425037998706102371e-02 2.722531259059906006e-01 1.201571300625801086e-01 -1.670452505350112915e-01 -3.099178969860076904e-01
-5.073643848299980164e-02 -1.878755092620849609e-01 -2.852214574813842773e-01 -4.022647440433502197e-01 1.404605153948068619e-02 -4.230257123708724976e-02 -3.375184237957000732e-01 2.919702529907226562e-01 -9.708952903747558594e-02 -1.412475854158401489e-01 -8.328649401664733887e-02 -2.301267981529235840e-01 3.466411232948303223e-01 1.530531235039234161e-02 -1.744858473539352417e-01 1.335547715425491333e-01 -1.263487040996551514e-01 1.522004008293151855e-01 -1.901243478059768677e-01 -7.007668912410736084e-02 1.117531657218933105e-01 1.170958671718835831e-02 5.925403907895088196e-02 1.384035795927047729e-01 1.526258289813995361e-01 1.317874044179916382e-01 -1.135449931025505066e-01 1.365158054977655411e-02 2.507812976837158203e-01 -4.716266319155693054e-02 -8.313362300395965576e-02 -1.364257484674453735e-01
-2.699913084506988525e-01 -1.546220481395721436e-01 -5.546761304140090942e-02 -3.902419805526733398e-01 -1.347963213920593262e-01 2.977215684950351715e-02 1.952309012413024902e-01 -3.282021358609199524e-02 6.650930643081665039e-02 -8.973116427659988403e-02 6.638175249099731445e-02 -3.919981420040130615e-01 1.963400542736053467e-01 4.472007602453231812e-02 1.010094135999679565e-01 1.914068013429641724e-01 -1.331099718809127808e-01 1.917630881071090698e-01 -3.204311057925224304e-02 2.191449981182813644e-03 1.032756417989730835e-01 3.188181221485137939e-01 -6.334854662418365479e-02 -2.001701109111309052e-02 2.147417515516281128e-01 1.308255344629287720e-01 -1.007576584815979004e-01 1.544603407382965088e-01 3.759913891553878784e-02 -6.981316953897476196e-02 1.157791465520858765e-01 -3.774523735046386719e-01
-2.463953197002410889e-01 -7.290438283234834671e-03 2.062267661094665527e-01 -3.884895443916320801e-01 2.422499284148216248e-02 -1.565087884664535522e-01 -8.387932926416397095e-02 1.993937045335769653e-01 9.523060172796249390e-03 -1.786139011383056641e-01 1.215893775224685669e-01 -1.272820029407739639e-02 6.970897316932678223e-02 1.335742026567459106e-01 2.223129123449325562e-01 3.414999460801482201e-03 -1.827126890420913696e-01 -1.514462940394878387e-02 -1.243460774421691895e-01 -5.784905701875686646e-02 -8.837315440177917480e-02 1.160916015505790710e-01 -2.829836010932922363e-01 -2.570599690079689026e-02 2.831575572490692139e-01 -3.597064018249511719e-01 -2.203198522329330444e-01 -1.117156669497489929e-01 2.766119837760925293e-01 1.000290140509605408e-01 -3.891796991229057312e-02 -2.043514698743820190e-01
-6.480468064546585083e-02 1.618793420493602753e-02 -4.988998640328645706e-03 -1.694957166910171509e-01 2.466633617877960205e-01 -3.499585986137390137e-01 -7.755228132009506226e-02 -2.328143641352653503e-02 4.036745801568031311e-02 2.836400568485260010e-01 1.410653740167617798e-01 -1.132052093744277954e-01 3.025748021900653839e-02 1.477107554674148560e-01 -3.504073014482855797e-03 1.075391694903373718e-01 -8.118207007646560669e-02 -1.518393456935882568e-01 -1.392705738544464111e-01 2.453842312097549438e-01 7.039181143045425415e-02 1.580554991960525513e-01 -1.278980672359466553e-01 2.285718321800231934e-01 -8.993843570351600647e-03 -2.570609375834465027e-02 -3.379321098327636719e-01 -6.090652197599411011e-02 3.659498989582061768e-01 2.374079525470733643e-01 1.072929576039314270e-01 -3.155459463596343994e-01
3.230339884757995605e-01 -5.627803876996040344e-02 2.536253770813345909e-03 7.062426209449768066e-02 3.776244223117828369e-01 -3.264537751674652100e-01 1.148617714643478394e-01 -4.388359561562538147e-02 -6.402775645256042480e-02 1.652404963970184326e-01 -1.380430608987808228e-01 -1.020751819014549255e-01 -3.817064315080642700e-02 2.648389637470245361e-01 9.012618660926818848e-02 2.186478227376937866e-01 -1.490762531757354736e-01 -5.569680407643318176e-02 -3.264319002628326416e-01 -1.837211847305297852e-01 1.261429954320192337e-02 7.356226444244384766e-02 1.986904628574848175e-02 1.288316994905471802e-01 1.923413425683975220e-01 -1.925830096006393433e-01 -1.045347601175308228e-01 -9.093617089092731476e-03 2.723977863788604736e-01 -1.128145381808280945e-01 2.132027149200439453e-01 -1.706286370754241943e-01
9.350055456161499023e-02 -2.122752517461776733e-01 -3.354461491107940674e-02 -1.798979192972183228e-01 2.298972755670547485e-01 -4.723621010780334473e-01 -2.850698232650756836e-01 4.604724794626235962e-02 -2.344669699668884277e-01 9.155342727899551392e-02 -3.363203629851341248e-02 -9.055747836828231812e-02 4.074838012456893921e-02 6.807633489370346069e-02 -6.188239902257919312e-02 -2.727798223495483398e-01 1.627244204282760620e-01 6.269768625497817993e-02 -5.447896663099527359e-03 2.698484249413013458e-02 -1.284362375736236572e-01 -3.234725072979927063e-02 -1.863385140895843506e-01 1.667531132698059082e-01 2.174043506383895874e-01 -4.166638106107711792e-02 -1.848149001598358154e-01 4.114829935133457184e-03 1.075134892016649246e-02 -3.222541511058807373e-02 9.267493337392807007e-02 -4.381402432918548584e-01
1.344270557165145874e-01 -1.855786740779876709e-01 1.711072921752929688e-01 1.442681401968002319e-01 9.852981567382812500e-02 -2.331785559654235840e-01 -1.608548611402511597e-01 2.825392186641693115e-01 -3.394709229469299316e-01 -7.512043416500091553e-02 1.188871264457702637e-02 -2.948286831378936768e-01 6.157329306006431580e-02 2.089650630950927734e-01 2.851372063159942627e-01 8.094814419746398926e-02 -1.289455443620681763e-01 -1.149011105298995972e-01 -1.485199183225631714e-01 -6.298939138650894165e-02 2.390201017260551453e-02 2.409584820270538330e-01 -1.407418847084045410e-01 2.102762311697006226e-01 7.054831832647323608e-02 1.999272592365741730e-02 -1.613912284374237061e-01 1.075953021645545959e-01 -5.873383954167366028e-02 -2.495121397078037262e-02 1.394453644752502441e-01 -3.732611536979675293e-01
9.604106843471527100e-02 -1.410337388515472412e-01 -1.033754125237464905e-01 -1.752125322818756104e-01 1.527099497616291046e-02 -1.373855471611022949e-01 -9.032170474529266357e-02 7.801024708896875381e-03 -5.460945144295692444e-02 -1.320106685161590576e-01 -3.439312279224395752e-01 8.209980279207229614e-02 -2.919984050095081329e-02 -1.856062747538089752e-02 1.940277814865112305e-01 -1.997034847736358643e-01 -2.995381057262420654e-01 2.348836213350296021e-01 -1.795911639928817749e-01 -1.035966817289590836e-02 -8.573213219642639160e-02 -1.494786143302917480e-01 -1.918239444494247437e-01 1.404433399438858032e-01 -2.503374591469764709e-02 -1.997694522142410278e-01 -3.432344198226928711e-01 -6.161861494183540344e-02 7.133421301841735840e-02 7.196254283189773560e-02 2.916752099990844727e-01 -3.963057994842529297e-01
-5.205243080854415894e-02 -2.256204783916473389e-01 -2.057629525661468506e-01 -2.898471802473068237e-02 4.082648828625679016e-02 8.470310270786285400e-02 -3.909253980964422226e-03 1.589059680700302124e-01 -2.462511807680130005e-01 5.701041221618652344e-02 2.440067231655120850e-01 -1.821426004171371460e-01 1.750077158212661743e-01 4.271051660180091858e-02 1.193953007459640503e-01 4.467607068363577127e-04 -3.608252406120300293e-01 -3.399871662259101868e-02 -3.153867125511169434e-01 1.220995411276817322e-01 1.705407947301864624e-01 7.281507551670074463e-02 -1.182006075978279114e-01 -2.627646028995513916e-01 1.963797807693481445e-01 -1.049384940415620804e-02 -1.925659924745559692e-01 2.309624403715133667e-01 2.502706050872802734e-01 -6.231364607810974121e-02 -1.854781359434127808e-01 -2.695100903511047363e-01
5.855175480246543884e-02 -3.244066536426544189e-01 -8.913505822420120239e-02 5.724661517888307571e-03 2.828384377062320709e-02 -2.442936152219772339e-01 -2.104464219883084297e-03 3.140437602996826172e-02 -4.725231602787971497e-02 9.751754254102706909e-02 2.518727183341979980e-01 4.388741217553615570e-03 8.774492144584655762e-02 7.623631507158279419e-02 1.757024824619293213e-01 -2.810031292028725147e-04 -1.496263295412063599e-01 3.308265507221221924e-01 -1.928451359272003174e-01 -1.676840782165527344e-01 -2.727713994681835175e-02 6.451717019081115723e-02 -1.973962634801864624e-01 1.421942412853240967e-01 6.050688214600086212e-03 6.511002779006958008e-02 -2.601912319660186768e-01 -3.746117651462554932e-01 1.498173624277114868e-01 3.990900814533233643e-01 -1.465902924537658691e-01 -1.598478406667709351e-01
8.688639104366302490e-02 7.540616393089294434e-02 -2.539873123168945312e-01 5.920789018273353577e-02 9.226944297552108765e-02 -2.518939077854156494e-01 -5.485551804304122925e-02 1.027530580759048462e-01 -1.643700450658798218e-01 -7.627662271261215210e-02 -2.431654036045074463e-01 -2.653653323650360107e-01 1.671002954244613647e-01 1.288812756538391113e-01 1.906529963016510010e-01 1.219113543629646301e-01 -2.790747880935668945e-01 4.078726470470428467e-02 -1.364389955997467041e-01 -1.305173337459564209e-01 7.652419060468673706e-02 4.329680800437927246e-01 2.493584156036376953e-01 -1.811173260211944580e-01 1.615951210260391235e-02 9.753143042325973511e-02 -1.925880014896392822e-01 2.880449593067169189e-01 6.165254116058349609e-02 8.477348089218139648e-02 -7.213641703128814697e-02 -1.599011421203613281e-01
6.871110200881958008e-02 -3.101722896099090576e-01 -2.670498490333557129e-01 -2.222698628902435303e-01 1.855995208024978638e-01 -8.413652330636978149e-02 -5.994699895381927490e-02 -2.267193235456943512e-02 -5.645246431231498718e-02 -4.237695410847663879e-02 3.061354532837867737e-02 -2.854730784893035889e-01 -1.998231112957000732e-01 1.663111448287963867e-01 2.174050211906433105e-01 2.661429047584533691e-01 -2.243643105030059814e-01 6.930892169475555420e-02 9.138294309377670288e-02 -1.007833257317543030e-01 -6.434714794158935547e-02 2.039627134799957275e-01 3.949981182813644409e-02 9.216850996017456055e-02 -7.474300265312194824e-02 9.781815856695175171e-02 1.351668089628219604e-01 7.268954813480377197e-02 2.373785823583602905e-01 -4.719474539160728455e-02 1.574177294969558716e-01 -4.561856091022491455e-01
2.383507322520017624e-03 1.272945106029510498e-01 1.309434771537780762e-01 -6.971955299377441406e-02 1.395643353462219238e-01 -3.531494438648223877e-01 1.030609384179115295e-01 1.972646117210388184e-01 2.185327410697937012e-01 -2.989089488983154297e-01 9.688065201044082642e-02 -1.762563586235046387e-01 1.068097259849309921e-02 1.772153526544570923e-01 2.772073820233345032e-02 4.638262465596199036e-02 1.029939390718936920e-02 3.902686759829521179e-02 -8.024319261312484741e-02 -3.065712563693523407e-02 5.209255218505859375e-02 3.500137031078338623e-01 -3.586786091327667236e-01 -9.804309159517288208e-02 1.987080276012420654e-01 7.793144881725311279e-02 -1.089742109179496765e-01 -6.244440376758575439e-02 2.435793280601501465e-01 1.490299999713897705e-01 -1.713279075920581818e-02 -3.747000396251678467e-01
-2.113763429224491119e-02 2.897580154240131378e-02 -3.744365274906158447e-01 2.438950389623641968e-01 -1.080172657966613770e-01 -2.561513483524322510e-01 -1.751575022935867310e-01 9.844400733709335327e-02 -3.450222313404083252e-01 -1.714154481887817383e-01 -1.393601447343826294e-01 -6.097029149532318115e-02 7.660155743360519409e-02 -5.339603405445814133e-03 8.208325505256652832e-02 2.511328160762786865e-01 3.156125545501708984e-02 -3.329998999834060669e-02 2.619911916553974152e-02 5.340862646698951721e-02 2.508386969566345215e-01 1.448951661586761475e-01 -1.203569769859313965e-01 -7.365385442972183228e-02 1.888886988162994385e-01 -1.397365778684616089e-01 -3.941416740417480469e-01 1.438556760549545288e-01 3.304635360836982727e-02 2.318411879241466522e-02 -2.274497300386428833e-01 -2.000751346349716187e-01
1.244501173496246338e-01 -4.179863929748535156e-01 -1.824836991727352142e-02 -3.305352106690406799e-02 2.686387859284877777e-02 -1.233324632048606873e-01 -1.534642577171325684e-01 -8.670417219400405884e-02 -1.904285401105880737e-01 2.099629342555999756e-01 -4.296635277569293976e-03 7.981983013451099396e-03 -1.553038954734802246e-01 3.738754987716674805e-02 2.942141592502593994e-01 1.118058785796165466e-01 -9.871195256710052490e-02 3.235206604003906250e-01 -2.944738604128360748e-02 -1.258969157934188843e-01 -6.262445449829101562e-02 1.302997469902038574e-01 -6.883242726325988770e-02 6.813230365514755249e-02 5.929566547274589539e-02 -1.846122741699218750e-02 -3.602247536182403564e-01 -3.865951597690582275e-01 1.452413350343704224e-01 2.439055293798446655e-01 -1.306373924016952515e-01 -1.192945390939712524e-01
4.722603783011436462e-02 -1.484690606594085693e-01 -2.587617933750152588e-01 4.504446685314178467e-02 -1.033551990985870361e-01 -1.535037904977798462e-01 3.606577590107917786e-02 3.671993617899715900e-04 -1.962392777204513550e-01 -8.365953713655471802e-02 2.264719903469085693e-01 3.128543496131896973e-02 -1.935675274580717087e-03 2.818560600280761719e-01 -1.152035221457481384e-01 9.117917716503143311e-02 -1.469573974609375000e-01 1.700511574745178223e-02 -2.548572421073913574e-01 -7.426962722092866898e-03 4.374122023582458496e-01 3.270745277404785156e-01 -1.431841850280761719e-01 -9.971940517425537109e-02 2.090372145175933838e-01 9.258598834276199341e-02 -8.764641731977462769e-02 1.035216823220252991e-01 2.630253732204437256e-01 1.235578656196594238e-01 6.550927460193634033e-02 -3.119786381721496582e-01
3.156720846891403198e-02 -3.364074975252151489e-02 -4.838339611887931824e-02 -1.384769529104232788e-01 -1.419321447610855103e-01 -1.990098655223846436e-01 1.353300362825393677e-01 -9.654703736305236816e-02 4.247649013996124268e-02 -1.696613878011703491e-01 -1.143052801489830017e-01 -8.332604169845581055e-02 3.111410140991210938e-01 1.738581433892250061e-02 2.154186218976974487e-01 -8.683855086565017700e-02 -3.137634992599487305e-01 1.093112491071224213e-02 -1.196291446685791016e-01 1.005388945341110229e-01 1.563162505626678467e-01 1.631421893835067749e-01 -2.047752887010574341e-01 1.495444029569625854e-01 5.468877963721752167e-03 -1.963237971067428589e-01 4.885486885905265808e-02 1.671745330095291138e-01 1.567592173814773560e-01 2.346190810203552246e-01 1.883329600095748901e-01 -5.147675871849060059e-01
3.173449262976646423e-02 -4.362630248069763184e-01 -6.834642589092254639e-02 -1.096061691641807556e-01 1.435359120368957520e-01 -2.128125429153442383e-01 -1.932590007781982422e-01 1.101508736610412598e-01 2.300211973488330841e-02 -2.923018336296081543e-01 2.602353692054748535e-01 -5.619243159890174866e-02 9.986417740583419800e-02 -4.965200088918209076e-03 -7.828815281391143799e-02 2.092925906181335449e-01 -1.089248359203338623e-01 -1.217270046472549438e-01 -2.195786535739898682e-01 -2.207531034946441650e-01 5.144051089882850647e-02 3.912809118628501892e-02 1.166177261620759964e-02 2.127759903669357300e-01 1.792169213294982910e-01 -9.366884827613830566e-02 -3.916561901569366455e-01 1.152416840195655823e-01 1.278287172317504883e-01 1.956138014793395996e-01 1.406904309988021851e-01 -6.817141175270080566e-02
-1.824440658092498779e-01 -3.377696573734283447e-01 -9.646554291248321533e-02 -7.168164104223251343e-02 1.581029891967773438e-01 -1.993087083101272583e-01 -5.601145792752504349e-03 2.905196249485015869e-01 -1.160500049591064453e-01 -1.727765202522277832e-01 -1.333757489919662476e-01 -2.051481008529663086e-01 -1.920602321624755859e-01 4.519932903349399567e-03 2.245631814002990723e-01 2.916929423809051514e-01 1.640392839908599854e-01 2.184485644102096558e-01 1.659166067838668823e-01 -3.197917342185974121e-01 1.815833896398544312e-01 4.550197347998619080e-02 -2.898552119731903076e-01 -4.584602639079093933e-02 1.108159497380256653e-01 -5.434522777795791626e-02 -1.632697284221649170e-01 -4.205400124192237854e-02 -3.523610904812812805e-02 6.850514560937881470e-03 -1.367887556552886963e-01 -1.554667800664901733e-01
-2.113368958234786987e-01 -3.961523622274398804e-02 -4.351428449153900146e-01 -3.752663731575012207e-03 -1.746240407228469849e-01 -1.560518145561218262e-01 8.790145069360733032e-02 1.442596688866615295e-02 -7.646083831787109375e-02 5.004982650279998779e-02 6.616022437810897827e-02 -1.242078766226768494e-01 -1.535669993609189987e-02 -1.108845621347427368e-01 2.311338633298873901e-01 1.797920167446136475e-01 -9.947120398283004761e-02 -4.955948144197463989e-02 -3.215930163860321045e-01 1.352305561304092407e-01 1.161972656846046448e-01 8.164853602647781372e-02 -3.862762451171875000e-01 1.185425370931625366e-01 -3.582914918661117554e-02 -1.059112325310707092e-01 -1.534991413354873657e-01 8.790344744920730591e-02 3.409517407417297363e-01 -1.055223983712494373e-03 -2.136964648962020874e-01 -2.280194908380508423e-01
8.842239528894424438e-02 -4.237369820475578308e-02 -2.494766861200332642e-01 8.751991391181945801e-02 6.821005791425704956e-02 -1.072568669915199280e-01 3.787605464458465576e-02 3.360174298286437988e-01 -1.771363466978073120e-01 2.971761673688888550e-02 -1.161056160926818848e-01 4.895863682031631470e-02 2.223186641931533813e-01 1.024383902549743652e-01 4.971802234649658203e-01 -5.323980003595352173e-02 -7.541870325803756714e-02 1.088914945721626282e-01 -1.210701912641525269e-01 3.554464504122734070e-02 2.428888231515884399e-01 2.794461250305175781e-01 -1.063493192195892334e-01 3.275394439697265625e-03 1.104829832911491394e-01 -9.299224615097045898e-02 -1.147235929965972900e-01 3.100857734680175781e-01 1.986847370862960815e-01 1.156701296567916870e-01 4.221697524189949036e-02 -2.554009258747100830e-01
1.673408448696136475e-01 -3.995186388492584229e-01 -1.970013678073883057e-01 -3.124944865703582764e-01 -4.941359162330627441e-02 -1.696537584066390991e-01 -9.424057602882385254e-02 -7.558931410312652588e-02 -1.048101112246513367e-01 1.240828633308410645e-02 -8.084803819656372070e-02 -3.765482306480407715e-01 1.895503252744674683e-01 4.718074575066566467e-02 2.898013405501842499e-02 7.126525975763797760e-03 -2.528461068868637085e-02 2.394766546785831451e-02 -1.853588670492172241e-01 2.033969387412071228e-02 -1.243504881858825684e-02 -2.348094433546066284e-02 -4.483867436647415161e-02 1.264956593513488770e-01 2.037912160158157349e-01 -2.030423879623413086e-01 -1.998756676912307739e-01 1.532300114631652832e-01 2.732367813587188721e-02 3.338524699211120605e-01 2.169759571552276611e-01 -2.672433257102966309e-01
2.133660167455673218e-01 -2.819163501262664795e-01 -7.859830558300018311e-02 1.783639490604400635e-01 3.208818435668945312e-01 -3.547562658786773682e-01 -1.260614246129989624e-01 1.524402350187301636e-01 -2.385499179363250732e-01 2.667164206504821777e-01 -1.024494916200637817e-01 -1.793463528156280518e-01 -2.374168187379837036e-01 1.461884379386901855e-01 3.636829182505607605e-02 -1.220499128103256226e-01 -5.862249061465263367e-02 3.001098036766052246e-01 -3.720482927747070789e-04 1.654553562402725220e-01 8.517336845397949219e-02 3.148543089628219604e-02 -2.001762688159942627e-01 6.157534569501876831e-02 1.771788299083709717e-01 9.617459960281848907e-03 2.138473466038703918e-02 -1.085386052727699280e-01 1.186815500259399414e-01 2.472194470465183258e-02 1.308807637542486191e-02 -2.698557078838348389e-01
5.424729362130165100e-02 -1.924454718828201294e-01 -1.088018342852592468e-01 -2.696744203567504883e-01 -1.945936828851699829e-01 -1.108831763267517090e-01 -2.192688286304473877e-01 4.974241927266120911e-02 -1.521241813898086548e-01 -7.175229489803314209e-02 -2.029666118323802948e-02 -3.115037381649017334e-01 -1.456455886363983154e-01 2.895141541957855225e-01 -2.836477197706699371e-02 2.057824470102787018e-02 2.088856883347034454e-02 4.735681116580963135e-01 -1.070086658000946045e-01 1.419805437326431274e-01 2.866280265152454376e-02 4.286903515458106995e-02 -1.703009754419326782e-02 -1.200432777404785156e-01 1.722819656133651733e-01 -8.532820269465446472e-03 -1.340314894914627075e-01 -4.347196221351623535e-02 1.144471392035484314e-01 1.400120258331298828e-01 2.400239109992980957e-01 -3.593826293945312500e-01
-2.346263974905014038e-01 -7.772256433963775635e-02 8.442543447017669678e-02 -2.570359408855438232e-01 1.563660353422164917e-01 -1.897338628768920898e-01 6.515946984291076660e-02 1.665373295545578003e-01 2.284050881862640381e-01 -3.417838215827941895e-01 9.184605628252029419e-02 -2.872054092586040497e-02 1.162963211536407471e-01 -6.348763406276702881e-02 2.768996655941009521e-01 5.831191316246986389e-02 -6.633975356817245483e-02 3.247363865375518799e-02 -2.406238466501235962e-01 2.300430834293365479e-02 -6.938695162534713745e-02 7.713749259710311890e-02 -3.367773890495300293e-01 7.695018500089645386e-02 1.931862384080886841e-01 -3.221909105777740479e-01 -4.108227044343948364e-02 -1.223437488079071045e-01 2.647002041339874268e-01 -1.023091897368431091e-01 1.461303681135177612e-01 -2.091634720563888550e-01
8.052167296409606934e-02 -3.262839913368225098e-01 -8.125821501016616821e-02 -1.747609227895736694e-01 1.067504510283470154e-01 -1.395089775323867798e-01 -8.388100191950798035e-03 2.232992053031921387e-01 -2.478183954954147339e-01 9.871363639831542969e-02 6.755734980106353760e-02 -2.039682567119598389e-01 -1.293745487928390503e-01 7.485558837652206421e-02 4.105781763792037964e-02 -1.150827705860137939e-01 -2.327765896916389465e-02 -1.017047613859176636e-01 -3.033212125301361084e-01 -6.634708959609270096e-03 -1.290658563375473022e-01 2.330400794744491577e-01 -3.005272448062896729e-01 9.360496699810028076e-02 4.964440315961837769e-02 1.833970695734024048e-01 -3.386476337909698486e-01 -7.246802747249603271e-02 1.754343360662460327e-01 6.522122770547866821e-02 -2.295689880847930908e-01 -3.126972615718841553e-01
1.725221872329711914e-01 -2.063295543193817139e-01 1.275038067251443863e-02 -2.102711498737335205e-01 1.522645950317382812e-01 -2.654383480548858643e-01 -8.760072290897369385e-02 -1.460658609867095947e-01 -2.963301539421081543e-01 -3.342947065830230713e-01 6.446522474288940430e-02 -1.343578696250915527e-01 3.276078775525093079e-02 5.426241457462310791e-02 2.280936986207962036e-01 -6.575056910514831543e-02 -1.365448236465454102e-01 -2.026039958000183105e-01 -1.333710104227066040e-01 8.402314037084579468e-02 1.515830606222152710e-01 9.944250434637069702e-02 -2.581427991390228271e-01 8.129688352346420288e-02 2.652696967124938965e-01 1.211483255028724670e-01 -1.719356328248977661e-01 1.313535422086715698e-01 1.351033430546522141e-02 -6.370023638010025024e-02 1.200664639472961426e-01 -3.705756962299346924e-01
1.323672831058502197e-01 -6.886520981788635254e-02 -2.673642635345458984e-01 -1.987623870372772217e-01 5.144873261451721191e-02 -1.003702357411384583e-01 -9.428911656141281128e-02 -1.050426736474037170e-01 -3.107278048992156982e-01 2.221792638301849365e-01 3.209516033530235291e-02 -1.142705157399177551e-01 2.022076100111007690e-01 2.302401844644919038e-05 -1.468667536973953247e-01 8.587933331727981567e-02 -2.101359516382217407e-01 2.453477978706359863e-01 2.336602360010147095e-01 7.861321419477462769e-02 2.636314332485198975e-01 1.092050448060035706e-01 -7.764058560132980347e-02 8.505165576934814453e-02 1.826364398002624512e-01 -7.978890836238861084e-02 -2.541133761405944824e-01 -8.613126724958419800e-02 2.181686311960220337e-01 -3.403256237506866455e-01 -9.929252555593848228e-04 -2.632700204849243164e-01
9.202975034713745117e-02 -2.507672309875488281e-01 -1.405380964279174805e-01 -8.780702203512191772e-02 1.308303773403167725e-01 -1.918074190616607666e-01 -5.963190272450447083e-02 5.411278456449508667e-03 -1.820584833621978760e-01 2.144757360219955444e-01 2.922582067549228668e-02 -3.671675920486450195e-02 -1.302658617496490479e-01 -9.369308501482009888e-02 -2.257881909608840942e-01 1.094014849513769150e-02 -1.785933226346969604e-01 1.252440363168716431e-01 -8.291984349489212036e-02 -9.578817337751388550e-02 3.386093303561210632e-02 1.610067933797836304e-01 -3.261917829513549805e-01 1.616546809673309326e-01 3.209546804428100586e-01 -8.757225424051284790e-02 -2.326250225305557251e-01 3.558214902877807617e-01 7.786930352449417114e-02 4.128232970833778381e-02 2.082814425230026245e-01 -3.459908664226531982e-01
2.424451410770416260e-01 1.292133331298828125e-01 -7.638026028871536255e-02 1.503322869539260864e-01 -6.053017452359199524e-03 -4.723024666309356689e-01 1.883221045136451721e-02 1.185198500752449036e-01 3.796457126736640930e-02 -8.884761482477188110e-02 -1.711331121623516083e-02 -1.192862614989280701e-01 1.696094870567321777e-01 -1.718821078538894653e-01 -4.783778637647628784e-02 9.285365790128707886e-02 -2.167119681835174561e-01 2.764939889311790466e-02 -2.629519701004028320e-01 -1.216603722423315048e-02 -1.035629734396934509e-01 4.644954204559326172e-01 3.419524803757667542e-02 4.410674422979354858e-02 1.064332574605941772e-01 1.399471238255500793e-02 -1.750938892364501953e-01 2.193124443292617798e-01 1.330698579549789429e-01 1.337141990661621094e-01 -1.824893802404403687e-01 -2.443745732307434082e-01
3.714298456907272339e-02 -3.518863618373870850e-01 -8.884915709495544434e-02 -1.758425682783126831e-01 2.047589868307113647e-01 -1.662804484367370605e-01 -7.159863412380218506e-02 2.434716746211051941e-02 -1.667018532752990723e-01 1.764678806066513062e-01 -1.660977154970169067e-01 -8.275217562913894653e-02 -1.046785712242126465e-01 1.397629827260971069e-01 -6.037755403667688370e-03 9.592019021511077881e-03 -2.009611725807189941e-01 3.377904295921325684e-01 -5.832934007048606873e-02 1.394751816987991333e-01 -1.179780811071395874e-01 8.444793522357940674e-02 -2.669220566749572754e-01 2.416572123765945435e-01 3.675977289676666260e-01 9.683035314083099365e-02 -1.495253443717956543e-01 2.670707404613494873e-01 5.925460532307624817e-02 1.062361076474189758e-01 1.229522004723548889e-01 -2.013901472091674805e-01
3.299482399597764015e-03 1.350472867488861084e-02 4.468505457043647766e-02 -2.420192956924438477e-01 -1.415365189313888550e-01 -3.480578958988189697e-01 1.264362633228302002e-01 -1.500499085523188114e-03 2.363777533173561096e-02 8.580623567104339600e-02 -1.147431135177612305e-01 -1.746101528406143188e-01 2.142397761344909668e-01 2.268457412719726562e-02 1.072628498077392578e-01 2.463668286800384521e-01 2.351270616054534912e-02 1.800809055566787720e-01 -5.681765824556350708e-02 2.392169982194900513e-01 2.046956121921539307e-01 3.014430701732635498e-01 -1.056819483637809753e-01 1.700805127620697021e-01 1.440284550189971924e-01 4.530751705169677734e-02 -2.428407222032546997e-01 5.474948883056640625e-02 2.182691544294357300e-01 -4.536263048648834229e-01 5.769313126802444458e-02 -6.377978622913360596e-02
-7.792025059461593628e-02 -2.587617039680480957e-01 -2.563895881175994873e-01 -1.030220985412597656e-01 7.152588665485382080e-02 -2.873321063816547394e-02 9.276458621025085449e-02 -7.359918672591447830e-03 -2.700028717517852783e-01 1.512138396501541138e-01 3.136030435562133789e-01 -1.218527182936668396e-02 2.440170198678970337e-01 9.490476921200752258e-03 1.835878640413284302e-01 -5.577240884304046631e-02 -2.810487151145935059e-01 -2.328503318130970001e-02 -2.285739034414291382e-01 1.376590412110090256e-02 3.824431821703910828e-02 1.977587491273880005e-01 -1.828948706388473511e-01 -9.825180470943450928e-02 2.488145232200622559e-01 -1.765413433313369751e-01 -5.766768753528594971e-02 2.821119129657745361e-01 2.328564971685409546e-01 -1.230309996753931046e-02 -2.939869761466979980e-01 -1.134784445166587830e-01
-1.814490556716918945e-01 -1.658080145716667175e-02 -1.440734565258026123e-01 1.680389977991580963e-03 1.513738743960857391e-02 -3.539271652698516846e-01 1.497595012187957764e-01 2.152740508317947388e-01 -1.343757938593626022e-02 2.112906891852617264e-03 -7.800693064928054810e-02 5.787622183561325073e-02 1.240527927875518799e-01 -2.867991924285888672e-01 1.011961698532104492e-01 7.406596839427947998e-02 -3.569447696208953857e-01 1.731540411710739136e-01 -2.626382708549499512e-01 -1.198003962635993958e-01 -1.597125232219696045e-01 -9.968121349811553955e-02 -1.941896528005599976e-01 8.451093733310699463e-02 2.372847497463226318e-01 -1.623269468545913696e-01 -1.120029389858245850e-01 1.334698051214218140e-01 5.510890856385231018e-02 -1.094877794384956360e-01 2.284702807664871216e-01 -3.571170568466186523e-01
-5.072176456451416016e-02 -1.552627533674240112e-01 -3.077321052551269531e-01 9.150871634483337402e-02 -7.152108848094940186e-02 -3.104324042797088623e-01 3.827293403446674347e-03 2.830886244773864746e-01 8.116827346384525299e-03 -5.493901669979095459e-02 2.521615922451019287e-01 8.633620291948318481e-02 2.836136817932128906e-01 -2.531832642853260040e-02 3.146229684352874756e-01 8.700951188802719116e-02 6.854215264320373535e-02 6.212462112307548523e-02 1.127896308898925781e-01 -2.144691646099090576e-01 2.125011980533599854e-01 7.358065992593765259e-02 -8.195699006319046021e-02 1.330759227275848389e-01 1.697563976049423218e-01 1.076562553644180298e-01 -1.568916589021682739e-01 2.787180058658123016e-02 9.406801313161849976e-02 2.865794301033020020e-01 -1.476601660251617432e-01 -3.255744576454162598e-01
-1.652073860168457031e-01 -3.376695215702056885e-01 2.205390296876430511e-02 -1.511723101139068604e-01 1.280646473169326782e-01 -3.075263500213623047e-01 2.303951680660247803e-01 4.066488519310951233e-02 -5.861609429121017456e-02 5.966760963201522827e-02 -2.183293700218200684e-01 9.801202267408370972e-02 6.352559477090835571e-02 1.961700618267059326e-01 2.713860869407653809e-01 8.841063827276229858e-02 1.710325777530670166e-01 5.427213013172149658e-02 1.070423796772956848e-01 -1.877543479204177856e-01 6.712874770164489746e-02 -1.008311808109283447e-01 -9.360524266958236694e-02 -1.511449515819549561e-01 1.062982529401779175e-01 -2.167680859565734863e-02 -2.820527851581573486e-01 8.374546468257904053e-02 3.644730448722839355e-01 -2.711815834045410156e-01 1.041733399033546448e-01 -2.015611380338668823e-01
5.397270992398262024e-02 -2.801854312419891357e-01 -1.589897125959396362e-01 1.477856487035751343e-01 -6.939440499991178513e-03 -8.135301060974597931e-03 -1.435101330280303955e-01 8.066362887620925903e-02 -1.888777464628219604e-01 -1.010434585623443127e-03 6.151203811168670654e-02 -1.006873026490211487e-01 3.563975989818572998e-01 5.162718147039413452e-02 8.582349866628646851e-02 1.876552589237689972e-02 -2.594069838523864746e-01 1.117479801177978516e-01 -3.821240365505218506e-01 2.689608335494995117e-01 1.888867020606994629e-01 1.111774425953626633e-02 -4.741969332098960876e-02 -2.559809982776641846e-01 1.814616620540618896e-01 4.957866854965686798e-03 -2.024973332881927490e-01 2.223815321922302246e-01 2.577717900276184082e-01 1.015524417161941528e-01 -1.797764003276824951e-01 -1.517998576164245605e-01
3.736434280872344971e-01 -3.247002661228179932e-01 -5.068866908550262451e-02 -1.751173883676528931e-01 1.241913512349128723e-01 -4.784176871180534363e-02 -1.742838174104690552e-01 1.678739637136459351e-01 -2.697009444236755371e-01 -8.169332891702651978e-02 -1.416679099202156067e-02 -2.313060760498046875e-01 2.310665398836135864e-01 8.267211914062500000e-02 1.147603914141654968e-01 -5.592968314886093140e-02 -6.841389834880828857e-02 -2.430662065744400024e-01 -4.837702587246894836e-02 5.304839927703142166e-03 1.150495335459709167e-01 -1.024913862347602844e-01 -4.876774549484252930e-02 6.874364614486694336e-02 2.955507636070251465e-01 -2.541266679763793945e-01 -2.591611444950103760e-01 -1.087605506181716919e-01 7.469361275434494019e-02 -1.823781281709671021e-01 1.104018464684486389e-01 -2.385111302137374878e-01
-1.235803365707397461e-01 -7.383776456117630005e-02 2.137646377086639404e-01 -4.908017814159393311e-02 1.478857100009918213e-01 -9.966892004013061523e-02 2.073069363832473755e-01 2.128991335630416870e-01 7.676180452108383179e-02 -1.348690837621688843e-01 -2.075373567640781403e-02 -2.200003117322921753e-01 2.008164823055267334e-01 8.147140592336654663e-02 8.597773313522338867e-02 -1.399224549531936646e-01 3.676375746726989746e-02 -3.109536133706569672e-02 -1.331603825092315674e-01 3.764123469591140747e-02 5.755160376429557800e-02 1.493921577930450439e-01 -3.725854158401489258e-01 -4.995719715952873230e-02 1.899129897356033325e-01 -3.215828239917755127e-01 -1.060361117124557495e-01 5.258295685052871704e-02 1.394832879304885864e-01 2.125182002782821655e-01 1.105003356933593750e-01 -4.954627156257629395e-01
-1.785766929388046265e-01 -1.491697430610656738e-01 -2.558229267597198486e-01 -2.660128474235534668e-01 -8.540036529302597046e-02 -3.830843269824981689e-01 -4.429569840431213379e-02 1.534586548805236816e-01 3.374192416667938232e-01 1.012494936585426331e-01 -2.110398411750793457e-01 -9.321297705173492432e-02 -4.081947728991508484e-02 -7.777651399374008179e-02 3.723382651805877686e-01 1.335271298885345459e-01 -1.618165820837020874e-01 2.575836777687072754e-01 2.757981419563293457e-02 -8.350937068462371826e-02 7.838820666074752808e-02 5.621552839875221252e-02 4.606593027710914612e-02 -3.040304966270923615e-02 3.792314976453781128e-02 -6.504043191671371460e-02 -1.915977597236633301e-01 -5.738517642021179199e-02 2.489017136394977570e-02 2.193032354116439819e-01 4.387629777193069458e-02 -2.822272777557373047e-01
-1.359236389398574829e-01 -1.844597160816192627e-01 -3.376881182193756104e-01 5.935437977313995361e-02 1.520159095525741577e-01 -2.131830342113971710e-02 -2.906965017318725586e-01 1.542986631393432617e-01 -1.597663909196853638e-01 -1.284007430076599121e-01 -1.818374395370483398e-01 -4.292886331677436829e-02 7.931516319513320923e-02 -4.694702569395303726e-03 1.639240682125091553e-01 -2.058281749486923218e-01 -8.642607927322387695e-02 2.893652617931365967e-01 -3.331069946289062500e-01 2.343872189521789551e-02 3.159946203231811523e-01 1.439830213785171509e-01 -1.035733222961425781e-01 1.163699403405189514e-01 1.434558629989624023e-01 -2.601826488971710205e-01 -1.334386616945266724e-01 1.276835501194000244e-01 2.137777656316757202e-01 1.926766335964202881e-02 1.172283664345741272e-01 -1.258391439914703369e-01
6.985289510339498520e-03 -1.113219633698463440e-01 -3.993629217147827148e-01 -8.698176592588424683e-02 -2.619903981685638428e-01 -1.270608454942703247e-01 -2.561209723353385925e-02 9.479925036430358887e-03 6.336317211389541626e-02 1.170677319169044495e-01 6.423205137252807617e-02 -3.231464326381683350e-01 -2.862222492694854736e-01 2.812058627605438232e-01 -2.711561881005764008e-02 -1.614320353837683797e-04 -3.270447021350264549e-03 7.297582924365997314e-02 -2.419075518846511841e-01 -4.668983444571495056e-02 1.880697458982467651e-01 -1.506216228008270264e-01 -1.941318064928054810e-01 5.727456510066986084e-02 1.910983622074127197e-01 -4.573506768792867661e-03 -2.208374440670013428e-01 1.378514766693115234e-01 3.008457720279693604e-01 -1.965484768152236938e-01 1.363145466893911362e-02 -2.197073400020599365e-01
5.964756757020950317e-02 -3.067727386951446533e-01 -3.398458957672119141e-01 -1.555702090263366699e-01 1.607511490583419800e-01 -1.674015969038009644e-01 -3.360282778739929199e-01 1.052897050976753235e-01 -7.398066669702529907e-02 -1.775546669960021973e-01 -4.316869191825389862e-03 -1.326973885297775269e-01 3.411470055580139160e-01 -3.416961431503295898e-02 -2.016530334949493408e-01 1.538008004426956177e-01 -7.283221930265426636e-02 9.038382768630981445e-02 -1.551775932312011719e-01 -9.484343230724334717e-02 1.966763846576213837e-02 1.891753524541854858e-01 2.139018625020980835e-01 -1.202694978564977646e-02 1.613858789205551147e-01 1.179047599434852600e-01 -3.739671409130096436e-01 -5.823675170540809631e-02 1.260092258453369141e-01 1.247888505458831787e-01 -5.242566019296646118e-02 -4.759946465492248535e-02
2.064683884382247925e-01 -4.955749586224555969e-02 -1.967099905014038086e-01 -4.122490808367729187e-02 3.080045282840728760e-01 1.188617646694183350e-01 -2.295455709099769592e-02 1.381254494190216064e-01 -1.917256712913513184e-01 1.651538349688053131e-02 -1.261232644319534302e-01 -2.794788181781768799e-01 3.048883676528930664e-01 1.306535899639129639e-01 2.710264921188354492e-01 -1.614933907985687256e-01 -6.002203375101089478e-02 8.502826839685440063e-02 -8.903405815362930298e-02 6.075965613126754761e-02 2.043139487504959106e-01 1.464925110340118408e-01 -1.902034431695938110e-01 -5.011386051774024963e-02 5.311125516891479492e-02 -3.078941404819488525e-01 -9.427552670240402222e-02 1.697411090135574341e-01 2.735646367073059082e-01 8.423143625259399414e-02 -1.332280109636485577e-03 -3.220440149307250977e-01
2.431460469961166382e-02 -3.587017059326171875e-01 -1.455626785755157471e-01 -2.597459219396114349e-02 4.060017168521881104e-01 -1.923674941062927246e-01 4.751186352223157883e-03 1.449276804924011230e-01 -6.686484813690185547e-02 1.020942479372024536e-01 -1.771796494722366333e-01 -1.518655121326446533e-01 -8.610997349023818970e-02 1.032719388604164124e-01 -2.485215663909912109e-02 2.649213932454586029e-02 -3.033377528190612793e-01 2.465082854032516479e-01 1.079970523715019226e-01 1.660339832305908203e-01 -7.100117951631546021e-02 1.049500927329063416e-01 -2.698731422424316406e-01 5.058852583169937134e-02 3.432004153728485107e-01 6.126747280359268188e-02 -1.431558728218078613e-01 2.353914529085159302e-01 -1.304739993065595627e-02 1.276491135358810425e-01 1.044561937451362610e-01 -1.702475994825363159e-01
4.263896942138671875e-01 3.654853999614715576e-02 -2.921493910253047943e-02 -3.753751143813133240e-02 2.706995904445648193e-01 -3.668437898159027100e-01 -4.527347162365913391e-02 -1.948575079441070557e-01 2.211051248013973236e-02 1.303243730217218399e-02 -1.955927610397338867e-01 -9.044832549989223480e-04 -1.037311777472496033e-01 1.377245932817459106e-01 9.738120436668395996e-02 1.578313410282135010e-01 -1.764397919178009033e-01 1.900219731032848358e-02 -2.931650578975677490e-01 -2.882353067398071289e-01 -4.938948526978492737e-02 7.313792407512664795e-02 -5.260314419865608215e-02 7.716271281242370605e-02 1.366005688905715942e-01 -2.246436625719070435e-01 -3.032876253128051758e-01 -1.208737213164567947e-02 2.355116307735443115e-01 -1.489499658346176147e-01 6.617040187120437622e-02 -5.807050317525863647e-02
-8.578760176897048950e-02 -1.531222015619277954e-01 -9.892880916595458984e-02 -1.202037408947944641e-01 -1.046968158334493637e-02 -2.804659903049468994e-01 7.120122760534286499e-02 -1.316580921411514282e-01 -8.847747743129730225e-02 -3.854436874389648438e-01 8.128517121076583862e-02 -3.421522378921508789e-01 2.773923575878143311e-01 1.050405874848365784e-01 -3.731743246316909790e-02 -6.277462467551231384e-03 6.591321527957916260e-02 -1.503525823354721069e-01 -1.600056588649749756e-01 -9.343956410884857178e-02 9.687791764736175537e-02 2.076312601566314697e-01 -1.444269670173525810e-03 -4.392148926854133606e-02 3.573571518063545227e-02 -1.358035653829574585e-01 -3.752479255199432373e-01 -8.617363870143890381e-02 -1.358241587877273560e-01 -3.515614867210388184e-01 -1.509299874305725098e-01 -1.606583595275878906e-01
-7.082690298557281494e-02 -4.717442765831947327e-02 -4.299264252185821533e-01 1.450381428003311157e-01 6.430659443140029907e-02 -1.669208109378814697e-01 -2.742190100252628326e-02 -7.809557020664215088e-02 -2.064080983400344849e-01 -7.772880047559738159e-02 3.033302426338195801e-01 -4.319430887699127197e-02 2.707431465387344360e-02 2.506781518459320068e-01 6.771566718816757202e-02 2.143965288996696472e-02 -2.161937505006790161e-01 9.449236840009689331e-02 -3.740141987800598145e-01 2.105749696493148804e-01 2.536620795726776123e-01 2.223249226808547974e-01 -9.777267277240753174e-02 -1.707789897918701172e-01 1.968663036823272705e-01 7.864508777856826782e-02 -6.849981099367141724e-02 -4.445346817374229431e-02 2.450750768184661865e-01 1.172585636377334595e-01 7.903502881526947021e-02 -1.132942587137222290e-01
9.220194071531295776e-02 -1.021149456501007080e-01 -2.146427333354949951e-01 -1.945850700139999390e-01 2.845772504806518555e-01 -2.822206914424896240e-01 1.511217951774597168e-01 3.916466981172561646e-02 -1.992178112268447876e-01 1.506094485521316528e-01 2.518997713923454285e-02 -1.801283955574035645e-01 3.141292035579681396e-01 -1.447889357805252075e-01 1.005029231309890747e-01 1.749284714460372925e-01 3.996466100215911865e-02 -2.027419358491897583e-01 -3.362310677766799927e-02 9.568084776401519775e-02 2.040054462850093842e-02 -6.054424121975898743e-02 9.094237536191940308e-02 -1.158634945750236511e-01 1.957434713840484619e-01 3.461437672376632690e-02 -3.420203551650047302e-02 -1.959851086139678955e-01 5.422096699476242065e-02 1.656702756881713867e-01 2.698226571083068848e-01 -4.419172108173370361e-01
2.191865816712379456e-02 -1.524554193019866943e-01 -3.178270161151885986e-01 -1.040770560503005981e-01 6.625693291425704956e-02 1.663005948066711426e-01 -5.805579572916030884e-02 5.643981695175170898e-02 -1.486858725547790527e-01 -2.990425229072570801e-01 -1.032021939754486084e-01 -3.268047422170639038e-02 2.802373766899108887e-01 2.696615830063819885e-02 3.093228042125701904e-01 1.081147864460945129e-01 -1.513617634773254395e-01 -2.330744639039039612e-02 -1.012341156601905823e-01 2.800879813730716705e-02 3.298225998878479004e-01 6.385424733161926270e-02 -3.258602321147918701e-01 -2.267992943525314331e-01 2.739000618457794189e-01 2.331459671258926392e-01 -3.316577896475791931e-02 3.325256332755088806e-02 8.240237087011337280e-02 -1.778905242681503296e-01 -4.306289553642272949e-02 -1.977469176054000854e-01
-3.489224612712860107e-01 7.378493249416351318e-02 -1.181717216968536377e-01 -3.555531203746795654e-01 -4.729778319597244263e-02 -2.516793608665466309e-01 2.680831253528594971e-01 1.217170283198356628e-01 -1.453563719987869263e-01 -1.398886740207672119e-01 2.143237590789794922e-01 -2.478212863206863403e-01 -6.821665167808532715e-02 1.225403547286987305e-01 2.203045338392257690e-01 3.115595877170562744e-01 -7.159063220024108887e-02 1.085722297430038452e-01 -1.959961354732513428e-01 -9.698753058910369873e-02 1.157477796077728271e-01 2.265282422304153442e-01 -1.914146170020103455e-02 6.593469996005296707e-03 1.587874740362167358e-01 -1.907230764627456665e-01 -1.266408860683441162e-01 2.665634034201502800e-03 -1.664564013481140137e-02 6.249424442648887634e-02 1.914650648832321167e-01 -1.360541880130767822e-01
-8.047470822930335999e-03 2.886267192661762238e-02 -3.455581963062286377e-01 -3.247939348220825195e-01 -1.479023993015289307e-01 -2.638259232044219971e-01 1.037987172603607178e-01 5.364318937063217163e-02 -2.841605804860591888e-02 9.121297299861907959e-02 -1.419091969728469849e-02 6.837933510541915894e-02 2.491552233695983887e-01 2.987739071249961853e-02 -9.829107671976089478e-02 4.973874986171722412e-02 2.830640226602554321e-02 3.387306630611419678e-01 1.254961639642715454e-02 1.411101520061492920e-01 2.561242282390594482e-01 -1.072562709450721741e-01 -9.617561101913452148e-02 1.215081475675106049e-02 6.737717986106872559e-02 -5.481594428420066833e-02 -3.048035800457000732e-01 -6.760448962450027466e-02 2.284070849418640137e-01 -2.575660645961761475e-01 -1.195880249142646790e-01 -3.464352786540985107e-01
-2.394319772720336914e-01 -5.076240375638008118e-02 -1.897666789591312408e-02 -8.129988797008991241e-03 1.645516306161880493e-01 -3.966952264308929443e-01 1.148747801780700684e-01 -1.530656870454549789e-02 -2.123882621526718140e-02 4.977037385106086731e-02 9.516347944736480713e-02 -5.344783887267112732e-02 2.134182006120681763e-01 8.292150450870394707e-04 -8.047908544540405273e-02 2.759746313095092773e-01 4.422899335622787476e-02 -1.351340953260660172e-02 -3.754036128520965576e-02 1.736759096384048462e-01 2.634338140487670898e-01 3.332343325018882751e-02 -6.896973401308059692e-02 -2.206146270036697388e-01 4.537738263607025146e-01 -9.847664088010787964e-02 -2.805174887180328369e-01 -5.651302635669708252e-03 7.469252496957778931e-02 4.292299970984458923e-02 -9.955140203237533569e-02 -3.598019182682037354e-01
-1.116144508123397827e-01 -2.677224874496459961e-01 -2.151095420122146606e-01 -2.316819578409194946e-01 2.715340852737426758e-01 -1.140590906143188477e-01 -2.603060007095336914e-01 1.623134016990661621e-01 3.162816539406776428e-02 2.653753198683261871e-02 1.146773900836706161e-02 -1.684198975563049316e-01 3.093817532062530518e-01 1.923595555126667023e-02 -6.670777499675750732e-02 3.580170869827270508e-01 4.325931891798973083e-02 9.237284958362579346e-02 -1.571641713380813599e-01 -1.904061585664749146e-01 3.035061061382293701e-02 9.959355741739273071e-02 6.678541749715805054e-02 1.521341800689697266e-01 9.265873581171035767e-02 4.131552577018737793e-02 -1.523527652025222778e-01 -1.618371605873107910e-01 3.355776667594909668e-01 2.622964978218078613e-01 1.471923012286424637e-02 -1.582096368074417114e-01
-1.011538058519363403e-01 -3.469445407390594482e-01 -1.522510051727294922e-01 1.843646019697189331e-01 1.856617629528045654e-01 -2.414179444313049316e-01 1.681654006242752075e-01 2.146211862564086914e-01 -3.640307858586311340e-02 2.012655138969421387e-02 1.859327033162117004e-02 1.463065892457962036e-01 2.471518069505691528e-01 -2.079655081033706665e-01 -6.793965399265289307e-02 1.790797859430313110e-01 -1.749343127012252808e-01 -8.246229588985443115e-02 7.746002636849880219e-03 9.873311966657638550e-02 1.665568500757217407e-01 2.000171691179275513e-01 -2.674547135829925537e-01 2.896323055028915405e-02 2.315451502799987793e-01 -1.172871664166450500e-01 -2.038116008043289185e-01 -1.920869648456573486e-01 3.156062066555023193e-01 6.694948673248291016e-02 -8.388797193765640259e-02 -1.907079666852951050e-01
-8.338064700365066528e-02 -1.164315827190876007e-02 -2.954595685005187988e-01 1.544626653194427490e-01 9.080166369676589966e-02 -2.277242988348007202e-01 -2.144342958927154541e-01 6.134803593158721924e-02 -1.308863610029220581e-01 1.329908333718776703e-02 3.444192409515380859e-01 -1.498685181140899658e-01 3.448618650436401367e-01 2.564972937107086182e-01 1.825588643550872803e-01 1.915099471807479858e-01 -1.048192754387855530e-01 -6.456089019775390625e-02 -1.172512024641036987e-01 8.716398477554321289e-02 2.256437242031097412e-01 5.938569456338882446e-02 2.737711474765092134e-04 -1.745198369026184082e-01 2.353647723793983459e-02 1.292236000299453735e-01 -1.013259962201118469e-01 2.383043174631893635e-04 3.743632137775421143e-01 3.338762745261192322e-02 6.580697000026702881e-02 -2.535312175750732422e-01
1.678654402494430542e-01 1.963232010602951050e-01 -1.324718892574310303e-01 -5.760041624307632446e-02 1.671921610832214355e-01 -1.519384533166885376e-01 -9.538717567920684814e-02 2.250048965215682983e-01 -2.047861665487289429e-01 7.590144872665405273e-02 -3.324960470199584961e-01 -1.981340944766998291e-01 3.153855204582214355e-01 -1.299983561038970947e-01 3.155854046344757080e-01 -1.113144159317016602e-01 -2.058383822441101074e-01 1.800236552953720093e-01 -1.391985267400741577e-01 -1.581945642828941345e-02 -4.531417787075042725e-02 3.248988091945648193e-01 1.024726778268814087e-02 1.115520223975181580e-01 -2.263067290186882019e-02 -9.287791699171066284e-02 -2.038349658250808716e-01 1.238991171121597290e-01 1.294496804475784302e-01 6.909041106700897217e-02 -2.350909262895584106e-02 -2.703666985034942627e-01
2.420008927583694458e-01 -1.247609108686447144e-01 -3.361573517322540283e-01 -2.933787107467651367e-01 1.719046980142593384e-01 -3.677125573158264160e-01 -5.873675271868705750e-02 -1.784417778253555298e-01 1.346294069662690163e-03 2.783465087413787842e-01 -1.932607218623161316e-02 -2.063004225492477417e-01 2.388704568147659302e-01 2.943078801035881042e-02 2.009568363428115845e-01 4.520563408732414246e-02 1.636052727699279785e-01 -1.867910772562026978e-01 -1.576578468084335327e-01 2.662876993417739868e-02 1.423364728689193726e-01 6.850870698690414429e-02 -4.183972254395484924e-02 -7.192259281873703003e-02 2.546512782573699951e-01 1.905807256698608398e-01 -1.914701461791992188e-01 4.977054521441459656e-02 -5.250800028443336487e-02 9.125273674726486206e-02 3.831556066870689392e-02 -1.844453364610671997e-01
-9.982978552579879761e-02 -9.572227299213409424e-02 -1.625013649463653564e-01 -1.304789632558822632e-01 -2.209279090166091919e-01 -2.218388617038726807e-01 2.688759006559848785e-02 1.608989238739013672e-01 6.508857756853103638e-02 -1.981984972953796387e-01 -2.540982067584991455e-01 -8.639895170927047729e-02 1.875850260257720947e-01 -1.163605675101280212e-01 2.019876539707183838e-01 1.419339329004287720e-01 -2.120489180088043213e-01 3.925523255020380020e-03 -7.463644258677959442e-03 -9.459790587425231934e-02 1.324674785137176514e-01 4.361608996987342834e-02 -2.136529088020324707e-01 -3.394415080547332764e-01 5.103851109743118286e-02 -1.524946689605712891e-01 -4.928471520543098450e-02 1.652339249849319458e-01 1.734188199043273926e-01 -1.165037602186203003e-01 -4.909893125295639038e-02 -5.016308426856994629e-01
9.434418380260467529e-02 -1.331876814365386963e-01 -2.193102091550827026e-01 -4.163113422691822052e-03 3.646122813224792480e-01 -6.654650717973709106e-02 5.306916311383247375e-03 3.857265114784240723e-01 1.525099277496337891e-01 -1.375102847814559937e-01 7.885414175689220428e-03 -3.480914533138275146e-01 5.169793963432312012e-02 -1.280305981636047363e-01 3.166882321238517761e-02 1.996311247348785400e-01 1.743260920047760010e-01 -7.573863863945007324e-02 1.955212205648422241e-01 -8.900215849280357361e-03 1.894438564777374268e-01 9.716049581766128540e-02 -2.001592330634593964e-02 2.866926789283752441e-02 1.304664742201566696e-02 -1.368573904037475586e-01 -3.734570145606994629e-01 -9.658050537109375000e-02 2.231168001890182495e-01 -5.748259276151657104e-02 -1.312031000852584839e-01 -2.382454872131347656e-01
1.717129163444042206e-02 -2.957497835159301758e-01 -2.456345707178115845e-01 -2.663857340812683105e-01 2.622882425785064697e-01 -2.058699429035186768e-01 -1.802303791046142578e-01 4.617634043097496033e-02 -1.278513073921203613e-01 -3.811400383710861206e-02 1.018635630607604980e-01 -8.687032014131546021e-02 3.516542911529541016e-01 -4.940380901098251343e-02 -1.066454872488975525e-01 2.674314379692077637e-01 1.256848871707916260e-01 -8.538801223039627075e-02 -1.329968571662902832e-01 -2.214811295270919800e-01 -1.217398885637521744e-02 1.426400542259216309e-01 1.036410257220268250e-01 7.224547117948532104e-02 2.621298432350158691e-01 -6.316900253295898438e-02 -1.717702895402908325e-01 6.189555861055850983e-03 3.154407739639282227e-01 1.845210790634155273e-01 1.295503228902816772e-01 -1.075454652309417725e-01
6.009089946746826172e-02 -1.420031934976577759e-01 -1.643323302268981934e-01 -1.241666972637176514e-01 1.775039732456207275e-02 -1.406472623348236084e-01 1.949826031923294067e-01 1.931166499853134155e-01 6.449703127145767212e-02 -1.435311138629913330e-01 -2.527588047087192535e-02 3.073841705918312073e-02 6.101391837000846863e-02 -9.848099946975708008e-02 4.804193675518035889e-01 8.251315355300903320e-02 -2.204917967319488525e-01 3.278162181377410889e-01 -1.738759279251098633e-01 -2.912297844886779785e-01 1.329033523797988892e-01 -1.369849741458892822e-01 -1.009742990136146545e-01 3.406888246536254883e-02 5.089716613292694092e-02 -1.316156089305877686e-01 -1.887756735086441040e-01 -1.787601411342620850e-01 4.862492159008979797e-02 -2.739889621734619141e-01 1.827982217073440552e-01 -2.091627568006515503e-01
-9.823657572269439697e-02 -1.847568899393081665e-01 -1.175885424017906189e-01 -2.120958268642425537e-01 3.328334093093872070e-01 -1.750698387622833252e-01 -1.021936610341072083e-01 -1.125817820429801941e-01 -1.683769673109054565e-01 3.615069985389709473e-01 4.384339600801467896e-02 -1.281219422817230225e-01 3.424296155571937561e-02 -1.022537425160408020e-01 3.032503426074981689e-01 7.312604784965515137e-02 1.026666760444641113e-01 2.459684759378433228e-01 1.115058213472366333e-01 -2.217877060174942017e-01 1.396333724260330200e-01 1.113964542746543884e-01 1.062500998377799988e-01 -7.881238311529159546e-02 1.843291670083999634e-01 -4.494979605078697205e-02 -5.487379059195518494e-02 2.624165080487728119e-02 1.644764244556427002e-01 -1.546129882335662842e-01 8.511465042829513550e-02 -4.081344008445739746e-01
-1.847538948059082031e-01 -2.236752957105636597e-01 -3.157129585742950439e-01 -2.852733992040157318e-02 5.028660222887992859e-02 -6.803776137530803680e-03 -3.095328621566295624e-02 -8.069831877946853638e-02 -1.738650053739547729e-01 1.513814777135848999e-01 1.846527308225631714e-01 -2.041872218251228333e-02 8.187106251716613770e-02 -3.743019700050354004e-02 1.945105344057083130e-01 1.990963704884052277e-02 -1.200403422117233276e-01 1.062870621681213379e-01 -3.156091868877410889e-01 6.164401769638061523e-02 1.432043761014938354e-01 1.974980831146240234e-01 -3.775267302989959717e-01 -5.033344496041536331e-03 1.283886667806655169e-04 -2.242375165224075317e-01 -8.182770758867263794e-02 2.472023665904998779e-01 3.682711720466613770e-01 -1.183758750557899475e-01 -1.584252715110778809e-01 -2.174971848726272583e-01
8.327345550060272217e-02 -2.186665087938308716e-01 -7.471147924661636353e-02 -2.341733723878860474e-01 5.794807150959968567e-02 -9.821187704801559448e-02 -5.233420804142951965e-02 -5.800854414701461792e-02 -3.712378069758415222e-02 2.747538685798645020e-01 -6.736665498465299606e-03 -6.504576653242111206e-02 2.265482246875762939e-01 2.139532417058944702e-01 1.043595597147941589e-01 2.290870435535907745e-02 1.869107782840728760e-01 3.091801702976226807e-01 1.387470811605453491e-01 -1.268584728240966797e-01 2.698106169700622559e-01 3.788587078452110291e-02 1.625292748212814331e-01 -1.540834754705429077e-01 1.781719326972961426e-01 6.125599611550569534e-03 -1.139823645353317261e-01 3.509934619069099426e-02 1.194616630673408508e-01 -2.134360969066619873e-01 3.168393671512603760e-02 -5.281714200973510742e-01
1.881404966115951538e-01 -1.838897466659545898e-01 -1.055622175335884094e-01 -8.951481431722640991e-02 4.572066664695739746e-01 -3.539656996726989746e-01 -1.599330455064773560e-01 2.651680111885070801e-01 -2.062351405620574951e-01 1.237688958644866943e-01 6.979234516620635986e-02 -1.450927555561065674e-01 8.979183435440063477e-02 4.385396465659141541e-02 1.282403320074081421e-01 1.306094378232955933e-01 4.732450097799301147e-02 -1.469008177518844604e-01 -1.926883123815059662e-02 2.041116356849670410e-02 -1.886259764432907104e-01 5.003542825579643250e-02 -2.475742101669311523e-01 7.723192870616912842e-02 1.140055209398269653e-01 6.524126976728439331e-02 -2.295591980218887329e-01 8.750702440738677979e-02 -1.052326932549476624e-01 -9.656153619289398193e-03 -8.923181891441345215e-02 -3.570123314857482910e-01
1.556329615414142609e-02 -2.450084835290908813e-01 -2.307192087173461914e-01 -1.388830989599227905e-01 1.384532637894153595e-02 -3.966803550720214844e-01 1.805258244276046753e-01 4.259748384356498718e-02 1.206679865717887878e-01 5.645281821489334106e-02 5.740831047296524048e-02 -2.325453609228134155e-01 -1.141752749681472778e-01 -1.138203144073486328e-01 8.699721097946166992e-02 1.512397825717926025e-02 -4.455605149269104004e-02 1.900596767663955688e-01 -1.079375967383384705e-01 -3.472992181777954102e-01 2.558803558349609375e-01 -1.416861265897750854e-01 1.758440136909484863e-01 1.845468133687973022e-01 1.713929027318954468e-01 -2.734390199184417725e-01 -2.543099820613861084e-01 5.263859406113624573e-02 2.646586671471595764e-02 2.404541075229644775e-01 -6.240830197930335999e-02 -1.069707348942756653e-01
1.062365993857383728e-01 -2.535024583339691162e-01 5.114289931952953339e-03 -2.452079057693481445e-01 1.650515645742416382e-01 -2.663021087646484375e-01 -1.197536066174507141e-01 -1.409668028354644775e-01 -1.045985668897628784e-01 -3.384191393852233887e-01 1.775763370096683502e-02 -1.550441235303878784e-01 -2.661504596471786499e-02 1.817412790842354298e-03 2.911502122879028320e-01 -9.461234509944915771e-02 -6.383082270622253418e-02 -1.502962410449981689e-01 -5.197637155652046204e-02 -1.477135531604290009e-02 4.818278178572654724e-02 -2.131062187254428864e-02 -2.013594359159469604e-01 3.599801287055015564e-02 3.684042394161224365e-01 1.372907757759094238e-01 -2.601702511310577393e-01 1.104043126106262207e-01 3.363506123423576355e-02 -1.429059654474258423e-01 1.901817508041858673e-02 -3.963690996170043945e-01
-1.837352663278579712e-01 6.213802844285964966e-03 8.857093751430511475e-02 2.846389822661876678e-02 1.404980272054672241e-01 -1.380126029253005981e-01 1.303978115320205688e-01 9.445463120937347412e-02 1.562481969594955444e-01 -1.564694046974182129e-01 1.994464397430419922e-01 -2.263476401567459106e-01 5.897283181548118591e-02 1.553477346897125244e-01 1.002154946327209473e-01 8.803363144397735596e-02 1.327909380197525024e-01 -4.562307894229888916e-02 3.685520961880683899e-02 -8.743818849325180054e-02 2.373465523123741150e-02 3.873610794544219971e-01 -2.222893387079238892e-01 1.124421134591102600e-01 2.157521545886993408e-01 -2.702264674007892609e-02 -5.026581138372421265e-02 3.722768975421786308e-03 4.643745720386505127e-01 9.634199738502502441e-02 -1.640993729233741760e-02 -4.371756613254547119e-01
-1.844784915447235107e-01 -3.916335701942443848e-01 -2.119259685277938843e-01 5.629422143101692200e-02 4.788741469383239746e-02 -3.561477363109588623e-01 1.798270195722579956e-01 8.233934640884399414e-02 -2.226266711950302124e-01 5.053562298417091370e-02 -1.253761649131774902e-01 1.143134981393814087e-01 -1.223074365407228470e-02 2.303518801927566528e-01 1.180047392845153809e-01 1.408983618021011353e-01 1.989111602306365967e-01 -4.152446240186691284e-02 -2.560309134423732758e-02 -1.119813621044158936e-01 8.949664980173110962e-02 1.776583790779113770e-01 9.602291882038116455e-02 8.934150636196136475e-02 1.620064377784729004e-01 2.219459600746631622e-02 -9.301698766648769379e-03 -1.282006502151489258e-02 2.852649986743927002e-01 -3.963172137737274170e-01 1.389378029853105545e-02 -2.268900722265243530e-01
-1.500625759363174438e-01 -1.850845962762832642e-01 -2.386116981506347656e-01 4.717873781919479370e-02 8.735893666744232178e-02 -2.554925680160522461e-01 -2.224407345056533813e-02 -1.374350041151046753e-01 7.845892757177352905e-02 -3.725190758705139160e-01 6.186003610491752625e-02 -2.699067592620849609e-01 2.363579273223876953e-01 1.481380462646484375e-01 1.905689947307109833e-02 1.498420089483261108e-01 1.886020302772521973e-01 -1.757802963256835938e-01 -1.893711239099502563e-01 -2.055073715746402740e-02 1.300038546323776245e-01 6.458480656147003174e-02 4.381778836250305176e-02 -1.866962015628814697e-02 -5.306767299771308899e-03 -2.041439861059188843e-01 -3.284990787506103516e-01 -6.345297396183013916e-02 -7.154096662998199463e-02 -3.318828046321868896e-01 -4.600068554282188416e-02 -2.691261470317840576e-01
-3.651671484112739563e-02 -1.158684268593788147e-01 -2.861045002937316895e-01 7.087647914886474609e-02 -3.771296888589859009e-02 -1.579047292470932007e-01 -7.299514114856719971e-02 -4.760760813951492310e-02 -5.929830670356750488e-02 -8.900436758995056152e-02 1.916414350271224976e-01 -1.044467613101005554e-01 -2.753723179921507835e-03 9.448248893022537231e-02 -2.434656210243701935e-02 1.072336211800575256e-01 -1.902300864458084106e-01 -1.396646499633789062e-01 -1.689590066671371460e-01 4.928525164723396301e-02 4.719295203685760498e-01 2.101185321807861328e-01 -3.081495873630046844e-02 -2.886013984680175781e-01 3.076583445072174072e-01 -1.480193287134170532e-01 -1.970911771059036255e-01 3.036761656403541565e-03 3.092148303985595703e-01 -1.363831665366888046e-02 -2.361826449632644653e-01 -1.988316476345062256e-01
-9.063988178968429565e-02 -2.171897441148757935e-01 -2.212211042642593384e-01 8.873470127582550049e-02 -5.146277695894241333e-02 -3.472517058253288269e-02 -2.432229742407798767e-02 9.279832593165338039e-04 -4.231517761945724487e-02 -9.492210298776626587e-02 4.910090565681457520e-02 -8.401541970670223236e-03 4.568813368678092957e-03 1.526832133531570435e-01 -1.629224866628646851e-01 1.375666707754135132e-01 -1.322914808988571167e-01 6.522729247808456421e-02 -2.217592597007751465e-01 -1.282299589365720749e-02 4.436081349849700928e-01 2.499271780252456665e-01 -1.266805827617645264e-01 -1.851048618555068970e-01 3.746315240859985352e-01 -2.559701353311538696e-02 -2.965752184391021729e-01 5.857978388667106628e-02 2.356186211109161377e-01 6.049216911196708679e-02 -1.970187723636627197e-01 -3.003744184970855713e-01
2.546608746051788330e-01 -5.180299654603004456e-02 -2.216728925704956055e-01 1.038806959986686707e-01 1.218987107276916504e-01 -3.942451775074005127e-01 -1.343406736850738525e-01 1.322144120931625366e-01 -7.242581993341445923e-02 -1.746794953942298889e-02 3.632481768727302551e-02 1.487269252538681030e-01 -1.640297025442123413e-01 1.165564656257629395e-01 2.582356631755828857e-01 2.645696103572845459e-01 -1.600394546985626221e-01 9.177358448505401611e-02 1.457744836807250977e-02 -9.666258841753005981e-02 -2.820314764976501465e-01 2.094115875661373138e-02 -7.785741984844207764e-02 -7.973381131887435913e-02 3.362740576267242432e-01 5.783061310648918152e-02 -1.871340721845626831e-01 -1.301181316375732422e-01 1.343009471893310547e-01 -2.832090556621551514e-01 5.242766812443733215e-02 -2.349382787942886353e-01
1.497736722230911255e-01 -1.681064963340759277e-01 -7.048375159502029419e-02 -2.868221104145050049e-01 -8.382312953472137451e-03 -1.035212352871894836e-01 -8.539343625307083130e-02 -8.809491246938705444e-02 -1.365377008914947510e-01 1.812020875513553619e-02 -1.310313642024993896e-01 -3.011822998523712158e-01 -2.164776027202606201e-01 1.660584956407546997e-01 -7.702194899320602417e-02 8.154619717970490456e-05 -2.120813131332397461e-01 4.357455074787139893e-01 -3.571391478180885315e-02 -2.535496465861797333e-02 -1.661303043365478516e-01 2.417186833918094635e-02 3.921696916222572327e-03 1.466100290417671204e-02 1.877802312374114990e-01 -4.887552559375762939e-02 -2.331572473049163818e-01 1.717779487371444702e-01 2.292098701000213623e-01 2.081128582358360291e-02 1.376021653413772583e-01 -4.127985835075378418e-01
1.235438659787178040e-01 -2.045895010232925415e-01 -6.280148774385452271e-02 -1.777810752391815186e-01 3.346705734729766846e-01 -4.329780638217926025e-01 -1.332821995019912720e-01 3.725847601890563965e-01 -7.572691887617111206e-02 1.517986655235290527e-01 7.668630033731460571e-02 -1.629958599805831909e-01 7.443842291831970215e-02 1.129903569817543030e-01 -4.669443704187870026e-03 1.375485211610794067e-02 -7.981205359101295471e-03 -9.614858776330947876e-02 -2.160416543483734131e-01 1.118070036172866821e-01 -1.794275045394897461e-01 5.989655852317810059e-02 -1.825798451900482178e-01 1.896135210990905762e-01 1.846142262220382690e-01 7.062099128961563110e-02 -2.244984805583953857e-01 -7.833359390497207642e-02 -1.040928661823272705e-01 1.365600503049790859e-03 -7.503200322389602661e-02 -2.930891513824462891e-01
-3.485177457332611084e-01 -2.925066053867340088e-01 -6.278161704540252686e-02 -5.014538392424583435e-02 -3.715212643146514893e-02 -3.061679899692535400e-01 6.553540006279945374e-03 2.926477193832397461e-01 -1.643203049898147583e-01 1.824203282594680786e-01 -2.334949523210525513e-01 -1.488532871007919312e-01 -1.411401629447937012e-01 -1.228157132863998413e-01 1.967550516128540039e-01 1.108889579772949219e-01 -1.962614357471466064e-01 1.228636205196380615e-01 3.533346578478813171e-02 -2.153914719820022583e-01 9.344524145126342773e-02 -1.099448092281818390e-02 -7.163428515195846558e-02 1.299902051687240601e-01 4.527364671230316162e-02 -1.414397507905960083e-01 -3.832521438598632812e-01 -1.363547295331954956e-01 2.053589820861816406e-01 -3.820136561989784241e-02 -1.349288523197174072e-01 3.522573783993721008e-02
-7.110478729009628296e-02 5.457749590277671814e-03 -7.489804923534393311e-02 -7.202059030532836914e-02 2.974034249782562256e-01 -2.530560493469238281e-01 3.542760014533996582e-01 1.402081996202468872e-01 5.722377449274063110e-02 -1.178164482116699219e-01 -1.646276861429214478e-01 -2.803588509559631348e-01 1.516693830490112305e-01 7.254747301340103149e-02 4.788968712091445923e-02 -2.014336436986923218e-01 -4.337651282548904419e-02 1.690265350043773651e-02 9.251596778631210327e-02 2.402316033840179443e-02 8.784499019384384155e-02 1.119420304894447327e-01 -1.122841909527778625e-01 4.871287941932678223e-02 8.485208265483379364e-03 -3.305254578590393066e-01 -9.276174008846282959e-02 -1.061547324061393738e-01 2.571620047092437744e-01 -5.868569016456604004e-02 3.773095086216926575e-02 -4.957244694232940674e-01
-2.480143159627914429e-01 -8.391062915325164795e-02 -6.856971979141235352e-02 3.494374454021453857e-02 -4.570151492953300476e-02 -2.397947162389755249e-01 1.410339027643203735e-01 -1.334984973073005676e-02 -4.626211896538734436e-02 1.935338228940963745e-02 -1.310600191354751587e-01 2.088913917541503906e-01 -2.041152566671371460e-01 4.867660999298095703e-02 3.675874173641204834e-01 -6.304116453975439072e-03 -3.255629241466522217e-01 -3.337457403540611267e-02 -1.209117285907268524e-02 1.458297073841094971e-01 -9.433885663747787476e-02 7.103846222162246704e-02 -6.203192844986915588e-02 2.050788898486644030e-04 3.511079251766204834e-01 -2.084493190050125122e-01 -2.659103870391845703e-01 -8.514978922903537750e-03 1.739364862442016602e-01 -2.330816686153411865e-01 1.647300273180007935e-01 -3.283427357673645020e-01
-3.342006728053092957e-02 -2.792631685733795166e-01 -2.101223021745681763e-01 -1.087804362177848816e-01 -6.386314332485198975e-02 -4.204990863800048828e-01 -1.801570691168308258e-02 -1.906441152095794678e-01 -2.777699939906597137e-02 -3.591152140870690346e-03 -5.884458869695663452e-02 -2.832087576389312744e-01 2.497857511043548584e-01 1.280942857265472412e-01 1.792487502098083496e-02 9.907599538564682007e-02 6.814490258693695068e-02 1.954346448183059692e-01 -2.636417746543884277e-01 -2.666722610592842102e-02 7.732842117547988892e-02 1.281218230724334717e-01 1.746625751256942749e-01 6.170816719532012939e-02 1.576280966401100159e-02 -5.900971125811338425e-03 -1.175886169075965881e-01 -4.431510567665100098e-01 -7.330573350191116333e-02 -5.205126851797103882e-02 -1.069997921586036682e-01 -2.723206877708435059e-01
3.454248309135437012e-01 -2.274448424577713013e-01 3.189131915569305420e-01 -8.836515247821807861e-02 1.818314790725708008e-01 -3.120297491550445557e-01 3.323520720005035400e-02 -1.842997670173645020e-01 -2.399547398090362549e-01 1.320572290569543839e-02 -1.969672143459320068e-01 -2.911145091056823730e-01 -6.769607961177825928e-02 -3.470845147967338562e-02 1.198154613375663757e-01 3.040865957736968994e-01 -1.202940195798873901e-01 8.425862342119216919e-02 -2.471406757831573486e-01 -1.899937540292739868e-01 -9.042646735906600952e-02 1.246749907732009888e-01 -4.690744355320930481e-02 1.215652469545602798e-02 1.705508977174758911e-01 -2.298813685774803162e-02 -2.025533169507980347e-01 2.722227573394775391e-02 1.800542771816253662e-01 -8.267594873905181885e-02 -4.798650741577148438e-02 -4.769260436296463013e-02
1.276935636997222900e-01 4.115832969546318054e-02 -1.880161762237548828e-01 -2.036573588848114014e-01 3.264753520488739014e-02 4.932643845677375793e-02 -1.487899571657180786e-02 -2.299917489290237427e-02 -9.986376762390136719e-02 3.124994337558746338e-01 -8.281084150075912476e-02 -1.130904480814933777e-01 2.115961164236068726e-01 -7.603359967470169067e-02 -9.998936206102371216e-02 8.962047845125198364e-02 -4.513827711343765259e-02 2.487327903509140015e-01 3.075794689357280731e-02 1.338739991188049316e-01 4.455018341541290283e-01 5.966470763087272644e-02 -1.956515610218048096e-01 1.142450943589210510e-01 1.514631062746047974e-01 -5.279137566685676575e-02 -3.741116225719451904e-01 3.684655204415321350e-02 2.509198486804962158e-01 -2.792057096958160400e-01 -3.359989449381828308e-02 -2.446167916059494019e-01
-1.531212627887725830e-01 -2.180214673280715942e-01 -4.384165629744529724e-03 -3.973854705691337585e-02 2.526527643203735352e-01 -3.198221325874328613e-01 2.017172127962112427e-01 -6.422941386699676514e-02 -6.603191792964935303e-02 -1.229936257004737854e-01 1.787784695625305176e-01 1.769925802946090698e-01 5.649171397089958191e-02 -1.064357068389654160e-02 -1.687936633825302124e-01 2.829062342643737793e-01 -7.540788501501083374e-02 -1.133073307573795319e-02 -2.075469791889190674e-01 5.039463564753532410e-02 2.139112949371337891e-01 7.907745987176895142e-02 -1.156596541404724121e-01 -1.988464891910552979e-01 3.700177669525146484e-01 -6.968127191066741943e-02 -2.385206222534179688e-01 -2.311122417449951172e-02 7.889966666698455811e-02 -7.307717949151992798e-02 -1.688123494386672974e-01 -3.553352355957031250e-01
2.519149780273437500e-01 -1.329523772001266479e-01 8.163931965827941895e-02 7.339508831501007080e-02 1.882708370685577393e-01 1.096585690975189209e-01 -2.510831877589225769e-02 -1.621212624013423920e-02 -3.199672698974609375e-01 7.458399981260299683e-02 -3.469048533588647842e-03 -1.628665179014205933e-01 5.151543021202087402e-02 8.068688958883285522e-02 1.514437943696975708e-01 8.143346011638641357e-02 -9.042689576745033264e-03 3.258057832717895508e-01 1.449410617351531982e-02 8.131419867277145386e-02 -1.464250236749649048e-01 -7.099693268537521362e-02 -1.461191177368164062e-01 5.521833524107933044e-02 2.607229165732860565e-02 -2.346651554107666016e-01 -4.540362060070037842e-01 7.512722164392471313e-02 1.787618547677993774e-01 8.165752142667770386e-02 1.842266917228698730e-01 -4.256744086742401123e-01
5.743740871548652649e-02 2.972810529172420502e-02 -1.043410375714302063e-01 1.230917200446128845e-01 3.050961494445800781e-01 -3.138406574726104736e-01 -7.695315778255462646e-02 8.962161839008331299e-02 3.760215640068054199e-02 2.564018778502941132e-02 3.464045003056526184e-03 -1.628687232732772827e-01 2.252302169799804688e-01 -1.919573247432708740e-01 2.905327379703521729e-01 1.541203111410140991e-01 -9.752686321735382080e-02 3.286249041557312012e-01 -2.351952642202377319e-01 1.125836372375488281e-01 2.021325081586837769e-01 3.619552254676818848e-01 -1.229785159230232239e-01 -1.277180463075637817e-01 6.552968174219131470e-03 -2.123852521181106567e-01 -5.363152176141738892e-02 1.474836170673370361e-01 2.732729315757751465e-01 6.251005828380584717e-02 -3.171481192111968994e-02 -4.153354838490486145e-02
2.792467474937438965e-01 -3.205582126975059509e-02 -1.115471571683883667e-01 -1.352585703134536743e-01 1.669371575117111206e-01 -4.541748464107513428e-01 -1.337623894214630127e-01 -1.141582056879997253e-01 6.029514968395233154e-02 1.749643087387084961e-01 -1.448018401861190796e-01 3.505581617355346680e-02 -2.339954860508441925e-02 -1.250393688678741455e-01 8.627483248710632324e-02 2.022416144609451294e-02 6.143173947930335999e-02 1.117942035198211670e-01 -2.830999791622161865e-01 -2.523745000362396240e-01 2.681377530097961426e-01 4.010754823684692383e-02 5.480771884322166443e-02 -1.046139374375343323e-01 1.148065552115440369e-01 -7.506766170263290405e-02 -3.851393759250640869e-01 -7.708758860826492310e-02 1.247905120253562927e-01 -3.185279369354248047e-01 -8.361809700727462769e-02 5.434482358396053314e-03
3.521727770566940308e-02 -2.775337100028991699e-01 -1.124069541692733765e-01 1.389531195163726807e-01 -4.417670518159866333e-02 -8.828570693731307983e-02 -7.157099246978759766e-02 3.639640510082244873e-01 -4.674806818366050720e-02 -1.303561683744192123e-02 6.159359589219093323e-02 6.445853412151336670e-02 8.274596184492111206e-02 -7.120453566312789917e-02 -5.380453169345855713e-02 2.396099269390106201e-01 1.414531935006380081e-02 9.489255398511886597e-02 -2.992346882820129395e-01 2.881993055343627930e-01 1.694569587707519531e-01 2.123729735612869263e-01 -1.164006814360618591e-01 -2.390496134757995605e-01 9.547872096300125122e-02 -2.063185721635818481e-02 -2.691876888275146484e-01 -1.146673485636711121e-01 4.314042925834655762e-01 1.243838667869567871e-01 -1.225500404834747314e-01 -1.478371173143386841e-01
[truncated: 3,278,258 more chars]
