# Supplementary material for: The Language of Innovation
Source: PLoS One. 2020 Apr 30;15(4):e0230107. doi: 10.1371/journal.pone.0230107 (PMC7194493; doi:10.1371/journal.pone.0230107)
Supplement: S26 File — (GZ) [file pone.0230107.s026.tar.gz › 2004-2008/V2Run_13_VS_4500_embeddings2004-2008ED32.txt]

2.095244973897933960e-01 1.049533020704984665e-03 5.823607742786407471e-02 -9.407083690166473389e-02 2.323637157678604126e-02 1.368562690913677216e-02 -3.684237897396087646e-01 -2.419407218694686890e-01 -1.087675243616104126e-01 -2.859383523464202881e-01 -5.048563471063971519e-04 3.024840354919433594e-01 -4.334510266780853271e-01 3.461636975407600403e-02 -1.513017416000366211e-01 -1.331031024456024170e-01 -7.143515348434448242e-02 1.099393963813781738e-01 1.419791728258132935e-01 2.029379084706306458e-02 3.133508563041687012e-01 -1.958776414394378662e-01 -2.452299743890762329e-02 1.593330353498458862e-01 3.643418475985527039e-02 7.139916718006134033e-02 2.305637747049331665e-01 -1.481620073318481445e-01 -1.206911504268646240e-01 -7.380276173353195190e-02 -5.620420724153518677e-02 -1.705011725425720215e-01
-1.309115439653396606e-01 1.214848011732101440e-01 1.489724963903427124e-01 -6.412038952112197876e-02 1.863951049745082855e-02 -1.845999434590339661e-02 9.385398775339126587e-02 -2.503535449504852295e-01 -1.547685414552688599e-01 -3.307585045695304871e-02 1.395022571086883545e-01 3.952742516994476318e-01 -2.217481881380081177e-01 3.486856222152709961e-01 -2.897300012409687042e-02 6.065348163247108459e-02 6.130268052220344543e-02 1.702786087989807129e-01 1.494418829679489136e-01 -9.376297146081924438e-02 -1.108401175588369370e-02 -1.798363178968429565e-01 -9.471110999584197998e-02 1.705023646354675293e-01 3.464818298816680908e-01 -4.392098262906074524e-02 1.943353265523910522e-01 -1.658394038677215576e-01 -2.271932214498519897e-01 1.716195791959762573e-02 -2.714553773403167725e-01 -2.153467088937759399e-01
-2.673103511333465576e-01 -1.984951049089431763e-01 -5.878753587603569031e-02 -1.348980516195297241e-01 3.354727849364280701e-02 -9.745883196592330933e-02 -2.943357825279235840e-01 -2.778714001178741455e-01 -1.240738388150930405e-02 1.519626528024673462e-01 -2.468436658382415771e-01 1.223954111337661743e-01 4.818524420261383057e-02 -9.323158860206604004e-02 -1.141925528645515442e-02 -1.084301099181175232e-01 1.166428402066230774e-01 1.949093490839004517e-01 1.292133778333663940e-01 4.376888740807771683e-03 1.566959917545318604e-01 -4.627245366573333740e-01 -1.851086504757404327e-02 1.772707700729370117e-01 1.165560781955718994e-01 3.966016769409179688e-01 1.588014364242553711e-01 -5.498775467276573181e-02 -1.148414537310600281e-01 -3.031480871140956879e-02 6.509345769882202148e-02 -1.214543059468269348e-01
-9.859842807054519653e-02 -2.311741001904010773e-02 2.945267558097839355e-01 -7.088306825608015060e-03 -1.543802469968795776e-01 2.895577549934387207e-01 -1.534941643476486206e-01 -7.136252522468566895e-02 -1.000718586146831512e-02 -1.979323178529739380e-01 1.947523057460784912e-01 2.880947887897491455e-01 -3.887704610824584961e-01 1.394860744476318359e-01 -2.236163616180419922e-01 -1.770653128623962402e-01 -2.170104905962944031e-02 3.136435151100158691e-01 -6.027427036315202713e-03 -4.466934595257043839e-03 1.975132524967193604e-01 -1.728301644325256348e-01 1.163026094436645508e-01 1.435947269201278687e-01 -4.905297979712486267e-02 2.537997066974639893e-01 1.430183947086334229e-01 -9.843879938125610352e-02 -1.584899984300136566e-02 -1.581549048423767090e-01 1.211237609386444092e-01 1.250247657299041748e-01
2.541185915470123291e-01 -6.735689193010330200e-02 2.842024862766265869e-01 -7.193791121244430542e-02 -8.608306944370269775e-02 1.905008703470230103e-01 -2.976898662745952606e-02 3.529715538024902344e-02 -8.925420790910720825e-02 -8.900646120309829712e-02 8.765758574008941650e-02 1.138865277171134949e-01 -1.842416673898696899e-01 2.637870050966739655e-02 -2.672069072723388672e-01 -2.189557999372482300e-01 3.105386905372142792e-02 1.995604783296585083e-01 3.356246948242187500e-01 -2.868846245110034943e-02 1.650245785713195801e-01 -1.028166040778160095e-01 -1.045325621962547302e-01 4.632160067558288574e-01 -8.949109166860580444e-02 1.700164377689361572e-01 1.075404975563287735e-02 -1.047515943646430969e-01 -1.203419193625450134e-01 -1.968198716640472412e-01 5.282870680093765259e-02 -2.949801981449127197e-01
-1.028386875987052917e-01 1.494811382144689560e-02 4.812596365809440613e-02 -3.978872671723365784e-02 -2.726380228996276855e-01 1.297910958528518677e-01 1.342890411615371704e-01 -1.778925061225891113e-01 -2.515138089656829834e-01 -1.812487393617630005e-01 8.815188705921173096e-02 1.790198087692260742e-01 -1.406651288270950317e-01 8.203919231891632080e-02 -2.511992156505584717e-01 -3.403380215167999268e-01 7.357606291770935059e-02 1.469305008649826050e-01 8.185614645481109619e-02 2.176688611507415771e-01 7.767824456095695496e-03 -1.165473237633705139e-01 6.576950848102569580e-02 3.512195944786071777e-01 7.814132422208786011e-02 4.112715423107147217e-01 -1.759297996759414673e-01 1.296896487474441528e-01 -1.397587507963180542e-01 -5.400638328865170479e-04 -6.423839926719665527e-02 -1.843381226062774658e-01
6.441493332386016846e-02 4.641089588403701782e-02 4.708172008395195007e-02 9.199961274862289429e-02 -2.908630967140197754e-01 2.147001326084136963e-01 -3.615546226501464844e-02 -2.868760228157043457e-01 -2.551674842834472656e-02 5.200374871492385864e-02 1.542629748582839966e-01 4.986920207738876343e-02 -2.820917665958404541e-01 3.505516648292541504e-01 -2.008250951766967773e-01 -3.022725284099578857e-01 -1.529716700315475464e-02 2.513285577297210693e-01 3.609342575073242188e-01 6.041065603494644165e-02 -7.546110451221466064e-02 -3.249960541725158691e-01 1.477760542184114456e-02 1.551883667707443237e-01 7.506478577852249146e-03 2.004106193780899048e-01 1.148725897073745728e-01 -2.408644184470176697e-02 -2.785065956413745880e-02 -9.813882410526275635e-02 7.185533642768859863e-02 -4.903236031532287598e-02
3.214673697948455811e-02 4.579143226146697998e-02 3.520130515098571777e-01 -1.600597053766250610e-01 -3.575402079150080681e-03 -3.966557327657938004e-03 -8.261400461196899414e-02 -1.837969124317169189e-01 -2.498068809509277344e-01 -1.218941062688827515e-02 2.589936256408691406e-01 6.488119810819625854e-02 -1.944145709276199341e-01 -2.838125824928283691e-02 -2.508892714977264404e-01 1.381381303071975708e-01 6.614476442337036133e-02 2.306805849075317383e-01 4.952276125550270081e-02 -2.603582479059696198e-02 -8.852478116750717163e-02 -3.707118034362792969e-01 2.075898945331573486e-01 2.319835573434829712e-01 -5.384925380349159241e-02 1.247637346386909485e-01 3.430739343166351318e-01 5.545690283179283142e-02 -5.501057207584381104e-02 -6.718724966049194336e-02 -3.158419728279113770e-01 -5.294493213295936584e-02
6.692979484796524048e-02 -3.205858543515205383e-02 6.311590969562530518e-02 -1.867872849106788635e-02 4.282935056835412979e-03 7.694914191961288452e-02 5.546842585317790508e-04 -2.771632745862007141e-02 -3.392919600009918213e-01 -1.221789047122001648e-01 1.691125035285949707e-01 1.016009226441383362e-02 -3.041713237762451172e-01 1.224560737609863281e-01 -5.478518456220626831e-02 -8.215583115816116333e-02 2.206945791840553284e-04 3.829297423362731934e-01 1.371608376502990723e-01 -9.896000474691390991e-02 2.864849269390106201e-01 -2.368733584880828857e-01 1.367991864681243896e-01 3.465412259101867676e-01 2.304285764694213867e-02 3.782859146595001221e-01 1.382745653390884399e-01 2.270594239234924316e-01 -1.103337258100509644e-01 -1.167741119861602783e-01 1.113481298089027405e-01 -5.189013853669166565e-02
-2.085766009986400604e-02 -3.736067935824394226e-02 4.014856517314910889e-01 -2.350217401981353760e-01 -1.666681617498397827e-01 7.408606261014938354e-02 8.788707666099071503e-03 -3.657629489898681641e-01 -2.255346775054931641e-01 1.628292948007583618e-01 4.415415599942207336e-02 1.983753591775894165e-01 -6.749116629362106323e-02 4.783334955573081970e-02 7.911372184753417969e-02 -1.864343881607055664e-01 1.055655181407928467e-01 1.122622787952423096e-01 5.518847610801458359e-03 -9.865834563970565796e-02 1.906235143542289734e-02 -2.680000364780426025e-01 2.148300260305404663e-01 3.471510112285614014e-02 1.983948051929473877e-02 1.796044111251831055e-01 3.025942444801330566e-01 -1.207346171140670776e-01 -2.480819672346115112e-01 -1.101588830351829529e-01 1.023376435041427612e-01 -2.684687077999114990e-01
1.400041431188583374e-01 -3.038570582866668701e-01 1.055783405900001526e-01 -7.941621355712413788e-03 5.468684807419776917e-02 -1.734091788530349731e-01 -8.322238177061080933e-02 -3.666945397853851318e-01 1.056417375802993774e-01 -1.770395636558532715e-01 2.973826043307781219e-02 2.556878626346588135e-01 -6.334468722343444824e-02 -1.527458727359771729e-01 -2.555333375930786133e-01 -1.924517601728439331e-01 -8.066333830356597900e-03 1.485454291105270386e-01 2.342930585145950317e-01 8.052229136228561401e-02 7.247954607009887695e-02 -1.340188235044479370e-01 -3.666095063090324402e-02 3.778258860111236572e-01 3.210067152976989746e-01 1.231685802340507507e-01 4.877077415585517883e-02 -6.411404162645339966e-02 -5.048020556569099426e-02 -2.762472033500671387e-01 -7.676789909601211548e-02 6.072184443473815918e-02
3.523082658648490906e-02 2.502306103706359863e-01 -6.167000159621238708e-02 -3.697122633457183838e-02 -1.385077387094497681e-01 8.876492083072662354e-02 1.879954151809215546e-02 -1.903835237026214600e-01 -1.383725702762603760e-01 -2.216607034206390381e-01 7.284599542617797852e-02 -6.615034490823745728e-02 -2.497842907905578613e-01 1.096480265259742737e-01 -3.048748970031738281e-01 -2.048964649438858032e-01 6.734266132116317749e-02 1.694714576005935669e-01 1.478958725929260254e-01 -5.054461583495140076e-02 6.891195476055145264e-02 -1.929683536291122437e-01 -1.141489148139953613e-01 2.825732529163360596e-01 -1.049262359738349915e-01 5.201257467269897461e-01 -1.032342240214347839e-01 3.444696310907602310e-03 -1.356216240674257278e-02 -2.293763607740402222e-01 -5.903797224164009094e-02 -1.973884850740432739e-01
-1.817013025283813477e-01 9.345899522304534912e-02 6.955228745937347412e-02 -6.201374158263206482e-02 -7.864079624414443970e-02 2.628627419471740723e-01 2.653849311172962189e-03 -7.994794845581054688e-02 -3.971108794212341309e-01 -1.621300280094146729e-01 8.528002351522445679e-02 2.676237225532531738e-01 -1.705530285835266113e-01 2.273178100585937500e-02 -2.461905628442764282e-01 -1.223287880420684814e-01 1.651135236024856567e-01 6.004242226481437683e-02 1.040747165679931641e-01 8.029156923294067383e-02 4.779760912060737610e-02 -2.486896514892578125e-01 -7.076685130596160889e-02 1.063122078776359558e-01 -2.324160933494567871e-02 3.799919784069061279e-01 1.708319783210754395e-01 -3.341436677146703005e-04 1.347237676382064819e-01 -1.845237910747528076e-01 1.851636469364166260e-01 -3.326250612735748291e-01
1.379635781049728394e-01 1.219784542918205261e-01 4.135312885046005249e-02 -2.848299406468868256e-02 -1.248356103897094727e-01 2.531681656837463379e-01 1.245928108692169189e-01 -2.255853414535522461e-01 1.381995715200901031e-02 -1.345385015010833740e-01 8.321277797222137451e-02 -1.717509515583515167e-02 -1.786207854747772217e-01 9.817722439765930176e-02 -3.166939914226531982e-01 -2.606817483901977539e-01 2.778320610523223877e-01 1.701245605945587158e-01 2.220733314752578735e-01 -4.217740520834922791e-02 4.631634801626205444e-02 -1.801487356424331665e-01 1.572289764881134033e-01 4.010734558105468750e-01 5.395017564296722412e-02 3.538887500762939453e-01 1.116611361503601074e-01 -6.135236471891403198e-02 -1.347114890813827515e-01 -1.231220737099647522e-01 1.134582087397575378e-01 -1.191780716180801392e-01
-8.479216694831848145e-02 -1.206457912921905518e-01 -1.807369142770767212e-01 -1.851468384265899658e-01 -1.369064301252365112e-01 -5.727019533514976501e-02 -3.644970655441284180e-01 -2.881792485713958740e-01 1.000418141484260559e-01 -2.511825971305370331e-02 -1.875316947698593140e-01 3.297806084156036377e-01 -1.644369959831237793e-01 -7.456336915493011475e-02 -2.721300721168518066e-01 8.688863366842269897e-02 -3.318625688552856445e-02 5.678170546889305115e-02 1.713773757219314575e-01 1.688244044780731201e-01 1.242303624749183655e-01 -2.946126759052276611e-01 -7.376962900161743164e-02 1.862622201442718506e-01 9.234820306301116943e-02 1.368482559919357300e-01 2.753862142562866211e-01 -1.676476597785949707e-01 -1.470623761415481567e-01 -2.055760622024536133e-01 -6.426948308944702148e-02 2.887348085641860962e-02
-1.258755028247833252e-01 2.257571555674076080e-02 3.155996501445770264e-01 -3.005492091178894043e-01 -2.000043839216232300e-01 1.512862145900726318e-01 1.112704444676637650e-02 -2.564170360565185547e-01 1.115204021334648132e-01 -4.034430906176567078e-02 2.453022636473178864e-02 1.737935096025466919e-01 1.165296789258718491e-02 2.784779369831085205e-01 1.520370095968246460e-01 1.813091784715652466e-01 2.694850265979766846e-01 1.512196809053421021e-01 2.261655628681182861e-01 -2.194981090724468231e-02 -1.369973123073577881e-01 -3.529812395572662354e-01 4.797458276152610779e-02 2.249264568090438843e-01 8.226855657994747162e-03 2.375081330537796021e-01 3.955030813813209534e-02 9.078187495470046997e-02 1.412108242511749268e-01 -8.696793229319155216e-04 -1.338678151369094849e-01 -1.971819102764129639e-01
-4.700805619359016418e-02 -8.666391670703887939e-02 7.357107102870941162e-02 1.854615807533264160e-01 -2.332000136375427246e-01 2.308411598205566406e-01 6.561816483736038208e-02 -1.238705441355705261e-01 -1.879394203424453735e-01 -1.109120249748229980e-01 -5.016184225678443909e-02 4.481484368443489075e-02 -1.441777795553207397e-01 1.153199970722198486e-01 -3.084957599639892578e-01 -1.174986064434051514e-01 1.260000318288803101e-01 5.272165536880493164e-01 7.483763247728347778e-02 -1.755833327770233154e-01 -8.205322548747062683e-03 -1.540693640708923340e-01 4.145646467804908752e-02 1.873855292797088623e-01 9.510958939790725708e-02 3.215573728084564209e-01 2.834649384021759033e-01 -8.424305170774459839e-02 2.998615428805351257e-02 2.341427654027938843e-02 -1.336601376533508301e-01 -1.335506737232208252e-01
-1.909471601247787476e-01 -8.430931717157363892e-02 4.267922639846801758e-01 -1.094076484441757202e-01 9.347925893962383270e-03 2.073540836572647095e-01 6.222677975893020630e-02 -2.126964777708053589e-01 4.655018076300621033e-02 -8.072948083281517029e-03 3.672280535101890564e-02 2.869065403938293457e-01 -1.073768660426139832e-01 1.511678993701934814e-01 -6.558886170387268066e-02 -2.101107984781265259e-01 3.046188652515411377e-01 -6.089078634977340698e-02 1.662533581256866455e-01 1.083545312285423279e-01 2.083273679018020630e-01 -3.667877018451690674e-01 2.234528064727783203e-01 6.868775188922882080e-02 1.557468026876449585e-01 1.575945317745208740e-01 1.673488020896911621e-01 -1.049352288246154785e-01 -1.064868345856666565e-01 8.001575618982315063e-02 1.140713039785623550e-02 -1.641410738229751587e-01
-2.113029956817626953e-01 1.229903921484947205e-01 -1.286423802375793457e-01 -3.002540469169616699e-01 -2.677961587905883789e-01 -1.091848686337471008e-01 -2.247472554445266724e-01 -1.833835989236831665e-01 -2.699228003621101379e-02 -6.217022985219955444e-02 -2.456540018320083618e-01 1.310716867446899414e-01 -1.778216063976287842e-01 -2.642471194267272949e-01 -2.640009485185146332e-02 -5.682150274515151978e-02 1.991033367812633514e-02 2.671696245670318604e-01 1.028784886002540588e-01 1.810619086027145386e-01 3.005209267139434814e-01 -1.862248480319976807e-01 -3.479021601378917694e-03 2.217398434877395630e-01 4.595906659960746765e-02 1.900670826435089111e-01 2.386381663382053375e-02 -2.587829828262329102e-01 -2.713593244552612305e-01 3.048704564571380615e-02 3.575010225176811218e-02 -8.554646372795104980e-02
1.351620256900787354e-01 1.032570004463195801e-01 -4.215266555547714233e-02 -2.323927730321884155e-01 -5.723633617162704468e-02 5.456153675913810730e-02 -3.420875966548919678e-02 -1.688945591449737549e-01 -3.948587179183959961e-01 -1.901743412017822266e-01 -5.996441841125488281e-02 1.263490319252014160e-01 -1.355177015066146851e-01 3.535009920597076416e-02 -4.503585994243621826e-01 -1.931862086057662964e-01 -1.111766044050455093e-02 1.507849842309951782e-01 2.383729070425033569e-01 1.156734526157379150e-01 -5.877147987484931946e-02 -1.846555322408676147e-01 6.988252513110637665e-03 2.486939132213592529e-01 6.875869818031787872e-03 3.514748513698577881e-01 1.112478673458099365e-01 1.047439277172088623e-01 9.290220588445663452e-02 3.570724278688430786e-02 2.155457437038421631e-01 -1.101521477103233337e-01
1.241638585925102234e-01 -4.114222899079322815e-02 -3.773815929889678955e-02 -1.567742526531219482e-01 9.885183721780776978e-02 -1.981800347566604614e-01 -1.718420684337615967e-01 -4.724240899085998535e-01 -1.145782880485057831e-02 -3.133591637015342712e-02 -1.063790693879127502e-01 3.645927906036376953e-01 9.161777049303054810e-02 -1.190199255943298340e-01 -9.043154120445251465e-02 -2.359962910413742065e-01 -1.363089829683303833e-01 9.094357490539550781e-02 5.978583544492721558e-02 -1.838871836662292480e-02 2.262417823076248169e-01 -1.902434229850769043e-01 4.229842685163021088e-03 4.287538528442382812e-01 2.004699595272541046e-02 2.232478260993957520e-01 -4.079749062657356262e-02 -1.488577425479888916e-01 -6.859776377677917480e-02 -2.944781444966793060e-02 -9.795848280191421509e-02 -1.792081594467163086e-01
-7.596638798713684082e-02 -3.026561997830867767e-02 8.383979648351669312e-02 -1.799764633178710938e-01 -6.990818679332733154e-02 3.855044841766357422e-01 -1.030315458774566650e-01 -1.583412140607833862e-01 -9.177262894809246063e-03 -1.184991002082824707e-01 -8.862596005201339722e-03 1.424314361065626144e-02 -3.864459693431854248e-01 6.871946901082992554e-02 -1.153249517083168030e-01 -2.162553817033767700e-01 -2.230719290673732758e-02 1.791140139102935791e-01 1.820056587457656860e-01 2.641201615333557129e-01 4.031685739755630493e-02 -4.144743829965591431e-02 4.624489694833755493e-02 2.376889884471893311e-01 1.249916628003120422e-01 4.355959296226501465e-01 4.033391550183296204e-02 7.544655352830886841e-02 2.409977316856384277e-01 -2.270580828189849854e-01 8.064653724431991577e-02 -9.949614852666854858e-02
-1.021262332797050476e-01 1.443512886762619019e-01 1.083762571215629578e-01 9.797155112028121948e-02 -1.365790069103240967e-01 2.149138897657394409e-01 5.884783342480659485e-03 -4.534011334180831909e-02 -1.669185608625411987e-01 1.373294889926910400e-01 1.625012047588825226e-02 5.972207710146903992e-02 -3.223022520542144775e-01 8.832651376724243164e-02 -2.565812766551971436e-01 -2.312680780887603760e-01 1.245025470852851868e-01 8.407656103372573853e-02 2.234332263469696045e-01 -9.785080701112747192e-02 4.915866628289222717e-02 -2.412891685962677002e-01 2.121224068105220795e-02 4.218471348285675049e-01 1.081019826233386993e-02 4.419546723365783691e-01 3.635615110397338867e-02 -6.823864579200744629e-02 2.464680746197700500e-02 -8.377107977867126465e-02 3.861867589876055717e-03 -2.621791064739227295e-01
1.292781680822372437e-01 -2.133132964372634888e-01 1.381129771471023560e-01 -3.429352492094039917e-02 -1.222953125834465027e-01 -2.018030732870101929e-02 -6.543598324060440063e-02 -3.087744414806365967e-01 9.606926888227462769e-02 -1.574913561344146729e-01 -1.200205087661743164e-01 2.646956741809844971e-01 1.680781394243240356e-01 -7.166694849729537964e-02 -3.038115203380584717e-01 -1.580332219600677490e-01 -7.350287586450576782e-02 7.513874769210815430e-02 1.498145908117294312e-01 1.091602258384227753e-02 3.255015909671783447e-01 -1.715978384017944336e-01 -1.067447066307067871e-01 4.563025534152984619e-01 -1.149238198995590210e-01 2.579334676265716553e-01 1.378729641437530518e-01 -1.026137322187423706e-01 -2.348008751869201660e-02 -7.480357587337493896e-02 -1.712454557418823242e-01 4.418065305799245834e-03
-4.945484921336174011e-02 -7.297071814537048340e-02 -1.171391233801841736e-01 -1.280618757009506226e-01 -6.589360535144805908e-02 1.806216835975646973e-01 7.944317907094955444e-02 -2.555407583713531494e-01 5.036063492298126221e-02 -1.103204339742660522e-01 -8.500894159078598022e-02 9.182938188314437866e-02 -2.559140920639038086e-01 7.410116493701934814e-02 -3.058404922485351562e-01 -3.611298501491546631e-01 -9.651169180870056152e-02 1.703133285045623779e-01 2.520688176155090332e-01 -1.068838760256767273e-01 4.087468981742858887e-02 5.981836467981338501e-02 1.397173553705215454e-01 2.563678622245788574e-01 -4.146949946880340576e-02 2.310158461332321167e-01 -1.090267077088356018e-01 -4.210700746625661850e-03 -3.209995031356811523e-01 -2.731665074825286865e-01 9.932697564363479614e-02 -2.644429206848144531e-01
2.446238696575164795e-02 9.262420237064361572e-02 3.967986628413200378e-02 -1.144589707255363464e-01 -7.079180330038070679e-02 1.886195093393325806e-01 9.542109072208404541e-02 -1.438484638929367065e-01 -5.253503844141960144e-02 3.254929557442665100e-02 -2.442349493503570557e-02 -1.559340115636587143e-02 -1.391008049249649048e-01 1.331116259098052979e-01 -1.721529662609100342e-01 -3.395583331584930420e-01 5.378514155745506287e-02 2.802849411964416504e-01 1.830841451883316040e-01 -9.534501470625400543e-03 -1.272748857736587524e-01 -2.558726072311401367e-01 -6.517253071069717407e-02 5.365439057350158691e-01 -3.205735236406326294e-02 2.850004434585571289e-01 5.677111446857452393e-02 -6.258354336023330688e-02 -2.428312301635742188e-01 -1.582635045051574707e-01 -4.329453781247138977e-02 -2.344272434711456299e-01
3.232067823410034180e-02 -5.054650455713272095e-02 -3.211964368820190430e-01 -3.353044688701629639e-01 -2.053020596504211426e-01 -3.196603655815124512e-01 -1.602121591567993164e-01 -1.454734355211257935e-01 -1.065605208277702332e-01 -1.544666141271591187e-01 -8.667091280221939087e-02 1.651067584753036499e-01 -4.256863612681627274e-03 -1.172888875007629395e-01 -1.699698716402053833e-01 -2.781492099165916443e-02 1.209430247545242310e-01 3.510968685150146484e-01 8.756669610738754272e-02 5.142250657081604004e-02 8.098521269857883453e-03 -7.364073395729064941e-02 -8.694013208150863647e-02 3.073678314685821533e-01 5.740258842706680298e-02 2.376040369272232056e-01 1.162762865424156189e-01 8.841735124588012695e-02 -2.088480293750762939e-01 -1.429115384817123413e-01 -2.618304789066314697e-01 -8.246939629316329956e-02
1.718725562095642090e-01 9.145982563495635986e-03 7.500242441892623901e-02 -9.620776027441024780e-02 -6.968296319246292114e-02 1.862685382366180420e-01 -1.109783798456192017e-01 3.969678282737731934e-02 -8.217751979827880859e-02 -6.144666671752929688e-02 1.792916059494018555e-01 2.586709260940551758e-01 -4.443595111370086670e-01 2.746564149856567383e-01 -7.140934467315673828e-02 -1.349058896303176880e-01 -8.326146006584167480e-02 1.392734646797180176e-01 1.427054256200790405e-01 1.132517587393522263e-02 -1.455189734697341919e-01 4.560046829283237457e-03 -1.289456039667129517e-01 2.876612544059753418e-01 1.544016003608703613e-01 3.268456459045410156e-01 2.180748879909515381e-01 -9.612225741147994995e-02 1.417149156332015991e-01 -5.347862094640731812e-02 -1.595444604754447937e-02 -3.438297510147094727e-01
5.211728438735008240e-02 -1.012550517916679382e-01 2.667039930820465088e-01 -1.246688589453697205e-01 -1.696215122938156128e-01 7.707999646663665771e-02 -1.418208032846450806e-01 -4.590902477502822876e-02 -3.527925908565521240e-01 6.453905254602432251e-02 1.351611167192459106e-01 2.076191753149032593e-01 -2.198308259248733521e-01 1.959951668977737427e-01 -2.382664978504180908e-01 -3.643631562590599060e-02 1.545299142599105835e-01 3.355507552623748779e-01 6.332574784755706787e-02 6.591341923922300339e-03 -5.214812606573104858e-02 -3.909005522727966309e-01 1.281610280275344849e-01 1.264277845621109009e-01 5.631417408585548401e-02 2.824709750711917877e-02 -6.926828622817993164e-02 -1.789575517177581787e-01 -5.855606496334075928e-02 -1.767041236162185669e-01 1.259354501962661743e-01 -2.980245351791381836e-01
6.687432061880826950e-03 -1.496062055230140686e-02 -3.037250600755214691e-02 -7.108526676893234253e-02 1.352717578411102295e-01 -1.108042448759078979e-01 -2.972498834133148193e-01 -3.541270792484283447e-01 1.683040857315063477e-01 7.223954889923334122e-03 -9.111595898866653442e-02 1.504777818918228149e-01 -4.712663963437080383e-02 -1.180035099387168884e-01 -1.097668781876564026e-01 -1.757363677024841309e-01 8.502590656280517578e-02 5.569358542561531067e-02 2.202301770448684692e-01 -9.637232124805450439e-02 2.643112242221832275e-01 -3.385627269744873047e-01 -1.672829538583755493e-01 3.486838340759277344e-01 -7.849846780300140381e-02 2.059489935636520386e-01 4.769068956375122070e-02 -7.550994306802749634e-02 -3.706524670124053955e-01 -1.070234552025794983e-01 -1.073164045810699463e-01 -1.092610061168670654e-01
-9.494456648826599121e-02 -1.561391800642013550e-01 1.382969506084918976e-02 -5.245869606733322144e-02 -8.419512957334518433e-02 -2.657771706581115723e-01 -2.354272753000259399e-01 -2.063645422458648682e-01 -4.560881108045578003e-02 -4.705668613314628601e-02 -1.603127419948577881e-01 3.036552965641021729e-01 -2.098831906914710999e-02 -1.283267736434936523e-01 -1.000417545437812805e-01 -1.388018876314163208e-01 1.380229890346527100e-01 -2.127140993252396584e-03 1.579932123422622681e-01 -1.769265085458755493e-01 1.590627729892730713e-01 -3.276239633560180664e-01 -6.094612553715705872e-02 2.571568787097930908e-01 6.046610325574874878e-02 3.125679790973663330e-01 1.385297477245330811e-01 -3.293848037719726562e-01 -1.836183369159698486e-01 -1.136872246861457825e-01 -4.002287983894348145e-02 -2.538827061653137207e-01
-1.940713971853256226e-01 -1.247680336236953735e-01 -1.766143739223480225e-02 2.859991043806076050e-02 -3.719047456979751587e-02 -2.264918386936187744e-01 -2.881810963153839111e-01 -2.555932700634002686e-01 -2.966506034135818481e-02 -1.106152310967445374e-01 -1.421776860952377319e-01 1.889283210039138794e-01 -2.643269021064043045e-03 -1.873025149106979370e-01 -1.372317969799041748e-01 -4.912319034337997437e-02 1.049789935350418091e-01 6.041372194886207581e-02 1.572351455688476562e-01 1.720124110579490662e-02 1.777505427598953247e-01 -5.006313323974609375e-01 1.183127239346504211e-01 3.318320512771606445e-01 1.467071706429123878e-03 3.076746761798858643e-01 1.166019514203071594e-01 -2.023360282182693481e-01 -1.225049644708633423e-01 -2.842443250119686127e-02 -2.062148787081241608e-02 -8.805334568023681641e-02
3.420208394527435303e-02 9.088668972253799438e-02 1.281107366085052490e-01 -2.323220372200012207e-01 -1.877213418483734131e-01 2.509683184325695038e-02 -1.593927145004272461e-01 -2.074428498744964600e-01 -1.880535930395126343e-01 -1.040334552526473999e-01 2.684052288532257080e-01 1.755090206861495972e-01 -4.139873199164867401e-03 1.593434959650039673e-01 -1.938564628362655640e-01 4.910643026232719421e-02 5.459621548652648926e-02 3.315336704254150391e-01 3.154248893260955811e-01 -1.062326598912477493e-02 -2.059903927147388458e-02 -2.990110516548156738e-01 3.308101594448089600e-01 7.898519188165664673e-02 1.259063929319381714e-01 1.092638894915580750e-01 1.134963557124137878e-01 -2.486875057220458984e-01 -2.981586754322052002e-02 -2.030332684516906738e-01 -1.718005537986755371e-01 9.640270471572875977e-02
-1.541006960906088352e-03 1.691319048404693604e-01 9.740421921014785767e-02 -5.289003252983093262e-03 -2.135829478502273560e-01 2.284813672304153442e-01 1.769292540848255157e-02 -2.177103608846664429e-01 -5.677225813269615173e-02 -1.251314431428909302e-01 1.830648928880691528e-01 -7.222737371921539307e-02 -2.781181037425994873e-01 1.455363780260086060e-01 2.107517234981060028e-02 -1.822973787784576416e-01 2.848758995532989502e-01 2.845782041549682617e-01 8.762251585721969604e-02 -9.090767800807952881e-02 2.868690714240074158e-02 -2.651777863502502441e-02 -8.770561963319778442e-02 3.058363497257232666e-01 1.687254942953586578e-02 3.643837273120880127e-01 1.349123716354370117e-01 -1.324817389249801636e-01 -2.551490366458892822e-01 -5.646583437919616699e-02 -4.145408980548381805e-03 -3.295029699802398682e-01
9.159042686223983765e-02 -7.898196578025817871e-02 -7.706434279680252075e-02 -3.481282293796539307e-02 -4.977442920207977295e-01 1.689907759428024292e-01 -6.339843571186065674e-02 -1.204853504896163940e-01 -8.473224937915802002e-02 2.581692114472389221e-02 6.376558542251586914e-02 -6.333239376544952393e-03 -8.620336651802062988e-02 1.118201985955238342e-01 6.335184723138809204e-02 1.739515066146850586e-01 2.006752192974090576e-01 1.964627355337142944e-01 -6.075147539377212524e-03 -2.643651068210601807e-01 8.547915518283843994e-02 -1.826940029859542847e-01 6.099995598196983337e-02 1.705645918846130371e-01 3.726240694522857666e-01 3.027712106704711914e-01 8.949934691190719604e-02 -9.353038668632507324e-02 1.719788312911987305e-01 -2.040699273347854614e-01 -2.187004834413528442e-01 -1.691146790981292725e-01
-2.749956957995891571e-02 2.726440131664276123e-02 3.811482191085815430e-01 1.383368819952011108e-01 7.407122105360031128e-02 -1.100191771984100342e-01 -5.529915448278188705e-03 -2.837623655796051025e-01 1.401989459991455078e-01 -1.713084429502487183e-01 -9.038464166224002838e-03 1.835508048534393311e-01 -7.472314685583114624e-02 -6.823111325502395630e-02 -1.032219901680946350e-01 -8.327802270650863647e-02 5.066588521003723145e-02 2.394106835126876831e-01 2.994000613689422607e-01 -3.140006363391876221e-01 2.472756206989288330e-01 -1.930257976055145264e-01 1.164187565445899963e-01 2.625595927238464355e-01 1.430402547121047974e-01 2.717862129211425781e-01 -1.199660524725914001e-01 -1.300963573157787323e-02 -3.668191609904170036e-03 -2.824459969997406006e-01 7.771982252597808838e-02 4.009771347045898438e-02
-6.533261388540267944e-02 -1.450868099927902222e-01 6.398170441389083862e-02 5.115804448723793030e-02 3.188916295766830444e-02 2.002859711647033691e-01 1.323631405830383301e-01 -2.304825335741043091e-01 8.531834185123443604e-02 -2.999539673328399658e-02 -8.123141527175903320e-02 1.481401920318603516e-01 -1.952933669090270996e-01 -1.523012574762105942e-02 -2.478916198015213013e-01 3.049499914050102234e-02 -3.133797347545623779e-01 2.274729013442993164e-01 8.611781895160675049e-02 -3.328597918152809143e-02 3.241281807422637939e-01 -3.429551422595977783e-01 -1.194959357380867004e-01 3.373757600784301758e-01 2.085082232952117920e-01 1.062397435307502747e-01 2.138442844152450562e-01 -1.914090812206268311e-01 -1.430582553148269653e-01 -5.392104014754295349e-02 2.113442718982696533e-01 -6.557046622037887573e-02
-7.453313469886779785e-02 1.158915534615516663e-01 -2.039910405874252319e-01 -1.491920673288404942e-03 -1.570851057767868042e-01 -1.189060583710670471e-01 -2.109876573085784912e-01 -2.472020387649536133e-01 1.099770218133926392e-01 -2.122081071138381958e-01 -1.130663603544235229e-01 1.025387868285179138e-01 -3.839050605893135071e-02 9.177309274673461914e-02 -1.787368804216384888e-01 1.448005586862564087e-01 2.621410489082336426e-01 8.375114947557449341e-02 1.723650097846984863e-01 5.156493932008743286e-02 2.492900341749191284e-01 -7.864546775817871094e-02 6.092141848057508469e-03 1.509292721748352051e-01 1.803186833858489990e-01 3.790729641914367676e-01 3.061687052249908447e-01 -3.058137595653533936e-01 -9.808366745710372925e-02 1.557417958974838257e-01 -1.536931376904249191e-02 -2.342906743288040161e-01
6.537691503763198853e-02 -9.698787331581115723e-02 -8.251979947090148926e-02 5.609736591577529907e-02 -1.258692443370819092e-01 7.063812017440795898e-02 -1.123703569173812866e-01 -3.792356550693511963e-01 -1.447550952434539795e-01 -1.278171986341476440e-01 4.754557448904961348e-04 -7.759572565555572510e-02 -2.214823514223098755e-01 4.989556595683097839e-02 -3.554574251174926758e-01 -2.012348473072052002e-01 2.477029711008071899e-02 9.286584705114364624e-02 2.724437415599822998e-01 -1.632087677717208862e-01 3.195335343480110168e-02 -2.133730053901672363e-02 -1.518915378255769610e-04 4.135524928569793701e-01 -5.250263959169387817e-02 3.005875945091247559e-01 5.235331133008003235e-02 7.324458658695220947e-02 -2.589954137802124023e-01 3.877631574869155884e-02 1.861918419599533081e-01 -2.243080586194992065e-01
-3.329183533787727356e-02 -5.876365676522254944e-02 2.205018550157546997e-01 8.940903097391128540e-02 -1.442219614982604980e-01 8.421464264392852783e-02 -2.342947944998741150e-02 -2.632494568824768066e-01 -2.227094620466232300e-01 -1.939684003591537476e-01 6.984435021877288818e-02 9.635516442358493805e-03 -5.326814576983451843e-02 3.279617801308631897e-02 -2.142773121595382690e-01 -3.793905973434448242e-01 -8.349704742431640625e-02 2.240452319383621216e-01 1.672342568635940552e-01 -1.143932938575744629e-01 2.077628523111343384e-01 -2.300201207399368286e-01 1.066485270857810974e-01 2.928985059261322021e-01 -5.007454007863998413e-02 2.460116297006607056e-01 2.072576880455017090e-01 -2.449731156229972839e-02 -6.742813438177108765e-02 -3.183736503124237061e-01 1.303030252456665039e-01 -1.849089413881301880e-01
6.012954935431480408e-02 -1.549334675073623657e-01 2.377725988626480103e-01 -1.694284826517105103e-01 -2.390469610691070557e-01 3.132525831460952759e-02 -2.722487449645996094e-01 -2.015649899840354919e-02 -2.729323226958513260e-03 -8.766181766986846924e-02 -6.656210869550704956e-02 1.027929484844207764e-01 1.806207001209259033e-02 1.338344216346740723e-01 -1.225847080349922180e-01 -2.382121980190277100e-01 -1.609319262206554413e-02 4.273013770580291748e-01 8.454657346010208130e-02 -2.115158587694168091e-01 -1.453061699867248535e-01 -9.534441679716110229e-02 3.318469971418380737e-02 2.903871834278106689e-01 2.919765710830688477e-01 1.519182026386260986e-01 4.653013870120048523e-02 5.958373844623565674e-02 2.228391766548156738e-01 -1.800140440464019775e-01 -2.824743986129760742e-01 -1.246076449751853943e-01
-4.210686311125755310e-03 1.643621474504470825e-01 8.797139674425125122e-02 4.342322424054145813e-02 -5.738595128059387207e-02 3.319508731365203857e-01 1.113387867808341980e-01 -1.591134071350097656e-01 -2.230622172355651855e-01 -1.115045100450515747e-01 -5.932497233152389526e-02 -9.877546131610870361e-02 -9.439907968044281006e-02 1.441760659217834473e-01 -2.059996724128723145e-01 -3.167605102062225342e-01 3.124603815376758575e-02 2.090581059455871582e-01 2.157139331102371216e-01 -2.004204541444778442e-01 2.342076003551483154e-01 -2.546141743659973145e-01 -3.992908386862836778e-05 3.459593951702117920e-01 -3.953915461897850037e-02 2.697609961032867432e-01 -3.395418077707290649e-02 -4.375199601054191589e-02 -6.052085757255554199e-02 2.135058194398880005e-01 6.024560332298278809e-02 -2.513514161109924316e-01
-2.198987901210784912e-01 -1.694787889719009399e-01 4.060313850641250610e-02 -2.672577090561389923e-02 -1.154991313815116882e-01 -2.868084609508514404e-01 -2.887654304504394531e-01 -1.164939925074577332e-01 -1.494817584753036499e-01 -1.354999933391809464e-02 -1.636665910482406616e-01 2.350305765867233276e-01 -1.100066602230072021e-01 -1.481589823961257935e-01 -9.458729624748229980e-02 -3.092421218752861023e-02 1.022006124258041382e-01 -6.692682951688766479e-02 3.439865261316299438e-02 -1.257490664720535278e-01 1.396912932395935059e-01 -4.390996992588043213e-01 -6.043299287557601929e-02 2.301804125308990479e-01 6.109787151217460632e-02 2.911117076873779297e-01 1.087031140923500061e-01 -2.289500832557678223e-01 -2.220812886953353882e-01 -8.495289832353591919e-02 -8.775980770587921143e-02 -2.483204305171966553e-01
9.433534741401672363e-02 -1.462238729000091553e-01 2.068041712045669556e-01 1.913242973387241364e-02 5.515163647942245007e-04 1.223297864198684692e-01 3.272899240255355835e-02 -2.018767893314361572e-01 -1.077270656824111938e-01 1.062116697430610657e-01 7.703673094511032104e-03 9.198795258998870850e-02 -1.837343722581863403e-01 -5.914026498794555664e-02 -2.186097651720046997e-01 -3.253695964813232422e-01 4.723927006125450134e-02 -1.554906815290451050e-01 2.412788122892379761e-01 -1.400295644998550415e-01 1.148793920874595642e-01 -1.764196157455444336e-01 -4.652083292603492737e-02 3.534090816974639893e-01 9.302242100238800049e-02 2.391580343246459961e-01 1.011265516281127930e-01 -3.530423343181610107e-02 -4.450158774852752686e-01 -2.872785627841949463e-01 1.156628206372261047e-01 -2.432599104940891266e-02
-2.350902855396270752e-01 -1.370257735252380371e-01 -1.169220283627510071e-01 -7.653427124023437500e-02 4.267987608909606934e-02 -1.713851541280746460e-01 -1.580795347690582275e-01 -2.152682542800903320e-01 -7.835989445447921753e-02 -1.501433402299880981e-01 -2.780831754207611084e-01 2.023734599351882935e-01 -6.202537938952445984e-02 -2.474075257778167725e-01 -9.155777841806411743e-02 -1.342254281044006348e-01 1.998798102140426636e-01 -6.446638703346252441e-02 1.091341152787208557e-01 -4.981984943151473999e-02 1.228199899196624756e-01 -4.265353381633758545e-01 4.175162315368652344e-02 2.253238111734390259e-01 5.654140934348106384e-02 3.026193976402282715e-01 1.045674383640289307e-01 -2.296636551618576050e-01 -2.092301696538925171e-01 -1.252745389938354492e-01 -1.099771335721015930e-01 -1.656097322702407837e-01
-1.641667932271957397e-01 -1.068318709731101990e-01 7.589010894298553467e-02 8.581917732954025269e-02 4.836212471127510071e-02 2.310367077589035034e-01 -6.163971032947301865e-03 -2.616709470748901367e-01 1.014760229736566544e-02 -1.282452195882797241e-01 8.615180850028991699e-02 -8.061649650335311890e-02 -1.775832027196884155e-01 7.667022943496704102e-02 -4.448200762271881104e-01 -2.945689260959625244e-01 3.710436820983886719e-02 2.300279289484024048e-01 2.129862904548645020e-01 -6.725034862756729126e-02 2.311420068144798279e-02 -1.546138226985931396e-01 -9.301060438156127930e-02 3.132928311824798584e-01 -1.816003471612930298e-01 2.390225678682327271e-01 1.241286750882863998e-02 1.345925331115722656e-01 -2.675257325172424316e-01 4.788763355463743210e-03 -7.732926309108734131e-02 -2.244854122400283813e-01
5.096514150500297546e-02 -2.418612092733383179e-01 -1.415735781192779541e-01 4.573840275406837463e-02 -1.159804761409759521e-01 -1.924466192722320557e-01 -2.651515901088714600e-01 -1.042235568165779114e-01 -8.819212764501571655e-02 1.691021211445331573e-02 -1.308390945196151733e-01 1.975417137145996094e-01 -1.558932848274707794e-02 -1.987911164760589600e-01 -1.695644669234752655e-02 -5.064641684293746948e-02 1.195965856313705444e-01 5.338282324373722076e-03 2.832400798797607422e-01 -1.963922567665576935e-02 2.220681309700012207e-01 -3.665807843208312988e-01 8.724851533770561218e-03 3.299353718757629395e-01 2.956726402044296265e-02 2.976498901844024658e-01 1.242748200893402100e-01 -1.989567726850509644e-01 -2.906721830368041992e-01 -4.467017576098442078e-02 -1.655445992946624756e-02 -2.438600361347198486e-01
-2.711182087659835815e-02 -5.857039242982864380e-02 4.813578352332115173e-02 6.327415816485881805e-03 -2.271541655063629150e-01 3.176359236240386963e-01 -2.923027984797954559e-02 -4.873185232281684875e-02 -9.580098092555999756e-02 -9.363865107297897339e-02 1.387816220521926880e-01 -2.071595750749111176e-02 -4.915190115571022034e-02 1.114914193749427795e-01 -1.041876450181007385e-01 -2.301574051380157471e-01 2.470158785581588745e-02 4.587965458631515503e-02 1.621733158826828003e-01 -1.256423890590667725e-01 1.092163696885108948e-01 -1.959057599306106567e-01 6.735038757324218750e-02 3.562872707843780518e-01 -3.307365998625755310e-02 5.827800035476684570e-01 2.148039638996124268e-01 -1.024116501212120056e-01 -1.525495946407318115e-01 -8.248627185821533203e-02 7.514577358961105347e-02 -2.485647499561309814e-01
1.015368774533271790e-01 9.059628844261169434e-02 3.393382132053375244e-01 5.629800632596015930e-02 -6.305074319243431091e-03 5.779673811048269272e-03 -1.028191521763801575e-01 -1.308374255895614624e-01 -9.641864150762557983e-02 6.700588390231132507e-03 5.147121846675872803e-02 2.265883535146713257e-01 6.334107369184494019e-02 2.053028047084808350e-01 -2.405151128768920898e-01 5.392853170633316040e-02 2.071016877889633179e-01 1.781157404184341431e-02 3.750850856304168701e-01 -4.160568416118621826e-01 7.986029237508773804e-02 -2.865493297576904297e-01 8.547922223806381226e-02 6.033520027995109558e-02 -4.104972630739212036e-02 2.190467715263366699e-01 1.070793867111206055e-01 -8.507726341485977173e-02 3.645106777548789978e-02 -2.159953564405441284e-01 -2.267424613237380981e-01 -2.023557126522064209e-01
5.177405849099159241e-02 -9.214334934949874878e-02 -5.581708997488021851e-02 1.766690798103809357e-02 -1.213196441531181335e-01 -1.137882396578788757e-01 -1.828011572360992432e-01 -4.158200621604919434e-01 9.278534352779388428e-02 -1.087449342012405396e-01 -9.944361448287963867e-02 3.175559937953948975e-01 1.560589522123336792e-01 -1.298582106828689575e-01 -6.593566387891769409e-02 -2.399189472198486328e-01 -6.891126930713653564e-02 1.233543753623962402e-01 2.394059300422668457e-01 -2.544469945132732391e-02 1.315438300371170044e-01 -3.075343668460845947e-01 -2.566283941268920898e-01 2.114230394363403320e-01 3.467943146824836731e-02 2.972306609153747559e-01 -1.168158254586160183e-03 -2.588717341423034668e-01 -2.393413037061691284e-01 -6.584859918802976608e-03 -4.467679932713508606e-02 -2.942660823464393616e-02
1.550977975130081177e-01 8.384816348552703857e-02 4.172743558883666992e-01 -2.846757695078849792e-02 1.551967561244964600e-01 1.992174535989761353e-01 7.926189154386520386e-02 -2.553984224796295166e-01 -9.737028181552886963e-02 -7.917630672454833984e-02 -6.590083241462707520e-02 3.026985526084899902e-01 -2.396152913570404053e-01 2.784613668918609619e-01 -7.030835747718811035e-02 -1.276481896638870239e-02 3.023851849138736725e-02 -6.480191648006439209e-02 2.507315874099731445e-01 1.761997193098068237e-01 4.211775213479995728e-02 -5.719473958015441895e-02 3.255279734730720520e-02 3.013234138488769531e-01 4.444675287231802940e-04 3.608946502208709717e-01 -7.987207919359207153e-02 1.317670289427042007e-02 -1.156563013792037964e-01 -2.452151179313659668e-01 1.406840048730373383e-02 -2.213153615593910217e-02
1.347978711128234863e-01 -1.148626953363418579e-02 1.040005832910537720e-01 -1.008232980966567993e-01 1.042153417074587196e-05 3.172995448112487793e-01 1.313475221395492554e-01 5.112058669328689575e-02 4.866635799407958984e-02 -1.089876666665077209e-01 -1.064167097210884094e-01 2.762436270713806152e-01 -3.642303347587585449e-01 1.818127930164337158e-01 6.197546795010566711e-02 -6.137121841311454773e-02 -1.898467093706130981e-01 1.686544418334960938e-01 1.286392211914062500e-01 2.081421166658401489e-01 -2.423569113016128540e-01 -3.608785867691040039e-01 1.139135211706161499e-01 3.063980937004089355e-01 1.966518349945545197e-02 6.246912106871604919e-02 2.093523591756820679e-01 4.844033718109130859e-02 2.083258517086505890e-02 -2.739827334880828857e-02 -1.711220592260360718e-01 -2.526811659336090088e-01
3.901762655004858971e-03 -3.265839815139770508e-02 7.167463004589080811e-02 6.052745506167411804e-02 1.453963294625282288e-02 1.572552025318145752e-01 -1.603260077536106110e-02 -1.138430461287498474e-01 -1.713344454765319824e-01 -1.378420442342758179e-01 1.783456280827522278e-02 8.730367571115493774e-02 -2.395454347133636475e-01 2.627290487289428711e-01 -9.880085289478302002e-02 -4.463046789169311523e-01 1.260929703712463379e-01 7.485664915293455124e-03 6.082258000969886780e-02 -1.981707513332366943e-01 1.195141952484846115e-02 -1.754360049962997437e-01 4.120014235377311707e-02 4.744760990142822266e-01 7.228209823369979858e-02 3.772523105144500732e-01 6.779643893241882324e-02 -5.603262037038803101e-02 -2.389457672834396362e-01 -1.101265847682952881e-01 5.756510421633720398e-02 -1.257645189762115479e-01
-3.906724229454994202e-02 7.444220781326293945e-02 1.869262903928756714e-01 -1.547854542732238770e-01 4.919416084885597229e-02 4.495209455490112305e-01 -3.814902305603027344e-01 -1.332045346498489380e-01 -3.363617463037371635e-03 7.240654085762798786e-04 -1.907260902225971222e-02 1.399003267288208008e-01 -1.000106558203697205e-01 -1.947923451662063599e-01 8.146513719111680984e-04 7.101286202669143677e-02 1.443038601428270340e-02 3.226351737976074219e-01 4.109495878219604492e-01 7.668941747397184372e-03 1.113141775131225586e-01 -1.906366795301437378e-01 9.472585469484329224e-02 2.097460068762302399e-02 2.027203738689422607e-01 9.998302161693572998e-02 9.702377766370773315e-02 -9.668289124965667725e-02 -1.496795266866683960e-01 -2.431914582848548889e-02 -2.170413136482238770e-01 -1.482750177383422852e-01
7.523741573095321655e-02 2.391407936811447144e-01 2.280615419149398804e-01 -1.157207041978836060e-02 -1.483889371156692505e-01 2.701940201222896576e-02 1.466674655675888062e-01 -1.922411844134330750e-02 -1.214107051491737366e-01 -2.147609740495681763e-01 1.967140734195709229e-01 9.149906225502490997e-03 -3.050629794597625732e-01 6.244333460927009583e-02 -1.773946285247802734e-01 -1.856630444526672363e-01 2.083539515733718872e-01 -7.103241235017776489e-02 2.141104340553283691e-01 -9.546507149934768677e-02 -1.159037649631500244e-02 -1.832799911499023438e-01 -2.089191041886806488e-02 4.631527960300445557e-01 5.754981935024261475e-02 3.787772953510284424e-01 9.039358049631118774e-02 3.227957338094711304e-02 -1.587176173925399780e-01 -2.439168049022555351e-03 -1.400579661130905151e-01 -1.579004079103469849e-01
1.151632964611053467e-01 -8.180624991655349731e-02 1.169212311506271362e-01 1.906216442584991455e-01 -1.806284040212631226e-01 -4.925369098782539368e-02 -9.393544867634773254e-03 -1.875620931386947632e-01 -2.194263488054275513e-01 -2.415514588356018066e-01 1.388975977897644043e-01 4.895583540201187134e-02 -2.006933242082595825e-01 2.842788957059383392e-02 -2.377143353223800659e-01 -3.619420230388641357e-01 -9.294779598712921143e-02 1.215904653072357178e-01 1.703972816467285156e-01 -2.275691032409667969e-01 2.361826300621032715e-01 -3.153733015060424805e-01 2.012501209974288940e-01 2.584571540355682373e-01 -1.797885447740554810e-02 1.075065582990646362e-01 2.790423631668090820e-01 -2.888504415750503540e-02 -3.352022031322121620e-03 -1.866626143455505371e-01 3.260901942849159241e-02 -9.822993725538253784e-02
-2.580539286136627197e-01 -1.119512096047401428e-01 -6.863388419151306152e-02 -1.089249923825263977e-01 -8.933327347040176392e-02 -1.290582120418548584e-01 -2.409174442291259766e-01 -1.155953034758567810e-01 -4.673758521676063538e-02 -1.254329681396484375e-01 -3.286759555339813232e-01 2.650428414344787598e-01 -1.990843936800956726e-02 -1.698038280010223389e-01 -1.564911454916000366e-01 -2.151048332452774048e-01 1.457965821027755737e-01 6.217312812805175781e-02 1.516655683517456055e-01 2.629859559237957001e-02 1.307741999626159668e-01 -3.657307922840118408e-01 3.614614903926849365e-02 2.721279859542846680e-01 1.387121248990297318e-02 2.458173930644989014e-01 1.691327691078186035e-01 -2.036992460489273071e-01 -2.166893184185028076e-01 -1.038340702652931213e-01 -3.002978116273880005e-02 -2.183679640293121338e-01
4.261520132422447205e-02 -1.110335737466812134e-01 2.281433492898941040e-01 8.931366354227066040e-02 -7.665385305881500244e-02 2.564909756183624268e-01 4.379927366971969604e-02 -1.558365821838378906e-01 -2.217646390199661255e-01 6.526219099760055542e-02 1.395262032747268677e-01 3.877569735050201416e-02 -3.056901097297668457e-01 1.675822734832763672e-01 -2.350114583969116211e-01 -3.437569439411163330e-01 -3.459387645125389099e-02 2.723217308521270752e-01 -3.113295696675777435e-02 1.257183104753494263e-01 9.408435225486755371e-02 -3.427826762199401855e-01 2.269454151391983032e-01 1.593610048294067383e-01 1.300417929887771606e-01 2.099602520465850830e-01 5.357040837407112122e-02 -1.043521538376808167e-01 -6.481055915355682373e-02 -1.403097957372665405e-01 -1.168470382690429688e-01 -2.257146686315536499e-01
-2.808073535561561584e-02 6.856684386730194092e-02 -5.086625739932060242e-02 8.061506599187850952e-02 8.825106546282768250e-03 -1.016103550791740417e-01 -2.789089977741241455e-01 -1.962830722332000732e-01 3.660377487540245056e-02 -1.840830445289611816e-01 -2.261213809251785278e-01 1.677940636873245239e-01 1.693637343123555183e-03 -2.834608852863311768e-01 -1.290566623210906982e-01 -4.259497299790382385e-02 8.185504376888275146e-02 2.968994975090026855e-01 1.861554235219955444e-01 5.469548702239990234e-02 2.391661554574966431e-01 -3.725525438785552979e-01 -1.418340653181076050e-01 2.462778538465499878e-01 1.857637017965316772e-01 1.831132024526596069e-01 2.243592739105224609e-01 -9.091120958328247070e-02 -1.788048297166824341e-01 -1.554491519927978516e-01 -5.870778113603591919e-02 -2.233511656522750854e-01
-2.485037595033645630e-01 -1.382969915866851807e-01 -3.628067299723625183e-02 -4.488560557365417480e-02 -1.423880010843276978e-01 -1.781425625085830688e-01 -2.720957994461059570e-01 -2.260378152132034302e-01 -1.691324561834335327e-01 -1.027112305164337158e-01 -1.123533174395561218e-01 2.956094741821289062e-01 6.171664223074913025e-03 -2.658275067806243896e-01 -9.215809404850006104e-02 -1.062642037868499756e-01 1.360314190387725830e-01 5.821291729807853699e-02 8.126009255647659302e-02 -1.068457588553428650e-02 1.972226500511169434e-01 -2.838485538959503174e-01 1.305506080389022827e-01 2.431275397539138794e-01 -7.296901941299438477e-02 3.268871903419494629e-01 1.268748044967651367e-01 -2.016797065734863281e-01 -1.479943394660949707e-01 -2.018012106418609619e-01 -5.427800491452217102e-02 -2.241509407758712769e-01
1.879858374595642090e-01 -1.267506331205368042e-01 1.589297801256179810e-01 -1.590876579284667969e-01 1.539753228425979614e-01 -2.703405022621154785e-01 6.584437936544418335e-02 -9.017855674028396606e-02 3.928937017917633057e-02 -1.062339097261428833e-01 -2.166398316621780396e-01 4.328653812408447266e-01 -5.799031257629394531e-02 -2.490227222442626953e-01 -3.748964369297027588e-01 -8.706130087375640869e-02 8.856572210788726807e-02 1.704916954040527344e-01 1.858763843774795532e-01 -3.831331059336662292e-02 -3.313987329602241516e-02 -1.858326643705368042e-01 1.464524269104003906e-01 -1.792565546929836273e-02 -2.556285634636878967e-02 3.354197740554809570e-01 8.044323325157165527e-02 1.123012453317642212e-01 -8.881889283657073975e-02 2.046209126710891724e-01 3.355271741747856140e-02 -1.211343407630920410e-01
-4.251172766089439392e-02 -3.725061938166618347e-02 -1.466407179832458496e-01 -3.285532817244529724e-02 -8.271087706089019775e-02 -5.170797556638717651e-02 -7.089338451623916626e-02 -4.309750199317932129e-01 2.689398527145385742e-01 3.050727769732475281e-02 1.270771725103259087e-03 1.530217230319976807e-01 1.156678870320320129e-01 -1.602026373147964478e-01 -1.549379825592041016e-01 -2.214215844869613647e-01 4.037818685173988342e-02 4.919108748435974121e-02 1.959939897060394287e-01 6.797428429126739502e-02 2.793589234352111816e-01 -3.653267323970794678e-01 -6.405666470527648926e-02 2.985964715480804443e-01 -1.203231047838926315e-02 1.948306858539581299e-01 -1.471115648746490479e-01 -2.109257280826568604e-01 -1.584452241659164429e-01 -3.086908534169197083e-02 -2.432559728622436523e-01 -1.544972807168960571e-01
-4.014695435762405396e-02 3.149292245507240295e-02 -1.329924315214157104e-01 -1.552922874689102173e-01 -1.706307381391525269e-02 2.847332060337066650e-01 -1.929933205246925354e-03 -5.272394418716430664e-02 -3.504904210567474365e-01 -2.716736793518066406e-01 1.277657151222229004e-01 1.298310309648513794e-01 -2.035770565271377563e-01 2.469643019139766693e-02 -4.348416030406951904e-01 -8.884937316179275513e-02 -7.097411155700683594e-02 1.689818948507308960e-01 1.615666002035140991e-01 7.897207885980606079e-02 8.386676758527755737e-02 -2.223012149333953857e-01 -3.369444608688354492e-02 3.220440149307250977e-01 3.659320529550313950e-03 3.668430447578430176e-01 -1.306284070014953613e-01 9.668486565351486206e-02 -7.274162024259567261e-02 7.231033407151699066e-03 -5.265190452337265015e-02 -7.895677536725997925e-02
-1.649063676595687866e-01 -1.709316819906234741e-01 3.525299429893493652e-01 -1.286212205886840820e-01 -9.998095035552978516e-02 -8.914253860712051392e-02 -1.447359919548034668e-01 -2.377007305622100830e-01 -4.323843494057655334e-02 6.892447918653488159e-02 3.674395754933357239e-02 4.887785762548446655e-02 -2.694299519062042236e-01 1.482444405555725098e-01 -2.372868061065673828e-01 2.061199210584163666e-02 4.028827548027038574e-01 3.182975109666585922e-03 2.402268499135971069e-01 6.425616145133972168e-02 -1.247239708900451660e-01 -2.579833865165710449e-01 1.758145540952682495e-01 3.957326058298349380e-03 2.128357440233230591e-01 2.082874327898025513e-01 1.990330219268798828e-01 3.682488203048706055e-02 -7.128521800041198730e-02 -1.571007221937179565e-01 -1.985477060079574585e-01 -9.838575124740600586e-02
8.040340244770050049e-02 1.746323853731155396e-01 1.745705455541610718e-01 5.644292570650577545e-03 3.383635357022285461e-02 1.869240999221801758e-01 -8.090681582689285278e-02 -2.659854888916015625e-01 -9.451076388359069824e-02 -1.437831073999404907e-01 1.684507876634597778e-01 3.368854820728302002e-01 -1.930330134928226471e-02 1.230903118848800659e-01 1.839093863964080811e-01 -1.730825006961822510e-02 1.797439455986022949e-01 -3.464493528008460999e-02 1.769511848688125610e-01 -4.500625655055046082e-04 -1.692045629024505615e-01 -2.880865931510925293e-01 5.362731963396072388e-02 3.438422083854675293e-01 3.443919122219085693e-01 2.408368587493896484e-01 3.255950212478637695e-01 3.888561576604843140e-02 1.524580176919698715e-02 9.200797416269779205e-03 -1.126592159271240234e-01 -5.782797932624816895e-02
7.258308678865432739e-02 -2.290532886981964111e-01 3.892636597156524658e-01 -1.102221608161926270e-01 4.446990042924880981e-02 7.117337733507156372e-02 -1.508069187402725220e-01 -1.870008260011672974e-01 -1.616410464048385620e-01 -5.714626982808113098e-02 3.106702566146850586e-01 1.716425269842147827e-01 -1.677101105451583862e-01 1.372696012258529663e-01 -1.565437167882919312e-01 -1.222006902098655701e-01 -2.597774192690849304e-02 2.761691510677337646e-01 1.556774973869323730e-01 1.200487986207008362e-01 -2.203699648380279541e-01 -1.755437850952148438e-01 1.391193121671676636e-01 6.952665280550718307e-03 8.314296603202819824e-02 1.492397487163543701e-01 -1.376101654022932053e-02 3.230100125074386597e-02 1.370450109243392944e-01 -9.370596706867218018e-02 -2.068840861320495605e-01 -3.961099088191986084e-01
-1.446107923984527588e-01 -1.531356573104858398e-01 1.608162820339202881e-01 8.688525855541229248e-02 1.912703365087509155e-01 2.398177683353424072e-01 -1.232719700783491135e-02 -2.771974503993988037e-01 -3.599388003349304199e-01 -1.152567788958549500e-01 7.774777710437774658e-02 -9.946386516094207764e-02 -4.181260466575622559e-01 -3.497458063066005707e-03 -1.991071105003356934e-01 -1.148489341139793396e-01 6.948776543140411377e-02 1.153719127178192139e-01 3.937941193580627441e-01 1.558578200638294220e-02 3.003878593444824219e-01 -1.139930486679077148e-01 2.929245308041572571e-02 1.577624827623367310e-01 -4.256692528724670410e-02 1.247160658240318298e-01 -1.178156360983848572e-01 -1.724946051836013794e-01 4.149105865508317947e-03 2.876296080648899078e-02 -1.914147846400737762e-02 6.582922302186489105e-03
9.896139800548553467e-02 2.085610991343855858e-03 1.261510103940963745e-01 -6.398849189281463623e-02 -4.273079633712768555e-01 2.222258299589157104e-01 -1.629496924579143524e-02 -2.235723584890365601e-01 -1.523094624280929565e-01 -1.132751628756523132e-01 -7.855319418013095856e-03 -1.387266963720321655e-01 -1.501726955175399780e-01 -7.188890874385833740e-02 -2.467886358499526978e-01 -7.239348441362380981e-02 2.473982796072959900e-02 2.473805993795394897e-01 1.021466404199600220e-01 -2.049559503793716431e-01 -2.501899190247058868e-02 -4.167750477790832520e-02 1.226400136947631836e-01 4.601747989654541016e-01 1.786275357007980347e-01 1.873507946729660034e-01 1.812659651041030884e-01 -1.090156435966491699e-01 2.918529324233531952e-02 1.965039409697055817e-02 -2.288284301757812500e-01 -1.732078343629837036e-01
2.389288134872913361e-02 4.648819565773010254e-02 -2.173150181770324707e-01 1.337131485342979431e-02 -7.391966879367828369e-02 -3.714723140001296997e-02 -3.127316236495971680e-01 -3.152956664562225342e-01 -1.201923098415136337e-02 4.226684570312500000e-02 -2.530527710914611816e-01 2.543164491653442383e-01 -4.733313620090484619e-02 -3.084829151630401611e-01 -2.124916762113571167e-01 -4.847767949104309082e-02 6.763506680727005005e-02 2.139643877744674683e-01 9.288725256919860840e-02 -9.846917539834976196e-02 9.635541588068008423e-02 -3.463362157344818115e-01 -3.319213399663567543e-03 2.092326879501342773e-01 -5.399869009852409363e-02 3.320887088775634766e-01 1.009585484862327576e-01 -3.802946954965591431e-02 -2.726167738437652588e-01 -1.213157549500465393e-01 9.289260953664779663e-02 -7.779657840728759766e-02
3.819442540407180786e-02 -9.199931472539901733e-02 4.921183586120605469e-01 -3.102353811264038086e-01 -9.720074385404586792e-02 -8.966556191444396973e-02 1.302467137575149536e-01 -2.358498275279998779e-01 -2.272053807973861694e-01 -1.803562045097351074e-01 4.816513881087303162e-02 2.688635289669036865e-01 -1.632851064205169678e-01 -9.955797344446182251e-02 1.964436471462249756e-02 -1.238695010542869568e-01 1.500979363918304443e-01 3.159779906272888184e-01 1.468574702739715576e-01 1.737432554364204407e-02 -7.717613875865936279e-02 -1.473022508434951305e-03 2.806865572929382324e-01 3.108559921383857727e-02 1.100018844008445740e-01 1.727968603372573853e-01 2.248718142509460449e-01 -1.219430658966302872e-02 1.698491908609867096e-02 5.174576491117477417e-02 2.901030005887150764e-03 -1.578360646963119507e-01
2.886486053466796875e-01 1.739341467618942261e-01 1.809496730566024780e-01 -1.464374810457229614e-01 -9.793229401111602783e-02 -9.159864857792854309e-03 -1.701289415359497070e-01 -1.583053916692733765e-01 -2.520393952727317810e-02 -2.226687520742416382e-01 -3.090136945247650146e-01 1.287056803703308105e-01 -1.911767870187759399e-01 -7.428594678640365601e-02 9.955029189586639404e-02 2.371182441711425781e-01 -2.604099549353122711e-02 4.016936719417572021e-01 2.212051898241043091e-01 8.748108148574829102e-02 2.113648876547813416e-02 -2.005504816770553589e-01 1.154951006174087524e-02 4.728533327579498291e-02 1.003325879573822021e-01 1.488849371671676636e-01 2.115288674831390381e-01 -1.514382064342498779e-01 -4.945849999785423279e-02 -7.787301391363143921e-02 -1.671312004327774048e-01 -3.163506388664245605e-01
1.823713034391403198e-01 -2.911592833697795868e-02 5.973020195960998535e-02 2.164911031723022461e-01 -4.707139730453491211e-01 2.828650474548339844e-01 -1.022878810763359070e-01 -2.034927755594253540e-01 -5.008299648761749268e-02 -1.800808012485504150e-01 -5.659424141049385071e-02 7.581573724746704102e-02 -9.611342102289199829e-02 1.888227090239524841e-02 3.783460333943367004e-02 -1.051601991057395935e-01 1.693859845399856567e-01 3.548162281513214111e-01 -9.295821189880371094e-02 -1.045983955264091492e-01 9.451725520193576813e-03 -1.558132171630859375e-01 9.780640900135040283e-02 2.648726999759674072e-01 3.009526431560516357e-01 9.362807124853134155e-02 -7.772110402584075928e-02 4.866472911089658737e-03 -7.624989002943038940e-02 -1.328907608985900879e-01 -5.545054748654365540e-02 -2.929455339908599854e-01
1.716952919960021973e-01 -2.914495952427387238e-02 2.107354402542114258e-01 -1.505083590745925903e-01 2.858191542327404022e-02 9.882152080535888672e-02 -3.049645125865936279e-01 -2.231471613049507141e-02 2.391313202679157257e-03 -2.407015860080718994e-01 -2.029029875993728638e-01 4.188974574208259583e-02 -5.012638866901397705e-03 -2.950224839150905609e-02 7.300881296396255493e-02 1.531076729297637939e-01 3.447494655847549438e-02 2.725839316844940186e-01 2.762103974819183350e-01 1.326728612184524536e-01 -3.276033699512481689e-02 -3.169031441211700439e-01 9.300804883241653442e-02 -5.225868895649909973e-02 1.412877589464187622e-01 2.961533069610595703e-01 1.886241734027862549e-01 -2.204148322343826294e-01 -6.912613660097122192e-02 -1.582609713077545166e-01 -1.355321407318115234e-01 -3.817044496536254883e-01
-1.147045642137527466e-01 -9.111908078193664551e-02 -4.844010993838310242e-02 -1.492072939872741699e-01 -1.826346814632415771e-01 -1.763290613889694214e-01 -2.957890033721923828e-01 -2.506794035434722900e-01 -1.586545072495937347e-02 -9.410022944211959839e-02 -2.135138809680938721e-01 2.030079513788223267e-01 6.455689668655395508e-02 -1.545261293649673462e-01 -2.777486145496368408e-01 -1.250157691538333893e-02 1.564925462007522583e-01 3.978214785456657410e-02 1.347516775131225586e-01 1.485665887594223022e-01 1.577508747577667236e-01 -3.937383592128753662e-01 -7.629365194588899612e-03 2.545920014381408691e-01 4.396265745162963867e-02 1.539158523082733154e-01 2.332718074321746826e-01 -7.702220231294631958e-02 -2.170495390892028809e-01 9.652601927518844604e-02 3.817455098032951355e-02 -2.880095541477203369e-01
7.906670868396759033e-02 -3.134565195068717003e-04 1.218086630105972290e-01 -3.619256243109703064e-02 -3.802958428859710693e-01 2.056945562362670898e-01 1.623504608869552612e-01 -9.478837251663208008e-02 -2.468185424804687500e-01 5.898200348019599915e-02 -1.568318903446197510e-01 2.053589969873428345e-01 -1.826002597808837891e-01 -1.746801286935806274e-01 8.259548991918563843e-02 -1.504467800259590149e-03 7.530242204666137695e-02 -1.316410303115844727e-01 2.481699138879776001e-01 3.542822599411010742e-01 2.883083745837211609e-02 -9.995523840188980103e-02 1.978161782026290894e-01 1.240617632865905762e-01 2.173897922039031982e-01 3.367146551609039307e-01 2.100911140441894531e-01 -1.283663660287857056e-01 -1.535646617412567139e-01 4.978197813034057617e-02 -1.191817298531532288e-01 -1.284977495670318604e-01
-9.993633627891540527e-02 1.197450533509254456e-01 1.676821261644363403e-01 -9.413981437683105469e-02 -7.430312037467956543e-02 2.745844721794128418e-01 4.320209845900535583e-03 -2.598872780799865723e-01 -2.623557448387145996e-01 -1.381571143865585327e-01 -6.687259674072265625e-02 3.504289388656616211e-01 -1.113594844937324524e-01 -3.499807789921760559e-02 -5.155428126454353333e-02 8.598256856203079224e-02 -1.748650521039962769e-01 -6.369560211896896362e-02 9.202454239130020142e-02 -9.887913614511489868e-02 -2.226328700780868530e-01 -1.949448734521865845e-01 1.715510040521621704e-01 3.813056945800781250e-01 -2.169674932956695557e-01 1.975032836198806763e-01 6.765265762805938721e-02 -2.161725610494613647e-02 1.929850131273269653e-01 4.084846377372741699e-02 -8.837838470935821533e-02 -3.134123384952545166e-01
-2.291497290134429932e-01 -2.074349373579025269e-01 -6.633339077234268188e-02 -1.074819937348365784e-01 -1.582978814840316772e-01 -1.238915547728538513e-01 -3.565610051155090332e-01 -2.794402241706848145e-01 -3.802162408828735352e-02 -3.110218606889247894e-02 -2.955913543701171875e-01 1.753761917352676392e-01 -3.034652397036552429e-02 -1.355347782373428345e-01 -1.241364330053329468e-01 -2.944504655897617340e-02 2.256605029106140137e-01 7.073175162076950073e-02 1.593979448080062866e-01 -1.369127482175827026e-01 1.016717180609703064e-01 -3.081564307212829590e-01 6.299962103366851807e-02 3.063537478446960449e-01 9.427751414477825165e-03 1.971950680017471313e-01 3.489911928772926331e-02 -2.013606429100036621e-01 -2.187571525573730469e-01 -1.140264719724655151e-01 2.627151645720005035e-02 -2.031844109296798706e-01
1.215525567531585693e-01 8.607444353401660919e-03 6.291427463293075562e-02 -9.490195661783218384e-02 2.837383449077606201e-01 5.429305136203765869e-02 -1.229640841484069824e-02 6.261508166790008545e-02 3.008621744811534882e-02 2.080905251204967499e-02 -3.003083765506744385e-01 4.416628777980804443e-01 -3.432292342185974121e-01 -4.059265926480293274e-02 -5.554440617561340332e-02 -2.760369479656219482e-01 1.503556668758392334e-01 2.852013111114501953e-01 2.735866308212280273e-01 -3.201910108327865601e-02 2.866076491773128510e-02 -4.952499270439147949e-02 -2.369843237102031708e-02 1.933840289711952209e-02 2.303106039762496948e-01 1.579445153474807739e-01 -2.660484611988067627e-01 -2.973124757409095764e-02 -2.269203066825866699e-01 5.153105594217777252e-04 -1.012271940708160400e-01 -6.251154839992523193e-02
2.548751607537269592e-02 9.566568583250045776e-02 -1.207073703408241272e-01 -1.217434108257293701e-01 -2.777824401855468750e-01 2.688532173633575439e-01 7.017017900943756104e-02 -2.266470193862915039e-01 1.728652417659759521e-02 -6.034717336297035217e-02 1.783406138420104980e-01 7.488820701837539673e-02 -2.227596640586853027e-01 2.184759452939033508e-02 -3.301373720169067383e-01 -1.471930593252182007e-01 1.715603843331336975e-02 2.458716332912445068e-01 1.545122712850570679e-01 1.524859964847564697e-01 1.769793778657913208e-01 -2.714656293392181396e-01 -7.401144504547119141e-02 2.243431508541107178e-01 2.112922817468643188e-02 3.263691067695617676e-01 -2.293536961078643799e-01 2.863629488274455070e-03 3.769783303141593933e-02 2.384113147854804993e-02 1.425390988588333130e-01 -2.870217263698577881e-01
7.862344384193420410e-02 7.762052118778228760e-02 4.855696111917495728e-02 -1.607699096202850342e-01 -3.295563533902168274e-02 3.768599927425384521e-01 4.303181543946266174e-02 -1.066051423549652100e-01 -2.012596726417541504e-01 -1.573957055807113647e-01 1.133438721299171448e-01 1.634558290243148804e-01 -3.175878524780273438e-01 7.056701928377151489e-02 -3.404461741447448730e-01 -2.731096744537353516e-01 -4.586550220847129822e-02 8.636803925037384033e-02 8.054810017347335815e-02 6.795845180749893188e-02 5.836522951722145081e-02 -2.502572834491729736e-01 -4.808055981993675232e-02 1.901158094406127930e-01 6.170490384101867676e-02 4.149793386459350586e-01 3.984321374446153641e-03 1.874765008687973022e-01 -8.278612047433853149e-02 -1.397277414798736572e-01 1.180923506617546082e-01 -1.594449579715728760e-01
1.026871893554925919e-02 -2.341988533735275269e-01 -3.190531954169273376e-02 8.476566523313522339e-02 -4.280437529087066650e-02 -4.921855032444000244e-02 -2.433947920799255371e-01 -3.739088177680969238e-01 2.388617694377899170e-01 -2.326596155762672424e-02 -1.794868707656860352e-01 3.355392217636108398e-01 -7.659167796373367310e-02 -1.747894287109375000e-01 4.023758322000503540e-02 -2.385718375444412231e-01 4.455151408910751343e-02 1.253715306520462036e-01 1.104839146137237549e-01 -1.117581948637962341e-01 2.587877511978149414e-01 -1.731084287166595459e-01 -1.618917882442474365e-01 3.139830827713012695e-01 -1.027984265238046646e-02 2.590020298957824707e-01 8.005676418542861938e-02 -1.655921489000320435e-01 -1.229434832930564880e-01 -1.907603815197944641e-02 -1.072981655597686768e-01 -2.098720073699951172e-01
-1.601742953062057495e-01 2.831246331334114075e-02 1.100542992353439331e-01 -2.239142209291458130e-01 1.485865414142608643e-01 -3.375154361128807068e-02 -5.848631262779235840e-02 -1.557467132806777954e-01 8.418893814086914062e-02 1.009255200624465942e-01 6.681639701128005981e-02 3.204129934310913086e-01 -3.814660310745239258e-01 1.845980621874332428e-02 -1.048628091812133789e-01 -1.766948997974395752e-01 -2.329932600259780884e-01 1.100386083126068115e-01 8.041504025459289551e-02 9.522278606891632080e-02 -5.497411265969276428e-02 -4.195076823234558105e-01 3.982135653495788574e-01 2.142708003520965576e-01 4.900037869811058044e-02 2.086412757635116577e-01 -2.151213958859443665e-02 -1.582570374011993408e-01 6.707678735256195068e-02 -3.411120548844337463e-02 -4.528026655316352844e-02 -5.783243849873542786e-02
-9.988875687122344971e-02 -1.184406280517578125e-01 -1.177766174077987671e-01 3.795227780938148499e-02 -2.017843425273895264e-01 2.388663887977600098e-01 6.241421215236186981e-03 -3.169886767864227295e-01 2.190611064434051514e-01 7.125013321638107300e-02 -1.459992527961730957e-01 5.797656252980232239e-03 -1.934843361377716064e-01 -1.628142297267913818e-01 -9.794970601797103882e-02 1.006369069218635559e-01 -1.904063671827316284e-01 9.423946961760520935e-03 1.741810292005538940e-01 -2.604054845869541168e-02 2.802011668682098389e-01 -4.732329845428466797e-01 -4.941603913903236389e-02 4.625032097101211548e-02 -2.096001617610454559e-02 1.540054529905319214e-01 1.161036416888237000e-01 -2.691439352929592133e-02 -9.919860213994979858e-02 -3.449415564537048340e-01 -1.984333395957946777e-01 -1.527778357267379761e-01
-1.555906385183334351e-01 -6.294856220483779907e-02 3.786054849624633789e-01 -7.774996757507324219e-02 -9.912910312414169312e-02 -1.068478152155876160e-01 -2.196613550186157227e-01 -3.689846694469451904e-01 -1.934222728013992310e-01 2.259051799774169922e-02 4.512654989957809448e-02 1.667625010013580322e-01 -1.453849822282791138e-01 1.659577488899230957e-01 -3.223174214363098145e-01 -2.216995321214199066e-02 1.897956430912017822e-01 9.669119864702224731e-02 1.520729213953018188e-01 1.190195530652999878e-01 1.205238630063831806e-03 -3.916040360927581787e-01 1.990192085504531860e-01 4.309771582484245300e-02 3.465713188052177429e-02 -6.288263201713562012e-02 2.141474932432174683e-01 3.411654755473136902e-02 7.911835610866546631e-02 2.222406715154647827e-01 -9.013374149799346924e-02 -5.032632499933242798e-02
1.162062212824821472e-01 -9.252703934907913208e-02 -6.723383069038391113e-02 -1.668536365032196045e-01 -1.139677315950393677e-01 -2.771774530410766602e-01 -2.401915639638900757e-01 -2.763845324516296387e-01 1.697193086147308350e-01 -9.806007891893386841e-02 -1.291762292385101318e-01 3.338382840156555176e-01 1.060765832662582397e-01 9.283044189214706421e-02 -1.973565518856048584e-01 -1.801699250936508179e-01 2.709569782018661499e-02 5.474808067083358765e-02 2.468070201575756073e-02 -1.774591505527496338e-01 1.281900554895401001e-01 -2.993993163108825684e-01 9.079406410455703735e-02 3.100362420082092285e-01 -4.726233333349227905e-02 2.860970497131347656e-01 -1.101038306951522827e-01 -5.923246592283248901e-02 -2.873259782791137695e-01 8.662556856870651245e-02 -1.618653237819671631e-01 3.992889076471328735e-02
1.431081593036651611e-01 6.477799732238054276e-03 1.263659000396728516e-01 -9.500152617692947388e-02 -2.149419039487838745e-01 4.755861684679985046e-02 2.038303762674331665e-01 -1.949304491281509399e-01 -2.307094633579254150e-02 -2.362905628979206085e-02 -2.829443812370300293e-01 3.150934576988220215e-01 -2.661470174789428711e-01 -2.259521335363388062e-01 6.102418527007102966e-02 -1.002968102693557739e-01 2.098260633647441864e-02 -7.223306596279144287e-02 4.333228468894958496e-01 1.451567262411117554e-01 -1.439385861158370972e-01 -6.257716566324234009e-02 1.976001262664794922e-01 8.278886228799819946e-02 1.804694533348083496e-01 8.109918236732482910e-02 -1.052653789520263672e-02 -1.528261154890060425e-01 -6.902527064085006714e-02 -5.175595730543136597e-02 -3.778195977210998535e-01 -1.119781136512756348e-01
-6.641302257776260376e-02 2.775568068027496338e-01 3.261108398437500000e-01 -1.609572023153305054e-01 -8.421491086483001709e-02 1.794813424348831177e-01 -1.695606857538223267e-01 -2.001711726188659668e-01 3.719694539904594421e-02 -3.595455363392829895e-02 -1.272021085023880005e-01 2.559262812137603760e-01 -2.442068308591842651e-01 2.353482246398925781e-01 1.794862374663352966e-02 5.833442136645317078e-02 -1.059447601437568665e-01 1.369345039129257202e-01 3.065387010574340820e-01 1.523701846599578857e-02 -2.354371994733810425e-01 -3.221620619297027588e-01 1.148460339754819870e-02 2.364469468593597412e-01 8.157325536012649536e-02 1.063783243298530579e-01 9.088263660669326782e-02 8.217630535364151001e-02 3.303278237581253052e-02 -1.217547506093978882e-01 -3.962154686450958252e-02 -2.918308079242706299e-01
-1.879224330186843872e-01 2.374730408191680908e-01 1.521298289299011230e-01 -2.203300409018993378e-02 -2.078406512737274170e-01 -6.635814160108566284e-02 -1.281120330095291138e-01 -5.068712681531906128e-02 -2.252756059169769287e-01 -1.502315253019332886e-01 -8.511644601821899414e-02 -3.839590772986412048e-02 -3.002068698406219482e-01 7.824318856000900269e-02 6.221464648842811584e-02 -3.087972402572631836e-01 1.428897231817245483e-01 1.723893582820892334e-01 1.992715448141098022e-01 9.368489682674407959e-02 2.818698287010192871e-01 -6.745395367033779621e-04 3.735993802547454834e-02 3.708326518535614014e-01 -1.624424010515213013e-01 2.377052903175354004e-01 2.170980870723724365e-01 -1.105945184826850891e-01 -9.397722780704498291e-03 -8.982367068529129028e-02 -2.619121037423610687e-02 -2.692349851131439209e-01
-1.331107020378112793e-01 -2.591195702552795410e-01 -7.838994264602661133e-02 -3.389186039566993713e-02 1.148570608347654343e-02 -7.257679104804992676e-02 -2.597195208072662354e-01 -1.977449357509613037e-01 -1.199039146304130554e-01 -8.245246112346649170e-02 -2.091414928436279297e-01 2.026331722736358643e-01 3.063501603901386261e-02 -1.498122811317443848e-01 -4.139176756143569946e-02 -1.434285491704940796e-01 5.011424049735069275e-02 5.939087644219398499e-02 1.778151392936706543e-01 1.482034131186082959e-04 1.467787474393844604e-01 -4.351747930049896240e-01 1.154025830328464508e-02 3.517007231712341309e-01 4.677817970514297485e-02 2.732355594635009766e-01 1.167335137724876404e-01 -1.849364042282104492e-01 -3.655893206596374512e-01 -6.062445789575576782e-02 -5.562582984566688538e-02 -8.210864663124084473e-02
9.322903305292129517e-02 1.061986014246940613e-01 -1.549869048176333308e-04 -4.283722490072250366e-02 -2.862145006656646729e-01 2.403456121683120728e-01 1.176759004592895508e-01 -2.833604514598846436e-01 -1.846042126417160034e-01 -2.349598556756973267e-01 1.850615888833999634e-01 1.095345765352249146e-01 -3.486795723438262939e-01 -4.778166860342025757e-02 -3.485139906406402588e-01 -1.931162327527999878e-01 -4.401596263051033020e-02 6.796898692846298218e-02 1.004811301827430725e-01 -2.532027848064899445e-02 2.407302707433700562e-01 -1.452150344848632812e-01 5.356547608971595764e-02 2.776385545730590820e-01 -1.463293582201004028e-01 2.314060479402542114e-01 -1.178270578384399414e-01 1.710744053125381470e-01 2.503534592688083649e-02 -8.946104347705841064e-02 2.723660133779048920e-02 -1.498486250638961792e-01
-2.081037312746047974e-01 1.219657287001609802e-01 3.378990292549133301e-01 -1.862860769033432007e-01 1.487177312374114990e-01 2.941622436046600342e-01 1.422831416130065918e-01 -2.248198986053466797e-01 -1.433941069990396500e-02 -9.808564931154251099e-02 1.811768710613250732e-01 8.262155950069427490e-02 5.790744908154010773e-04 -7.083280384540557861e-02 -1.473741233348846436e-01 1.138809546828269958e-01 1.763844676315784454e-02 2.900540828704833984e-01 9.992764890193939209e-02 -1.039547398686408997e-01 1.036049704998731613e-02 -3.578927218914031982e-01 8.221298456192016602e-02 9.836853295564651489e-02 1.125713810324668884e-01 2.913816273212432861e-01 -1.310706138610839844e-01 -1.657067984342575073e-01 7.579998672008514404e-02 -2.264328300952911377e-01 -2.197336405515670776e-01 -1.641344428062438965e-01
1.439716070890426636e-01 1.491746008396148682e-01 -6.174494326114654541e-02 -7.009758055210113525e-02 -1.010050550103187561e-01 2.906431257724761963e-01 5.009764060378074646e-02 -1.614778339862823486e-01 -3.539168536663055420e-01 -1.511960625648498535e-01 4.519450664520263672e-02 2.726109698414802551e-02 -2.980523705482482910e-01 3.377644345164299011e-02 -3.604677617549896240e-01 -2.222446054220199585e-01 -7.234119623899459839e-02 1.012079417705535889e-01 8.140989392995834351e-02 1.366311758756637573e-01 1.016821786761283875e-01 -2.413275241851806641e-01 -1.846154779195785522e-02 9.977722913026809692e-02 1.581464111804962158e-01 4.064931869506835938e-01 -8.294744044542312622e-02 9.348337352275848389e-02 5.324114859104156494e-02 -4.062057938426733017e-03 3.465168923139572144e-02 -2.743342220783233643e-01
1.441355645656585693e-01 4.172186553478240967e-02 -7.395935803651809692e-02 -2.020906060934066772e-01 -1.217831373214721680e-01 4.784274101257324219e-01 -9.151461534202098846e-03 -2.664334177970886230e-01 1.071245744824409485e-01 -1.066107079386711121e-01 1.565282642841339111e-01 1.486330628395080566e-01 -2.364965341985225677e-02 -2.027386277914047241e-01 -3.136434126645326614e-03 9.840246289968490601e-02 3.624641150236129761e-02 3.032588362693786621e-01 2.965700626373291016e-01 1.832746714353561401e-01 -1.037211716175079346e-01 -3.015374243259429932e-01 -1.632882207632064819e-01 9.259126335382461548e-02 -2.142339386045932770e-02 1.445684134960174561e-01 -1.240133866667747498e-01 -5.412325728684663773e-03 -1.833340823650360107e-01 2.060138136148452759e-01 -1.757194995880126953e-01 1.222428400069475174e-02
-1.505679488182067871e-01 -2.224008589982986450e-01 -6.407418102025985718e-02 -1.032439246773719788e-01 6.063622888177633286e-03 -6.753991544246673584e-02 -2.923723757266998291e-01 -3.133834600448608398e-01 -6.071411818265914917e-02 -5.123741179704666138e-02 -1.140766739845275879e-01 1.678056418895721436e-01 2.091287449002265930e-02 -3.160785138607025146e-01 -1.129889190196990967e-01 -4.970941320061683655e-02 1.143572181463241577e-01 1.245329622179269791e-02 2.279169410467147827e-01 -6.060118600726127625e-02 2.454869300127029419e-01 -3.159088194370269775e-01 -1.548085510730743408e-01 2.362780421972274780e-01 8.501784503459930420e-02 2.776042819023132324e-01 5.754020065069198608e-02 -2.148661166429519653e-01 -2.722916305065155029e-01 -7.828243076801300049e-02 -8.287803828716278076e-02 -1.792545616626739502e-01
-1.462707668542861938e-01 1.278581470251083374e-01 2.530193626880645752e-01 -8.260437846183776855e-02 1.260197442024946213e-02 2.928794026374816895e-01 -9.602175652980804443e-02 -1.672975122928619385e-01 1.365487836301326752e-02 -2.757602035999298096e-01 9.768271446228027344e-02 6.158701702952384949e-02 -1.416689455509185791e-01 1.124817132949829102e-01 -2.592619359493255615e-01 -2.163906395435333252e-01 -1.373944729566574097e-01 -1.481414493173360825e-02 3.425559699535369873e-01 -1.928381435573101044e-02 5.359062552452087402e-02 -6.562793254852294922e-02 1.014497354626655579e-01 3.032195270061492920e-01 1.947383731603622437e-01 2.513949871063232422e-01 2.783269882202148438e-01 -5.692490562796592712e-02 -1.312532555311918259e-02 1.335583720356225967e-02 1.640313565731048584e-01 -2.768180668354034424e-01
-1.941460072994232178e-01 6.722158938646316528e-02 5.299597978591918945e-01 -3.224320113658905029e-01 3.078080946579575539e-03 -3.883260861039161682e-02 -1.174057051539421082e-01 -3.278698623180389404e-01 1.210504993796348572e-01 -6.462593376636505127e-02 -2.175311930477619171e-02 7.687141001224517822e-02 -2.292939871549606323e-01 1.296994090080261230e-01 -1.090484932065010071e-01 7.566325366497039795e-02 1.409710794687271118e-01 1.733556091785430908e-01 8.437796682119369507e-02 -1.334643959999084473e-01 -6.637035310268402100e-02 -3.540519177913665771e-01 2.185611426830291748e-01 1.314513534307479858e-01 7.977288961410522461e-02 1.305821835994720459e-01 4.402521625161170959e-02 -6.800103187561035156e-02 -1.578740030527114868e-01 -3.137032687664031982e-02 8.105655759572982788e-02 -7.630597800016403198e-02
2.335597872734069824e-01 8.543851226568222046e-02 1.101185679435729980e-01 2.744949795305728912e-02 -1.479591280221939087e-01 -2.736433036625385284e-02 -7.535007596015930176e-02 -9.806588292121887207e-02 -3.299748897552490234e-01 -1.485036462545394897e-01 -2.092749178409576416e-01 3.973244428634643555e-01 -1.177679821848869324e-01 -8.956744521856307983e-02 -1.834607124328613281e-01 -2.075383961200714111e-01 9.460399299860000610e-02 -1.408337801694869995e-01 2.996473312377929688e-01 9.876666218042373657e-02 -1.065437719225883484e-01 -1.272444128990173340e-01 1.456159502267837524e-01 -2.371835410594940186e-01 2.891314029693603516e-01 1.618573665618896484e-01 2.158405184745788574e-01 -3.954352810978889465e-02 -1.589803099632263184e-01 2.406413666903972626e-02 7.712783664464950562e-02 -1.817576885223388672e-01
1.661118268966674805e-01 -9.998222440481185913e-02 -3.931321203708648682e-02 9.695294499397277832e-02 8.220423758029937744e-02 -2.100220769643783569e-01 -1.215548291802406311e-01 -4.097166359424591064e-01 4.173517599701881409e-02 -1.405772566795349121e-01 -9.750933386385440826e-03 2.576951384544372559e-01 8.435516059398651123e-02 -1.088863387703895569e-01 -1.628057211637496948e-01 -2.170848399400711060e-01 1.848670095205307007e-01 5.574572831392288208e-02 1.034588739275932312e-01 -9.777904301881790161e-02 2.518535852432250977e-01 -2.079898267984390259e-01 -9.063845872879028320e-02 3.426776230335235596e-01 1.747005879878997803e-01 3.436480760574340820e-01 2.237015403807163239e-03 -1.488987058401107788e-01 -7.858324050903320312e-02 -7.408796995878219604e-02 -2.339300960302352905e-01 -1.014244779944419861e-01
-2.359862178564071655e-01 -1.244276985526084900e-01 4.990140721201896667e-02 -3.400071263313293457e-01 -1.244489401578903198e-01 5.943503975868225098e-02 -1.837681978940963745e-01 3.156670182943344116e-02 1.504973620176315308e-01 -7.922592014074325562e-02 1.036038249731063843e-01 1.707867830991744995e-01 -1.372651308774948120e-01 -8.696653693914413452e-02 1.173846796154975891e-01 -1.491826325654983521e-01 -6.278854608535766602e-02 4.160127416253089905e-02 4.205724596977233887e-01 1.440432108938694000e-02 2.514353208243846893e-02 -1.292632706463336945e-02 2.300920635461807251e-01 9.552103281021118164e-02 -6.029922515153884888e-04 3.437587320804595947e-01 2.023404687643051147e-01 1.468875259160995483e-01 -2.779949009418487549e-01 -1.861318349838256836e-01 -1.413305848836898804e-01 -2.597345411777496338e-01
2.146108448505401611e-01 -1.677724868059158325e-01 -7.255975902080535889e-02 -2.084548175334930420e-01 -1.628492921590805054e-01 1.715772449970245361e-01 -9.854589402675628662e-02 -2.045638561248779297e-01 1.440241038799285889e-01 4.485579207539558411e-03 7.120887935161590576e-02 1.399839520454406738e-01 5.559039488434791565e-02 -2.857691645622253418e-01 -1.359600275754928589e-01 5.986226350069046021e-02 3.458008915185928345e-02 3.904598206281661987e-02 -3.001427464187145233e-02 -1.357996314764022827e-01 1.338198184967041016e-01 -5.336131453514099121e-01 -3.823602199554443359e-02 1.264998763799667358e-01 1.280225664377212524e-01 8.953421562910079956e-02 1.894923448562622070e-01 -6.958862394094467163e-02 -1.181181073188781738e-01 -3.645168840885162354e-01 -4.400053247809410095e-02 -2.474139630794525146e-01
3.795245289802551270e-02 -1.818147301673889160e-01 7.800436113029718399e-03 9.752797335386276245e-02 9.834050387144088745e-02 7.595140486955642700e-02 2.380618266761302948e-02 -3.966718167066574097e-02 -2.333737015724182129e-01 -3.669885396957397461e-01 9.379415214061737061e-02 2.909389324486255646e-02 -3.764501214027404785e-01 -1.389940362423658371e-02 -3.159615099430084229e-01 -3.064639866352081299e-01 1.221140772104263306e-01 9.126329421997070312e-02 2.158017456531524658e-01 1.702169328927993774e-01 -3.880383074283599854e-02 -2.853265702724456787e-01 1.566890627145767212e-01 1.992764919996261597e-01 9.515187144279479980e-02 1.599929779767990112e-01 -8.325985074043273926e-02 -9.135959669947624207e-03 -2.284186780452728271e-01 -2.068698406219482422e-01 1.108465045690536499e-01 -9.494427591562271118e-02
2.852875888347625732e-01 1.739871921017765999e-03 1.102350726723670959e-01 1.182989478111267090e-01 9.888248145580291748e-02 9.360151737928390503e-02 1.102510988712310791e-01 -2.514439523220062256e-01 -3.158541023731231689e-02 -1.369309723377227783e-01 1.088608801364898682e-01 1.360621005296707153e-01 -3.474740982055664062e-01 1.611460298299789429e-01 -1.726275235414505005e-01 -9.521973133087158203e-02 3.317125886678695679e-02 -2.562303654849529266e-02 3.247503042221069336e-01 -1.850730925798416138e-01 -9.474883973598480225e-02 -2.475573122501373291e-01 -2.532562240958213806e-02 3.690975010395050049e-01 -4.685826972126960754e-02 2.306735515594482422e-01 1.240853071212768555e-01 2.549538612365722656e-01 -1.814111024141311646e-01 -5.882147327065467834e-02 1.033013015985488892e-01 -1.772135049104690552e-01
-1.815612912178039551e-01 -1.216571703553199768e-01 -6.166485697031021118e-02 8.696564473211765289e-03 -9.262233972549438477e-02 -1.498098373413085938e-01 -2.114137411117553711e-01 -1.926628053188323975e-01 -1.121946722269058228e-01 6.030955538153648376e-02 -2.225185483694076538e-01 2.464819848537445068e-01 -1.292131245136260986e-01 -2.845411300659179688e-01 -1.021035909652709961e-01 -6.951066106557846069e-02 5.279657989740371704e-02 -1.052331104874610901e-01 8.297649770975112915e-02 7.808424532413482666e-02 1.343519091606140137e-01 -3.985264897346496582e-01 4.413066431879997253e-02 2.751249074935913086e-01 6.445031613111495972e-02 2.936721742153167725e-01 1.610887944698333740e-01 -1.827771961688995361e-01 -3.104022741317749023e-01 1.198143046349287033e-02 -1.368889212608337402e-01 -2.230828851461410522e-01
1.113393455743789673e-01 6.360781192779541016e-02 1.799961179494857788e-01 -1.361251175403594971e-01 4.458691552281379700e-02 2.927889227867126465e-01 -2.739077210426330566e-01 -1.602885574102401733e-01 -1.458152681589126587e-01 -1.548030376434326172e-01 -2.556856870651245117e-01 3.060280084609985352e-01 -1.270385272800922394e-02 -8.879535645246505737e-02 -3.349553421139717102e-02 2.145414650440216064e-01 1.415820047259330750e-02 1.684050261974334717e-01 3.177117407321929932e-01 -1.461656391620635986e-01 8.875496685504913330e-02 -2.660695016384124756e-01 2.462758421897888184e-01 -1.326075047254562378e-01 1.950457319617271423e-02 1.970117241144180298e-01 2.392843365669250488e-01 -1.649733781814575195e-01 2.177738957107067108e-02 -9.345961362123489380e-02 -1.280896365642547607e-01 -1.664073020219802856e-01
3.636795654892921448e-02 3.425422608852386475e-01 9.508235752582550049e-02 -2.049058526754379272e-01 -1.366786509752273560e-01 1.920050531625747681e-01 9.826780855655670166e-02 -3.926172479987144470e-02 -3.470233082771301270e-01 -6.214353442192077637e-02 -2.234135009348392487e-02 1.292214393615722656e-01 -1.413501650094985962e-01 -1.618419736623764038e-01 -5.713482201099395752e-02 -1.807041764259338379e-01 8.475857228040695190e-02 2.102646529674530029e-01 1.873948872089385986e-01 1.044598370790481567e-01 1.577018052339553833e-01 -2.445100545883178711e-01 -1.924196630716323853e-01 3.105304539203643799e-01 5.975380167365074158e-02 4.252488613128662109e-01 -5.889341980218887329e-02 -1.813003234565258026e-02 -1.712757647037506104e-01 -2.962729521095752716e-02 6.580631434917449951e-02 -4.139619693160057068e-02
-8.785805851221084595e-02 2.493293285369873047e-01 1.889951974153518677e-01 -2.311401516199111938e-01 -1.990017481148242950e-02 1.867603361606597900e-01 -2.345182150602340698e-01 7.727946154773235321e-03 -2.981431186199188232e-01 8.509723842144012451e-02 -6.945636868476867676e-02 9.377180784940719604e-02 -2.387911826372146606e-01 2.579126060009002686e-01 1.595426723361015320e-02 -1.282405108213424683e-01 -1.722317375242710114e-02 1.772700846195220947e-01 1.225759088993072510e-01 -2.446972131729125977e-01 1.376840174198150635e-01 -5.889893695712089539e-02 1.048843283206224442e-02 1.647348850965499878e-01 8.408278226852416992e-02 2.625296115875244141e-01 3.118605911731719971e-01 -1.398302912712097168e-01 -1.543676555156707764e-01 -1.573557555675506592e-01 -2.827385663986206055e-01 1.517214775085449219e-01
-1.442265808582305908e-01 -1.701575517654418945e-01 -1.250203549861907959e-01 -8.441206812858581543e-02 -9.868562966585159302e-02 -2.305976450443267822e-01 -2.721018195152282715e-01 -2.049719691276550293e-01 -6.740444898605346680e-02 -7.764434441924095154e-03 -2.470117062330245972e-01 2.725827395915985107e-01 -1.557080298662185669e-01 -2.055719941854476929e-01 -1.377866864204406738e-01 -1.408525705337524414e-01 2.388375550508499146e-01 7.025058567523956299e-02 1.208350956439971924e-01 -1.141868233680725098e-01 1.349882185459136963e-01 -3.191960752010345459e-01 4.601967334747314453e-02 2.878416776657104492e-01 5.852003768086433411e-02 2.298735678195953369e-01 1.536854654550552368e-01 -2.449723780155181885e-01 -1.637934148311614990e-01 -1.685137674212455750e-02 3.070912510156631470e-02 -2.015541344881057739e-01
8.138875663280487061e-02 -2.508661337196826935e-02 3.322479128837585449e-01 5.805112048983573914e-02 5.405756458640098572e-02 1.075362116098403931e-01 9.768574684858322144e-02 -4.630128145217895508e-01 9.795324504375457764e-02 -8.288331329822540283e-02 -4.324046894907951355e-03 3.808992207050323486e-01 -1.942695826292037964e-01 -1.835877895355224609e-01 -1.491161882877349854e-01 -1.245564967393875122e-01 1.202389672398567200e-01 -1.052598804235458374e-01 1.288530677556991577e-01 -1.237268075346946716e-01 2.091782987117767334e-01 6.889602541923522949e-02 -4.850362613797187805e-02 1.997523456811904907e-01 1.419962495565414429e-01 2.889811694622039795e-01 7.081715017557144165e-02 -2.127778083086013794e-01 -1.654783934354782104e-01 -1.925165653228759766e-01 -9.676472283899784088e-03 5.576365441083908081e-02
-1.080325394868850708e-01 -4.821521788835525513e-02 -7.969447411596775055e-03 -4.765435680747032166e-02 -8.756186813116073608e-02 -9.140952676534652710e-02 -2.696694433689117432e-01 -2.665268480777740479e-01 1.830013990402221680e-01 -2.067695409059524536e-01 -2.394625544548034668e-01 1.567693650722503662e-01 -3.752569854259490967e-02 -2.849652664735913277e-03 -1.820091605186462402e-01 6.447094678878784180e-02 7.868301123380661011e-02 2.221167385578155518e-01 2.221248596906661987e-01 2.127559632062911987e-01 5.590778216719627380e-02 -1.192946135997772217e-01 -1.189480796456336975e-01 4.616627097129821777e-02 -1.469889935106039047e-02 3.343997597694396973e-01 5.318406224250793457e-02 -1.301922798156738281e-01 -3.119283318519592285e-01 -7.139212638139724731e-02 1.156676281243562698e-02 -4.570675194263458252e-01
-2.785543911159038544e-02 1.784999370574951172e-01 2.584672272205352783e-01 -2.196148186922073364e-01 8.604633063077926636e-02 1.846129745244979858e-01 4.041380062699317932e-02 -6.553022563457489014e-02 -3.877150714397430420e-01 -2.121170014142990112e-01 -2.122794687747955322e-01 1.507812291383743286e-01 -2.477000355720520020e-01 -1.611136086285114288e-02 -2.077926993370056152e-01 -2.152653932571411133e-01 1.603515595197677612e-01 2.599944472312927246e-01 -7.786399126052856445e-02 1.115006580948829651e-01 1.519115716218948364e-01 -1.392415165901184082e-01 -1.881063580513000488e-01 1.715985238552093506e-01 -3.473405167460441589e-02 3.581010997295379639e-01 4.160172864794731140e-02 1.259148716926574707e-01 -5.309396609663963318e-02 -1.926081813871860504e-02 1.979000866413116455e-02 -1.447634994983673096e-01
9.088335186243057251e-02 1.743649505078792572e-02 3.843383491039276123e-01 -5.065038800239562988e-01 -1.579749733209609985e-01 2.265444211661815643e-02 4.673185199499130249e-02 -1.509274840354919434e-01 4.363415017724037170e-02 2.052511870861053467e-01 -6.846331059932708740e-02 1.840451508760452271e-01 -1.562834978103637695e-01 1.295639551244676113e-03 -1.322263330221176147e-01 -1.526685059070587158e-01 1.513937562704086304e-01 2.834914810955524445e-02 2.435477524995803833e-01 -7.021671533584594727e-02 7.743258774280548096e-02 -2.405403107404708862e-01 1.231775656342506409e-01 -6.792678497731685638e-03 2.381713688373565674e-01 4.625413566827774048e-02 1.704723984003067017e-01 6.161507219076156616e-02 -1.237130910158157349e-01 7.402488961815834045e-03 -2.785287499427795410e-01 -1.929456442594528198e-01
1.302912980318069458e-01 7.133442163467407227e-02 1.384371817111968994e-01 5.566153675317764282e-02 -4.743238687515258789e-01 3.083656914532184601e-02 4.260713234543800354e-02 -1.233022660017013550e-01 -1.217242032289505005e-01 -1.522904187440872192e-01 -2.631678991019725800e-02 2.545422017574310303e-01 -4.149384200572967529e-01 -3.758063912391662598e-02 -1.638021767139434814e-01 3.676607087254524231e-02 -2.006670646369457245e-02 -2.013647556304931641e-01 2.507226467132568359e-01 2.395584583282470703e-01 -4.901490360498428345e-02 -2.546549141407012939e-01 2.942278385162353516e-01 1.576688736677169800e-01 -7.178334984928369522e-03 1.340975016355514526e-01 -6.046150997281074524e-02 -3.910773247480392456e-02 -3.944883123040199280e-02 -3.327586874365806580e-02 1.875335872173309326e-01 -8.077549934387207031e-02
1.541627347469329834e-01 -3.062758445739746094e-01 1.151244938373565674e-01 -2.876701056957244873e-01 -1.852990239858627319e-01 6.961744278669357300e-03 -2.331348322331905365e-02 -4.995665326714515686e-02 -1.548665612936019897e-01 -1.568073928356170654e-01 5.436183512210845947e-02 2.460378706455230713e-01 -1.794061809778213501e-01 2.333088070154190063e-01 -2.407378144562244415e-02 -7.310688495635986328e-02 2.763758301734924316e-01 7.804955355823040009e-03 2.278925180435180664e-01 -2.427953183650970459e-01 -1.502711791545152664e-03 -1.638627797365188599e-01 -3.858815878629684448e-02 2.692126035690307617e-01 1.540714800357818604e-01 2.763933837413787842e-01 -2.932237386703491211e-01 -1.470118761062622070e-01 1.522460486739873886e-02 1.287101507186889648e-01 1.692743785679340363e-02 1.773038804531097412e-01
4.288686066865921021e-02 -2.618314623832702637e-01 -5.382194742560386658e-02 -7.167851924896240234e-02 -4.663320258259773254e-03 1.476421356201171875e-01 -7.061180472373962402e-02 -2.737893462181091309e-01 -2.551630735397338867e-01 -2.159803658723831177e-01 2.884213328361511230e-01 1.473328322172164917e-01 -2.184890508651733398e-01 -2.520379126071929932e-01 2.309518605470657349e-01 -3.495165407657623291e-01 6.640505790710449219e-02 1.362950354814529419e-01 1.997368335723876953e-01 -2.825075201690196991e-02 3.330285847187042236e-02 -2.912489697337150574e-02 9.532606601715087891e-02 2.166271358728408813e-01 9.806038439273834229e-02 1.623809784650802612e-01 5.100039392709732056e-02 -3.614365160465240479e-01 5.342462658882141113e-02 -9.011290222406387329e-02 1.182496622204780579e-01 -2.375469915568828583e-02
1.527695059776306152e-01 -1.662931740283966064e-01 3.156039714813232422e-01 6.495616585016250610e-02 1.207452341914176941e-01 1.908564716577529907e-01 2.417211532592773438e-01 -2.433520853519439697e-01 -1.643474996089935303e-01 -2.112855315208435059e-01 2.236125767230987549e-01 9.476770460605621338e-02 -1.037817727774381638e-02 -7.421524822711944580e-02 -6.148132961243391037e-03 -2.060152143239974976e-01 -7.727618515491485596e-02 2.150510549545288086e-01 1.654182076454162598e-01 -1.270677298307418823e-01 1.406021565198898315e-01 -2.463911026716232300e-01 9.425374865531921387e-02 8.917372673749923706e-02 1.192248314619064331e-01 2.740539312362670898e-01 7.681037485599517822e-02 8.697734028100967407e-02 -9.972452372312545776e-02 -3.507701456546783447e-01 -2.490253895521163940e-01 -8.350316435098648071e-02
-1.605245321989059448e-01 2.377736149355769157e-03 1.265694200992584229e-01 2.201077155768871307e-02 -4.624069109559059143e-02 2.463910132646560669e-01 -8.351457864046096802e-02 -5.585603415966033936e-03 -1.283722966909408569e-01 -3.507324755191802979e-01 -6.818956136703491211e-02 2.211363241076469421e-02 -2.950953543186187744e-01 2.468318194150924683e-01 -2.683717310428619385e-01 -9.194245189428329468e-02 -3.507218956947326660e-01 -4.422678053379058838e-02 1.862195283174514771e-01 -1.411971449851989746e-01 1.334013938903808594e-01 -1.573104709386825562e-01 -3.651572763919830322e-02 3.339033424854278564e-01 1.981548666954040527e-01 2.418286204338073730e-01 1.127047911286354065e-01 4.538295790553092957e-03 1.263866573572158813e-02 -6.177442613989114761e-03 6.120080873370170593e-02 -2.557294070720672607e-01
2.721715485677123070e-03 -1.647387049160897732e-03 1.955540478229522705e-01 -9.360045194625854492e-02 9.331353753805160522e-02 1.473339796066284180e-01 9.476338163949549198e-04 -1.704045534133911133e-01 -2.320750504732131958e-01 -1.596830785274505615e-02 1.036154553294181824e-01 9.964779019355773926e-02 -1.906824558973312378e-01 1.212761402130126953e-01 -2.583544254302978516e-01 -1.465016156435012817e-01 -4.034779965877532959e-02 4.564678370952606201e-01 1.976903229951858521e-01 -1.626347601413726807e-01 6.587921082973480225e-02 -4.428589642047882080e-01 3.127090036869049072e-01 1.276686042547225952e-01 -5.249677598476409912e-02 8.556392788887023926e-02 1.491807848215103149e-01 1.563317142426967621e-02 -4.278882965445518494e-02 -2.019309550523757935e-01 -1.175889149308204651e-01 1.983786933124065399e-02
6.103090196847915649e-02 -1.102105081081390381e-01 -2.342605590820312500e-02 -1.824201270937919617e-02 5.806010216474533081e-03 -1.621658205986022949e-01 -2.576026618480682373e-01 -3.182883262634277344e-01 -4.768305271863937378e-02 2.692183479666709900e-02 -1.252651810646057129e-01 1.901843994855880737e-01 8.953519165515899658e-02 -8.183874934911727905e-02 -1.205862984061241150e-01 -2.350275814533233643e-01 -1.540653705596923828e-01 1.717238426208496094e-01 2.787295281887054443e-01 -2.424489557743072510e-01 2.496960759162902832e-01 -2.928636968135833740e-01 -1.789437383413314819e-01 3.077076375484466553e-01 5.309365224093198776e-03 2.363510429859161377e-01 9.450206905603408813e-02 -2.430507093667984009e-01 -1.966820508241653442e-01 1.745188608765602112e-02 -1.483902633190155029e-01 -2.179069630801677704e-02
-1.981952786445617676e-01 1.371120661497116089e-01 1.095216497778892517e-01 -7.616844028234481812e-02 -4.883902892470359802e-02 3.288762867450714111e-01 -5.796512216329574585e-02 -2.374222427606582642e-01 -2.805708050727844238e-01 -3.678064644336700439e-01 -1.550195664167404175e-01 1.514782607555389404e-01 -2.232486754655838013e-01 1.288826912641525269e-01 -1.467215567827224731e-01 4.122370108962059021e-02 -1.966627538204193115e-01 2.524167895317077637e-01 1.794255971908569336e-01 1.998296752572059631e-02 -5.830941256135702133e-03 -3.405233025550842285e-01 -1.948671489953994751e-01 3.563743084669113159e-02 1.321251392364501953e-01 -1.275516487658023834e-02 2.051400765776634216e-02 -1.451466325670480728e-02 -6.473267567344009876e-04 8.897279202938079834e-02 2.421379834413528442e-01 -1.678608357906341553e-01
1.539372652769088745e-01 -1.046533957123756409e-01 2.982928045094013214e-02 7.674279808998107910e-02 -6.580965965986251831e-02 -9.996924549341201782e-02 -2.964953482151031494e-01 -3.472459614276885986e-01 3.138001635670661926e-02 -1.492913812398910522e-01 -1.381651461124420166e-01 2.524905800819396973e-01 1.468946039676666260e-01 -1.385650932788848877e-01 -1.193650998175144196e-02 -3.022933900356292725e-01 -3.749085590243339539e-02 1.462021619081497192e-01 8.253362774848937988e-02 -1.755820587277412415e-02 2.403239905834197998e-01 -3.803086876869201660e-01 -8.616907894611358643e-02 3.322907686233520508e-01 -2.351778559386730194e-02 2.303796559572219849e-01 -5.059937387704849243e-02 2.183177322149276733e-02 -2.654119729995727539e-01 -6.821639835834503174e-02 -6.869600713253021240e-02 -1.035748943686485291e-01
4.266213625669479370e-02 -2.111587077379226685e-01 -1.319480314850807190e-02 -1.177015807479619980e-02 -1.063020676374435425e-01 -1.391635984182357788e-01 -2.397716194391250610e-01 -4.220879673957824707e-01 4.842905793339014053e-03 -1.066522449254989624e-01 -6.200250610709190369e-02 2.807145714759826660e-01 2.231576591730117798e-01 -6.439350545406341553e-02 -2.196284085512161255e-01 -2.760148346424102783e-01 5.828350037336349487e-02 1.237214058637619019e-01 1.668391749262809753e-02 -6.992231309413909912e-02 2.238648235797882080e-01 -1.478425711393356323e-01 1.592065393924713135e-02 1.532655507326126099e-01 4.997364804148674011e-02 3.748896420001983643e-01 -2.761349454522132874e-02 -1.911103278398513794e-01 -2.674229443073272705e-01 -1.735653541982173920e-02 -1.567356735467910767e-01 -1.351237446069717407e-01
1.430201828479766846e-01 1.591318845748901367e-01 2.818074822425842285e-01 4.585890565067529678e-03 -2.495242282748222351e-02 9.307361906394362450e-04 -2.623835206031799316e-01 -1.294746696949005127e-01 2.229758650064468384e-01 -5.853378213942050934e-03 9.415716677904129028e-02 1.557081192731857300e-01 -3.045055828988552094e-02 -1.478430628776550293e-01 -6.215878948569297791e-02 7.967805862426757812e-02 3.801266103982925415e-02 2.407640665769577026e-01 2.515553236007690430e-01 -3.167600184679031372e-02 -2.400398626923561096e-02 -2.364471554756164551e-01 -3.807976096868515015e-02 -1.297710984945297241e-01 2.281968444585800171e-01 4.924169480800628662e-01 -6.279288977384567261e-02 -1.384662985801696777e-01 -6.452928762882947922e-03 9.776300936937332153e-02 -2.301647365093231201e-01 -3.065687716007232666e-01
-2.974658086895942688e-02 -4.518982023000717163e-02 8.882551640272140503e-02 -1.202572286128997803e-01 1.092920973896980286e-01 1.966716907918453217e-02 -1.449237316846847534e-01 -1.758627146482467651e-01 -1.993213295936584473e-01 3.277507051825523376e-02 1.460687369108200073e-01 1.429999321699142456e-01 -3.125098645687103271e-01 2.582320272922515869e-01 -1.803238540887832642e-01 -9.824310988187789917e-02 -5.934912338852882385e-02 4.083803296089172363e-01 1.026209890842437744e-01 -2.307090163230895996e-01 -3.357160463929176331e-02 -2.178295552730560303e-01 2.917414903640747070e-01 6.539019756019115448e-03 -6.297063827514648438e-02 2.816606163978576660e-01 6.807747483253479004e-02 -1.923447102308273315e-02 2.834690511226654053e-01 -1.620718240737915039e-01 -1.339080631732940674e-01 -2.017751783132553101e-01
1.026423126459121704e-01 7.631795853376388550e-02 -8.508810773491859436e-03 1.125170011073350906e-02 -2.867640554904937744e-01 2.972667217254638672e-01 -1.019619479775428772e-01 -2.483508437871932983e-01 -2.750895619392395020e-01 -3.246725350618362427e-02 -1.213702932000160217e-01 4.152238368988037109e-01 -2.947126030921936035e-01 -7.939275354146957397e-02 7.431058475049212575e-05 1.809749305248260498e-01 1.024943962693214417e-01 -2.103961817920207977e-02 3.221924006938934326e-01 2.000316977500915527e-01 -9.360647946596145630e-02 -6.006515398621559143e-02 2.044010758399963379e-01 7.829907536506652832e-02 1.845604181289672852e-01 1.925962418317794800e-01 8.479755371809005737e-02 1.264082491397857666e-01 -1.146945357322692871e-01 -1.529426574707031250e-01 3.556547686457633972e-02 6.163885444402694702e-02
1.091125905513763428e-01 1.496809720993041992e-01 8.154803514480590820e-02 -1.397611945867538452e-01 -7.750084251165390015e-02 1.272333860397338867e-01 -4.456380009651184082e-02 -1.861283332109451294e-01 8.797699213027954102e-02 -7.264453917741775513e-02 -7.930213958024978638e-02 -4.605411365628242493e-02 -2.011071294546127319e-01 -2.294954061508178711e-01 3.169603943824768066e-01 2.708042040467262268e-02 3.972245007753372192e-02 1.478423327207565308e-01 1.772012710571289062e-01 -4.648242890834808350e-01 -9.541518986225128174e-02 -3.840761184692382812e-01 2.359985262155532837e-01 8.563338220119476318e-02 2.969438955187797546e-02 1.797412633895874023e-01 9.349440783262252808e-02 1.109381206333637238e-02 -2.653734013438224792e-02 -1.047914698719978333e-01 -5.986708402633666992e-02 -3.421686887741088867e-01
-3.270316869020462036e-02 -1.253123953938484192e-02 2.774730920791625977e-01 -4.155159741640090942e-02 -1.542126387357711792e-01 6.561034172773361206e-02 -3.776964917778968811e-02 1.019777953624725342e-01 -1.678967773914337158e-01 5.604797601699829102e-02 2.278458178043365479e-01 1.805827319622039795e-01 -4.144111573696136475e-01 1.106504052877426147e-01 -1.136930808424949646e-01 -2.096494883298873901e-01 3.528118133544921875e-02 4.046276509761810303e-01 1.508186757564544678e-01 -9.423962980508804321e-02 2.842420637607574463e-01 -2.877627015113830566e-01 1.000458672642707825e-01 8.249832689762115479e-02 3.081195754930377007e-03 2.952214479446411133e-01 9.987755864858627319e-02 5.575722455978393555e-02 5.526399239897727966e-03 -1.889455467462539673e-01 -1.016486063599586487e-01 1.023786794394254684e-02
4.561567306518554688e-02 -1.656615734100341797e-01 1.755312085151672363e-01 -1.279458124190568924e-02 3.674229606986045837e-02 2.685327269136905670e-02 7.934613525867462158e-02 -1.806120574474334717e-01 -5.984795466065406799e-02 -1.731935590505599976e-01 1.371133327484130859e-01 7.175295054912567139e-02 -2.179549932479858398e-01 -7.549284398555755615e-02 -7.686244696378707886e-02 -5.085305571556091309e-01 -1.275306046009063721e-01 3.515947163105010986e-01 2.010542750358581543e-01 -2.076531946659088135e-01 2.225012332201004028e-01 -2.313567698001861572e-01 1.367904245853424072e-02 2.408710420131683350e-01 3.323763981461524963e-02 1.399845927953720093e-01 2.340628057718276978e-01 5.472258105874061584e-02 -7.271271944046020508e-02 -1.534185856580734253e-01 1.286552101373672485e-01 -1.214523464441299438e-01
8.730030804872512817e-02 9.039509296417236328e-02 9.567525982856750488e-02 -3.477556109428405762e-01 -4.774421453475952148e-02 6.177152041345834732e-03 -4.351383075118064880e-02 5.682081356644630432e-02 -1.291943993419408798e-02 -7.888837903738021851e-02 -1.528265327215194702e-01 2.109858989715576172e-01 -2.369095832109451294e-01 -2.554751336574554443e-01 -9.383083879947662354e-02 -3.410383760929107666e-01 3.843330740928649902e-01 -5.763071775436401367e-02 1.991241574287414551e-01 -9.199447184801101685e-02 -7.152722030878067017e-02 -1.839260756969451904e-01 1.121429428458213806e-01 2.061430662870407104e-01 2.033559679985046387e-01 2.363089770078659058e-01 -2.877045273780822754e-01 -4.044832661747932434e-02 1.525405049324035645e-01 -6.505010649561882019e-03 -7.738138735294342041e-02 1.478063613176345825e-01
-1.806132495403289795e-02 -6.488798558712005615e-02 2.587898075580596924e-01 -5.256274715065956116e-02 -2.173723876476287842e-01 8.900974690914154053e-02 9.307780116796493530e-02 -4.464102908968925476e-02 -2.149753421545028687e-01 -1.887760311365127563e-01 -7.379467040300369263e-02 2.512113749980926514e-01 -2.334501892328262329e-01 -4.910817742347717285e-02 7.393222302198410034e-02 -1.652024686336517334e-01 -1.204426959156990051e-01 3.609750568866729736e-01 1.800518780946731567e-01 -8.322419226169586182e-02 8.763891458511352539e-02 -3.276914358139038086e-01 3.359037339687347412e-01 1.128945313394069672e-02 -1.002854257822036743e-01 1.027875989675521851e-01 1.935987025499343872e-01 6.769173592329025269e-02 1.230924353003501892e-01 -2.760544717311859131e-01 -2.190473824739456177e-01 7.500927150249481201e-02
-4.544731602072715759e-02 2.105701267719268799e-01 1.832727342844009399e-01 -2.281548082828521729e-01 -1.289363056421279907e-01 1.628715991973876953e-01 2.356307208538055420e-02 -2.035469263792037964e-01 -4.133344590663909912e-01 8.157266676425933838e-02 1.078716591000556946e-01 3.743250854313373566e-03 -1.499226987361907959e-01 7.522438652813434601e-03 -1.882245540618896484e-01 -6.251350045204162598e-02 9.691880643367767334e-02 2.289512455463409424e-01 6.182166934013366699e-02 9.541426785290241241e-03 7.797476649284362793e-02 -2.628599703311920166e-01 -1.591116189956665039e-01 2.965036630630493164e-01 -6.763623654842376709e-02 4.838332235813140869e-01 -1.498110145330429077e-01 3.002436459064483643e-02 -8.189181238412857056e-02 3.579656034708023071e-02 4.744858480989933014e-03 -8.739364147186279297e-02
-2.530970871448516846e-01 -1.011260449886322021e-01 -1.397868543863296509e-01 -3.603897392749786377e-01 -1.759624630212783813e-01 2.856137417256832123e-02 -7.368291914463043213e-02 -2.016682475805282593e-01 1.530890911817550659e-01 -2.654995620250701904e-01 5.440221726894378662e-02 1.334120333194732666e-01 -2.925541400909423828e-01 -5.108959972858428955e-02 1.236952468752861023e-02 1.692163050174713135e-01 1.186750233173370361e-01 1.489849388599395752e-01 3.985905945301055908e-01 5.686705559492111206e-02 1.797538846731185913e-01 -8.166027814149856567e-02 2.505099177360534668e-01 1.791175454854965210e-01 1.689245998859405518e-01 3.980493918061256409e-02 2.204263359308242798e-01 1.272878348827362061e-01 -1.735406070947647095e-01 -8.857347071170806885e-03 -9.673613309860229492e-02 8.793348446488380432e-03
7.118414342403411865e-02 8.377192914485931396e-02 4.130953252315521240e-01 -2.593120634555816650e-01 -1.426673680543899536e-01 8.155483007431030273e-02 -4.028742760419845581e-02 -3.035930693149566650e-01 4.272199422121047974e-02 1.566233336925506592e-01 5.299565941095352173e-02 2.569439113140106201e-01 -1.994100809097290039e-01 -1.535284519195556641e-01 -9.329432249069213867e-02 -2.745969891548156738e-01 1.640308648347854614e-01 3.481509536504745483e-02 2.736357152462005615e-01 -8.796019107103347778e-02 -4.607092589139938354e-03 -2.375358045101165771e-01 3.347806632518768311e-02 -1.699335128068923950e-01 1.675749868154525757e-01 -2.530400827527046204e-02 9.147454798221588135e-02 -1.604847311973571777e-01 -1.296792179346084595e-02 -1.216032281517982483e-01 -2.380041778087615967e-01 -2.344769239425659180e-01
-1.031687036156654358e-01 1.388033926486968994e-01 2.261561807245016098e-03 -1.661505401134490967e-01 5.443566944450139999e-03 1.235462203621864319e-01 -9.524983167648315430e-02 -1.593200713396072388e-01 -1.680965125560760498e-01 6.421484053134918213e-02 1.373286545276641846e-01 -8.119637519121170044e-02 -3.026559948921203613e-01 1.284877806901931763e-01 3.415123373270034790e-02 -3.525360226631164551e-01 1.151173412799835205e-01 1.566855609416961670e-01 1.171676442027091980e-01 -6.594718247652053833e-02 2.736441791057586670e-01 -7.969198375940322876e-02 3.063161857426166534e-02 2.692359089851379395e-01 -2.359066903591156006e-01 3.547964692115783691e-01 3.288778960704803467e-01 -1.382577270269393921e-01 7.112114876508712769e-02 -1.325620114803314209e-01 -1.674559265375137329e-01 -1.769794523715972900e-01
2.109368741512298584e-01 -1.080701351165771484e-01 2.127691209316253662e-01 -1.694426499307155609e-02 1.234588772058486938e-02 2.463017404079437256e-01 -1.545901596546173096e-01 -1.937698572874069214e-01 -2.438545525074005127e-01 -8.862113952636718750e-02 1.240347027778625488e-01 1.744215488433837891e-01 -3.693137168884277344e-01 -1.813494712114334106e-01 4.948773235082626343e-02 -4.707955196499824524e-02 -6.963127851486206055e-02 -1.155231744050979614e-01 3.052375912666320801e-01 6.148850917816162109e-02 -1.301883757114410400e-01 -1.104838177561759949e-01 -3.555528447031974792e-02 4.089750051498413086e-01 -7.709117233753204346e-02 2.716985046863555908e-01 1.311365365982055664e-01 -1.957537829875946045e-01 8.874458074569702148e-02 -9.673818200826644897e-02 1.523763686418533325e-01 -1.943553052842617035e-02
1.420613825321197510e-01 3.610672801733016968e-02 7.564013451337814331e-02 -2.551126480102539062e-01 4.160979017615318298e-02 2.745387852191925049e-01 -2.588391304016113281e-01 -3.683733344078063965e-01 9.684672206640243530e-02 -9.811438620090484619e-02 -2.733365446329116821e-02 2.180898934602737427e-01 -8.732472360134124756e-02 -2.732165157794952393e-01 -9.539952501654624939e-03 -1.316088438034057617e-01 -1.238847058266401291e-02 2.647764682769775391e-01 4.106826484203338623e-01 1.630536094307899475e-02 1.052796319127082825e-01 -1.115202084183692932e-01 1.140469387173652649e-01 -1.264553666114807129e-01 2.496634870767593384e-01 2.443176321685314178e-02 2.337148487567901611e-01 -1.243524551391601562e-01 2.273516729474067688e-03 1.135701760649681091e-01 -4.363189917057752609e-03 -1.525415480136871338e-01
-8.219859004020690918e-02 1.682870835065841675e-02 3.807915449142456055e-01 -4.547156393527984619e-01 -2.919602990150451660e-01 -4.952531680464744568e-02 7.547089457511901855e-02 -1.474492549896240234e-01 7.352697104215621948e-02 7.569447904825210571e-02 5.558023974299430847e-02 9.610287845134735107e-02 -1.447692662477493286e-01 2.279633283615112305e-01 -3.319948911666870117e-02 -2.617765665054321289e-01 2.284059673547744751e-01 4.267386719584465027e-02 1.252291351556777954e-01 -4.470823332667350769e-02 4.691914841532707214e-02 -3.918666765093803406e-02 -1.025399193167686462e-02 1.958451867103576660e-01 -2.390835992991924286e-02 3.192631602287292480e-01 1.300939619541168213e-01 -1.908831447362899780e-01 -6.895652413368225098e-02 1.360432207584381104e-01 -1.300841663032770157e-02 -2.586178779602050781e-01
9.108861908316612244e-03 1.333862990140914917e-01 2.080608606338500977e-01 -1.514513939619064331e-01 5.359777249395847321e-03 3.508277833461761475e-01 -2.233442515134811401e-01 -3.508396148681640625e-01 4.644650965929031372e-02 1.350151561200618744e-02 -1.426938269287347794e-02 1.867090910673141479e-01 -1.906694620847702026e-01 -8.393437415361404419e-02 7.309830188751220703e-02 1.237961463630199432e-02 1.130154132843017578e-01 1.815056949853897095e-01 2.903599739074707031e-01 5.157558992505073547e-02 -2.031119167804718018e-02 -2.691280841827392578e-01 -9.185023605823516846e-02 -9.493611007928848267e-02 2.985117733478546143e-01 1.669914871454238892e-01 2.517927885055541992e-01 1.380615830421447754e-01 2.862484566867351532e-02 -6.225900724530220032e-03 -2.388022392988204956e-01 -2.306517958641052246e-01
1.890842765569686890e-01 -1.080464348196983337e-01 4.488416388630867004e-02 -1.417417824268341064e-01 -8.719506859779357910e-02 1.980171054601669312e-01 5.658989772200584412e-02 -2.163878828287124634e-01 -1.045037657022476196e-01 -2.076521217823028564e-01 -9.820761531591415405e-02 -9.266418218612670898e-02 -3.186793923377990723e-01 3.094352483749389648e-01 2.190084308385848999e-01 -1.906596571207046509e-01 2.410302124917507172e-02 1.790864467620849609e-01 -2.661460079252719879e-02 8.102621883153915405e-02 -2.327563427388668060e-02 -3.044357597827911377e-01 -6.640961766242980957e-02 -2.024720162153244019e-01 2.008997648954391479e-01 7.497508078813552856e-02 -1.487305462360382080e-01 2.162387222051620483e-02 -5.144605040550231934e-02 -4.264884442090988159e-02 -4.234824180603027344e-01 -2.209201902151107788e-01
1.102152280509471893e-02 3.765156567096710205e-01 2.225122004747390747e-01 -6.272813677787780762e-02 -2.510058879852294922e-01 1.081412136554718018e-01 -1.075177565217018127e-01 -2.791659235954284668e-01 -3.221586719155311584e-02 -1.087319180369377136e-01 1.292597204446792603e-01 7.139605283737182617e-02 -2.728941738605499268e-01 1.794431358575820923e-01 7.704849541187286377e-02 -2.574488222599029541e-01 2.146264724433422089e-02 5.685847997665405273e-02 1.072769612073898315e-01 -2.112047187983989716e-02 1.368038207292556763e-01 -1.894948184490203857e-01 -5.757907778024673462e-02 1.143501698970794678e-01 -3.794843330979347229e-03 5.587588995695114136e-02 4.412041604518890381e-01 -1.251395940780639648e-01 -2.786317169666290283e-01 1.163570675998926163e-03 -1.673525869846343994e-01 1.454590409994125366e-01
1.280912905931472778e-01 -2.415409684181213379e-02 1.770136952400207520e-01 -1.265444308519363403e-01 2.740283682942390442e-02 1.479581296443939209e-01 -3.112304508686065674e-01 -9.696960449218750000e-02 7.678674161434173584e-02 -2.421680539846420288e-01 -2.398703247308731079e-01 2.042292505502700806e-01 -1.119682714343070984e-01 4.121620208024978638e-03 8.524329960346221924e-02 1.432067900896072388e-01 9.665723145008087158e-02 3.385712802410125732e-01 1.605141460895538330e-01 -9.223284199833869934e-03 -1.020321808755397797e-02 -2.482143193483352661e-01 2.594945132732391357e-01 -1.084072217345237732e-01 1.265030205249786377e-01 2.330775409936904907e-01 2.299892753362655640e-01 -1.980607509613037109e-01 -7.191304862499237061e-02 -1.298203319311141968e-01 -2.551261484622955322e-01 -2.498843967914581299e-01
1.337962746620178223e-01 -1.531284898519515991e-01 5.389093607664108276e-02 -1.707621365785598755e-01 -6.095249578356742859e-02 -7.088452577590942383e-02 1.301266402006149292e-01 -3.862822055816650391e-01 1.723898798227310181e-01 3.994860127568244934e-02 -2.086013555526733398e-01 1.791945695877075195e-01 1.503936350345611572e-01 -8.832359313964843750e-02 -2.113833278417587280e-01 -2.618458867073059082e-01 -8.437930606305599213e-03 1.448823511600494385e-01 2.371538728475570679e-01 -1.508765816688537598e-01 1.282425671815872192e-01 -2.369265407323837280e-01 1.616510450839996338e-01 1.759684830904006958e-01 1.697208285331726074e-01 4.064600765705108643e-01 -2.609897404909133911e-02 4.264982417225837708e-03 -2.112674862146377563e-01 -4.508908838033676147e-02 -4.683931544423103333e-02 1.666597127914428711e-01
6.888761371374130249e-02 -2.606148123741149902e-01 -1.397425308823585510e-02 -7.459022849798202515e-02 -1.035207211971282959e-01 -5.835381522774696350e-02 -3.297332227230072021e-01 -2.492531538009643555e-01 1.207416057586669922e-01 -4.216647520661354065e-02 -9.685198962688446045e-02 1.662223637104034424e-01 1.095990370959043503e-02 -2.141429334878921509e-01 -5.666134506464004517e-02 -1.595273613929748535e-01 -9.144220501184463501e-03 7.546031847596168518e-03 1.599068194627761841e-01 2.768166887108236551e-04 2.924064993858337402e-01 -4.157904684543609619e-01 -1.402588039636611938e-01 3.378915488719940186e-01 1.775149255990982056e-01 2.097810953855514526e-01 6.617408990859985352e-02 -1.351409256458282471e-01 -1.933323889970779419e-01 -8.622050285339355469e-02 -1.846486330032348633e-01 -1.165911331772804260e-01
1.464103013277053833e-01 -1.309978663921356201e-01 8.737269788980484009e-02 -1.538609038107097149e-03 -1.579279899597167969e-01 2.341802120208740234e-01 5.053765699267387390e-02 -6.002467591315507889e-03 -1.770765483379364014e-01 -1.069177165627479553e-01 1.573441475629806519e-01 3.436156511306762695e-01 -3.387739658355712891e-01 4.185846820473670959e-02 3.312065079808235168e-02 -2.484678477048873901e-01 -1.502149850130081177e-01 2.331137955188751221e-01 5.174339190125465393e-02 -1.488840579986572266e-01 1.281293183565139771e-01 -3.308115899562835693e-02 2.648730874061584473e-01 -4.267091304063796997e-02 -9.371547400951385498e-02 2.550885975360870361e-01 2.258071303367614746e-01 -6.980705261230468750e-02 1.812379658222198486e-01 -1.761795729398727417e-01 -1.444540619850158691e-01 -3.173601329326629639e-01
1.382152587175369263e-01 7.606019824743270874e-02 1.026348397135734558e-01 -1.774330735206604004e-01 9.888585656881332397e-03 -1.789589673280715942e-01 1.086946129798889160e-01 -2.260602861642837524e-01 1.250826418399810791e-01 5.775085464119911194e-02 -2.800711691379547119e-01 4.045863449573516846e-01 -1.214346736669540405e-01 5.242040380835533142e-02 -1.272137910127639771e-01 -2.289254032075405121e-02 2.014045864343643188e-01 1.141226813197135925e-01 3.196840882301330566e-01 -6.511791050434112549e-02 2.392713129520416260e-01 -1.305866688489913940e-01 5.416412279009819031e-02 2.667512595653533936e-01 2.441464066505432129e-01 1.443051397800445557e-01 1.358922421932220459e-01 -1.100881323218345642e-01 5.569475144147872925e-02 5.219190940260887146e-02 -3.427428603172302246e-01 -2.236724831163883209e-03
-1.410638261586427689e-02 -3.704448938369750977e-01 5.599164962768554688e-02 -7.618013024330139160e-02 -2.011980712413787842e-01 1.374039947986602783e-01 4.481671005487442017e-02 -1.357446312904357910e-01 3.781642019748687744e-02 -2.272107005119323730e-01 -1.925881654024124146e-01 4.011771082878112793e-01 -2.219625264406204224e-01 -2.525964938104152679e-02 -1.322129666805267334e-01 5.805768072605133057e-03 -9.466424584388732910e-02 -5.682767555117607117e-02 -9.242486953735351562e-02 -5.256261825561523438e-01 -7.528615742921829224e-02 -1.722848266363143921e-01 3.234110400080680847e-02 -2.264529652893543243e-02 2.423507161438465118e-02 1.634509563446044922e-01 -1.671947836875915527e-01 -9.678316116333007812e-02 -1.998746581375598907e-02 8.161391317844390869e-02 -2.435334399342536926e-02 -2.216463983058929443e-01
-6.366593390703201294e-02 1.858621239662170410e-01 1.437131762504577637e-01 1.430504769086837769e-01 -2.031509578227996826e-01 -4.346383363008499146e-02 -3.049245476722717285e-01 -3.077365756034851074e-01 -3.786459192633628845e-02 -2.258247733116149902e-01 1.267728507518768311e-01 -1.361653488129377365e-02 -2.038776129484176636e-02 6.064222194254398346e-03 -5.026835948228836060e-02 -6.630699336528778076e-02 1.163986101746559143e-01 1.425393968820571899e-01 4.044154584407806396e-01 -1.415071785449981689e-01 1.317869964987039566e-02 -1.167023926973342896e-01 2.207650393247604370e-01 1.915687918663024902e-01 2.607010304927825928e-01 1.799186766147613525e-01 2.021704912185668945e-01 -2.364530712366104126e-01 9.677129983901977539e-02 1.994209885597229004e-01 -2.209560275077819824e-01 -4.045742377638816833e-02
-1.991385072469711304e-01 -1.693993061780929565e-01 -4.958303645253181458e-02 -8.037891983985900879e-02 -4.889887198805809021e-02 -2.150617390871047974e-01 -2.804466485977172852e-01 -2.609097063541412354e-01 -1.664778441190719604e-01 2.906143665313720703e-02 -2.000639885663986206e-01 2.156698107719421387e-01 -1.711070835590362549e-01 -2.646782100200653076e-01 -1.528648287057876587e-01 -1.106394752860069275e-01 1.327184736728668213e-01 4.460550099611282349e-02 8.803546428680419922e-02 -1.938485354185104370e-02 6.342598795890808105e-02 -3.686600029468536377e-01 -1.347528956830501556e-02 2.532828450202941895e-01 5.978703871369361877e-02 2.858138382434844971e-01 9.643026441335678101e-02 -2.263034284114837646e-01 -2.478764802217483521e-01 -6.667179614305496216e-02 3.802923951297998428e-03 -1.834317445755004883e-01
-2.092247903347015381e-01 -1.800277531147003174e-01 -6.697082519531250000e-02 5.232902243733406067e-02 -1.040138006210327148e-01 -1.203291788697242737e-01 -3.138536214828491211e-01 -1.421511322259902954e-01 -7.066581398248672485e-02 -6.684866268187761307e-03 -2.304913848638534546e-01 2.660446465015411377e-01 -1.092557162046432495e-01 -1.966746747493743896e-01 -1.364552378654479980e-01 -1.087945140898227692e-02 -2.467710338532924652e-02 1.245085522532463074e-01 1.065587848424911499e-01 -1.445191055536270142e-01 1.981543898582458496e-01 -3.586580455303192139e-01 3.249941766262054443e-02 2.550370097160339355e-01 9.790896624326705933e-02 3.244865834712982178e-01 1.196033209562301636e-01 -1.674069911241531372e-01 -2.224380373954772949e-01 -1.352206319570541382e-01 -1.873440891504287720e-01 -1.784948259592056274e-01
-8.753022551536560059e-02 -2.099739909172058105e-01 1.193513050675392151e-01 -6.628462672233581543e-02 5.332778766751289368e-02 -1.469836086034774780e-01 -3.157447874546051025e-01 -2.489345371723175049e-01 -2.566686868667602539e-01 7.947553694248199463e-02 -9.424557536840438843e-02 1.466871201992034912e-01 -1.618449985980987549e-01 -3.248941898345947266e-01 3.066867589950561523e-03 -5.506992805749177933e-03 2.533388137817382812e-01 2.147672474384307861e-01 6.840563565492630005e-02 -2.844949997961521149e-02 2.536452189087867737e-02 -3.067426979541778564e-01 -4.702938348054885864e-02 2.224317044019699097e-01 -1.919250818900763988e-03 2.179075926542282104e-01 -4.107104614377021790e-02 -3.293457925319671631e-01 -7.181191444396972656e-02 -4.552602767944335938e-02 -2.229668200016021729e-01 -1.797568798065185547e-01
5.111598968505859375e-02 5.110020563006401062e-02 1.749636679887771606e-01 -1.327852606773376465e-01 -1.916822195053100586e-01 4.320963025093078613e-01 -4.111866280436515808e-02 -1.377522107213735580e-02 1.842179335653781891e-02 -9.859940409660339355e-02 7.505803555250167847e-02 1.826304197311401367e-01 -4.398663043975830078e-01 1.400952339172363281e-01 -4.188103228807449341e-02 1.909638568758964539e-02 -2.369674295186996460e-01 7.425190508365631104e-02 3.280097842216491699e-01 8.913180977106094360e-02 -1.261011660099029541e-01 -3.772072196006774902e-01 1.269194670021533966e-02 1.865594685077667236e-01 -4.132436215877532959e-02 1.023956611752510071e-01 1.341780871152877808e-01 1.583109982311725616e-02 1.141092181205749512e-01 -6.147122010588645935e-02 -3.776995837688446045e-02 -1.946748495101928711e-01
4.733225703239440918e-02 5.552509333938360214e-03 2.232502549886703491e-01 -5.321687459945678711e-02 -2.276081293821334839e-01 1.372856497764587402e-01 -1.772291213274002075e-01 -7.886033505201339722e-02 2.010132372379302979e-01 -3.816099837422370911e-02 1.006460413336753845e-01 2.201330363750457764e-01 -7.537696976214647293e-03 -1.774065643548965454e-01 -2.109610289335250854e-01 -1.695698648691177368e-01 7.136924564838409424e-02 1.078383997082710266e-01 3.245297968387603760e-01 -3.036331012845039368e-02 -7.637642789632081985e-03 -3.938342928886413574e-01 1.452286094427108765e-01 -6.868446245789527893e-03 4.446474909782409668e-01 3.905030339956283569e-02 1.289747357368469238e-01 3.103516437113285065e-02 5.547131225466728210e-02 6.519629061222076416e-02 -2.697894573211669922e-01 -1.879372894763946533e-01
1.414760649204254150e-01 7.706971466541290283e-02 9.441693872213363647e-02 -9.534630179405212402e-02 -4.532956704497337341e-02 3.101589530706405640e-02 9.997538477182388306e-02 9.278931468725204468e-02 5.616842955350875854e-02 8.733279071748256683e-03 -1.564168483018875122e-01 -1.694919914007186890e-01 -5.681760907173156738e-01 -5.419196188449859619e-02 3.595635667443275452e-02 -2.542559430003166199e-02 4.688319191336631775e-02 4.231231287121772766e-02 2.152605652809143066e-01 -1.937492489814758301e-01 -8.754490315914154053e-02 -4.484266936779022217e-01 -1.839179545640945435e-01 -4.461562726646661758e-03 -1.892062835395336151e-02 1.921419948339462280e-01 8.344675600528717041e-02 -1.583500802516937256e-01 7.726865261793136597e-02 1.688323616981506348e-01 -2.190146297216415405e-01 -2.609119713306427002e-01
1.973724067211151123e-01 -1.822189688682556152e-01 1.338344961404800415e-01 -3.007713258266448975e-01 -3.961598873138427734e-02 1.979033648967742920e-01 4.140813648700714111e-02 -7.698517292737960815e-02 -6.979034841060638428e-02 -2.238349057734012604e-02 -1.476237922906875610e-01 1.258694380521774292e-01 -2.033220976591110229e-01 1.289670020341873169e-01 -1.238898262381553650e-01 -1.473590880632400513e-01 1.010267063975334167e-01 -5.090382415801286697e-03 2.238755226135253906e-01 -1.591757237911224365e-01 -1.189287975430488586e-01 -2.449773848056793213e-01 -1.056740246713161469e-02 3.995043039321899414e-01 1.124278753995895386e-01 2.835423946380615234e-01 -3.853115737438201904e-01 -1.838626861572265625e-01 1.506615243852138519e-02 1.612141579389572144e-01 1.675541978329420090e-03 1.093442961573600769e-01
1.257266616448760033e-03 -1.744149476289749146e-01 -1.318306475877761841e-02 -9.791460633277893066e-02 3.733023628592491150e-02 5.131305009126663208e-02 6.647322326898574829e-02 -2.455276697874069214e-01 2.495417892932891846e-01 -1.137383468449115753e-02 1.578805968165397644e-02 -5.161326006054878235e-02 -2.409292608499526978e-01 -4.890619963407516479e-02 -3.202975392341613770e-01 -7.610217481851577759e-02 -1.993945240974426270e-01 1.989001035690307617e-01 2.098149210214614868e-01 -2.545192539691925049e-01 2.669428586959838867e-01 -3.865290284156799316e-01 -3.121987544000148773e-02 7.665516436100006104e-02 1.048034951090812683e-01 1.042053475975990295e-01 2.601187527179718018e-01 -7.788815349340438843e-02 -7.314693182706832886e-02 -1.928684711456298828e-01 8.234568685293197632e-02 -3.105113506317138672e-01
2.952646464109420776e-02 -1.363171637058258057e-01 4.194797948002815247e-02 -9.391434490680694580e-02 -2.219841033220291138e-01 2.334086596965789795e-01 2.697195112705230713e-02 -1.486715525388717651e-01 -1.212219521403312683e-01 -2.948187291622161865e-02 3.626234363764524460e-03 3.407971858978271484e-01 -2.708914875984191895e-01 2.500046491622924805e-01 1.665496826171875000e-02 -1.325025707483291626e-01 -6.603237241506576538e-02 4.584192335605621338e-01 8.790786564350128174e-02 -7.260470837354660034e-02 2.293873578310012817e-01 -3.367749042809009552e-03 2.860276103019714355e-01 2.319317609071731567e-01 -1.283374428749084473e-01 2.128472179174423218e-01 1.099451854825019836e-01 -6.933531165122985840e-02 1.421141028404235840e-01 -1.484602689743041992e-01 -9.106310456991195679e-02 -1.140148192644119263e-01
2.966362424194812775e-02 1.540347337722778320e-01 -1.273024380207061768e-01 -1.748353391885757446e-01 -8.624516427516937256e-02 2.696725428104400635e-01 3.454560413956642151e-02 -1.612678170204162598e-01 -3.507295548915863037e-01 -2.467931807041168213e-01 1.310726702213287354e-01 8.447439968585968018e-02 -2.396301478147506714e-01 -2.183013223111629486e-02 -3.932964205741882324e-01 -1.172236502170562744e-01 6.320060789585113525e-02 1.146631836891174316e-01 2.282888293266296387e-01 -2.084073610603809357e-02 1.161360517144203186e-01 -1.418207138776779175e-01 -2.472037449479103088e-02 1.776164174079895020e-01 2.731500752270221710e-02 4.026161432266235352e-01 -1.796934008598327637e-01 1.184917017817497253e-01 -4.635447263717651367e-02 6.894472986459732056e-02 2.496200241148471832e-02 -1.858725547790527344e-01
-6.432018429040908813e-02 -1.164489090442657471e-01 -1.173288971185684204e-01 -8.472298085689544678e-02 -4.089496657252311707e-02 -1.478454680182039738e-03 -2.262518703937530518e-01 -1.733607202768325806e-01 1.780945211648941040e-01 -1.182048246264457703e-01 -2.561430037021636963e-01 3.017562329769134521e-01 -1.586982309818267822e-01 -1.337742507457733154e-01 -1.516647785902023315e-01 8.293601125478744507e-02 1.432068198919296265e-01 2.186716794967651367e-01 -5.226084962487220764e-02 1.064585745334625244e-01 2.608230412006378174e-01 -4.373571276664733887e-01 9.000536054372787476e-02 2.501685321331024170e-01 1.465998291969299316e-01 1.860510557889938354e-01 7.288772612810134888e-02 -1.874619871377944946e-01 -2.280720621347427368e-01 -1.587676405906677246e-01 5.997360125184059143e-02 -1.155668348073959351e-01
2.241721898317337036e-01 9.275405108928680420e-02 1.469722241163253784e-01 -3.166218996047973633e-01 -2.039861120283603668e-02 4.001850187778472900e-01 -8.242009207606315613e-04 -3.208045065402984619e-01 1.257352977991104126e-01 -1.561175473034381866e-02 -3.478517830371856689e-01 2.555936574935913086e-01 -1.141837388277053833e-01 1.628889888525009155e-02 -9.447298943996429443e-02 -8.778201788663864136e-02 1.455853134393692017e-01 3.114171884953975677e-02 -2.146197557449340820e-01 2.098567970097064972e-02 1.048913672566413879e-01 -2.865604162216186523e-01 1.243177503347396851e-01 -1.067153885960578918e-01 2.933659851551055908e-01 1.111399456858634949e-01 8.068314194679260254e-02 -5.913132429122924805e-02 -7.251249998807907104e-02 4.677778109908103943e-02 -8.301146328449249268e-02 -1.100392192602157593e-01
-2.552974037826061249e-02 1.886422038078308105e-01 2.088411450386047363e-01 -1.588852703571319580e-01 1.380261927843093872e-01 1.848250776529312134e-01 1.623693853616714478e-01 -1.645897775888442993e-01 -2.457380890846252441e-01 -1.265573650598526001e-01 1.435842514038085938e-01 3.195145130157470703e-01 -6.907278299331665039e-02 1.526044309139251709e-01 -2.395226955413818359e-01 5.330926179885864258e-02 -6.427665054798126221e-02 2.202314585447311401e-01 -4.273042827844619751e-02 -1.333894431591033936e-01 1.058978661894798279e-01 -4.059146344661712646e-01 8.715689182281494141e-02 1.889516413211822510e-01 1.000524982810020447e-01 4.207168817520141602e-01 -5.681912600994110107e-02 9.678847156465053558e-03 6.387838721275329590e-02 -7.174731791019439697e-02 6.310655176639556885e-02 7.601324468851089478e-02
-1.043035537004470825e-01 -8.313926309347152710e-02 1.583923250436782837e-01 -1.247082874178886414e-01 9.424573183059692383e-02 -1.746458411216735840e-01 3.004393167793750763e-02 -1.565553545951843262e-01 -8.109582215547561646e-02 7.962451875209808350e-02 2.495254278182983398e-01 2.063065916299819946e-01 -3.375789225101470947e-01 -5.880598723888397217e-02 -4.762695357203483582e-02 3.111820854246616364e-02 -1.028488129377365112e-01 2.445371821522712708e-02 1.481050252914428711e-01 -1.368089169263839722e-01 -4.694458097219467163e-02 -3.795004487037658691e-01 4.591142833232879639e-01 2.448626160621643066e-01 -6.812403351068496704e-02 2.841762602329254150e-01 -6.847625225782394409e-02 -1.767147630453109741e-01 5.124292895197868347e-02 1.191344633698463440e-01 -7.918425649404525757e-02 -1.586750745773315430e-01
8.447510004043579102e-02 -3.473606705665588379e-01 8.748084306716918945e-02 -6.504008080810308456e-03 -8.735357783734798431e-03 2.693804800510406494e-01 -1.845784634351730347e-01 -1.401704102754592896e-01 -2.010579854249954224e-01 -4.369133338332176208e-02 -1.253840476274490356e-01 1.047420352697372437e-01 -3.625455796718597412e-01 1.441256254911422729e-01 4.911175370216369629e-02 -2.004978060722351074e-01 1.121210381388664246e-01 -1.784064918756484985e-01 3.319027423858642578e-01 -1.004270240664482117e-01 3.362075425684452057e-03 -2.087122052907943726e-01 3.825303167104721069e-02 2.134544551372528076e-01 -1.248342692852020264e-01 2.166004478931427002e-01 -1.140599697828292847e-01 -2.784013748168945312e-01 -2.080410271883010864e-01 -1.467096954584121704e-01 -4.445851314812898636e-03 -3.490184992551803589e-02
2.711368203163146973e-01 -4.475538432598114014e-02 3.730520606040954590e-01 -2.756755650043487549e-01 2.644250541925430298e-02 5.931721534579992294e-03 -3.562507033348083496e-01 -8.555679768323898315e-02 1.832773536443710327e-01 -1.908230036497116089e-01 4.510008543729782104e-02 1.639797240495681763e-01 -1.237792000174522400e-01 7.075957953929901123e-02 2.535493113100528717e-02 5.184845253825187683e-02 2.412458360195159912e-01 1.453434228897094727e-01 2.111696153879165649e-01 3.598729148507118225e-02 2.421513199806213379e-01 -2.103879004716873169e-01 1.389454305171966553e-02 -9.277944266796112061e-02 7.584410905838012695e-02 1.293456107378005981e-01 2.112222760915756226e-01 -1.036662608385086060e-01 -2.505458295345306396e-01 1.395106613636016846e-01 -1.422957330942153931e-01 -1.857933700084686279e-01
-5.871393159031867981e-02 -4.661452025175094604e-02 2.095941156148910522e-01 -9.068347513675689697e-02 -1.450498588383197784e-02 -6.130383908748626709e-02 -5.448240414261817932e-02 -4.674167558550834656e-02 -1.418369077146053314e-02 -7.186432927846908569e-02 2.013024687767028809e-01 9.385424107313156128e-02 -2.625047564506530762e-01 6.877955794334411621e-02 -1.756505668163299561e-01 1.684202440083026886e-02 -7.045192271471023560e-02 8.360169827938079834e-02 5.789552349597215652e-03 -5.128460004925727844e-02 7.677504420280456543e-02 -5.711939930915832520e-01 4.745939373970031738e-01 6.557545810937881470e-02 1.115093976259231567e-01 2.950225770473480225e-01 -4.145967587828636169e-02 -1.230151504278182983e-01 1.859804838895797729e-01 4.792540520429611206e-02 -6.093941628932952881e-02 -2.009858936071395874e-01
1.260095089673995972e-01 1.079175323247909546e-01 1.950516104698181152e-01 -6.997177749872207642e-02 -1.978255808353424072e-01 1.311020553112030029e-01 -2.288375347852706909e-01 -1.531932204961776733e-01 1.861893832683563232e-01 4.826313629746437073e-02 1.160366982221603394e-01 2.458728700876235962e-01 2.808693796396255493e-02 -2.012092322111129761e-01 -1.529348641633987427e-01 -9.859105199575424194e-02 1.142871007323265076e-01 1.782992333173751831e-01 3.346650898456573486e-01 -1.471217721700668335e-01 7.601520419120788574e-02 -4.091748297214508057e-01 2.364855818450450897e-02 5.112914368510246277e-02 3.743509650230407715e-01 4.846032336354255676e-02 1.260373592376708984e-01 -3.595326468348503113e-02 -9.549949318170547485e-03 6.487151235342025757e-02 -2.873315513134002686e-01 -1.033546254038810730e-01
-2.875676937401294708e-02 6.709364056587219238e-02 2.245171517133712769e-01 1.157791912555694580e-02 -1.354451328516006470e-01 2.354990094900131226e-01 8.421929180622100830e-02 -3.589447736740112305e-01 -1.100612282752990723e-01 -1.137848943471908569e-01 -9.159605950117111206e-02 2.202205359935760498e-02 -1.972617954015731812e-01 1.171692162752151489e-01 -1.436662673950195312e-01 -1.925337314605712891e-01 2.497856132686138153e-02 2.291754931211471558e-01 1.011430099606513977e-01 -1.514640897512435913e-01 1.039180681109428406e-01 -3.821705877780914307e-01 4.306811690330505371e-01 4.673598334193229675e-02 1.413082331418991089e-01 7.240549474954605103e-02 7.128423452377319336e-02 1.217911690473556519e-01 1.588085591793060303e-01 -2.283322662115097046e-01 -1.546304225921630859e-01 1.134582757949829102e-01
7.889612577855587006e-03 -3.012324273586273193e-01 2.491249516606330872e-02 -1.773893982172012329e-01 -4.662295058369636536e-02 -4.325137659907341003e-02 -3.452335000038146973e-01 -3.499838709831237793e-02 -3.958822786808013916e-02 -1.384388059377670288e-01 -6.166703999042510986e-03 2.568812668323516846e-01 1.100545972585678101e-01 -1.398825496435165405e-01 -5.838426575064659119e-02 1.325831562280654907e-01 2.429948747158050537e-01 1.791419982910156250e-01 7.951512932777404785e-02 -6.842615455389022827e-02 2.672848701477050781e-01 -2.601365149021148682e-01 2.690840512514114380e-02 2.958831191062927246e-01 5.108507722616195679e-02 3.008520305156707764e-01 -1.145387142896652222e-01 -3.350757360458374023e-01 -1.233090683817863464e-01 9.466252475976943970e-02 -1.837994204834103584e-03 -2.025263309478759766e-01
9.196362644433975220e-02 1.436968743801116943e-01 2.383169159293174744e-02 -9.473739564418792725e-02 -9.451593458652496338e-02 -4.642744362354278564e-02 -1.208181828260421753e-01 -2.878744900226593018e-01 -1.117596551775932312e-01 1.209180727601051331e-01 -2.531912028789520264e-01 4.573834836483001709e-01 -1.252210289239883423e-01 1.048232614994049072e-01 -6.804389506578445435e-02 -5.007008463144302368e-02 3.230091333389282227e-01 1.168488860130310059e-01 2.867068052291870117e-01 -2.121137641370296478e-02 1.818724572658538818e-01 -1.035427749156951904e-01 1.672261022031307220e-02 -2.638426609337329865e-02 1.648437827825546265e-01 2.481871992349624634e-01 -2.256587445735931396e-01 -1.644281744956970215e-01 1.246156841516494751e-01 2.139668017625808716e-01 -2.090571224689483643e-01 3.758731484413146973e-02
-2.310577183961868286e-01 -1.868718713521957397e-01 -1.563191562891006470e-01 -5.418609827756881714e-02 -2.967902831733226776e-02 -6.958439946174621582e-02 -1.728108525276184082e-01 -1.983858495950698853e-01 -7.204893231391906738e-02 -3.199376538395881653e-02 -2.322283685207366943e-01 2.933849096298217773e-01 -1.048672348260879517e-01 -2.338903546333312988e-01 -1.193956807255744934e-01 -5.752478167414665222e-02 2.053818106651306152e-01 2.039095945656299591e-02 2.071211114525794983e-02 5.869326647371053696e-03 1.368950605392456055e-01 -3.103851675987243652e-01 8.543606847524642944e-02 3.112868666648864746e-01 1.080035120248794556e-01 2.386734485626220703e-01 1.749842017889022827e-01 -1.945031732320785522e-01 -2.938071191310882568e-01 -1.130517050623893738e-01 -9.632759541273117065e-02 -2.684928774833679199e-01
1.491972208023071289e-01 1.080065816640853882e-01 2.184850871562957764e-01 -6.507885456085205078e-02 -2.179562598466873169e-01 -5.877141840755939484e-03 -2.728922069072723389e-01 -1.406469941139221191e-01 8.078622817993164062e-02 -1.015296205878257751e-02 6.353647261857986450e-02 1.709568351507186890e-01 6.190745905041694641e-02 -2.047446519136428833e-01 -2.429843246936798096e-01 4.156431555747985840e-02 -6.006021518260240555e-03 2.486852854490280151e-01 3.253516256809234619e-01 -9.429988265037536621e-02 -2.512157335877418518e-02 -4.259787499904632568e-01 -6.574631482362747192e-02 -5.772829428315162659e-02 4.360392391681671143e-01 2.141253501176834106e-01 1.259269309230148792e-03 6.705651432275772095e-02 1.333637628704309464e-02 8.088667690753936768e-02 -4.595930874347686768e-02 -1.010776311159133911e-01
3.003229014575481415e-02 3.323068320751190186e-01 1.674527227878570557e-01 -1.049999743700027466e-01 -1.726083806715905666e-03 7.475823163986206055e-02 -1.752849966287612915e-01 -2.789207994937896729e-01 -4.228390008211135864e-02 -3.464726731181144714e-02 1.012949794530868530e-01 2.227106243371963501e-01 -1.440111249685287476e-01 4.214623942971229553e-02 -2.767151296138763428e-01 7.118727266788482666e-02 9.831046313047409058e-02 3.651079237461090088e-01 2.236177474260330200e-01 -1.347755789756774902e-01 3.777193650603294373e-02 -3.722591102123260498e-01 2.112686336040496826e-01 -1.378279030323028564e-01 6.429097056388854980e-02 1.564835458993911743e-01 1.914527863264083862e-01 -4.319733008742332458e-02 -1.499748975038528442e-01 -2.109589576721191406e-01 -1.301409006118774414e-01 5.140086263418197632e-02
1.484533548355102539e-01 -2.946944832801818848e-01 1.872237175703048706e-01 -3.980519250035285950e-02 -1.641306877136230469e-01 -3.543181344866752625e-02 4.363892972469329834e-02 -1.418549567461013794e-01 2.381935156881809235e-02 2.912760525941848755e-02 8.035062998533248901e-02 9.350939840078353882e-02 -2.268746644258499146e-01 4.113221541047096252e-02 -1.653120815753936768e-01 -2.379718935117125511e-03 -1.957906037569046021e-01 3.342077434062957764e-01 7.020750641822814941e-02 -8.075031638145446777e-02 3.851705789566040039e-01 -2.015580385923385620e-01 -1.812576502561569214e-01 -3.002087026834487915e-02 8.748740702867507935e-02 2.267186939716339111e-01 1.205350309610366821e-01 -2.145519405603408813e-01 4.535472393035888672e-02 -2.960568070411682129e-01 -5.258543882519006729e-03 -3.370122015476226807e-01
-2.667487598955631256e-02 -9.753189049661159515e-03 1.654316484928131104e-01 7.038636505603790283e-02 -1.083467900753021240e-01 -8.348618447780609131e-02 1.108697578310966492e-01 -2.648610472679138184e-01 -6.967800855636596680e-02 1.980480849742889404e-01 1.469387114048004150e-01 1.738162636756896973e-01 -4.370708465576171875e-01 9.447848051786422729e-02 -2.167724519968032837e-01 7.804761826992034912e-02 2.039916068315505981e-02 2.149393707513809204e-01 1.862093508243560791e-01 1.272297948598861694e-01 1.982804387807846069e-02 -3.592267632484436035e-01 2.072925418615341187e-01 1.467045843601226807e-01 1.855300068855285645e-01 2.814297974109649658e-01 -1.547319293022155762e-01 -7.608190923929214478e-02 1.924785226583480835e-01 6.473087519407272339e-02 7.478986680507659912e-02 -1.876349896192550659e-01
2.324147522449493408e-01 1.075466349720954895e-01 2.576448582112789154e-02 -1.797168403863906860e-01 -2.798926271498203278e-02 2.768637053668498993e-02 -2.339767664670944214e-01 -1.189122274518013000e-01 5.522538721561431885e-02 -2.269982695579528809e-01 -2.509469091892242432e-01 7.696812599897384644e-02 2.890715934336185455e-02 1.074472628533840179e-02 -1.174105890095233917e-02 9.029244631528854370e-02 8.286818861961364746e-03 2.713162004947662354e-01 2.769410908222198486e-01 7.052814960479736328e-02 7.382622361183166504e-02 -3.346023559570312500e-01 1.567590534687042236e-01 -2.765614166855812073e-02 1.857820004224777222e-01 3.004960417747497559e-01 2.998742461204528809e-01 -1.803244650363922119e-01 -1.374507099390029907e-01 -1.825731843709945679e-01 -2.494826465845108032e-01 -1.961658298969268799e-01
-3.446447104215621948e-02 9.756654500961303711e-02 2.168321609497070312e-01 -1.980121433734893799e-01 9.108778089284896851e-02 3.793952763080596924e-01 -3.638800978660583496e-01 -2.452839612960815430e-01 -2.933324314653873444e-02 -5.680214613676071167e-03 8.161415904760360718e-02 1.017934381961822510e-01 -2.339465320110321045e-01 -1.577196866273880005e-01 -1.061785370111465454e-01 -4.928570613265037537e-02 -7.694377005100250244e-02 1.679761409759521484e-01 3.438989222049713135e-01 3.344786586239933968e-03 8.419170975685119629e-02 -2.132344990968704224e-01 1.568735390901565552e-01 -1.149955913424491882e-01 2.737255990505218506e-01 6.600676476955413818e-02 2.204969823360443115e-01 -8.044125884771347046e-02 3.172218054533004761e-02 1.258257031440734863e-02 -1.995618939399719238e-01 -1.698995828628540039e-01
-2.264393270015716553e-01 -1.491745561361312866e-01 -5.836994946002960205e-02 -4.594970867037773132e-02 -7.673562318086624146e-02 -1.226381883025169373e-01 -3.432919383049011230e-01 -1.955349296331405640e-01 -6.289961934089660645e-02 -1.764141488820314407e-03 -1.785689741373062134e-01 1.608733534812927246e-01 -9.553438425064086914e-02 -1.924988031387329102e-01 -9.926151484251022339e-02 -2.742546051740646362e-02 8.084160834550857544e-02 -1.642871461808681488e-02 1.089816316962242126e-01 -1.260123103857040405e-01 2.258718758821487427e-01 -4.289151430130004883e-01 1.372825726866722107e-02 2.911583483219146729e-01 7.096990197896957397e-02 3.508838415145874023e-01 1.044781357049942017e-01 -2.570333778858184814e-01 -9.951173514127731323e-02 -1.688060015439987183e-01 -4.974440857768058777e-02 -1.578223854303359985e-01
1.801665425300598145e-01 1.347915381193161011e-01 1.970177050679922104e-03 -2.356757223606109619e-01 -1.294836774468421936e-02 1.561962366104125977e-01 -1.527015268802642822e-01 -9.334363043308258057e-02 2.929771319031715393e-02 -1.489803344011306763e-01 -1.495265364646911621e-01 9.628295153379440308e-02 -9.076312929391860962e-02 -5.869580805301666260e-02 1.101863682270050049e-01 1.783096343278884888e-01 9.066907316446304321e-02 1.711645424365997314e-01 3.304700255393981934e-01 -1.271366775035858154e-01 -1.038610711693763733e-01 -1.768699139356613159e-01 1.993238478899002075e-01 -9.707470983266830444e-02 -8.910296857357025146e-02 4.129362106323242188e-01 2.829052805900573730e-01 -2.535061240196228027e-01 -1.333565860986709595e-01 4.049672558903694153e-02 -2.311902791261672974e-01 -2.778181135654449463e-01
-4.474307224154472351e-02 1.223173961043357849e-01 1.742420792579650879e-01 -2.226892262697219849e-01 -1.115910485386848450e-01 4.451091401278972626e-03 1.585041731595993042e-01 -7.002128660678863525e-02 -1.715603321790695190e-01 -1.610030233860015869e-01 1.383496373891830444e-01 1.737584769725799561e-01 -2.448295354843139648e-01 3.212637305259704590e-01 -8.212346583604812622e-02 -2.006537914276123047e-01 2.693603336811065674e-01 2.506617270410060883e-02 1.206235438585281372e-01 -5.576730147004127502e-02 -7.014411687850952148e-02 -1.207902655005455017e-01 1.180864796042442322e-01 2.203803509473800659e-01 -7.504113763570785522e-02 3.104633986949920654e-01 1.997633874416351318e-01 -2.071147859096527100e-01 -9.291941672563552856e-02 9.343600273132324219e-02 -3.828673064708709717e-02 -4.113691747188568115e-01
2.000152319669723511e-01 -1.227116510272026062e-01 1.257054507732391357e-01 -2.046234458684921265e-01 -9.247428178787231445e-02 -1.632399857044219971e-01 1.150002926588058472e-01 -2.474310696125030518e-01 1.273063570261001587e-01 -9.067250043153762817e-02 1.253991387784481049e-03 2.396854758262634277e-01 -1.107711195945739746e-01 -1.748537123203277588e-01 -5.677071958780288696e-02 -5.079776421189308167e-02 -1.013511978089809418e-02 -5.086588207632303238e-03 3.320065736770629883e-01 -2.410740703344345093e-01 4.133548736572265625e-01 -6.029936671257019043e-02 2.074503526091575623e-02 3.290871083736419678e-01 1.856731921434402466e-01 2.560031712055206299e-01 1.397946476936340332e-01 -2.950933948159217834e-02 -6.358622759580612183e-02 -1.841449886560440063e-01 -1.531224399805068970e-01 1.164709329605102539e-01
8.710349909961223602e-03 1.154491230845451355e-01 3.702104687690734863e-01 -1.017499417066574097e-01 -2.582007348537445068e-01 2.514514029026031494e-01 -2.706566154956817627e-01 -1.409031599760055542e-01 1.427376419305801392e-01 -5.023385956883430481e-02 6.835103780031204224e-02 3.295010030269622803e-01 -9.150240570306777954e-02 -8.393734693527221680e-02 -1.936838179826736450e-01 -7.204848527908325195e-02 7.352031767368316650e-02 8.276511728763580322e-02 2.794647514820098877e-01 -5.940323695540428162e-02 1.014435365796089172e-01 -1.777679771184921265e-01 8.358690142631530762e-02 -3.563492745161056519e-02 3.625983595848083496e-01 1.812696009874343872e-01 1.689432561397552490e-01 -2.088703662157058716e-01 6.654594838619232178e-02 -3.716449812054634094e-02 -1.775715202093124390e-01 -6.356279551982879639e-02
5.733795464038848877e-03 1.701503992080688477e-01 1.980593502521514893e-01 -2.614914476871490479e-01 4.726691916584968567e-02 3.761235475540161133e-01 -2.434639930725097656e-01 -2.522170245647430420e-01 1.265428960323333740e-01 -3.526234626770019531e-02 1.019793376326560974e-01 1.671822518110275269e-01 -1.758608072996139526e-01 -2.634302973747253418e-01 1.864497922360897064e-02 -2.572503685951232910e-01 8.315694332122802734e-02 2.644495666027069092e-01 4.199594557285308838e-01 -1.736505329608917236e-02 5.826284363865852356e-02 -1.037882119417190552e-01 1.046983823180198669e-01 5.628648400306701660e-02 2.048203498125076294e-01 -1.472725067287683487e-02 1.320723444223403931e-01 -1.011484116315841675e-01 2.468354068696498871e-02 9.883251041173934937e-02 -1.094760894775390625e-01 -1.866241171956062317e-02
4.150646924972534180e-02 8.452865481376647949e-02 2.023857235908508301e-01 2.697936259210109711e-02 3.057782724499702454e-02 8.647846430540084839e-02 -2.320081554353237152e-02 -1.214271038770675659e-01 -6.183962803333997726e-03 -8.522864431142807007e-02 -1.842315346002578735e-01 1.348411142826080322e-01 1.146022900938987732e-01 4.674350097775459290e-02 -3.492075949907302856e-02 6.596823781728744507e-02 -3.492458164691925049e-02 1.374890208244323730e-01 4.239400923252105713e-01 -3.513042256236076355e-02 2.071932107210159302e-01 -3.163417279720306396e-01 1.224239468574523926e-01 -7.467568665742874146e-02 1.402592211961746216e-01 2.690940201282501221e-01 1.017142832279205322e-01 -3.606310486793518066e-01 -1.674183160066604614e-01 1.203404068946838379e-01 -4.210820794105529785e-01 -1.687582135200500488e-01
7.486003637313842773e-02 -1.150347888469696045e-01 5.559051036834716797e-02 -8.969849348068237305e-02 -3.035980835556983948e-02 5.795398727059364319e-03 2.420311421155929565e-01 -1.100848838686943054e-01 1.405875533819198608e-01 -1.037169173359870911e-01 8.955666422843933105e-02 1.512365341186523438e-01 -6.617125868797302246e-02 -2.128117680549621582e-01 -3.568624854087829590e-01 -3.434316441416740417e-02 -1.655604541301727295e-01 2.637706995010375977e-01 1.282188594341278076e-01 -1.211847364902496338e-01 2.131633162498474121e-01 -3.253981173038482666e-01 9.751872718334197998e-02 8.528312295675277710e-02 -1.578585654497146606e-01 2.373255044221878052e-01 2.776736319065093994e-01 -1.648672223091125488e-01 1.550825089216232300e-01 -2.328655570745468140e-01 -1.884173043072223663e-02 -3.136650025844573975e-01
2.201126366853713989e-01 -4.328799247741699219e-02 1.023400202393531799e-01 1.646979451179504395e-01 -2.071355283260345459e-01 3.248448669910430908e-02 -1.155645996332168579e-01 -1.916472762823104858e-01 -1.457957327365875244e-01 -2.066703289747238159e-01 -1.656522303819656372e-01 -1.631167531013488770e-02 -5.593414902687072754e-01 4.365118592977523804e-02 2.323497533798217773e-01 -3.437159582972526550e-03 -1.636913046240806580e-02 9.709908813238143921e-02 2.694900147616863251e-02 -1.007632166147232056e-01 5.845260247588157654e-02 -2.685475051403045654e-01 1.586286127567291260e-01 7.150958478450775146e-02 -5.148380622267723083e-02 3.055138289928436279e-01 -1.695774495601654053e-01 -1.128205060958862305e-01 2.103268355131149292e-01 -4.368272796273231506e-02 -1.772935241460800171e-01 -1.270891427993774414e-01
-2.387583851814270020e-01 -2.773314900696277618e-02 2.618566155433654785e-03 -3.297816812992095947e-01 -1.552842110395431519e-01 4.008329287171363831e-02 -2.223169244825839996e-02 -2.174317091703414917e-02 -1.491848845034837723e-02 -1.190187931060791016e-01 -9.430921822786331177e-02 1.287009119987487793e-01 -2.748458087444305420e-01 -8.057662099599838257e-02 -1.011718735098838806e-01 7.019790261983871460e-02 -1.598373353481292725e-01 5.463145300745964050e-02 4.753937423229217529e-01 -1.105777323246002197e-01 7.988194003701210022e-03 -1.567043960094451904e-01 2.723353207111358643e-01 8.378389477729797363e-02 1.326935291290283203e-01 2.171532064676284790e-01 2.013244181871414185e-01 2.457556873559951782e-01 -2.190616726875305176e-01 7.961830496788024902e-02 -1.444408148527145386e-01 -2.372490167617797852e-01
4.938359931111335754e-02 -1.865544617176055908e-01 3.119112849235534668e-01 -6.164678558707237244e-02 -3.296510875225067139e-02 -1.718040704727172852e-01 -7.432450354099273682e-02 -3.685146272182464600e-01 -8.991409838199615479e-02 9.854972362518310547e-02 1.133574768900871277e-01 4.744411259889602661e-02 -1.156358197331428528e-01 -9.137192368507385254e-02 -1.000370755791664124e-01 2.278837189078330994e-02 3.265258967876434326e-01 1.277996897697448730e-01 2.324212715029716492e-02 1.263208985328674316e-01 2.165170758962631226e-01 -2.708263397216796875e-01 2.671255767345428467e-01 6.405641324818134308e-04 3.207704126834869385e-01 1.433666199445724487e-01 1.663430333137512207e-01 -2.694271802902221680e-01 4.539393633604049683e-02 6.256600469350814819e-02 -1.879097223281860352e-01 -1.690225154161453247e-01
-1.734993755817413330e-01 2.254804410040378571e-02 2.479995489120483398e-01 -1.111244559288024902e-01 -1.446385122835636139e-02 3.482010662555694580e-01 -2.348677255213260651e-02 -2.256734222173690796e-01 -1.489278823137283325e-01 -2.279692739248275757e-01 5.403904616832733154e-02 4.415822029113769531e-02 -2.040904611349105835e-01 2.018069326877593994e-01 -2.959055304527282715e-01 -6.546140462160110474e-02 -1.872136294841766357e-01 9.363886713981628418e-02 1.948192417621612549e-01 -2.881320118904113770e-01 1.580387502908706665e-01 -9.433349967002868652e-02 1.153534743934869766e-02 2.931854128837585449e-01 1.102724000811576843e-01 2.730068862438201904e-01 1.789869070053100586e-01 -2.143695205450057983e-02 3.579847142100334167e-02 -3.644543141126632690e-02 1.268630325794219971e-01 -2.161242961883544922e-01
1.674228720366954803e-02 1.792989224195480347e-01 -1.656157076358795166e-01 -1.308297663927078247e-01 -1.251926529221236706e-03 1.399383991956710815e-01 -1.020612865686416626e-01 -1.237519010901451111e-01 -3.742564320564270020e-01 -8.773186057806015015e-02 1.030150577425956726e-01 1.994144916534423828e-01 -2.248113900423049927e-01 3.272241353988647461e-02 -2.516647279262542725e-01 -9.605681896209716797e-02 1.281773149967193604e-01 9.011767804622650146e-02 1.590240895748138428e-01 1.257273405790328979e-01 2.136286646127700806e-01 -3.026364743709564209e-01 -2.264199703931808472e-01 2.196327894926071167e-01 2.027938663959503174e-01 3.887971937656402588e-01 -1.235688924789428711e-01 1.844643801450729370e-01 2.061099372804164886e-02 9.708308428525924683e-02 -2.457118220627307892e-02 -3.129476308822631836e-02
-4.572173953056335449e-02 -1.179626658558845520e-01 4.010989144444465637e-02 -1.736220344901084900e-02 1.507780700922012329e-01 -1.920332461595535278e-01 -1.263683736324310303e-01 -2.635991275310516357e-01 -2.716958224773406982e-01 -1.078430563211441040e-01 -3.054856061935424805e-01 2.836736440658569336e-01 1.179605629295110703e-02 1.343270540237426758e-01 -8.501519262790679932e-02 -9.863164275884628296e-02 3.331597447395324707e-01 1.833691447973251343e-01 2.596565186977386475e-01 1.020276844501495361e-01 2.347820997238159180e-01 -3.097214102745056152e-01 -4.480164870619773865e-02 2.100629173219203949e-02 1.506551057100296021e-01 2.940381765365600586e-01 -4.420602228492498398e-03 -1.594081670045852661e-01 4.468214511871337891e-02 7.208481431007385254e-02 -1.500711888074874878e-01 -4.889676347374916077e-02
-2.166536152362823486e-01 -1.412843912839889526e-02 1.459419876337051392e-01 -1.536115407943725586e-01 1.326086223125457764e-01 1.233322694897651672e-01 1.893478780984878540e-01 -2.841534316539764404e-01 -1.532083451747894287e-01 -2.082956135272979736e-01 6.220214068889617920e-02 1.236523613333702087e-01 -2.861761152744293213e-01 -5.145259201526641846e-02 -1.480117142200469971e-01 -2.036623209714889526e-01 -3.018485903739929199e-01 1.212579533457756042e-01 2.669041454792022705e-01 -1.383466571569442749e-01 1.760579943656921387e-01 -2.161700092256069183e-02 9.146960079669952393e-02 1.949964463710784912e-01 3.902894677594304085e-03 3.734019100666046143e-01 1.184746697545051575e-01 -5.202853307127952576e-02 1.824395507574081421e-01 2.837914228439331055e-02 8.952195197343826294e-02 -2.286629825830459595e-01
-2.172076888382434845e-02 3.582584857940673828e-02 1.798482728190720081e-03 -1.873935610055923462e-01 2.068603225052356720e-02 1.449947953224182129e-01 -1.062559857964515686e-01 -5.295552611351013184e-01 -3.202363848686218262e-02 -2.055411972105503082e-02 -2.500153481960296631e-01 3.701879829168319702e-02 -2.431803345680236816e-01 5.841536819934844971e-02 -2.871741354465484619e-02 -2.869062721729278564e-01 7.981087267398834229e-02 -1.541905552148818970e-01 -7.086726278066635132e-02 -7.962149381637573242e-02 5.419025197625160217e-02 -8.523699827492237091e-03 -1.791568249464035034e-01 -1.489962339401245117e-01 2.880263328552246094e-01 3.256125748157501221e-01 1.705125272274017334e-01 8.385936170816421509e-02 1.137881726026535034e-01 1.458548605442047119e-01 -2.270019650459289551e-01 -1.711322516202926636e-01
9.008801728487014771e-02 1.148011013865470886e-01 -2.147542089223861694e-01 -1.719962656497955322e-01 -9.217212349176406860e-02 3.713831603527069092e-01 2.562241442501544952e-02 -2.484832853078842163e-01 -2.418011277914047241e-01 -1.791423857212066650e-01 1.254460960626602173e-01 4.830639064311981201e-02 -1.836620122194290161e-01 -2.545323967933654785e-02 -2.684755325317382812e-01 -2.558674216270446777e-01 5.953621864318847656e-02 2.331374585628509521e-01 1.584781706333160400e-01 1.999104768037796021e-02 4.766370356082916260e-02 -8.572077751159667969e-02 -8.598290383815765381e-02 1.236434131860733032e-01 1.097430214285850525e-01 4.274753332138061523e-01 -1.607461273670196533e-01 1.942918449640274048e-01 -7.609868049621582031e-02 -4.938976839184761047e-03 -2.725751139223575592e-02 -1.816186755895614624e-01
1.892673522233963013e-01 -6.906230002641677856e-02 2.810624539852142334e-01 -1.125810369849205017e-01 -1.988762468099594116e-01 2.161754220724105835e-01 3.829504922032356262e-02 -1.871948540210723877e-01 -1.811631172895431519e-01 2.160459011793136597e-01 -2.206849753856658936e-01 2.550471723079681396e-01 -4.487898647785186768e-01 3.009804785251617432e-01 -1.292624026536941528e-01 -2.718288265168666840e-02 7.390172034502029419e-02 -7.132226228713989258e-02 4.151584580540657043e-03 3.164012730121612549e-02 1.907321065664291382e-02 -3.186028301715850830e-01 1.221710816025733948e-01 9.044440835714340210e-02 1.968075521290302277e-02 2.374794930219650269e-01 7.141882926225662231e-02 3.328831866383552551e-02 -1.091426983475685120e-02 5.648196488618850708e-02 1.387216299772262573e-01 -1.419856548309326172e-01
-2.613181062042713165e-02 -1.730786561965942383e-01 4.274922981858253479e-02 1.109680458903312683e-01 -6.657712161540985107e-02 1.491028070449829102e-01 -7.422708719968795776e-02 -1.259947866201400757e-01 -1.421753019094467163e-01 -2.400836348533630371e-01 -5.404886603355407715e-02 5.231054127216339111e-02 -4.234040379524230957e-01 -1.106931418180465698e-01 2.759768366813659668e-01 -1.590169668197631836e-01 -9.215316176414489746e-02 2.146288454532623291e-01 6.816246360540390015e-02 -3.042019717395305634e-02 1.147337034344673157e-01 -3.923179805278778076e-01 8.943746238946914673e-02 8.273058384656906128e-02 1.874801367521286011e-01 -1.563213467597961426e-01 -1.811911612749099731e-01 -6.366548687219619751e-02 -2.351257391273975372e-02 1.720195263624191284e-01 1.517043560743331909e-01 -3.728398382663726807e-01
-9.280835092067718506e-02 4.689019918441772461e-02 1.630840599536895752e-01 1.338702142238616943e-01 -2.163843512535095215e-01 1.152086816728115082e-02 -3.515270650386810303e-01 -2.455700188875198364e-01 9.269578009843826294e-02 -5.065010860562324524e-02 -5.087900161743164062e-02 -6.640170514583587646e-02 6.756463646888732910e-02 1.046005114912986755e-01 -1.891935169696807861e-01 -7.155348360538482666e-02 7.046581059694290161e-02 6.128635257482528687e-02 1.616579890251159668e-01 -1.339088529348373413e-01 -1.969791203737258911e-01 -2.483036965131759644e-01 3.014654219150543213e-01 1.181232742965221405e-02 1.991517841815948486e-01 4.130895137786865234e-01 9.212367236614227295e-02 -1.979511082172393799e-01 -1.169985383749008179e-01 4.544041305780410767e-02 -3.092091381549835205e-01 -1.601902246475219727e-01
5.151452869176864624e-02 4.230982810258865356e-02 1.024818718433380127e-01 -4.344378411769866943e-02 -2.572025060653686523e-01 -6.763475388288497925e-02 8.486148715019226074e-02 -1.635202169418334961e-01 -1.021859720349311829e-01 1.452552080154418945e-01 -2.061437815427780151e-01 2.874794304370880127e-01 -5.203202962875366211e-01 3.168268501758575439e-01 -3.441091999411582947e-02 1.810673177242279053e-01 7.542804628610610962e-02 -1.300243884325027466e-01 1.775417476892471313e-01 -5.036863684654235840e-02 5.752186849713325500e-02 -3.612031340599060059e-01 8.477772027254104614e-02 2.094286978244781494e-01 -1.813512668013572693e-02 1.477533280849456787e-01 1.723009720444679260e-02 -2.541894651949405670e-02 5.827146768569946289e-02 -4.107047617435455322e-02 8.582714945077896118e-03 -2.167920172214508057e-01
1.633760631084442139e-01 1.175132673233747482e-02 1.630652844905853271e-01 -2.293040454387664795e-01 1.997148385271430016e-03 5.003277957439422607e-02 -7.660174369812011719e-02 1.196604371070861816e-01 1.368489861488342285e-01 -7.727719843387603760e-02 -4.113931357860565186e-01 2.840847969055175781e-01 -7.188304513692855835e-02 -6.747963279485702515e-02 -7.060003280639648438e-02 -3.372338116168975830e-01 -2.067301869392395020e-01 2.895076870918273926e-01 -1.218978613615036011e-01 5.245940294116735458e-03 1.632321774959564209e-01 -1.724357455968856812e-01 2.911750786006450653e-02 1.720887869596481323e-01 2.411614172160625458e-02 2.985494732856750488e-01 -4.843193746637552977e-04 5.075573921203613281e-02 -5.755868181586265564e-02 2.289316058158874512e-01 -2.323500514030456543e-01 -1.948007941246032715e-01
1.274506002664566040e-01 1.821989864110946655e-01 3.449925780296325684e-01 -5.355939269065856934e-02 -1.211487725377082825e-01 3.503341600298881531e-02 -3.568258881568908691e-01 -3.980940952897071838e-02 1.222034469246864319e-01 -1.764129996299743652e-01 1.320948749780654907e-01 1.471635699272155762e-01 -7.806102745234966278e-03 -1.748205870389938354e-01 -9.761534631252288818e-02 2.681935206055641174e-02 7.060986012220382690e-02 2.493792921304702759e-01 2.084533125162124634e-01 1.705038845539093018e-01 1.005344688892364502e-01 -2.486133575439453125e-01 -1.013666763901710510e-02 -3.508825972676277161e-02 2.768505811691284180e-01 4.280277490615844727e-01 3.067637421190738678e-02 -1.140725463628768921e-01 -1.042881328612565994e-02 9.170862287282943726e-02 -1.619330793619155884e-01 -1.905929595232009888e-01
-1.530175209045410156e-01 -2.690096013247966766e-02 4.514554142951965332e-01 -1.625494956970214844e-01 6.270702183246612549e-02 1.535207182168960571e-01 1.043653488159179688e-01 -2.260867655277252197e-01 4.472344182431697845e-03 2.670636028051376343e-02 -1.111333593726158142e-01 2.571161091327667236e-01 -1.842578053474426270e-01 9.535210579633712769e-02 -5.880222655832767487e-03 -5.888472776859998703e-03 8.840091526508331299e-02 1.221811845898628235e-01 1.663823723793029785e-01 -4.420951381325721741e-02 -1.018137633800506592e-01 -3.556238114833831787e-01 2.230151742696762085e-01 3.023823797702789307e-01 1.724752038717269897e-02 1.729569882154464722e-01 2.465522736310958862e-01 -4.945821687579154968e-02 2.145620249211788177e-02 1.179857626557350159e-01 1.044361591339111328e-01 -2.910245358943939209e-01
1.756024360656738281e-01 -1.369276195764541626e-01 -8.293073624372482300e-02 -1.584509946405887604e-02 1.360397785902023315e-01 1.505138278007507324e-01 -7.676869630813598633e-02 -1.342896670103073120e-01 -9.817910194396972656e-02 -6.336994469165802002e-02 -7.213483005762100220e-02 -9.478344023227691650e-02 -3.483014702796936035e-01 2.876724898815155029e-01 -3.088038861751556396e-01 -2.747720181941986084e-01 -7.247294485569000244e-02 1.613562554121017456e-01 2.598623372614383698e-02 2.337566316127777100e-01 1.543579250574111938e-01 -1.164602115750312805e-01 1.031048744916915894e-01 2.407692819833755493e-01 -3.780734539031982422e-02 1.862326264381408691e-01 1.957910358905792236e-01 -1.886754631996154785e-01 -1.588013619184494019e-01 -2.027596980333328247e-01 -1.058366745710372925e-01 -3.086353838443756104e-01
-9.360708296298980713e-03 6.661564111709594727e-03 4.300056397914886475e-01 -1.154306009411811829e-01 -1.184507533907890320e-01 8.980993926525115967e-02 2.244801074266433716e-01 -2.228674143552780151e-01 -1.033306121826171875e-01 -3.551901504397392273e-02 -2.799711562693119049e-02 1.745593845844268799e-01 -4.367423355579376221e-01 1.461473554372787476e-01 -8.071895688772201538e-02 -2.364481091499328613e-01 6.953744590282440186e-02 7.925828546285629272e-02 -9.207315742969512939e-02 -4.876142740249633789e-02 -3.370377421379089355e-02 -3.822806179523468018e-01 6.312193721532821655e-02 2.423318028450012207e-01 9.085531346499919891e-03 1.121923625469207764e-01 -4.769406467676162720e-02 -8.075933903455734253e-03 -1.396936085075139999e-02 1.707064174115657806e-02 1.791475415229797363e-01 -2.867326140403747559e-01
1.079968884587287903e-01 -1.264222264289855957e-01 -1.479181498289108276e-01 -2.934764325618743896e-01 1.438081562519073486e-01 2.623263895511627197e-01 -3.192248642444610596e-01 -2.569861710071563721e-01 -5.951222777366638184e-02 1.874236203730106354e-02 -1.977657675743103027e-01 6.461088359355926514e-02 4.614301491528749466e-03 -9.186370670795440674e-02 -2.606668472290039062e-01 1.698313504457473755e-01 -7.595381140708923340e-02 1.529766321182250977e-01 1.704156845808029175e-01 -5.158713459968566895e-02 3.507965803146362305e-01 -2.335802316665649414e-01 8.326504612341523170e-04 1.109353527426719666e-01 2.465107440948486328e-01 -9.004609659314155579e-03 2.142260223627090454e-01 -2.494126930832862854e-02 -2.029514163732528687e-01 -8.851053565740585327e-02 -7.500335574150085449e-02 -2.041160762310028076e-01
9.654472023248672485e-02 4.750745743513107300e-02 -1.558772027492523193e-01 -2.550663650035858154e-01 -3.870282089337706566e-03 1.772974878549575806e-01 -9.907189756631851196e-02 -2.724640369415283203e-01 -5.908596143126487732e-02 -2.655285596847534180e-01 -2.122030556201934814e-01 1.413572579622268677e-01 5.516983568668365479e-02 -1.721846312284469604e-01 5.731771513819694519e-02 6.509185582399368286e-02 5.788395181298255920e-03 2.372374385595321655e-01 1.604765653610229492e-01 -2.397046238183975220e-01 -1.972770839929580688e-01 -2.883677780628204346e-01 2.944686710834503174e-01 -1.508390530943870544e-02 8.742742240428924561e-02 2.400544583797454834e-01 2.751297652721405029e-01 -1.558514777570962906e-02 -5.635590851306915283e-02 -6.774304807186126709e-02 -2.866655588150024414e-01 -1.570076048374176025e-01
-1.718014478683471680e-01 8.056480437517166138e-02 2.591857910156250000e-01 -5.947148427367210388e-03 -7.787763327360153198e-02 4.019460678100585938e-01 -9.688681364059448242e-02 -1.626232117414474487e-01 -3.510147333145141602e-02 -2.911102473735809326e-01 2.073765359818935394e-02 3.575941324234008789e-01 -8.143752068281173706e-02 -8.512905240058898926e-02 9.915712475776672363e-02 1.003201678395271301e-01 -8.300885558128356934e-02 1.038394719362258911e-01 1.703767925500869751e-01 4.129095003008842468e-02 -3.807577863335609436e-02 -9.967143833637237549e-02 -2.940995804965496063e-02 4.708934128284454346e-01 -1.458518858999013901e-02 1.493666768074035645e-01 -4.662693664431571960e-02 -5.276943370699882507e-02 1.445394903421401978e-01 -8.357302844524383545e-02 -8.031129091978073120e-02 -3.179025053977966309e-01
-4.299375042319297791e-02 -1.368204504251480103e-01 -3.024830482900142670e-02 -1.415711194276809692e-01 -1.035360917448997498e-01 3.684953227639198303e-02 8.778639137744903564e-02 -3.420661687850952148e-01 1.577162891626358032e-01 -1.008794456720352173e-01 -1.606241464614868164e-01 4.353614896535873413e-02 -3.146330416202545166e-01 -3.911063969135284424e-01 -2.522161304950714111e-01 3.541646525263786316e-02 -1.843313276767730713e-01 -4.315376281738281250e-02 9.114971011877059937e-02 -3.001051247119903564e-01 1.617396473884582520e-01 -2.684960961341857910e-01 4.808242619037628174e-02 2.261599004268646240e-01 9.046983718872070312e-02 5.761145800352096558e-02 2.581664025783538818e-01 -2.537811547517776489e-02 -1.135289669036865234e-01 -1.578895300626754761e-01 2.581137232482433319e-02 -1.972448974847793579e-01
1.567020565271377563e-01 -2.109444588422775269e-01 1.166647821664810181e-01 1.553393751382827759e-01 -1.079591363668441772e-01 2.487794607877731323e-01 -1.554037332534790039e-01 -1.605909019708633423e-01 -3.104083836078643799e-01 -1.170390993356704712e-01 -2.038643807172775269e-01 1.876729577779769897e-01 -3.872654139995574951e-01 6.106457486748695374e-02 -9.257507324218750000e-02 1.575656235218048096e-03 9.327617287635803223e-02 -3.288691341876983643e-01 2.721566259860992432e-01 -2.873307466506958008e-02 6.265372782945632935e-02 -8.878102153539657593e-02 1.708811521530151367e-01 2.389725893735885620e-01 3.738677874207496643e-02 2.915779650211334229e-01 -2.084010280668735504e-02 -1.262292414903640747e-01 -4.228797182440757751e-02 1.609567254781723022e-01 1.593096926808357239e-02 -3.404091810807585716e-03
-8.405350148677825928e-02 -8.815993368625640869e-02 2.212132513523101807e-01 -1.712049692869186401e-01 -8.360332250595092773e-02 -1.609863787889480591e-01 -1.305265873670578003e-01 -2.561792731285095215e-01 3.368494659662246704e-02 -5.758284032344818115e-02 1.636165529489517212e-01 2.426858246326446533e-01 -4.164049625396728516e-01 3.597114980220794678e-02 -4.665171355009078979e-02 9.203798323869705200e-02 -1.911576539278030396e-01 5.697674304246902466e-02 5.169960856437683105e-02 8.082975447177886963e-02 7.535157259553670883e-03 -2.882514595985412598e-01 3.378145694732666016e-01 1.545088440179824829e-01 4.447009041905403137e-02 3.496023118495941162e-01 7.085348479449748993e-03 -1.894045472145080566e-01 1.584820300340652466e-01 6.677486002445220947e-02 1.045461893081665039e-01 -2.124462127685546875e-01
3.658165782690048218e-02 -2.277670055627822876e-01 1.212247833609580994e-01 -9.607565402984619141e-02 -4.738628119230270386e-02 6.401142477989196777e-02 2.443675696849822998e-01 -2.005331665277481079e-01 -1.116433888673782349e-01 -1.506628692150115967e-01 1.560961008071899414e-01 2.127794176340103149e-01 -2.822486758232116699e-01 -2.865020632743835449e-01 -2.099044770002365112e-01 -1.104175075888633728e-01 -1.380123645067214966e-01 -2.359564974904060364e-02 3.274717032909393311e-01 -5.561471730470657349e-02 2.064568996429443359e-01 -2.072138488292694092e-01 1.594607718288898468e-02 3.036743700504302979e-01 8.306488394737243652e-02 2.609688043594360352e-01 1.032126974314451218e-02 -5.080815032124519348e-02 1.147243776358664036e-03 -5.817791074514389038e-02 3.071102201938629150e-01 -1.020640060305595398e-01
-8.888275362551212311e-03 1.970196068286895752e-01 -6.923296302556991577e-02 -2.083097547292709351e-01 1.476176735013723373e-02 2.136906236410140991e-01 -4.208093509078025818e-03 -2.108093500137329102e-01 -2.954157590866088867e-01 -1.070813313126564026e-01 1.394670158624649048e-01 4.923218116164207458e-02 -2.113504856824874878e-01 -2.298196777701377869e-02 -3.233510255813598633e-01 -7.262943685054779053e-02 3.641169518232345581e-02 1.273414641618728638e-01 5.609143525362014771e-02 2.490937709808349609e-01 1.294310092926025391e-01 -1.277840584516525269e-01 -6.636868417263031006e-02 1.585246175527572632e-01 8.371530473232269287e-02 5.651078224182128906e-01 -2.812063694000244141e-02 3.646504133939743042e-02 -1.725443899631500244e-01 1.299936771392822266e-01 -3.299501538276672363e-02 -1.592257916927337646e-01
-4.145842418074607849e-02 -1.093137077987194061e-02 -1.636269539594650269e-01 -2.732476219534873962e-02 -1.930021196603775024e-01 1.184763908386230469e-01 2.552241981029510498e-01 -3.459569439291954041e-02 1.764862388372421265e-01 -1.204223036766052246e-01 -1.579861789941787720e-01 1.740131974220275879e-01 -3.509304523468017578e-01 -2.140892148017883301e-01 1.516161412000656128e-01 -7.178819924592971802e-02 8.602385222911834717e-02 3.052348196506500244e-01 2.982523441314697266e-01 -1.092590764164924622e-01 -7.532606273889541626e-02 -2.544479072093963623e-01 -1.140779033303260803e-01 1.767951622605323792e-02 1.048744618892669678e-01 4.095607399940490723e-01 3.510818583890795708e-03 -3.733403980731964111e-02 1.837453991174697876e-01 1.865207850933074951e-01 -7.702480256557464600e-02 -1.231569722294807434e-01
1.977631300687789917e-01 -3.592981994152069092e-01 2.055212855339050293e-01 1.966961286962032318e-02 -1.890147030353546143e-01 2.393177002668380737e-01 -7.058997452259063721e-02 -1.480722427368164062e-01 -1.000242903828620911e-01 -2.346482425928115845e-01 -3.657162189483642578e-02 -9.162136912345886230e-02 -3.329999148845672607e-01 1.449956595897674561e-01 -1.473414748907089233e-01 -2.475214749574661255e-01 3.914426639676094055e-02 -9.368441253900527954e-02 1.890838742256164551e-01 -6.652054842561483383e-03 1.973673142492771149e-02 -1.244575455784797668e-01 1.574023216962814331e-01 2.141289561986923218e-01 -2.425349317491054535e-02 2.781344354152679443e-01 -2.226764410734176636e-01 -6.063049286603927612e-02 -1.651054769754409790e-01 4.920645058155059814e-02 -2.820631861686706543e-01 8.071290701627731323e-02
-1.119780987501144409e-01 -4.227226600050926208e-02 1.115458365529775620e-02 -5.233176797628402710e-02 -2.223501950502395630e-01 1.018755957484245300e-01 -2.252345979213714600e-01 3.163813427090644836e-02 1.745081245899200439e-01 -2.125431001186370850e-01 -1.416997611522674561e-01 7.228907197713851929e-02 -3.217871785163879395e-01 -1.223093196749687195e-01 -3.022439479827880859e-01 1.799305975437164307e-01 -2.271464467048645020e-02 -1.607468351721763611e-02 1.872284859418869019e-01 -9.526277333498001099e-02 2.173290103673934937e-01 -8.566608279943466187e-02 1.562703400850296021e-01 2.190377563238143921e-01 1.225198879837989807e-01 1.462991088628768921e-01 2.938522994518280029e-01 3.256224691867828369e-01 -1.072474494576454163e-01 5.706759169697761536e-02 -1.985200345516204834e-01 -2.706671655178070068e-01
-2.689047455787658691e-01 2.646480500698089600e-01 3.129279315471649170e-01 -2.215339243412017822e-01 -1.061320006847381592e-01 -1.606747135519981384e-02 1.848155260086059570e-01 -3.073110878467559814e-01 -9.881437569856643677e-02 3.598645329475402832e-03 -8.936594240367412567e-03 1.690651774406433105e-01 -1.230651065707206726e-01 -4.838602617383003235e-02 -1.025518104434013367e-01 -8.884098380804061890e-02 1.434120237827301025e-01 1.097359880805015564e-01 1.506506949663162231e-01 -1.047957837581634521e-01 7.444164901971817017e-02 -4.467372298240661621e-01 2.582158744335174561e-01 1.326541602611541748e-01 1.760317981243133545e-01 1.560578644275665283e-01 1.434814780950546265e-01 -4.081408306956291199e-02 3.822793066501617432e-02 -2.205994576215744019e-01 -1.129372417926788330e-01 6.797428242862224579e-03
2.099385708570480347e-01 4.519815742969512939e-02 1.069023087620735168e-01 8.270783722400665283e-02 -3.550873324275016785e-02 4.948387667536735535e-02 -2.773350290954113007e-02 -3.391286432743072510e-01 -9.436466544866561890e-02 8.219939470291137695e-02 -3.085589408874511719e-01 8.362194150686264038e-02 -3.304189145565032959e-01 1.161740049719810486e-01 1.168738007545471191e-01 -2.585232257843017578e-02 -2.126317918300628662e-01 1.690067648887634277e-01 1.278392225503921509e-01 -1.680824756622314453e-01 2.885410748422145844e-02 -2.357146739959716797e-01 -9.030693024396896362e-02 7.956296950578689575e-02 -1.588292270898818970e-01 3.790991902351379395e-01 -1.561787277460098267e-01 -2.245259433984756470e-01 2.225192487239837646e-01 -4.068042337894439697e-02 -2.728064060211181641e-01 -5.171283334493637085e-02
2.618507109582424164e-02 -1.395291388034820557e-01 4.375962913036346436e-02 -5.684143304824829102e-02 -2.754837088286876678e-02 3.361918032169342041e-01 -6.378936022520065308e-02 -2.252333462238311768e-01 -3.949869796633720398e-02 -1.059794202446937561e-01 -8.433963358402252197e-02 -3.765400871634483337e-02 -1.521653085947036743e-01 2.516547739505767822e-01 -3.348298966884613037e-01 -1.595761179924011230e-01 -3.296291828155517578e-02 1.593314707279205322e-01 2.073225006461143494e-02 -2.640108168125152588e-01 2.022644728422164917e-01 -2.161126118153333664e-03 -1.370384125038981438e-04 2.099500596523284912e-01 -4.288513585925102234e-02 4.101323783397674561e-01 -7.113398611545562744e-02 -4.785972833633422852e-02 -2.800649106502532959e-01 -3.214301168918609619e-02 1.015036702156066895e-01 -3.346104323863983154e-01
-1.863447949290275574e-03 -1.425808072090148926e-01 9.456293284893035889e-02 -1.011710166931152344e-01 1.066792905330657959e-01 2.407004982233047485e-01 -5.777649953961372375e-02 -2.703929543495178223e-01 -2.201087027788162231e-01 -6.892105191946029663e-02 -1.672023087739944458e-01 1.399559676647186279e-01 -2.849978804588317871e-01 -2.554328441619873047e-01 3.003669679164886475e-01 -3.837157487869262695e-01 -9.392403066158294678e-02 1.287916302680969238e-01 3.576256036758422852e-01 4.643633589148521423e-02 1.017006579786539078e-03 -3.208519220352172852e-01 9.272718429565429688e-02 3.443929180502891541e-02 -1.332311481237411499e-01 -7.343494892120361328e-02 1.306047197431325912e-03 7.182372361421585083e-02 -4.544716700911521912e-02 1.729591339826583862e-01 -3.914115205407142639e-02 6.551483646035194397e-03
3.451650142669677734e-01 -1.986512988805770874e-01 1.166300922632217407e-01 -3.449499905109405518e-01 -2.331449687480926514e-01 2.205349504947662354e-01 -2.214230597019195557e-01 -2.552803754806518555e-01 1.672463119029998779e-01 -2.834375798702239990e-01 4.252456501126289368e-02 -1.151969656348228455e-01 -3.330462276935577393e-01 -3.051856718957424164e-02 1.215484067797660828e-01 -1.069683283567428589e-01 8.677922934293746948e-02 2.096812427043914795e-01 1.684813350439071655e-01 -5.826243385672569275e-02 -1.055608391761779785e-01 -1.177524328231811523e-01 -1.237892452627420425e-02 7.470956444740295410e-02 -2.343802303075790405e-01 8.095365762710571289e-02 -7.175709307193756104e-02 -1.713412553071975708e-01 -4.410295560956001282e-02 -9.328740090131759644e-02 -9.451387077569961548e-02 -2.381298318505287170e-02
-1.941101551055908203e-01 -9.513663500547409058e-02 -3.129777312278747559e-02 -2.571041285991668701e-01 -1.848487257957458496e-01 3.183312714099884033e-01 6.825277954339981079e-02 -1.201464831829071045e-01 -7.744028419256210327e-02 -1.635007262229919434e-01 1.647447049617767334e-01 1.774182319641113281e-01 -2.411582618951797485e-01 5.516925454139709473e-02 5.779857281595468521e-03 -3.465110436081886292e-02 1.604457572102546692e-02 1.223125979304313660e-01 7.457140088081359863e-02 2.016501277685165405e-01 2.826684713363647461e-01 -3.837558329105377197e-01 -4.978635162115097046e-02 2.968949973583221436e-01 -2.516272105276584625e-02 -3.636262565851211548e-02 1.194700449705123901e-01 1.230979338288307190e-02 3.201543986797332764e-01 -1.573390960693359375e-01 -1.540627516806125641e-02 -2.338792979717254639e-01
-4.674973338842391968e-02 1.879173330962657928e-02 2.018767297267913818e-01 -1.757833212614059448e-01 -2.661325037479400635e-01 2.089199870824813843e-01 -1.303101051598787308e-02 -2.107886970043182373e-01 2.148755043745040894e-01 -3.431577086448669434e-01 -2.258223248645663261e-03 1.713085770606994629e-01 -9.694778919219970703e-02 9.940125793218612671e-02 -1.038572266697883606e-01 -8.939990401268005371e-02 3.150140643119812012e-01 -1.302289869636297226e-02 -1.584329456090927124e-01 -2.126747369766235352e-01 -7.850337773561477661e-03 -4.584349095821380615e-01 1.177023872733116150e-01 1.528346240520477295e-01 1.762040406465530396e-01 -1.601733267307281494e-02 3.574724122881889343e-02 -2.280213534832000732e-01 6.495113670825958252e-02 -1.155303567647933960e-01 6.675323098897933960e-02 1.078126430511474609e-01
7.443257421255111694e-02 3.197674639523029327e-03 2.708934545516967773e-01 -1.056359857320785522e-01 -2.378587275743484497e-01 -1.621768474578857422e-01 1.108988970518112183e-01 -6.555183976888656616e-02 -1.189969554543495178e-01 3.702707588672637939e-02 -2.020660638809204102e-01 2.018828243017196655e-01 -4.623251557350158691e-01 2.592658102512359619e-01 -1.010539755225181580e-01 -8.434569463133811951e-03 4.637832194566726685e-02 -6.175960600376129150e-02 8.812334388494491577e-03 -2.648299559950828552e-02 -1.619429327547550201e-02 -3.337494432926177979e-01 1.922414898872375488e-01 1.470805406570434570e-01 9.427799284458160400e-02 3.335926234722137451e-01 3.208658471703529358e-02 1.839571446180343628e-02 2.353327872697263956e-04 -1.575683504343032837e-01 6.907280534505844116e-02 -3.065040111541748047e-01
-3.718389198184013367e-02 8.708983659744262695e-02 1.570932120084762573e-01 -2.629404366016387939e-01 1.429625321179628372e-02 4.851655662059783936e-01 -3.375018239021301270e-01 -2.823996841907501221e-01 2.438730187714099884e-02 -1.213170811533927917e-01 8.122603595256805420e-02 2.743298709392547607e-01 -5.279548838734626770e-02 -1.933474242687225342e-01 1.512121688574552536e-02 -8.856918662786483765e-02 -5.051661282777786255e-02 8.669809252023696899e-02 3.012014329433441162e-01 -1.575330793857574463e-01 1.049428507685661316e-01 -2.246622741222381592e-01 1.095445752143859863e-01 4.102078452706336975e-02 2.470014691352844238e-01 5.287493392825126648e-02 2.087343633174896240e-01 5.985503271222114563e-02 3.764496371150016785e-02 2.465422824025154114e-02 -8.931264281272888184e-02 2.868314646184444427e-02
-1.343905460089445114e-02 3.942648321390151978e-02 -5.957761034369468689e-02 -1.949741840362548828e-01 1.541254110634326935e-02 -1.366870105266571045e-01 -2.823574468493461609e-02 -4.989747330546379089e-02 3.283967971801757812e-01 7.497251033782958984e-02 -8.309099823236465454e-02 3.728953003883361816e-01 -3.496921658515930176e-01 -1.583320349454879761e-01 -9.483195096254348755e-02 1.402596235275268555e-01 7.799769192934036255e-02 3.090125620365142822e-01 3.145767748355865479e-01 1.269410252571105957e-01 2.778880596160888672e-01 -1.994126588106155396e-01 8.880272507667541504e-03 1.154000312089920044e-01 1.660623252391815186e-01 2.594960331916809082e-01 -6.713385879993438721e-02 -4.063593968749046326e-02 1.753537505865097046e-01 8.750823140144348145e-02 3.142574429512023926e-02 -1.075052469968795776e-01
2.074760347604751587e-01 -1.303431242704391479e-01 3.004609048366546631e-01 -8.959938585758209229e-02 -3.879644349217414856e-02 3.677070513367652893e-02 -2.039145976305007935e-01 -3.581124246120452881e-01 -5.209286883473396301e-02 -4.795598238706588745e-02 1.803670674562454224e-01 2.898184359073638916e-01 -2.743725478649139404e-01 8.277312666177749634e-02 -1.245685368776321411e-01 8.742476254701614380e-02 1.385260969400405884e-01 1.767138093709945679e-01 -1.009290665388107300e-01 4.658624902367591858e-02 4.506973922252655029e-02 -2.406497299671173096e-01 3.635867238044738770e-01 1.365074515342712402e-01 2.751852273941040039e-01 -6.320760399103164673e-02 -1.333047747611999512e-01 1.132879927754402161e-01 -1.153738275170326233e-01 -4.358546063303947449e-02 -1.693391352891921997e-01 -1.199327036738395691e-01
4.417799413204193115e-02 -1.044225022196769714e-01 1.690846383571624756e-01 1.315137147903442383e-01 -2.015870660543441772e-01 -5.684965848922729492e-02 5.466622114181518555e-02 -2.456080913543701172e-01 -1.512212455272674561e-01 -1.651321500539779663e-01 -8.121112361550331116e-03 -5.667842179536819458e-02 -3.263239264488220215e-01 6.333781778812408447e-02 -1.766849756240844727e-01 -3.962394893169403076e-01 -7.965348660945892334e-02 3.204877972602844238e-01 1.850853860378265381e-01 -1.006242930889129639e-01 3.121556341648101807e-01 -2.359726727008819580e-01 1.783417910337448120e-01 1.164079606533050537e-01 1.131880879402160645e-01 1.576679050922393799e-01 2.354533523321151733e-01 -2.718281745910644531e-02 1.038597598671913147e-01 -1.557662487030029297e-01 -2.882545068860054016e-02 -1.708757132291793823e-02
2.145011723041534424e-01 -1.421407312154769897e-01 1.227889135479927063e-01 1.597521640360355377e-02 -1.334708333015441895e-01 -4.436087608337402344e-02 7.240983098745346069e-02 1.464278902858495712e-02 8.339932560920715332e-02 1.261744052171707153e-01 1.286568343639373779e-01 3.243041932582855225e-01 -4.846957325935363770e-02 1.453307271003723145e-01 -4.306026920676231384e-02 4.708174616098403931e-02 1.875794529914855957e-01 1.509532034397125244e-01 3.939732611179351807e-01 -8.754157274961471558e-02 1.552565544843673706e-01 -4.365635216236114502e-01 9.877516329288482666e-02 3.711356967687606812e-02 1.194240245968103409e-02 1.046998947858810425e-01 5.480807740241289139e-03 3.152086436748504639e-01 -2.251921147108078003e-01 1.337074935436248779e-01 -2.275340259075164795e-01 -2.086641341447830200e-01
-3.520872443914413452e-02 -6.201246008276939392e-02 -2.928352169692516327e-02 5.634630098938941956e-03 1.911047995090484619e-01 2.885150015354156494e-01 -7.074896991252899170e-02 -2.930291295051574707e-01 1.306475549936294556e-01 -7.315964251756668091e-02 1.813497096300125122e-01 2.651534676551818848e-01 -1.445143520832061768e-01 2.727321349084377289e-02 1.526233851909637451e-01 -2.671650052070617676e-01 -2.147122919559478760e-01 3.769259750843048096e-01 2.677771151065826416e-01 -2.961863391101360321e-02 -1.052999123930931091e-01 -1.539251506328582764e-01 4.618141427636146545e-02 -3.450119635090231895e-03 -1.011893972754478455e-01 3.253027200698852539e-01 9.752149879932403564e-02 1.484865844249725342e-01 -7.549145072698593140e-02 2.287113964557647705e-01 -1.907491683959960938e-01 4.222166538238525391e-02
-6.286761164665222168e-02 -4.676721617579460144e-02 7.456965744495391846e-02 -3.469875827431678772e-02 3.492963686585426331e-02 -1.944475769996643066e-01 -2.848075628280639648e-01 -3.379699289798736572e-01 3.715246170759201050e-02 -1.687047481536865234e-01 -1.574035435914993286e-01 -6.354724057018756866e-03 -1.434027124196290970e-02 -1.784205995500087738e-02 -1.894975155591964722e-01 6.288144737482070923e-02 8.690975606441497803e-02 1.778596192598342896e-01 1.872417330741882324e-01 2.299506664276123047e-01 -9.144144132733345032e-03 -1.459759622812271118e-01 1.296120230108499527e-02 1.413174867630004883e-01 5.036997422575950623e-02 3.774677217006683350e-01 1.393292099237442017e-01 -9.645263664424419403e-03 -1.901168078184127808e-01 1.462089419364929199e-01 -7.418136298656463623e-02 -5.113484859466552734e-01
-1.579924225807189941e-01 -2.725427448749542236e-01 2.110739052295684814e-01 -1.792963780462741852e-02 5.404334142804145813e-02 -1.758886426687240601e-01 -4.306122064590454102e-01 -1.868795156478881836e-01 -2.198814302682876587e-01 -8.878032863140106201e-02 -1.853381842374801636e-01 5.211306270211935043e-03 -1.967071443796157837e-01 -2.332360893487930298e-01 -8.492568880319595337e-02 -3.969090431928634644e-02 2.095463275909423828e-01 1.188300102949142456e-01 4.232060164213180542e-02 2.619297243654727936e-02 1.387269794940948486e-01 -2.616963982582092285e-01 -8.339961990714073181e-03 2.956095337867736816e-01 1.564626097679138184e-01 1.892703771591186523e-01 7.571019232273101807e-02 -2.695378363132476807e-01 4.320230707526206970e-02 1.801116578280925751e-02 -1.551561951637268066e-01 -9.244616329669952393e-02
1.220236793160438538e-01 1.436649411916732788e-01 3.190629184246063232e-01 5.741424486041069031e-02 -3.617465496063232422e-02 2.113242149353027344e-01 -2.035578489303588867e-01 -3.585736453533172607e-01 -1.689270436763763428e-01 -1.665963828563690186e-01 -2.650548517704010010e-01 3.118069171905517578e-01 -8.923748135566711426e-02 -1.100119482725858688e-02 -6.503380835056304932e-02 8.783406019210815430e-02 1.798435300588607788e-01 2.806800045073032379e-02 1.776330620050430298e-01 1.951425671577453613e-01 -1.159272342920303345e-01 -2.645745575428009033e-01 3.775000944733619690e-02 -6.504582613706588745e-02 2.963239550590515137e-01 1.906410008668899536e-01 2.171261459589004517e-01 -1.038866266608238220e-01 -8.680792897939682007e-02 -2.986087277531623840e-02 -1.169361174106597900e-01 -5.957224220037460327e-02
-9.662955254316329956e-02 6.704209744930267334e-02 1.867404431104660034e-01 -1.841946691274642944e-01 9.751787036657333374e-02 1.836687624454498291e-01 -4.457329958677291870e-02 -3.459309041500091553e-01 -1.005423292517662048e-01 1.331583112478256226e-01 7.911603152751922607e-02 1.869474947452545166e-01 -9.607178717851638794e-02 4.600791260600090027e-02 -4.524171724915504456e-02 -2.022742629051208496e-01 9.857566654682159424e-02 -3.270312771201133728e-02 1.712419688701629639e-01 -3.992369174957275391e-01 -7.089129090309143066e-02 -3.732306957244873047e-01 -7.227646652609109879e-03 5.051734298467636108e-02 9.229960292577743530e-02 1.480596959590911865e-01 4.843824729323387146e-02 2.358303815126419067e-01 6.532576680183410645e-02 -3.216651082038879395e-01 -2.894325852394104004e-01 -5.263807624578475952e-02
1.384121477603912354e-01 1.798849403858184814e-01 -9.356589056551456451e-03 -1.815658658742904663e-01 3.433754295110702515e-02 6.899188458919525146e-02 -4.494320973753929138e-02 -1.401519030332565308e-01 -2.252243831753730774e-02 -1.746416091918945312e-01 -4.956978932023048401e-02 -1.877407170832157135e-02 -1.527263224124908447e-01 -1.507889628410339355e-01 1.323517560958862305e-01 -2.962452173233032227e-01 6.251750141382217407e-02 1.172783374786376953e-01 1.262683272361755371e-01 -4.097763597965240479e-01 -4.439248889684677124e-02 -3.661784231662750244e-01 2.006701976060867310e-01 -2.217113524675369263e-01 1.590676605701446533e-01 1.966817378997802734e-01 1.963956803083419800e-01 1.265814178623259068e-03 -5.619512125849723816e-02 -2.721620798110961914e-01 -2.599714882671833038e-02 -3.085464239120483398e-01
-2.136158496141433716e-01 2.694391272962093353e-02 2.264004647731781006e-01 -5.899232625961303711e-02 1.720794141292572021e-01 3.258902132511138916e-01 -3.194090425968170166e-01 -3.266684114933013916e-01 -6.939347367733716965e-03 -4.208707436919212341e-02 -8.201045542955398560e-02 -1.437965780496597290e-01 -1.445765346288681030e-01 1.643616110086441040e-01 -2.745448648929595947e-01 -1.067810580134391785e-01 -7.251556217670440674e-02 1.544817537069320679e-01 3.685814142227172852e-01 -1.902595609426498413e-01 8.316858857870101929e-02 2.646159939467906952e-02 8.176593482494354248e-02 7.080325484275817871e-02 1.144287437200546265e-01 2.579701840877532959e-01 1.862232089042663574e-01 3.114936873316764832e-02 -2.191803790628910065e-02 -9.757814928889274597e-03 -3.056025877594947815e-02 -2.305355072021484375e-01
2.458445280790328979e-01 5.922223627567291260e-02 -9.154018014669418335e-03 -1.836899369955062866e-01 -6.330338865518569946e-02 -8.198094367980957031e-02 -6.234436109662055969e-02 -1.781723052263259888e-01 -2.168051665648818016e-03 -8.871284872293472290e-02 -2.161275744438171387e-01 4.173514544963836670e-01 -1.611809134483337402e-01 -1.727788448333740234e-01 -3.696542605757713318e-02 2.591353375464677811e-03 9.152053296566009521e-02 2.887544333934783936e-01 2.609162926673889160e-01 -8.794806897640228271e-03 4.020139276981353760e-01 -1.018475741147994995e-02 5.728595703840255737e-02 3.593846037983894348e-02 2.607024610042572021e-01 1.845780909061431885e-01 3.864997997879981995e-02 -2.691518664360046387e-01 -1.363197267055511475e-01 1.478536128997802734e-01 -1.161604821681976318e-01 1.174033209681510925e-01
-3.436039090156555176e-01 1.689470373094081879e-03 -1.114865392446517944e-01 -1.927767395973205566e-01 3.479431942105293274e-02 -1.912505924701690674e-01 -2.350927889347076416e-01 -1.919641643762588501e-01 1.335376501083374023e-01 -3.194138407707214355e-01 -6.247106567025184631e-02 4.359150230884552002e-01 -1.136904954910278320e-01 4.888731986284255981e-02 -1.553993672132492065e-01 -1.262082308530807495e-01 1.288675367832183838e-01 3.174582123756408691e-01 2.227411717176437378e-01 -9.012334048748016357e-02 8.957511931657791138e-02 -1.579921990633010864e-01 -4.310797434300184250e-03 -2.979007735848426819e-02 3.262832760810852051e-02 1.955846250057220459e-01 6.523231416940689087e-02 1.027312129735946655e-01 -2.339610457420349121e-01 7.648371160030364990e-02 -3.719062358140945435e-02 9.027000516653060913e-02
2.857995629310607910e-01 -3.318610191345214844e-01 1.450616419315338135e-01 3.135487670078873634e-03 -1.733462065458297729e-01 2.874103486537933350e-01 -1.249249354004859924e-01 -1.572798490524291992e-01 -2.569214105606079102e-01 1.301849819719791412e-02 -1.684507578611373901e-01 1.729085445404052734e-01 -2.519758045673370361e-01 1.856468804180622101e-02 1.289345975965261459e-02 -1.012336015701293945e-01 2.007751762866973877e-01 -7.974725961685180664e-02 1.955148577690124512e-01 -8.104433119297027588e-02 -7.518009841442108154e-02 -1.333218812942504883e-01 1.203751266002655029e-01 2.193659543991088867e-01 -1.652333736419677734e-01 3.491227030754089355e-01 -2.405929565429687500e-01 -1.456087976694107056e-01 -1.343852728605270386e-01 7.106609642505645752e-02 -5.612954869866371155e-02 -5.828053504228591919e-02
2.802106142044067383e-01 -1.322667747735977173e-01 2.665273547172546387e-01 -2.272213846445083618e-01 -2.712340652942657471e-02 2.587185502052307129e-01 -3.030040301382541656e-02 -5.179925262928009033e-02 6.995395570993423462e-02 -3.324339985847473145e-01 -1.203415691852569580e-01 -2.765865623950958252e-02 -3.175607919692993164e-01 -2.700799703598022461e-01 1.257332265377044678e-01 4.784326255321502686e-02 9.801297634840011597e-02 8.544111996889114380e-02 9.165037423372268677e-02 -1.969413459300994873e-01 7.862561941146850586e-02 -1.902834922075271606e-01 -8.539892733097076416e-02 -1.142566278576850891e-01 2.585595846176147461e-02 2.652252316474914551e-01 -9.392730891704559326e-02 1.392391920089721680e-01 1.460572630167007446e-01 -3.044395335018634796e-02 -2.679730653762817383e-01 -2.595925927162170410e-01
-8.838359266519546509e-02 -1.051898002624511719e-01 3.883064538240432739e-02 1.905372925102710724e-02 -5.059778317809104919e-02 3.632901906967163086e-01 -2.080181539058685303e-01 -1.700243949890136719e-01 2.457176335155963898e-02 -1.881123036146163940e-01 -2.891027182340621948e-02 -4.081540927290916443e-02 -1.456597447395324707e-01 1.551312357187271118e-01 -2.459788769483566284e-01 -2.748337686061859131e-01 2.752371877431869507e-02 5.290634557604789734e-02 7.718724757432937622e-02 -1.127273589372634888e-01 2.765303254127502441e-01 -3.579418733716011047e-02 -2.632711455225944519e-02 2.916954457759857178e-01 5.818775389343500137e-04 2.755705118179321289e-01 -6.543731689453125000e-02 1.467776447534561157e-01 -1.486927568912506104e-01 6.133923679590225220e-02 1.483380049467086792e-01 -4.661830365657806396e-01
-8.825478143990039825e-03 8.956231921911239624e-02 2.044790983200073242e-01 -2.095738798379898071e-01 9.867962449789047241e-02 -5.028255656361579895e-02 -4.667413234710693359e-02 -1.718556433916091919e-01 -5.574495065957307816e-03 -2.052125707268714905e-02 9.799537807703018188e-02 1.268039494752883911e-01 -3.082732856273651123e-01 9.576223790645599365e-02 -7.508911192417144775e-02 -1.965079642832279205e-02 -1.801344305276870728e-01 2.286397367715835571e-01 2.045082747936248779e-01 -3.743308782577514648e-02 -6.310351192951202393e-02 -3.998329639434814453e-01 5.152698755264282227e-01 1.568625420331954956e-01 4.474729672074317932e-02 2.372753769159317017e-01 -9.733545035123825073e-02 -1.460191011428833008e-01 1.030613109469413757e-01 -6.135838571935892105e-03 -1.519234031438827515e-01 -1.451983451843261719e-01
-1.510520428419113159e-01 -3.353624641895294189e-01 7.658196985721588135e-02 -8.648834377527236938e-02 8.882935345172882080e-02 -1.401380300521850586e-01 -3.025974333286285400e-01 -1.923425197601318359e-01 -2.223796397447586060e-01 4.746421705931425095e-03 -1.380186825990676880e-01 6.522636115550994873e-02 -1.616678982973098755e-01 -2.003433704376220703e-01 -1.174583137035369873e-01 3.441464900970458984e-02 1.288227140903472900e-01 1.726521104574203491e-01 2.220256477594375610e-01 7.886769622564315796e-02 1.137276738882064819e-01 -3.761407732963562012e-01 -1.044012755155563354e-01 3.151867091655731201e-01 2.069720253348350525e-02 1.015764549374580383e-01 5.000382661819458008e-02 -2.810166776180267334e-01 3.399591147899627686e-02 1.563607454299926758e-01 -2.119549512863159180e-01 -1.091904118657112122e-01
5.487171467393636703e-03 6.257067620754241943e-02 5.909738317131996155e-02 -1.128096058964729309e-01 -2.104407250881195068e-01 1.269300282001495361e-01 -1.023927778005599976e-01 -2.993038892745971680e-01 1.530467867851257324e-01 1.512485835701227188e-02 -5.172256380319595337e-02 1.860375404357910156e-01 -2.189281582832336426e-01 -2.148722857236862183e-01 -2.668933272361755371e-01 4.850037023425102234e-02 4.660490434616804123e-03 1.616790704429149628e-02 9.726141393184661865e-02 1.075085178017616272e-01 2.327082008123397827e-01 -2.966104447841644287e-01 -1.623414754867553711e-01 7.805379480123519897e-02 1.488770097494125366e-01 1.531330645084381104e-01 9.400154650211334229e-02 -1.591021716594696045e-01 -4.986800625920295715e-02 -3.935182392597198486e-01 2.502101957798004150e-01 -3.084800839424133301e-01
1.232731640338897705e-01 -8.247140794992446899e-03 -2.741848528385162354e-01 -6.695561110973358154e-02 -7.391849905252456665e-02 1.725937724113464355e-01 -1.619617789983749390e-01 -2.542998194694519043e-01 3.082356601953506470e-02 6.467358022928237915e-02 6.336262822151184082e-02 -4.062178358435630798e-02 -1.352871209383010864e-01 -2.264318317174911499e-01 -1.802526712417602539e-01 -8.876498788595199585e-02 -1.680363863706588745e-01 -1.255463156849145889e-02 1.894712299108505249e-01 -5.424920842051506042e-02 3.821589052677154541e-01 -4.686590433120727539e-01 4.014447703957557678e-02 -8.615811169147491455e-02 1.530173569917678833e-01 1.087198480963706970e-01 2.925919294357299805e-01 -1.135161593556404114e-01 -3.460689261555671692e-02 4.596791043877601624e-02 7.314560562372207642e-02 -2.717204689979553223e-01
-5.801164731383323669e-02 -5.287123471498489380e-02 1.216011419892311096e-01 -1.101914271712303162e-01 1.059481129050254822e-01 5.666377954185009003e-03 1.167171820998191833e-01 -2.060149461030960083e-01 -1.813910305500030518e-01 -1.284396797418594360e-01 1.446465104818344116e-01 -4.253083094954490662e-02 -4.752210676670074463e-01 -1.391077935695648193e-01 -9.427683800458908081e-02 -2.511399686336517334e-01 -2.122536487877368927e-02 7.315207272768020630e-02 2.330317050218582153e-01 -5.134311318397521973e-02 -1.852172054350376129e-02 -3.924334645271301270e-01 3.229043185710906982e-01 3.024267852306365967e-01 -2.821693755686283112e-02 1.117458343505859375e-01 -4.872540943324565887e-03 -2.200980782508850098e-01 1.436554938554763794e-01 2.363377064466476440e-02 1.186363622546195984e-01 2.176429145038127899e-02
7.411496341228485107e-02 -2.923083305358886719e-01 -1.777665317058563232e-01 -5.053547024726867676e-02 2.030315622687339783e-02 1.559291183948516846e-01 -1.837978512048721313e-01 -1.289550811052322388e-01 -3.982637226581573486e-01 9.841491468250751495e-03 1.705333143472671509e-01 -7.530901581048965454e-03 -2.553679049015045166e-01 -3.776971623301506042e-02 -3.640678226947784424e-01 -1.980113983154296875e-01 -1.268944293260574341e-01 2.666676640510559082e-01 2.321043610572814941e-01 -2.539139613509178162e-02 -1.031631976366043091e-01 -2.661506235599517822e-01 -6.912425160408020020e-02 2.001188546419143677e-01 1.406151503324508667e-01 1.415630131959915161e-01 6.918519735336303711e-02 -1.220989748835563660e-01 -1.956115663051605225e-01 -4.702198132872581482e-02 -7.370518147945404053e-02 8.830191567540168762e-03
4.620591178536415100e-02 2.393606752157211304e-01 1.501479446887969971e-01 -2.212141603231430054e-01 -4.830598086118698120e-02 6.865090876817703247e-02 -1.798250973224639893e-01 -1.240671575069427490e-01 -5.026512742042541504e-01 -2.228520661592483521e-01 3.927957639098167419e-02 9.880004823207855225e-02 -1.658842414617538452e-01 2.835842221975326538e-02 -8.427563309669494629e-02 -2.104707807302474976e-01 4.482847824692726135e-02 1.950531750917434692e-01 7.160155568271875381e-03 2.401104718446731567e-01 8.735355734825134277e-02 -2.415757179260253906e-01 -1.682803779840469360e-01 1.273830085992813110e-01 2.898195758461952209e-02 3.591753542423248291e-01 -1.387925893068313599e-01 1.037561595439910889e-01 -1.555146127939224243e-01 -4.438485950231552124e-03 9.885045886039733887e-02 -1.371933370828628540e-01
2.741832435131072998e-01 -5.765528976917266846e-02 1.783728599548339844e-01 1.051984354853630066e-01 3.913990408182144165e-02 1.035965383052825928e-01 -3.698060512542724609e-01 -2.576483488082885742e-01 8.415329270064830780e-03 -1.316106170415878296e-01 3.847511112689971924e-02 1.081597581505775452e-01 2.130752801895141602e-02 -1.665521860122680664e-01 2.697702348232269287e-01 4.013653472065925598e-02 1.683183312416076660e-01 1.883606463670730591e-01 1.379595398902893066e-01 -5.854594707489013672e-02 2.464512288570404053e-01 -2.063810527324676514e-01 3.703948482871055603e-02 -1.065782532095909119e-01 2.625331748276948929e-03 2.962308228015899658e-01 2.439610660076141357e-01 -9.203977137804031372e-02 -4.094599932432174683e-02 -2.848058193922042847e-02 -2.919891476631164551e-01 -2.902313172817230225e-01
1.094503104686737061e-01 9.658736176788806915e-03 -1.010017693042755127e-01 -1.344366967678070068e-01 -1.125574111938476562e-01 2.204122841358184814e-01 6.947629898786544800e-02 -1.783947050571441650e-01 -3.023884594440460205e-01 -3.453402519226074219e-01 8.332294225692749023e-02 1.521503366529941559e-02 -2.014159262180328369e-01 -1.527370326220989227e-02 -3.295632600784301758e-01 -3.095028689131140709e-03 1.143999397754669189e-01 1.368886828422546387e-01 2.324488013982772827e-01 1.440616697072982788e-01 5.166389420628547668e-02 -1.904708296060562134e-01 -1.064356714487075806e-01 2.075198590755462646e-01 1.617625951766967773e-01 4.896821975708007812e-01 -1.167672406882047653e-02 1.635571867227554321e-01 9.679920971393585205e-03 -3.949137032032012939e-02 -1.489737886004149914e-03 -1.543984632007777691e-03
3.084913082420825958e-02 1.288788765668869019e-01 -2.953193616122007370e-03 -2.232390046119689941e-01 6.184367462992668152e-02 1.903520822525024414e-01 -2.593504786491394043e-01 -9.740015864372253418e-02 1.700298637151718140e-01 -3.285637497901916504e-01 -2.046422511339187622e-01 4.181819036602973938e-02 -2.118595130741596222e-02 -3.334399685263633728e-02 -2.535312063992023468e-02 2.181350439786911011e-01 9.016967564821243286e-02 2.540036439895629883e-01 2.393778711557388306e-01 3.472280502319335938e-02 1.009320002049207687e-02 -2.407597452402114868e-01 2.399982064962387085e-01 4.719091579318046570e-02 8.617715537548065186e-02 3.322927653789520264e-01 9.145928919315338135e-02 -3.801434487104415894e-02 2.510417066514492035e-02 -2.516917884349822998e-01 -3.341628015041351318e-01 -1.821005195379257202e-01
-1.596988588571548462e-01 -4.011849686503410339e-02 -1.886429339647293091e-01 -1.109105199575424194e-01 -3.328460454940795898e-01 -3.583149909973144531e-01 -2.935876250267028809e-01 -9.247720986604690552e-02 3.222243115305900574e-02 -2.743280231952667236e-01 -1.506207287311553955e-01 3.083125948905944824e-01 -2.457398325204849243e-01 -8.292760699987411499e-02 -8.720518648624420166e-02 3.743342682719230652e-02 -4.055174067616462708e-02 1.411191970109939575e-01 4.502183571457862854e-02 5.340255447663366795e-04 1.930853575468063354e-01 -1.323391199111938477e-01 2.553412877023220062e-02 1.293036937713623047e-01 1.218967363238334656e-01 4.015913009643554688e-01 6.809765845537185669e-02 1.047434881329536438e-01 -1.204330995678901672e-01 -1.681913249194622040e-02 -1.270806193351745605e-01 4.833709448575973511e-02
1.201919540762901306e-01 1.043963879346847534e-01 -1.990788429975509644e-01 -2.912372648715972900e-01 -1.464031189680099487e-01 3.469414114952087402e-01 7.728297263383865356e-02 -1.323070228099822998e-01 -3.268977403640747070e-01 -1.462056189775466919e-01 8.834272623062133789e-02 9.913227707147598267e-02 -1.211682781577110291e-01 3.728240728378295898e-02 -2.121723294258117676e-01 -3.457649797201156616e-02 2.676646225154399872e-02 1.679726541042327881e-01 1.651839017868041992e-01 9.684743732213973999e-02 1.828218251466751099e-01 -1.303347349166870117e-01 -2.337473034858703613e-01 3.955752775073051453e-02 9.976424276828765869e-02 5.114299654960632324e-01 -7.644845545291900635e-02 8.965796977281570435e-02 -9.013220667839050293e-02 4.500982910394668579e-02 -4.332607612013816833e-02 -8.447644859552383423e-02
5.387432128190994263e-02 1.116715744137763977e-02 -6.608003377914428711e-02 -6.239433214068412781e-02 8.091175556182861328e-02 1.771367043256759644e-01 -2.215988636016845703e-01 -1.838306039571762085e-01 3.188385069370269775e-01 3.397363796830177307e-02 -1.994129270315170288e-01 1.858570873737335205e-01 -2.794163301587104797e-02 -1.796746551990509033e-01 -2.292498350143432617e-01 -9.842559695243835449e-02 -1.003586873412132263e-02 6.581535190343856812e-02 1.969172060489654541e-02 -1.036135628819465637e-01 3.461962193250656128e-02 -3.790174424648284912e-01 -7.443912327289581299e-02 7.505049556493759155e-02 2.509800195693969727e-01 1.817125678062438965e-01 1.014076024293899536e-01 -1.945580244064331055e-01 -2.293117791414260864e-01 -3.308729231357574463e-01 -2.566375434398651123e-01 -2.276162952184677124e-01
4.135149344801902771e-02 -5.338358879089355469e-02 -1.464962214231491089e-01 -2.974537387490272522e-02 -1.192896738648414612e-01 -1.633122414350509644e-01 -1.938399523496627808e-01 -2.950238883495330811e-01 -8.981767296791076660e-02 -6.556560844182968140e-02 -1.757132261991500854e-01 2.160858362913131714e-01 1.721627712249755859e-01 -1.517922282218933105e-01 -2.953702211380004883e-01 -2.464776337146759033e-01 8.477988839149475098e-02 -5.415924359112977982e-03 1.124588847160339355e-01 -9.952090680599212646e-02 3.098170757293701172e-01 -2.469159662723541260e-01 1.197594702243804932e-01 1.858999282121658325e-01 -1.005737483501434326e-02 2.967905104160308838e-01 -2.346549481153488159e-01 5.184277519583702087e-02 -2.400306016206741333e-01 1.811548024415969849e-01 -1.985716819763183594e-01 -7.448503375053405762e-02
-1.274114698171615601e-01 -1.839994043111801147e-01 1.444258987903594971e-01 8.520932868123054504e-03 2.849968336522579193e-02 5.860351771116256714e-02 1.442175954580307007e-01 -2.961921095848083496e-01 -7.410863041877746582e-02 -2.180985063314437866e-01 1.395491212606430054e-01 1.059603318572044373e-01 -2.875559628009796143e-01 -2.483767867088317871e-01 -2.139511108398437500e-01 -2.256661802530288696e-01 -4.306714236736297607e-02 1.916237324476242065e-01 1.955807209014892578e-01 -4.699017480015754700e-02 1.458682864904403687e-01 -6.714603304862976074e-02 -7.731845229864120483e-02 2.083073556423187256e-01 -4.707141965627670288e-02 3.673453927040100098e-01 -8.336924761533737183e-02 7.446857541799545288e-02 1.783443689346313477e-01 9.547448158264160156e-02 2.606687843799591064e-01 -2.804434299468994141e-01
1.525341533124446869e-02 -6.723192334175109863e-02 -1.240056194365024567e-02 -5.447890609502792358e-02 -8.391974866390228271e-02 2.159479707479476929e-01 -1.312069743871688843e-01 -2.094048410654067993e-01 1.428592503070831299e-01 -9.899580851197242737e-03 -1.568690985441207886e-01 7.633530348539352417e-02 -1.669722348451614380e-01 -1.982610076665878296e-01 -2.647238075733184814e-01 6.284202635288238525e-02 -1.089900955557823181e-01 6.024304777383804321e-02 1.640354245901107788e-01 -3.544228374958038330e-01 2.075066864490509033e-01 -4.639175236225128174e-01 -2.092985361814498901e-01 -3.236290439963340759e-02 -1.302807498723268509e-02 2.264188826084136963e-01 2.577443122863769531e-01 -8.898188918828964233e-02 -6.124570593237876892e-02 -2.499943822622299194e-01 2.935242652893066406e-02 -1.454968899488449097e-01
-1.579013094305992126e-02 -2.132180631160736084e-01 3.852554783225059509e-02 -2.300959378480911255e-01 5.003648623824119568e-02 3.463571518659591675e-02 -3.657777905464172363e-01 1.594146341085433960e-01 1.971391737461090088e-01 -9.067174792289733887e-02 3.124727495014667511e-02 3.897015452384948730e-01 9.572654962539672852e-02 -6.693346053361892700e-02 -1.542579233646392822e-01 6.048726290464401245e-02 1.169980168342590332e-01 2.916529178619384766e-01 1.609098911285400391e-01 3.513773903250694275e-02 2.952976226806640625e-01 -1.163710132241249084e-01 -3.498745337128639221e-02 1.874316036701202393e-01 -8.899061009287834167e-03 3.620233237743377686e-01 7.399067282676696777e-03 -1.419131010770797729e-01 -2.561128698289394379e-02 5.919856205582618713e-02 -6.417006999254226685e-02 -2.708086371421813965e-01
2.330638282001018524e-02 1.154468059539794922e-01 1.387819796800613403e-01 -2.238534539937973022e-01 -3.928936645388603210e-02 3.798832595348358154e-01 -1.955668479204177856e-01 -3.471521735191345215e-01 -8.620762079954147339e-02 -1.010800302028656006e-01 2.549618110060691833e-02 1.342830508947372437e-01 -5.125480517745018005e-02 -2.841664552688598633e-01 1.265967935323715210e-01 6.346694380044937134e-02 -2.126745507121086121e-02 5.601585656404495239e-02 2.575246989727020264e-01 -2.856709659099578857e-01 6.452767550945281982e-02 -2.861810922622680664e-01 2.197417467832565308e-01 1.434468626976013184e-01 2.986512482166290283e-01 1.769319176673889160e-01 1.428976804018020630e-01 1.224152371287345886e-01 3.169934079051017761e-02 -1.063436456024646759e-02 -7.354847341775894165e-02 -5.920000746846199036e-02
1.510185655206441879e-02 9.738476574420928955e-02 -2.321509718894958496e-01 2.079235017299652100e-01 -1.497340481728315353e-02 6.663677096366882324e-02 2.910250984132289886e-02 -1.036850586533546448e-01 -2.114775404334068298e-02 -3.364053964614868164e-01 -6.950261536985635757e-03 5.413380861282348633e-01 -3.391184210777282715e-01 2.997114881873130798e-02 -3.177491724491119385e-01 -2.949852030724287033e-03 2.883490324020385742e-01 1.206634342670440674e-01 -4.364464432001113892e-02 -4.065380617976188660e-02 -9.866722673177719116e-02 -1.563029885292053223e-01 1.503982394933700562e-01 1.544773876667022705e-01 -1.545867230743169785e-02 1.330274343490600586e-01 -4.150583222508430481e-02 1.270048171281814575e-01 4.991630092263221741e-02 1.511431187391281128e-01 -3.609092906117439270e-02 -9.475219249725341797e-02
1.339389011263847351e-02 -2.014521211385726929e-01 -2.219215035438537598e-01 -2.231936454772949219e-01 -4.263528436422348022e-02 2.142119705677032471e-01 1.883085817098617554e-01 4.526533931493759155e-02 1.709225475788116455e-01 5.549328029155731201e-02 -9.052892774343490601e-02 2.738391160964965820e-01 -3.610464334487915039e-01 2.734794840216636658e-02 7.902882248163223267e-02 7.839515060186386108e-02 2.967092394828796387e-01 2.440152913331985474e-01 8.618219196796417236e-02 6.265345215797424316e-02 7.624235004186630249e-02 -2.580504715442657471e-01 -1.241623908281326294e-01 2.061978541314601898e-02 -1.100288517773151398e-02 4.540577232837677002e-01 9.962669014930725098e-02 -3.228683769702911377e-02 9.140389412641525269e-02 -2.445355057716369629e-02 -1.808814406394958496e-01 -9.941416233777999878e-02
1.714219897985458374e-01 -1.379221379756927490e-01 1.622523963451385498e-01 -2.515088319778442383e-01 -7.229153811931610107e-02 1.266539692878723145e-01 1.310937702655792236e-01 -3.034745454788208008e-01 -1.350831538438796997e-01 -2.129006534814834595e-01 -1.398190408945083618e-01 -1.756975203752517700e-01 -3.306637704372406006e-01 2.859802218154072762e-03 1.902506798505783081e-01 -1.101420149207115173e-01 1.018090471625328064e-01 5.876702070236206055e-02 -1.441246420145034790e-01 -2.076420746743679047e-02 2.667474746704101562e-01 -2.754513025283813477e-01 -1.152047738432884216e-01 7.300135493278503418e-02 -6.147886812686920166e-02 8.531422913074493408e-02 1.498697604984045029e-02 1.176188141107559204e-01 2.343156002461910248e-02 -6.905982643365859985e-02 -4.415597319602966309e-01 -1.836636215448379517e-01
-4.421287775039672852e-02 4.429012537002563477e-02 3.360117077827453613e-01 -3.488728106021881104e-01 6.799259223043918610e-03 1.901992410421371460e-01 -2.723669111728668213e-01 -3.481874763965606689e-01 7.326515763998031616e-02 5.645874887704849243e-02 9.040430188179016113e-02 2.153286188840866089e-01 -1.726225614547729492e-01 -1.966304481029510498e-01 -9.450608491897583008e-02 -7.339271903038024902e-02 1.261838078498840332e-01 2.743647098541259766e-01 2.979855835437774658e-01 1.315219327807426453e-02 6.049348041415214539e-03 -1.314678341150283813e-01 -3.941111639142036438e-02 -1.161198467016220093e-01 2.470638602972030640e-01 8.181635290384292603e-03 1.841885894536972046e-01 -1.005679965019226074e-01 -1.078571528196334839e-01 -2.577963098883628845e-02 -1.651896536350250244e-01 -1.633890718221664429e-01
-8.983534574508666992e-02 -1.184400636702775955e-03 1.997847557067871094e-01 -1.344010382890701294e-01 -2.629611194133758545e-01 -4.526651650667190552e-02 1.497871726751327515e-01 -3.230653107166290283e-01 3.215622156858444214e-02 -1.853207945823669434e-01 -5.311258509755134583e-02 4.779253900051116943e-02 -2.441959083080291748e-01 9.816019982099533081e-02 -8.269205689430236816e-02 -3.826755285263061523e-02 -3.434304147958755493e-02 -2.402251511812210083e-01 2.351806163787841797e-01 -1.102517768740653992e-01 2.359343916177749634e-01 -1.483512669801712036e-01 -9.516910463571548462e-02 1.406150776892900467e-02 2.255225777626037598e-01 2.733287811279296875e-01 2.033167779445648193e-01 -2.964859008789062500e-01 1.320675462484359741e-01 -3.332081139087677002e-01 8.016683906316757202e-02 -1.220876052975654602e-01
-8.882635831832885742e-02 2.981616556644439697e-01 1.434788256883621216e-01 -3.076904714107513428e-01 -9.348241239786148071e-02 9.115089476108551025e-02 -2.593390643596649170e-03 -7.808412611484527588e-02 -3.574558198451995850e-01 -1.378379017114639282e-01 -2.624307014048099518e-02 1.268418580293655396e-01 -2.105779498815536499e-01 1.460483223199844360e-01 -2.054739296436309814e-01 -1.237474530935287476e-01 1.423553228378295898e-01 1.225774064660072327e-01 -8.593535423278808594e-02 8.394125103950500488e-02 1.487030535936355591e-01 -3.777904212474822998e-01 -5.797212570905685425e-02 2.599557936191558838e-01 6.905182451009750366e-02 3.034686148166656494e-01 -7.640122901648283005e-03 3.362986072897911072e-02 -1.343591660261154175e-01 8.102737367153167725e-02 1.891111284494400024e-01 -1.846947222948074341e-01
-1.256394535303115845e-01 3.636611998081207275e-02 1.494014859199523926e-01 -2.004079520702362061e-01 -1.520668119192123413e-01 3.293885290622711182e-02 -1.039071381092071533e-01 -2.525030672550201416e-01 1.049495339393615723e-01 -5.095793306827545166e-02 1.742316186428070068e-01 2.252305895090103149e-01 -2.970698773860931396e-01 -6.850665807723999023e-02 6.522772833704948425e-03 5.323908291757106781e-03 -1.875365227460861206e-01 1.365738958120346069e-01 1.560538262128829956e-01 1.967803835868835449e-01 2.911394275724887848e-02 -3.850931227207183838e-01 3.717084228992462158e-01 1.744449883699417114e-01 -1.148142516613006592e-01 2.114987969398498535e-01 -1.910600960254669189e-01 -1.728037595748901367e-01 2.110118418931961060e-01 5.738398060202598572e-03 -4.384509474039077759e-02 -1.689155250787734985e-01
9.465231001377105713e-02 1.992681995034217834e-02 -1.221531778573989868e-01 -4.993976652622222900e-02 -8.478418737649917603e-02 1.779391169548034668e-01 2.770203053951263428e-01 -2.043444514274597168e-01 1.681437790393829346e-01 -5.225924029946327209e-02 -1.297266781330108643e-01 2.885548472404479980e-01 -4.840167760848999023e-01 8.682419359683990479e-02 -7.005906850099563599e-02 5.910563096404075623e-02 2.718167901039123535e-01 3.331847488880157471e-01 1.399895101785659790e-01 -1.537254452705383301e-01 3.602850018069148064e-03 -2.178623378276824951e-01 -1.551405489444732666e-01 8.734722435474395752e-02 -4.052080959081649780e-02 3.054869174957275391e-01 8.214077912271022797e-03 -6.939441710710525513e-02 3.113485313951969147e-02 4.669363796710968018e-02 1.551883965730667114e-01 -1.384650450199842453e-02
-1.100687310099601746e-02 -3.482939675450325012e-02 -9.117931872606277466e-02 -2.163941264152526855e-01 7.676942646503448486e-02 1.089451834559440613e-01 -3.758642449975013733e-02 -2.021767795085906982e-01 -5.542905256152153015e-02 -2.711967229843139648e-01 9.470477700233459473e-03 -1.526977214962244034e-02 -3.031152486801147461e-01 8.677009493112564087e-02 1.115911379456520081e-01 -4.199670255184173584e-02 -1.842277348041534424e-01 -2.035283716395497322e-03 2.415410429239273071e-01 -2.328393310308456421e-01 1.553763449192047119e-01 -3.123372495174407959e-01 8.642052859067916870e-02 2.294672131538391113e-01 -3.590183556079864502e-01 3.038330674171447754e-01 8.900451660156250000e-02 4.698408395051956177e-02 1.064121648669242859e-01 3.054077923297882080e-01 1.606909632682800293e-01 -5.320187658071517944e-02
1.676943451166152954e-01 -2.902929438278079033e-03 2.155997902154922485e-01 -3.239166736602783203e-01 -1.046041995286941528e-01 -2.880491316318511963e-02 -2.334457077085971832e-02 -2.102939486503601074e-01 1.883697360754013062e-01 -1.725288778543472290e-01 -1.478450596332550049e-01 6.020300984382629395e-01 -9.005892276763916016e-02 -2.190630324184894562e-02 -4.064918309450149536e-02 -1.213420033454895020e-01 1.507351994514465332e-01 3.419386968016624451e-02 1.031563207507133484e-01 1.308376938104629517e-01 1.694716662168502808e-01 -1.182819306850433350e-01 1.402147114276885986e-01 -1.076940521597862244e-01 1.971922516822814941e-01 4.050815105438232422e-02 1.036406531929969788e-01 -1.877737343311309814e-01 4.025257378816604614e-02 -1.050642803311347961e-01 -1.725071817636489868e-01 -1.866734325885772705e-01
-1.387504786252975464e-01 -1.156517714262008667e-01 9.089015424251556396e-02 -1.533766984939575195e-01 3.777063265442848206e-02 3.146051466464996338e-01 -1.148025915026664734e-01 -9.579657018184661865e-02 -2.257939577102661133e-01 -1.328483670949935913e-01 2.791979312896728516e-01 2.139776758849620819e-02 -5.106209516525268555e-01 -1.751848310232162476e-01 1.217527538537979126e-01 -1.931279301643371582e-01 -1.207541488111019135e-02 1.708939820528030396e-01 2.650577723979949951e-01 1.176337823271751404e-01 1.049578487873077393e-01 -2.960920035839080811e-01 4.180914163589477539e-02 2.304442077875137329e-01 -6.155521422624588013e-02 7.897577434778213501e-02 7.221840322017669678e-02 -8.440004289150238037e-02 1.005554795265197754e-01 -1.255339831113815308e-01 8.213536441326141357e-02 -1.663390547037124634e-02
1.361778676509857178e-01 -3.238473236560821533e-01 -6.601183861494064331e-02 -2.734792828559875488e-01 1.505118608474731445e-01 3.774341195821762085e-02 1.168350875377655029e-02 -1.814202964305877686e-01 1.116191372275352478e-01 1.170905083417892456e-01 -2.849546074867248535e-01 2.360659837722778320e-01 -1.540104001760482788e-01 -3.502849042415618896e-01 -2.581961750984191895e-01 -1.070332247763872147e-02 -9.389412403106689453e-02 1.319379657506942749e-01 2.525855004787445068e-01 -4.224553704261779785e-02 1.492046117782592773e-01 -3.084309101104736328e-01 -3.305175155401229858e-02 4.151630215346813202e-03 -6.757486611604690552e-02 2.016114592552185059e-01 2.269024103879928589e-01 5.554115772247314453e-02 -1.656226813793182373e-02 -2.147740125656127930e-01 -6.980135571211576462e-03 -8.639873564243316650e-02
-7.699480652809143066e-02 1.477179527282714844e-01 3.137288987636566162e-01 -3.134414851665496826e-01 -2.604351341724395752e-01 2.792413160204887390e-02 1.067912504076957703e-01 -2.074159681797027588e-01 -5.682614445686340332e-02 -1.419997960329055786e-01 -2.436911128461360931e-02 2.211857140064239502e-01 -1.583752036094665527e-01 2.359476387500762939e-01 -2.156602442264556885e-01 -2.270003557205200195e-01 1.893723011016845703e-01 -5.099173635244369507e-02 6.070052459836006165e-02 -1.285814493894577026e-01 -5.507458373904228210e-02 2.302921935915946960e-02 1.807336956262588501e-01 2.451831549406051636e-01 -2.062476426362991333e-01 1.720012128353118896e-01 1.286971867084503174e-01 -1.754763722419738770e-01 -1.866352558135986328e-01 8.153609931468963623e-02 -1.021807491779327393e-01 -2.728064954280853271e-01
-3.580861538648605347e-02 2.199564827606081963e-03 -1.284430176019668579e-01 -2.015161514282226562e-01 -1.923557072877883911e-01 2.693751156330108643e-01 -9.141570329666137695e-02 -2.532820105552673340e-01 1.795276850461959839e-01 -2.149103879928588867e-01 2.688360810279846191e-01 1.216545701026916504e-01 -2.351914197206497192e-01 -1.327780038118362427e-01 2.179506979882717133e-02 -2.067237906157970428e-02 -1.530108898878097534e-01 3.683222532272338867e-01 -3.105174005031585693e-02 1.565541177988052368e-01 -4.586669430136680603e-02 -2.513783276081085205e-01 -7.383887469768524170e-02 9.852482378482818604e-02 -1.499787904322147369e-02 2.680107057094573975e-01 1.201774030923843384e-01 -7.670127600431442261e-02 -1.312809884548187256e-01 2.181562185287475586e-01 -3.033598363399505615e-01 7.721334695816040039e-02
1.444227248430252075e-02 -7.936822623014450073e-02 3.556647002696990967e-01 -9.735672175884246826e-02 -3.906892985105514526e-02 -7.283215224742889404e-02 -1.441687792539596558e-01 -3.210861980915069580e-01 -8.625235408544540405e-02 5.147480219602584839e-02 7.981845736503601074e-02 1.308147907257080078e-01 -4.108308255672454834e-01 8.689225465059280396e-02 -1.511517316102981567e-01 2.740293927490711212e-02 2.364003211259841919e-01 -1.390585396438837051e-02 1.977679692208766937e-02 1.041746437549591064e-01 2.694271504878997803e-01 -2.520090639591217041e-01 2.810650467872619629e-01 3.482176398392766714e-04 1.991368681192398071e-01 -6.095856893807649612e-03 -1.311095245182514191e-02 -1.109324619174003601e-01 7.409087568521499634e-02 -1.201993972063064575e-01 -2.544282078742980957e-01 -2.721048891544342041e-01
2.663779258728027344e-01 -1.261193454265594482e-01 6.897459924221038818e-02 -7.863906770944595337e-02 -5.564715713262557983e-02 -1.180309802293777466e-01 -5.742053315043449402e-02 -1.363966464996337891e-01 2.015875875949859619e-01 -2.817929163575172424e-02 -1.600907742977142334e-01 1.288846731185913086e-01 -1.851136237382888794e-01 -2.897276878356933594e-01 -3.018904328346252441e-01 -3.622456789016723633e-01 1.445327252149581909e-01 2.604989409446716309e-01 5.548024550080299377e-02 -4.608899354934692383e-02 1.719323843717575073e-01 -5.554851889610290527e-02 1.476884633302688599e-01 7.010043133050203323e-03 -1.450456976890563965e-01 3.743114471435546875e-01 5.699721351265907288e-02 1.456692963838577271e-01 -1.697591692209243774e-01 1.546774357557296753e-01 -2.230636775493621826e-01 4.949581995606422424e-02
-9.499177336692810059e-02 1.068118885159492493e-01 1.367873102426528931e-01 -1.135303154587745667e-01 -1.321866214275360107e-01 2.476116716861724854e-01 -9.176763892173767090e-02 -2.369322180747985840e-01 -2.590168118476867676e-01 -2.427690476179122925e-01 5.081272870302200317e-02 1.399739384651184082e-01 -4.040998816490173340e-01 -1.928906887769699097e-01 -2.931015379726886749e-02 1.761105507612228394e-01 -1.643919348716735840e-01 5.073753371834754944e-02 1.462377458810806274e-01 -2.491198945790529251e-03 -3.829384744167327881e-01 -2.273569107055664062e-01 -4.697839915752410889e-02 2.709287405014038086e-01 -1.784581504762172699e-02 1.056601405143737793e-01 6.946915760636329651e-03 -2.586562931537628174e-02 -1.014260575175285339e-02 2.121893316507339478e-01 -1.972376257181167603e-01 -5.369741842150688171e-02
1.093194410204887390e-01 1.190416365861892700e-01 8.137746155261993408e-02 6.727143656462430954e-03 8.805584907531738281e-02 -2.921390235424041748e-01 -1.358948647975921631e-01 -1.763273328542709351e-01 1.710563302040100098e-01 -4.479570686817169189e-02 9.298003464937210083e-02 1.391990035772323608e-01 -1.844217814505100250e-02 6.145302206277847290e-02 -1.293419897556304932e-01 6.469357013702392578e-02 3.301587998867034912e-01 2.464938908815383911e-01 3.559806942939758301e-01 7.185915112495422363e-02 3.205035328865051270e-01 -1.547393202781677246e-01 -2.450199611485004425e-02 1.174647659063339233e-01 5.655148252844810486e-02 3.219755589962005615e-01 1.856748014688491821e-02 1.316202133893966675e-01 -2.283649295568466187e-01 9.550945460796356201e-02 -9.762457013130187988e-02 -3.196559250354766846e-01
1.027259528636932373e-01 -8.471169322729110718e-02 -2.259395271539688110e-01 -5.545906350016593933e-02 -5.223764851689338684e-02 4.508241266012191772e-02 -8.209295570850372314e-02 -3.318085968494415283e-01 -1.160120368003845215e-01 -1.185930566862225533e-03 1.001881137490272522e-01 -9.513964504003524780e-02 -4.152540564537048340e-01 2.610453665256500244e-01 -2.657421827316284180e-01 -2.177533805370330811e-01 -9.280203282833099365e-02 9.723172336816787720e-02 1.219930499792098999e-02 1.240191385149955750e-01 1.827544718980789185e-01 6.527222692966461182e-02 -4.911339282989501953e-02 2.540694475173950195e-01 1.737866848707199097e-01 2.480263262987136841e-02 1.979147642850875854e-01 -1.252942979335784912e-01 -2.548690438270568848e-01 1.762160211801528931e-01 -1.987637430429458618e-01 -2.365632653236389160e-01
-5.099425837397575378e-02 4.662897437810897827e-02 3.472362086176872253e-02 -1.515521854162216187e-01 -1.257194131612777710e-01 8.266403526067733765e-02 2.815827131271362305e-01 -3.781732916831970215e-01 -2.058374583721160889e-01 -2.480743229389190674e-01 -2.570281922817230225e-02 -3.242849837988615036e-03 -3.411171734333038330e-01 -9.541544318199157715e-02 -2.034215033054351807e-01 -1.021458860486745834e-02 -1.364356726408004761e-01 2.961194701492786407e-02 8.658257126808166504e-02 -4.496528953313827515e-02 2.754509635269641876e-02 -2.891556322574615479e-01 1.006373390555381775e-01 2.948735654354095459e-01 -3.714790195226669312e-02 3.549782931804656982e-01 -4.577882960438728333e-02 7.550226058810949326e-03 -1.390648335218429565e-01 -1.381004303693771362e-01 2.740546166896820068e-01 -3.257723525166511536e-02
-1.650940924882888794e-01 6.964938342571258545e-02 -7.243503630161285400e-02 -3.577822148799896240e-01 1.887149922549724579e-02 -5.222895741462707520e-02 -6.870982795953750610e-02 -1.165545284748077393e-01 7.255526632070541382e-02 -2.005837857723236084e-01 -1.606746017932891846e-01 -7.201119442470371723e-04 -3.242439627647399902e-01 -9.912709146738052368e-02 5.868966877460479736e-02 9.004634618759155273e-02 -3.407051786780357361e-03 5.501059070229530334e-02 5.168499946594238281e-01 -1.192905828356742859e-01 -4.759833589196205139e-02 -1.094007864594459534e-01 2.348355352878570557e-01 1.003503277897834778e-01 1.965830475091934204e-01 2.352261990308761597e-01 1.156305149197578430e-01 1.416185945272445679e-01 -1.500932574272155762e-01 -2.747751027345657349e-02 -2.055756896734237671e-01 -2.421135455369949341e-01
-1.132363080978393555e-01 1.558023691177368164e-01 2.943203449249267578e-01 -1.982091814279556274e-01 1.411983370780944824e-01 8.669929951429367065e-02 1.277367919683456421e-01 -2.838546633720397949e-01 -2.060170024633407593e-01 -1.230853796005249023e-01 -1.170780807733535767e-01 9.238103032112121582e-02 -9.817500412464141846e-02 1.606997400522232056e-01 -2.063055932521820068e-01 -1.920239999890327454e-02 1.116056367754936218e-01 2.592265903949737549e-01 1.422010958194732666e-01 -1.420926004648208618e-01 1.327206045389175415e-01 -4.497436285018920898e-01 2.488699257373809814e-01 1.728906482458114624e-01 2.086436450481414795e-01 2.231382764875888824e-02 -1.189992427825927734e-01 6.579504907131195068e-02 8.064866997301578522e-03 -2.306396067142486572e-01 -7.898769527673721313e-02 2.498200163245201111e-02
2.131718546152114868e-01 -2.307467013597488403e-01 -9.846448153257369995e-02 -1.561239361763000488e-01 -3.908713459968566895e-01 -2.496832311153411865e-01 1.404804140329360962e-01 -8.250088244676589966e-02 1.142504960298538208e-01 -1.709328889846801758e-01 -1.693314015865325928e-01 -6.121118366718292236e-02 -2.359651923179626465e-01 -9.923464059829711914e-02 -5.285440757870674133e-02 -1.167095080018043518e-01 8.051552623510360718e-02 -8.193217217922210693e-02 1.860073953866958618e-01 -8.812493830919265747e-02 4.257344081997871399e-02 -1.323909312486648560e-01 -6.855924427509307861e-02 -8.586332947015762329e-02 2.961759082973003387e-02 4.728644192218780518e-01 -9.452034533023834229e-02 -2.333266660571098328e-02 -8.159323781728744507e-02 -7.761606574058532715e-02 -3.546305894851684570e-01 -9.784341603517532349e-02
-1.337987650185823441e-02 -1.031381413340568542e-01 -1.563747227191925049e-01 2.934546209871768951e-02 -1.637636274099349976e-01 -2.753143431618809700e-03 -2.687790393829345703e-01 -3.025410771369934082e-01 -9.949197620153427124e-02 -2.456236928701400757e-01 -4.634281620383262634e-02 4.389366135001182556e-02 -4.234159290790557861e-01 5.926164984703063965e-02 -1.798562146723270416e-02 -1.625504344701766968e-01 1.096079777926206589e-02 1.385395377874374390e-01 2.813279628753662109e-01 1.024928838014602661e-01 7.111380249261856079e-02 -3.510812520980834961e-01 1.983328163623809814e-01 -1.647507697343826294e-01 1.225422546267509460e-01 -2.147396802902221680e-01 -1.016705483198165894e-01 1.770787872374057770e-02 -1.239624023437500000e-01 5.701293423771858215e-02 2.159988582134246826e-01 -2.204909771680831909e-01
-1.917066276073455811e-01 3.651992604136466980e-02 -1.357083767652511597e-02 -2.804459929466247559e-01 1.534695085138082504e-02 4.042357951402664185e-02 -2.618910968303680420e-01 -2.589471042156219482e-01 -1.161118131130933762e-02 -1.958632022142410278e-01 -5.356366280466318130e-03 1.334848552942276001e-01 -1.969598047435283661e-02 -1.172446906566619873e-01 -2.677405811846256256e-02 1.649961769580841064e-01 -6.640957295894622803e-02 8.771247416734695435e-02 5.691505074501037598e-01 5.325102433562278748e-02 7.178629934787750244e-02 -1.816418021917343140e-01 1.943984627723693848e-01 -5.683080852031707764e-02 1.309135407209396362e-01 2.298997640609741211e-01 1.956828683614730835e-01 1.990303397178649902e-01 -6.905571371316909790e-02 5.968468263745307922e-02 -2.027074396610260010e-01 -1.783089339733123779e-01
4.092753306031227112e-02 -1.466851383447647095e-01 1.808798611164093018e-01 -7.787460833787918091e-02 -8.878622204065322876e-02 -3.475062921643257141e-02 2.684749066829681396e-01 -3.787365555763244629e-01 9.758368879556655884e-02 -1.322150677442550659e-01 -1.883642673492431641e-01 1.493831723928451538e-01 3.019540454261004925e-04 -1.463600248098373413e-01 -1.657390445470809937e-01 -4.993464052677154541e-02 -1.601924896240234375e-01 6.526304036378860474e-02 2.979014217853546143e-01 -2.521689832210540771e-01 1.451934128999710083e-01 -2.777568064630031586e-02 1.707910895347595215e-01 4.452495872974395752e-01 1.365580409765243530e-01 2.124333679676055908e-01 6.418152153491973877e-02 -1.635380275547504425e-02 -1.448092311620712280e-01 2.885517198592424393e-03 -2.353368848562240601e-01 -3.438938781619071960e-02
-1.282977759838104248e-01 1.074942126870155334e-01 2.227929830551147461e-01 -2.286647409200668335e-01 -9.383624419569969177e-03 6.014865636825561523e-02 2.295477539300918579e-01 -1.275724321603775024e-01 -2.517116367816925049e-01 -2.118226327002048492e-02 -2.245796918869018555e-01 1.661089807748794556e-01 -3.612437546253204346e-01 2.322812676429748535e-01 -1.300329864025115967e-01 -1.016473099589347839e-01 6.485205143690109253e-02 9.595508873462677002e-02 -6.334055680781602859e-03 1.785458177328109741e-01 3.445822894573211670e-01 -4.256361126899719238e-01 -3.379831090569496155e-02 9.059852361679077148e-02 6.068940460681915283e-02 1.638853400945663452e-01 1.425265669822692871e-01 6.194660440087318420e-02 -4.684079810976982117e-02 -2.299060672521591187e-02 9.765537083148956299e-02 -1.494055092334747314e-01
2.118717581033706665e-01 1.553023904561996460e-01 4.764985665678977966e-02 -3.585597127676010132e-02 -2.371669411659240723e-01 1.246056333184242249e-01 -1.160052791237831116e-01 -2.959253489971160889e-01 2.089397311210632324e-01 -4.355397820472717285e-02 1.063775941729545593e-01 2.796452343463897705e-01 -2.892526984214782715e-01 -2.875776886940002441e-01 -6.672109663486480713e-02 -5.801130831241607666e-02 3.379777669906616211e-01 1.134400665760040283e-01 2.393859252333641052e-02 -1.908655762672424316e-01 2.001474238932132721e-02 -2.255183160305023193e-01 1.623518019914627075e-01 2.180403918027877808e-01 -7.324484735727310181e-02 -1.436376422643661499e-01 2.344771176576614380e-01 4.775284230709075928e-02 -4.386278986930847168e-02 2.241898886859416962e-02 2.131288796663284302e-01 -1.581457257270812988e-01
2.005436122417449951e-01 -5.733138322830200195e-02 -6.918337196111679077e-02 -2.286201566457748413e-01 1.769492775201797485e-01 1.223699450492858887e-01 1.326326131820678711e-01 7.459358870983123779e-02 8.115031570196151733e-02 3.259243443608283997e-02 -9.418489038944244385e-02 4.068294763565063477e-01 -2.808099091053009033e-01 -1.208244487643241882e-01 4.285708442330360413e-02 -2.494044303894042969e-01 1.293159276247024536e-01 2.713649868965148926e-01 2.101949602365493774e-01 -2.008335441350936890e-01 3.196303546428680420e-02 -2.441681176424026489e-01 2.752092201262712479e-03 6.884274631738662720e-02 3.627113401889801025e-01 2.928977012634277344e-01 -5.184107646346092224e-02 -3.847352787852287292e-02 -1.242225058376789093e-02 1.495492011308670044e-01 5.240302905440330505e-02 5.860234051942825317e-02
4.410395398736000061e-03 1.885205656290054321e-01 2.931543886661529541e-01 -1.535803526639938354e-01 -1.454464197158813477e-01 2.852275967597961426e-02 -3.451959928497672081e-03 -1.349442601203918457e-01 -1.690077483654022217e-01 -8.704373985528945923e-02 1.646475046873092651e-01 1.484550982713699341e-01 -2.595678865909576416e-01 -3.845481947064399719e-02 -1.429163962602615356e-01 -8.379414677619934082e-02 1.092890379368327558e-04 3.430619239807128906e-01 1.646170616149902344e-01 -2.915726304054260254e-01 -4.757009819149971008e-02 -2.682892978191375732e-01 3.887538313865661621e-01 -5.739481002092361450e-02 3.205743804574012756e-02 1.150079891085624695e-01 6.513499468564987183e-02 -1.435563117265701294e-01 -1.854210644960403442e-01 -2.250164151191711426e-01 -1.849154531955718994e-01 -1.278749853372573853e-01
-2.269644141197204590e-01 -6.695074588060379028e-02 -1.300876140594482422e-01 -1.118550449609756470e-01 -1.839221119880676270e-01 1.544321179389953613e-01 -2.659960649907588959e-02 -1.586461514234542847e-01 2.777392864227294922e-01 -3.993980586528778076e-02 -1.693147271871566772e-01 2.435387074947357178e-01 -3.573490083217620850e-01 3.389979153871536255e-02 -9.244855493307113647e-03 -7.666336745023727417e-02 1.212893053889274597e-02 2.854752838611602783e-01 4.174778759479522705e-01 2.259834110736846924e-02 -8.124040812253952026e-02 -2.248543649911880493e-01 -6.410054117441177368e-02 8.567950129508972168e-02 -2.052705883979797363e-01 2.989789843559265137e-01 2.015895545482635498e-01 6.994997709989547729e-02 3.202088177204132080e-02 3.835683315992355347e-02 -1.922300830483436584e-02 1.565932780504226685e-01
8.777268975973129272e-02 3.822005819529294968e-03 5.906167626380920410e-02 -2.949686944484710693e-01 -5.808591097593307495e-02 1.143697127699851990e-01 -1.594165116548538208e-01 -1.230700314044952393e-01 1.530180335976183414e-03 1.114646643400192261e-01 -2.005357444286346436e-01 4.625820219516754150e-01 -1.677242368459701538e-01 3.897292539477348328e-02 -2.685796283185482025e-02 -1.070097237825393677e-01 2.361532449722290039e-01 3.275080025196075439e-01 2.593596279621124268e-01 5.721973255276679993e-02 1.565843522548675537e-01 -1.744534075260162354e-01 7.047669589519500732e-02 -1.472012251615524292e-01 2.705690562725067139e-01 2.173749655485153198e-01 -1.338579505681991577e-01 -9.223471581935882568e-02 1.207528356462717056e-02 2.025054693222045898e-01 -1.410992592573165894e-01 1.149740517139434814e-01
2.261501699686050415e-01 -1.022711172699928284e-01 7.869605720043182373e-02 1.352252513170242310e-01 -7.798445224761962891e-02 2.261292040348052979e-01 -1.185337379574775696e-01 -3.278122544288635254e-01 -2.709556221961975098e-01 -1.635017246007919312e-01 -1.493450440466403961e-02 -6.700011342763900757e-02 -2.921545803546905518e-01 2.406817115843296051e-02 1.898516267538070679e-01 2.972356416285037994e-02 6.450059264898300171e-02 5.849295482039451599e-02 -1.685682833194732666e-01 -2.770956754684448242e-01 7.649794220924377441e-02 -4.373569190502166748e-01 -1.122948527336120605e-01 2.939655482769012451e-01 -2.771915309131145477e-02 1.521994769573211670e-01 -1.048745140433311462e-01 -1.476109921932220459e-01 -1.538591738790273666e-02 2.003707438707351685e-01 -2.629020251333713531e-02 -2.708046697080135345e-02
1.861953437328338623e-01 1.575107723474502563e-01 1.356651484966278076e-01 1.284349262714385986e-01 -5.161774531006813049e-02 1.498401910066604614e-01 -4.488080274313688278e-03 -1.441830843687057495e-01 -8.366990834474563599e-02 -1.943424493074417114e-01 -2.150058150291442871e-01 3.772662486881017685e-03 -4.868337213993072510e-01 5.255265906453132629e-02 1.709065139293670654e-01 3.667005896568298340e-02 -5.999984219670295715e-02 5.624352768063545227e-02 5.304010957479476929e-02 -1.190646141767501831e-01 6.559965200722217560e-03 -3.302851021289825439e-01 3.091432852670550346e-03 1.132690459489822388e-01 -9.824897348880767822e-02 4.040654599666595459e-01 -1.525802016258239746e-01 -1.399237513542175293e-01 2.298946827650070190e-01 5.726741254329681396e-02 -2.555668950080871582e-01 -1.241431608796119690e-01
-6.242187693715095520e-02 -4.597795754671096802e-02 8.251968026161193848e-02 -5.604841560125350952e-02 2.686217427253723145e-02 2.859282493591308594e-02 -2.801076881587505341e-02 -3.664720058441162109e-01 -1.193841844797134399e-01 -3.164706751704216003e-02 1.149364188313484192e-01 1.663313955068588257e-01 -1.187964156270027161e-01 6.466338783502578735e-02 -2.310095727443695068e-01 1.416752189397811890e-01 -1.849371045827865601e-01 1.757609993219375610e-01 2.773322761058807373e-01 -4.781544953584671021e-02 -8.637432754039764404e-02 -4.263233840465545654e-01 4.707426428794860840e-01 1.006352305412292480e-01 8.610112965106964111e-02 2.213513851165771484e-01 -2.749251760542392731e-02 -1.394700407981872559e-01 2.047170847654342651e-01 -2.503337711095809937e-02 -5.865882337093353271e-02 -1.082851812243461609e-01
-4.370941594243049622e-02 -2.055470086634159088e-02 5.911470577120780945e-02 -8.820237964391708374e-02 -1.570358872413635254e-01 -7.432915270328521729e-02 4.300142452120780945e-02 -2.403963357210159302e-01 6.315115839242935181e-03 -8.015865460038185120e-03 4.758653417229652405e-02 1.349235922098159790e-01 -1.089769005775451660e-01 -4.944302514195442200e-02 -4.498701095581054688e-01 1.968207210302352905e-01 7.650465238839387894e-03 1.938620209693908691e-01 3.070156648755073547e-02 -1.147215664386749268e-01 4.284240305423736572e-01 -4.899540245532989502e-01 -9.538593702018260956e-03 6.857027858495712280e-02 7.162538915872573853e-02 -1.354090273380279541e-01 4.265027120709419250e-02 -1.478291153907775879e-01 -4.009182751178741455e-02 -1.004995480179786682e-01 8.084764331579208374e-02 -2.739185988903045654e-01
-2.462107837200164795e-01 -2.427023798227310181e-01 1.518356651067733765e-01 -1.141167208552360535e-01 2.140876092016696930e-02 -1.195934414863586426e-01 -3.201396167278289795e-01 -3.015660345554351807e-01 -2.405873090028762817e-01 -5.265631526708602905e-02 -1.652500182390213013e-01 1.787313371896743774e-01 -5.438718944787979126e-02 -3.128519654273986816e-01 -1.070130765438079834e-01 4.903744161128997803e-02 1.753185093402862549e-01 9.002651274204254150e-02 1.360197663307189941e-01 -2.449579350650310516e-02 6.258038431406021118e-02 -2.974576652050018311e-01 1.047205831855535507e-02 2.455574423074722290e-01 6.176621094346046448e-02 1.610880643129348755e-01 -8.178215473890304565e-02 -3.244564533233642578e-01 -2.157218381762504578e-02 1.189118921756744385e-01 -1.097578257322311401e-01 -1.499448120594024658e-01
1.405725777149200439e-01 -4.252855479717254639e-02 -7.016830891370773315e-02 -5.690364912152290344e-02 -9.961076825857162476e-02 -8.557876199483871460e-02 1.007951423525810242e-02 -1.348218321800231934e-02 1.920899152755737305e-01 6.633447110652923584e-02 1.212175041437149048e-01 4.324916005134582520e-01 -1.722196638584136963e-01 -1.177891716361045837e-01 -1.100535690784454346e-01 1.741896122694015503e-01 1.239189319312572479e-02 4.121559560298919678e-01 3.369362056255340576e-01 -6.867009680718183517e-03 4.083159267902374268e-01 -2.844168245792388916e-01 5.632690340280532837e-02 1.990781277418136597e-01 -1.454560738056898117e-02 5.701601132750511169e-02 9.915606677532196045e-02 4.318870231509208679e-02 -1.447971463203430176e-01 7.456444203853607178e-02 7.239394821226596832e-03 -8.918251097202301025e-02
4.019441455602645874e-02 -2.499950528144836426e-01 -1.605153977870941162e-01 3.258572891354560852e-02 2.950866520404815674e-02 2.195395976305007935e-01 3.232358768582344055e-02 -9.313562512397766113e-02 -1.429956853389739990e-01 -6.464556604623794556e-02 -3.518607094883918762e-02 3.811519145965576172e-01 -4.950436353683471680e-01 -1.738868653774261475e-01 1.490524858236312866e-01 6.677056103944778442e-02 3.342490494251251221e-01 1.670443415641784668e-01 2.822324931621551514e-01 7.608148269355297089e-03 -1.228552833199501038e-01 -3.288660645484924316e-01 1.774343475699424744e-02 1.165052354335784912e-01 -3.553139418363571167e-02 4.025428742170333862e-02 -6.002745777368545532e-02 5.927166715264320374e-02 1.794236339628696442e-02 -1.011837646365165710e-01 9.570599533617496490e-03 5.103857256472110748e-03
1.109478548169136047e-01 4.521175101399421692e-02 2.266864031553268433e-01 -1.557592116296291351e-02 -2.656141109764575958e-02 -1.327953301370143890e-02 2.823321819305419922e-01 -4.245882332324981689e-01 -1.656512320041656494e-01 -3.814788460731506348e-01 6.766508519649505615e-02 7.466312497854232788e-02 -2.300241142511367798e-01 2.415931671857833862e-01 -2.602414786815643311e-02 -1.998686641454696655e-01 -1.150010600686073303e-01 -2.020280063152313232e-02 -3.137487918138504028e-02 -1.939765661954879761e-01 1.961068622767925262e-02 -3.734543919563293457e-01 2.078779786825180054e-02 1.659152954816818237e-01 1.196969673037528992e-01 1.561580449342727661e-01 -3.083704225718975067e-02 -1.780643314123153687e-01 5.356359854340553284e-02 -9.498197585344314575e-02 -1.298991292715072632e-01 1.339170187711715698e-01
2.225031107664108276e-01 -2.558242678642272949e-01 5.076292157173156738e-02 -2.333118952810764313e-02 4.603664577007293701e-02 1.525293141603469849e-01 -9.639360010623931885e-02 -1.096366625279188156e-02 -1.540935486555099487e-01 -4.268209636211395264e-02 -3.341618925333023071e-02 1.019669845700263977e-01 -3.917273283004760742e-01 9.437513351440429688e-02 1.631538732908666134e-03 -2.621163427829742432e-01 1.847269088029861450e-01 -1.142414212226867676e-01 2.825065255165100098e-01 -1.639901399612426758e-01 -1.175069361925125122e-01 -2.600313127040863037e-01 1.189223378896713257e-01 2.440624386072158813e-01 -9.523159265518188477e-02 3.298186659812927246e-01 -2.771061956882476807e-01 -2.018901258707046509e-01 -1.741031408309936523e-01 6.364320963621139526e-02 1.167108304798603058e-02 8.767110295593738556e-03
-1.943937391042709351e-01 -2.503355741500854492e-01 5.231715738773345947e-02 -7.487313356250524521e-03 4.872970655560493469e-02 -4.416709020733833313e-02 -4.168787002563476562e-01 -1.604791581630706787e-01 -1.794608831405639648e-01 -6.573751568794250488e-02 -1.224954277276992798e-01 1.306304186582565308e-01 -1.223310455679893494e-01 -2.722178697586059570e-01 -6.170747801661491394e-02 1.484281476587057114e-02 2.147644162178039551e-01 1.138044148683547974e-01 4.674554243683815002e-02 -7.134546339511871338e-02 1.273000389337539673e-01 -4.448292255401611328e-01 -1.318381577730178833e-01 2.257627844810485840e-01 8.326651155948638916e-02 1.769236624240875244e-01 2.727137319743633270e-02 -2.434612661600112915e-01 -3.560369089245796204e-02 1.077782213687896729e-01 -2.560758292675018311e-01 -7.550365477800369263e-02
2.478673495352268219e-02 -2.191798090934753418e-01 -9.291625767946243286e-02 -8.765562437474727631e-03 -1.337015628814697266e-01 7.739318162202835083e-02 2.267823666334152222e-01 -5.763714388012886047e-02 -1.775450445711612701e-02 -8.647172898054122925e-02 -2.596731185913085938e-01 2.985183298587799072e-01 -3.061291575431823730e-01 -2.950906194746494293e-02 -1.311863809823989868e-01 -4.662186652421951294e-02 2.817803323268890381e-01 2.716868221759796143e-01 2.113856375217437744e-01 1.333429068326950073e-01 -1.995363831520080566e-01 -2.362817823886871338e-01 -1.080778390169143677e-01 -3.933820873498916626e-02 -2.978209555149078369e-01 2.171456664800643921e-01 6.932369619607925415e-02 -7.956511527299880981e-02 -2.276384085416793823e-02 -8.782508224248886108e-02 -2.751426994800567627e-01 -1.738997846841812134e-01
7.381854206323623657e-02 -5.319415405392646790e-02 -7.614237815141677856e-02 7.255083322525024414e-02 -2.355410158634185791e-01 1.173852905631065369e-01 1.332609448581933975e-02 -1.852263882756233215e-02 -1.031235381960868835e-01 -1.970700621604919434e-01 -2.047947049140930176e-01 2.206417769193649292e-01 -1.504237204790115356e-01 -2.974736690521240234e-01 -3.232969045639038086e-01 3.845934197306632996e-02 -9.884352982044219971e-02 2.364700436592102051e-01 7.381330430507659912e-02 -1.894316673278808594e-01 -1.240651682019233704e-01 -3.135401010513305664e-01 1.142084673047065735e-01 -5.269753932952880859e-02 -7.379960268735885620e-02 2.463235110044479370e-01 5.582176148891448975e-02 2.524708807468414307e-01 -4.073580726981163025e-02 3.817301392555236816e-01 -1.781098395586013794e-01 -7.104174047708511353e-02
2.081812173128128052e-02 2.357684522867202759e-01 1.113431528210639954e-01 -2.363824397325515747e-01 2.863078191876411438e-02 1.713477075099945068e-01 1.826981753110885620e-01 -2.917362749576568604e-01 -3.784204423427581787e-01 -2.785518467426300049e-01 4.204289987683296204e-02 7.338186353445053101e-02 -1.849128603935241699e-01 -4.530342668294906616e-02 -2.465208619832992554e-01 -5.878019705414772034e-02 9.512908756732940674e-02 1.879324465990066528e-01 1.416066139936447144e-01 2.886914312839508057e-01 1.307384669780731201e-01 -1.770140230655670166e-01 -2.158657312393188477e-01 2.372586429119110107e-01 1.029665991663932800e-01 2.223707735538482666e-01 4.724137950688600540e-03 1.838661730289459229e-02 -7.512817159295082092e-03 7.383883465081453323e-03 5.471327528357505798e-02 -1.897992789745330811e-01
1.766677200794219971e-01 1.906837224960327148e-01 5.643481388688087463e-02 -1.138914451003074646e-01 1.636423021554946899e-01 3.214380145072937012e-01 -1.378614604473114014e-01 -2.969051301479339600e-01 1.798419803380966187e-01 -2.258070111274719238e-01 -1.364435255527496338e-01 2.006441056728363037e-01 -1.174817830324172974e-01 -2.535774409770965576e-01 -1.447017043828964233e-01 -5.950463935732841492e-02 8.470596373081207275e-02 5.944864079356193542e-02 -1.057773530483245850e-01 1.880948096513748169e-01 4.474371299147605896e-02 -1.718024909496307373e-01 1.124288141727447510e-01 -9.144368767738342285e-02 -6.431026756763458252e-02 3.268948197364807129e-01 6.210591271519660950e-02 8.237548172473907471e-03 -3.442385792732238770e-01 6.909901648759841919e-02 -2.566741406917572021e-01 -1.426436603069305420e-01
-9.185343980789184570e-02 6.685053557157516479e-02 2.546509504318237305e-01 -3.088886477053165436e-02 -8.862771838903427124e-02 3.236705362796783447e-01 -1.595615968108177185e-02 -2.117523401975631714e-01 -1.310342401266098022e-01 -1.022685244679450989e-01 -1.381964385509490967e-01 3.325249850749969482e-01 -1.513017117977142334e-01 -1.297717988491058350e-01 2.842121198773384094e-02 1.881584376096725464e-01 -3.015130460262298584e-01 -1.315207313746213913e-02 5.850221961736679077e-02 6.335298065096139908e-03 -1.051538959145545959e-01 -3.661130368709564209e-01 -4.423581808805465698e-02 3.094665408134460449e-01 -3.616222739219665527e-02 2.108686417341232300e-01 -9.481579065322875977e-02 -9.359779953956604004e-02 1.234808787703514099e-01 -4.370069131255149841e-02 -1.465067565441131592e-01 -3.013695478439331055e-01
1.599873602390289307e-01 2.036685645580291748e-01 2.928369045257568359e-01 -2.070600986480712891e-01 1.270833313465118408e-01 2.377201765775680542e-01 -3.936276733875274658e-01 -2.623550891876220703e-01 1.515732891857624054e-02 7.550610601902008057e-02 6.391625385731458664e-03 2.689184807240962982e-02 -1.218188703060150146e-01 1.052396520972251892e-01 1.267009600996971130e-02 6.639926135540008545e-02 -1.871635764837265015e-01 3.999514877796173096e-02 3.786985874176025391e-01 -5.215762555599212646e-02 1.281172186136245728e-01 -2.110307812690734863e-01 1.667072921991348267e-01 1.334238499402999878e-01 2.064537443220615387e-02 1.116456463932991028e-01 1.574263125658035278e-01 -7.124211173504590988e-03 -2.113126516342163086e-01 1.210582479834556580e-01 -1.138067021965980530e-01 -2.671952247619628906e-01
1.271372437477111816e-01 -1.660730838775634766e-01 6.989286839962005615e-02 -1.348767578601837158e-01 -7.228825241327285767e-02 -2.983817458152770996e-01 -2.240664958953857422e-01 -3.845462501049041748e-01 7.494903355836868286e-02 -7.309109717607498169e-02 -8.227571845054626465e-02 2.173945605754852295e-01 9.788537025451660156e-02 -2.628167159855365753e-02 -6.420246511697769165e-02 -3.006397783756256104e-01 1.269051153212785721e-02 -6.199922412633895874e-02 1.870130151510238647e-01 3.671986982226371765e-02 1.279346942901611328e-01 -1.027197986841201782e-01 6.230616196990013123e-02 2.767800688743591309e-01 1.886537671089172363e-01 5.058413743972778320e-01 -4.407585784792900085e-02 3.158261626958847046e-02 -1.532906144857406616e-01 1.612076163291931152e-02 -6.785820424556732178e-02 -2.384968847036361694e-02
2.229185998439788818e-01 -2.713668346405029297e-01 4.580531269311904907e-02 5.307131260633468628e-02 -7.266467064619064331e-02 1.024624034762382507e-01 -1.082658544182777405e-01 -1.707858741283416748e-01 -1.647090464830398560e-01 -2.406720630824565887e-02 -8.103653043508529663e-02 2.654423713684082031e-01 -4.644829928874969482e-01 1.599255800247192383e-01 -7.023499161005020142e-02 -2.100670635700225830e-01 1.210888624191284180e-01 -2.362854480743408203e-01 2.252812981605529785e-01 -3.071085363626480103e-02 1.995701529085636139e-02 -8.771044760942459106e-02 2.083686143159866333e-01 3.084006309509277344e-01 -1.083079874515533447e-01 1.407607793807983398e-01 -8.731061220169067383e-02 -1.912963837385177612e-01 -1.567047983407974243e-01 1.679649055004119873e-01 -1.286529451608657837e-01 -7.796289771795272827e-02
-1.495920773595571518e-02 7.668723911046981812e-02 2.600710690021514893e-01 -1.195703744888305664e-01 1.599756777286529541e-01 -3.870071098208427429e-02 -3.785275667905807495e-02 -1.104848906397819519e-01 1.335870474576950073e-01 1.580739160999655724e-03 6.667473912239074707e-02 1.481024473905563354e-01 -4.607860743999481201e-01 -6.217037793248891830e-03 -8.689235150814056396e-02 1.178954169154167175e-01 1.743770204484462738e-02 1.725432127714157104e-01 1.684689819812774658e-01 -8.544225245714187622e-02 -1.231615431606769562e-02 -3.247911036014556885e-01 4.107231795787811279e-01 2.862144112586975098e-01 3.081272169947624207e-02 2.063261866569519043e-01 -8.674578368663787842e-02 -1.739620268344879150e-01 9.984046220779418945e-02 1.371222436428070068e-01 1.308657880872488022e-02 -2.468437403440475464e-01
-1.904481053352355957e-01 -1.494373232126235962e-01 -1.052571833133697510e-01 -4.065881073474884033e-01 -1.098785400390625000e-01 -3.301052004098892212e-02 -2.031932175159454346e-01 -1.681327819824218750e-01 -5.184731259942054749e-02 -9.931914508342742920e-02 3.765268996357917786e-02 -7.091858237981796265e-02 -2.842406630516052246e-01 -2.168773859739303589e-02 -1.020708903670310974e-01 1.110076010227203369e-01 -1.345117241144180298e-01 1.139469519257545471e-01 4.646890759468078613e-01 -2.240275032818317413e-02 7.992482930421829224e-02 4.845727700740098953e-03 3.134145960211753845e-02 2.151418179273605347e-01 1.281380206346511841e-01 1.610437035560607910e-01 1.431937515735626221e-01 2.561416625976562500e-01 -8.702905476093292236e-02 -3.390071168541908264e-02 -3.001224696636199951e-01 -1.755654364824295044e-01
-8.397734910249710083e-02 -2.569255530834197998e-01 1.260291337966918945e-01 -1.394896060228347778e-01 4.476633388549089432e-03 -1.759412288665771484e-01 -3.734245002269744873e-01 -3.754198551177978516e-01 -1.979938298463821411e-01 -3.314120694994926453e-02 -7.598707824945449829e-02 1.233041733503341675e-01 -1.279171854257583618e-01 -3.151528835296630859e-01 -1.062204092741012573e-01 -5.550578236579895020e-02 1.798358708620071411e-01 7.293641567230224609e-02 1.190523579716682434e-01 2.457907889038324356e-03 7.124693691730499268e-02 -3.178796768188476562e-01 -6.479717046022415161e-02 1.659028083086013794e-01 2.020559087395668030e-02 1.144774258136749268e-01 1.776566505432128906e-01 -2.948494255542755127e-01 -3.674501925706863403e-02 1.432082206010818481e-01 -2.059286385774612427e-01 -5.428183823823928833e-02
1.612385064363479614e-01 6.428659707307815552e-02 3.455717116594314575e-02 -2.525538206100463867e-01 -1.642964631319046021e-01 7.717465609312057495e-02 -7.273185998201370239e-02 -1.476624011993408203e-01 -7.614094763994216919e-02 9.047479927539825439e-02 -2.389895021915435791e-01 4.724495112895965576e-01 4.326843097805976868e-02 8.160043507814407349e-02 -6.299204193055629730e-03 -1.361412405967712402e-01 3.195128738880157471e-01 2.392386198043823242e-01 2.549784183502197266e-01 6.272028386592864990e-02 1.660562604665756226e-01 -2.083544582128524780e-01 3.589300066232681274e-02 -1.181429252028465271e-01 1.953802853822708130e-01 2.449216097593307495e-01 -2.169504612684249878e-01 -4.911108314990997314e-02 1.773403212428092957e-02 8.145877718925476074e-02 -2.314622551202774048e-01 -2.771230228245258331e-02
-6.143135577440261841e-02 -7.058696448802947998e-02 -2.389487996697425842e-02 3.456617891788482666e-02 -2.485827356576919556e-01 3.225326165556907654e-02 1.184802316129207611e-02 -6.447741389274597168e-02 -1.926066726446151733e-01 -2.685957551002502441e-01 -4.681285470724105835e-02 2.729003131389617920e-01 9.287986159324645996e-02 2.035548090934753418e-01 8.132148534059524536e-02 -3.752421215176582336e-02 -2.586364001035690308e-02 -6.568109989166259766e-02 3.920845091342926025e-01 -2.376835346221923828e-01 2.011986225843429565e-01 -3.361720442771911621e-01 3.369982168078422546e-02 2.732318639755249023e-01 1.529301404953002930e-01 3.890420868992805481e-02 -1.594026386737823486e-01 2.857489585876464844e-01 -1.750312894582748413e-01 -9.168456308543682098e-03 -7.462373375892639160e-02 -2.561540603637695312e-01
8.315352350473403931e-02 1.277721673250198364e-01 2.503527998924255371e-01 -1.231049671769142151e-01 -1.826635897159576416e-01 1.027199923992156982e-01 -1.916163116693496704e-01 -4.377999007701873779e-01 7.269934564828872681e-02 7.793319411575794220e-03 -2.465809285640716553e-01 3.459873497486114502e-01 -2.444689124822616577e-01 2.431902438402175903e-01 -7.429161667823791504e-02 6.127561256289482117e-02 -1.826218962669372559e-01 6.945636123418807983e-02 -5.106808245182037354e-02 -1.638559550046920776e-01 -3.188685327768325806e-02 -1.728947609663009644e-01 -1.721160411834716797e-01 1.126950457692146301e-01 1.196113675832748413e-01 2.828105688095092773e-01 2.670360915362834930e-02 -1.997185684740543365e-02 1.105680465698242188e-01 1.198132857680320740e-01 1.915360242128372192e-01 -1.142681017518043518e-01
2.281966060400009155e-02 1.120882667601108551e-02 1.634839735925197601e-02 -1.319873034954071045e-01 -1.394291371107101440e-01 -2.731377631425857544e-02 -3.112038969993591309e-01 -4.993878006935119629e-01 -4.806442931294441223e-02 -7.639750093221664429e-02 -2.374374680221080780e-02 1.647570431232452393e-01 -3.517810106277465820e-01 9.513889253139495850e-02 1.432204842567443848e-01 -1.733564138412475586e-01 1.718496084213256836e-01 -3.028659336268901825e-02 -1.541074514389038086e-01 -3.763663023710250854e-02 1.298931539058685303e-01 -1.090160906314849854e-01 -2.759914696216583252e-01 2.491409145295619965e-02 2.759257853031158447e-01 1.548638790845870972e-01 4.855268821120262146e-02 2.545930743217468262e-01 3.078943863511085510e-02 1.102530658245086670e-01 -2.333680093288421631e-01 -9.584672516211867332e-04
1.735924780368804932e-01 9.414344094693660736e-03 3.061662316322326660e-01 -2.404478937387466431e-01 -2.988767623901367188e-01 3.368240222334861755e-02 2.308483868837356567e-01 -2.017054706811904907e-01 -8.678637444972991943e-02 -2.700588665902614594e-02 -2.651099860668182373e-02 3.391364812850952148e-01 -5.060521513223648071e-02 2.338765375316143036e-02 -1.842348426580429077e-01 -2.094321995973587036e-01 3.240101970732212067e-03 1.395127624273300171e-01 1.673073619604110718e-01 -7.093811780214309692e-02 2.141032218933105469e-01 -1.744187325239181519e-01 4.558767378330230713e-02 -5.227968469262123108e-02 9.694094955921173096e-02 -1.293609440326690674e-01 -6.640608608722686768e-02 3.846746310591697693e-02 -2.951872646808624268e-01 -2.506725192070007324e-01 -2.686215639114379883e-01 -2.029126882553100586e-01
8.495008945465087891e-02 2.313322126865386963e-01 3.284024819731712341e-02 -1.593707501888275146e-01 -1.930095851421356201e-01 2.854313552379608154e-01 -2.189367413520812988e-01 -3.436188101768493652e-01 2.641970217227935791e-01 -1.432436704635620117e-01 1.473236531019210815e-01 1.111004948616027832e-01 -1.773325651884078979e-01 -2.349882721900939941e-01 -1.262487173080444336e-01 -8.167629688978195190e-02 -2.062525004148483276e-01 2.374359071254730225e-01 1.501164883375167847e-01 -3.845683857798576355e-02 -6.323945522308349609e-02 -2.007730007171630859e-01 1.307883113622665405e-01 -6.549329031258821487e-03 -1.783824712038040161e-02 1.559319049119949341e-01 1.518926210701465607e-02 -5.939698591828346252e-02 -1.573324650526046753e-01 3.382657766342163086e-01 -1.919871121644973755e-01 -7.485317438840866089e-02
-6.503743678331375122e-02 1.186815127730369568e-01 9.219303727149963379e-02 4.155749082565307617e-02 1.767645925283432007e-01 -1.722160130739212036e-01 -2.467709928750991821e-01 -1.845788210630416870e-01 -3.816501796245574951e-02 -1.072016060352325439e-01 -1.349996924400329590e-01 2.787611484527587891e-01 -7.460848987102508545e-02 2.182889580726623535e-01 -7.321929931640625000e-02 -5.043743923306465149e-02 1.892802417278289795e-01 1.115086302161216736e-01 2.676101326942443848e-01 2.823938131332397461e-01 3.133930265903472900e-01 -3.485225737094879150e-01 9.687675163149833679e-03 3.509529307484626770e-02 -6.005494669079780579e-02 3.822471797466278076e-01 1.095114648342132568e-01 -2.069976627826690674e-01 4.705142229795455933e-02 -7.060687988996505737e-02 -1.110059916973114014e-01 2.954467386007308960e-02
-4.820470511913299561e-02 -1.633227467536926270e-01 3.420388102531433105e-01 -2.724062651395797729e-02 2.086217701435089111e-02 -2.343330979347229004e-01 -4.536377191543579102e-01 -2.336989194154739380e-01 -1.112256050109863281e-01 -3.807897865772247314e-02 -1.227783039212226868e-01 1.535065174102783203e-01 -1.679729819297790527e-01 -2.466893643140792847e-01 -1.920484751462936401e-02 -4.201922565698623657e-02 1.391080468893051147e-01 1.846720874309539795e-01 1.066750437021255493e-01 -4.957420751452445984e-02 1.611901670694351196e-01 -2.622596025466918945e-01 -1.160471215844154358e-01 1.467628926038742065e-01 -5.734218657016754150e-02 2.090676724910736084e-01 1.489666998386383057e-01 -3.256193101406097412e-01 6.792985647916793823e-02 4.161810874938964844e-02 -8.187270909547805786e-02 -9.234808385372161865e-02
1.137770712375640869e-01 5.830482766032218933e-02 4.849562942981719971e-01 -1.113755553960800171e-01 -1.334412842988967896e-01 1.958537846803665161e-02 1.067155674099922180e-01 -1.158900186419487000e-01 -5.513644590973854065e-02 -6.881242245435714722e-02 7.512095570564270020e-02 7.980313897132873535e-02 -2.357769161462783813e-01 2.673043906688690186e-01 -1.175330579280853271e-01 -2.465640753507614136e-01 2.273246198892593384e-01 4.048553481698036194e-02 2.021046914160251617e-02 1.111916080117225647e-01 -1.276020146906375885e-02 -4.005235433578491211e-01 -1.292466670274734497e-01 1.205164641141891479e-01 -1.267484948039054871e-02 2.938238680362701416e-01 1.292399913072586060e-01 -1.105901300907135010e-01 -6.634635478258132935e-02 8.124676346778869629e-02 1.398758292198181152e-01 -2.602485418319702148e-01
1.045467555522918701e-01 1.034771800041198730e-01 9.209657087922096252e-03 -6.839971244335174561e-02 4.754387587308883667e-02 1.048524975776672363e-01 1.314423382282257080e-01 -8.600395172834396362e-02 -2.629669606685638428e-01 -2.217261642217636108e-01 -4.277369678020477295e-01 3.656415343284606934e-01 -1.800681352615356445e-01 -3.999892994761466980e-02 -3.224668502807617188e-01 -2.280684262514114380e-01 1.990044862031936646e-01 4.070600494742393494e-03 2.502867877483367920e-01 -2.891288511455059052e-02 1.227507367730140686e-01 -2.499282360076904297e-02 1.971575058996677399e-02 -3.589951619505882263e-02 2.361586540937423706e-01 1.346976310014724731e-01 9.675328433513641357e-02 -2.114574909210205078e-01 -2.246695943176746368e-02 1.851123422384262085e-01 -1.652034074068069458e-01 1.255562528967857361e-02
2.041860818862915039e-01 1.246400624513626099e-01 7.080101966857910156e-02 -4.649951308965682983e-02 3.863571584224700928e-02 1.171429008245468140e-01 -1.882260888814926147e-01 -1.429106295108795166e-01 -1.963576069101691246e-03 -1.178527027368545532e-01 -1.149738058447837830e-01 1.332103908061981201e-01 -6.759704649448394775e-02 6.131161749362945557e-02 -1.437542736530303955e-01 3.190560042858123779e-01 -1.018894184380769730e-02 1.964846104383468628e-01 3.156961202621459961e-01 5.340909212827682495e-02 7.958897203207015991e-02 -3.488352596759796143e-01 2.447716742753982544e-01 -8.316253870725631714e-02 7.852314412593841553e-02 2.884418666362762451e-01 1.482505798339843750e-01 -2.042240798473358154e-01 -2.038730084896087646e-01 -8.987827599048614502e-02 -2.864491343498229980e-01 -2.608845531940460205e-01
6.663287058472633362e-03 -1.048135384917259216e-01 2.626603543758392334e-01 5.630492419004440308e-02 -2.060360014438629150e-01 1.064152456820011139e-02 9.513919800519943237e-02 -4.524580240249633789e-01 1.318330615758895874e-01 -6.089644879102706909e-02 1.877103745937347412e-01 1.549180150032043457e-01 9.245860576629638672e-02 1.027043014764785767e-01 -1.739984154701232910e-01 3.103641979396343231e-02 -2.070124894380569458e-01 3.640418648719787598e-01 1.456200927495956421e-01 -3.415878862142562866e-03 2.839439809322357178e-01 -1.525477319955825806e-01 7.014144212007522583e-02 5.217722058296203613e-02 1.129856631159782410e-01 3.335258364677429199e-01 2.161658182740211487e-02 1.027259454131126404e-01 1.084426492452621460e-01 -1.555559337139129639e-01 -2.200869321823120117e-01 -4.754918813705444336e-02
1.166494563221931458e-01 -1.473032683134078979e-01 4.375227987766265869e-01 -1.656437478959560394e-02 -2.496946752071380615e-01 -1.756775230169296265e-01 1.000769957900047302e-01 -1.268307268619537354e-01 -1.016615778207778931e-01 -4.423430562019348145e-02 4.610560834407806396e-03 1.264645755290985107e-01 -2.104852795600891113e-01 -6.739322096109390259e-02 -1.739789992570877075e-01 -2.206846624612808228e-01 -1.573115289211273193e-01 1.387700289487838745e-01 2.707429528236389160e-01 -1.167484968900680542e-01 3.633657991886138916e-01 -2.389219701290130615e-01 -6.939209997653961182e-02 4.756323993206024170e-02 1.634530276060104370e-01 3.805731981992721558e-02 1.445327401161193848e-01 -5.877098068594932556e-02 -2.333088666200637817e-01 -1.924984604120254517e-01 -9.994073212146759033e-02 -1.282273828983306885e-01
-7.573097944259643555e-02 5.589174572378396988e-03 -1.266603067051619291e-04 -1.060100272297859192e-01 -1.336596161127090454e-01 -3.569061681628227234e-02 3.033824563026428223e-01 -2.360382825136184692e-01 -1.732558906078338623e-01 -1.475374698638916016e-01 4.414229094982147217e-02 4.801600053906440735e-02 -5.329457521438598633e-01 -4.487228393554687500e-02 -1.078887879848480225e-01 -5.747216567397117615e-02 8.310469239950180054e-02 2.424538582563400269e-01 1.832281649112701416e-01 2.619906095787882805e-03 6.147257983684539795e-03 -1.116723045706748962e-01 5.795332044363021851e-02 3.040864467620849609e-01 -1.897429376840591431e-01 3.215608000755310059e-01 3.888488188385963440e-02 1.245673224329948425e-01 6.450042873620986938e-02 -9.429259598255157471e-02 6.825806945562362671e-02 -2.780763506889343262e-01
2.617903351783752441e-01 -8.028243482112884521e-02 2.982786297798156738e-01 -2.572606876492500305e-02 -2.914390861988067627e-01 3.766759857535362244e-02 -5.202302709221839905e-02 2.183153107762336731e-02 -1.116658151149749756e-01 -5.885718390345573425e-02 1.077143326401710510e-01 1.244861781597137451e-01 -1.085234805941581726e-01 8.504278957843780518e-02 3.225332498550415039e-02 -1.991502195596694946e-01 6.001812592148780823e-02 2.958837449550628662e-01 2.302002608776092529e-01 -3.011091351509094238e-01 4.303964227437973022e-02 -2.499769181013107300e-01 2.368406504392623901e-01 2.460211962461471558e-01 1.165180802345275879e-01 6.669599562883377075e-02 5.324070155620574951e-02 4.572203755378723145e-02 -1.898152530193328857e-01 -3.191379904747009277e-01 -2.566434144973754883e-01 -2.535705454647541046e-02
-7.204414345324039459e-03 1.828080564737319946e-01 -8.897720277309417725e-02 -1.720775961875915527e-01 -1.367325484752655029e-01 3.203620314598083496e-01 -1.667596772313117981e-02 -1.567078977823257446e-01 -2.720307111740112305e-01 -2.090289294719696045e-01 9.979351609945297241e-02 6.290293484926223755e-02 -2.202225327491760254e-01 -1.184821054339408875e-01 -4.218215942382812500e-01 -1.241716668009757996e-01 -1.127810310572385788e-02 2.647200226783752441e-02 2.149227261543273926e-01 6.844801455736160278e-02 1.855343580245971680e-01 -1.923732757568359375e-01 -9.883067756891250610e-02 1.277135759592056274e-01 6.438790261745452881e-02 3.860118687152862549e-01 -1.037499383091926575e-01 2.338223159313201904e-01 -2.274112589657306671e-02 1.386317312717437744e-01 -4.444992914795875549e-02 -7.634101808071136475e-02
1.059032976627349854e-01 -1.172110959887504578e-01 1.658189855515956879e-02 1.689755171537399292e-02 -3.138165771961212158e-01 1.273371372371912003e-02 -1.674239896237850189e-02 -2.237081676721572876e-01 -1.667234748601913452e-01 -1.297630928456783295e-02 1.610710471868515015e-01 8.952788077294826508e-03 -3.536596894264221191e-01 -2.649662457406520844e-02 -1.406880617141723633e-01 -4.367871582508087158e-01 2.636555954813957214e-02 3.911775648593902588e-01 1.853059679269790649e-01 -1.373994797468185425e-01 1.806404441595077515e-01 -2.037620395421981812e-01 7.780532538890838623e-02 1.154114678502082825e-01 1.250939369201660156e-01 1.220526546239852905e-01 2.264049351215362549e-01 -8.119134604930877686e-02 5.440558120608329773e-02 -2.054211795330047607e-01 -3.088621422648429871e-02 -1.451243087649345398e-02
7.502633333206176758e-02 1.545218527317047119e-01 -9.582786262035369873e-02 -3.028998672962188721e-01 -1.558937970548868179e-02 4.612452685832977295e-01 -1.106259450316429138e-01 -2.614630162715911865e-01 8.178981952369213104e-03 -2.481565773487091064e-01 9.646759182214736938e-02 2.412261217832565308e-01 -1.142657026648521423e-01 -2.361959815025329590e-01 4.410789534449577332e-02 -1.909366846084594727e-01 -6.347800791263580322e-02 3.264420926570892334e-01 6.962463259696960449e-02 9.637059271335601807e-02 -1.563855111598968506e-01 -1.165375784039497375e-01 6.122522521764039993e-03 -1.070421654731035233e-03 3.812753036618232727e-02 1.783222109079360962e-01 6.573919951915740967e-02 -1.009442191570997238e-02 -1.289209425449371338e-01 2.590637803077697754e-01 -2.201184779405593872e-01 -8.313851058483123779e-02
1.333183646202087402e-01 -2.730587124824523926e-01 9.350847452878952026e-02 3.258673101663589478e-02 -1.887465566396713257e-01 2.768327593803405762e-01 -3.304985002614557743e-04 -2.132588028907775879e-01 -1.093337219208478928e-02 -9.281820058822631836e-02 -9.914968907833099365e-02 -4.413427785038948059e-02 -1.023352295160293579e-01 2.486964315176010132e-02 -1.514366567134857178e-01 -3.057657182216644287e-01 1.608511358499526978e-01 -1.623061150312423706e-01 2.318038791418075562e-01 -1.006380021572113037e-01 -1.346853375434875488e-02 -2.873236238956451416e-01 1.745576262474060059e-01 3.229631483554840088e-01 -2.625330686569213867e-01 1.626021862030029297e-01 -2.512389421463012695e-01 -2.028124779462814331e-01 1.668273285031318665e-02 -7.390224188566207886e-02 -2.061730474233627319e-01 -1.031262725591659546e-01
2.524830028414726257e-02 1.364255249500274658e-01 -1.764425486326217651e-01 -2.688390612602233887e-01 -1.330045610666275024e-01 2.490006536245346069e-01 -1.887904480099678040e-02 -1.391294896602630615e-01 -3.246619105339050293e-01 -8.732985705137252808e-02 1.657551527023315430e-01 4.079232364892959595e-02 -1.928951740264892578e-01 -2.786639891564846039e-02 -2.208424806594848633e-01 -1.237918585538864136e-01 2.830936573445796967e-02 1.138739809393882751e-01 2.351791709661483765e-01 1.122132837772369385e-01 7.097225636243820190e-02 -1.741966158151626587e-01 -6.410404294729232788e-02 2.030065059661865234e-01 9.772290289402008057e-02 4.531003832817077637e-01 -2.402069121599197388e-01 2.407554239034652710e-01 -3.519050404429435730e-02 -3.301316755823791027e-04 -8.580021560192108154e-02 -1.794518828392028809e-01
-1.229230500757694244e-02 2.747341394424438477e-01 3.539784848690032959e-01 -2.762939594686031342e-02 -1.250775158405303955e-01 2.708333432674407959e-01 -1.515675187110900879e-01 -3.014977872371673584e-01 -1.326298564672470093e-01 -1.905239969491958618e-01 -1.769105345010757446e-01 2.410812973976135254e-01 -2.756102941930294037e-02 -6.376153230667114258e-02 -2.474368363618850708e-01 3.672064840793609619e-02 6.730204075574874878e-02 -2.217101119458675385e-02 2.442392110824584961e-01 1.262303441762924194e-02 -3.391122817993164062e-01 -2.327167391777038574e-01 -6.844463944435119629e-02 5.686464160680770874e-02 1.915671080350875854e-01 1.325688660144805908e-01 4.973511397838592529e-02 -1.491982191801071167e-01 -1.577003300189971924e-01 -2.853999100625514984e-02 -1.637181490659713745e-01 -1.064496710896492004e-01
-8.919566869735717773e-02 -2.455424517393112183e-01 3.056648969650268555e-01 -1.447698771953582764e-01 5.060673132538795471e-02 -2.089024335145950317e-01 -3.654414117336273193e-01 -1.470369398593902588e-01 -2.456053197383880615e-01 -5.236456170678138733e-02 -2.115038484334945679e-01 2.311508208513259888e-01 -7.834861427545547485e-02 -1.498900055885314941e-01 -3.722718358039855957e-02 5.536766350269317627e-02 2.393242418766021729e-01 1.566379666328430176e-01 6.851541250944137573e-02 1.106180772185325623e-01 1.293982565402984619e-01 -3.951782286167144775e-01 -5.388448014855384827e-02 1.356859654188156128e-01 6.136518344283103943e-02 2.004542946815490723e-01 -5.423047393560409546e-02 -1.917336434125900269e-01 -2.849846892058849335e-02 2.174123935401439667e-02 -1.044918149709701538e-01 -1.813547611236572266e-01
-3.494763001799583435e-02 -9.382070600986480713e-02 3.817859664559364319e-02 -6.951405107975006104e-02 1.451925188302993774e-01 9.129966050386428833e-02 2.654650807380676270e-01 -2.632535994052886963e-01 -3.227750360965728760e-01 -4.411142766475677490e-01 -9.967686235904693604e-02 3.153761848807334900e-02 -1.960968524217605591e-01 2.839464694261550903e-03 -2.500138282775878906e-01 -2.696156501770019531e-01 3.264435753226280212e-02 1.862108111381530762e-01 2.869722843170166016e-01 -9.895043075084686279e-02 4.837596789002418518e-02 -2.705148458480834961e-01 5.989703536033630371e-02 1.505322009325027466e-01 1.257503330707550049e-01 3.356431797146797180e-02 -5.840625963173806667e-04 -1.519311666488647461e-01 8.404961228370666504e-02 2.522071264684200287e-02 2.289849072694778442e-01 -3.647707775235176086e-02
-3.049927055835723877e-01 -4.546763375401496887e-02 -9.013537317514419556e-02 -2.933995723724365234e-01 -6.307432055473327637e-02 1.051284838467836380e-02 -1.989338845014572144e-01 -1.309549957513809204e-01 7.373137772083282471e-02 -2.671486437320709229e-01 -2.630547853186726570e-03 9.730730205774307251e-02 -2.348749339580535889e-01 -1.200947761535644531e-01 -1.182105764746665955e-01 5.491070449352264404e-02 -2.089624293148517609e-02 5.755823850631713867e-02 4.639374911785125732e-01 1.579001359641551971e-02 8.707146346569061279e-02 -1.127109229564666748e-01 2.578361034393310547e-01 1.409611552953720093e-01 1.447885781526565552e-01 1.925781369209289551e-01 1.340429335832595825e-01 3.116571009159088135e-01 -8.128949254751205444e-02 -8.962039649486541748e-02 -1.818931102752685547e-01 -1.740378886461257935e-01
6.320378184318542480e-02 -1.100290641188621521e-01 1.505073904991149902e-01 -1.650192290544509888e-01 -1.371721476316452026e-01 -2.519822493195533752e-02 -5.685061216354370117e-02 -2.649682164192199707e-01 -1.410735249519348145e-01 8.360513299703598022e-02 3.355151414871215820e-02 2.536988854408264160e-01 -2.929605543613433838e-01 2.359671443700790405e-01 -1.576443314552307129e-01 2.423673681914806366e-02 -2.243712916970252991e-02 6.079658120870590210e-02 -1.464037746191024780e-01 -5.343810468912124634e-02 -3.904635459184646606e-02 -3.855241835117340088e-01 3.844678103923797607e-01 6.446621567010879517e-02 1.542598605155944824e-01 3.504721820354461670e-01 -7.965066283941268921e-02 4.019731190055608749e-03 1.066215708851814270e-01 -4.889068007469177246e-02 2.533571422100067139e-01 -1.422952115535736084e-01
-1.423576567322015762e-02 -1.326875388622283936e-02 2.583611905574798584e-01 -4.268714189529418945e-01 3.710019215941429138e-02 1.008955240249633789e-01 6.023288145661354065e-02 -1.915651559829711914e-01 -3.780427947640419006e-02 1.157336458563804626e-01 -7.953294366598129272e-02 2.619114220142364502e-01 2.577869035303592682e-02 -2.778270095586776733e-02 -9.548743814229965210e-02 -1.128121167421340942e-01 3.332099616527557373e-01 1.513075530529022217e-01 -2.163759768009185791e-01 -1.622389419935643673e-03 2.602109611034393311e-01 -2.842851579189300537e-01 5.112628638744354248e-02 -2.664084313437342644e-03 3.207524120807647705e-01 1.806254088878631592e-01 1.133848130702972412e-01 1.905881986021995544e-02 -1.614084243774414062e-01 -5.153168365359306335e-02 -1.989144533872604370e-01 -1.919574737548828125e-01
-5.015464499592781067e-03 -2.247573435306549072e-01 5.719262734055519104e-02 5.885849893093109131e-02 2.835026010870933533e-02 -2.039544284343719482e-01 -1.122147738933563232e-01 -3.100361526012420654e-01 -1.594519987702369690e-02 -1.421190649271011353e-01 -2.400996536016464233e-01 3.893565535545349121e-01 8.934508264064788818e-02 -9.002069383859634399e-02 -4.082623496651649475e-02 -1.939874738454818726e-01 -1.211496219038963318e-01 1.896186769008636475e-01 3.591293990612030029e-01 -3.941114991903305054e-02 1.380769163370132446e-01 -1.445956677198410034e-01 -7.915215194225311279e-02 2.370985597372055054e-01 5.274813622236251831e-02 1.729026585817337036e-01 4.792700335383415222e-02 -6.909042596817016602e-02 -2.984951138496398926e-01 -3.544607385993003845e-02 -2.735150158405303955e-01 -1.341545730829238892e-01
1.625921875238418579e-01 2.006675899028778076e-01 1.533366739749908447e-01 -4.743123054504394531e-02 -3.599131107330322266e-02 8.524965494871139526e-02 -2.989626526832580566e-01 -1.685996502637863159e-01 8.387100696563720703e-02 -5.683096125721931458e-02 2.766161039471626282e-02 2.118730396032333374e-01 -8.131477236747741699e-02 -1.426402032375335693e-01 -7.984558492898941040e-02 9.509696811437606812e-02 5.267118662595748901e-02 1.781218647956848145e-01 4.387430548667907715e-01 -1.301409006118774414e-01 5.306757614016532898e-02 -3.568949997425079346e-01 2.424755245447158813e-01 -8.590736985206604004e-02 1.887264251708984375e-01 1.610782444477081299e-01 2.025285363197326660e-01 -1.305292993783950806e-01 3.897275542840361595e-03 -9.339704364538192749e-02 -2.685023844242095947e-01 -2.052339017391204834e-01
3.124260529875755310e-02 -2.652714587748050690e-02 -8.063098043203353882e-02 -2.646666206419467926e-02 9.410462528467178345e-02 2.205287478864192963e-02 -2.998331189155578613e-01 -1.627474427223205566e-01 1.800931245088577271e-01 -3.344554305076599121e-01 -3.134026750922203064e-02 1.300137192010879517e-01 1.939572840929031372e-01 -8.933494985103607178e-02 -2.210680246353149414e-01 -3.671613633632659912e-01 5.459567904472351074e-02 1.563856154680252075e-01 1.774612665176391602e-01 -1.330711543560028076e-01 3.574440721422433853e-03 -2.314319163560867310e-01 9.779421240091323853e-02 2.808960080146789551e-01 -2.221974171698093414e-02 3.721395730972290039e-01 -2.781059741973876953e-01 -1.412824243307113647e-01 -3.110144846141338348e-02 -9.880827367305755615e-02 -8.091295510530471802e-02 -4.112660884857177734e-02
-1.806531473994255066e-02 2.856044769287109375e-01 6.971716135740280151e-02 -2.241653054952621460e-01 -5.378670617938041687e-02 2.339718863368034363e-02 3.316600248217582703e-02 -1.339219957590103149e-01 -2.758633792400360107e-01 -3.438350046053528786e-03 9.318639338016510010e-02 1.632645130157470703e-01 -1.715065389871597290e-01 -3.410894423723220825e-02 -2.495282739400863647e-01 -1.217350736260414124e-02 -2.502842247486114502e-02 8.776634931564331055e-02 1.192595362663269043e-01 2.129449844360351562e-01 1.615725457668304443e-01 -2.367758154869079590e-01 -1.938198208808898926e-01 4.318931102752685547e-01 6.160133332014083862e-02 4.591569900512695312e-01 -6.108582392334938049e-02 5.881860107183456421e-02 -7.388816028833389282e-02 -2.577566541731357574e-02 -5.133800581097602844e-02 -1.770353764295578003e-01
-2.351676523685455322e-01 2.520857006311416626e-02 1.125631928443908691e-01 -1.699522137641906738e-01 8.440361171960830688e-02 2.712734937667846680e-01 -2.390746921300888062e-01 -3.285719454288482666e-01 -5.239701643586158752e-02 -7.768990844488143921e-02 8.453213609755039215e-03 -1.678123772144317627e-01 -2.768511176109313965e-01 5.529442429542541504e-02 -2.051552832126617432e-01 -2.943623997271060944e-02 -3.005117774009704590e-01 8.105826377868652344e-02 3.369607329368591309e-01 -2.234239429235458374e-01 -1.589043624699115753e-02 -3.409090638160705566e-02 7.259813696146011353e-02 4.677861928939819336e-02 1.976037025451660156e-01 2.356527447700500488e-01 2.113150060176849365e-01 1.834693923592567444e-02 -1.439300626516342163e-01 7.218702882528305054e-02 -1.029267236590385437e-01 -2.273794859647750854e-01
6.815771013498306274e-02 -6.970265507698059082e-02 2.450564131140708923e-02 -3.733103722333908081e-02 1.415252685546875000e-01 5.641992390155792236e-02 6.049594283103942871e-02 -3.490447103977203369e-01 -2.111643999814987183e-01 -1.103142052888870239e-01 4.302388057112693787e-02 3.334030881524085999e-02 -2.644136846065521240e-01 -1.006704866886138916e-01 3.584091365337371826e-01 -2.865733206272125244e-01 -1.905159950256347656e-01 1.358175575733184814e-01 1.912186443805694580e-01 5.266026034951210022e-02 -1.537518203258514404e-01 -4.791509509086608887e-01 5.519104003906250000e-02 7.346495985984802246e-02 -4.760096222162246704e-02 1.963869929313659668e-01 9.647073596715927124e-02 1.184658408164978027e-01 -7.021372020244598389e-02 2.428311854600906372e-01 7.148128002882003784e-02 -2.268718928098678589e-02
2.386296167969703674e-02 1.596500724554061890e-01 2.583527565002441406e-01 -1.891980469226837158e-01 -1.474148184061050415e-01 3.346633613109588623e-01 -2.401992529630661011e-01 -2.832255959510803223e-01 -2.825515903532505035e-02 -1.075633093714714050e-01 5.531185120344161987e-02 1.508588194847106934e-01 -3.311240971088409424e-01 9.347269684076309204e-02 -8.759061992168426514e-02 8.900094032287597656e-02 -1.690595448017120361e-01 1.673446148633956909e-01 1.157489120960235596e-01 1.158799231052398682e-01 -1.443625241518020630e-01 -3.262308537960052490e-01 -1.053927242755889893e-01 4.038142040371894836e-02 2.945884466171264648e-01 8.287167549133300781e-02 2.841382622718811035e-01 -1.451997552067041397e-02 7.518731802701950073e-02 -3.937948867678642273e-02 7.021506130695343018e-02 -1.321045905351638794e-01
-2.784518152475357056e-02 -1.576310843229293823e-01 4.756655544042587280e-02 -1.321527808904647827e-01 -1.034248769283294678e-01 1.349451839923858643e-01 2.001734822988510132e-02 -1.998703926801681519e-01 -2.543141543865203857e-01 -2.901025116443634033e-01 1.959196776151657104e-01 3.743710368871688843e-02 -3.958759009838104248e-01 7.600276172161102295e-02 8.926072716712951660e-02 -3.208343982696533203e-01 -5.566719174385070801e-02 -1.547570247203111649e-02 1.003664731979370117e-01 -1.996032148599624634e-01 -1.503073493950068951e-03 -1.883188039064407349e-01 -1.691575534641742706e-02 2.185734808444976807e-01 -5.439862236380577087e-02 3.879017829895019531e-01 -1.271451264619827271e-01 -4.097400233149528503e-03 7.301772385835647583e-02 1.582119613885879517e-01 2.702195346355438232e-01 -1.166452541947364807e-01
1.262565702199935913e-01 -1.881985366344451904e-01 1.260811388492584229e-01 1.140150427818298340e-01 -5.214118361473083496e-01 2.012251466512680054e-01 -1.712595522403717041e-01 -1.354385316371917725e-01 -2.602046132087707520e-01 -3.095725774765014648e-01 -2.999410964548587799e-02 5.248238146305084229e-02 7.124518603086471558e-02 4.400420188903808594e-02 -1.185994297266006470e-01 -1.508077830076217651e-01 3.529925597831606865e-03 2.634252794086933136e-02 1.583230644464492798e-01 -3.281721174716949463e-01 1.335245668888092041e-01 -1.795312464237213135e-01 5.029536038637161255e-02 1.076750606298446655e-01 1.199083998799324036e-01 6.971179693937301636e-02 2.453213781118392944e-01 7.133693248033523560e-02 -9.025292098522186279e-02 3.588960040360689163e-03 -1.430331319570541382e-01 -1.947129219770431519e-01
1.906314119696617126e-02 -7.988031953573226929e-03 2.985991239547729492e-01 1.773773431777954102e-01 -9.806116670370101929e-02 1.871615648269653320e-01 -5.094457790255546570e-02 -3.438648581504821777e-01 1.160357818007469177e-01 3.583320975303649902e-02 7.478231098502874374e-03 1.772822439670562744e-01 -4.480618238449096680e-01 -1.729248315095901489e-01 -7.843813858926296234e-03 -2.187076061964035034e-01 -1.382883042097091675e-01 3.113439679145812988e-02 -2.751188166439533234e-02 5.566553398966789246e-02 -1.067376062273979187e-01 -3.262051939964294434e-01 2.942368760704994202e-02 1.799156814813613892e-01 -1.448931843042373657e-01 2.411060035228729248e-01 5.732002202421426773e-03 -3.567300364375114441e-02 4.060935601592063904e-02 -5.804107338190078735e-02 1.191571205854415894e-01 -3.376980125904083252e-01
8.118305355310440063e-02 -1.664573699235916138e-01 2.091645598411560059e-01 -3.570433240383863449e-03 -3.247998058795928955e-01 8.365494012832641602e-02 -2.547829411923885345e-02 2.872929722070693970e-02 5.082013458013534546e-02 -3.183287382125854492e-02 3.126050578430294991e-04 1.740001291036605835e-01 -2.936757914721965790e-02 -1.198291331529617310e-01 -1.535561829805374146e-01 -7.702247053384780884e-02 -1.217063963413238525e-01 4.065334424376487732e-02 2.671025693416595459e-01 -2.262590825557708740e-01 -5.338530614972114563e-02 -4.574709534645080566e-01 3.035491108894348145e-01 3.685128316283226013e-02 3.939182460308074951e-01 1.610380224883556366e-02 5.918573588132858276e-02 1.374952588230371475e-02 -4.109508916735649109e-02 1.776501536369323730e-01 -2.606446444988250732e-01 -1.562904119491577148e-01
2.442441284656524658e-01 -2.044104784727096558e-01 1.666960120201110840e-01 -9.039203077554702759e-02 -1.969322562217712402e-02 -1.007574144750833511e-02 -5.079309642314910889e-02 9.308150038123130798e-03 2.692770063877105713e-01 -2.303422093391418457e-01 -3.204124867916107178e-01 3.598603308200836182e-01 -8.728268742561340332e-02 -4.246847704052925110e-02 -7.078000158071517944e-02 -2.419857531785964966e-01 -5.752809345722198486e-02 2.271355539560317993e-01 -7.519497722387313843e-02 5.643697082996368408e-02 1.992865800857543945e-01 -3.355534672737121582e-01 1.789093613624572754e-01 3.723056241869926453e-02 -8.046470582485198975e-02 1.639990955591201782e-01 2.115168049931526184e-02 1.205153763294219971e-01 -1.583926677703857422e-01 2.839065790176391602e-01 -1.579803824424743652e-01 -1.706193946301937103e-02
-1.636082120239734650e-02 1.440834850072860718e-01 -2.541276216506958008e-01 -1.144025400280952454e-01 -6.183183938264846802e-02 -5.624125525355339050e-02 -8.120401948690414429e-02 -7.860036939382553101e-02 1.103940233588218689e-01 3.813143074512481689e-02 1.520319133996963501e-01 5.398747324943542480e-01 -4.652386605739593506e-01 6.196859851479530334e-02 1.430128663778305054e-01 -1.134473308920860291e-01 -4.770584031939506531e-02 2.402607500553131104e-01 -7.322745025157928467e-02 -6.065955385565757751e-02 -1.049402579665184021e-01 -3.064670860767364502e-01 1.289090514183044434e-02 2.113160341978073120e-01 1.151785477995872498e-01 1.947699487209320068e-01 -3.960641846060752869e-02 1.028745993971824646e-01 -8.663769811391830444e-02 9.760738909244537354e-02 2.106459811329841614e-02 -9.350761771202087402e-03
-1.193561181426048279e-01 9.294801950454711914e-02 7.626161724328994751e-02 -1.914392560720443726e-01 -4.219435155391693115e-02 4.072943031787872314e-01 8.127520233392715454e-02 -2.591611444950103760e-01 -2.922926247119903564e-01 -2.198630124330520630e-01 -1.179192140698432922e-01 1.561274528503417969e-01 -3.123199045658111572e-01 1.614033430814743042e-02 -2.245781868696212769e-01 -1.019897535443305969e-01 -1.542175412178039551e-01 6.868384778499603271e-02 1.809329837560653687e-01 -7.666716724634170532e-02 1.910789906978607178e-01 -7.008963078260421753e-02 -6.625973433256149292e-02 2.164328992366790771e-01 1.089566648006439209e-01 1.859440207481384277e-01 1.023385003209114075e-01 8.675549179315567017e-02 4.450207576155662537e-03 2.115738019347190857e-02 2.295177280902862549e-01 -2.918033599853515625e-01
-2.656726399436593056e-03 1.122699026018381119e-02 3.027095198631286621e-01 -1.466099619865417480e-01 -2.233460545539855957e-02 -1.024396345019340515e-01 4.817434400320053101e-02 -3.237146735191345215e-01 8.485720492899417877e-03 -1.961450129747390747e-01 -1.729936450719833374e-01 2.619113624095916748e-01 4.549472779035568237e-02 -1.204205155372619629e-01 -4.252343252301216125e-02 -2.147123217582702637e-01 1.769390702247619629e-01 6.574495136737823486e-02 9.454668313264846802e-02 -5.748745799064636230e-02 1.985850334167480469e-01 -8.525054156780242920e-02 2.371232360601425171e-01 -1.488092988729476929e-01 4.259084463119506836e-01 1.668448001146316528e-01 1.315815746784210205e-01 -1.065233349800109863e-01 -4.385038092732429504e-02 -7.618150860071182251e-02 -1.928447782993316650e-01 -3.336525857448577881e-01
2.429042011499404907e-01 5.504863336682319641e-02 1.261058747768402100e-01 -1.809726506471633911e-01 -9.765558689832687378e-02 3.477099118754267693e-03 -2.338083274662494659e-02 1.585320383310317993e-02 -6.201384589076042175e-02 4.834280908107757568e-02 1.397274434566497803e-01 2.174672484397888184e-01 -4.029950499534606934e-01 -2.200622707605361938e-01 2.373973466455936432e-02 -2.267107516527175903e-01 1.255330145359039307e-01 -3.944129124283790588e-02 1.758043915033340454e-01 -8.600527793169021606e-02 1.046691238880157471e-01 -2.582527399063110352e-01 -3.849268853664398193e-01 -4.491782281547784805e-03 6.265284121036529541e-02 5.062734708189964294e-02 -1.033731773495674133e-01 -1.391335278749465942e-01 1.194027215242385864e-01 -5.007762089371681213e-02 -4.043454229831695557e-01 -2.119544446468353271e-01
1.519550234079360962e-01 1.929751783609390259e-02 2.435003817081451416e-01 -8.015360683202743530e-02 -9.658318944275379181e-03 1.468610912561416626e-01 -9.861321747303009033e-02 -2.675173878669738770e-01 -2.274874299764633179e-01 2.962168306112289429e-02 1.345844864845275879e-01 8.629496395587921143e-02 -3.506098091602325439e-01 4.910220950841903687e-02 -3.477857708930969238e-01 1.757021099328994751e-01 1.694463044404983521e-01 2.187965624034404755e-02 -1.015253290534019470e-01 -1.113555654883384705e-01 -6.211777403950691223e-02 -2.989399433135986328e-01 2.758781909942626953e-01 -1.205056011676788330e-01 5.985594540834426880e-02 1.116526722908020020e-01 1.479310244321823120e-01 1.199402734637260437e-01 2.199533767998218536e-02 -4.712212830781936646e-02 -1.991492062807083130e-01 -3.494009077548980713e-01
5.529127269983291626e-02 -1.593257114291191101e-02 2.930145561695098877e-01 2.405089326202869415e-02 1.037669554352760315e-01 9.458741545677185059e-02 1.782981865108013153e-02 -1.000660434365272522e-01 -6.811981648206710815e-02 6.235157325863838196e-02 1.732686460018157959e-01 1.122075915336608887e-01 -1.046669483184814453e-01 1.809392720460891724e-01 -9.801873564720153809e-02 -2.185844779014587402e-01 1.991690844297409058e-01 8.045890182256698608e-02 2.832973599433898926e-01 -2.203836590051651001e-01 1.518743187189102173e-01 -3.010492622852325439e-01 8.374557644128799438e-02 9.864652901887893677e-02 2.817929685115814209e-01 1.669775694608688354e-01 2.005728632211685181e-01 3.817396983504295349e-02 -4.023543000221252441e-01 -1.533689498901367188e-01 -2.963601946830749512e-01 -1.899370178580284119e-02
3.593312948942184448e-02 -2.191119939088821411e-01 1.333790570497512817e-01 -3.752412199974060059e-01 9.089183807373046875e-02 8.456192165613174438e-02 -3.955100104212760925e-02 -1.091431826353073120e-01 -1.696983128786087036e-01 -1.192583516240119934e-01 -2.249944061040878296e-01 1.600719392299652100e-01 -3.521909117698669434e-01 -1.104619726538658142e-01 -8.822938054800033569e-02 -1.419673860073089600e-01 2.712916433811187744e-01 1.380011141300201416e-01 2.216231822967529297e-01 -2.253670394420623779e-01 -1.561206430196762085e-01 -9.396333247423171997e-02 -1.347209662199020386e-01 2.132940292358398438e-01 1.000130549073219299e-01 7.933701574802398682e-02 -2.521262168884277344e-01 -1.228931993246078491e-01 -7.506089657545089722e-02 1.500541716814041138e-01 -2.436543256044387817e-01 8.880624920129776001e-02
-2.109379768371582031e-01 -1.023741364479064941e-01 -1.165285333991050720e-02 -2.338542342185974121e-01 2.582300603389739990e-01 -1.412818673998117447e-02 1.965642124414443970e-01 -9.698912501335144043e-02 -3.190293610095977783e-01 -3.889307677745819092e-01 -2.697979472577571869e-02 1.198265999555587769e-01 -1.497233808040618896e-01 3.529514372348785400e-02 -1.090132147073745728e-01 -1.688389629125595093e-01 5.620506778359413147e-02 2.134768664836883545e-01 1.459881514310836792e-01 -9.100156277418136597e-02 7.095295190811157227e-02 -3.814415931701660156e-01 -2.769201993942260742e-02 1.488860249519348145e-01 8.862557262182235718e-02 1.195745840668678284e-01 1.088238283991813660e-01 -2.259035706520080566e-01 1.941837072372436523e-01 -2.353088408708572388e-01 1.031071692705154419e-01 -5.060017481446266174e-02
-5.645981803536415100e-02 -1.872051954269409180e-01 8.125996589660644531e-02 -9.116166830062866211e-02 -3.093709610402584076e-02 6.475353986024856567e-02 1.091115102171897888e-01 -1.661220341920852661e-01 1.640049219131469727e-01 -1.859342753887176514e-01 2.562673389911651611e-02 -6.847073137760162354e-02 -2.133902311325073242e-01 -1.197684630751609802e-01 -1.567532420158386230e-01 -1.315666586160659790e-01 1.008668765425682068e-01 2.456860989332199097e-01 3.778206184506416321e-02 -5.330469831824302673e-02 3.802635371685028076e-01 -4.421519935131072998e-01 -9.649386256933212280e-02 1.563697606325149536e-01 2.270658016204833984e-01 1.008556485176086426e-01 2.448638677597045898e-01 -2.534793317317962646e-01 1.228259503841400146e-01 -2.324599176645278931e-01 8.989781886339187622e-02 -1.476929038763046265e-01
5.469685420393943787e-02 -1.315451711416244507e-01 1.782169044017791748e-01 7.063222583383321762e-03 -3.470877185463905334e-02 -1.563028618693351746e-02 8.048909902572631836e-02 -3.486680984497070312e-01 1.742284297943115234e-01 -2.098143696784973145e-01 -2.059043794870376587e-01 2.940415441989898682e-01 1.009286493062973022e-01 1.733716391026973724e-02 -2.769187390804290771e-01 -2.856007590889930725e-02 1.551135629415512085e-01 1.242754235863685608e-01 2.044351100921630859e-01 -2.523101270198822021e-01 2.417754679918289185e-01 -1.389385908842086792e-01 -3.997680172324180603e-02 3.775555789470672607e-01 2.372590452432632446e-01 2.073832601308822632e-01 -4.845292493700981140e-02 3.337816148996353149e-02 -2.148669958114624023e-02 -1.613946855068206787e-01 -1.738978177309036255e-01 2.825712971389293671e-02
2.274094820022583008e-01 -1.484810113906860352e-01 2.487059086561203003e-01 -1.195091754198074341e-01 -9.917517751455307007e-02 1.169700846076011658e-01 1.627530753612518311e-01 -4.120911657810211182e-01 -5.000318214297294617e-02 -2.436601370573043823e-01 1.080173999071121216e-01 8.352302014827728271e-02 -2.346149533987045288e-01 1.237890869379043579e-01 1.471202075481414795e-01 -2.133087217807769775e-01 -2.531982958316802979e-01 2.842942252755165100e-02 7.368799299001693726e-02 -2.268987149000167847e-01 8.835227787494659424e-02 -2.852791845798492432e-01 -1.450764089822769165e-01 1.304288506507873535e-01 1.319642513990402222e-01 1.484540402889251709e-01 1.099294889718294144e-02 -2.904779911041259766e-01 -6.745121628046035767e-02 -1.657781600952148438e-01 5.286197178065776825e-03 -8.460094034671783447e-02
1.297630220651626587e-01 2.181652486324310303e-01 2.415619492530822754e-01 2.443273365497589111e-01 -3.811654821038246155e-02 1.469515170902013779e-02 -1.910426914691925049e-01 -1.015803888440132141e-01 1.366233080625534058e-01 -2.589029073715209961e-01 5.727689340710639954e-02 1.348142921924591064e-01 -6.912355124950408936e-02 -4.447867628186941147e-03 -1.120641827583312988e-01 6.913278251886367798e-02 -1.016783788800239563e-01 4.145616292953491211e-01 2.904292047023773193e-01 1.115112304687500000e-01 3.175136148929595947e-01 -2.485027313232421875e-01 -2.599009126424789429e-02 -1.202653199434280396e-01 1.926030218601226807e-01 3.351790308952331543e-01 1.131308451294898987e-02 2.963471226394176483e-02 -5.270408838987350464e-02 3.494868427515029907e-02 -1.219410002231597900e-01 -1.172069981694221497e-01
-3.397492319345474243e-02 -9.392410516738891602e-02 -6.268598884344100952e-02 -1.978449672460556030e-01 1.812143474817276001e-01 1.434699445962905884e-01 1.249486431479454041e-01 -1.644908487796783447e-01 -3.458457589149475098e-01 -3.528966605663299561e-01 1.765740066766738892e-01 -2.712651528418064117e-02 -3.254802823066711426e-01 1.560439914464950562e-02 -2.643100023269653320e-01 -1.523179113864898682e-01 -1.089941058307886124e-02 1.694174557924270630e-01 3.336010575294494629e-01 6.655026227235794067e-02 8.408945053815841675e-03 -1.263641268014907837e-01 -1.598927825689315796e-01 6.080282106995582581e-02 1.364953815937042236e-01 2.759051918983459473e-01 4.377514496445655823e-02 -1.074072122573852539e-01 -1.200065016746520996e-02 -2.316390872001647949e-01 -2.603386342525482178e-02 -1.517646461725234985e-01
1.249809041619300842e-01 -1.421422958374023438e-01 -5.202139168977737427e-02 -4.525611922144889832e-02 -1.812557876110076904e-01 3.414836823940277100e-01 1.407871395349502563e-01 -3.471930697560310364e-02 -2.365955859422683716e-01 -3.180770576000213623e-01 -8.409787714481353760e-02 2.487904205918312073e-02 -3.301656842231750488e-01 1.036404669284820557e-01 1.980482973158359528e-02 -4.640627652406692505e-02 -1.501996163278818130e-02 -3.180142864584922791e-02 2.002092897891998291e-01 -1.640754640102386475e-01 2.300859391689300537e-01 -3.752900063991546631e-01 1.647848635911941528e-02 2.983487248420715332e-01 -4.673385620117187500e-02 -3.741197660565376282e-02 -1.841454654932022095e-01 -2.569216489791870117e-01 -1.326261460781097412e-01 3.564634919166564941e-02 -1.317921727895736694e-01 1.036968082189559937e-01
7.742939144372940063e-02 9.235971421003341675e-02 2.062241584062576294e-01 -1.936735808849334717e-01 -1.400934755802154541e-01 1.581264287233352661e-01 9.008093178272247314e-02 -2.252807021141052246e-01 -1.236521899700164795e-01 -1.132243499159812927e-01 3.527865186333656311e-02 2.457745969295501709e-01 -2.142622023820877075e-01 4.093744233250617981e-02 -1.562474370002746582e-01 -5.954780802130699158e-02 -1.026469841599464417e-02 5.940991640090942383e-02 -5.387382581830024719e-02 1.615509986877441406e-01 3.962971642613410950e-02 -3.133126199245452881e-01 -2.037925273180007935e-01 4.097126722335815430e-01 -8.113757520914077759e-02 3.998846709728240967e-01 -4.874219745397567749e-02 8.059623092412948608e-02 1.821382343769073486e-01 -1.077547073364257812e-01 1.873390972614288330e-01 -1.990644186735153198e-01
-1.436852384358644485e-03 -1.670538038015365601e-01 -2.911680638790130615e-01 -1.210232749581336975e-01 -7.183594256639480591e-02 1.894834190607070923e-01 1.500128805637359619e-01 -1.078760176897048950e-01 -8.872710168361663818e-02 -8.726285304874181747e-04 1.120527014136314392e-01 -1.072116848081350327e-02 -4.170451462268829346e-01 -1.335415430366992950e-02 -1.460608094930648804e-01 -3.254406452178955078e-01 1.490160077810287476e-01 1.340011209249496460e-01 2.796465530991554260e-02 -4.127721185795962811e-04 1.943030804395675659e-01 -2.875597774982452393e-01 -1.210833154618740082e-02 4.037334918975830078e-01 -9.415651671588420868e-03 1.845566481351852417e-01 2.834139764308929443e-01 1.074001342058181763e-01 -3.697669506072998047e-02 -1.402479410171508789e-01 -5.318625271320343018e-02 -3.400314599275588989e-02
7.661744952201843262e-02 2.110323607921600342e-01 9.757035970687866211e-02 -3.923012316226959229e-01 -4.990955069661140442e-02 1.924270242452621460e-01 1.982998698949813843e-01 2.095256187021732330e-02 -2.596934437751770020e-01 -7.591597735881805420e-02 1.986410319805145264e-01 1.046982705593109131e-01 -2.396873086690902710e-01 9.204892814159393311e-02 -1.280359178781509399e-01 -2.723255455493927002e-01 5.296631902456283569e-02 1.651559770107269287e-01 -6.192457675933837891e-02 1.511264964938163757e-02 -3.237710893154144287e-02 -2.964150011539459229e-01 -1.272746622562408447e-01 1.849714517593383789e-01 5.167841166257858276e-02 4.519338607788085938e-01 1.111282110214233398e-01 -5.308523029088973999e-02 -7.365625351667404175e-02 -1.743314601480960846e-02 -3.969496116042137146e-02 -1.547158211469650269e-01
7.476064562797546387e-02 -4.764632135629653931e-02 -6.867130845785140991e-02 -1.766308099031448364e-01 4.723719507455825806e-02 -2.724980562925338745e-02 1.437602341175079346e-01 -2.967823743820190430e-01 7.753341645002365112e-02 2.062305808067321777e-01 -7.704237103462219238e-02 -3.562868013978004456e-02 -1.867312639951705933e-01 -6.688075512647628784e-02 -2.679301500320434570e-01 5.257914215326309204e-02 3.324619308114051819e-02 2.037364095449447632e-01 1.329272836446762085e-01 -2.008067369461059570e-01 1.530022621154785156e-01 -6.411530971527099609e-01 1.779226586222648621e-02 6.203332915902137756e-02 1.171051636338233948e-01 1.180250719189643860e-01 1.542451381683349609e-01 -1.941144093871116638e-02 -4.166814498603343964e-03 -2.130024135112762451e-01 9.770598262548446655e-02 -1.698864996433258057e-01
-1.135390251874923706e-02 1.021998450160026550e-01 1.310605853796005249e-01 -3.312750160694122314e-01 -5.581725016236305237e-02 2.101337909698486328e-01 -1.999045759439468384e-01 -2.578406929969787598e-01 1.237322576344013214e-02 8.214206248521804810e-02 2.856330275535583496e-01 1.822587549686431885e-01 7.595386356115341187e-02 1.652716994285583496e-01 -9.697424620389938354e-02 -2.043388187885284424e-01 1.326913237571716309e-01 1.102421656250953674e-01 1.543372720479965210e-01 -2.818452715873718262e-01 3.739519044756889343e-02 -5.807892233133316040e-02 2.094188928604125977e-01 8.306856453418731689e-02 7.721196115016937256e-02 2.422032356262207031e-01 2.408965528011322021e-01 2.362375892698764801e-02 3.863952308893203735e-02 1.999859660863876343e-01 -3.466368019580841064e-01 -1.715824604034423828e-01
4.910306259989738464e-02 -2.232888340950012207e-01 1.677422821521759033e-01 3.825888410210609436e-02 -1.851341426372528076e-01 6.200793758034706116e-02 -7.009515166282653809e-02 -1.919952183961868286e-01 -1.673114746809005737e-01 -1.076749861240386963e-01 9.178774431347846985e-03 -5.886580422520637512e-02 -3.115212321281433105e-01 9.448180347681045532e-02 -3.337622284889221191e-01 -3.912978768348693848e-01 -2.937833406031131744e-02 2.804282307624816895e-01 2.043887376785278320e-01 -4.423289746046066284e-02 1.326253414154052734e-01 -2.558082938194274902e-01 3.393481299281120300e-02 2.345311641693115234e-01 1.349552869796752930e-01 5.620986223220825195e-02 8.901582658290863037e-02 -2.935547009110450745e-02 -1.877506077289581299e-01 -2.896550297737121582e-01 1.180016202852129936e-03 -1.135198175907135010e-01
8.587975054979324341e-02 2.044024616479873657e-01 -1.005077883601188660e-01 8.407514542341232300e-02 -2.972668968141078949e-02 3.044777512550354004e-01 4.510376602411270142e-03 -1.911379545927047729e-01 -1.366138160228729248e-01 -3.685593008995056152e-01 1.250076442956924438e-01 2.044733799993991852e-02 -1.291772425174713135e-01 -3.018795046955347061e-03 -1.692222207784652710e-01 -2.404385507106781006e-01 -8.345884829759597778e-02 1.699742823839187622e-01 2.993984818458557129e-01 8.861271291971206665e-02 7.800538837909698486e-02 -1.031638011336326599e-01 -1.611894369125366211e-02 1.184502840042114258e-01 8.085370808839797974e-02 4.717437028884887695e-01 -1.101019307971000671e-01 2.398999929428100586e-01 -4.487219825387001038e-02 1.500583905726671219e-02 2.928349748253822327e-02 -2.522422969341278076e-01
2.563946507871150970e-02 -5.815081670880317688e-02 -1.083776205778121948e-01 -3.459262847900390625e-01 -1.046204119920730591e-01 7.166188210248947144e-02 2.187476009130477905e-01 1.520825736224651337e-02 3.252643644809722900e-01 4.422654956579208374e-02 7.104663550853729248e-02 3.670932054519653320e-01 -3.129483163356781006e-01 -6.256344914436340332e-02 6.385134905576705933e-02 -5.841109156608581543e-02 1.220541819930076599e-01 2.859541475772857666e-01 1.243372336030006409e-01 3.483312204480171204e-03 -1.157916411757469177e-01 -2.370384186506271362e-01 -5.856722965836524963e-02 -3.727756440639495850e-02 3.271791338920593262e-02 4.532459378242492676e-01 1.617036643438041210e-03 -7.905157655477523804e-02 8.607534319162368774e-02 3.779555857181549072e-02 1.089811604470014572e-02 -1.876865029335021973e-01
-1.341584026813507080e-01 -4.147949442267417908e-02 -1.998488605022430420e-02 -1.463257074356079102e-01 -1.942467391490936279e-01 -8.627346903085708618e-02 -5.676591023802757263e-02 -1.741431057453155518e-01 1.839847713708877563e-01 5.629740282893180847e-02 3.036785423755645752e-01 1.018188595771789551e-01 -4.761448204517364502e-01 -5.718412622809410095e-02 -1.196055486798286438e-01 1.003980264067649841e-01 -1.317081451416015625e-01 2.060177922248840332e-01 5.459462478756904602e-02 7.825913280248641968e-02 4.285696428269147873e-03 -3.591792285442352295e-01 2.841555178165435791e-01 1.501373797655105591e-01 3.267326578497886658e-02 2.725485563278198242e-01 -3.521686792373657227e-02 -6.194451078772544861e-02 1.188162490725517273e-01 7.864002138376235962e-02 -1.115951966494321823e-02 -2.893231809139251709e-01
1.720040440559387207e-01 -1.870999038219451904e-01 6.085398793220520020e-02 1.578255370259284973e-02 -2.191434651613235474e-01 2.080317884683609009e-01 -1.284224539995193481e-01 -2.827747762203216553e-01 -7.712273299694061279e-02 -1.232805103063583374e-01 -6.942686438560485840e-02 -9.771502017974853516e-02 -3.189154267311096191e-01 -6.424457579851150513e-02 1.646001636981964111e-01 -2.570745646953582764e-01 2.747090160846710205e-01 -2.232409715652465820e-01 1.195031180977821350e-01 -1.323393918573856354e-02 6.354286521673202515e-02 -2.865841090679168701e-01 1.931012123823165894e-01 1.773595958948135376e-01 -1.151652038097381592e-01 1.805033683776855469e-01 -2.882342636585235596e-01 -6.594381481409072876e-02 -1.937130242586135864e-01 -5.181983485817909241e-02 -2.023218125104904175e-01 -9.235032834112644196e-03
1.840775161981582642e-01 4.185856506228446960e-02 1.601822301745414734e-02 -1.056834757328033447e-01 -9.482333809137344360e-02 2.157099545001983643e-01 -1.753090173006057739e-01 -2.816747426986694336e-01 6.639818847179412842e-02 -3.040117323398590088e-01 -2.490120679140090942e-01 3.619284033775329590e-01 1.103180125355720520e-01 -1.088271290063858032e-01 1.016357839107513428e-01 1.277591884136199951e-01 -3.876866400241851807e-02 2.014471888542175293e-01 4.217861890792846680e-01 -4.329225420951843262e-02 1.389325410127639771e-01 -2.231437116861343384e-01 1.108926162123680115e-01 -1.624173969030380249e-01 -7.713795173913240433e-03 8.744607120752334595e-02 1.604213416576385498e-01 -1.668536961078643799e-01 -7.956813275814056396e-02 -5.611980799585580826e-03 -1.398065090179443359e-01 -1.732662916183471680e-01
1.847127918154001236e-03 -6.991866976022720337e-02 2.018784731626510620e-01 -5.263020470738410950e-02 -2.802231311798095703e-01 1.943483352661132812e-01 5.159344151616096497e-02 1.342857256531715393e-02 8.417738229036331177e-02 -7.804753631353378296e-02 1.225650534033775330e-01 1.923740357160568237e-01 5.090707447379827499e-03 -1.258986536413431168e-02 -2.415471374988555908e-01 -6.979668885469436646e-02 2.929767593741416931e-02 1.633650972507894039e-03 2.309697717428207397e-01 -1.181697919964790344e-01 9.080819785594940186e-02 -5.166345834732055664e-01 2.175633013248443604e-01 1.459612697362899780e-01 3.871070444583892822e-01 3.649935498833656311e-02 1.631376296281814575e-01 7.766669988632202148e-02 -8.748091757297515869e-02 1.340192258358001709e-01 -2.857920527458190918e-01 -2.733056247234344482e-02
-5.074432864785194397e-02 1.806273758411407471e-01 2.103563845157623291e-01 -2.452240139245986938e-01 -1.244360432028770447e-01 6.685233116149902344e-02 -2.979790559038519859e-03 5.188137292861938477e-02 -1.022457927465438843e-01 -2.793284952640533447e-01 3.717886656522750854e-02 -5.036548897624015808e-02 -4.976674169301986694e-02 8.291311562061309814e-02 -1.775578856468200684e-01 -3.492662906646728516e-01 4.823631793260574341e-02 1.149249374866485596e-01 1.563862562179565430e-01 -2.175078541040420532e-02 2.442697435617446899e-01 -1.918240785598754883e-01 -1.184906437993049622e-01 2.996309101581573486e-01 1.046340540051460266e-01 4.604475498199462891e-01 6.405083835124969482e-02 6.564965099096298218e-02 -1.026756241917610168e-01 -7.099661231040954590e-02 1.739002168178558350e-01 -2.540740668773651123e-01
-1.373255550861358643e-01 2.448061853647232056e-01 -2.371324449777603149e-01 -1.002024207264184952e-02 -1.654513925313949585e-01 -1.474500000476837158e-01 -8.993636816740036011e-02 -1.836406588554382324e-01 1.592088341712951660e-01 -9.064611047506332397e-02 9.405725449323654175e-02 4.473271667957305908e-01 -4.033202826976776123e-01 -3.590958565473556519e-02 1.574513167142868042e-01 -9.485483914613723755e-02 1.238512527197599411e-02 1.152551770210266113e-01 1.195783242583274841e-01 -2.293944805860519409e-01 -2.013125829398632050e-02 -1.012042462825775146e-01 1.204928159713745117e-01 2.893961966037750244e-01 5.483588576316833496e-02 1.481101810932159424e-01 1.638876199722290039e-01 1.318455040454864502e-01 -1.735417395830154419e-01 4.691305384039878845e-02 -1.191052272915840149e-01 -1.694991886615753174e-01
1.018757447600364685e-01 4.724564030766487122e-03 -1.539737544953823090e-02 -1.985398232936859131e-01 1.582243591547012329e-01 3.215280175209045410e-01 -2.317620068788528442e-01 -1.912204623222351074e-01 -1.044952124357223511e-01 -1.351068317890167236e-01 7.964962720870971680e-02 -5.032046511769294739e-02 -2.572340369224548340e-01 -2.667757570743560791e-01 2.252883315086364746e-01 -8.567813038825988770e-02 -1.288178712129592896e-01 2.239287644624710083e-01 4.258354604244232178e-01 -7.699344307184219360e-02 -5.364347249269485474e-02 -3.691547513008117676e-01 1.539351791143417358e-01 9.549669176340103149e-02 1.801107972860336304e-01 9.938976727426052094e-03 -7.752837240695953369e-02 -2.168058604001998901e-02 1.171827539801597595e-01 9.740588814020156860e-02 -4.482420906424522400e-02 -8.687613904476165771e-02
1.550804823637008667e-01 8.156157284975051880e-02 2.116644084453582764e-01 -1.303644180297851562e-01 5.704976990818977356e-02 -2.886429242789745331e-02 -2.793531715869903564e-01 -2.292700409889221191e-01 1.471613794565200806e-01 -1.303918510675430298e-01 -8.183766901493072510e-02 8.028173446655273438e-02 -7.203232496976852417e-02 -8.502427488565444946e-02 1.148898061364889145e-02 2.455624043941497803e-01 2.944945991039276123e-01 3.617776930332183838e-01 1.753710210323333740e-01 4.331614077091217041e-02 2.195548079907894135e-02 -2.871232330799102783e-01 7.397815585136413574e-02 8.626262843608856201e-02 2.224904447793960571e-01 2.441350966691970825e-01 2.523176074028015137e-01 -6.627246737480163574e-02 -1.626500636339187622e-01 -1.179391634650528431e-03 -4.803307726979255676e-02 -3.100928962230682373e-01
2.065422832965850830e-01 -6.383007019758224487e-02 2.085933685302734375e-01 4.594454076141119003e-03 -1.638981550931930542e-01 -1.664087921380996704e-02 4.379108548164367676e-02 -3.720600306987762451e-01 -2.227660417556762695e-01 6.297539919614791870e-02 -6.429868936538696289e-02 3.740360140800476074e-01 -4.637067019939422607e-01 8.888258039951324463e-02 1.027337312698364258e-01 1.404976546764373779e-01 -3.377753077074885368e-03 -3.890083730220794678e-02 4.328770563006401062e-02 3.744192793965339661e-02 -7.865757495164871216e-02 -1.983567476272583008e-01 -1.157888919115066528e-01 2.255968600511550903e-01 -7.208930701017379761e-02 2.775412201881408691e-01 1.025996431708335876e-01 -1.073170825839042664e-02 -1.349915713071823120e-01 -1.027195062488317490e-02 1.587002873420715332e-01 -2.009638547897338867e-01
1.853996962308883667e-01 4.213676229119300842e-02 3.197201490402221680e-01 -1.548485178500413895e-02 -1.676004976034164429e-01 6.864394247531890869e-02 1.060961410403251648e-01 -2.151633650064468384e-01 1.923052035272121429e-02 9.134829789400100708e-02 2.901972271502017975e-03 3.220039308071136475e-01 -5.103114247322082520e-01 -3.318703919649124146e-02 6.123562529683113098e-02 8.343847841024398804e-02 2.364534698426723480e-02 2.250215969979763031e-02 -2.279437147080898285e-02 7.862281799316406250e-02 4.023701697587966919e-02 -1.665738821029663086e-01 -1.174874901771545410e-01 3.024114072322845459e-01 -1.124206185340881348e-01 3.338277637958526611e-01 4.471960291266441345e-02 1.567284204065799713e-02 -1.629979610443115234e-01 -7.516988366842269897e-02 1.067245304584503174e-01 -2.721666097640991211e-01
3.144370391964912415e-02 -2.115622609853744507e-01 5.418517440557479858e-02 -1.517024338245391846e-01 -8.589688688516616821e-02 1.323184967041015625e-01 -3.538592159748077393e-02 8.747351914644241333e-02 8.555316179990768433e-02 -5.369396880269050598e-02 9.578172117471694946e-02 3.479591608047485352e-01 -2.833425700664520264e-01 -1.851272135972976685e-01 -4.083421528339385986e-01 -5.557506531476974487e-02 1.428849846124649048e-01 9.498458355665206909e-02 1.035758107900619507e-01 -2.370882630348205566e-01 -2.435528859496116638e-02 -3.077341318130493164e-01 1.080034598708152771e-01 -8.756770752370357513e-03 2.328134477138519287e-01 1.441848278045654297e-02 -2.127245441079139709e-02 2.805193960666656494e-01 -1.849096715450286865e-01 1.043003126978874207e-01 -2.482964098453521729e-01 -1.612052172422409058e-01
-9.190580993890762329e-02 1.325980201363563538e-02 -1.343919988721609116e-02 -1.046737879514694214e-01 5.203741788864135742e-02 2.384800761938095093e-01 1.290482729673385620e-01 5.384986288845539093e-03 -9.474035352468490601e-02 -2.078349143266677856e-01 1.210912466049194336e-01 1.692774146795272827e-01 -3.644490838050842285e-01 6.035132706165313721e-02 -7.572789210826158524e-03 -1.659153401851654053e-01 1.906342357397079468e-01 1.565532088279724121e-01 -8.013026416301727295e-02 1.739177405834197998e-01 3.630952537059783936e-01 -4.506309330463409424e-01 -1.917278021574020386e-02 3.062356412410736084e-01 -8.124949410557746887e-03 3.238289803266525269e-02 6.570325046777725220e-02 1.021187677979469299e-01 1.376443952322006226e-01 -1.411589533090591431e-01 3.393070772290229797e-02 -2.489617466926574707e-01
-2.384893298149108887e-01 -1.764680445194244385e-01 4.477331936359405518e-01 1.918939687311649323e-02 -1.795530766248703003e-01 -8.527608215808868408e-02 9.951593726873397827e-02 -2.071123123168945312e-01 -1.238251328468322754e-01 8.982603996992111206e-02 -9.211755543947219849e-02 1.626995801925659180e-01 -2.460627853870391846e-01 -2.298670075833797455e-02 -1.714549213647842407e-01 -6.681137531995773315e-02 -1.180245652794837952e-01 2.298585325479507446e-01 1.801841408014297485e-01 -2.764780819416046143e-02 3.998966813087463379e-01 -1.222797036170959473e-01 -1.431244611740112305e-01 -1.010461375117301941e-01 4.040064290165901184e-02 1.429093033075332642e-01 1.195961534976959229e-01 3.287113970145583153e-03 -6.614722311496734619e-02 -1.787500530481338501e-01 -7.944914698600769043e-02 -2.845624983310699463e-01
1.749888807535171509e-01 3.151995241641998291e-01 1.332099437713623047e-01 -7.939827442169189453e-02 -1.358243525028228760e-01 9.401145577430725098e-02 -1.322765201330184937e-01 -1.788081228733062744e-01 -8.220245689153671265e-02 -3.569622039794921875e-01 -2.282416969537734985e-01 8.747198432683944702e-02 -1.721034198999404907e-01 -9.790761768817901611e-02 -1.813306063413619995e-01 1.304295510053634644e-01 -1.830861866474151611e-01 -6.325795501470565796e-02 1.144371926784515381e-01 8.211489766836166382e-02 -3.236655592918395996e-01 -3.091189265251159668e-01 3.318238258361816406e-02 2.409026175737380981e-01 1.216040775179862976e-01 1.286747157573699951e-01 1.338300853967666626e-01 -2.157620936632156372e-01 1.118994206190109253e-01 3.276757523417472839e-02 -7.306382805109024048e-02 -2.337698638439178467e-01
-1.854500174522399902e-01 -7.998947054147720337e-02 -8.635748177766799927e-02 2.046017162501811981e-02 -7.916206121444702148e-02 -2.120550721883773804e-01 -2.913093268871307373e-01 -2.484298944473266602e-01 -1.301022171974182129e-01 -2.054493501782417297e-02 -2.123049944639205933e-01 7.693208009004592896e-02 -9.163041412830352783e-02 -7.839929312467575073e-02 -1.584238708019256592e-01 -1.079809665679931641e-02 -4.200064018368721008e-02 1.337138265371322632e-01 8.868694305419921875e-02 -6.888100504875183105e-02 2.133611887693405151e-01 -4.639515876770019531e-01 -8.262269943952560425e-02 2.547262012958526611e-01 8.176250010728836060e-02 3.510379493236541748e-01 1.480673700571060181e-01 -2.732900083065032959e-01 -1.194921135902404785e-01 4.820217844098806381e-03 -8.996693789958953857e-02 -1.782250702381134033e-01
8.352138847112655640e-02 1.092683896422386169e-02 4.445784911513328552e-02 -5.195008218288421631e-02 -1.431171447038650513e-01 3.135501146316528320e-01 9.384150803089141846e-02 -4.329197704792022705e-01 -4.772708937525749207e-02 5.721865594387054443e-02 9.267161041498184204e-02 8.803848177194595337e-02 -4.174496233463287354e-01 -1.650442928075790405e-01 -8.095902949571609497e-02 -1.957862973213195801e-01 -1.496136933565139771e-01 2.364518940448760986e-01 -5.681937187910079956e-02 7.810569833964109421e-03 -2.320324480533599854e-01 -2.421567291021347046e-01 1.032414883375167847e-01 2.033764123916625977e-01 1.398547785356640816e-03 -1.119443308562040329e-02 3.514448925852775574e-02 -1.837138235569000244e-01 7.538662105798721313e-02 -5.179536342620849609e-02 -1.841030083596706390e-02 -3.391543924808502197e-01
1.172591447830200195e-01 -5.396365746855735779e-02 2.660579383373260498e-01 -6.518975645303726196e-02 -2.617828547954559326e-01 2.251568064093589783e-02 -9.189206361770629883e-02 -1.398150026798248291e-01 -9.910761564970016479e-02 -2.799796871840953827e-02 -1.305975019931793213e-01 2.370564043521881104e-01 -4.925562739372253418e-01 3.139554262161254883e-01 5.635580793023109436e-02 1.519623845815658569e-01 7.216635346412658691e-02 -8.541187644004821777e-02 -6.150372326374053955e-03 -6.192133948206901550e-02 2.047614753246307373e-02 -3.690285384654998779e-01 -9.058496356010437012e-02 1.125461086630821228e-01 -2.763554919511079788e-03 2.388556599617004395e-01 8.831723034381866455e-02 8.355408906936645508e-02 -6.274066865444183350e-02 -3.015312552452087402e-02 2.295535951852798462e-01 -2.381933778524398804e-01
-7.104285806417465210e-02 2.296247035264968872e-01 -1.162634696811437607e-02 -2.576670348644256592e-01 -1.045892983675003052e-01 1.750928908586502075e-01 -3.134800866246223450e-02 -2.232272624969482422e-01 -2.673689723014831543e-01 -1.138643845915794373e-01 8.366298675537109375e-02 6.822597235441207886e-02 -2.694841623306274414e-01 -1.654203534126281738e-01 -3.652736842632293701e-01 -1.105984449386596680e-01 5.691840127110481262e-02 -2.612338401377201080e-03 1.888747215270996094e-01 2.361710965633392334e-01 9.234713762998580933e-02 -1.931028217077255249e-01 -2.139600813388824463e-01 1.328606605529785156e-01 1.464552581310272217e-01 4.150978624820709229e-01 -6.299539655447006226e-02 1.477193236351013184e-01 -1.329853087663650513e-01 -8.554055239073932171e-04 -1.155247725546360016e-02 -1.521861553192138672e-02
2.113580889999866486e-02 -1.943216025829315186e-01 1.492430120706558228e-01 2.940002596005797386e-03 6.261309981346130371e-02 -9.438163787126541138e-02 1.141875088214874268e-01 -1.920129805803298950e-01 -5.427093431353569031e-02 -3.815670311450958252e-02 -2.930188179016113281e-01 4.451902508735656738e-01 -1.381099969148635864e-01 -8.864618837833404541e-02 -1.875482201576232910e-01 9.734057635068893433e-02 1.444470230489969254e-02 1.049474328756332397e-01 1.865334957838058472e-01 6.383258849382400513e-02 2.665912806987762451e-01 -1.443495452404022217e-01 -9.115991741418838501e-02 2.216520309448242188e-01 2.547696828842163086e-01 3.071166276931762695e-01 5.415552109479904175e-02 1.249247789382934570e-01 -2.503414750099182129e-01 -2.472024559974670410e-01 -7.415416091680526733e-02 1.012479290366172791e-01
6.493381410837173462e-02 2.017896026372909546e-01 1.577749848365783691e-01 -6.744044274091720581e-02 -7.913682609796524048e-02 5.409599840641021729e-02 1.081637013703584671e-02 -9.769992902874946594e-03 -1.835868954658508301e-01 -5.476141348481178284e-02 5.673939362168312073e-02 1.896113604307174683e-01 -3.453578054904937744e-01 -5.312409624457359314e-02 -7.634635269641876221e-02 -1.901748627424240112e-01 3.726011514663696289e-02 3.958545923233032227e-01 2.766626477241516113e-01 -2.858271896839141846e-01 1.351614594459533691e-01 -2.042212039232254028e-01 3.860316574573516846e-01 -1.078476943075656891e-02 -2.638755738735198975e-02 1.913429945707321167e-01 2.066066116094589233e-01 -1.578303170390427113e-03 -1.297814212739467621e-02 -2.139978259801864624e-01 -1.247171163558959961e-01 9.645002335309982300e-02
-1.284573674201965332e-01 1.409892439842224121e-01 -7.124466821551322937e-03 -1.213054731488227844e-01 -2.589551806449890137e-01 3.007722198963165283e-01 -1.188571900129318237e-01 -7.306783646345138550e-02 -1.025744229555130005e-01 -8.602434396743774414e-02 6.263422966003417969e-02 -2.391724474728107452e-02 -3.308082520961761475e-01 2.929661273956298828e-01 2.764574289321899414e-01 -1.889701746404170990e-02 -1.339852437376976013e-02 7.305192947387695312e-02 3.649612367153167725e-01 8.361803740262985229e-02 1.138914301991462708e-01 -1.848621666431427002e-01 6.800453364849090576e-02 3.177259862422943115e-01 -7.470085471868515015e-02 7.886224240064620972e-02 1.938888579607009888e-01 -3.925346210598945618e-02 1.355330795049667358e-01 4.126885533332824707e-02 -2.879133522510528564e-01 -1.583576500415802002e-01
1.713637709617614746e-01 -1.100670024752616882e-01 -1.292449235916137695e-01 1.247723698616027832e-01 7.136186212301254272e-02 1.238383352756500244e-01 2.360722981393337250e-02 -2.965546548366546631e-01 -3.107491731643676758e-01 -1.851487010717391968e-01 1.325484365224838257e-01 -1.602728106081485748e-02 -3.005859255790710449e-01 -8.339046686887741089e-02 6.935490667819976807e-02 -9.469842165708541870e-02 2.292891032993793488e-02 -4.265600070357322693e-02 5.745266377925872803e-02 -2.170639485120773315e-01 1.375519782304763794e-01 -3.618386089801788330e-01 -1.090705581009387970e-02 3.977770209312438965e-01 -2.429842501878738403e-01 1.862217672169208527e-02 1.377762760967016220e-02 -2.431688308715820312e-01 -1.367512494325637817e-01 1.140446141362190247e-01 -2.108163982629776001e-01 -4.178976640105247498e-02
-3.619286417961120605e-02 -2.999577857553958893e-02 2.674281001091003418e-01 -2.215683609247207642e-01 6.885200738906860352e-02 2.263561822474002838e-02 -1.545084267854690552e-01 -1.965162456035614014e-01 3.312184661626815796e-02 -8.214773982763290405e-02 2.219654023647308350e-01 2.898804545402526855e-01 -2.815528213977813721e-01 -3.157951310276985168e-02 -5.007471516728401184e-02 4.655573889613151550e-02 -6.470894068479537964e-02 1.241990923881530762e-01 5.576280131936073303e-02 5.145039036870002747e-02 1.589817367494106293e-02 -3.351999819278717041e-01 3.805551826953887939e-01 2.933899760246276855e-01 -7.453095167875289917e-02 2.031902074813842773e-01 -1.605819314718246460e-01 -2.346815317869186401e-01 1.959063559770584106e-01 2.580402791500091553e-02 -2.088346332311630249e-02 -2.174428552389144897e-01
-5.074700713157653809e-02 1.326025724411010742e-01 3.484546840190887451e-01 1.283888332545757294e-02 -9.630687534809112549e-03 1.808969378471374512e-01 -1.232549399137496948e-01 -2.532531917095184326e-01 -6.603000313043594360e-02 -2.911657392978668213e-01 2.673569880425930023e-02 3.704484701156616211e-01 -5.338922142982482910e-02 -8.622744679450988770e-02 5.562696978449821472e-02 5.529908090829849243e-02 -1.672435700893402100e-01 -1.618916094303131104e-01 9.694595821201801300e-03 -1.798196136951446533e-01 -1.668821126222610474e-01 -2.804263830184936523e-01 -1.352948099374771118e-01 3.225490152835845947e-01 1.232636421918869019e-01 2.277466803789138794e-01 6.595400162041187286e-03 -2.286395430564880371e-02 9.673935920000076294e-02 -1.602695137262344360e-01 -1.660928875207901001e-01 -2.385124415159225464e-01
2.527033686637878418e-01 -3.005767464637756348e-01 1.592183411121368408e-01 1.158051118254661560e-01 -3.668911382555961609e-02 1.454356163740158081e-01 -1.793793290853500366e-01 -3.955552577972412109e-01 -9.831305593252182007e-02 -2.564596235752105713e-01 -1.580325812101364136e-01 -1.322132200002670288e-01 -3.590799272060394287e-01 7.868040353059768677e-02 -3.210250288248062134e-02 -2.070417851209640503e-01 1.413281857967376709e-01 -1.328516751527786255e-01 8.186689019203186035e-02 -1.567120254039764404e-01 7.990480214357376099e-02 -2.859161198139190674e-01 1.396081149578094482e-01 -2.134278602898120880e-02 -8.004672080278396606e-02 1.431827545166015625e-01 -5.854031443595886230e-02 1.287529170513153076e-01 5.990218743681907654e-02 7.830917835235595703e-02 -2.418240606784820557e-01 -8.307990431785583496e-02
1.967108622193336487e-02 1.691617816686630249e-02 -1.067617908120155334e-03 -9.135484695434570312e-02 5.044660530984401703e-03 -3.061379306018352509e-03 -2.588027715682983398e-01 -7.046862691640853882e-02 -1.626709476113319397e-02 -7.440294325351715088e-02 -1.503938287496566772e-01 2.863391637802124023e-01 7.218375802040100098e-02 -9.079581499099731445e-02 1.672880798578262329e-01 1.172385662794113159e-01 9.916536509990692139e-02 2.271931320428848267e-01 2.373235821723937988e-01 4.957395419478416443e-02 2.519318163394927979e-01 -2.409765571355819702e-01 1.904009729623794556e-01 -3.992323763668537140e-03 1.847692728042602539e-01 3.659065067768096924e-01 1.077447906136512756e-01 -7.128220051527023315e-02 -2.017854526638984680e-02 -3.272183537483215332e-01 -3.586473762989044189e-01 -2.335480004549026489e-01
-7.266280055046081543e-02 2.592791020870208740e-01 2.832771241664886475e-01 -1.498355418443679810e-01 -2.479121834039688110e-01 1.386471539735794067e-01 9.554059058427810669e-02 -7.673289626836776733e-02 -1.280736625194549561e-01 -6.969416048377752304e-03 5.664513260126113892e-02 2.089033871889114380e-01 -1.567246317863464355e-01 6.043691560626029968e-02 -1.136918738484382629e-01 -3.459656238555908203e-02 2.626102864742279053e-01 -1.900385320186614990e-02 2.159454971551895142e-01 -1.567126438021659851e-02 9.263453632593154907e-02 -7.225774228572845459e-02 -5.194004625082015991e-02 3.032333552837371826e-01 -1.470309495925903320e-01 2.811761796474456787e-01 1.586227864027023315e-01 -3.046311140060424805e-01 -3.387005329132080078e-01 6.089537590742111206e-02 -2.441085316240787506e-02 -2.472731322050094604e-01
-3.300038632005453110e-03 -1.225201860070228577e-01 1.715976893901824951e-01 1.277488470077514648e-01 1.728856563568115234e-01 1.749197989702224731e-01 -4.518344998359680176e-02 -5.684319138526916504e-02 -2.566838562488555908e-01 -1.095160618424415588e-01 1.364773362874984741e-01 1.453132629394531250e-01 -3.257584571838378906e-01 -1.177344843745231628e-01 8.457895368337631226e-02 -2.455878257751464844e-01 -1.600114554166793823e-01 3.531704246997833252e-01 3.152819275856018066e-01 -1.085120663046836853e-01 3.859873488545417786e-02 -3.287950456142425537e-01 1.170647218823432922e-01 1.671718955039978027e-01 -1.660384386777877808e-01 1.566185653209686279e-01 1.063030678778886795e-02 -3.014241456985473633e-01 9.765917807817459106e-02 -5.159104615449905396e-02 6.565855350345373154e-03 1.780240982770919800e-02
-2.251096814870834351e-01 -2.970253527164459229e-01 2.105855941772460938e-01 -1.888960972428321838e-02 -4.318751767277717590e-02 -3.097362257540225983e-02 -3.447507619857788086e-01 -1.651614606380462646e-01 -1.171793118119239807e-01 -3.615785017609596252e-02 -1.100780442357063293e-01 2.482724785804748535e-01 -1.047004237771034241e-01 -2.492940723896026611e-01 1.647243043407797813e-03 3.259728895500302315e-03 1.713212579488754272e-01 2.365706861019134521e-02 5.295322835445404053e-02 9.866961836814880371e-02 1.609003096818923950e-01 -4.435155391693115234e-01 9.181049466133117676e-02 2.857213616371154785e-01 6.645850837230682373e-02 1.046412736177444458e-01 -5.047557875514030457e-02 -1.702128797769546509e-01 -2.893865108489990234e-02 3.469323739409446716e-02 -2.896389365196228027e-01 -1.326460838317871094e-01
-3.308509709313511848e-03 5.896282941102981567e-02 -2.133652567863464355e-01 -3.028682172298431396e-01 -8.876143023371696472e-03 8.278495073318481445e-02 -3.128024563193321228e-02 -1.229024603962898254e-01 3.701990544795989990e-01 -9.709384292364120483e-03 2.533695697784423828e-01 1.186753362417221069e-01 -2.857894003391265869e-01 -4.797882214188575745e-02 5.698254331946372986e-03 -1.392701640725135803e-02 1.046773139387369156e-02 8.948757499456405640e-02 1.294801980257034302e-01 2.333000451326370239e-01 2.876463346183300018e-02 -1.481965780258178711e-01 1.840649396181106567e-01 1.800191104412078857e-01 2.873932942748069763e-02 4.017848074436187744e-01 -1.990279108285903931e-01 -7.875128090381622314e-02 -2.485167384147644043e-01 7.813632488250732422e-02 -3.036880791187286377e-01 8.148576132953166962e-03
3.828206360340118408e-01 6.092050299048423767e-02 -1.522800773382186890e-01 -2.737092077732086182e-01 2.005047202110290527e-01 2.407285943627357483e-02 -5.467563495039939880e-02 -8.395279943943023682e-02 1.489921566098928452e-02 -6.607667356729507446e-02 -1.364210397005081177e-01 3.870732486248016357e-01 -1.962613463401794434e-01 -2.234354913234710693e-01 6.536830961704254150e-02 -8.738978952169418335e-02 1.160545200109481812e-01 3.279733359813690186e-01 1.820814758539199829e-01 -1.816500872373580933e-01 1.407866925001144409e-01 -7.271277159452438354e-02 7.655946165323257446e-02 1.754334941506385803e-02 3.097320795059204102e-01 2.542379796504974365e-01 -1.116742864251136780e-01 1.632366627454757690e-01 -5.944246053695678711e-02 1.646680198609828949e-02 -7.313467562198638916e-02 1.145455799996852875e-02
2.002380192279815674e-01 -4.169282317161560059e-02 2.374670356512069702e-01 -3.955068886280059814e-01 -1.155802458524703979e-01 5.332775041460990906e-02 1.491455137729644775e-01 -2.289037257432937622e-01 1.750132441520690918e-02 1.848641633987426758e-01 5.061544943600893021e-03 4.972146749496459961e-01 -4.940385371446609497e-02 1.261470839381217957e-02 -1.616985797882080078e-01 -1.607979238033294678e-01 5.077600851655006409e-02 5.093483999371528625e-02 2.226828932762145996e-01 -1.619664877653121948e-01 2.168736010789871216e-01 -2.330110520124435425e-01 -5.141210742294788361e-03 -1.265743840485811234e-02 1.432142704725265503e-01 -9.970306605100631714e-02 2.022408694028854370e-02 3.488937020301818848e-02 6.192676350474357605e-02 1.736161485314369202e-02 -2.195791900157928467e-01 -2.263577729463577271e-01
-1.943430751562118530e-01 -1.407015025615692139e-01 -5.777565017342567444e-02 -1.259584277868270874e-01 -1.107656359672546387e-01 -8.446134626865386963e-02 -2.918133139610290527e-01 -3.629680275917053223e-01 -1.519336998462677002e-01 -9.190060198307037354e-02 -5.879036337137222290e-02 2.290297150611877441e-01 5.680143460631370544e-02 -2.509075105190277100e-01 -4.506530985236167908e-02 -2.018303424119949341e-02 1.848183125257492065e-01 9.247654676437377930e-02 1.764782331883907318e-02 5.966052412986755371e-03 7.071356475353240967e-02 -3.086569309234619141e-01 -5.066163837909698486e-02 3.915645182132720947e-01 -7.759980857372283936e-02 2.465317994356155396e-01 1.185410618782043457e-01 -2.458650916814804077e-01 -2.723354697227478027e-01 -2.424917882308363914e-03 -1.214499771595001221e-01 -3.778029233217239380e-02
-8.540017157793045044e-02 -9.784312546253204346e-02 -1.752786785364151001e-01 -1.851381361484527588e-01 -2.018385827541351318e-01 -2.814195156097412109e-01 -2.699416875839233398e-01 -1.706715077161788940e-01 4.392374679446220398e-02 -2.573764622211456299e-01 -1.186839267611503601e-01 2.409658879041671753e-01 3.107137605547904968e-02 -1.280595064163208008e-01 -3.222380876541137695e-01 -1.197010427713394165e-01 1.715975522529333830e-04 2.815053462982177734e-01 -1.786446571350097656e-01 -2.273487299680709839e-02 2.618712484836578369e-01 -2.849968075752258301e-01 6.987924128770828247e-02 1.283425986766815186e-01 -6.148684024810791016e-02 1.909071207046508789e-01 4.388698190450668335e-02 -8.403932303190231323e-02 -2.429381310939788818e-01 5.883357301354408264e-02 -1.300771087408065796e-01 -9.435722231864929199e-02
1.928892172873020172e-02 1.342450976371765137e-01 -1.940812021493911743e-01 -2.590185999870300293e-01 -2.325236983597278595e-02 2.728104293346405029e-01 1.558989584445953369e-01 -9.899505972862243652e-02 -3.780271112918853760e-01 -1.637889891862869263e-01 -5.886630155146121979e-03 1.281656473875045776e-01 -3.837081491947174072e-01 -6.624928861856460571e-02 -1.849773824214935303e-01 -7.684008032083511353e-02 8.263579010963439941e-02 2.984639443457126617e-02 9.159642457962036133e-02 1.714952290058135986e-01 -1.052700448781251907e-03 -2.179456204175949097e-01 -1.207719072699546814e-01 7.246424257755279541e-02 1.596452593803405762e-01 4.270732700824737549e-01 3.949991241097450256e-02 1.976381391286849976e-01 -1.111733913421630859e-01 3.181476518511772156e-02 5.235124379396438599e-02 -1.112344786524772644e-01
6.018400937318801880e-02 3.025818429887294769e-02 3.471538722515106201e-01 -1.812566220760345459e-01 -1.465428322553634644e-01 -1.805203966796398163e-02 -1.265849918127059937e-01 -1.119033172726631165e-01 6.799992173910140991e-02 -5.383329465985298157e-02 -1.220474019646644592e-02 2.928460836410522461e-01 -3.362494111061096191e-01 6.900217384099960327e-02 -3.437618911266326904e-01 1.300386637449264526e-01 -2.180721424520015717e-02 1.266330033540725708e-01 1.325619965791702271e-02 -3.371144086122512817e-02 8.446697145700454712e-02 -3.441963493824005127e-01 3.971734642982482910e-01 -1.151867061853408813e-01 -2.815291471779346466e-02 4.268174618482589722e-02 -2.369261085987091064e-01 -6.261818856000900269e-02 1.006875112652778625e-01 -4.014599695801734924e-02 -4.692895337939262390e-02 -2.331166416406631470e-01
9.803903847932815552e-02 2.509153783321380615e-01 2.428149431943893433e-02 -9.902208112180233002e-04 -2.002046257257461548e-01 -1.066746190190315247e-01 -1.862699836492538452e-01 -3.579682409763336182e-01 1.830076426267623901e-01 -5.971817672252655029e-02 -7.518539577722549438e-02 3.206694722175598145e-01 -3.863544166088104248e-01 -3.055496700108051300e-02 -2.538315951824188232e-02 -9.266375750303268433e-02 3.082742728292942047e-02 2.498533427715301514e-01 -5.654496699571609497e-02 -1.821620613336563110e-01 -8.264119178056716919e-02 -2.668347358703613281e-01 3.016233211383223534e-03 1.202592700719833374e-01 2.726944908499717712e-02 -1.888784021139144897e-02 3.831590712070465088e-01 1.939039081335067749e-01 3.948974981904029846e-02 8.901375532150268555e-02 1.011055484414100647e-01 -1.004571542143821716e-01
-1.995639503002166748e-01 -6.550337374210357666e-02 4.006069526076316833e-02 -2.122856527566909790e-01 -2.561075380071997643e-03 -9.182548522949218750e-02 -1.358940303325653076e-01 -1.148826479911804199e-01 1.151217371225357056e-01 -1.464568823575973511e-01 -1.789973825216293335e-01 6.691235303878784180e-02 -4.295850396156311035e-01 -1.435912847518920898e-01 -3.791656717658042908e-02 1.278234869241714478e-01 -8.183329552412033081e-02 -8.556370437145233154e-02 3.981419503688812256e-01 -1.491883546113967896e-01 4.279392585158348083e-02 -9.659569710493087769e-02 1.376179754734039307e-01 1.739107668399810791e-01 7.255692780017852783e-02 3.190339505672454834e-01 2.142358571290969849e-01 3.383998274803161621e-01 -9.570320695638656616e-02 6.203635782003402710e-02 -6.078564003109931946e-02 -1.888193935155868530e-01
-8.966936171054840088e-02 8.261191844940185547e-02 -7.865773513913154602e-03 -2.555089592933654785e-01 4.066737368702888489e-02 2.017219811677932739e-01 -1.118332296609878540e-01 -2.693715393543243408e-01 -1.522583514451980591e-01 -4.352952837944030762e-01 -6.382272392511367798e-02 2.355917543172836304e-01 -1.154035329818725586e-01 1.642151325941085815e-01 -6.549663841724395752e-02 -8.742166310548782349e-02 2.464412711560726166e-02 5.890187248587608337e-02 2.829523682594299316e-01 3.857732191681861877e-02 9.116617590188980103e-02 -1.735880374908447266e-01 -5.006325989961624146e-02 9.621474146842956543e-02 1.630956977605819702e-01 1.267916709184646606e-01 -2.104311622679233551e-02 -9.530258178710937500e-02 2.125549465417861938e-01 -1.236057374626398087e-02 3.438810110092163086e-01 -3.410181403160095215e-01
1.986123770475387573e-01 -3.275835514068603516e-01 -3.190508112311363220e-02 1.230076253414154053e-01 9.703191369771957397e-02 2.170218080282211304e-01 -6.501042097806930542e-02 -9.102661907672882080e-02 -4.277591705322265625e-01 -6.669232994318008423e-02 8.015584945678710938e-02 6.612251698970794678e-02 -2.819127738475799561e-01 -8.999341726303100586e-02 -2.117703482508659363e-02 -2.107963860034942627e-01 5.847642198204994202e-02 2.403086051344871521e-02 2.314895987510681152e-01 -2.285200655460357666e-01 3.499837592244148254e-02 -2.445655018091201782e-01 5.003108829259872437e-02 2.824907600879669189e-01 -1.625514626502990723e-01 1.123022511601448059e-01 -1.847415417432785034e-01 -1.777336448431015015e-01 -1.972444653511047363e-01 -5.114126205444335938e-02 -1.424738913774490356e-01 -1.329182237386703491e-01
-5.910781770944595337e-02 4.867963865399360657e-02 2.776146531105041504e-01 -1.319700777530670166e-01 -2.930030524730682373e-01 4.770809039473533630e-02 5.306649208068847656e-02 -5.438342317938804626e-02 -2.602497935295104980e-01 -6.087792664766311646e-02 1.549913585186004639e-01 -2.022339217364788055e-02 -2.420047074556350708e-01 9.709231555461883545e-03 -1.451430767774581909e-01 -3.675449192523956299e-01 1.188187226653099060e-01 1.296113282442092896e-01 1.094088517129421234e-02 -1.543549746274948120e-01 3.207031190395355225e-01 -2.868688106536865234e-01 -1.730316728353500366e-01 2.327618896961212158e-01 -4.804829508066177368e-02 3.438974916934967041e-01 2.029875218868255615e-01 -2.526818774640560150e-02 9.159646183252334595e-02 1.816783216781914234e-03 -1.016333699226379395e-02 5.386796314269304276e-03
2.712097764015197754e-02 -7.664656266570091248e-03 -2.046803571283817291e-02 -6.018342450261116028e-02 3.121477179229259491e-02 1.402925550937652588e-01 -3.224020823836326599e-02 -2.276647686958312988e-01 3.041547536849975586e-02 -1.936268061399459839e-01 1.720186173915863037e-01 -1.132030487060546875e-01 -1.687347292900085449e-01 1.922923177480697632e-01 -2.181627750396728516e-01 -3.248286545276641846e-01 9.711574763059616089e-02 3.316656500101089478e-02 1.419761776924133301e-01 -1.680793315172195435e-01 1.813362538814544678e-01 -9.798358380794525146e-02 -2.417957410216331482e-02 3.951750695705413818e-01 4.893076792359352112e-02 3.600732684135437012e-01 -1.468746811151504517e-01 -4.373513534665107727e-02 -2.545385360717773438e-01 -6.249290704727172852e-02 6.761483848094940186e-02 -3.678175508975982666e-01
-1.405238807201385498e-01 -1.257173568010330200e-01 9.851275384426116943e-02 -2.215737849473953247e-01 -4.839731007814407349e-02 3.294821595773100853e-03 4.114008545875549316e-01 -1.377616375684738159e-01 7.522749900817871094e-02 -2.717290222644805908e-01 -3.510100767016410828e-02 1.935512125492095947e-01 -2.736962437629699707e-01 -1.839506626129150391e-01 -1.956649720668792725e-01 -1.578764468431472778e-01 1.024716943502426147e-01 -1.704389005899429321e-01 3.381072357296943665e-02 -1.621734946966171265e-01 1.225039586424827576e-01 -2.731304168701171875e-01 -1.095506623387336731e-01 1.982470452785491943e-01 2.259600013494491577e-01 3.392324149608612061e-01 -4.391887784004211426e-02 -1.417914628982543945e-01 -6.845586001873016357e-02 -1.261650174856185913e-01 -8.080229163169860840e-02 4.137995839118957520e-02
1.151784434914588928e-01 2.187098935246467590e-02 1.428440809249877930e-01 -2.345804125070571899e-02 8.217142522335052490e-02 3.089074045419692993e-02 -1.024730503559112549e-01 -6.973479688167572021e-02 -1.607982814311981201e-02 -9.174543619155883789e-02 -1.696716398000717163e-01 1.354581713676452637e-01 2.917671576142311096e-02 2.523121982812881470e-02 -5.505196750164031982e-02 6.559155881404876709e-02 1.128901261836290359e-02 1.439554095268249512e-01 5.156914591789245605e-01 6.718902289867401123e-02 1.870857924222946167e-01 -3.214846551418304443e-01 9.119127690792083740e-02 -6.066016852855682373e-02 4.912212491035461426e-02 3.183261752128601074e-01 3.061477541923522949e-01 -3.127004504203796387e-01 -1.131255850195884705e-01 -2.464827150106430054e-02 -3.180033266544342041e-01 -1.617453396320343018e-01
3.172788769006729126e-02 -1.299583166837692261e-01 1.718663796782493591e-02 -1.571403443813323975e-01 -4.141025245189666748e-03 2.649538516998291016e-01 4.864446073770523071e-02 -2.372747659683227539e-01 -7.277344167232513428e-02 -2.218337496742606163e-03 3.682765960693359375e-01 1.791673302650451660e-01 -2.670851051807403564e-01 1.234762296080589294e-01 2.680474817752838135e-01 7.794087380170822144e-02 -7.313852012157440186e-02 2.587651312351226807e-01 2.160257101058959961e-01 -9.047087281942367554e-02 4.644191265106201172e-02 -2.013091295957565308e-01 2.173326723277568817e-02 -4.647479951381683350e-02 -9.477148205041885376e-02 4.859071075916290283e-01 -4.227168112993240356e-02 -2.647274546325206757e-02 -6.054187566041946411e-02 2.346392273902893066e-01 -1.021499931812286377e-01 3.862713277339935303e-02
1.065685227513313293e-01 1.320222578942775726e-02 7.372511178255081177e-02 -3.194219246506690979e-02 9.272868186235427856e-02 -7.468155771493911743e-02 -3.077382445335388184e-01 -2.525973021984100342e-01 1.357915699481964111e-01 -2.873428463935852051e-01 1.112722232937812805e-01 7.059045135974884033e-02 1.274216771125793457e-01 -1.076974272727966309e-01 -2.349546402692794800e-01 -3.257855772972106934e-01 7.733354810625314713e-03 1.386648416519165039e-01 -3.520704060792922974e-02 -3.357589989900588989e-02 -1.051842328161001205e-02 -2.703483104705810547e-01 9.461293369531631470e-02 3.312773704528808594e-01 -8.176805824041366577e-02 2.917555868625640869e-01 -2.271940857172012329e-01 -1.872570365667343140e-01 -2.755516469478607178e-01 -6.025155261158943176e-02 -1.700137257575988770e-01 -3.579042106866836548e-02
1.698819845914840698e-01 -1.467625498771667480e-01 1.102796047925949097e-01 7.864340394735336304e-02 -3.278179466724395752e-01 9.187084436416625977e-02 -4.313751310110092163e-02 -2.986630201339721680e-01 -1.152275130152702332e-01 8.756801486015319824e-02 -1.507156342267990112e-01 1.729315072298049927e-01 -4.294215142726898193e-01 1.122577339410781860e-01 -3.330329358577728271e-01 1.437589228153228760e-01 -4.629976302385330200e-02 -1.020958423614501953e-01 -6.514097005128860474e-02 1.369041949510574341e-01 -7.293682545423507690e-02 -1.126490607857704163e-01 -9.611081331968307495e-02 1.687369495630264282e-01 2.312634699046611786e-02 4.029190838336944580e-01 7.213928550481796265e-02 -5.334817618131637573e-02 -1.084109991788864136e-01 1.203493624925613403e-01 7.158154994249343872e-02 -1.690530776977539062e-01
-3.243340551853179932e-01 -9.730804711580276489e-02 -1.019389256834983826e-01 -3.649808168411254883e-01 7.878229767084121704e-02 6.053417548537254333e-02 -2.547954022884368896e-01 -1.110567227005958557e-01 -3.722685202956199646e-02 -2.418472915887832642e-01 1.980894804000854492e-01 1.640189811587333679e-02 -1.558899134397506714e-01 -1.026291251182556152e-01 -1.621709465980529785e-01 5.913856253027915955e-02 2.805092372000217438e-02 -5.587775632739067078e-02 4.247678816318511963e-01 -1.936525553464889526e-01 1.252620816230773926e-01 -2.582692801952362061e-01 7.546935696154832840e-03 -8.385843038558959961e-02 1.048814505338668823e-01 1.085888370871543884e-01 1.384174823760986328e-01 1.542609035968780518e-01 -2.636430859565734863e-01 9.935414791107177734e-02 -9.952873736619949341e-02 -1.556982845067977905e-01
2.200599312782287598e-01 2.067099362611770630e-01 1.045406237244606018e-01 -7.381437718868255615e-02 9.728836268186569214e-02 3.049677312374114990e-01 -1.351113319396972656e-01 -3.666052818298339844e-01 1.243306398391723633e-01 -2.526339590549468994e-01 -1.297404766082763672e-01 1.052899733185768127e-01 -5.329531431198120117e-02 -3.047996759414672852e-01 -3.395806998014450073e-02 -1.335727865807712078e-03 1.469027847051620483e-01 1.391099393367767334e-01 -1.581950932741165161e-01 1.086498573422431946e-01 1.030423045158386230e-01 -1.815540343523025513e-01 7.921823859214782715e-02 2.034802362322807312e-02 9.185311198234558105e-02 3.772042989730834961e-01 -6.762327998876571655e-02 -5.760338623076677322e-03 -2.890189588069915771e-01 1.606313437223434448e-01 -1.908826380968093872e-01 -6.415238231420516968e-02
1.465341001749038696e-01 -2.688952088356018066e-01 1.064794212579727173e-01 3.826149925589561462e-02 1.451126635074615479e-01 1.556528061628341675e-01 1.070189252495765686e-01 -2.997688949108123779e-01 -5.680597200989723206e-02 -1.708449572324752808e-01 1.922902613878250122e-01 9.260045737028121948e-02 -2.615951001644134521e-01 5.473718047142028809e-02 2.215568572282791138e-01 -9.345827251672744751e-02 -2.720736898481845856e-03 1.899534463882446289e-01 1.313720643520355225e-01 1.739314943552017212e-02 -4.009885340929031372e-02 -2.816641032695770264e-01 3.935304284095764160e-02 7.158292829990386963e-02 -1.340382844209671021e-01 4.077531397342681885e-01 1.830675750970840454e-01 -9.960051625967025757e-02 4.419015254825353622e-03 3.607616722583770752e-01 1.596387028694152832e-01 -1.225711330771446228e-01
1.126830503344535828e-01 2.104553729295730591e-01 1.119249984622001648e-01 -1.223081126809120178e-01 7.410622388124465942e-02 8.859322965145111084e-02 -1.728300303220748901e-01 -1.754221916198730469e-01 1.604628860950469971e-01 -9.678480774164199829e-02 -1.101158559322357178e-01 1.487805545330047607e-01 -2.065124660730361938e-01 1.642494499683380127e-01 2.690194249153137207e-01 1.546071171760559082e-01 1.290443539619445801e-01 2.777155637741088867e-01 2.965303659439086914e-01 9.327509999275207520e-02 -1.759676821529865265e-02 -2.543664574623107910e-01 -2.057635411620140076e-02 9.670753777027130127e-02 2.083489596843719482e-01 2.528556585311889648e-01 1.996565908193588257e-01 -1.640802174806594849e-01 -1.139051467180252075e-01 -2.124207317829132080e-01 -2.009965926408767700e-01 -2.616111636161804199e-01
-6.466349214315414429e-02 -1.789422482252120972e-01 1.395460069179534912e-01 -9.939869493246078491e-02 -2.075368538498878479e-02 2.107264101505279541e-02 1.318566948175430298e-01 -4.032669365406036377e-01 2.221219539642333984e-01 -5.701122060418128967e-02 -2.562344372272491455e-01 2.022327184677124023e-01 -6.403855979442596436e-03 -2.107644230127334595e-01 -1.620262563228607178e-01 -9.534690529108047485e-02 -3.135436028242111206e-02 1.208795607089996338e-01 3.058678209781646729e-01 -3.050940930843353271e-01 1.572179347276687622e-01 -8.970019221305847168e-02 1.225014999508857727e-01 2.714276909828186035e-01 2.123283147811889648e-01 2.383750081062316895e-01 -2.457201667129993439e-02 1.659699678421020508e-01 -5.718995817005634308e-03 -9.757924824953079224e-02 -2.263017594814300537e-01 -1.061917841434478760e-02
-2.044664919376373291e-01 -9.927923977375030518e-02 1.273595541715621948e-01 -5.107353627681732178e-02 3.026372566819190979e-02 1.275537312030792236e-01 -1.862468421459197998e-01 -3.702711164951324463e-01 -9.300066530704498291e-02 1.711734384298324585e-01 2.685562670230865479e-01 6.339463591575622559e-02 -3.720901012420654297e-01 3.817954799160361290e-03 -2.419403046369552612e-01 -1.319405287504196167e-01 -1.611725389957427979e-01 1.251151859760284424e-01 2.500172555446624756e-01 -2.741594985127449036e-02 -1.365276128053665161e-01 -3.062974214553833008e-01 3.443782925605773926e-01 7.018040120601654053e-02 7.474602013826370239e-02 1.184525862336158752e-01 -7.496946305036544800e-02 -1.583242416381835938e-02 3.740700706839561462e-02 1.080794781446456909e-01 -1.005330607295036316e-01 -1.499580442905426025e-01
-2.537170648574829102e-01 -1.027275174856185913e-01 -8.705625683069229126e-02 9.863285347819328308e-03 -1.875918209552764893e-01 1.104714199900627136e-01 -1.791594177484512329e-02 -4.381632804870605469e-02 5.451816692948341370e-02 -2.265865057706832886e-01 -2.103256881237030029e-01 2.705007195472717285e-01 -3.542205989360809326e-01 1.228712275624275208e-01 -1.481077913194894791e-02 8.460857719182968140e-02 5.228864029049873352e-02 3.832883238792419434e-01 3.165730535984039307e-01 -5.311063304543495178e-02 -4.097416624426841736e-02 -3.610166907310485840e-02 -1.692029535770416260e-01 1.948055475950241089e-01 -3.040396869182586670e-01 2.659325599670410156e-01 8.486487716436386108e-02 3.058884479105472565e-02 -1.314874589443206787e-01 -3.171222284436225891e-02 -1.890894919633865356e-01 2.241677232086658478e-02
1.920748054981231689e-01 4.500850662589073181e-02 3.861699625849723816e-02 -2.149428427219390869e-01 -4.080036655068397522e-02 -6.463157385587692261e-02 -2.569196373224258423e-02 -1.697744876146316528e-01 -1.710651963949203491e-01 2.655121497809886932e-02 -1.979847103357315063e-01 4.876624643802642822e-01 -9.265043586492538452e-02 6.637054681777954102e-02 -7.182158529758453369e-02 -2.401108667254447937e-02 2.821941077709197998e-01 2.489293366670608521e-01 1.549831330776214600e-01 1.911342591047286987e-01 2.285710275173187256e-01 -2.470270544290542603e-01 5.646285414695739746e-02 -1.424030065536499023e-01 2.516545951366424561e-01 2.604118585586547852e-01 -1.210008189082145691e-01 -6.584439426660537720e-02 -7.279608864337205887e-03 1.728751361370086670e-01 -1.763107329607009888e-01 4.826001077890396118e-02
-1.256906837224960327e-01 -1.618894338607788086e-01 -9.865799546241760254e-02 1.262266188859939575e-01 2.871611714363098145e-02 -8.308181166648864746e-02 -2.789900004863739014e-01 -4.238288700580596924e-01 -1.941606029868125916e-02 -6.414330005645751953e-02 -2.506557106971740723e-01 2.162462919950485229e-01 1.196826472878456116e-01 -3.901258111000061035e-02 -2.555726654827594757e-02 -8.180465549230575562e-02 -1.101311668753623962e-01 1.208922863006591797e-01 2.564673423767089844e-01 -1.884012222290039062e-01 2.576540112495422363e-01 -2.861831188201904297e-01 -1.895633786916732788e-01 2.700148522853851318e-01 1.403053253889083862e-01 1.746747493743896484e-01 -9.895367920398712158e-02 -5.038175731897354126e-02 -1.155210211873054504e-01 2.309839427471160889e-02 -2.244020849466323853e-01 -1.339974850416183472e-01
-8.998221158981323242e-02 -6.150371208786964417e-02 3.992323279380798340e-01 9.594010561704635620e-02 -4.000761732459068298e-02 1.548819337040185928e-02 2.665075957775115967e-01 -4.425995349884033203e-01 -1.297152936458587646e-01 -7.595993578433990479e-02 1.663146018981933594e-01 2.383195161819458008e-01 -1.974510103464126587e-01 -5.624568834900856018e-02 -1.615427136421203613e-01 2.296474203467369080e-02 9.770421683788299561e-02 2.996488213539123535e-01 1.897737383842468262e-01 -1.936472579836845398e-02 2.594324350357055664e-01 -3.056775331497192383e-01 1.372524648904800415e-01 7.398241758346557617e-02 5.192503333091735840e-02 1.560108214616775513e-01 6.891516596078872681e-02 5.613711848855018616e-02 2.077482454478740692e-02 -1.190965697169303894e-01 6.124369055032730103e-02 2.930864132940769196e-02
-8.177115023136138916e-02 2.083910405635833740e-01 1.361402869224548340e-01 -1.986795067787170410e-01 -1.344072669744491577e-01 1.092205718159675598e-01 3.254219517111778259e-02 -1.858950406312942505e-01 -2.073944658041000366e-01 -1.410874724388122559e-01 4.718258231878280640e-02 8.247468620538711548e-02 -4.534871503710746765e-02 2.109918743371963501e-01 -7.060250639915466309e-02 -1.476324647665023804e-01 1.163400486111640930e-01 1.272681504487991333e-01 1.618838608264923096e-01 2.556141018867492676e-01 1.823799759149551392e-01 -1.711827665567398071e-01 -1.699803769588470459e-01 2.140247076749801636e-01 -2.047920525074005127e-01 5.053322911262512207e-01 2.622496187686920166e-01 -1.328273862600326538e-01 -1.928885877132415771e-01 1.671441365033388138e-03 -2.625560946762561798e-02 -2.843251265585422516e-02
1.048537120223045349e-01 4.640897735953330994e-02 4.743693470954895020e-01 1.305383164435625076e-02 -1.029524281620979309e-01 1.082855761051177979e-01 1.181255932897329330e-02 -1.819458305835723877e-01 -1.514576077461242676e-01 -9.656876325607299805e-02 2.146593928337097168e-01 3.485880792140960693e-01 2.601799555122852325e-02 6.488686054944992065e-02 -9.317708201706409454e-03 1.033641919493675232e-01 -9.118960797786712646e-02 -1.827079653739929199e-01 1.669979542493820190e-01 6.202700361609458923e-02 4.357599467039108276e-02 -4.206420183181762695e-01 -1.600263565778732300e-01 3.023129105567932129e-01 2.896968089044094086e-02 2.658904194831848145e-01 -1.750901527702808380e-02 -5.281029269099235535e-02 -1.561306864023208618e-01 -9.561697021126747131e-03 2.203935757279396057e-02 -1.473465859889984131e-01
-1.422418802976608276e-01 -9.453408420085906982e-02 -1.640038937330245972e-02 -2.063232660293579102e-01 -1.628877967596054077e-01 -6.257536262273788452e-02 -6.404820084571838379e-02 -1.188459992408752441e-01 1.184036284685134888e-01 -1.388146821409463882e-02 -6.581407785415649414e-02 -1.237581297755241394e-02 -3.971633017063140869e-01 -2.323836684226989746e-01 -1.077923774719238281e-01 2.198840975761413574e-01 6.532519310712814331e-02 -1.300740092992782593e-01 2.956760227680206299e-01 -1.594343632459640503e-01 6.200015172362327576e-02 -1.901569664478302002e-01 2.775940299034118652e-01 1.454785466194152832e-01 8.750447630882263184e-02 2.734207808971405029e-01 1.777733303606510162e-02 2.599444687366485596e-01 -2.069522589445114136e-01 8.343256264925003052e-02 -2.464859932661056519e-01 -2.362340837717056274e-01
2.271525748074054718e-02 1.696342676877975464e-01 -5.836964398622512817e-02 -1.983174234628677368e-01 -1.690150499343872070e-01 3.033505976200103760e-01 5.509971454739570618e-02 -1.986356675624847412e-01 -3.147692084312438965e-01 -2.216403037309646606e-01 1.611579358577728271e-01 -5.324822384864091873e-03 -1.762524098157882690e-01 -4.444979876279830933e-02 -3.745796978473663330e-01 -1.736185252666473389e-01 -9.811432100832462311e-03 1.376240998506546021e-01 1.545134484767913818e-01 9.790217503905296326e-03 6.560084410011768341e-03 -1.516974419355392456e-01 -9.675607830286026001e-02 1.022950261831283569e-01 9.655825793743133545e-02 4.611148834228515625e-01 -1.329009830951690674e-01 1.297232806682586670e-01 -2.378109609708189964e-03 9.932629019021987915e-02 -8.204454928636550903e-02 -1.681108027696609497e-01
3.252207115292549133e-02 -6.742259114980697632e-02 7.708149403333663940e-02 3.854875266551971436e-02 -2.723703980445861816e-01 2.778836786746978760e-01 -7.161903381347656250e-02 -1.635405421257019043e-01 -1.594853252172470093e-01 -2.236117571592330933e-01 1.369050890207290649e-02 1.702049933373928070e-02 -1.193940863013267517e-01 2.480523884296417236e-01 -3.723176717758178711e-01 -1.379435807466506958e-01 -8.484467864036560059e-02 2.545914351940155029e-01 6.651220470666885376e-02 -2.577091753482818604e-01 5.065347999334335327e-02 -8.790476620197296143e-02 1.869129948318004608e-02 3.962917029857635498e-01 2.050842642784118652e-01 1.216329932212829590e-01 9.381544589996337891e-02 -1.226019486784934998e-01 3.779484704136848450e-02 -8.641950041055679321e-02 -2.093613594770431519e-01 -2.244592010974884033e-01
1.001787371933460236e-02 2.040446996688842773e-01 2.787062823772430420e-01 -1.435381919145584106e-01 -3.279412686824798584e-01 6.839445978403091431e-02 -8.076333254575729370e-02 -3.751063942909240723e-01 1.243131458759307861e-01 -1.560288369655609131e-01 -2.356262356042861938e-01 1.261426657438278198e-01 -1.344897150993347168e-01 1.788754761219024658e-01 1.770495176315307617e-01 -8.687324821949005127e-02 7.985094189643859863e-02 -6.954573839902877808e-02 1.300494670867919922e-01 -1.821197122335433960e-01 9.657250344753265381e-02 -3.223683238029479980e-01 -1.209004148840904236e-01 4.844780638813972473e-02 2.622951567173004150e-01 2.746354341506958008e-01 4.582479223608970642e-02 -9.343678504228591919e-02 1.707304716110229492e-01 9.464257955551147461e-02 1.234855502843856812e-01 -2.032564021646976471e-02
1.954036504030227661e-01 5.507474020123481750e-02 2.621929347515106201e-01 -1.900156438350677490e-01 -3.039695136249065399e-02 -2.859542891383171082e-02 3.303981572389602661e-02 -1.810658425092697144e-01 -2.319568842649459839e-01 -2.440240681171417236e-01 -1.747376099228858948e-02 2.097861617803573608e-01 -3.290041089057922363e-01 1.782446652650833130e-01 -1.687232255935668945e-01 -1.386016905307769775e-01 1.052395328879356384e-01 5.030008405447006226e-02 2.297265082597732544e-02 1.980413794517517090e-01 2.808481156826019287e-01 -3.071366548538208008e-01 -9.616057574748992920e-02 1.380606442689895630e-01 9.683989733457565308e-02 8.750212937593460083e-02 2.417069673538208008e-01 5.175855755805969238e-02 1.345157325267791748e-01 5.663143098354339600e-02 2.246110141277313232e-01 -2.611469626426696777e-01
3.064196743071079254e-02 1.023412961512804031e-02 -7.054395973682403564e-02 -2.159774303436279297e-01 1.323245316743850708e-01 9.968762099742889404e-02 -1.714403033256530762e-01 -8.599378168582916260e-02 2.943604886531829834e-01 1.232725847512483597e-02 1.481593102216720581e-01 1.018130555748939514e-01 -1.167444512248039246e-01 -2.578054964542388916e-01 -1.501817256212234497e-01 -3.302927017211914062e-01 -7.506138831377029419e-02 1.393487155437469482e-01 1.306665986776351929e-01 2.156072556972503662e-01 2.052204459905624390e-01 -2.263845205307006836e-01 4.180397093296051025e-02 1.312178969383239746e-01 -7.624774426221847534e-02 3.393299877643585205e-01 -2.753606140613555908e-01 8.298218250274658203e-03 -2.279030382633209229e-01 -4.143027961254119873e-02 -3.172756433486938477e-01 1.127488352358341217e-02
1.054064631462097168e-01 1.510161012411117554e-01 3.549467623233795166e-01 -2.671785950660705566e-01 -2.355649471282958984e-01 1.606866158545017242e-02 2.138107120990753174e-01 3.154326602816581726e-02 -1.593959033489227295e-01 -1.555497050285339355e-01 -7.338119298219680786e-02 7.105978578329086304e-02 -3.311344683170318604e-01 2.260619997978210449e-01 -8.763574063777923584e-02 -1.755973845720291138e-01 1.018460839986801147e-01 5.165300890803337097e-02 -5.809051543474197388e-02 1.037049666047096252e-01 3.145888820290565491e-02 -4.165210127830505371e-01 -6.792880594730377197e-02 9.800245612859725952e-02 -7.611802779138088226e-03 2.636630535125732422e-01 1.008255928754806519e-01 -8.114252239465713501e-02 -1.177983283996582031e-01 -5.615940690040588379e-02 7.725200802087783813e-02 -2.859286963939666748e-01
2.866362594068050385e-02 2.098979055881500244e-02 -4.740135371685028076e-02 -1.619762331247329712e-01 -1.319813281297683716e-01 -9.741920977830886841e-02 -9.005798399448394775e-02 -5.389628410339355469e-01 -1.041687950491905212e-01 -7.557613402605056763e-02 1.709865033626556396e-02 1.508848071098327637e-01 -2.437697201967239380e-01 1.391807645559310913e-01 2.361967973411083221e-02 -2.530750036239624023e-01 2.037195563316345215e-01 5.400623753666877747e-02 -1.568237990140914917e-01 -1.058276370167732239e-01 2.311686612665653229e-02 -3.045117557048797607e-01 -2.576006948947906494e-01 -1.561211198568344116e-01 2.394187599420547485e-01 1.000713258981704712e-01 -2.313567884266376495e-02 1.699384301900863647e-01 5.423070117831230164e-02 1.078270748257637024e-01 -2.198623567819595337e-01 -1.946025788784027100e-01
1.156402155756950378e-01 -6.184072420001029968e-02 1.427532732486724854e-01 -2.526050508022308350e-01 7.511919736862182617e-02 -1.134258508682250977e-01 -6.698592752218246460e-02 -3.752794116735458374e-02 -3.017858862876892090e-01 -3.798962011933326721e-02 -1.708915531635284424e-01 1.534022241830825806e-01 3.448046371340751648e-02 6.863354146480560303e-02 -7.380990684032440186e-02 9.263668209314346313e-02 -4.267038404941558838e-02 8.692430704832077026e-02 4.015940129756927490e-01 -1.868062280118465424e-02 6.354395300149917603e-02 -2.994455397129058838e-01 2.349260076880455017e-02 -1.347815692424774170e-01 -1.983333565294742584e-02 2.632198631763458252e-01 1.698379665613174438e-01 -2.546567022800445557e-01 -8.558191359043121338e-02 1.947066336870193481e-01 -3.886395692825317383e-01 -2.568132877349853516e-01
2.429763972759246826e-01 -3.113016784191131592e-01 2.105278335511684418e-02 -2.159214019775390625e-01 6.292146444320678711e-02 -1.340523958206176758e-01 3.878054395318031311e-02 -5.543068796396255493e-02 -2.350953407585620880e-02 -6.833117455244064331e-02 -8.266925066709518433e-02 3.713399767875671387e-01 -3.633199930191040039e-01 -2.101809829473495483e-01 4.549425095319747925e-02 -1.041767746210098267e-01 8.728805929422378540e-02 2.120992094278335571e-01 8.670774847269058228e-02 -2.498573213815689087e-01 1.665970236063003540e-01 -8.423278480768203735e-02 9.571964293718338013e-02 2.931729145348072052e-02 -3.225325141102075577e-03 3.506348431110382080e-01 1.221135035157203674e-01 2.004161328077316284e-01 -1.103452369570732117e-01 5.004746466875076294e-02 -2.148901969194412231e-01 1.584849506616592407e-01
2.743034958839416504e-01 2.294999361038208008e-02 -1.261551976203918457e-01 -2.165230214595794678e-01 -1.687458306550979614e-01 2.405429929494857788e-01 -2.157567739486694336e-01 -3.670107126235961914e-01 1.258508712053298950e-01 -1.839101910591125488e-01 1.896864771842956543e-01 2.207189053297042847e-01 -6.792342662811279297e-02 -2.413352131843566895e-01 -1.827845573425292969e-01 -1.020408235490322113e-02 -1.012202799320220947e-01 1.444081366062164307e-01 -2.706053294241428375e-02 7.691375166177749634e-02 -1.734101921319961548e-01 -2.305034995079040527e-01 1.507366150617599487e-01 2.537813410162925720e-02 4.806550964713096619e-02 8.435010164976119995e-02 1.221289783716201782e-01 -7.072094827890396118e-02 -9.274289757013320923e-02 3.813156485557556152e-01 -1.643044352531433105e-01 -9.199461340904235840e-02
1.680799424648284912e-01 -1.860755980014801025e-01 -7.876554131507873535e-02 -8.712115138769149780e-02 -3.424685075879096985e-02 -9.174283593893051147e-03 5.050526466220617294e-03 -1.859042942523956299e-01 -1.052798144519329071e-02 -2.973989844322204590e-01 -2.164692133665084839e-01 1.395938247442245483e-01 -3.178951144218444824e-01 1.155735254287719727e-01 -2.086224555969238281e-01 1.509692221879959106e-01 5.186747387051582336e-02 -1.051170635037124157e-03 2.246995270252227783e-01 -1.890893466770648956e-02 -1.168954223394393921e-01 -5.198923349380493164e-01 -5.769182369112968445e-02 -1.758733391761779785e-01 -6.545591354370117188e-02 2.242167443037033081e-01 -1.479942798614501953e-01 2.826008945703506470e-02 2.218796461820602417e-01 -6.797857582569122314e-02 -2.084502130746841431e-01 7.445403933525085449e-02
2.731465101242065430e-01 -3.095599077641963959e-02 2.222814112901687622e-01 -7.269864529371261597e-02 7.946044206619262695e-02 -5.211791768670082092e-02 -1.528497338294982910e-01 -1.161299198865890503e-01 2.810035087168216705e-02 -1.718611568212509155e-01 1.151486411690711975e-01 1.367979943752288818e-01 1.541335284709930420e-01 -1.646300591528415680e-02 -1.207971274852752686e-01 -6.972849369049072266e-02 2.044364809989929199e-02 8.891504257917404175e-02 3.264774680137634277e-01 1.884580701589584351e-01 1.876638084650039673e-01 -2.407330572605133057e-01 2.506650090217590332e-01 -1.785948500037193298e-02 -1.890010572969913483e-02 3.440922498703002930e-01 2.483774572610855103e-01 -1.795275509357452393e-01 -1.941983103752136230e-01 -7.700821757316589355e-02 -3.652892112731933594e-01 -1.468699872493743896e-01
1.202160343527793884e-01 -2.799520194530487061e-01 1.133072674274444580e-01 -6.906937062740325928e-02 -7.682397961616516113e-02 -8.477579802274703979e-02 4.148548096418380737e-02 -1.866646707057952881e-01 -4.004408046603202820e-02 1.349793374538421631e-01 9.701643139123916626e-02 -1.365017741918563843e-01 -3.157683014869689941e-01 6.850028038024902344e-02 -2.516346275806427002e-01 -3.677979707717895508e-01 9.077825397253036499e-02 3.840758800506591797e-01 2.032552361488342285e-01 -1.171147599816322327e-01 1.484660804271697998e-01 -2.659966945648193359e-01 8.312081545591354370e-02 1.419117152690887451e-01 1.774777472019195557e-02 1.870846003293991089e-01 9.865691512823104858e-02 -1.150905415415763855e-01 -2.129993885755538940e-01 -2.173934578895568848e-01 3.981463238596916199e-02 -7.688163965940475464e-02
-1.211296841502189636e-01 -1.007210910320281982e-01 8.344704285264015198e-03 -2.397854477167129517e-01 -1.695153862237930298e-01 6.172332167625427246e-02 -2.213436961174011230e-01 -5.802052840590476990e-02 2.099625170230865479e-01 -9.167169220745563507e-03 -4.957574605941772461e-02 2.050996571779251099e-02 -2.519200444221496582e-01 -2.700518965721130371e-01 -1.050747260451316833e-01 1.769647151231765747e-01 -9.433339536190032959e-02 1.129623129963874817e-02 5.062656998634338379e-01 -2.318111360073089600e-01 2.519395351409912109e-01 -2.553902268409729004e-01 -4.276519641280174255e-02 2.079726457595825195e-01 1.386716216802597046e-01 1.759734451770782471e-01 1.293104887008666992e-01 1.090224310755729675e-01 -1.255770772695541382e-01 -1.095199361443519592e-01 2.194420807063579559e-02 -8.378284424543380737e-02
5.788808688521385193e-02 -7.127138972282409668e-02 -2.317964583635330200e-01 8.682591840624809265e-03 -1.583935022354125977e-01 -4.357061535120010376e-02 9.735750406980514526e-02 -2.488133758306503296e-01 -2.168909087777137756e-02 -2.057415544986724854e-01 4.670541360974311829e-02 3.950046896934509277e-01 -4.133610725402832031e-01 -1.781518608331680298e-01 -2.587550692260265350e-02 -4.267750773578882217e-04 3.089454770088195801e-01 9.064963459968566895e-02 2.827233262360095978e-02 -1.484952419996261597e-01 -6.922122091054916382e-02 -3.599736094474792480e-02 5.009235069155693054e-02 2.222249209880828857e-01 -2.207230962812900543e-02 -1.707981899380683899e-02 9.497595578432083130e-02 -2.246122062206268311e-02 7.099251449108123779e-02 2.743543982505798340e-01 -2.811916768550872803e-01 -2.844773828983306885e-01
-1.456572562456130981e-01 -1.717535704374313354e-01 2.434866130352020264e-01 -1.224203594028949738e-02 -4.924636706709861755e-02 -1.886835992336273193e-01 -4.034926295280456543e-01 -3.058847486972808838e-01 -1.939612030982971191e-01 -4.538049921393394470e-02 -1.096875816583633423e-01 1.965011209249496460e-01 -1.049424633383750916e-01 -1.624925285577774048e-01 -9.902600198984146118e-02 -2.265132218599319458e-02 1.544233411550521851e-01 3.961716964840888977e-02 2.443733066320419312e-01 1.874000392854213715e-02 1.398052275180816650e-01 -4.132094085216522217e-01 3.110843524336814880e-02 1.069461181759834290e-01 1.658227443695068359e-01 1.245471537113189697e-01 -7.919440418481826782e-02 -2.939176559448242188e-01 2.701648883521556854e-02 -3.713025152683258057e-02 -1.462708264589309692e-01 -1.001987606287002563e-01
-2.348375134170055389e-02 7.889207452535629272e-03 1.929661035537719727e-01 3.692849352955818176e-02 -3.079760372638702393e-01 5.488128587603569031e-02 -8.567251265048980713e-02 -2.762610316276550293e-01 -1.886047422885894775e-01 2.251376397907733917e-02 -2.565652430057525635e-01 5.249571800231933594e-01 -6.927428394556045532e-02 -3.434534743428230286e-02 1.126879230141639709e-01 -6.376561522483825684e-02 1.090616658329963684e-01 -2.140160650014877319e-03 2.613619863986968994e-01 1.320708692073822021e-01 -6.543200463056564331e-02 -1.234006881713867188e-01 2.053337246179580688e-01 -1.579243093729019165e-01 1.070779263973236084e-01 1.942107379436492920e-01 1.474474966526031494e-01 -3.607660159468650818e-02 -9.600698202848434448e-02 -4.423763975501060486e-02 2.106959186494350433e-02 -3.330632746219635010e-01
3.971387818455696106e-02 1.311549246311187744e-01 1.455682069063186646e-01 -1.744776070117950439e-01 1.784550100564956665e-01 -3.380128368735313416e-02 -1.897114366292953491e-01 -2.113420516252517700e-01 3.758970648050308228e-02 7.144632935523986816e-02 1.573461592197418213e-01 3.179376423358917236e-01 -3.048053979873657227e-01 1.365572214126586914e-01 -2.411302775144577026e-01 1.422784011811017990e-02 -2.255983948707580566e-01 2.176039963960647583e-01 4.496754705905914307e-02 -8.631764352321624756e-02 -5.735980719327926636e-02 -4.352904558181762695e-01 2.937918603420257568e-01 6.524956226348876953e-02 -5.483359843492507935e-02 2.564249634742736816e-01 -1.265414208173751831e-01 -1.123058721423149109e-01 1.196559816598892212e-01 2.152136527001857758e-02 -9.261429309844970703e-02 -4.338194429874420166e-02
-9.176111221313476562e-02 -3.055621385574340820e-01 8.393044024705886841e-02 -7.792232930660247803e-02 8.260960131883621216e-02 -1.543339937925338745e-01 -9.409716725349426270e-02 -4.038458168506622314e-01 1.274255216121673584e-01 -9.841462224721908569e-02 -1.147966682910919189e-01 6.555036455392837524e-02 4.374094679951667786e-02 -6.193675473332405090e-02 -1.451913714408874512e-01 -1.316289752721786499e-01 7.926936447620391846e-02 9.360995143651962280e-02 1.133089810609817505e-01 -1.592327654361724854e-01 3.825913965702056885e-01 -2.519672811031341553e-01 -1.838418543338775635e-01 6.905627250671386719e-02 1.532891690731048584e-01 2.524272501468658447e-01 2.080680131912231445e-01 -1.976684629917144775e-01 -1.503041386604309082e-01 -2.422194480895996094e-01 -3.436894714832305908e-02 -2.031176388263702393e-01
9.211724624037742615e-03 1.249694451689720154e-01 1.708746254444122314e-01 -3.158448934555053711e-01 -2.292312979698181152e-01 1.674393713474273682e-01 1.550005823373794556e-01 1.183791738003492355e-02 -2.271352857351303101e-01 -1.395277678966522217e-01 2.584889531135559082e-02 -1.535407034680247307e-03 -2.765588164329528809e-01 2.309628874063491821e-01 6.897535175085067749e-03 -2.474569678306579590e-01 1.653099358081817627e-01 1.535902917385101318e-01 -1.710392832756042480e-01 9.120299667119979858e-02 -2.316587604582309723e-02 -3.347675204277038574e-01 -3.526151704136282206e-04 6.103722006082534790e-02 1.645828932523727417e-01 3.702085018157958984e-01 2.188822478055953979e-01 -1.328606754541397095e-01 -6.774298101663589478e-02 1.962677575647830963e-02 6.669216603040695190e-02 -2.093001008033752441e-01
1.233112439513206482e-01 -2.609613835811614990e-01 -4.419828951358795166e-02 -1.733305454254150391e-01 -5.688704922795295715e-02 2.446217238903045654e-01 5.120109766721725464e-03 9.984894841909408569e-02 -3.223723471164703369e-01 -1.524384766817092896e-01 1.864375919103622437e-02 5.545909330248832703e-02 -3.642555177211761475e-01 -1.610414311289787292e-02 9.133398532867431641e-02 -2.707486152648925781e-01 -6.631892919540405273e-02 -3.205035254359245300e-02 2.165554463863372803e-01 -1.478637605905532837e-01 1.514780968427658081e-01 -3.574446737766265869e-01 7.242512702941894531e-02 3.111966252326965332e-01 -3.571150451898574829e-02 -6.521126255393028259e-03 -1.689621359109878540e-01 -2.189192175865173340e-01 -1.889059841632843018e-01 -7.254120707511901855e-02 -1.371275931596755981e-01 -4.384147375822067261e-02
2.279973626136779785e-01 -1.005371883511543274e-01 -2.732778340578079224e-02 -1.378251612186431885e-01 -1.125681623816490173e-01 9.870438277721405029e-02 -4.046044945716857910e-01 5.780484527349472046e-03 -2.755404412746429443e-01 -2.245494276285171509e-01 -4.875165969133377075e-02 2.667131423950195312e-01 -3.924963995814323425e-02 7.786987721920013428e-02 -4.796705767512321472e-02 -1.644983515143394470e-02 -6.659906357526779175e-02 5.304449051618576050e-02 5.328828096389770508e-02 -3.342914879322052002e-01 1.948947273194789886e-02 -2.174125015735626221e-01 -3.045676276087760925e-02 8.828847110271453857e-02 3.614671528339385986e-02 1.113003641366958618e-01 1.920175850391387939e-01 3.707127571105957031e-01 -3.006353676319122314e-01 -2.242677360773086548e-01 5.230532842688262463e-04 -1.228823214769363403e-01
1.063326299190521240e-01 -7.082247734069824219e-02 1.946567296981811523e-01 -3.437692299485206604e-02 2.671285569667816162e-01 5.994866043329238892e-02 -1.615827530622482300e-01 -2.566026747226715088e-01 1.264801323413848877e-01 -3.459756076335906982e-02 -1.255894601345062256e-01 2.535004317760467529e-01 -7.214171811938285828e-03 2.659094333648681641e-01 2.263808250427246094e-01 6.877723336219787598e-02 3.091681376099586487e-02 1.665797382593154907e-01 2.507352232933044434e-01 5.831838026642799377e-02 4.320873122196644545e-04 -2.894276082515716553e-01 1.080157700926065445e-02 8.720257878303527832e-02 2.064842432737350464e-01 3.633596897125244141e-01 2.466485351324081421e-01 -1.652186065912246704e-01 2.018991857767105103e-02 -8.514517545700073242e-02 -2.773648500442504883e-01 -1.409984678030014038e-01
-1.361017227172851562e-01 3.682661801576614380e-02 1.708598062396049500e-02 -5.025019496679306030e-02 9.389517828822135925e-03 1.652686297893524170e-01 1.579099744558334351e-01 -3.051236867904663086e-01 -5.293704569339752197e-02 7.285625487565994263e-02 -1.542616169899702072e-02 7.515697181224822998e-02 -3.473125398159027100e-01 -9.709363430738449097e-02 -1.160005703568458557e-01 -4.302458092570304871e-02 -2.886326313018798828e-01 3.383417129516601562e-01 1.537845283746719360e-01 -2.916002869606018066e-01 2.141150832176208496e-01 -2.378821820020675659e-01 1.585740149021148682e-01 6.038011983036994934e-02 -2.059410512447357178e-01 2.678024470806121826e-01 1.409045010805130005e-01 -5.914815515279769897e-02 -7.726675271987915039e-02 -2.638146281242370605e-01 -1.322718113660812378e-01 6.536309421062469482e-02
2.695552408695220947e-01 -3.180766105651855469e-02 2.294023334980010986e-01 2.237536013126373291e-02 -3.093571364879608154e-01 1.861714273691177368e-01 -2.284377813339233398e-01 -6.501752138137817383e-02 2.960358513519167900e-03 -1.126624345779418945e-01 -3.119147419929504395e-01 -1.556050777435302734e-01 1.203188896179199219e-01 -9.495753049850463867e-02 -1.251702755689620972e-01 1.109179481863975525e-02 1.369274407625198364e-01 2.638271450996398926e-01 -9.703004360198974609e-02 -6.394919008016586304e-02 1.286673694849014282e-01 -3.530131280422210693e-01 5.871622357517480850e-03 2.194601893424987793e-01 1.212294250726699829e-01 2.399842292070388794e-01 2.174344509840011597e-01 -5.106347054243087769e-02 -1.301387231796979904e-02 2.543800137937068939e-02 -2.775686085224151611e-01 -1.472268849611282349e-01
-1.620595455169677734e-01 1.998739540576934814e-01 -6.737944483757019043e-02 -9.622662514448165894e-02 -2.908032946288585663e-02 -9.890409559011459351e-02 -8.282293379306793213e-02 -2.728030383586883545e-01 2.657643146812915802e-02 2.100131846964359283e-02 5.664068087935447693e-02 2.815162539482116699e-01 -2.674792110919952393e-01 -1.239540353417396545e-01 1.377391964197158813e-01 2.209216542541980743e-02 1.835009455680847168e-01 3.084963858127593994e-01 6.175350025296211243e-02 -1.420946419239044189e-01 -2.552546262741088867e-01 -1.955095529556274414e-01 -1.822536578401923180e-03 2.577093243598937988e-01 7.281534373760223389e-02 2.188193053007125854e-01 8.065041899681091309e-02 3.748571872711181641e-01 -2.768002152442932129e-01 4.591912776231765747e-02 -9.765768051147460938e-02 -1.642813384532928467e-01
1.412195414304733276e-01 3.058387637138366699e-01 2.875410020351409912e-02 -2.062288075685501099e-01 -1.121932417154312134e-01 1.294705271720886230e-01 -2.662559598684310913e-02 -4.669116139411926270e-01 2.446851283311843872e-01 6.082183867692947388e-02 -3.346659839153289795e-01 6.854385137557983398e-02 -2.069838643074035645e-01 1.127253398299217224e-01 3.173920512199401855e-02 -3.114721179008483887e-01 1.807450503110885620e-01 7.633330672979354858e-02 1.520647704601287842e-01 -1.560198962688446045e-01 -4.994785413146018982e-02 -2.199807912111282349e-01 -1.166678145527839661e-01 -8.625425398349761963e-02 1.476978510618209839e-01 2.219724506139755249e-01 -1.266650203615427017e-02 7.320551574230194092e-02 -4.557143524289131165e-02 -1.008164137601852417e-01 -1.183443516492843628e-01 -2.246954105794429779e-02
8.756794780492782593e-02 1.692393720149993896e-01 -4.035707935690879822e-02 -2.819470465183258057e-01 -1.084685474634170532e-01 2.189205735921859741e-01 -1.510792374610900879e-01 -2.882346510887145996e-01 2.596228756010532379e-02 -1.639246344566345215e-01 -9.235359728336334229e-02 1.563569903373718262e-01 8.571241796016693115e-02 -1.784319281578063965e-01 2.598557174205780029e-01 -2.527522481977939606e-02 5.219205841422080994e-02 1.870084553956985474e-01 1.947486549615859985e-01 -4.088567197322845459e-01 1.660617627203464508e-02 -4.058658778667449951e-01 2.791442871093750000e-01 -1.048413012176752090e-02 3.951351717114448547e-02 1.219711601734161377e-01 7.714583724737167358e-02 2.185526490211486816e-02 6.563205737620592117e-03 -8.040475100278854370e-02 -3.613692894577980042e-02 -1.805496066808700562e-01
-1.206400468945503235e-01 1.178233623504638672e-01 1.716976612806320190e-01 -2.748768329620361328e-01 2.585544250905513763e-03 -1.010279729962348938e-01 -1.741593480110168457e-01 2.680305950343608856e-02 3.470400720834732056e-02 -7.368476595729589462e-03 1.559139341115951538e-01 1.005801483988761902e-01 -4.120840132236480713e-01 2.956774830818176270e-02 -6.650121510028839111e-02 -3.663974581286311150e-03 -9.943988919258117676e-02 -3.988228738307952881e-03 1.478838324546813965e-01 -8.620267361402511597e-02 5.714486166834831238e-02 -4.215988218784332275e-01 3.924940526485443115e-01 1.745100468397140503e-01 -5.363035574555397034e-02 2.675002515316009521e-01 -1.100767403841018677e-01 -3.049905598163604736e-01 6.390253454446792603e-02 4.124264791607856750e-02 -4.294781014323234558e-02 -1.501224488019943237e-01
2.947231531143188477e-01 6.654894351959228516e-02 -2.764137387275695801e-01 -2.740925550460815430e-01 1.551595479249954224e-01 2.205805480480194092e-01 -2.417788505554199219e-01 -2.634545266628265381e-01 4.970357939600944519e-02 -6.603982299566268921e-02 3.463185625150799751e-03 2.734890282154083252e-01 -1.870103627443313599e-01 -1.958208233118057251e-01 -1.186188831925392151e-01 -1.432460397481918335e-01 9.262095391750335693e-02 2.466659247875213623e-01 3.104903101921081543e-01 5.998551845550537109e-02 1.493165642023086548e-01 -2.681749500334262848e-02 1.699011325836181641e-01 2.214504964649677277e-02 2.334769666194915771e-01 5.316339433193206787e-02 1.589953452348709106e-01 -1.355391293764114380e-01 2.528202347457408905e-02 2.605929505079984665e-03 -1.586179137229919434e-01 -1.358079910278320312e-01
2.175022810697555542e-01 2.073618620634078979e-01 2.238727062940597534e-01 -1.459082067012786865e-01 1.809065639972686768e-01 1.808375567197799683e-01 -4.198265075683593750e-01 -1.902069300413131714e-01 -2.129710093140602112e-02 1.717520207166671753e-01 1.142925396561622620e-02 7.302635908126831055e-02 -2.502047717571258545e-01 1.389798521995544434e-01 8.686408400535583496e-02 1.295068114995956421e-01 -3.884154558181762695e-02 8.268468081951141357e-02 1.938491612672805786e-01 1.426052302122116089e-02 1.488635987043380737e-01 -2.509605884552001953e-01 9.721044450998306274e-02 1.448140740394592285e-01 4.298072680830955505e-02 1.977865397930145264e-01 2.077623754739761353e-01 -5.880944803357124329e-02 -2.001541852951049805e-01 1.709290593862533569e-01 -2.131709307432174683e-01 -2.340350300073623657e-01
5.713315680623054504e-02 -2.053141891956329346e-01 -1.795680075883865356e-01 -1.614133268594741821e-02 3.316586092114448547e-02 -2.013109177350997925e-01 -1.320363879203796387e-01 -2.481816709041595459e-01 2.392420321702957153e-01 -5.779094249010086060e-02 5.293909087777137756e-02 1.754688657820224762e-02 -4.510173574090003967e-02 -7.986374944448471069e-02 -1.165335625410079956e-02 -1.483792215585708618e-01 -1.989031210541725159e-02 1.877933442592620850e-01 7.620681077241897583e-02 -2.695122063159942627e-01 2.859082221984863281e-01 -3.297933638095855713e-01 3.584656119346618652e-02 3.438858389854431152e-01 -8.652129024267196655e-02 4.445876479148864746e-01 9.929893538355827332e-03 -1.777365505695343018e-01 -1.800986826419830322e-01 -4.388940706849098206e-02 -1.078392863273620605e-01 1.383682433515787125e-02
1.067354604601860046e-01 -1.588806957006454468e-01 6.078505422919988632e-03 -5.069560930132865906e-02 8.408092893660068512e-03 1.125987619161605835e-01 2.075285091996192932e-02 -1.354053318500518799e-01 -2.406294494867324829e-01 -1.404628306627273560e-01 3.987360000610351562e-02 3.731699883937835693e-01 -4.267213046550750732e-01 5.352522060275077820e-02 5.298494547605514526e-02 -1.414444446563720703e-01 -6.104552373290061951e-02 3.768695890903472900e-01 1.505887359380722046e-01 -2.572396695613861084e-01 8.352334052324295044e-02 8.403622196055948734e-04 2.246162146329879761e-01 7.361073791980743408e-02 -1.676933914422988892e-01 1.539570689201354980e-01 2.967176139354705811e-01 -3.276107832789421082e-02 6.551122665405273438e-02 -1.803367584943771362e-01 -1.665922105312347412e-01 -6.024868693202733994e-03
1.087557747960090637e-01 1.641505025327205658e-02 -1.016173958778381348e-01 -7.689835131168365479e-02 3.880883380770683289e-02 -1.171548739075660706e-01 4.057442769408226013e-02 -1.972500532865524292e-01 2.650702297687530518e-01 -1.919035315513610840e-01 -3.813521862030029297e-01 1.164884716272354126e-01 -2.098796367645263672e-01 -2.647302113473415375e-02 -2.699085772037506104e-01 -3.853438422083854675e-02 1.236847415566444397e-01 1.505172252655029297e-01 2.671465575695037842e-01 4.394901171326637268e-02 1.652563959360122681e-01 -1.845681518316268921e-01 -5.913528148084878922e-03 1.862481981515884399e-01 1.663843989372253418e-01 1.168039664626121521e-01 2.605770230293273926e-01 1.502221673727035522e-01 -2.073655724525451660e-01 1.968543082475662231e-01 -3.242311775684356689e-01 -6.842056661844253540e-02
1.571886986494064331e-02 -1.209551654756069183e-02 -2.011630982160568237e-01 -4.270290136337280273e-01 3.722899034619331360e-02 3.433883488178253174e-01 -2.514819800853729248e-01 -3.532515466213226318e-01 -9.043066203594207764e-02 1.123248487710952759e-01 -2.982494607567787170e-02 7.037720084190368652e-02 -2.307399809360504150e-01 -1.546064671128988266e-02 -2.484055310487747192e-01 -5.143701098859310150e-03 -1.185182034969329834e-01 1.803275942802429199e-01 1.404021978378295898e-01 4.932888969779014587e-02 3.009431660175323486e-01 -1.764307916164398193e-01 1.472627669572830200e-01 -1.020191758871078491e-01 -7.977793924510478973e-03 1.378833204507827759e-01 -6.201494112610816956e-02 -1.039344444870948792e-01 -7.209787517786026001e-02 -1.446726322174072266e-01 1.479246020317077637e-01 -1.528826057910919189e-01
-1.631633341312408447e-01 1.094751432538032532e-01 2.389251589775085449e-01 -1.462636888027191162e-01 3.634387254714965820e-02 -1.132798008620738983e-02 -2.990547195076942444e-02 -1.292037963867187500e-01 6.970982067286968231e-03 8.324363082647323608e-02 3.556790202856063843e-02 5.886706337332725525e-02 -3.331514000892639160e-01 -5.570379272103309631e-02 -9.599650651216506958e-02 -1.390977483242750168e-02 -1.382338553667068481e-01 1.612408310174942017e-01 1.719139516353607178e-01 -2.103259712457656860e-01 4.500260949134826660e-02 -4.091131985187530518e-01 4.887243211269378662e-01 7.880875468254089355e-02 8.502680808305740356e-03 2.453230619430541992e-01 -7.460850477218627930e-02 -2.694208621978759766e-01 7.534164190292358398e-02 1.481524854898452759e-02 -1.543041914701461792e-01 -1.649008989334106445e-01
4.629295691847801208e-02 -2.687931656837463379e-01 2.433110959827899933e-02 -2.009075731039047241e-01 -2.062863111495971680e-01 1.626302152872085571e-01 -3.896993026137351990e-02 -1.222038045525550842e-01 -7.318016886711120605e-02 -2.241100072860717773e-01 -1.505112797021865845e-01 2.887093424797058105e-01 -2.166387140750885010e-01 -6.979896873235702515e-02 -1.085853055119514465e-01 2.299309223890304565e-01 -7.939676754176616669e-03 1.427082270383834839e-01 7.424975186586380005e-02 -5.065492987632751465e-01 8.311970531940460205e-02 -2.470332980155944824e-01 -2.067166417837142944e-01 4.151143878698348999e-02 4.514834657311439514e-02 1.461551189422607422e-01 -2.402962595224380493e-01 5.451257899403572083e-02 7.700908184051513672e-02 1.335348635911941528e-01 -1.337568610906600952e-01 2.135436236858367920e-02
2.610285878181457520e-01 1.904041618108749390e-01 -5.843674018979072571e-02 1.387085914611816406e-01 -2.451227456331253052e-01 -2.768101543188095093e-02 -4.991784319281578064e-02 -2.874371707439422607e-01 -1.078435108065605164e-01 -7.852041721343994141e-02 -1.731777787208557129e-01 -7.863601669669151306e-03 -4.938091039657592773e-01 1.197919324040412903e-01 1.759933978319168091e-01 3.596654534339904785e-02 4.850983247160911560e-02 1.360575258731842041e-01 1.488586217164993286e-01 -1.973432004451751709e-01 4.253944009542465210e-02 -1.893699914216995239e-01 7.165344804525375366e-02 4.633557051420211792e-02 -3.849012311547994614e-03 4.062356054782867432e-01 -1.575861275196075439e-01 -1.775444149971008301e-01 1.281112879514694214e-01 -7.959006726741790771e-02 -1.137150302529335022e-01 -6.843786686658859253e-02
3.863266855478286743e-02 -5.966444686055183411e-02 6.330014765262603760e-02 -1.734999269247055054e-01 -8.338180184364318848e-02 -9.312338382005691528e-02 -7.424890249967575073e-02 -2.874891161918640137e-01 -2.216786146163940430e-01 8.192545175552368164e-02 -2.552144825458526611e-01 2.592642307281494141e-01 1.055864244699478149e-01 5.593291297554969788e-02 4.023501276969909668e-02 6.148113682866096497e-02 3.431513309478759766e-01 1.695508211851119995e-01 3.731518685817718506e-01 5.621803924441337585e-02 7.729656994342803955e-02 -2.883631587028503418e-01 -9.115559048950672150e-03 -5.403614044189453125e-02 6.695225834846496582e-02 3.036285936832427979e-01 -9.962954372167587280e-02 -1.833107024431228638e-01 -3.630131110548973083e-02 1.828661710023880005e-01 -3.045657575130462646e-01 2.039277926087379456e-02
1.497361361980438232e-01 1.453472226858139038e-01 9.872389584779739380e-02 1.064615547657012939e-01 -2.298384457826614380e-01 5.701133236289024353e-02 -1.040578633546829224e-01 -2.808342278003692627e-01 -1.608384549617767334e-01 -7.129390537738800049e-02 -2.689473628997802734e-01 3.892473876476287842e-02 -2.514161765575408936e-01 1.008246019482612610e-01 2.888867259025573730e-01 -4.553987085819244385e-02 -2.097834497690200806e-01 1.008993089199066162e-01 1.979262679815292358e-01 -2.941698729991912842e-01 -1.552469134330749512e-01 -2.536993026733398438e-01 -1.344382315874099731e-01 4.291716963052749634e-02 1.090993657708168030e-01 3.386568129062652588e-01 -1.197510287165641785e-01 -1.316758841276168823e-01 1.648907177150249481e-02 3.421759931370615959e-03 -2.276917546987533569e-01 -1.649793684482574463e-01
-1.209258809685707092e-01 1.150304004549980164e-01 -3.389338776469230652e-02 -1.557402312755584717e-01 -6.592637300491333008e-02 8.615686744451522827e-02 -9.602896869182586670e-02 -2.583608031272888184e-01 -2.824416458606719971e-01 -9.594381600618362427e-02 1.662187725305557251e-01 9.893437474966049194e-02 -2.924677133560180664e-01 -1.273344606161117554e-01 -1.404894143342971802e-01 -3.662426769733428955e-01 1.327664107084274292e-01 3.178451061248779297e-01 6.835123058408498764e-03 -1.760757528245449066e-02 2.788673639297485352e-01 -8.967276662588119507e-02 4.556135460734367371e-02 3.012789487838745117e-01 -1.985740363597869873e-01 2.455583363771438599e-01 8.480145782232284546e-02 2.077424079179763794e-01 -6.439086794853210449e-02 -6.226200144737958908e-03 1.143395826220512390e-01 -1.094666048884391785e-01
-1.627322435379028320e-01 -7.852712273597717285e-02 2.306437492370605469e-02 -1.338533461093902588e-01 -1.461433619260787964e-01 1.235617995262145996e-01 2.032351940870285034e-01 -2.371413558721542358e-01 4.649174213409423828e-02 -9.827183187007904053e-02 1.441257894039154053e-01 4.214688241481781006e-01 -3.721483349800109863e-01 -4.182132706046104431e-02 -1.618138551712036133e-01 -3.615325316786766052e-02 1.397233754396438599e-01 2.064971476793289185e-01 -6.795337796211242676e-02 -2.438416704535484314e-02 -2.536307275295257568e-01 -7.167617976665496826e-02 1.281670033931732178e-01 -2.781189084053039551e-01 -4.635572806000709534e-02 2.747556865215301514e-01 9.532126039266586304e-02 -7.956058531999588013e-02 -1.241422295570373535e-01 1.571634225547313690e-02 -2.919971346855163574e-01 1.103665605187416077e-01
-9.571316838264465332e-02 -2.155570127069950104e-02 1.134153306484222412e-01 1.217821314930915833e-01 -3.870614767074584961e-01 2.139689326286315918e-01 -4.386792331933975220e-02 -3.816709294915199280e-02 -1.110954210162162781e-01 -2.884990349411964417e-02 -1.921729743480682373e-01 -5.596636235713958740e-02 -3.654393255710601807e-01 -6.855647265911102295e-02 -2.048131972551345825e-01 -3.245979547500610352e-01 1.130557432770729065e-01 2.475076168775558472e-01 1.320109814405441284e-01 -1.846508979797363281e-01 -4.051828756928443909e-03 -1.456798613071441650e-01 1.544892042875289917e-01 2.597300410270690918e-01 2.460322678089141846e-01 2.500974535942077637e-01 2.128067240118980408e-02 4.206424113363027573e-03 -4.185022041201591492e-02 -1.685270518064498901e-01 -7.717411220073699951e-02 -1.646654605865478516e-01
-2.195653319358825684e-01 8.909307420253753662e-03 -1.002364382147789001e-01 -3.054104149341583252e-01 -1.443695574998855591e-01 5.472804605960845947e-02 -2.076660543680191040e-01 -1.693849116563796997e-01 2.324128150939941406e-02 -2.502718865871429443e-01 4.170502349734306335e-02 1.286175549030303955e-01 -1.398435682058334351e-01 -2.220814079046249390e-01 -1.166187003254890442e-01 1.370214968919754028e-01 -2.364258468151092529e-01 4.853802546858787537e-02 4.582189619541168213e-01 -1.234520450234413147e-01 1.756941229104995728e-01 -4.049423336982727051e-02 8.473218977451324463e-02 -8.652793616056442261e-02 1.649685353040695190e-01 1.148367151618003845e-01 -1.248329877853393555e-01 1.027633696794509888e-01 -2.156296372413635254e-01 -3.528562188148498535e-02 -2.115042805671691895e-01 -2.834988236427307129e-01
1.664536893367767334e-01 5.329127982258796692e-02 3.019597788807004690e-04 -1.034555863589048386e-02 6.198309734463691711e-02 -2.119201794266700745e-02 6.399885565042495728e-02 -3.552061915397644043e-01 -1.856406568549573421e-03 -2.209693342447280884e-01 -1.031068414449691772e-01 2.145532369613647461e-01 -3.220235705375671387e-01 -1.152755245566368103e-01 -1.646907031536102295e-01 5.855693295598030090e-02 1.803538799285888672e-01 1.265937089920043945e-01 6.802632659673690796e-02 -1.644792407751083374e-02 -2.054009437561035156e-01 -3.064362406730651855e-01 -7.768028974533081055e-02 -1.924534142017364502e-01 -1.963123530149459839e-01 2.942898273468017578e-01 -3.378959894180297852e-01 -4.355002194643020630e-02 -4.753803461790084839e-02 -2.051458507776260376e-01 -2.427169531583786011e-01 -6.829991191625595093e-02
2.198515981435775757e-01 4.370005335658788681e-03 2.611837349832057953e-02 -2.659032344818115234e-01 -4.869659245014190674e-02 8.906489610671997070e-02 -3.910759985446929932e-01 3.622989403083920479e-03 -2.389985769987106323e-01 -2.477670162916183472e-01 -2.133888378739356995e-02 2.521626949310302734e-01 -6.824248936027288437e-03 -7.570161670446395874e-02 -1.559205800294876099e-01 -1.076524779200553894e-01 -1.066215336322784424e-01 -7.427933812141418457e-02 4.846315830945968628e-02 -3.189138174057006836e-01 2.270282618701457977e-02 -2.849218435585498810e-02 -3.783931955695152283e-02 6.654555350542068481e-02 -5.553327128291130066e-02 2.368902564048767090e-01 2.805185317993164062e-01 2.260896563529968262e-01 -2.676194310188293457e-01 -1.890391707420349121e-01 -1.684312820434570312e-01 -1.997838914394378662e-01
2.552042603492736816e-01 1.104657202959060669e-01 1.862929761409759521e-01 -2.244935631752014160e-01 -6.772999465465545654e-02 1.537593901157379150e-01 -2.026990801095962524e-01 -1.920345723628997803e-01 1.185033023357391357e-01 -1.660673767328262329e-01 -2.782330513000488281e-01 8.429446071386337280e-02 -1.356531027704477310e-02 -1.733106561005115509e-02 -4.049836657941341400e-03 1.171426326036453247e-01 1.297130882740020752e-01 4.286600053310394287e-01 1.733692288398742676e-01 3.637999668717384338e-02 -5.633772909641265869e-02 -2.328892350196838379e-01 5.615645274519920349e-02 -2.160146273672580719e-02 1.988632977008819580e-01 2.629645764827728271e-01 1.102454662322998047e-01 -1.898785680532455444e-01 -1.064740568399429321e-01 -1.283706426620483398e-01 -1.522456407546997070e-01 -3.002037405967712402e-01
1.763722300529479980e-01 8.675885200500488281e-02 1.314499229192733765e-01 -1.858500838279724121e-01 1.107948180288076401e-02 9.887207299470901489e-02 -1.445821523666381836e-01 -1.610593497753143311e-01 1.229011118412017822e-01 -3.683893680572509766e-01 -2.239053100347518921e-01 1.163966581225395203e-02 -1.326927244663238525e-01 -2.910458669066429138e-02 1.487271934747695923e-01 1.735325902700424194e-01 1.009226590394973755e-01 2.730159461498260498e-01 1.795262098312377930e-01 1.192457787692546844e-02 -1.133961379528045654e-01 -3.234870135784149170e-01 1.401956826448440552e-01 -5.596794933080673218e-02 2.101888954639434814e-01 2.158561199903488159e-01 9.674947708845138550e-02 -1.237153932452201843e-01 -9.897792339324951172e-02 -1.954675167798995972e-01 -2.548504173755645752e-01 -3.086337447166442871e-01
1.453005969524383545e-01 -3.578789532184600830e-01 6.881206482648849487e-02 -2.551202103495597839e-02 -1.939278841018676758e-01 1.739407181739807129e-01 -5.880473181605339050e-04 -9.764866530895233154e-02 -1.653923541307449341e-01 -3.221734464168548584e-01 1.761764436960220337e-01 1.949246972799301147e-01 -4.416550397872924805e-01 -1.199406757950782776e-01 1.085424423217773438e-01 -1.876227557659149170e-01 1.373087167739868164e-01 -1.126737967133522034e-01 8.131468296051025391e-02 -5.763055756688117981e-02 6.563506275415420532e-02 -2.480335533618927002e-01 1.232582889497280121e-02 5.335432663559913635e-02 -4.430902117746882141e-05 2.206820547580718994e-01 3.231744095683097839e-02 7.861930876970291138e-02 -2.373636215925216675e-01 1.950397193431854248e-01 1.714144498109817505e-01 1.463289409875869751e-01
1.293128728866577148e-01 2.200734801590442657e-03 3.770047128200531006e-01 1.294526606798171997e-01 -6.078922003507614136e-02 -4.014473035931587219e-02 1.255568414926528931e-01 -3.790903687477111816e-01 -2.324640601873397827e-01 -1.218010410666465759e-01 2.681858139112591743e-03 2.106452137231826782e-01 -3.313078880310058594e-01 4.408394545316696167e-02 -1.239313781261444092e-01 1.048675030469894409e-01 -4.097602330148220062e-03 -1.525604426860809326e-01 3.762470185756683350e-02 1.701399385929107666e-01 8.427657932043075562e-02 -2.669714689254760742e-01 -1.482090801000595093e-01 2.682360112667083740e-01 1.769489794969558716e-01 3.016877770423889160e-01 5.358944088220596313e-02 -6.345751881599426270e-02 -1.006241366267204285e-01 -2.365533821284770966e-02 1.455251425504684448e-01 -1.457698345184326172e-01
-4.286881908774375916e-02 1.149628236889839172e-01 -3.088882379233837128e-02 -2.038703858852386475e-01 -6.868329644203186035e-02 1.601373106241226196e-01 -7.443822920322418213e-02 -1.880446523427963257e-01 -3.535555005073547363e-01 -3.948930278420448303e-02 1.643245816230773926e-01 2.346589714288711548e-01 -3.557790219783782959e-01 -1.125597953796386719e-02 -1.854920387268066406e-01 -3.028455972671508789e-01 3.079561330378055573e-02 2.875736355781555176e-01 5.258918553590774536e-02 -8.754036575555801392e-02 3.114103972911834717e-01 -5.919618066400289536e-03 -1.352789700031280518e-01 1.659714281558990479e-01 -1.254761964082717896e-01 3.434146940708160400e-01 -8.545050397515296936e-03 1.426440030336380005e-01 4.626352712512016296e-02 -3.688405454158782959e-02 3.680932894349098206e-02 -1.175613254308700562e-01
-3.774750232696533203e-02 -8.350884169340133667e-02 -2.051907181739807129e-01 -1.269700676202774048e-01 -1.782821267843246460e-01 8.511419594287872314e-02 1.055658683180809021e-01 3.738885279744863510e-04 3.215398490428924561e-01 -8.597687631845474243e-02 -8.588394522666931152e-02 3.691002428531646729e-01 -3.941108882427215576e-01 1.027389168739318848e-01 -6.173439323902130127e-02 -1.535394135862588882e-02 2.567267715930938721e-01 2.968263328075408936e-01 1.718761175870895386e-01 -9.188573807477951050e-03 4.465009272098541260e-02 -2.046993523836135864e-01 -2.566462382674217224e-02 3.350355429574847221e-03 1.264494657516479492e-01 4.173464179039001465e-01 -2.717509306967258453e-02 4.313312936574220657e-03 1.983396112918853760e-01 1.226914208382368088e-02 9.780914988368749619e-04 1.632466726005077362e-02
7.396911084651947021e-02 -1.138974949717521667e-01 -1.607226133346557617e-01 -1.671211719512939453e-01 -2.037830352783203125e-01 -1.659380830824375153e-02 -9.068585932254791260e-02 -1.002570092678070068e-01 6.149379536509513855e-02 1.224796473979949951e-01 -1.380110979080200195e-01 1.809386163949966431e-01 -1.453196108341217041e-01 -1.981712728738784790e-01 -2.369407564401626587e-01 1.792244464159011841e-01 8.691615611314773560e-02 -6.771681457757949829e-02 2.056643515825271606e-01 -2.774588465690612793e-01 3.197835683822631836e-01 -4.776665866374969482e-01 -1.113548595458269119e-02 8.516316115856170654e-02 8.523632772266864777e-03 1.129330024123191833e-01 2.761506438255310059e-01 4.619778692722320557e-02 -4.842337220907211304e-02 -8.971733599901199341e-02 1.022105887532234192e-01 -2.592488825321197510e-01
1.727195680141448975e-01 -2.774189710617065430e-01 -6.260051578283309937e-02 -4.006581008434295654e-01 1.307371407747268677e-01 -1.713644266128540039e-01 9.108595550060272217e-02 -5.833291262388229370e-02 -2.955273389816284180e-01 -1.524527221918106079e-01 -8.712144941091537476e-02 2.097393274307250977e-01 -3.301694393157958984e-01 -1.011739745736122131e-01 -8.885195106267929077e-02 5.126791447401046753e-02 1.295586815103888512e-03 -1.532401330769062042e-02 1.271155774593353271e-01 -2.981159389019012451e-01 -2.612005472183227539e-01 -2.228591442108154297e-01 6.759452819824218750e-02 2.739544771611690521e-02 1.090148165822029114e-01 1.702394038438796997e-01 -7.234822958707809448e-03 -1.860829144716262817e-01 -1.529164463281631470e-01 1.193449273705482483e-01 -1.757880747318267822e-01 7.823638617992401123e-02
1.161390319466590881e-01 -9.194996953010559082e-02 9.190481156110763550e-02 -2.488420456647872925e-01 -1.700802594423294067e-01 -1.524043977260589600e-01 -2.239431142807006836e-01 -2.852689921855926514e-01 -4.200321435928344727e-02 -2.728656530380249023e-01 1.867375522851943970e-01 2.383366525173187256e-01 -6.128294393420219421e-02 6.788397580385208130e-02 -3.441741317510604858e-02 -2.180762290954589844e-01 -3.062480501830577850e-02 -1.314331740140914917e-01 2.886056005954742432e-01 -1.087069585919380188e-01 -1.526263952255249023e-01 -3.705741167068481445e-01 -8.542321622371673584e-02 9.371591359376907349e-02 -1.768308132886886597e-01 3.095395863056182861e-03 1.082178950309753418e-01 2.492141127586364746e-01 5.333516374230384827e-02 -2.387926727533340454e-01 -1.645530015230178833e-01 -1.301508545875549316e-01
1.360313445329666138e-01 -2.468505948781967163e-01 -1.415466070175170898e-01 1.443458646535873413e-01 2.145973742008209229e-01 1.666975319385528564e-01 1.755938529968261719e-01 -5.550128221511840820e-02 -3.414071202278137207e-01 -1.374821364879608154e-01 8.557884395122528076e-02 1.427330970764160156e-01 -2.445496618747711182e-01 1.432134211063385010e-01 -2.756083756685256958e-02 -3.093344271183013916e-01 1.997027546167373657e-02 3.939565271139144897e-02 3.893133401870727539e-01 -3.945510461926460266e-02 -1.570443995296955109e-02 -3.156692087650299072e-01 -1.389319002628326416e-01 1.153825968503952026e-01 1.044275313615798950e-01 1.691602170467376709e-01 -2.098998241126537323e-02 -9.470836073160171509e-02 -3.046469688415527344e-01 -2.522948011755943298e-02 4.535430669784545898e-02 1.209225505590438843e-03
6.350198760628700256e-03 2.747019529342651367e-01 2.532310187816619873e-01 -8.807353675365447998e-02 -2.453108578920364380e-01 -5.300935357809066772e-02 -1.609842777252197266e-01 -3.923394978046417236e-01 1.337666958570480347e-01 -2.219502776861190796e-01 -2.954202294349670410e-01 1.138872504234313965e-01 -2.401320040225982666e-01 5.809927731752395630e-02 1.895185410976409912e-01 -2.085754573345184326e-01 -8.825661987066268921e-02 1.376397907733917236e-01 6.329211592674255371e-02 1.397611480206251144e-02 1.329302489757537842e-01 -1.802801638841629028e-01 -1.142598390579223633e-01 -1.649555712938308716e-01 3.044930100440979004e-01 1.970505416393280029e-01 1.326519548892974854e-01 -1.795874536037445068e-02 1.338462382555007935e-01 -8.208260871469974518e-03 8.390005677938461304e-02 -7.788168638944625854e-02
8.803835511207580566e-02 7.160829752683639526e-02 -2.300390228629112244e-02 -3.401220738887786865e-01 -1.183292940258979797e-01 2.165811359882354736e-01 -1.522749066352844238e-01 -2.095993012189865112e-01 -2.096994817256927490e-01 -3.085206151008605957e-01 -1.644897460937500000e-01 1.125452220439910889e-01 -3.716838359832763672e-02 -3.151107132434844971e-01 2.214358448982238770e-01 -2.111553587019443512e-02 -3.812387958168983459e-02 2.836111485958099365e-01 1.906527876853942871e-01 -2.449378520250320435e-01 2.660860866308212280e-02 -2.669519484043121338e-01 1.897584944963455200e-01 -1.070510298013687134e-01 7.878278195858001709e-02 3.810009732842445374e-02 1.136645972728729248e-01 -2.646970935165882111e-02 6.285854429006576538e-02 -1.837871968746185303e-01 -1.071499288082122803e-01 -2.137347310781478882e-01
2.741585485637187958e-02 -7.052564620971679688e-02 1.890387088060379028e-01 -1.220903396606445312e-01 -9.370023012161254883e-02 -9.008267521858215332e-02 1.449659913778305054e-01 -3.663449287414550781e-01 3.098373673856258392e-02 -3.838585019111633301e-01 -3.701806068420410156e-02 7.131882756948471069e-02 -2.534371614456176758e-01 6.941943615674972534e-02 -1.607404649257659912e-01 -1.416114866733551025e-01 -1.407787203788757324e-01 -1.205270439386367798e-01 3.880564868450164795e-01 5.789863690733909607e-02 1.845698654651641846e-01 -1.296529918909072876e-01 -1.797228604555130005e-01 3.289522370323538780e-03 2.177394554018974304e-02 2.304879128932952881e-01 1.591938436031341553e-01 -2.264139503240585327e-01 7.836454361677169800e-02 -1.343512088060379028e-01 2.687134742736816406e-01 -6.110863387584686279e-02
-5.478043854236602783e-02 -2.500153183937072754e-01 -2.793600782752037048e-02 -1.290367245674133301e-01 9.716563671827316284e-02 1.419499795883893967e-02 -3.468511700630187988e-01 4.408274963498115540e-02 -5.936608090996742249e-02 -1.960950791835784912e-01 -8.172197639942169189e-02 3.875769674777984619e-01 1.358209103345870972e-01 2.041799947619438171e-02 -1.403849124908447266e-01 7.186692953109741211e-02 1.566192060708999634e-01 2.968738675117492676e-01 1.073629632592201233e-01 -3.570071980357170105e-02 3.372045159339904785e-01 -2.018986046314239502e-01 -7.589074969291687012e-02 1.745619773864746094e-01 3.810115531086921692e-02 3.238099515438079834e-01 -1.650037467479705811e-01 -1.559268385171890259e-01 -1.508376449346542358e-01 -4.647582024335861206e-02 -1.210615485906600952e-01 -1.702404171228408813e-01
2.550803422927856445e-01 -7.585950940847396851e-02 -1.057231705635786057e-02 -4.543701186776161194e-02 -2.458781450986862183e-01 4.246165156364440918e-01 -7.147239148616790771e-02 1.472923997789621353e-02 -1.106472313404083252e-01 -3.133097290992736816e-01 -7.043220847845077515e-02 6.923453509807586670e-02 -1.812492609024047852e-01 -4.293521400541067123e-03 2.904415428638458252e-01 -2.014717310667037964e-01 1.371930986642837524e-01 -2.360179461538791656e-02 5.698328837752342224e-03 -1.702902764081954956e-01 3.700994551181793213e-01 -1.493142247200012207e-01 2.050870331004261971e-03 4.585385695099830627e-02 -4.353161156177520752e-02 2.249390035867691040e-01 -4.118394106626510620e-02 -2.667094171047210693e-01 4.391680657863616943e-02 7.079755514860153198e-02 -1.378680914640426636e-01 -2.046687006950378418e-01
2.760117053985595703e-01 1.600991189479827881e-01 -1.001978665590286255e-02 -1.924952864646911621e-01 1.069035828113555908e-01 7.446235418319702148e-02 -4.056361317634582520e-01 -2.278349250555038452e-01 -2.235406637191772461e-02 -1.499360203742980957e-01 4.134459793567657471e-02 1.624670326709747314e-01 6.066248286515474319e-03 -1.114190742373466492e-01 -1.229252964258193970e-01 8.448882400989532471e-02 1.940217167139053345e-01 2.499005496501922607e-01 3.098317682743072510e-01 -1.406071186065673828e-01 2.311591058969497681e-01 -2.525080181658267975e-02 1.215404793620109558e-01 -8.657532744109630585e-03 -5.437149084173142910e-04 1.787265241146087646e-01 -3.801118955016136169e-02 -1.265174746513366699e-01 5.018652975559234619e-02 -1.195047795772552490e-02 -8.166038990020751953e-02 -4.453292787075042725e-01
[truncated: 3,278,719 more chars]
