# Supplementary material for: The Language of Innovation
Source: PLoS One. 2020 Apr 30;15(4):e0230107. doi: 10.1371/journal.pone.0230107 (PMC7194493; doi:10.1371/journal.pone.0230107)
Supplement: S26 File — (GZ) [file pone.0230107.s026.tar.gz › 2004-2008/V2Run_28_VS_4500_embeddings2004-2008ED32.txt]

-4.862286746501922607e-01 2.196402102708816528e-02 3.202048316597938538e-02 1.131778955459594727e-01 7.235772907733917236e-02 1.233727931976318359e-01 8.808807283639907837e-02 -2.614124715328216553e-01 -3.784265834838151932e-03 -1.765482276678085327e-01 -4.313464835286140442e-02 -1.866347044706344604e-01 1.979551315307617188e-01 3.123911023139953613e-01 1.169266924262046814e-02 4.328124597668647766e-02 2.854503318667411804e-02 3.446881193667650223e-03 -6.917504966259002686e-02 1.577095091342926025e-01 7.428117841482162476e-02 -6.887012720108032227e-02 6.316981464624404907e-02 1.973722428083419800e-01 7.507929950952529907e-02 3.475951254367828369e-01 -4.427616670727729797e-02 -4.682137444615364075e-02 -2.107860445976257324e-01 3.712263703346252441e-01 4.671516269445419312e-02 -2.175454050302505493e-01
-5.953696370124816895e-02 2.462526857852935791e-01 1.323341727256774902e-01 -4.014838486909866333e-02 5.718936771154403687e-02 -8.105381391942501068e-03 1.950947940349578857e-01 -7.487257570028305054e-02 2.823537886142730713e-01 1.510817371308803558e-02 -2.740320861339569092e-01 1.329274624586105347e-01 1.349340379238128662e-01 1.465282589197158813e-01 1.048167869448661804e-01 4.080560524016618729e-03 2.742657959461212158e-01 2.482933923602104187e-02 -1.219373941421508789e-02 3.786571621894836426e-01 -9.263510257005691528e-02 1.789019405841827393e-01 -1.758091002702713013e-01 8.960010856389999390e-02 1.669417023658752441e-01 8.368733525276184082e-02 -8.323150128126144409e-02 -6.439380347728729248e-02 -1.272618174552917480e-01 1.058645769953727722e-01 -5.007254481315612793e-01 -1.527159810066223145e-01
-3.218441009521484375e-01 -9.330674260854721069e-02 2.108337879180908203e-01 7.069819420576095581e-02 1.101263761520385742e-01 2.770989760756492615e-02 2.708303034305572510e-01 -1.229129582643508911e-01 -1.364848464727401733e-01 -4.517187830060720444e-03 -5.371656417846679688e-01 1.120814904570579529e-01 -2.183431982994079590e-01 6.440018862485885620e-02 -2.195236980915069580e-01 -3.621987253427505493e-02 8.210222423076629639e-02 -2.604974620044231415e-02 -3.512429073452949524e-02 1.683106273412704468e-02 -8.138476312160491943e-02 -4.860991984605789185e-02 -2.108911573886871338e-01 1.086570993065834045e-01 2.966145277023315430e-01 2.462662309408187866e-01 6.754342466592788696e-02 -2.463470846414566040e-01 -1.034655049443244934e-01 -1.191731914877891541e-01 3.426540642976760864e-02 -4.081126675009727478e-02
4.861288517713546753e-02 5.261564254760742188e-02 7.349124550819396973e-02 1.806073007173836231e-03 8.590530604124069214e-02 -1.319689601659774780e-01 -9.698232635855674744e-03 -1.254763901233673096e-01 -2.212133407592773438e-01 2.334728389978408813e-01 -2.610610425472259521e-01 7.760196179151535034e-02 1.260501295328140259e-01 5.179958045482635498e-02 -1.558802574872970581e-01 -1.931530088186264038e-01 1.833989634178578854e-03 1.438715010881423950e-01 1.324186623096466064e-01 3.939460217952728271e-01 2.163923978805541992e-01 2.261566519737243652e-01 -1.565821021795272827e-01 1.989119201898574829e-01 9.286358207464218140e-02 2.908738553524017334e-01 -2.376417815685272217e-01 -3.020644187927246094e-01 -2.915084362030029297e-02 2.361229509115219116e-01 -1.189662069082260132e-01 -1.544035226106643677e-01
-1.033822447061538696e-02 -1.038860678672790527e-01 1.665949262678623199e-02 8.000351488590240479e-03 -2.129033766686916351e-02 1.864021271467208862e-01 1.935649514198303223e-01 1.589558646082878113e-02 -1.010235771536827087e-01 7.139878720045089722e-02 -2.555588185787200928e-01 1.040928736329078674e-01 2.561332881450653076e-01 3.514610528945922852e-01 -2.875784635543823242e-01 1.803576201200485229e-01 1.830903887748718262e-01 4.314998630434274673e-03 2.521999180316925049e-01 2.780711948871612549e-01 1.043107807636260986e-01 -1.393920332193374634e-01 -1.514891237020492554e-01 3.001779913902282715e-01 -7.712995260953903198e-02 2.176636755466461182e-01 4.666982591152191162e-02 -1.567910462617874146e-01 -1.803011260926723480e-02 3.050778508186340332e-01 -2.228114940226078033e-02 -1.679699420928955078e-01
-2.797245681285858154e-01 -2.205423079431056976e-02 2.849625423550605774e-03 -2.724616825580596924e-01 1.502820551395416260e-01 1.794269979000091553e-01 -7.285571098327636719e-02 -5.181493610143661499e-02 -8.486067503690719604e-02 -7.098619639873504639e-02 -2.577673494815826416e-01 2.065584436058998108e-02 6.371794641017913818e-02 2.619092464447021484e-01 -2.357600182294845581e-01 2.843830287456512451e-01 -1.261064410209655762e-02 1.018126234412193298e-01 4.704632982611656189e-02 1.779853254556655884e-01 2.417493611574172974e-01 1.118136793375015259e-01 -3.008489608764648438e-01 2.204747647047042847e-01 1.181324198842048645e-01 1.458276659250259399e-01 -2.015630751848220825e-01 -1.909062564373016357e-01 1.164261531084775925e-02 2.386603355407714844e-01 -5.865392461419105530e-02 -2.621431946754455566e-01
-8.414518088102340698e-03 2.052438855171203613e-01 -1.461467295885086060e-01 1.210545003414154053e-01 9.880076348781585693e-02 1.063316389918327332e-01 1.214826572686433792e-02 -2.011933922767639160e-02 -1.615496277809143066e-01 6.750254333019256592e-02 -2.679231762886047363e-01 -6.967951357364654541e-02 1.167610958218574524e-01 4.871893525123596191e-01 -2.591275870800018311e-01 -4.083382338285446167e-02 -1.067333519458770752e-01 2.049892954528331757e-02 -6.517405807971954346e-02 2.763884663581848145e-01 1.760877221822738647e-01 2.270289510488510132e-01 -1.937742531299591064e-01 3.145866692066192627e-01 6.501679122447967529e-02 1.030197292566299438e-01 -1.192147433757781982e-01 3.511124476790428162e-02 -1.885320395231246948e-01 2.663562595844268799e-01 -1.092665866017341614e-01 -1.133557111024856567e-01
-1.464886367321014404e-01 -1.750442385673522949e-02 -2.019286900758743286e-02 5.751917511224746704e-02 5.638007447123527527e-02 -2.447591423988342285e-01 3.389706462621688843e-02 -2.900189757347106934e-01 -5.204051733016967773e-02 -1.112167723476886749e-02 -5.906351655721664429e-02 -1.445305794477462769e-01 -8.233186602592468262e-02 3.024297654628753662e-01 1.128858625888824463e-01 1.287125051021575928e-01 1.332871913909912109e-01 5.640187487006187439e-02 1.747824698686599731e-01 2.137101292610168457e-01 4.178595915436744690e-02 1.022246778011322021e-01 -2.724796533584594727e-01 -1.157745867967605591e-01 1.800264269113540649e-01 2.055502086877822876e-01 -1.479052603244781494e-01 -1.775737553834915161e-01 -3.263448476791381836e-01 3.562675416469573975e-01 -2.422503381967544556e-01 -2.328448742628097534e-01
-1.097095310688018799e-01 1.573025435209274292e-01 -9.630782902240753174e-02 -9.288818389177322388e-02 -2.748779654502868652e-01 6.816776841878890991e-02 3.604144603013992310e-02 -4.737783595919609070e-02 -7.926240563392639160e-03 4.232967272400856018e-02 -2.130661010742187500e-01 -1.359293162822723389e-01 2.976354211568832397e-02 2.285517156124114990e-01 -2.592493891716003418e-01 -7.098147645592689514e-03 -1.127598434686660767e-01 1.133635547012090683e-02 6.072691828012466431e-02 4.048554897308349609e-01 2.039340585470199585e-01 1.622563302516937256e-01 -1.207532137632369995e-01 -1.995026395888999104e-04 7.301051914691925049e-02 2.701370418071746826e-01 -6.879343837499618530e-02 -4.625203311443328857e-01 1.008741334080696106e-01 2.652031481266021729e-01 -1.836160272359848022e-01 -3.653729334473609924e-02
-1.382189244031906128e-01 4.304209724068641663e-02 7.192021608352661133e-02 6.806473433971405029e-02 2.519986629486083984e-01 1.064849495887756348e-01 6.530658155679702759e-02 -1.089291423559188843e-01 8.368054777383804321e-02 2.724671065807342529e-01 -1.583841592073440552e-01 -1.477109938859939575e-01 1.920367926359176636e-01 1.803907752037048340e-01 -6.167418509721755981e-02 2.242792844772338867e-01 1.512869000434875488e-01 1.229357495903968811e-01 1.317268908023834229e-01 4.789225757122039795e-01 -1.290327906608581543e-01 3.529101610183715820e-02 7.959628105163574219e-02 -7.406548410654067993e-02 2.341848313808441162e-01 1.700943112373352051e-01 -1.111131906509399414e-01 -1.333024799823760986e-01 -2.457115799188613892e-01 3.216696679592132568e-01 2.461557043716311455e-03 -1.855212152004241943e-01
-2.509139478206634521e-01 1.207643151283264160e-01 -1.569432765245437622e-01 -2.513995207846164703e-02 -4.462888464331626892e-02 -1.360989455133676529e-02 4.572837352752685547e-01 -1.138037368655204773e-01 -2.108337357640266418e-02 1.268077790737152100e-01 -4.427407979965209961e-01 1.444425582885742188e-01 -1.276835948228836060e-01 9.460154920816421509e-02 1.111170053482055664e-01 4.483279585838317871e-02 2.981538698077201843e-02 -2.649339139461517334e-01 -9.832064062356948853e-02 8.696465194225311279e-02 1.225514337420463562e-01 -1.536351889371871948e-01 -1.035224497318267822e-01 2.381164431571960449e-01 -2.631608024239540100e-02 6.443425267934799194e-02 2.293014340102672577e-02 -1.679773330688476562e-01 -2.482487708330154419e-01 2.802896797657012939e-01 -3.734780848026275635e-02 -1.744198650121688843e-01
3.256684914231300354e-02 5.962084978818893433e-02 -1.941973567008972168e-01 -2.638486027717590332e-01 1.873567253351211548e-01 6.878088414669036865e-02 1.031328663229942322e-01 -1.728736311197280884e-01 -5.605661869049072266e-02 -9.810172021389007568e-02 -2.207268774509429932e-01 -7.211577892303466797e-02 -1.508536934852600098e-02 2.868881225585937500e-01 -2.357798963785171509e-01 1.020876541733741760e-01 1.690162569284439087e-01 -2.785393781960010529e-02 1.150295659899711609e-01 1.403881907463073730e-01 7.189839333295822144e-02 2.582670450210571289e-01 -1.551984995603561401e-01 3.676111698150634766e-01 9.772862493991851807e-02 2.099464833736419678e-01 -7.753116637468338013e-02 -3.217550516128540039e-01 3.371067345142364502e-02 2.657583355903625488e-01 -1.315335631370544434e-01 -2.164667546749114990e-01
-8.795303106307983398e-02 2.543609142303466797e-01 1.519142091274261475e-01 -1.061480864882469177e-01 3.608386814594268799e-01 1.299444735050201416e-01 1.731380522251129150e-01 -1.385906189680099487e-01 -2.703153761103749275e-03 -2.746347896754741669e-02 -1.860035955905914307e-01 6.321745365858078003e-02 6.770546734333038330e-02 2.068134397268295288e-01 -1.336814612150192261e-01 1.922303289175033569e-01 -5.693778023123741150e-02 1.650874465703964233e-01 9.696545451879501343e-02 1.002140268683433533e-01 1.278906017541885376e-01 2.174934595823287964e-01 -2.183628827333450317e-01 3.748830407857894897e-02 1.257483363151550293e-01 4.285236001014709473e-01 -2.898900769650936127e-02 -3.072319626808166504e-01 1.398497521877288818e-01 2.683359980583190918e-01 -7.018812000751495361e-02 -3.946325555443763733e-02
7.641687989234924316e-02 1.495826840400695801e-01 -5.878562573343515396e-03 1.077989581972360611e-02 5.619357898831367493e-02 3.207528293132781982e-01 2.022337019443511963e-01 2.684230171144008636e-02 -8.686534315347671509e-02 3.685613349080085754e-02 -1.321220546960830688e-01 -8.058716356754302979e-02 1.480944901704788208e-01 1.498995870351791382e-01 -2.449858784675598145e-01 1.502072364091873169e-01 2.855400927364826202e-02 -1.000694110989570618e-01 9.555961936712265015e-02 3.362102508544921875e-01 1.556282192468643188e-01 2.240945845842361450e-01 -3.571609854698181152e-01 3.186056315898895264e-01 5.415787920355796814e-02 2.224687635898590088e-01 -1.287081986665725708e-01 -2.398001253604888916e-01 -1.679323464632034302e-01 6.758545339107513428e-02 -1.434700340032577515e-01 -2.185880094766616821e-01
-2.742179930210113525e-01 1.586638987064361572e-01 -1.997114624828100204e-03 8.016355335712432861e-02 1.439866423606872559e-02 5.050744488835334778e-02 2.487247437238693237e-01 -3.109160065650939941e-02 -1.853796280920505524e-02 -6.801901012659072876e-02 -2.438518106937408447e-01 5.870652198791503906e-02 -1.933537125587463379e-01 2.867051959037780762e-01 -1.825359761714935303e-01 -5.044136196374893188e-02 2.347815930843353271e-01 1.417245250195264816e-02 -1.356066465377807617e-01 3.665530309081077576e-02 -1.544038206338882446e-01 -1.483445763587951660e-01 -2.281488180160522461e-01 2.239778339862823486e-01 9.074305742979049683e-02 1.897695511579513550e-01 2.256210893392562866e-01 -2.849037051200866699e-01 -2.808040082454681396e-01 -8.900646865367889404e-02 1.369715929031372070e-01 -3.151265084743499756e-01
-5.205074697732925415e-02 8.912397176027297974e-02 1.436170190572738647e-01 1.449399888515472412e-01 3.385492861270904541e-01 -2.297475235536694527e-03 9.753720462322235107e-02 -3.723271787166595459e-01 -1.369486283510923386e-02 5.063342675566673279e-02 -2.582499086856842041e-01 4.154608398675918579e-02 -5.369454622268676758e-03 3.601911067962646484e-01 -9.109607338905334473e-02 6.370316445827484131e-02 3.276323080062866211e-01 2.384607940912246704e-01 9.241443872451782227e-02 4.025684297084808350e-01 1.876964122056961060e-01 1.016312744468450546e-02 -8.662834018468856812e-02 -4.523117840290069580e-02 -1.426101177930831909e-01 4.340025037527084351e-02 1.549771404825150967e-03 -1.004929319024085999e-01 -2.393794953823089600e-01 4.683979973196983337e-02 -1.214904431253671646e-02 8.428236469626426697e-04
-2.353227324783802032e-02 1.987842917442321777e-01 -1.097418293356895447e-01 -1.004165261983871460e-01 1.321359816938638687e-02 -1.037789285182952881e-01 2.454795986413955688e-01 -1.646343432366847992e-02 -7.831420004367828369e-02 -5.236899480223655701e-03 -1.052423790097236633e-01 -3.376235067844390869e-02 -6.346258521080017090e-02 1.119975447654724121e-01 -1.808745563030242920e-01 -1.019241809844970703e-01 -1.161185652017593384e-02 1.859615743160247803e-02 1.922568231821060181e-01 4.262522161006927490e-01 3.104285299777984619e-01 2.219799011945724487e-01 -2.887617051601409912e-01 1.885930746793746948e-01 2.246984541416168213e-01 2.526527456939220428e-02 1.817258447408676147e-01 -1.727804690599441528e-01 -2.806042432785034180e-01 1.650835424661636353e-01 -2.904355823993682861e-01 -1.419714652001857758e-02
-3.783809393644332886e-02 1.004683300852775574e-01 -2.251091226935386658e-02 1.503056287765502930e-01 1.322149634361267090e-01 1.500512659549713135e-01 1.001632511615753174e-01 -1.815798878669738770e-01 -1.533650308847427368e-01 3.625010251998901367e-01 -3.834814429283142090e-01 1.530363559722900391e-01 1.332599371671676636e-01 3.038184046745300293e-01 4.710295051336288452e-02 -7.297431677579879761e-02 3.743869960308074951e-01 3.876749053597450256e-02 7.130426168441772461e-02 2.849240005016326904e-01 -8.502645045518875122e-02 9.019319713115692139e-02 3.103793831542134285e-03 -5.528911948204040527e-02 1.402921825647354126e-01 1.369441393762826920e-02 -2.238959372043609619e-01 -1.199232563376426697e-01 -1.544582694768905640e-01 2.043289095163345337e-01 2.156625501811504364e-02 -2.062609195709228516e-01
-2.175224572420120239e-01 7.286832481622695923e-02 -1.576485037803649902e-01 1.004157960414886475e-01 1.973346807062625885e-02 -1.143764406442642212e-01 1.191051825881004333e-01 -1.358793377876281738e-01 -3.262361884117126465e-02 -2.445141375064849854e-01 -2.935031950473785400e-01 4.522402584552764893e-02 -3.104467093944549561e-01 -1.170184230431914330e-03 -7.890203595161437988e-02 -1.420013606548309326e-01 1.471311748027801514e-01 1.453265398740768433e-01 1.409489959478378296e-01 5.970316939055919647e-03 6.011864170432090759e-02 -1.272485405206680298e-01 -1.971513628959655762e-01 2.805599570274353027e-01 2.584986090660095215e-01 3.855499327182769775e-01 1.305168587714433670e-02 -3.172414004802703857e-01 -1.564390212297439575e-01 1.886600069701671600e-02 2.271143943071365356e-01 -4.191004484891891479e-02
-7.822912186384201050e-02 2.967042624950408936e-01 -1.162305567413568497e-02 -1.705839037895202637e-01 1.635573804378509521e-01 1.285855174064636230e-01 3.273962438106536865e-02 2.908004447817802429e-02 -1.007532998919487000e-01 -7.274930831044912338e-03 -3.203599452972412109e-01 -2.377616167068481445e-01 3.293306753039360046e-02 3.168699443340301514e-01 -7.779996842145919800e-02 1.273737102746963501e-01 -5.459446832537651062e-02 1.177296191453933716e-01 2.736527323722839355e-01 1.222054138779640198e-01 5.673491582274436951e-02 5.651009082794189453e-02 -2.675162255764007568e-01 1.675976216793060303e-01 2.219662219285964966e-01 1.544756144285202026e-01 -6.438502669334411621e-02 -4.418533742427825928e-01 1.654630005359649658e-01 1.212267726659774780e-01 2.933612558990716934e-03 -1.046705096960067749e-01
-2.730783522129058838e-01 6.654349714517593384e-02 -8.465895801782608032e-02 2.624373435974121094e-01 -1.857892982661724091e-02 1.337296962738037109e-01 8.786372095346450806e-02 -2.038480788469314575e-01 -9.371059387922286987e-02 4.113658517599105835e-02 -4.491388201713562012e-01 4.601481184363365173e-02 -2.372753471136093140e-01 -5.598271731287240982e-03 -1.300569921731948853e-01 1.085820198059082031e-01 8.705975115299224854e-02 -2.189386934041976929e-01 -2.001667767763137817e-01 -9.318304946646094322e-04 7.294802367687225342e-02 -1.149071604013442993e-01 1.198017597198486328e-01 2.765699326992034912e-01 -1.072860695421695709e-02 2.406650036573410034e-01 9.109981358051300049e-03 -2.626419365406036377e-01 -3.376354575157165527e-01 1.594289988279342651e-01 -8.142602443695068359e-02 -3.211511531844735146e-03
-8.399227261543273926e-02 2.452823519706726074e-01 -1.293351501226425171e-01 -9.398473799228668213e-02 5.925321951508522034e-02 -6.726137548685073853e-02 -3.222421510145068169e-03 -1.658925712108612061e-01 1.527689862996339798e-02 6.926973909139633179e-02 -1.974451094865798950e-01 7.631054520606994629e-02 -2.538545243442058563e-02 3.585334420204162598e-01 -3.796246647834777832e-01 5.412512272596359253e-02 -4.332584515213966370e-02 2.138342857360839844e-01 2.425899058580398560e-01 1.781265437602996826e-01 1.892570108175277710e-01 2.372983694076538086e-01 -2.335594743490219116e-01 1.591483950614929199e-01 1.077970117330551147e-01 3.251433670520782471e-01 -1.811457127332687378e-01 -1.685066968202590942e-01 3.391464427113533020e-02 -1.152240112423896790e-01 -8.811379224061965942e-02 -1.861596703529357910e-01
-9.253157675266265869e-02 3.537688776850700378e-02 -2.065438963472843170e-02 -1.735766232013702393e-02 1.766180098056793213e-01 9.702353924512863159e-02 3.723927959799766541e-02 -2.971182465553283691e-01 -6.325660645961761475e-02 6.114636734127998352e-02 -8.776364475488662720e-02 -5.404487252235412598e-02 1.620374768972396851e-01 4.139502644538879395e-01 -3.130812346935272217e-01 2.265672981739044189e-01 4.716932307928800583e-03 -2.025852352380752563e-01 1.594195067882537842e-01 2.004000395536422729e-01 1.106418594717979431e-01 9.339176863431930542e-02 -2.637752890586853027e-01 2.613255679607391357e-01 -6.837486755102872849e-03 3.180851936340332031e-01 -8.082173764705657959e-02 -2.263870686292648315e-01 -1.766888350248336792e-01 1.583431512117385864e-01 -1.130731850862503052e-01 -1.739734783768653870e-02
-2.462006062269210815e-01 -9.095394983887672424e-03 1.377322971820831299e-01 8.191160857677459717e-02 -1.551925688982009888e-01 1.726706922054290771e-01 3.165912628173828125e-01 -1.600222587585449219e-01 9.383685141801834106e-02 4.531306214630603790e-03 -4.071591496467590332e-01 1.198690831661224365e-01 4.844443500041961670e-02 -1.302803903818130493e-01 -7.880397140979766846e-02 2.473861537873744965e-02 1.672783344984054565e-01 -1.923860162496566772e-01 -1.733306795358657837e-01 2.269731163978576660e-01 2.203515022993087769e-01 -1.646119207143783569e-01 -6.665247678756713867e-02 2.350807785987854004e-01 -3.075417317450046539e-02 2.843513488769531250e-01 -6.034466251730918884e-02 -1.839515864849090576e-01 -2.980876266956329346e-01 7.818061113357543945e-02 2.986321970820426941e-02 -1.473683714866638184e-01
-2.133660763502120972e-01 9.582608193159103394e-02 -1.103588119149208069e-01 -2.193932086229324341e-01 1.766028255224227905e-01 -1.746583916246891022e-02 3.172347247600555420e-01 5.078283697366714478e-02 -1.256469041109085083e-01 7.095266133546829224e-02 -3.434585630893707275e-01 1.137092411518096924e-01 2.326067388057708740e-01 1.481498777866363525e-02 -3.493159711360931396e-01 4.667470697313547134e-03 -9.722775965929031372e-02 -2.345171272754669189e-01 1.961198300123214722e-01 1.242163926362991333e-01 4.198287427425384521e-02 8.903896808624267578e-02 -1.276766359806060791e-01 4.014225900173187256e-01 1.005847156047821045e-01 1.851688176393508911e-01 -1.525067687034606934e-01 -1.343578249216079712e-01 -4.134822264313697815e-02 1.244856491684913635e-01 -1.150849536061286926e-01 2.331629209220409393e-02
-7.090308517217636108e-02 1.258588433265686035e-01 -2.239440679550170898e-01 -9.329964220523834229e-02 7.930661737918853760e-02 1.709389686584472656e-01 5.974537506699562073e-02 -1.821228265762329102e-01 -1.928085535764694214e-01 -6.745221465826034546e-02 -1.965122073888778687e-01 4.985962063074111938e-02 3.069365024566650391e-01 2.482349127531051636e-01 -2.715798914432525635e-01 1.653006374835968018e-01 1.442241221666336060e-01 -2.325734943151473999e-01 2.170733734965324402e-02 3.303332328796386719e-01 1.329202055931091309e-01 8.814232796430587769e-02 -2.376190423965454102e-01 1.760039478540420532e-01 -4.940159246325492859e-02 1.338523924350738525e-01 -3.639451041817665100e-02 -1.870199590921401978e-01 -1.072537079453468323e-01 2.269330918788909912e-01 -1.002558916807174683e-01 -2.849906384944915771e-01
-2.099317163228988647e-01 1.260043960064649582e-02 8.365038083866238594e-04 -2.404446154832839966e-01 -1.488035619258880615e-01 -1.176924854516983032e-01 -5.807138234376907349e-02 -2.455432265996932983e-01 -1.802653372287750244e-01 -1.316771209239959717e-01 -1.040603742003440857e-01 1.333334599621593952e-03 -2.973867058753967285e-01 5.413790047168731689e-02 -1.237151622772216797e-01 1.416109502315521240e-01 1.664655506610870361e-01 -7.486420124769210815e-02 -1.289701014757156372e-01 3.658494651317596436e-01 -1.301206946372985840e-01 -1.658378839492797852e-01 -5.945090204477310181e-02 2.953533232212066650e-01 2.548532187938690186e-01 2.984860539436340332e-01 7.857652008533477783e-02 -8.736436069011688232e-02 -3.253402709960937500e-01 4.129482060670852661e-02 1.075521931052207947e-01 -7.027252763509750366e-02
-9.256231784820556641e-02 1.006157845258712769e-01 -1.953391730785369873e-01 1.594726145267486572e-01 2.303703129291534424e-01 4.122457653284072876e-02 6.753423064947128296e-02 -7.594065368175506592e-02 -4.298951476812362671e-02 4.495891928672790527e-02 -1.950695551931858063e-02 2.428908944129943848e-01 2.805229723453521729e-01 3.187739253044128418e-01 -2.937711775302886963e-01 6.028837710618972778e-02 1.207117289304733276e-01 2.130914181470870972e-01 2.753175497055053711e-01 1.288815438747406006e-01 9.356237947940826416e-02 1.335695385932922363e-01 -5.219453573226928711e-02 2.929562926292419434e-01 8.296051621437072754e-02 1.352807432413101196e-01 -1.652721315622329712e-01 -3.090869486331939697e-01 -8.745694905519485474e-02 2.404233813285827637e-01 -1.938121765851974487e-01 2.344849705696105957e-02
8.959370851516723633e-02 1.503952592611312866e-01 6.170022860169410706e-02 1.788289472460746765e-02 2.917456626892089844e-01 8.769915252923965454e-02 2.147619724273681641e-01 -1.433469355106353760e-01 -1.532620936632156372e-01 2.028778544627130032e-04 -1.938444375991821289e-01 -1.288355141878128052e-01 3.767550885677337646e-01 2.586993277072906494e-01 -2.961741760373115540e-02 -1.036409288644790649e-01 -5.152592062950134277e-02 -4.616754874587059021e-02 1.187972128391265869e-01 2.365424931049346924e-01 4.928186535835266113e-02 5.864448472857475281e-02 -7.923957705497741699e-02 -1.655895709991455078e-01 2.266759425401687622e-01 1.926126033067703247e-01 -1.577911525964736938e-02 -1.298431158065795898e-01 -1.764536201953887939e-01 3.148236572742462158e-01 -1.969764083623886108e-01 -3.442969322204589844e-01
-2.780097723007202148e-01 5.212748050689697266e-02 -2.381298504769802094e-02 2.433401942253112793e-01 3.112576715648174286e-02 1.099047064781188965e-01 2.231029123067855835e-01 -2.595218420028686523e-01 -5.594396218657493591e-02 1.384890675544738770e-01 -3.838545978069305420e-01 -2.778877690434455872e-02 -1.030359342694282532e-01 2.045329287648200989e-02 -2.640120089054107666e-01 1.952214390039443970e-01 2.025117576122283936e-01 3.064187429845333099e-02 -4.108991101384162903e-02 4.033032059669494629e-02 4.635391756892204285e-02 -8.989587426185607910e-02 -1.142125427722930908e-01 1.852716207504272461e-01 2.464228719472885132e-01 1.861732602119445801e-01 5.805829074233770370e-03 -3.821766376495361328e-01 -1.272843033075332642e-01 4.299767781049013138e-03 2.163284271955490112e-01 -1.827658712863922119e-01
-4.226947426795959473e-01 -3.457179665565490723e-02 7.596863806247711182e-02 1.064622998237609863e-01 -6.659525632858276367e-02 6.510244309902191162e-02 1.924653947353363037e-01 -6.230717897415161133e-02 9.812993556261062622e-02 7.836648821830749512e-02 -4.885616004467010498e-01 6.428076326847076416e-02 -2.796182036399841309e-01 1.265814453363418579e-01 -3.991009667515754700e-02 9.360419958829879761e-02 6.484862416982650757e-02 -2.383293025195598602e-02 -1.446804031729698181e-02 1.667870730161666870e-01 -7.439051568508148193e-02 -4.522302001714706421e-02 5.446508526802062988e-02 1.047902107238769531e-01 2.447666525840759277e-01 2.156248688697814941e-01 7.839833945035934448e-02 -3.402985632419586182e-01 -1.251438111066818237e-01 -8.511042688041925430e-04 1.328616440296173096e-01 -2.725361883640289307e-01
-3.148841261863708496e-01 6.068849191069602966e-02 1.526706218719482422e-01 1.333098560571670532e-01 5.659778043627738953e-02 -4.620223864912986755e-02 2.433420866727828979e-01 -1.242646351456642151e-01 -7.875226438045501709e-03 -1.099548563361167908e-01 -4.920076429843902588e-01 9.289251267910003662e-02 -1.840050965547561646e-01 1.063511222600936890e-01 -1.911947876214981079e-01 1.056118085980415344e-01 9.602688252925872803e-02 -8.576319552958011627e-03 -5.828421562910079956e-02 9.448216110467910767e-02 -1.318686753511428833e-01 1.659986376762390137e-02 2.516030333936214447e-02 1.411214470863342285e-01 2.853021025657653809e-01 2.833390831947326660e-01 -1.365826837718486786e-02 -1.491128355264663696e-01 -2.248626351356506348e-01 7.848364301025867462e-03 2.155564576387405396e-01 -2.816715240478515625e-01
-1.450448930263519287e-01 1.698213517665863037e-01 2.677865922451019287e-01 7.127165794372558594e-02 -1.361360028386116028e-02 -8.408237248659133911e-02 2.926026880741119385e-01 -9.744566865265369415e-03 -2.393641620874404907e-01 1.431143656373023987e-02 -1.677587032318115234e-01 -1.263378411531448364e-01 5.644095316529273987e-02 1.257663667201995850e-01 -2.865634672343730927e-02 -1.570236384868621826e-01 1.718891412019729614e-01 7.000765204429626465e-02 1.455309540033340454e-01 2.357788756489753723e-02 2.339502722024917603e-01 2.033635377883911133e-01 -1.092848032712936401e-01 -2.672214210033416748e-01 1.207389906048774719e-01 1.967245042324066162e-01 -8.912329375743865967e-02 -8.649905771017074585e-02 -2.420046478509902954e-01 3.233112990856170654e-01 -1.952528953552246094e-01 -3.587989807128906250e-01
-2.262501232326030731e-02 2.373369634151458740e-01 -3.884673118591308594e-02 5.237613245844841003e-02 8.997485041618347168e-02 1.759371459484100342e-01 -1.378296222537755966e-02 -1.276030987501144409e-01 -8.506635576486587524e-02 1.472210288047790527e-01 -2.063065320253372192e-01 1.436271071434020996e-01 8.249402046203613281e-02 1.973896622657775879e-01 -4.163531959056854248e-01 2.451145499944686890e-01 9.817145019769668579e-02 -4.244111105799674988e-02 -5.207359325140714645e-03 3.971241414546966553e-01 -6.336290389299392700e-02 1.218624785542488098e-01 -2.750054299831390381e-01 1.958638578653335571e-01 1.438859403133392334e-01 1.059839501976966858e-01 2.113568224012851715e-02 -3.198371827602386475e-01 -7.069970667362213135e-02 1.253166198730468750e-01 -2.193980664014816284e-01 -8.086106926202774048e-02
-3.187291556969285011e-03 1.221116557717323303e-01 -1.581071019172668457e-01 -3.689604401588439941e-01 2.780706584453582764e-01 9.127418696880340576e-02 1.726205274462699890e-02 -1.417375635355710983e-02 6.496272981166839600e-02 -6.594284623861312866e-02 -1.189185082912445068e-01 1.088110953569412231e-01 -1.200391128659248352e-01 2.295888811349868774e-01 -3.393128216266632080e-01 -1.791764199733734131e-01 1.766550540924072266e-01 -2.281312085688114166e-02 -4.197198152542114258e-02 3.266592025756835938e-01 1.451070457696914673e-01 1.203260049223899841e-01 -7.613831013441085815e-02 -1.306461542844772339e-01 9.665472060441970825e-02 2.796290814876556396e-01 1.332973241806030273e-01 2.159892208874225616e-02 -3.910325467586517334e-01 -3.870517015457153320e-03 -1.766829788684844971e-01 1.962736062705516815e-02
-1.645518988370895386e-01 7.713284343481063843e-02 -1.063514649868011475e-01 1.436924934387207031e-01 -7.202973961830139160e-02 9.099187329411506653e-03 3.126687705516815186e-01 -3.747401013970375061e-02 2.441734522581100464e-01 1.059805899858474731e-01 -4.246549606323242188e-01 -1.948300153017044067e-01 7.354889810085296631e-02 2.042412012815475464e-01 3.231470286846160889e-02 -8.771360665559768677e-02 1.035711392760276794e-01 6.548403948545455933e-02 5.911646038293838501e-02 8.384811691939830780e-03 1.827467381954193115e-01 8.994984626770019531e-02 -1.495806127786636353e-01 1.795571744441986084e-01 -2.074512653052806854e-02 2.528691887855529785e-01 -9.205105155706405640e-02 -1.016719713807106018e-01 -3.198045492172241211e-01 3.995198309421539307e-01 1.279658526182174683e-01 9.716129302978515625e-02
-1.175077483057975769e-01 8.322077244520187378e-02 -8.777529001235961914e-02 8.572560548782348633e-02 -1.292837411165237427e-01 8.027270436286926270e-03 1.423651129007339478e-01 5.080186948180198669e-02 -9.189386665821075439e-02 1.444127261638641357e-01 -4.586737453937530518e-01 -6.221725419163703918e-02 2.134563028812408447e-01 5.859563499689102173e-02 -1.064501106739044189e-01 5.744547024369239807e-02 -5.704790726304054260e-02 -7.765236496925354004e-02 -1.106940135359764099e-01 2.756766676902770996e-01 1.323608681559562683e-02 8.466219902038574219e-02 -3.571304976940155029e-01 -3.253063187003135681e-02 -1.234561428427696228e-01 4.113149940967559814e-01 4.714336991310119629e-02 -1.784928590059280396e-01 -9.710389375686645508e-02 -8.251494169235229492e-02 6.207272782921791077e-02 -3.812237679958343506e-01
-1.880987435579299927e-01 2.833751440048217773e-01 -4.203072283416986465e-03 -1.841679960489273071e-02 -4.459340497851371765e-02 1.120543014258146286e-02 2.744378447532653809e-01 -1.460311412811279297e-01 7.405334711074829102e-02 -1.378196477890014648e-01 -1.501351147890090942e-01 4.315477609634399414e-02 -4.128780364990234375e-01 -2.125009708106517792e-02 -2.214513570070266724e-01 -4.647144675254821777e-02 2.209752500057220459e-01 -1.046651452779769897e-01 -9.829193353652954102e-02 2.228455394506454468e-01 6.066408473998308182e-03 5.427679046988487244e-03 -1.715317964553833008e-01 4.839524254202842712e-02 1.663160026073455811e-01 2.532444000244140625e-01 -7.701655477285385132e-02 -3.128389120101928711e-01 -3.722925484180450439e-02 -2.542217969894409180e-01 -1.307059824466705322e-01 -2.908159494400024414e-01
-1.265632361173629761e-01 7.269086781889200211e-03 -1.170131787657737732e-01 -8.143074810504913330e-02 -4.170082509517669678e-02 1.495753228664398193e-01 1.185995638370513916e-01 -1.206620708107948303e-01 -3.148991614580154419e-02 -5.859088897705078125e-02 -4.191661477088928223e-01 -5.332827940583229065e-02 1.116569861769676208e-01 1.649838238954544067e-01 -3.511392176151275635e-01 2.544813156127929688e-01 -7.827880233526229858e-02 -1.378139257431030273e-01 1.070974171161651611e-01 2.364644408226013184e-01 1.419463902711868286e-01 7.186263799667358398e-02 -6.153655424714088440e-02 3.642492592334747314e-01 -1.589351706206798553e-02 2.887732386589050293e-01 -4.463170468807220459e-02 -1.146999225020408630e-01 -7.431245595216751099e-02 -3.749789670109748840e-02 -3.661764264106750488e-01 7.788974046707153320e-02
-2.266256362199783325e-01 -3.668198361992835999e-02 -1.535232062451541424e-03 5.574761331081390381e-02 -2.172834984958171844e-02 -4.794032126665115356e-02 4.786176607012748718e-02 7.729724049568176270e-03 2.902103122323751450e-03 2.191485315561294556e-01 -3.993352949619293213e-01 1.919332891702651978e-02 1.054040193557739258e-01 9.059362858533859253e-02 -3.814894556999206543e-01 1.764490455389022827e-01 4.209033027291297913e-02 4.908744618296623230e-02 4.117663577198982239e-02 2.143936455249786377e-01 2.529653906822204590e-01 2.620929479598999023e-01 -1.895936727523803711e-01 5.650916323065757751e-02 -2.897572517395019531e-02 2.388125807046890259e-01 2.825355716049671173e-02 -2.098631560802459717e-01 -2.190974205732345581e-01 3.546823561191558838e-01 -1.574925333261489868e-01 -1.011118143796920776e-01
-9.901386499404907227e-02 5.747765675187110901e-02 1.199972778558731079e-01 5.506035313010215759e-02 1.749663352966308594e-01 1.310836970806121826e-01 1.498342007398605347e-01 -1.073785126209259033e-02 -6.191786751151084900e-02 1.672762781381607056e-01 8.801051229238510132e-02 5.879968777298927307e-02 2.027995437383651733e-01 1.439152956008911133e-01 -1.613861471414566040e-01 -1.640126854181289673e-01 1.611971557140350342e-01 -1.184747889637947083e-01 1.237271502614021301e-01 1.808764636516571045e-01 1.617708504199981689e-01 1.505935639142990112e-01 -2.429435551166534424e-01 1.597473323345184326e-01 1.485700607299804688e-01 3.882317841053009033e-01 -7.185154408216476440e-02 1.310573518276214600e-02 -5.788273215293884277e-01 5.594339966773986816e-02 -2.253871783614158630e-02 5.524322018027305603e-02
-1.358248200267553329e-02 8.066035062074661255e-02 -3.168704360723495483e-02 -8.702394366264343262e-02 -1.046064570546150208e-01 2.630723714828491211e-01 5.328834801912307739e-02 -2.193988859653472900e-01 -2.933747172355651855e-01 8.932787925004959106e-03 -3.311333060264587402e-01 -9.813754260540008545e-02 4.622308909893035889e-02 2.035026252269744873e-01 -2.699346244335174561e-01 2.643514275550842285e-01 1.746236532926559448e-01 -8.156137168407440186e-02 1.953014284372329712e-01 2.579417824745178223e-01 1.067703813314437866e-01 2.411594092845916748e-01 -2.608156502246856689e-01 1.625253409147262573e-01 7.028743624687194824e-02 1.281796842813491821e-01 -6.908112019300460815e-02 -1.995500773191452026e-01 -1.502806693315505981e-01 2.571046352386474609e-01 3.333203867077827454e-02 1.737306453287601471e-02
-3.041459619998931885e-01 -1.586571522057056427e-02 1.730835884809494019e-01 1.716063469648361206e-01 -4.034425690770149231e-02 1.737473905086517334e-02 1.368205100297927856e-01 1.707300427369773388e-03 -4.974849522113800049e-02 -5.875759758055210114e-03 -4.370009005069732666e-01 1.235412433743476868e-01 -2.582553923130035400e-01 1.442165076732635498e-01 -1.191796213388442993e-01 1.290609389543533325e-01 3.645787760615348816e-02 8.028724044561386108e-02 -2.615585178136825562e-02 1.740551739931106567e-01 -1.386390477418899536e-01 4.978033713996410370e-03 -6.923259934410452843e-04 2.126963883638381958e-01 3.548270165920257568e-01 2.304044365882873535e-01 6.840478628873825073e-02 -2.954086959362030029e-01 -7.894562184810638428e-02 9.566041082143783569e-02 1.560738086700439453e-01 -2.935497462749481201e-01
-1.883380860090255737e-01 -1.597757637500762939e-01 -1.434867978096008301e-01 1.697611212730407715e-01 1.066992655396461487e-01 9.199849516153335571e-02 9.523447602987289429e-02 3.846607729792594910e-02 8.116999268531799316e-02 6.893964856863021851e-02 -3.137600421905517578e-01 1.687036827206611633e-02 2.412659525871276855e-01 1.943870931863784790e-01 -1.245920434594154358e-01 1.663380861282348633e-01 -7.661961764097213745e-02 -2.501873970031738281e-01 -4.854959622025489807e-02 1.710021942853927612e-01 -9.369041025638580322e-02 3.293445333838462830e-02 -1.610141843557357788e-01 3.368590474128723145e-01 -5.945123732089996338e-02 2.940458059310913086e-01 -5.838402360677719116e-02 -2.774752378463745117e-01 -1.611525565385818481e-01 3.855574727058410645e-01 -5.241950973868370056e-02 -1.133165955543518066e-01
-3.453128635883331299e-01 -8.347968012094497681e-02 1.673340946435928345e-01 1.605091989040374756e-01 1.974105462431907654e-02 -4.825326427817344666e-02 1.211551427841186523e-01 -1.330248862504959106e-01 -5.089476704597473145e-02 -5.327728763222694397e-02 -3.551116287708282471e-01 1.033708304166793823e-01 -1.907874643802642822e-01 2.086313813924789429e-01 -1.171547174453735352e-01 1.205010563135147095e-01 -1.058550179004669189e-02 -3.639293834567070007e-02 -9.148072451353073120e-02 1.553982198238372803e-01 -9.239663928747177124e-02 4.942853935062885284e-03 -3.876470774412155151e-02 1.310073733329772949e-01 2.774749696254730225e-01 3.169029355049133301e-01 -6.458587944507598877e-02 -3.338100612163543701e-01 -1.466885507106781006e-01 9.961079806089401245e-02 2.607689499855041504e-01 -2.844314575195312500e-01
-9.900210797786712646e-02 9.305042214691638947e-03 7.271776348352432251e-02 -1.899819523096084595e-01 -1.064382195472717285e-01 -2.277477830648422241e-02 1.742813363671302795e-02 -7.719686627388000488e-02 -2.862116396427154541e-01 -1.691437512636184692e-01 -4.115642309188842773e-01 -5.562612786889076233e-02 7.827284187078475952e-02 1.926093250513076782e-01 -3.150530457496643066e-01 2.507178485393524170e-01 -1.070016771554946899e-01 -2.059476375579833984e-01 -3.583164140582084656e-02 1.782142966985702515e-01 -2.686365507543087006e-02 1.000071465969085693e-01 -2.381589412689208984e-01 2.579836547374725342e-01 5.303252488374710083e-02 1.945161670446395874e-01 -2.364386990666389465e-02 -1.435917150229215622e-02 -1.095312610268592834e-01 1.917907297611236572e-01 -3.072059452533721924e-01 -1.918189823627471924e-01
-4.378011822700500488e-01 9.813763946294784546e-02 5.574910715222358704e-02 9.330189228057861328e-02 -1.064712032675743103e-01 7.115473598241806030e-02 2.061496526002883911e-01 -1.595441251993179321e-01 -6.898990273475646973e-02 -3.283083438873291016e-02 -4.845205843448638916e-01 2.953054569661617279e-02 -2.911378145217895508e-01 3.402400389313697815e-02 -3.967934846878051758e-02 1.647296994924545288e-01 -4.819291830062866211e-02 9.182759374380111694e-02 -7.450125366449356079e-02 2.289281636476516724e-01 -1.502989530563354492e-01 -3.298050165176391602e-02 -4.740465432405471802e-02 1.059828326106071472e-01 1.422510296106338501e-01 1.447423845529556274e-01 3.444159030914306641e-02 -2.639195919036865234e-01 -1.721435487270355225e-01 -9.360714256763458252e-02 1.593875288963317871e-01 -2.544403374195098877e-01
-2.226554602384567261e-01 -4.987587407231330872e-02 -1.976474374532699585e-01 5.914283171296119690e-02 2.004534378647804260e-02 1.169679760932922363e-01 2.705358341336250305e-02 -5.372246354818344116e-02 -2.642232477664947510e-01 1.030258014798164368e-01 -1.560974121093750000e-01 -3.953702002763748169e-02 -1.175422221422195435e-01 2.461848855018615723e-01 -3.248427212238311768e-01 2.292072772979736328e-01 6.854536384344100952e-02 9.153510443866252899e-03 -4.702807404100894928e-03 4.247241318225860596e-01 2.023004740476608276e-02 2.573950886726379395e-01 -3.040016591548919678e-01 2.356981337070465088e-01 -1.189041137695312500e-01 2.367632836103439331e-01 -2.669575437903404236e-02 -2.519795894622802734e-01 -3.271970897912979126e-02 1.021608859300613403e-01 -1.695116236805915833e-02 -5.301123857498168945e-02
-2.070897519588470459e-01 -2.218475751578807831e-02 2.588933706283569336e-01 -1.248878017067909241e-01 2.083054184913635254e-01 -1.312320977449417114e-01 3.843186050653457642e-02 -1.523718088865280151e-01 7.348234951496124268e-02 1.465167701244354248e-01 -3.422646224498748779e-01 1.382629852741956711e-02 -1.343430578708648682e-01 2.008217722177505493e-01 -1.212014630436897278e-01 -1.115814782679080963e-02 4.624374210834503174e-01 -1.475513577461242676e-01 5.707265809178352356e-02 1.288259476423263550e-01 2.865338921546936035e-01 1.193217374384403229e-02 -3.014632128179073334e-02 -5.267362296581268311e-02 2.616057693958282471e-01 1.451626121997833252e-01 -9.957383573055267334e-02 -3.687081113457679749e-02 -1.714919507503509521e-01 2.797439694404602051e-01 -1.435644924640655518e-01 -2.890039607882499695e-02
-2.632225453853607178e-01 1.229632496833801270e-01 9.731377661228179932e-02 7.868134230375289917e-02 -2.145381271839141846e-02 2.376822680234909058e-01 2.103684395551681519e-01 -2.781983315944671631e-01 7.425874471664428711e-02 7.829863578081130981e-02 -4.331525862216949463e-01 -2.145190909504890442e-02 -2.712574005126953125e-01 1.512518525123596191e-01 -2.181990593671798706e-01 9.427963197231292725e-02 7.474358379840850830e-02 -5.903697013854980469e-02 -8.963808417320251465e-02 1.185090988874435425e-01 9.224472939968109131e-02 -1.930070966482162476e-01 5.049653351306915283e-02 1.535702198743820190e-01 8.886668086051940918e-02 3.698873817920684814e-01 1.891806125640869141e-01 -7.693161815404891968e-02 -1.965979337692260742e-01 9.751842170953750610e-02 1.742714345455169678e-01 2.546860277652740479e-02
-7.626252621412277222e-02 -6.964654475450515747e-02 -2.098134011030197144e-01 1.591763496398925781e-01 1.596506834030151367e-01 1.337734907865524292e-01 2.331241406500339508e-02 -1.540274322032928467e-01 1.429741382598876953e-01 1.339811738580465317e-02 -3.653445839881896973e-01 3.782562166452407837e-02 1.087589412927627563e-01 1.854878962039947510e-01 -1.794951595366001129e-02 -4.923589900135993958e-02 2.265224009752273560e-01 -2.974927984178066254e-02 5.904562771320343018e-02 2.444999814033508301e-01 3.759779781103134155e-02 2.380467765033245087e-02 -3.230395317077636719e-01 6.471598148345947266e-02 -4.969682916998863220e-02 8.122399449348449707e-02 -4.693552255630493164e-01 -3.667979240417480469e-01 2.671043574810028076e-02 1.538305133581161499e-01 -7.698448747396469116e-02 -1.661947816610336304e-01
-1.980810165405273438e-01 2.991603314876556396e-01 -2.419358789920806885e-01 1.603893190622329712e-01 2.924090623855590820e-01 -5.565548688173294067e-02 8.934264630079269409e-02 -1.614344120025634766e-01 -1.071800068020820618e-01 -9.120014309883117676e-02 4.990442469716072083e-02 6.828466802835464478e-02 1.753937900066375732e-01 2.038863897323608398e-01 -1.924825310707092285e-01 1.406495645642280579e-02 2.225166857242584229e-01 2.653611451387405396e-02 2.808826267719268799e-01 3.342669308185577393e-01 1.917965710163116455e-01 1.701098233461380005e-01 8.097139000892639160e-02 9.011165797710418701e-02 -9.370951354503631592e-02 2.135051935911178589e-01 -3.191847801208496094e-01 -1.963226310908794403e-02 -1.169433072209358215e-01 4.538964480161666870e-02 1.316173970699310303e-01 -1.299651265144348145e-01
-1.186967417597770691e-01 -1.233719196170568466e-02 -1.682209372520446777e-01 -8.523132652044296265e-02 9.243749082088470459e-02 2.747236192226409912e-01 -6.907809525728225708e-02 -1.129888445138931274e-01 1.534178759902715683e-02 1.691289693117141724e-01 -1.976425498723983765e-01 1.031343862414360046e-01 7.181260734796524048e-02 1.569457203149795532e-01 -2.593687176704406738e-01 2.010115981101989746e-01 2.548211999237537384e-02 -2.221554368734359741e-01 1.042797341942787170e-01 2.334945797920227051e-01 -9.687735699117183685e-03 2.823176383972167969e-01 -2.010266780853271484e-01 2.799294888973236084e-01 -1.532251667231321335e-02 2.398565560579299927e-01 -1.325204968452453613e-01 -2.896091341972351074e-01 -1.434333026409149170e-01 3.037455677986145020e-01 -1.600733995437622070e-01 -1.449460983276367188e-01
-3.010924160480499268e-01 7.415533065795898438e-02 8.335856348276138306e-02 7.229313999414443970e-02 4.773123562335968018e-02 -1.358716636896133423e-01 1.959395408630371094e-01 -2.361674457788467407e-01 -2.346927523612976074e-01 -6.428705900907516479e-02 -9.506573528051376343e-02 -8.791986107826232910e-02 1.050792858004570007e-01 8.366521447896957397e-02 -2.515334784984588623e-01 -2.768007814884185791e-01 2.888601422309875488e-01 1.076377034187316895e-01 -2.829114533960819244e-02 2.045251131057739258e-01 -2.637531757354736328e-01 2.024396657943725586e-01 -1.698072440922260284e-02 -1.078511625528335571e-01 3.168282285332679749e-02 3.893767595291137695e-01 3.494542837142944336e-02 -1.629332453012466431e-01 -5.961311236023902893e-02 6.768483668565750122e-02 -3.064234554767608643e-01 -1.763481274247169495e-02
1.649489160627126694e-03 2.622338011860847473e-02 1.350169721990823746e-02 -2.252414226531982422e-01 6.245378404855728149e-02 2.710881829261779785e-01 -8.733833208680152893e-03 -1.576557755470275879e-01 4.716996103525161743e-02 3.914302214980125427e-02 -1.180838942527770996e-01 8.332409709692001343e-02 -1.974441669881343842e-02 3.621431291103363037e-01 -1.466494351625442505e-01 1.867545098066329956e-01 1.192113831639289856e-01 -1.298580318689346313e-02 -4.734050482511520386e-03 3.098452687263488770e-01 6.495103240013122559e-02 3.305853158235549927e-02 -3.201281428337097168e-01 2.815650403499603271e-01 -1.727548092603683472e-01 2.424963563680648804e-01 -1.274417340755462646e-01 -3.178336024284362793e-01 -1.420920491218566895e-01 2.332819849252700806e-01 -2.321393638849258423e-01 -4.027117416262626648e-02
-2.129936218261718750e-01 -9.228144586086273193e-02 -5.047528073191642761e-02 9.664242714643478394e-02 -5.904832854866981506e-02 -5.760684609413146973e-02 -3.416367620229721069e-02 1.822633594274520874e-01 -3.776702657341957092e-02 1.866792589426040649e-01 -3.261726200580596924e-01 3.559454903006553650e-02 1.609207242727279663e-01 2.143438905477523804e-01 -2.436421662569046021e-01 -1.133408118039369583e-02 -3.262943122535943985e-03 -1.040652841329574585e-01 1.346142496913671494e-02 2.703171074390411377e-01 3.273506462574005127e-01 2.676281332969665527e-01 2.442835830152034760e-02 6.936180591583251953e-02 7.315854541957378387e-03 2.269273400306701660e-01 4.910184442996978760e-02 -3.259575664997100830e-01 -2.475598156452178955e-01 2.399145811796188354e-01 -2.643351852893829346e-01 2.382230199873447418e-02
-3.298947513103485107e-01 4.187125340104103088e-02 1.814481317996978760e-01 1.533844918012619019e-01 5.750121176242828369e-02 5.788672715425491333e-03 1.369286626577377319e-01 -4.888602718710899353e-02 -4.989242181181907654e-02 -1.270055025815963745e-01 -4.249157011508941650e-01 5.919788032770156860e-02 -2.249021381139755249e-01 2.246138155460357666e-01 -1.636295579373836517e-02 4.207780584692955017e-03 1.458540409803390503e-01 -1.797237247228622437e-02 -6.819593161344528198e-02 1.427767723798751831e-01 -1.131393685936927795e-01 -1.871543377637863159e-01 -1.540182344615459442e-02 7.265295833349227905e-02 3.036997020244598389e-01 2.962152659893035889e-01 7.642356306314468384e-02 -3.639277815818786621e-01 -8.261851221323013306e-02 1.010714322328567505e-01 1.853597164154052734e-01 -1.866976767778396606e-01
6.513591110706329346e-02 1.489460170269012451e-01 -2.344616502523422241e-01 4.353553988039493561e-03 2.592789530754089355e-01 -5.001561250537633896e-03 7.473905384540557861e-02 -1.696309596300125122e-01 -1.297685205936431885e-01 1.997530758380889893e-01 -2.841309010982513428e-01 -1.999324932694435120e-02 3.479836508631706238e-02 2.324074953794479370e-01 -1.586524546146392822e-01 1.721372455358505249e-02 -2.909956686198711395e-02 -8.369022607803344727e-02 9.943987429141998291e-02 3.578460812568664551e-01 3.143930733203887939e-01 8.631565421819686890e-02 -3.109353594481945038e-02 -9.842746891081333160e-03 2.355614900588989258e-01 3.484129905700683594e-01 7.407005131244659424e-02 -6.095267459750175476e-02 -7.482167333364486694e-02 1.886319220066070557e-01 -2.649571597576141357e-01 -2.186155766248703003e-01
-3.260593116283416748e-01 1.394093930721282959e-01 7.475613057613372803e-02 2.119850069284439087e-01 3.386160731315612793e-02 -5.013175681233406067e-02 3.008507788181304932e-01 -2.929171323776245117e-01 -7.103098905645310879e-04 2.833115309476852417e-02 -1.186264231801033020e-01 1.637194603681564331e-01 -1.361108720302581787e-01 -6.366688013076782227e-02 -1.227673217654228210e-01 9.576433151960372925e-02 1.137776672840118408e-01 6.239726766943931580e-02 -9.450505673885345459e-02 1.816684901714324951e-01 -1.064491793513298035e-01 -1.041258648037910461e-01 -1.504511684179306030e-01 1.638641059398651123e-01 2.315796911716461182e-01 3.723200857639312744e-01 1.285794079303741455e-01 -3.887302875518798828e-01 -1.568369418382644653e-01 6.153185665607452393e-02 5.378198623657226562e-02 -1.834262907505035400e-01
-3.888843357563018799e-01 7.778423279523849487e-02 1.814339160919189453e-01 1.355865597724914551e-01 7.793401926755905151e-02 1.799946464598178864e-02 1.606211066246032715e-01 1.442115288227796555e-02 -2.143637463450431824e-02 -1.133188083767890930e-01 -3.868806958198547363e-01 4.728353768587112427e-02 -2.770588994026184082e-01 1.046700552105903625e-01 2.947676181793212891e-02 1.605662703514099121e-01 8.734561502933502197e-02 -5.510401353240013123e-02 -2.619222970679402351e-03 1.512058973312377930e-01 -1.974003612995147705e-01 -1.116561144590377808e-02 -9.764368832111358643e-02 2.293159067630767822e-01 3.263468444347381592e-01 2.777495980262756348e-01 3.329382464289665222e-02 -1.999547183513641357e-01 -1.178076937794685364e-01 1.348507106304168701e-01 1.398205757141113281e-01 -2.614058256149291992e-01
-1.312500238418579102e-01 7.370509952306747437e-02 -1.269852072000503540e-01 -3.037451505661010742e-01 -6.821207702159881592e-02 9.114539623260498047e-02 3.367127180099487305e-01 -9.906597435474395752e-02 6.928146630525588989e-02 -8.374755829572677612e-02 -2.638043761253356934e-01 -1.138115972280502319e-01 -8.568859845399856567e-02 -2.721613831818103790e-02 2.748228311538696289e-01 -1.745727062225341797e-01 9.054557979106903076e-02 3.748879730701446533e-01 2.896090503782033920e-03 4.830091074109077454e-02 -5.069196224212646484e-02 -7.634240388870239258e-02 -7.467051502317190170e-03 3.586119413375854492e-01 1.458662301301956177e-01 1.727620661258697510e-01 8.712042123079299927e-03 -2.887418866157531738e-01 -2.323404699563980103e-01 -1.044082492589950562e-01 -1.909128129482269287e-01 1.787186041474342346e-02
-3.564453423023223877e-01 7.870825380086898804e-02 1.874547600746154785e-01 1.458816677331924438e-01 -9.921253472566604614e-02 5.327589064836502075e-02 1.731778681278228760e-01 -1.975542306900024414e-01 -1.684729307889938354e-01 9.947412461042404175e-02 -3.863857686519622803e-01 -1.471906900405883789e-01 -1.403084546327590942e-01 -1.301579028367996216e-01 -2.283457666635513306e-01 1.041088625788688660e-01 3.689053654670715332e-02 -1.709475666284561157e-01 -1.041661482304334641e-03 -1.636431366205215454e-02 4.943472146987915039e-02 -2.187525779008865356e-01 1.109129935503005981e-02 1.574780493974685669e-01 -6.414299458265304565e-02 3.192770779132843018e-01 4.250529035925865173e-02 -1.715814769268035889e-01 -2.716773152351379395e-01 2.220088690519332886e-01 1.423704326152801514e-01 -1.817952394485473633e-01
-1.195864304900169373e-01 7.316768169403076172e-02 -8.326334506273269653e-02 -1.788480281829833984e-01 -7.844979315996170044e-02 7.464246451854705811e-02 9.820609539747238159e-02 -2.487709932029247284e-02 -1.483134329319000244e-01 -2.069484740495681763e-01 -4.066548645496368408e-01 6.378608942031860352e-02 8.748944848775863647e-02 2.917133271694183350e-01 -9.913726150989532471e-02 1.245780512690544128e-01 2.823918685317039490e-02 2.242697402834892273e-02 1.453661173582077026e-01 1.894388198852539062e-01 1.047039851546287537e-01 1.174504533410072327e-01 -1.801715344190597534e-01 1.538269966840744019e-01 3.093917667865753174e-01 3.406081795692443848e-01 -1.670801341533660889e-01 -2.670618891716003418e-01 2.123642116785049438e-01 2.267889976501464844e-01 5.907589569687843323e-02 -1.299198120832443237e-01
-1.427638828754425049e-01 -1.644363999366760254e-01 6.104254722595214844e-02 1.259915083646774292e-01 1.549332588911056519e-01 1.022821851074695587e-02 1.252628266811370850e-01 -2.534454166889190674e-01 -8.899427950382232666e-02 1.057227402925491333e-01 -3.440235257148742676e-01 2.270030528306961060e-01 -1.080654002726078033e-02 1.305936425924301147e-01 -2.064441442489624023e-01 8.017769455909729004e-02 4.966685920953750610e-02 2.218318283557891846e-01 -1.159053295850753784e-01 3.152408897876739502e-01 -9.293409436941146851e-02 9.709186106920242310e-02 -4.249906539916992188e-02 -1.190883293747901917e-01 2.626754641532897949e-01 -2.919404767453670502e-02 -1.825019270181655884e-01 2.927483990788459778e-02 -3.614206612110137939e-01 2.516088485717773438e-01 -1.462588310241699219e-01 -2.363658100366592407e-01
-3.108411729335784912e-01 7.803545147180557251e-02 7.556626200675964355e-02 2.956802025437355042e-02 3.291921019554138184e-01 -4.087032005190849304e-02 -1.288081407546997070e-01 -6.933422386646270752e-02 -3.630601987242698669e-02 5.497000738978385925e-02 -8.063615113496780396e-02 1.001861169934272766e-01 1.009840071201324463e-01 1.785856932401657104e-01 1.634450107812881470e-01 -1.852316595613956451e-02 4.429009854793548584e-01 2.596558332443237305e-01 -4.919786751270294189e-02 1.934421062469482422e-01 1.706727594137191772e-01 1.843681931495666504e-01 -2.505125701427459717e-01 7.030106335878372192e-02 5.342419072985649109e-02 2.722755968570709229e-01 -9.773539751768112183e-02 -1.985213533043861389e-02 -1.359552294015884399e-01 6.097247079014778137e-02 -3.547699451446533203e-01 1.504449755884706974e-04
-1.511387377977371216e-01 1.086454559117555618e-02 6.366755696944892406e-04 8.905562013387680054e-02 3.664597868919372559e-01 -2.007187902927398682e-01 1.826136708259582520e-01 -2.427445650100708008e-01 -3.074860759079456329e-02 4.496048390865325928e-02 -2.015234380960464478e-01 8.445300906896591187e-02 2.591666765511035919e-02 4.321402609348297119e-01 -8.310022205114364624e-02 -7.478889077901840210e-02 5.068995803594589233e-02 -1.868696510791778564e-01 9.880999475717544556e-02 1.579056978225708008e-01 1.604741960763931274e-01 6.255662441253662109e-02 1.386803537607192993e-01 -1.840975321829319000e-02 9.026049822568893433e-02 1.552136391401290894e-01 -1.476648747920989990e-01 -2.155738137662410736e-02 -1.458281129598617554e-01 2.771987617015838623e-01 -4.130342304706573486e-01 -8.362776786088943481e-02
-1.092462539672851562e-01 -9.065224230289459229e-02 7.558849453926086426e-02 -2.253599911928176880e-01 -1.326059401035308838e-01 3.687825519591569901e-04 -8.107984066009521484e-02 -8.856129646301269531e-02 -6.028394401073455811e-02 2.016881480813026428e-02 -3.533536195755004883e-01 2.945810742676258087e-02 1.321593374013900757e-01 2.601500451564788818e-01 -9.066187590360641479e-02 -4.971806704998016357e-02 -1.170653179287910461e-01 -5.669081956148147583e-02 3.374270796775817871e-01 4.702070057392120361e-01 -2.669447287917137146e-02 1.690352559089660645e-01 -8.956723660230636597e-02 1.246265992522239685e-01 5.236944183707237244e-02 4.616026282310485840e-01 -2.376042539253830910e-03 7.851988822221755981e-02 4.534662142395973206e-02 7.952295988798141479e-02 5.183725804090499878e-02 -1.672567129135131836e-01
-7.755978405475616455e-02 2.182960510253906250e-01 -1.382573544979095459e-01 -3.236501663923263550e-02 1.310648173093795776e-01 1.332156062126159668e-01 7.107124477624893188e-02 8.840434998273849487e-02 -5.742892622947692871e-02 -6.801818497478961945e-03 -7.515259832143783569e-02 -4.852099716663360596e-02 1.417098641395568848e-01 2.429078817367553711e-01 -4.935808777809143066e-01 5.719379335641860962e-02 8.989150077104568481e-02 1.825306750833988190e-02 5.660685896873474121e-02 2.389682382345199585e-01 2.013532966375350952e-01 1.976218260824680328e-02 -3.150556087493896484e-01 1.977971382439136505e-02 1.212756782770156860e-01 1.738030463457107544e-01 8.616103231906890869e-02 -1.717529743909835815e-01 -3.787188231945037842e-01 -1.195264011621475220e-01 -2.825749814510345459e-01 -1.110953465104103088e-01
-4.592981338500976562e-01 1.972254514694213867e-01 6.346152722835540771e-02 1.656215190887451172e-01 1.911059468984603882e-01 -2.105242013931274414e-02 1.998324245214462280e-01 -1.003844067454338074e-01 -3.905095532536506653e-02 2.627225778996944427e-02 -2.533342242240905762e-01 8.317130804061889648e-02 -2.016807645559310913e-01 7.393374294042587280e-02 -1.011905223131179810e-01 9.840112924575805664e-02 -2.717255987226963043e-02 7.331170886754989624e-02 -2.216770946979522705e-01 1.136971563100814819e-01 1.156461536884307861e-01 -2.144097536802291870e-01 -1.031107455492019653e-01 3.593868613243103027e-01 1.905582398176193237e-01 2.597582638263702393e-01 3.963594511151313782e-02 -2.468783855438232422e-01 -1.720561385154724121e-01 -9.826736897230148315e-02 1.294413059949874878e-01 -5.197688937187194824e-02
-1.296960115432739258e-01 -6.694738753139972687e-03 -7.014715671539306641e-02 -1.089730560779571533e-01 7.118999212980270386e-02 5.105052888393402100e-02 3.609450459480285645e-01 -2.759704589843750000e-01 3.121814690530300140e-02 1.363797932863235474e-01 -2.023428231477737427e-01 -2.380438148975372314e-01 -6.193315982818603516e-02 1.037884727120399475e-01 -5.508448556065559387e-02 5.564667284488677979e-02 1.274829208850860596e-01 1.811374872922897339e-01 3.190073668956756592e-01 3.636120259761810303e-01 2.564434893429279327e-02 1.273721009492874146e-01 1.351608484983444214e-01 4.626620560884475708e-02 -1.659063845872879028e-01 6.305500864982604980e-02 -2.972549498081207275e-01 3.598590940237045288e-02 -2.650649845600128174e-01 2.979272902011871338e-01 -1.058174446225166321e-01 -5.096015706658363342e-02
-4.404530227184295654e-01 1.679029613733291626e-01 -4.376092692837119102e-04 1.610464751720428467e-01 1.400704830884933472e-01 7.256376743316650391e-02 8.579273521900177002e-02 -4.192343354225158691e-01 5.887028574943542480e-02 1.601874977350234985e-01 2.976562827825546265e-02 -6.232850998640060425e-02 -9.756339341402053833e-02 4.174200072884559631e-02 -1.584007889032363892e-01 -8.129718899726867676e-02 3.084417581558227539e-01 1.087660640478134155e-01 6.164877116680145264e-02 8.207005262374877930e-02 -3.006604872643947601e-02 2.540716826915740967e-01 3.069345280528068542e-02 -9.483284503221511841e-02 -2.215910702943801880e-02 3.658794760704040527e-01 -1.804213970899581909e-02 -1.576308906078338623e-01 -1.971292197704315186e-01 -1.285379379987716675e-01 -2.171016782522201538e-01 -1.098717153072357178e-01
-8.181415498256683350e-03 6.779634207487106323e-02 -6.680388003587722778e-02 1.684294827282428741e-02 1.334038525819778442e-01 2.490523904561996460e-01 2.943365275859832764e-02 -1.189975813031196594e-01 -1.527233980596065521e-02 -1.891174018383026123e-01 -6.053186953067779541e-02 1.237173229455947876e-01 -2.468743361532688141e-03 -1.220907643437385559e-02 -3.929129540920257568e-01 -2.375562936067581177e-01 4.912944138050079346e-02 4.932074248790740967e-02 -5.556210875511169434e-02 2.761334776878356934e-01 2.885374426841735840e-01 -1.207033358514308929e-02 -3.033861219882965088e-01 -2.029065042734146118e-02 4.783983901143074036e-02 2.168578803539276123e-01 3.823502361774444580e-02 -2.504490315914154053e-01 -3.610163629055023193e-01 2.036250680685043335e-01 -2.540630698204040527e-01 1.411326378583908081e-01
-4.110423028469085693e-01 1.506949216127395630e-01 6.072834599763154984e-03 1.029123291373252869e-01 -1.663808338344097137e-02 9.931806474924087524e-02 1.106044799089431763e-01 -1.943926215171813965e-01 1.139618549495935440e-02 1.323858052492141724e-01 -8.474723994731903076e-02 1.165792196989059448e-01 -2.157083898782730103e-01 1.454053968191146851e-01 -1.938246339559555054e-01 -1.904002726078033447e-01 3.639070391654968262e-01 6.713405251502990723e-02 9.244128316640853882e-02 6.892249733209609985e-02 -6.785219162702560425e-02 2.811978757381439209e-01 7.173629105091094971e-02 -2.737304866313934326e-01 7.234324514865875244e-02 2.930605411529541016e-01 -1.835481077432632446e-02 -2.074007391929626465e-01 -2.016350030899047852e-01 -9.688029438257217407e-02 -1.396116018295288086e-01 -1.990913897752761841e-01
-3.151366114616394043e-01 1.866371929645538330e-01 9.870185703039169312e-02 1.960472911596298218e-01 -7.862374931573867798e-02 2.736923471093177795e-02 1.277155727148056030e-01 -1.419064253568649292e-01 -6.769137829542160034e-02 -1.925414055585861206e-01 -4.031205177307128906e-01 -4.697753861546516418e-02 -1.754536330699920654e-01 1.385173052549362183e-01 -1.125246286392211914e-01 -1.735121943056583405e-02 1.580457836389541626e-01 -1.577635668218135834e-02 -1.549647450447082520e-01 1.083211004734039307e-01 -3.964088857173919678e-02 -8.772896230220794678e-02 -1.700729429721832275e-01 1.273923516273498535e-01 4.377009570598602295e-01 2.365722954273223877e-01 4.664619266986846924e-02 -2.468653172254562378e-01 -5.267511680722236633e-02 -4.492392390966415405e-02 1.181697472929954529e-01 -2.453124076128005981e-01
-1.642734408378601074e-01 -4.496781155467033386e-03 -3.734245523810386658e-02 -1.003166288137435913e-01 4.211045801639556885e-01 1.842602938413619995e-01 2.049757540225982666e-01 -1.481097638607025146e-01 1.566977798938751221e-01 -7.152131944894790649e-02 -3.458932638168334961e-01 1.194299831986427307e-01 -2.904870808124542236e-01 1.200793683528900146e-01 -1.598272919654846191e-01 8.868627995252609253e-02 -1.115979254245758057e-01 3.399276137351989746e-01 -5.076565220952033997e-02 2.370714247226715088e-01 -6.299749016761779785e-02 -8.603427559137344360e-02 1.350068673491477966e-02 1.113496813923120499e-02 -1.868592649698257446e-01 2.135947942733764648e-01 2.388960681855678558e-02 -4.872825369238853455e-02 -7.505966816097497940e-03 2.544880807399749756e-01 -1.918579041957855225e-01 -8.331066370010375977e-02
-3.873545229434967041e-01 2.083550691604614258e-01 5.030130594968795776e-02 1.724822223186492920e-01 2.840724885463714600e-01 -1.217435300350189209e-02 4.059557244181632996e-02 -6.395445764064788818e-02 -1.302655339241027832e-01 -2.117860466241836548e-01 -2.146255820989608765e-01 1.611499488353729248e-01 -7.422783970832824707e-02 2.132008820772171021e-01 -4.163657128810882568e-02 9.255295246839523315e-02 -2.427574060857295990e-02 2.047307342290878296e-01 1.668023318052291870e-01 2.528945505619049072e-01 2.197850793600082397e-01 -2.213747352361679077e-01 -3.352618515491485596e-01 1.701444387435913086e-02 -2.236204743385314941e-01 1.306179761886596680e-01 -2.131478935480117798e-01 2.926361048594117165e-03 -1.123611233197152615e-03 -2.283006533980369568e-02 -1.372265964746475220e-01 -1.281184554100036621e-01
-4.337748587131500244e-01 1.073273420333862305e-01 2.907862700521945953e-02 7.903771102428436279e-02 8.805169165134429932e-02 -6.794327497482299805e-02 2.060959786176681519e-01 -9.037914685904979706e-03 -1.368113160133361816e-01 -5.571285262703895569e-02 -4.042115807533264160e-01 3.442535921931266785e-02 -2.650816440582275391e-01 1.135252416133880615e-01 -2.636304497718811035e-02 2.275396697223186493e-02 4.799842461943626404e-02 -1.515748351812362671e-01 -7.184281945228576660e-02 1.991127580404281616e-01 2.747932821512222290e-02 -1.082271635532379150e-01 -2.747271955013275146e-02 -5.520697217434644699e-03 3.247755169868469238e-01 2.838615179061889648e-01 3.202655538916587830e-02 -2.553333342075347900e-01 -1.726557910442352295e-01 7.627362851053476334e-03 2.024774253368377686e-01 -2.470961660146713257e-01
-2.491258680820465088e-01 1.137156113982200623e-01 -1.999680846929550171e-01 -1.300599575042724609e-01 -9.372123330831527710e-02 1.441263258457183838e-01 1.384565532207489014e-01 -2.944992482662200928e-01 -5.544873699545860291e-02 5.525690317153930664e-02 2.852578647434711456e-02 1.796227544546127319e-01 -8.106067031621932983e-02 -8.412177860736846924e-02 8.572159707546234131e-02 -3.512009978294372559e-01 1.191342249512672424e-02 9.938712418079376221e-02 -1.182675361633300781e-01 3.221169114112854004e-01 -3.229329362511634827e-02 1.242794767022132874e-01 2.890804223716259003e-02 2.939922511577606201e-01 -1.317839324474334717e-01 9.023971855640411377e-02 -9.521920233964920044e-02 -4.278858304023742676e-01 -1.940120756626129150e-01 2.386368364095687866e-01 -6.864969432353973389e-02 -2.483802847564220428e-02
-1.152524538338184357e-02 2.946547791361808777e-02 -1.525910049676895142e-01 -2.184146344661712646e-01 8.179710060358047485e-02 1.015387251973152161e-01 1.661545336246490479e-01 -2.818428352475166321e-02 -3.161813616752624512e-01 -5.258655920624732971e-02 -2.830998003482818604e-01 2.266298420727252960e-02 -1.373126506805419922e-01 3.953803181648254395e-01 -2.523569762706756592e-02 1.658100336790084839e-01 -5.832955986261367798e-02 9.694503247737884521e-02 7.314404100179672241e-02 1.244593113660812378e-01 2.925367057323455811e-01 1.978539675474166870e-01 -1.393252313137054443e-01 3.523096740245819092e-01 1.045120656490325928e-01 2.789431512355804443e-01 -1.349304318428039551e-01 -1.507999002933502197e-01 1.572960987687110901e-02 3.062972053885459900e-02 -4.086112603545188904e-02 -2.479304224252700806e-01
-1.634277403354644775e-01 1.744427978992462158e-01 -5.186191201210021973e-02 -7.817154377698898315e-02 4.449973348528146744e-03 6.699404120445251465e-02 1.733432523906230927e-02 1.983499899506568909e-02 -1.088416799902915955e-01 -1.598011851310729980e-01 -2.645214796066284180e-01 -3.485839441418647766e-02 1.601789593696594238e-01 4.049859046936035156e-01 -6.533452868461608887e-02 1.234784200787544250e-01 2.469319105148315430e-02 9.647185355424880981e-02 1.824675202369689941e-01 9.883203357458114624e-02 2.495342195034027100e-01 2.682753205299377441e-01 -2.300888895988464355e-01 2.221526950597763062e-01 9.317168593406677246e-02 3.294327259063720703e-01 -2.103648334741592407e-01 -3.055043816566467285e-01 1.176649779081344604e-01 1.631834506988525391e-01 -1.240862905979156494e-01 -1.045368313789367676e-01
-2.851343154907226562e-01 2.192799001932144165e-01 -1.091223210096359253e-02 2.528525292873382568e-01 -6.529696285724639893e-02 3.363486230373382568e-01 2.648386657238006592e-01 -1.244429945945739746e-01 -6.743114441633224487e-02 7.238838821649551392e-02 -4.188208878040313721e-01 5.180466920137405396e-02 -1.144688799977302551e-01 -3.387396782636642456e-02 -2.168284058570861816e-01 -2.924979478120803833e-02 -3.474130108952522278e-02 -8.301873505115509033e-02 -1.078444495797157288e-01 4.930795356631278992e-02 1.313722226768732071e-02 -7.753720879554748535e-02 -9.779427200555801392e-02 6.151291728019714355e-02 1.978316456079483032e-01 2.560591101646423340e-01 7.531160861253738403e-02 -3.775038123130798340e-01 -9.492275118827819824e-02 1.359047889709472656e-01 1.360224336385726929e-01 -1.139255762100219727e-01
-1.535737365484237671e-01 7.264931499958038330e-02 1.391132245771586895e-03 1.128699854016304016e-01 1.791621930897235870e-02 1.929093967191874981e-03 6.435205787420272827e-02 -1.347177326679229736e-01 -4.874427989125251770e-02 -4.161737486720085144e-02 -2.707664966583251953e-01 -4.986691474914550781e-02 1.316591948270797729e-01 1.119510158896446228e-01 -5.506206303834915161e-02 -5.991077050566673279e-02 -1.497420575469732285e-02 2.036747783422470093e-01 2.909406125545501709e-01 2.944591343402862549e-01 2.461179941892623901e-01 -1.220301315188407898e-01 1.230663955211639404e-01 -9.789473563432693481e-02 1.973635107278823853e-01 4.599518477916717529e-01 -3.789799809455871582e-01 3.880504891276359558e-02 -1.861117482185363770e-01 -1.297245323657989502e-01 -1.272258460521697998e-01 -2.069699913263320923e-01
-3.067408800125122070e-01 3.076393306255340576e-01 7.839135080575942993e-02 2.519315779209136963e-01 1.291859894990921021e-01 -2.492848783731460571e-01 6.055479496717453003e-02 -5.322756990790367126e-02 -8.485136926174163818e-02 8.858990669250488281e-02 -3.813411891460418701e-01 -1.630607396364212036e-01 3.169318139553070068e-01 1.458594053983688354e-01 -9.302181005477905273e-02 -6.099839229136705399e-03 3.132393956184387207e-02 -1.422645747661590576e-01 6.674012634903192520e-03 -3.043528832495212555e-02 4.373486340045928955e-02 -1.425392478704452515e-01 -1.527030467987060547e-01 7.823988795280456543e-02 2.320846170186996460e-02 2.377702742815017700e-01 2.363670766353607178e-01 -2.942789494991302490e-01 -1.374994963407516479e-01 -1.284309625625610352e-01 2.612322941422462463e-02 -1.713633984327316284e-01
-1.009125337004661560e-01 -5.267485603690147400e-02 -2.114802896976470947e-01 9.452036768198013306e-02 9.825764596462249756e-02 -1.737816631793975830e-02 2.870180904865264893e-01 -3.926517665386199951e-01 -9.501735121011734009e-02 1.149545609951019287e-02 -3.014453649520874023e-01 -4.332126304507255554e-02 1.397470831871032715e-01 3.887827396392822266e-01 7.512281090021133423e-02 -7.425241172313690186e-02 7.856336236000061035e-02 5.515216663479804993e-02 3.800485283136367798e-02 1.828434616327285767e-01 7.637388072907924652e-03 1.879286766052246094e-01 -7.535906881093978882e-02 -1.161172464489936829e-01 3.049025833606719971e-01 -3.067516535520553589e-02 -1.089806035161018372e-01 -2.165898680686950684e-03 -3.706329762935638428e-01 1.753344833850860596e-01 -6.753191351890563965e-02 -1.613715887069702148e-01
-1.043502166867256165e-01 7.240036129951477051e-02 5.048073455691337585e-02 -6.311070173978805542e-02 6.350726634263992310e-02 1.357878446578979492e-01 3.568608462810516357e-01 -1.891483962535858154e-01 5.889017507433891296e-02 -2.012488059699535370e-02 -3.896585106849670410e-01 -1.499435305595397949e-01 -2.834661304950714111e-01 -1.292274594306945801e-01 -1.206484735012054443e-01 5.520671978592872620e-02 4.630650952458381653e-02 -7.126762717962265015e-02 -9.572911262512207031e-02 6.696341931819915771e-02 1.370353698730468750e-01 -2.462466210126876831e-01 1.589526683092117310e-01 3.587363362312316895e-01 8.456510305404663086e-02 3.556592762470245361e-01 -2.021084725856781006e-02 -2.536323070526123047e-01 -1.591845899820327759e-01 8.870387822389602661e-02 -8.109480142593383789e-02 -8.050354570150375366e-02
-2.784739732742309570e-01 1.482823789119720459e-01 -1.013997644186019897e-01 -8.413829654455184937e-02 3.295536935329437256e-01 2.256962954998016357e-01 3.485510349273681641e-01 -1.463910378515720367e-02 7.060252875089645386e-02 -2.090987414121627808e-01 -2.070641517639160156e-01 1.233506277203559875e-01 1.162157207727432251e-02 -2.015989273786544800e-01 -1.148626431822776794e-01 -1.834255903959274292e-01 -2.099768258631229401e-02 3.836247026920318604e-01 -2.782514318823814392e-02 1.248611807823181152e-01 -2.452164329588413239e-02 4.824642091989517212e-03 -4.848201200366020203e-02 -6.549469381570816040e-02 -1.866567283868789673e-01 1.337841004133224487e-01 1.279568523168563843e-01 -8.247873932123184204e-02 -2.181909978389739990e-01 2.436810135841369629e-01 -6.508000940084457397e-02 -2.215120643377304077e-01
-2.983318269252777100e-01 2.316316962242126465e-01 -2.081344276666641235e-02 1.602394878864288330e-01 3.897239863872528076e-01 -6.277375668287277222e-02 2.039867937564849854e-01 -1.236135885119438171e-01 4.246464371681213379e-02 -8.377543836832046509e-02 -2.356843948364257812e-01 1.151836067438125610e-01 -1.830254681408405304e-02 3.299219608306884766e-01 -1.195075884461402893e-01 5.791462212800979614e-02 3.359491825103759766e-01 2.452682256698608398e-01 2.281142771244049072e-01 1.438861489295959473e-01 2.218751236796379089e-02 1.244877800345420837e-01 -2.279851436614990234e-01 -8.201092481613159180e-02 5.654162727296352386e-03 1.368718035519123077e-02 -1.424809843301773071e-01 -6.379975378513336182e-02 -1.144113913178443909e-01 1.950199156999588013e-01 -6.358174234628677368e-02 -1.177153140306472778e-01
-1.769267618656158447e-01 2.010899335145950317e-01 2.169416695833206177e-01 -1.022725254297256470e-01 1.876153349876403809e-01 2.126173228025436401e-01 2.077845484018325806e-01 -8.565790206193923950e-02 -1.931391805410385132e-01 2.811086177825927734e-01 -9.086015075445175171e-02 -2.030275017023086548e-01 7.221212238073348999e-02 1.473995298147201538e-01 -4.016467332839965820e-01 5.191982164978981018e-02 -3.766361996531486511e-02 -1.701242923736572266e-01 1.163440346717834473e-01 1.963496357202529907e-01 7.921556383371353149e-02 1.183542832732200623e-01 -1.473650485277175903e-01 4.621362313628196716e-02 -1.074089482426643372e-01 2.069529145956039429e-03 4.231494665145874023e-02 -3.744294941425323486e-01 4.160868376493453979e-02 2.204006761312484741e-01 -1.525762230157852173e-01 -1.713487654924392700e-01
-2.891792654991149902e-01 5.855904147028923035e-02 1.521633565425872803e-01 1.739300787448883057e-01 7.089062780141830444e-02 7.786369323730468750e-02 2.133162766695022583e-01 -1.213547289371490479e-01 -5.080319568514823914e-02 -1.381290555000305176e-01 -5.066824555397033691e-01 8.084265142679214478e-02 -2.554285228252410889e-01 1.876065433025360107e-01 -1.293397545814514160e-01 9.683012217283248901e-02 1.273702830076217651e-01 -2.848979271948337555e-02 -3.862368687987327576e-02 1.923313736915588379e-01 -9.520974010229110718e-02 -2.057237327098846436e-01 1.267741527408361435e-02 1.263835430145263672e-01 1.736649274826049805e-01 1.879734843969345093e-01 3.542702272534370422e-02 -3.025071918964385986e-01 -1.887017786502838135e-01 2.919840067625045776e-02 1.943825483322143555e-01 -1.456388980150222778e-01
-1.174443773925304413e-02 7.351768761873245239e-02 -4.070703685283660889e-02 -2.015671432018280029e-01 7.877902686595916748e-02 6.825360655784606934e-02 1.598156541585922241e-01 8.952516317367553711e-02 -1.526955515146255493e-01 -2.084001898765563965e-01 -4.052699506282806396e-01 -9.822709253057837486e-04 1.511224955320358276e-01 3.553949594497680664e-01 -2.457427084445953369e-01 9.935607016086578369e-02 -8.930800855159759521e-02 4.705080762505531311e-02 8.086328394711017609e-03 1.514550447463989258e-01 2.273833006620407104e-01 2.695055007934570312e-01 -4.763331636786460876e-02 1.588097512722015381e-01 1.083185547031462193e-03 2.586770057678222656e-01 -2.594795525074005127e-01 -2.874429523944854736e-01 -1.885577663779258728e-02 7.921107113361358643e-02 -7.035379856824874878e-02 -2.094923853874206543e-01
-5.129583925008773804e-02 1.347955316305160522e-02 1.063226833939552307e-01 1.679936647415161133e-01 9.241159260272979736e-02 2.826974727213382721e-03 1.829511672258377075e-02 -2.005247473716735840e-01 -1.275105625391006470e-01 1.506754606962203979e-01 -2.651786208152770996e-01 -6.154378503561019897e-02 -6.462877243757247925e-02 6.062651053071022034e-02 1.677780598402023315e-01 -2.264370471239089966e-01 2.003940194845199585e-01 1.981079280376434326e-01 3.268319070339202881e-01 -3.716490417718887329e-02 3.009689450263977051e-01 1.476949360221624374e-02 -3.733430504798889160e-01 -9.799050539731979370e-02 6.970238685607910156e-02 1.357190012931823730e-01 -1.038410663604736328e-01 -2.462988942861557007e-01 -2.698541618883609772e-02 8.216921240091323853e-02 -3.252706825733184814e-01 -2.698612809181213379e-01
-1.321152448654174805e-01 2.108558416366577148e-01 1.361228618770837784e-02 -2.503190934658050537e-01 3.705761954188346863e-02 9.351582080125808716e-02 5.610346794128417969e-03 7.750605046749114990e-02 -1.201978623867034912e-01 -2.252338081598281860e-01 -1.759761422872543335e-01 -3.880859538912773132e-02 3.610107302665710449e-02 2.865706682205200195e-01 -6.099477782845497131e-02 1.660846173763275146e-01 5.939766019582748413e-02 1.336674988269805908e-01 2.519584894180297852e-01 2.491924464702606201e-01 1.628661006689071655e-01 2.518543601036071777e-01 -2.110306024551391602e-01 2.853010892868041992e-01 1.419641971588134766e-01 4.093669950962066650e-01 -1.262266486883163452e-01 -2.027029544115066528e-01 5.557811632752418518e-02 1.027278453111648560e-01 -3.822011873126029968e-02 -1.548551917076110840e-01
-4.291188418865203857e-01 1.333467513322830200e-01 -6.527473032474517822e-02 -2.480955570936203003e-01 1.630614250898361206e-01 -7.571733091026544571e-03 1.108198538422584534e-01 -3.270517587661743164e-01 -2.753645479679107666e-01 -1.089321747422218323e-01 -1.300723999738693237e-01 -2.026896327733993530e-01 -5.096226930618286133e-02 4.841387569904327393e-01 -4.945151880383491516e-02 -1.808456033468246460e-01 -4.591663181781768799e-02 -1.422362774610519409e-01 8.344304561614990234e-02 -3.152655437588691711e-02 3.224008157849311829e-02 4.047576710581779480e-02 1.686188578605651855e-01 3.097795881330966949e-02 -2.178529351949691772e-01 1.106623485684394836e-01 1.726273214444518089e-03 -1.135746166110038757e-01 -1.248447373509407043e-01 -9.940128773450851440e-03 -6.615263223648071289e-02 1.162163764238357544e-01
-3.763096332550048828e-01 1.693843491375446320e-02 8.669324964284896851e-02 2.235403954982757568e-01 -4.851096868515014648e-02 -3.130376106128096581e-03 2.719852328300476074e-01 -1.324080973863601685e-01 -9.360679984092712402e-02 4.426815360784530640e-02 -4.146485924720764160e-01 -3.663601353764533997e-02 -2.178579270839691162e-01 1.136748194694519043e-01 -1.476036608219146729e-01 6.396874785423278809e-02 1.043362170457839966e-01 1.365494541823863983e-02 -7.070483267307281494e-02 2.358661442995071411e-01 -7.414228469133377075e-02 3.322994336485862732e-02 -1.381345987319946289e-01 2.640637457370758057e-01 1.729143559932708740e-01 2.190195322036743164e-01 1.729595661163330078e-01 -3.007341623306274414e-01 -1.441988199949264526e-01 5.138925462961196899e-02 1.999486237764358521e-01 -8.792766928672790527e-02
-1.985853314399719238e-01 1.430494189262390137e-01 -1.085553243756294250e-01 -3.060876391828060150e-02 -3.854815289378166199e-02 1.009935289621353149e-01 1.621155291795730591e-01 3.285451978445053101e-02 -1.636892557144165039e-01 -3.685741126537322998e-02 -4.110033512115478516e-01 -5.492452532052993774e-02 2.209542095661163330e-01 8.791984617710113525e-02 -3.038084805011749268e-01 1.339326351881027222e-01 2.411526292562484741e-01 1.179747730493545532e-01 2.237189710140228271e-01 2.342910319566726685e-01 2.504086308181285858e-02 1.501988768577575684e-01 -2.649461328983306885e-01 6.562524288892745972e-02 -1.361180841922760010e-01 2.907290160655975342e-01 -1.755727678537368774e-01 -5.999884754419326782e-02 3.157659247517585754e-02 1.522069424390792847e-01 -2.716124653816223145e-01 1.064540892839431763e-01
-2.259400337934494019e-01 4.968950524926185608e-02 1.143827289342880249e-01 3.216435909271240234e-01 6.571139395236968994e-02 8.898041211068630219e-03 1.003456860780715942e-01 -2.853789925575256348e-01 -4.331578034907579422e-03 5.402115732431411743e-02 -2.942237854003906250e-01 -2.379475720226764679e-02 7.276181876659393311e-02 2.127227634191513062e-01 1.304047405719757080e-01 8.820209652185440063e-02 7.663339376449584961e-02 2.666762173175811768e-01 1.736557781696319580e-01 1.532899141311645508e-01 1.568659991025924683e-01 6.252663582563400269e-02 6.743287295103073120e-02 -2.224339246749877930e-01 1.173200681805610657e-01 -2.193926274776458740e-02 -2.120925784111022949e-01 -1.719585359096527100e-01 -4.000581204891204834e-01 2.402466535568237305e-01 -1.811129599809646606e-01 -1.268332004547119141e-01
-1.233550980687141418e-01 -2.544582262635231018e-02 -1.223417520523071289e-01 -3.728871420025825500e-02 3.592064976692199707e-01 2.741205692291259766e-01 2.025027722120285034e-01 -2.234991937875747681e-01 1.424394100904464722e-01 2.347927168011665344e-02 -2.096974700689315796e-01 -2.817439138889312744e-01 -1.538631319999694824e-01 -1.063979119062423706e-01 -2.275052964687347412e-01 -2.159172147512435913e-01 4.962596669793128967e-02 2.280627489089965820e-01 -6.429980695247650146e-02 2.014026194810867310e-01 -2.443790584802627563e-01 1.176301091909408569e-01 -1.513083726167678833e-01 2.051329314708709717e-01 -1.349582970142364502e-01 1.551340073347091675e-01 -6.766742467880249023e-02 -1.759547144174575806e-01 -1.653572171926498413e-01 -7.856512069702148438e-02 -2.065221667289733887e-01 -5.822741240262985229e-02
-3.647366166114807129e-01 1.687986999750137329e-01 3.366712108254432678e-02 1.078212857246398926e-01 -9.602051228284835815e-02 2.121802121400833130e-01 3.099415302276611328e-01 -1.228502690792083740e-01 -7.655540108680725098e-02 7.672418653964996338e-02 -4.387367963790893555e-01 -4.526842385530471802e-02 -1.061171963810920715e-01 -2.276767231523990631e-02 -2.110678851604461670e-01 1.700066328048706055e-01 1.021816059947013855e-01 -1.547495573759078979e-01 -2.034587413072586060e-01 1.367912143468856812e-01 -1.368633564561605453e-02 -3.511770442128181458e-02 1.232284009456634521e-01 2.242306470870971680e-01 1.161998435854911804e-01 1.318283230066299438e-01 8.696943521499633789e-02 -9.236059337854385376e-02 -3.136390745639801025e-01 2.303935736417770386e-01 4.076920822262763977e-02 -8.562912791967391968e-02
-1.944110840559005737e-01 1.614529192447662354e-01 -9.061902761459350586e-02 2.563744224607944489e-02 7.629948854446411133e-02 -1.532763838768005371e-01 1.135177537798881531e-01 1.219371706247329712e-01 -2.595695555210113525e-01 -1.454199552536010742e-01 -1.237201020121574402e-01 -7.988083362579345703e-02 -2.309972792863845825e-02 6.327960640192031860e-02 -1.553651839494705200e-01 1.820820122957229614e-01 4.012926220893859863e-01 1.286734193563461304e-01 1.508376598358154297e-01 1.210851669311523438e-01 -1.456407308578491211e-01 -1.659858077764511108e-01 9.845145046710968018e-02 4.115793853998184204e-02 -7.060439884662628174e-02 4.753449559211730957e-01 -1.952814757823944092e-01 -2.397577315568923950e-01 -8.731815218925476074e-02 2.753855288028717041e-01 -7.352766394615173340e-02 8.704626560211181641e-02
-4.176013767719268799e-01 2.106501460075378418e-01 3.703536093235015869e-02 1.838256716728210449e-01 4.858892410993576050e-02 -2.699195444583892822e-01 2.245831340551376343e-01 2.652199566364288330e-02 1.347446441650390625e-01 1.296363621950149536e-01 -2.092469781637191772e-01 -1.209627166390419006e-01 -5.384882166981697083e-02 7.076021283864974976e-02 -2.574951648712158203e-01 -2.846187055110931396e-01 -3.782571107149124146e-02 -1.558936573565006256e-02 -3.182456130161881447e-03 1.274417489767074585e-01 -9.553468227386474609e-02 -7.766240090131759644e-02 -7.936371117830276489e-02 2.913799881935119629e-01 -9.336263686418533325e-02 2.410015314817428589e-01 2.844132184982299805e-01 -1.779270917177200317e-01 1.677737757563591003e-02 1.029837504029273987e-01 -3.499017655849456787e-02 -2.353176474571228027e-01
-9.679122269153594971e-02 8.233525604009628296e-02 -2.215767046436667442e-03 -3.819574788212776184e-02 3.494355827569961548e-02 1.105736643075942993e-01 -5.307178944349288940e-02 2.354847267270088196e-02 -8.459128439426422119e-02 1.904175281524658203e-01 -4.544499516487121582e-01 1.548963487148284912e-01 1.155547276139259338e-01 1.739978641271591187e-01 -1.179016381502151489e-01 1.090006977319717407e-01 -1.504592150449752808e-01 -2.076242119073867798e-01 4.237115383148193359e-01 2.370570749044418335e-01 -4.336152598261833191e-02 1.819694042205810547e-01 -1.989948563277721405e-02 1.386581957340240479e-01 3.275688886642456055e-01 2.349933981895446777e-01 -7.037936151027679443e-02 -2.284047752618789673e-01 3.082614392042160034e-02 1.153077185153961182e-01 -1.065831035375595093e-01 -1.445257663726806641e-01
1.212461851537227631e-02 -4.529686644673347473e-02 -4.805486276745796204e-02 4.779564216732978821e-02 -3.722509369254112244e-02 8.230037987232208252e-02 -1.313092261552810669e-01 -8.831745386123657227e-02 9.767446666955947876e-02 -1.395115703344345093e-01 -3.524240851402282715e-01 -2.020179927349090576e-01 3.385247588157653809e-01 2.162256538867950439e-01 -1.523214131593704224e-01 5.935570970177650452e-02 2.828088589012622833e-03 -9.930924512445926666e-03 1.377200782299041748e-01 2.334245890378952026e-01 5.288844555616378784e-02 -5.224500223994255066e-02 -3.283127844333648682e-01 4.220812320709228516e-01 -1.747723519802093506e-01 1.665852814912796021e-01 -1.426296383142471313e-01 -1.529762148857116699e-01 -2.651179432868957520e-01 1.238930150866508484e-01 -1.283657252788543701e-01 -9.341536462306976318e-02
-3.428201079368591309e-01 3.443853557109832764e-02 2.617848813533782959e-01 1.937476247549057007e-01 -8.635908365249633789e-02 -6.406749039888381958e-02 1.382537633180618286e-01 -9.951885789632797241e-02 -9.042972326278686523e-02 -1.185674890875816345e-01 -4.926468133926391602e-01 1.612576991319656372e-01 -2.808322310447692871e-01 1.437352448701858521e-01 -1.332816779613494873e-01 1.368298754096031189e-02 1.387364510446786880e-02 8.637402206659317017e-02 -5.839265137910842896e-02 1.074314564466476440e-01 -2.436930499970912933e-02 -1.349117606878280640e-01 -9.268553555011749268e-02 2.399632632732391357e-01 1.585493087768554688e-01 1.296192258596420288e-01 6.728665437549352646e-03 -1.869917660951614380e-01 -1.767619401216506958e-01 1.176255121827125549e-01 1.385140717029571533e-01 -2.782633900642395020e-01
-2.968776226043701172e-01 2.364489436149597168e-02 5.339539423584938049e-02 2.241052538156509399e-01 1.367424279451370239e-01 1.296546123921871185e-02 -8.465908467769622803e-03 -2.573004662990570068e-01 7.301347702741622925e-02 1.411534566432237625e-02 -1.904915869235992432e-01 -1.133914440870285034e-01 -1.022232770919799805e-01 8.936034888029098511e-02 -2.635997533798217773e-01 -2.372907102108001709e-01 3.626501262187957764e-01 2.335353493690490723e-01 -2.489022910594940186e-02 -6.422331929206848145e-02 -8.829972892999649048e-02 2.303587943315505981e-01 -9.071206673979759216e-03 -9.628506749868392944e-02 -1.029166392982006073e-02 4.101991057395935059e-01 -1.016614884138107300e-01 -1.523525267839431763e-01 -1.070857718586921692e-01 1.636317223310470581e-01 -2.480366230010986328e-01 -1.072087287902832031e-01
-1.302237957715988159e-01 -2.179196476936340332e-02 1.901109516620635986e-02 -1.471745371818542480e-01 1.188672706484794617e-01 2.728575766086578369e-01 1.479659974575042725e-01 -2.817094326019287109e-01 -1.380171328783035278e-01 3.659014403820037842e-02 -2.181968390941619873e-01 -1.544722467660903931e-01 7.793922722339630127e-02 1.863977015018463135e-01 2.488886937499046326e-02 2.084186077117919922e-01 1.199070885777473450e-01 1.959841996431350708e-01 8.317763358354568481e-02 3.341899812221527100e-01 1.733433157205581665e-01 1.861011087894439697e-01 -2.399903386831283569e-01 2.093868255615234375e-01 6.627866625785827637e-02 1.427828073501586914e-01 4.457282274961471558e-02 -3.634269833564758301e-01 2.159776836633682251e-01 -3.941863402724266052e-02 -7.971804589033126831e-02 -2.075214087963104248e-01
-3.170755803585052490e-01 3.274551406502723694e-02 2.841662168502807617e-01 1.582953780889511108e-01 6.515657901763916016e-02 3.041061107069253922e-03 2.335875853896141052e-02 -2.157836109399795532e-01 -6.843359768390655518e-02 3.381960093975067139e-01 -1.079697348177433014e-02 2.950773946940898895e-02 -1.191877275705337524e-01 2.125494182109832764e-01 -2.254932522773742676e-01 -8.225958049297332764e-02 1.443779915571212769e-01 -1.652931235730648041e-02 6.087925285100936890e-02 2.730327844619750977e-01 1.326157152652740479e-01 5.880111455917358398e-02 -1.788950413465499878e-01 2.551227509975433350e-01 1.517858803272247314e-01 5.439270287752151489e-02 2.247574040666222572e-03 2.212723949924111366e-03 2.297794260084629059e-02 4.454597234725952148e-01 -2.483732700347900391e-01 3.197724465280771255e-03
-2.436815351247787476e-01 8.256220072507858276e-02 1.076279878616333008e-01 1.641865074634552002e-01 4.117370769381523132e-02 1.065631210803985596e-02 1.602263152599334717e-01 1.087389420717954636e-02 -6.730525195598602295e-02 8.140030503273010254e-02 -4.029994904994964600e-01 1.280387043952941895e-01 -2.885409891605377197e-01 1.564189791679382324e-01 -6.137602776288986206e-02 -2.051190286874771118e-02 3.327903151512145996e-02 -9.347327984869480133e-03 -2.892248146235942841e-02 1.126359105110168457e-01 -8.701538294553756714e-02 -1.153112724423408508e-01 -2.972732111811637878e-02 1.384636908769607544e-01 3.609791696071624756e-01 2.919599413871765137e-01 -2.909298427402973175e-02 -3.996590971946716309e-01 -1.793551594018936157e-01 8.856702595949172974e-03 1.275966763496398926e-01 -2.924085855484008789e-01
-3.764402866363525391e-01 -3.838033601641654968e-02 -1.372265070676803589e-01 7.876715064048767090e-02 -3.296341374516487122e-02 1.622038632631301880e-01 1.956860721111297607e-01 -3.568841889500617981e-02 1.998727172613143921e-01 1.455929279327392578e-01 -3.598703742027282715e-01 -1.228720508515834808e-02 -2.943218313157558441e-02 1.124524697661399841e-01 9.930674731731414795e-02 5.770331621170043945e-02 1.438092067837715149e-02 1.811085492372512817e-01 -2.455358952283859253e-01 1.361977010965347290e-01 -1.571426168084144592e-02 6.125802546739578247e-02 -2.376027852296829224e-01 1.172184720635414124e-01 -2.189724445343017578e-01 1.151749789714813232e-01 -9.384753555059432983e-02 -2.898357808589935303e-01 -2.571064829826354980e-01 3.712198436260223389e-01 3.873096778988838196e-02 -4.289039596915245056e-02
-2.523307502269744873e-01 2.019875198602676392e-01 1.709090918302536011e-02 1.046860739588737488e-01 -2.032478600740432739e-01 -8.328152447938919067e-02 2.137651145458221436e-01 -2.881326675415039062e-01 -8.158406615257263184e-02 -1.554883569478988647e-01 -1.926069110631942749e-01 7.393080741167068481e-02 -3.606595695018768311e-01 3.630765080451965332e-01 1.222574431449174881e-02 9.918765723705291748e-02 2.897350490093231201e-01 -2.534173987805843353e-02 -1.246945653110742569e-02 -5.947101395577192307e-03 1.255861669778823853e-01 8.944313228130340576e-02 -1.635225266218185425e-01 1.740230023860931396e-01 1.848722994327545166e-01 9.304021298885345459e-02 3.750248625874519348e-02 -3.376477658748626709e-01 -1.147781834006309509e-01 -9.853739291429519653e-02 -9.244751930236816406e-02 -8.235423266887664795e-02
-2.421585768461227417e-01 2.321405410766601562e-01 4.250640794634819031e-02 -1.322183310985565186e-01 8.914678543806076050e-02 1.868211776018142700e-01 -1.537744328379631042e-02 -3.206862807273864746e-01 1.098529063165187836e-02 1.821480691432952881e-02 -3.216084837913513184e-01 -2.026605457067489624e-01 3.485818626359105110e-03 7.774442434310913086e-02 3.442015871405601501e-02 2.845875322818756104e-01 5.103958770632743835e-02 1.856185346841812134e-01 1.422779858112335205e-01 1.126317903399467468e-01 2.257440239191055298e-01 1.263057291507720947e-01 -8.004275709390640259e-02 1.929451972246170044e-01 2.354046329855918884e-02 1.261431127786636353e-01 -1.098749111406505108e-03 -3.470104634761810303e-01 2.278240770101547241e-01 2.950858473777770996e-01 -1.801645159721374512e-01 1.449948176741600037e-02
-1.851007193326950073e-01 -3.571749106049537659e-02 2.658368945121765137e-01 -1.098719835281372070e-01 1.428370028734207153e-01 -7.513738423585891724e-02 1.116299629211425781e-01 -2.520759999752044678e-01 -5.786917358636856079e-02 -9.410403668880462646e-02 -4.151587188243865967e-01 2.143953181803226471e-02 1.273253560066223145e-01 3.827105835080146790e-02 1.631044149398803711e-01 -2.014259248971939087e-01 3.677904307842254639e-01 -7.888646423816680908e-02 5.055084079504013062e-02 2.642999589443206787e-01 -9.637687355279922485e-02 -4.375356435775756836e-02 4.185727238655090332e-02 5.097739398479461670e-03 -1.512648351490497589e-02 -5.199417844414710999e-02 -2.845422923564910889e-01 -1.523818969726562500e-01 -3.025734126567840576e-01 2.334704697132110596e-01 -1.343697309494018555e-01 -1.080828458070755005e-01
-7.683878391981124878e-02 8.767112344503402710e-02 -2.714738249778747559e-01 2.295644208788871765e-02 4.542012512683868408e-01 7.921255379915237427e-02 2.391794025897979736e-01 -1.134674847126007080e-01 3.329895436763763428e-02 -9.312370419502258301e-02 -1.663541793823242188e-01 -1.548991203308105469e-01 5.509956181049346924e-02 1.124260872602462769e-01 1.870604604482650757e-02 6.639020051807165146e-03 -2.582998871803283691e-01 1.414986997842788696e-01 2.234462946653366089e-01 3.751207590103149414e-01 -1.173186674714088440e-01 -9.105173498392105103e-02 4.897269234061241150e-02 1.613415926694869995e-01 -1.527997255325317383e-01 2.777367532253265381e-01 -6.668218225240707397e-02 -2.600131332874298096e-01 1.025781035423278809e-02 1.868360340595245361e-01 -2.455853484570980072e-02 -1.264463812112808228e-01
-2.006410509347915649e-01 1.891640722751617432e-01 -2.293357104063034058e-01 -2.431628853082656860e-01 3.277577832341194153e-02 2.556089460849761963e-01 9.932713210582733154e-02 1.417575478553771973e-01 2.388633228838443756e-02 6.833550333976745605e-02 -2.622999846935272217e-01 2.759389281272888184e-01 -4.391784220933914185e-02 2.768209278583526611e-01 8.633080124855041504e-02 -2.613299190998077393e-01 3.134294226765632629e-02 -1.454742401838302612e-01 6.628300249576568604e-02 2.239045649766921997e-01 -9.410058706998825073e-02 5.876562558114528656e-03 1.435413062572479248e-01 3.272508680820465088e-01 -4.110492765903472900e-02 2.429519742727279663e-01 -2.012271881103515625e-01 2.434754185378551483e-02 -1.055068224668502808e-01 1.911560297012329102e-01 7.560148835182189941e-02 -2.071956843137741089e-01
-6.816476583480834961e-02 4.290930181741714478e-02 6.304328143596649170e-02 1.076641231775283813e-01 6.342966109514236450e-02 6.832986325025558472e-02 4.022545740008354187e-02 -2.735752612352371216e-02 -1.053630746901035309e-02 -1.872000843286514282e-01 -4.423025548458099365e-01 2.603711485862731934e-01 9.032954275608062744e-02 1.880209445953369141e-01 -8.297096937894821167e-03 -8.668891340494155884e-02 8.404860645532608032e-02 -1.489021629095077515e-01 4.486425220966339111e-01 1.483056992292404175e-01 5.488855391740798950e-02 2.980230152606964111e-01 -1.197019293904304504e-01 -6.640617549419403076e-02 -5.750504881143569946e-02 1.880778372287750244e-01 3.374088406562805176e-01 -1.589247286319732666e-01 -7.552152127027511597e-02 1.833967715501785278e-01 3.036953974515199661e-03 -1.923654079437255859e-01
-1.686287969350814819e-01 -9.293288737535476685e-02 -4.047432914376258850e-02 1.696121096611022949e-01 -1.259058266878128052e-01 -1.064308360219001770e-02 -1.793314516544342041e-02 1.814685612916946411e-01 6.289640069007873535e-02 1.544402688741683960e-01 -3.765900433063507080e-01 -4.374040290713310242e-02 -7.804638147354125977e-02 1.324953436851501465e-01 1.040051225572824478e-02 -4.469095170497894287e-02 2.172808200120925903e-01 -4.030655324459075928e-02 2.497002631425857544e-01 2.782783210277557373e-01 2.628755867481231689e-01 -8.083537966012954712e-02 -2.965481877326965332e-01 7.559501565992832184e-03 -4.063418880105018616e-02 2.011725604534149170e-01 4.837747663259506226e-02 -3.010490834712982178e-01 -2.125958204269409180e-01 3.363097012042999268e-01 -1.826324909925460815e-01 -8.367657661437988281e-02
-1.927240639925003052e-01 1.589682400226593018e-01 -1.701937615871429443e-01 -7.226799428462982178e-02 1.195112913846969604e-01 3.953938931226730347e-02 -6.491557508707046509e-02 1.155505701899528503e-01 -2.407398968935012817e-01 3.059009835124015808e-02 -3.958089649677276611e-01 -2.089767605066299438e-01 1.840221136808395386e-01 3.954875469207763672e-01 -3.053994774818420410e-01 1.128674373030662537e-01 7.768765091896057129e-02 2.081721089780330658e-02 1.572330594062805176e-01 4.723540693521499634e-02 -9.404650330543518066e-02 4.663059487938880920e-02 -2.879499793052673340e-01 8.377113938331604004e-02 -9.349821507930755615e-02 2.989064157009124756e-01 -1.247006878256797791e-01 -1.214864477515220642e-01 -8.296366780996322632e-02 4.424711316823959351e-02 -1.793341487646102905e-01 1.034596264362335205e-01
-5.370960012078285217e-02 7.041938602924346924e-02 1.226864233613014221e-01 1.603231281042098999e-01 -7.698486000299453735e-02 -1.147448197007179260e-01 9.293786436319351196e-02 -7.412669807672500610e-02 -3.443444892764091492e-02 1.665979325771331787e-01 -2.696630656719207764e-01 -2.270348966121673584e-01 -8.320058882236480713e-02 2.360509932041168213e-01 -2.212959080934524536e-01 -1.470904499292373657e-01 3.010321641340851784e-03 -9.460459649562835693e-02 2.598839402198791504e-01 1.888458281755447388e-01 2.501279711723327637e-01 2.951109968125820160e-02 -1.651380211114883423e-01 -1.345524787902832031e-01 1.336723417043685913e-01 2.467340826988220215e-01 -1.527995169162750244e-01 -1.970437914133071899e-01 -2.045340836048126221e-01 2.534714043140411377e-01 -2.297416627407073975e-01 -3.331181704998016357e-01
-1.609039902687072754e-01 1.195748448371887207e-01 1.579386442899703979e-01 1.132074892520904541e-01 7.310909032821655273e-02 1.943264901638031006e-01 1.590257734060287476e-01 -1.179153397679328918e-01 -4.779262095689773560e-02 1.255020797252655029e-01 -5.225319266319274902e-01 -5.648084357380867004e-02 -1.589093357324600220e-01 -2.302992343902587891e-02 -1.695622503757476807e-01 1.577670425176620483e-01 1.446755081415176392e-01 -1.418830305337905884e-01 -1.704766452312469482e-01 2.164297848939895630e-01 6.071911007165908813e-02 -4.943969845771789551e-02 3.008054383099079132e-02 1.937876343727111816e-01 1.222698241472244263e-01 2.474037110805511475e-01 1.610804051160812378e-01 -3.528461754322052002e-01 -2.525274157524108887e-01 -1.067281421273946762e-02 1.126657724380493164e-01 -3.636409342288970947e-02
-2.235545217990875244e-01 3.071976900100708008e-01 1.910022087395191193e-02 7.129080593585968018e-02 1.551852524280548096e-01 6.179321557283401489e-02 9.734124876558780670e-03 1.111883670091629028e-02 -1.580026149749755859e-01 -6.840112805366516113e-02 -4.245291948318481445e-01 -2.055029422044754028e-01 1.394673343747854233e-02 3.658005297183990479e-01 4.344309866428375244e-02 -3.166937083005905151e-02 1.191610377281904221e-02 2.298963963985443115e-01 9.570851922035217285e-02 3.298330903053283691e-01 -9.024634212255477905e-02 2.770182192325592041e-01 -1.561951786279678345e-01 -2.684074081480503082e-02 -8.824044466018676758e-02 2.367010116577148438e-01 -1.374856531620025635e-01 -4.634281247854232788e-02 1.084796637296676636e-01 1.320901960134506226e-01 1.353505998849868774e-01 1.405256688594818115e-01
-1.880100965499877930e-01 1.534736454486846924e-01 2.609801292419433594e-02 1.287663877010345459e-01 2.469539269804954529e-02 3.505072593688964844e-01 2.014538198709487915e-01 -3.462754786014556885e-01 6.907925009727478027e-02 8.395904302597045898e-02 -4.442755281925201416e-01 -6.794165819883346558e-02 -1.665331721305847168e-01 6.127146258950233459e-02 -9.697572886943817139e-02 1.344392597675323486e-01 1.193257570266723633e-01 -1.971709281206130981e-01 -8.320152759552001953e-02 5.311372503638267517e-02 -4.094484448432922363e-02 -1.889957189559936523e-01 -1.234110165387392044e-02 2.696287035942077637e-01 1.716680675745010376e-01 2.749779522418975830e-01 -3.271412802860140800e-03 -2.289038002490997314e-01 -1.502415984869003296e-01 7.342240959405899048e-02 8.075448125600814819e-02 -4.489632323384284973e-02
-2.744175493717193604e-01 4.228206351399421692e-02 1.880051493644714355e-01 4.467748478055000305e-02 -6.740620732307434082e-02 2.149051725864410400e-01 2.336482107639312744e-01 -1.816605776548385620e-01 -1.672222837805747986e-02 -2.757090702652931213e-02 -4.044928848743438721e-01 -1.979465186595916748e-01 -2.988970577716827393e-01 8.269705623388290405e-02 -2.295107245445251465e-01 1.037461608648300171e-01 -2.421568613499403000e-03 -2.355577051639556885e-01 -2.458652257919311523e-01 5.474112182855606079e-02 5.574898049235343933e-02 9.744091890752315521e-03 6.176755577325820923e-02 2.396805882453918457e-01 7.166300714015960693e-02 2.722184956073760986e-01 -9.485691040754318237e-02 -1.786290854215621948e-01 -2.104747146368026733e-01 1.503697782754898071e-01 4.506777599453926086e-02 -1.063039004802703857e-01
-4.686876535415649414e-01 -1.979410946369171143e-01 1.400767862796783447e-01 -1.951551586389541626e-01 8.076297491788864136e-02 9.715971536934375763e-03 3.203563988208770752e-01 -2.016056478023529053e-01 -8.981931954622268677e-02 7.720685005187988281e-02 -1.175808161497116089e-02 -4.631263390183448792e-02 1.659195311367511749e-02 1.348706930875778198e-01 -2.261997163295745850e-01 -1.247263401746749878e-01 2.018972635269165039e-01 2.552236318588256836e-01 1.581957042217254639e-01 9.119167178869247437e-02 -1.271135658025741577e-01 1.341453343629837036e-01 -5.868760868906974792e-02 1.749998703598976135e-02 1.221798062324523926e-01 1.513484865427017212e-01 -9.312159568071365356e-02 -2.419254630804061890e-01 -3.041053414344787598e-01 -7.747998833656311035e-02 -1.323239207267761230e-01 -1.840676367282867432e-01
-1.022472456097602844e-01 1.044166088104248047e-01 1.428740322589874268e-01 1.221764683723449707e-01 2.100374251604080200e-01 -1.571387946605682373e-01 1.311803162097930908e-01 -1.681305021047592163e-01 -3.232817724347114563e-02 1.155714318156242371e-01 -1.237775757908821106e-01 -1.120973974466323853e-01 -2.328770607709884644e-02 3.618695735931396484e-01 -1.599678546190261841e-01 -1.365928947925567627e-01 -2.091158181428909302e-01 1.104797124862670898e-01 1.979758590459823608e-01 2.094139009714126587e-01 3.318952023983001709e-01 -2.006359398365020752e-02 1.831936649978160858e-02 4.906329140067100525e-02 2.147790491580963135e-01 2.520191371440887451e-01 -2.794489264488220215e-02 -1.192295476794242859e-01 -1.736384183168411255e-01 3.763157427310943604e-01 -2.318331003189086914e-01 -9.249785542488098145e-02
-7.186909765005111694e-02 1.498052924871444702e-01 -1.085404828190803528e-01 8.540212363004684448e-02 4.787160456180572510e-01 4.569167643785476685e-02 1.823098212480545044e-01 -8.606986701488494873e-02 6.264365464448928833e-02 -1.418303996324539185e-01 -2.005855441093444824e-01 -1.417137235403060913e-01 -1.436759382486343384e-01 2.416768521070480347e-01 -1.020482480525970459e-01 -5.470422282814979553e-02 -6.103030871599912643e-03 1.706098467111587524e-01 5.578164011240005493e-02 9.056807029992341995e-04 -3.045663237571716309e-01 9.600722044706344604e-02 6.766411662101745605e-02 1.419365312904119492e-02 -2.723103463649749756e-01 2.703756690025329590e-01 -1.116272583603858948e-01 -3.155264854431152344e-01 -1.511380672454833984e-01 2.365795224905014038e-01 -1.179981976747512817e-01 -1.165239736437797546e-01
-1.974719166755676270e-01 2.347406893968582153e-01 1.460643950849771500e-02 -6.935074343346059322e-04 5.164507031440734863e-02 -1.850781440734863281e-01 -1.190266087651252747e-01 -1.939506083726882935e-01 -1.083359941840171814e-01 8.438596129417419434e-02 -1.170205995440483093e-01 -9.291692823171615601e-02 -5.766189843416213989e-02 1.773352324962615967e-01 -1.140235513448715210e-01 -1.371447592973709106e-01 3.108820319175720215e-01 -6.899972259998321533e-02 3.070620298385620117e-01 1.841472536325454712e-01 -6.921503692865371704e-02 4.559098184108734131e-02 2.077550068497657776e-02 1.201369687914848328e-01 -3.298954367637634277e-01 3.464098274707794189e-01 1.190254241228103638e-01 1.010649725794792175e-01 -3.451147675514221191e-01 1.766841262578964233e-01 -8.803158253431320190e-02 -2.158522307872772217e-01
6.239185109734535217e-02 1.924458146095275879e-01 1.299513727426528931e-01 -9.493196010589599609e-02 -6.223024427890777588e-02 -7.931125164031982422e-02 1.063440740108489990e-02 -2.790052294731140137e-01 -9.623739123344421387e-02 1.883068829774856567e-01 -2.586822807788848877e-01 -2.218113988637924194e-01 1.743578612804412842e-01 2.227630317211151123e-01 -2.166347950696945190e-01 -1.468245834112167358e-01 -3.858140856027603149e-02 7.740786764770746231e-03 3.451963514089584351e-02 3.189574480056762695e-01 2.478934675455093384e-01 8.793643862009048462e-02 -1.591765135526657104e-02 8.725477755069732666e-02 8.754626661539077759e-02 3.015060126781463623e-01 7.679645786993205547e-04 -1.766753047704696655e-01 -1.146050617098808289e-01 4.174383282661437988e-01 -1.888025701045989990e-01 -3.684136644005775452e-02
-1.299437582492828369e-01 6.854301691055297852e-02 -8.350668847560882568e-02 8.344118483364582062e-03 3.568792715668678284e-02 -5.662394687533378601e-03 1.363794058561325073e-01 1.667254567146301270e-01 -3.572813421487808228e-02 1.356900781393051147e-01 -4.188854098320007324e-01 -1.243213787674903870e-01 1.836068779230117798e-01 8.034051954746246338e-02 -2.539143860340118408e-01 -1.119149029254913330e-01 1.266099605709314346e-02 -1.019546091556549072e-01 1.471045315265655518e-01 1.577865630388259888e-01 2.027822434902191162e-01 2.511925399303436279e-01 -1.197488978505134583e-01 4.671712219715118408e-02 -1.800481975078582764e-02 3.162364065647125244e-01 1.864388883113861084e-01 -3.184737563133239746e-01 -1.564398258924484253e-01 3.855675756931304932e-01 -8.758419007062911987e-02 -2.729598991572856903e-02
-1.991575807332992554e-01 1.910223066806793213e-01 7.805506139993667603e-02 -1.411068737506866455e-01 3.472791984677314758e-02 3.248206675052642822e-01 1.320172846317291260e-01 -7.665645331144332886e-02 -8.233472704887390137e-02 -1.000921577215194702e-01 -2.313184887170791626e-01 7.655211538076400757e-02 -7.948130369186401367e-02 4.907929897308349609e-02 8.066630363464355469e-02 -3.456451594829559326e-01 6.041730567812919617e-02 -4.598271846771240234e-02 1.593978554010391235e-01 4.366111475974321365e-03 -2.734955549240112305e-01 1.030628755688667297e-01 -1.404791474342346191e-01 4.001230895519256592e-01 -2.645732164382934570e-01 1.517901718616485596e-01 -2.471210509538650513e-01 -9.045674651861190796e-02 -1.250990033149719238e-01 1.992809027433395386e-01 1.629981398582458496e-01 -1.276184171438217163e-01
-1.410403400659561157e-01 2.624150216579437256e-01 1.641896218061447144e-01 -6.310722790658473969e-03 -9.964807331562042236e-02 -2.625556588172912598e-01 7.473298907279968262e-02 7.656022161245346069e-02 1.040644720196723938e-01 7.231287658214569092e-02 -1.953569054603576660e-01 -1.651339679956436157e-01 -9.156283736228942871e-02 3.117485046386718750e-01 -1.464145034551620483e-01 -2.279260754585266113e-01 6.241679936647415161e-02 1.273369882255792618e-02 2.158112674951553345e-01 3.506875634193420410e-01 7.081501185894012451e-02 -1.952580176293849945e-02 -4.217987880110740662e-02 6.246115546673536301e-03 -1.040196567773818970e-01 2.570235133171081543e-01 -2.432228922843933105e-01 -2.282433360815048218e-01 -2.119895666837692261e-01 3.007909953594207764e-01 -5.823056027293205261e-02 -1.603687703609466553e-01
-5.973003804683685303e-02 4.056404158473014832e-02 3.913663327693939209e-02 -1.744747608900070190e-01 9.949187189340591431e-02 1.111494526267051697e-01 -1.899386383593082428e-02 -3.352213501930236816e-01 -5.286037549376487732e-02 -2.129924595355987549e-01 -2.213816344738006592e-01 -2.029801756143569946e-01 9.281001985073089600e-02 3.290011882781982422e-01 -7.085729390382766724e-02 2.462348639965057373e-01 1.337943226099014282e-01 5.929974839091300964e-02 6.019233912229537964e-02 2.311183810234069824e-01 2.250929772853851318e-01 7.236759364604949951e-02 -1.847499012947082520e-01 1.807925105094909668e-01 3.780134394764900208e-02 1.134758889675140381e-01 3.116740845143795013e-03 -3.129996657371520996e-01 1.451249271631240845e-01 1.630552262067794800e-01 -1.715221256017684937e-01 -3.411994278430938721e-01
-3.299002349376678467e-01 2.658850848674774170e-01 -5.818606540560722351e-02 -1.966693252325057983e-01 7.635484449565410614e-03 -2.925674319267272949e-01 9.680017083883285522e-02 -1.186482235789299011e-01 -2.374982386827468872e-01 -1.066568940877914429e-01 -3.147010803222656250e-01 2.440522164106369019e-01 -1.367642581462860107e-01 -4.566561430692672729e-03 -1.415326148271560669e-01 8.675325661897659302e-02 3.643857836723327637e-01 1.155937984585762024e-01 2.550198696553707123e-02 2.317115105688571930e-02 3.633138164877891541e-02 -1.606545150279998779e-01 -1.784093677997589111e-03 1.769680678844451904e-01 -1.742236018180847168e-01 2.218747138977050781e-01 7.944318465888500214e-03 -1.191258206963539124e-01 -1.873566061258316040e-01 2.077789790928363800e-02 -2.474040240049362183e-01 -1.692166365683078766e-02
-2.964142262935638428e-01 -2.966765780001878738e-03 1.839823573827743530e-01 8.541324734687805176e-02 2.541528046131134033e-01 -6.283751130104064941e-02 2.437813431024551392e-01 -9.197601675987243652e-02 -1.300641447305679321e-01 6.147944182157516479e-02 -1.559266000986099243e-01 -1.684687435626983643e-01 2.131537646055221558e-01 -4.296277463436126709e-02 5.370821431279182434e-02 -1.963521093130111694e-01 2.444278150796890259e-01 -1.530867516994476318e-01 7.949265837669372559e-02 3.796153366565704346e-01 -1.581786423921585083e-01 2.852836623787879944e-02 1.467888504266738892e-01 5.638652667403221130e-02 -1.497418582439422607e-01 3.591876104474067688e-02 -2.714448273181915283e-01 -1.623273789882659912e-01 -1.386274695396423340e-01 2.560696601867675781e-01 -2.039040923118591309e-01 -1.953564286231994629e-01
-3.359479010105133057e-01 2.240822762250900269e-01 7.870005816221237183e-02 -1.235855519771575928e-01 3.405122831463813782e-02 2.297674305737018585e-02 6.191489472985267639e-02 -1.394875794649124146e-01 -2.284570783376693726e-01 2.379244416952133179e-01 6.974174641072750092e-03 -1.043282151222229004e-01 2.593313716351985931e-02 1.143180280923843384e-01 -1.967127919197082520e-01 7.379776239395141602e-02 -2.807358652353286743e-02 -2.653249204158782959e-01 1.063717007637023926e-01 3.752010762691497803e-01 1.915791481733322144e-01 8.712290227413177490e-02 -2.128603756427764893e-01 9.146973490715026855e-02 -8.202695101499557495e-02 1.496925204992294312e-01 7.010629028081893921e-02 -2.750741243362426758e-01 2.903312444686889648e-02 3.913179934024810791e-01 -5.791512876749038696e-02 -1.567651927471160889e-01
-6.911724060773849487e-02 -6.821147352457046509e-02 -1.626587212085723877e-01 1.356447041034698486e-01 1.060819104313850403e-01 1.235493496060371399e-01 -9.673090279102325439e-02 -1.170023158192634583e-01 6.299284845590591431e-02 -1.188904494047164917e-01 -1.752745807170867920e-01 1.021333560347557068e-01 9.482211619615554810e-02 4.667449295520782471e-01 -6.185645610094070435e-02 -1.547374725341796875e-01 -1.029256507754325867e-01 4.800006002187728882e-02 3.439117670059204102e-01 2.344714105129241943e-01 -7.090180367231369019e-02 1.584094315767288208e-01 -2.485046535730361938e-01 9.937024861574172974e-02 -2.726812064647674561e-01 2.397533506155014038e-01 -4.545305669307708740e-02 -2.525215744972229004e-01 4.948339847032912076e-05 -1.558869611471891403e-02 -2.325507551431655884e-01 -2.058858722448348999e-01
-4.078198969364166260e-01 1.232161596417427063e-01 6.355012208223342896e-02 9.320463240146636963e-02 -2.850373834371566772e-02 -9.132592380046844482e-02 2.212158590555191040e-01 -1.992269009351730347e-01 -1.327632665634155273e-01 -1.568533778190612793e-01 -2.107899636030197144e-01 4.170340299606323242e-02 3.039628081023693085e-02 3.438245952129364014e-01 -1.809656172990798950e-01 -4.255283474922180176e-01 1.849016100168228149e-01 6.403926759958267212e-02 -2.051960863173007965e-02 1.657223515212535858e-02 -2.439626157283782959e-01 1.040763035416603088e-01 -1.868510060012340546e-02 5.914102122187614441e-02 -3.881683200597763062e-02 2.414673715829849243e-01 -3.670918568968772888e-02 -3.454229980707168579e-02 -8.712568879127502441e-02 1.305054426193237305e-01 -2.902647554874420166e-01 4.711301624774932861e-02
-1.884696781635284424e-01 7.323151826858520508e-02 -7.123110443353652954e-02 2.915519662201404572e-02 1.102538499981164932e-02 2.462951838970184326e-01 1.500816345214843750e-01 -2.556101083755493164e-01 -2.384449690580368042e-01 2.716245651245117188e-01 -1.287537515163421631e-01 -1.207125410437583923e-01 2.018135040998458862e-01 2.487442642450332642e-01 4.056702926754951477e-02 2.401073575019836426e-01 1.540759801864624023e-01 1.454174816608428955e-01 -1.122031733393669128e-01 4.721885323524475098e-01 -7.640410959720611572e-02 -5.831645801663398743e-02 -4.562900587916374207e-02 1.057441458106040955e-01 -8.293546736240386963e-02 4.162424430251121521e-02 -1.824808269739151001e-01 -1.167807057499885559e-01 -1.605689823627471924e-01 1.919896453619003296e-01 -2.122493684291839600e-01 -1.211794465780258179e-01
-4.156268239021301270e-01 5.158713832497596741e-02 5.449836701154708862e-02 -2.063865028321743011e-02 3.161530494689941406e-01 -1.986443698406219482e-01 1.751580238342285156e-01 -2.171929925680160522e-01 -1.540873646736145020e-01 -1.151212826371192932e-01 -1.146715134382247925e-01 -1.201670765876770020e-01 1.539261490106582642e-01 1.288078725337982178e-01 -1.256916522979736328e-01 -2.233003079891204834e-01 3.494023084640502930e-01 1.989688128232955933e-01 7.346290349960327148e-02 2.196885794401168823e-01 -1.505698859691619873e-01 2.457138448953628540e-01 -1.648707687854766846e-02 9.574816375970840454e-02 -1.029842346906661987e-01 3.116050735116004944e-02 -2.029089815914630890e-02 -7.353273034095764160e-02 -1.695717871189117432e-01 5.860828980803489685e-02 -2.732450067996978760e-01 -3.654525429010391235e-02
-4.723139405250549316e-01 3.731517195701599121e-01 7.299654930830001831e-02 -1.846590638160705566e-01 1.240333095192909241e-01 2.087112069129943848e-01 -1.187817901372909546e-01 4.501328617334365845e-02 1.870222687721252441e-01 -7.022318243980407715e-02 -1.779271662235260010e-01 -1.005330830812454224e-01 -2.127493321895599365e-01 1.684153825044631958e-02 -1.611693501472473145e-01 -3.025363087654113770e-01 1.716494858264923096e-01 2.616070769727230072e-02 2.563942968845367432e-01 2.171191871166229248e-01 1.983936876058578491e-01 -8.602112531661987305e-02 -6.519883126020431519e-02 -7.770071388222277164e-04 1.136745363473892212e-01 -1.422833502292633057e-01 3.983559459447860718e-02 -3.337252140045166016e-02 -1.211539059877395630e-01 7.071057800203561783e-03 -1.552362591028213501e-01 -9.856569766998291016e-02
-2.129742503166198730e-01 2.155483216047286987e-01 4.555280506610870361e-02 -2.889386713504791260e-01 1.990216970443725586e-01 4.198795557022094727e-02 2.857923693954944611e-02 -1.211241036653518677e-01 -1.763470619916915894e-01 3.599732816219329834e-01 -2.040919512510299683e-01 -7.306347787380218506e-02 -1.141059026122093201e-01 1.984432637691497803e-01 -2.688717544078826904e-01 -1.342479884624481201e-01 2.732342481613159180e-01 2.105302922427654266e-02 -4.876138642430305481e-02 2.298312187194824219e-01 -2.397797070443630219e-02 -5.083842575550079346e-02 -2.070293575525283813e-01 1.573769748210906982e-01 1.575574651360511780e-02 -8.559692651033401489e-02 -1.194457113742828369e-01 7.330816984176635742e-02 8.271132409572601318e-02 2.187722921371459961e-01 -2.896022200584411621e-01 -2.202219814062118530e-01
-4.420976936817169189e-01 1.176893040537834167e-01 -8.766632527112960815e-03 1.900947690010070801e-01 -2.747206948697566986e-03 6.107106059789657593e-02 1.408888548612594604e-01 -2.812948524951934814e-01 -2.566802874207496643e-02 6.845544278621673584e-02 -1.875676214694976807e-02 -1.025149524211883545e-01 -1.868119090795516968e-01 1.147441938519477844e-01 -2.581033706665039062e-01 -1.574131250381469727e-01 3.046783804893493652e-01 2.531957924365997314e-01 -7.832227647304534912e-02 4.408494755625724792e-02 -8.837940543889999390e-02 1.455015540122985840e-01 1.186874434351921082e-01 -1.253742724657058716e-01 2.655532583594322205e-02 3.165815770626068115e-01 -2.534036152064800262e-02 -1.851390749216079712e-01 -2.398899644613265991e-01 1.317692697048187256e-01 -1.404363960027694702e-01 -2.045058906078338623e-01
-2.199419587850570679e-01 1.172638386487960815e-01 3.739279508590698242e-02 -8.334473520517349243e-02 5.146186426281929016e-02 1.650829613208770752e-02 3.701089918613433838e-01 -8.278624713420867920e-02 2.722111530601978302e-02 1.668772250413894653e-01 -3.157966136932373047e-01 -1.785312592983245850e-01 -6.559497211128473282e-03 -4.587357118725776672e-02 5.148500576615333557e-02 -3.957117348909378052e-02 6.703906692564487457e-03 -1.700380146503448486e-01 -2.583775818347930908e-01 1.289128661155700684e-01 3.744910657405853271e-02 -8.892696350812911987e-02 7.923153787851333618e-02 2.583762705326080322e-01 -7.998197525739669800e-02 4.421297609806060791e-01 -6.671041995286941528e-02 -1.856229752302169800e-01 -2.565877437591552734e-01 3.302602171897888184e-01 1.041456684470176697e-02 7.576165348291397095e-02
-2.094695866107940674e-01 1.285460144281387329e-01 6.824462860822677612e-02 1.105327606201171875e-01 -5.061536282300949097e-02 1.662184894084930420e-01 2.912646532058715820e-01 -2.424639016389846802e-01 -1.138084828853607178e-01 1.306449621915817261e-01 -4.499876201152801514e-01 -6.962205469608306885e-02 -1.528458446264266968e-01 -3.294325247406959534e-02 -1.104749217629432678e-01 5.205496773123741150e-02 1.032320037484169006e-01 -1.746736317873001099e-01 -1.017624512314796448e-01 1.977148503065109253e-01 -9.685133397579193115e-02 -1.702206432819366455e-01 -3.843055665493011475e-02 2.199993133544921875e-01 7.544927299022674561e-02 3.648967146873474121e-01 1.202980354428291321e-01 -2.775628566741943359e-01 -8.169697225093841553e-02 4.409442096948623657e-02 9.321145713329315186e-02 -2.137352526187896729e-01
-2.857430465519428253e-02 1.363338828086853027e-01 2.251742780208587646e-01 -2.759990748018026352e-03 5.409211292862892151e-02 -2.126475870609283447e-01 5.045057088136672974e-02 1.225252524018287659e-01 -6.213428080081939697e-02 2.293360047042369843e-02 -1.757458299398422241e-01 1.368614584207534790e-01 2.621318958699703217e-02 1.905263215303421021e-01 -2.554183602333068848e-01 5.352314189076423645e-02 -2.738531865179538727e-02 2.544550597667694092e-01 1.650539189577102661e-01 3.890126645565032959e-01 1.821006238460540771e-01 1.146447435021400452e-01 1.593462675809860229e-01 7.541007548570632935e-02 -4.879688099026679993e-02 2.825353741645812988e-01 -2.913206443190574646e-02 -1.991074383258819580e-01 -1.550325751304626465e-01 3.726283609867095947e-01 -1.805173456668853760e-01 -2.558545470237731934e-01
-1.281374841928482056e-01 8.040377497673034668e-02 2.004048079252243042e-01 -1.704726368188858032e-01 5.062184110283851624e-02 -2.884419076144695282e-02 2.107585966587066650e-01 -1.304496228694915771e-01 2.603623457252979279e-02 4.379409551620483398e-02 -2.714932262897491455e-01 -1.229952555149793625e-02 -5.280026048421859741e-02 1.737644225358963013e-01 5.460751429200172424e-02 -2.625142037868499756e-01 2.036970704793930054e-01 8.233062922954559326e-02 -3.935593366622924805e-01 2.263828068971633911e-01 4.259089939296245575e-03 8.181942254304885864e-02 2.001999877393245697e-02 2.006010264158248901e-01 -2.070485651493072510e-01 2.525082826614379883e-01 -3.696289658546447754e-02 -2.070774286985397339e-01 -3.332686126232147217e-01 2.774710655212402344e-01 4.512134939432144165e-02 -1.378216743469238281e-01
-3.674800395965576172e-01 2.880608141422271729e-01 -7.745324820280075073e-02 -9.323750436305999756e-02 1.232604682445526123e-01 2.401352822780609131e-01 -1.790916621685028076e-01 1.928162723779678345e-01 5.281713604927062988e-02 -1.695302501320838928e-02 -1.601518094539642334e-01 1.462226212024688721e-01 2.058925777673721313e-01 1.625075340270996094e-01 -5.518321320414543152e-02 -8.685244247317314148e-03 -2.028148919343948364e-01 8.149631321430206299e-02 -7.286820560693740845e-02 2.645173072814941406e-01 -9.811524301767349243e-02 1.629338115453720093e-01 4.572965577244758606e-02 2.222255766391754150e-01 8.459144085645675659e-02 8.939507603645324707e-02 -2.426457852125167847e-01 -2.425939738750457764e-01 -2.920831441879272461e-01 -1.655265092849731445e-01 6.015410274267196655e-02 -2.079403698444366455e-01
-2.772262990474700928e-01 1.609826982021331787e-01 8.311145752668380737e-02 -8.708899468183517456e-02 -4.881860688328742981e-03 9.702353924512863159e-02 4.119422435760498047e-01 4.769811779260635376e-02 -3.992584645748138428e-01 1.335356235504150391e-01 -1.577705144882202148e-01 6.538620591163635254e-02 -1.385947465896606445e-01 2.130044251680374146e-01 -2.043808400630950928e-01 -1.672100871801376343e-01 2.485091537237167358e-01 1.487096846103668213e-01 1.254284083843231201e-01 1.791809499263763428e-01 1.449800729751586914e-01 1.743973419070243835e-02 -2.640064656734466553e-01 -1.388866901397705078e-01 1.304722726345062256e-01 3.410524129867553711e-02 -1.037411764264106750e-02 1.293244957923889160e-01 -2.466996908187866211e-01 1.089148148894309998e-01 -7.954265177249908447e-02 -6.724839657545089722e-02
-3.913643658161163330e-01 6.573355197906494141e-02 1.789037138223648071e-01 1.527027487754821777e-01 -8.025899529457092285e-03 1.810670085251331329e-02 9.335727989673614502e-02 -1.080032903701066971e-02 -1.549576073884963989e-01 2.290783450007438660e-03 -3.963413238525390625e-01 1.937729567289352417e-01 -2.833701074123382568e-01 9.779816120862960815e-02 -1.022390276193618774e-01 6.582880020141601562e-02 4.910887032747268677e-02 3.598625957965850830e-02 -5.373992770910263062e-02 1.298923343420028687e-01 -4.409511387348175049e-02 -7.772524654865264893e-02 -1.525555849075317383e-01 1.902694106101989746e-01 3.070836067199707031e-01 2.428604364395141602e-01 4.662778228521347046e-02 -2.041772305965423584e-01 -2.124084532260894775e-01 4.256463050842285156e-02 1.960606127977371216e-01 -2.849952280521392822e-01
-3.550505936145782471e-01 -2.443208545446395874e-02 2.334963977336883545e-01 9.267608821392059326e-02 8.373168855905532837e-02 -4.523319378495216370e-02 1.445199102163314819e-01 -4.502653330564498901e-02 5.672888830304145813e-03 -6.679100543260574341e-02 -4.087468385696411133e-01 3.980911150574684143e-02 -2.448359727859497070e-01 6.242208927869796753e-02 -1.305257678031921387e-01 5.335080251097679138e-02 3.240166977047920227e-02 3.838190436363220215e-02 -3.718668222427368164e-02 1.032567694783210754e-01 -1.446991860866546631e-01 -5.311631038784980774e-02 -5.390023812651634216e-02 2.605242729187011719e-01 2.998835742473602295e-01 2.313942164182662964e-01 1.424807906150817871e-01 -3.328164517879486084e-01 -1.791978627443313599e-01 8.981094509363174438e-02 1.184585615992546082e-01 -2.890144884586334229e-01
-2.063126713037490845e-01 -6.360023468732833862e-02 1.482121348381042480e-01 3.303726613521575928e-01 9.492518007755279541e-02 1.901422627270221710e-02 2.903466224670410156e-01 1.986315287649631500e-02 -1.567431241273880005e-01 -2.491638995707035065e-02 -3.120947778224945068e-01 -4.935976490378379822e-02 -1.212625131011009216e-01 6.870751082897186279e-02 -2.956519089639186859e-02 -5.617000162601470947e-02 6.248661503195762634e-02 -1.281467974185943604e-01 1.276094466447830200e-01 2.215231060981750488e-01 7.214251905679702759e-03 1.343272179365158081e-01 4.188691824674606323e-02 1.897912174463272095e-01 3.277803361415863037e-01 1.628167033195495605e-01 7.413696497678756714e-02 -1.545270085334777832e-01 -4.270119071006774902e-01 -3.928668424487113953e-02 1.222508922219276428e-01 -2.757169604301452637e-01
-1.900582611560821533e-01 2.843048870563507080e-01 -2.250410318374633789e-01 2.474875003099441528e-01 3.064548075199127197e-01 -1.312459632754325867e-02 2.458406426012516022e-02 -1.513186246156692505e-01 -2.497040629386901855e-01 -8.398295938968658447e-02 -3.258178383111953735e-02 5.382175371050834656e-02 5.532080773264169693e-03 3.723327815532684326e-01 -1.418505460023880005e-01 -4.299786873161792755e-03 6.950856000185012817e-02 2.404756695032119751e-01 2.320971637964248657e-01 2.478043287992477417e-01 1.553923189640045166e-01 1.796892285346984863e-01 1.864508539438247681e-02 9.519103914499282837e-02 -8.443980664014816284e-02 1.639136373996734619e-01 -1.923081874847412109e-01 -1.481508165597915649e-01 -1.328665465116500854e-01 2.455583065748214722e-01 -4.506260156631469727e-02 6.861934810876846313e-02
-2.900250852108001709e-01 -7.841593027114868164e-02 1.371503323316574097e-01 -2.847040258347988129e-02 2.906938493251800537e-01 -1.016797274351119995e-01 3.020314872264862061e-01 -1.282853186130523682e-01 -1.394016891717910767e-01 8.427784591913223267e-02 -1.016103327274322510e-01 -5.349634587764739990e-02 1.657906919717788696e-01 6.612425297498703003e-02 -2.165998965501785278e-01 -3.655812442302703857e-01 2.267025113105773926e-01 -9.442120790481567383e-02 -2.040659449994564056e-02 5.654292926192283630e-02 -7.673392444849014282e-02 -2.296598814427852631e-02 -1.839403659105300903e-01 1.311151497066020966e-02 1.098020449280738831e-01 7.805296033620834351e-02 -8.001062273979187012e-02 -2.746552228927612305e-01 -4.032129049301147461e-01 1.392108500003814697e-01 -2.168295383453369141e-01 -4.628077521920204163e-02
-1.676699370145797729e-01 3.438388705253601074e-01 1.330676972866058350e-01 7.636097818613052368e-02 1.031904891133308411e-01 1.739837229251861572e-01 5.466056615114212036e-02 -1.108135730028152466e-01 7.332848384976387024e-03 -3.403359279036521912e-02 -6.057826802134513855e-02 -1.496164053678512573e-01 2.555738091468811035e-01 1.328100264072418213e-01 -1.238385736942291260e-01 -2.701334953308105469e-01 -4.429246112704277039e-02 1.455845236778259277e-01 3.112674355506896973e-01 2.181329764425754547e-02 1.269128769636154175e-01 -3.450340032577514648e-01 1.344248801469802856e-01 2.289366908371448517e-02 -1.031151339411735535e-01 6.948818266391754150e-02 3.444667160511016846e-02 -4.114911258220672607e-01 -1.886517256498336792e-01 2.777392566204071045e-01 4.899939522147178650e-02 -5.876570008695125580e-03
-1.339771151542663574e-01 1.990143209695816040e-01 -1.952358707785606384e-02 -1.048634275794029236e-01 -3.508431464433670044e-02 2.571610808372497559e-01 9.388554841279983521e-02 8.223928511142730713e-02 5.441550537943840027e-02 -3.014080412685871124e-02 -3.589118719100952148e-01 3.405358493328094482e-01 -4.817916546016931534e-03 2.619431912899017334e-01 -8.734200149774551392e-02 -1.426703035831451416e-01 -7.107399404048919678e-02 -1.371475607156753540e-01 1.483782660216093063e-02 1.071738228201866150e-01 -1.986232846975326538e-01 -8.553922176361083984e-02 1.099301800131797791e-01 2.110632061958312988e-01 -1.971666067838668823e-01 9.887821227312088013e-02 -2.109107822179794312e-01 -1.509466618299484253e-01 -7.375973463058471680e-02 2.997458875179290771e-01 -1.361174322664737701e-02 -3.905016779899597168e-01
-2.118517458438873291e-01 2.277090847492218018e-01 5.584562662988901138e-03 1.537529379129409790e-01 -1.382525563240051270e-01 -3.179933726787567139e-01 7.026588171720504761e-02 -3.389743715524673462e-02 -2.041012793779373169e-02 1.286596357822418213e-01 -4.511400163173675537e-01 7.655690610408782959e-02 2.023491859436035156e-01 -8.140245079994201660e-02 -1.873092502355575562e-01 1.172009203583002090e-02 -7.865396887063980103e-02 3.804539889097213745e-02 -6.824032962322235107e-02 3.133927583694458008e-01 6.342917680740356445e-02 -5.136473104357719421e-02 -1.069867983460426331e-01 2.124755084514617920e-01 -3.612951189279556274e-02 3.119597136974334717e-01 1.833514571189880371e-01 -2.030841112136840820e-01 -7.089598476886749268e-02 2.807221608236432076e-03 -2.611893117427825928e-01 -1.537080258131027222e-01
1.366125196218490601e-01 1.788504123687744141e-01 4.294825717806816101e-02 -1.537391245365142822e-01 2.880365215241909027e-02 -2.560599707067012787e-02 1.743915528059005737e-01 7.020101882517337799e-03 -1.283169090747833252e-01 3.101476728916168213e-01 -1.992518752813339233e-01 3.381307050585746765e-02 -1.932705640792846680e-01 2.823639810085296631e-01 -2.312484681606292725e-01 -2.186376228928565979e-02 -6.068929284811019897e-02 2.077518105506896973e-01 1.401005685329437256e-01 3.401288092136383057e-01 6.546107679605484009e-02 1.315715461969375610e-01 6.972832232713699341e-02 4.567403346300125122e-02 3.086061403155326843e-02 3.369455933570861816e-01 3.880225121974945068e-02 -2.635897696018218994e-01 -2.472365349531173706e-01 2.796454131603240967e-01 -7.391737401485443115e-02 -1.625382900238037109e-01
-2.021637111902236938e-01 5.889730900526046753e-02 -1.890228874981403351e-02 -1.445710211992263794e-01 5.400773137807846069e-03 1.117461919784545898e-01 1.793389171361923218e-01 -7.454280555248260498e-02 -1.263390928506851196e-01 -2.519578635692596436e-01 -2.911690175533294678e-01 -9.251884371042251587e-02 1.239000186324119568e-01 2.785041034221649170e-01 -5.975051596760749817e-02 2.380348145961761475e-01 -4.463283717632293701e-02 1.536949127912521362e-01 2.357807308435440063e-01 1.925958842039108276e-01 -4.070160444825887680e-03 2.843860387802124023e-01 -1.793652921915054321e-01 2.809128761291503906e-01 2.946426272392272949e-01 1.631377041339874268e-01 -8.591426163911819458e-02 -2.490543574094772339e-01 1.070989742875099182e-01 2.085454761981964111e-01 -2.887932769954204559e-02 -9.658579528331756592e-02
-3.006699085235595703e-01 1.335530430078506470e-01 6.148441135883331299e-02 1.209208071231842041e-01 -7.422098424285650253e-03 -9.658835083246231079e-02 2.932615280151367188e-01 -1.049829572439193726e-01 -6.168397888541221619e-02 -7.774435728788375854e-02 -1.989242434501647949e-01 3.691585734486579895e-02 -2.756281793117523193e-01 2.065406590700149536e-01 -1.068487539887428284e-01 -5.476022884249687195e-02 9.530121833086013794e-02 -1.788940839469432831e-02 -9.584098309278488159e-02 4.595982283353805542e-02 -1.049151122570037842e-01 -1.420427411794662476e-01 -1.885247528553009033e-01 1.682573556900024414e-01 8.332703262567520142e-02 3.832932114601135254e-01 -1.679839217104017735e-03 -4.152088761329650879e-01 -1.878781169652938843e-01 -1.109449118375778198e-01 1.080072894692420959e-01 -2.861054837703704834e-01
-3.788692653179168701e-01 1.012641116976737976e-01 3.757197260856628418e-01 7.870268821716308594e-02 1.189120858907699585e-01 1.224019471555948257e-02 -1.324407905340194702e-01 -2.826576232910156250e-01 2.025076374411582947e-02 1.443707644939422607e-01 -1.277593076229095459e-01 3.698798269033432007e-02 2.625650539994239807e-02 1.145049557089805603e-01 1.370773166418075562e-01 -1.048832088708877563e-01 6.836980581283569336e-02 2.098225504159927368e-01 -2.059224694967269897e-01 1.309551447629928589e-01 -1.314015090465545654e-01 6.437448412179946899e-02 -6.065354123711585999e-02 1.642836630344390869e-01 -2.233109027147293091e-01 2.319517731666564941e-01 -2.918523252010345459e-01 2.803902514278888702e-02 -2.528072297573089600e-01 1.383810639381408691e-01 -2.352409064769744873e-01 -1.273553073406219482e-01
-1.002150028944015503e-01 3.502215072512626648e-02 1.198343113064765930e-01 1.391125619411468506e-01 1.147011518478393555e-01 1.882204860448837280e-01 2.322226166725158691e-01 -1.519643664360046387e-01 1.807079762220382690e-01 1.513954401016235352e-01 -2.437239736318588257e-01 -3.356847763061523438e-01 7.004022598266601562e-02 2.757437229156494141e-01 4.077390208840370178e-02 8.137381635606288910e-03 -8.169897645711898804e-02 1.388306021690368652e-01 2.490209192037582397e-01 2.061854861676692963e-02 2.475575655698776245e-01 1.196253895759582520e-01 -2.720966935157775879e-01 1.956559270620346069e-01 1.417859643697738647e-01 1.259712576866149902e-01 -2.178160846233367920e-01 -2.799315750598907471e-01 6.278865039348602295e-02 5.460217222571372986e-02 -2.311877012252807617e-01 -1.436536908149719238e-01
-7.352533191442489624e-02 5.101415142416954041e-02 1.330034285783767700e-01 1.587335169315338135e-01 2.001847773790359497e-01 1.146160159260034561e-02 1.612011492252349854e-01 -2.072452157735824585e-01 -1.225022524595260620e-01 -2.252611666917800903e-01 -2.373975962400436401e-01 -6.847447156906127930e-02 4.864690825343132019e-02 1.899219751358032227e-01 3.902900218963623047e-02 -5.664661899209022522e-02 -1.367948055267333984e-01 8.417830616235733032e-02 3.631410300731658936e-01 2.976399660110473633e-01 2.498059719800949097e-01 -1.785630136728286743e-01 5.147514119744300842e-02 -1.610355228185653687e-01 1.156859397888183594e-01 4.059021174907684326e-01 -4.387309774756431580e-02 -1.112346872687339783e-01 -2.984024286270141602e-01 -2.408859692513942719e-02 -1.019535213708877563e-01 -9.172190725803375244e-02
-9.106272459030151367e-02 -4.685853421688079834e-02 -2.190799564123153687e-01 1.576063185930252075e-01 -4.392631351947784424e-02 3.020372986793518066e-01 -1.152384504675865173e-01 -5.883617326617240906e-02 1.002470627427101135e-01 -1.114133000373840332e-01 -2.770789265632629395e-01 1.201396435499191284e-01 -5.215651541948318481e-02 1.771550159901380539e-03 -2.790177762508392334e-01 -2.375200092792510986e-01 -8.897449821233749390e-02 -1.045836787670850754e-02 2.205184400081634521e-01 3.298936486244201660e-01 -9.734792262315750122e-02 9.004983305931091309e-02 -5.344564095139503479e-02 2.111781388521194458e-01 -2.383130602538585663e-02 1.828966587781906128e-01 -1.496892720460891724e-01 -2.152983844280242920e-01 -1.588408201932907104e-01 2.358839809894561768e-01 4.863524064421653748e-02 -3.736050426959991455e-01
-2.631148695945739746e-01 -4.350606724619865417e-02 2.138485759496688843e-01 6.486651301383972168e-02 -1.032464951276779175e-01 1.783651411533355713e-01 9.854120016098022461e-02 -3.583272993564605713e-01 5.217743292450904846e-02 6.209428235888481140e-02 -3.046343028545379639e-01 -9.249477833509445190e-02 -1.122812405228614807e-01 2.052803486585617065e-01 -8.375383913516998291e-02 -1.496195644140243530e-01 4.661210477352142334e-01 2.457440346479415894e-01 5.547914654016494751e-02 -5.645757168531417847e-02 -1.048949658870697021e-01 2.356909215450286865e-02 4.459250345826148987e-02 -9.549154341220855713e-02 1.158187761902809143e-01 8.495033532381057739e-02 -1.734746396541595459e-01 -2.168807685375213623e-01 -2.557243704795837402e-01 -4.308773949742317200e-02 -1.432245224714279175e-01 -1.189824566245079041e-01
-4.590317606925964355e-02 2.013281583786010742e-01 9.617709368467330933e-02 9.985947608947753906e-02 1.063142269849777222e-01 -1.254249811172485352e-01 1.008987799286842346e-01 -3.120567798614501953e-01 -8.901832997798919678e-02 -1.202405616641044617e-01 -3.855122625827789307e-01 -1.902914196252822876e-01 -5.872749164700508118e-02 2.130076289176940918e-01 -4.523679986596107483e-02 -1.172721311450004578e-01 -4.199565201997756958e-02 1.303221005946397781e-02 2.102132588624954224e-01 2.518108785152435303e-01 2.593263387680053711e-01 -2.745279967784881592e-01 6.343650165945291519e-03 -1.683509051799774170e-01 1.338452994823455811e-01 2.790680229663848877e-01 -2.570603787899017334e-01 3.981436043977737427e-02 -1.592093557119369507e-01 8.899424225091934204e-02 -1.734977364540100098e-01 -1.560553610324859619e-01
-3.101119697093963623e-01 2.638480812311172485e-02 2.016683369874954224e-01 -4.311490058898925781e-02 2.138944268226623535e-01 -9.062393009662628174e-02 2.795539498329162598e-01 -1.693127751350402832e-01 1.798660866916179657e-02 3.001591749489307404e-02 -2.126441746950149536e-01 -1.158449426293373108e-01 2.154505997896194458e-01 1.353657692670822144e-01 -1.732084155082702637e-01 -2.946215271949768066e-01 2.930227816104888916e-01 -5.355431139469146729e-02 -1.382912248373031616e-01 9.325845539569854736e-02 -1.340241134166717529e-01 -4.469270631670951843e-02 -1.493097543716430664e-01 3.229416161775588989e-02 2.928249165415763855e-02 8.574142307043075562e-02 -1.148692294955253601e-01 -1.974925696849822998e-01 -4.094650149345397949e-01 1.210636273026466370e-01 -2.297456264495849609e-01 -5.531880632042884827e-02
-2.517604529857635498e-01 1.855604648590087891e-01 8.888610452413558960e-02 1.890773922204971313e-01 -5.974834412336349487e-02 5.114822648465633392e-03 2.407115139067173004e-02 6.148374080657958984e-02 1.014046091586351395e-02 2.794702053070068359e-01 -1.764967441558837891e-01 -2.187006771564483643e-01 -5.187578871846199036e-02 2.496976554393768311e-01 -1.641597002744674683e-01 -7.986568659543991089e-02 -5.647552199661731720e-03 2.988407611846923828e-01 1.830184645950794220e-02 1.994007378816604614e-01 3.482941687107086182e-01 9.289828687906265259e-02 -2.245906293392181396e-01 -4.277397412806749344e-03 1.480168104171752930e-01 1.311230510473251343e-01 -3.040633201599121094e-01 -3.287903591990470886e-02 -3.092906177043914795e-01 1.796502619981765747e-01 -7.114633917808532715e-02 -1.398456990718841553e-01
-3.927009105682373047e-01 -1.072703972458839417e-01 9.903912991285324097e-02 1.486173570156097412e-01 -1.633646637201309204e-01 6.692466884851455688e-02 3.957040309906005859e-01 -3.988865297287702560e-03 -2.420318871736526489e-01 -1.083206832408905029e-01 -3.533889055252075195e-01 -1.818379461765289307e-01 -2.047452181577682495e-01 1.436554491519927979e-01 -1.179354935884475708e-01 4.742562398314476013e-02 9.461887180805206299e-02 3.086822852492332458e-02 9.425091557204723358e-03 1.699886471033096313e-01 -3.542576730251312256e-02 -2.927003987133502960e-02 1.789204329252243042e-01 9.668376296758651733e-03 1.198212653398513794e-01 2.235399931669235229e-01 1.567225530743598938e-02 -3.018956184387207031e-01 -1.594119966030120850e-01 -1.080223023891448975e-01 9.914189577102661133e-02 -1.786319464445114136e-01
-9.827456623315811157e-02 -1.184466704726219177e-01 2.229058295488357544e-01 -1.022141501307487488e-01 1.360996067523956299e-01 2.425457239151000977e-01 1.327187269926071167e-01 -9.839249402284622192e-02 -2.016903311014175415e-01 -2.283194474875926971e-02 -2.397505342960357666e-01 7.811553031206130981e-02 -1.764460504055023193e-01 2.454391121864318848e-01 7.492835074663162231e-02 -3.398861587047576904e-01 7.454574108123779297e-02 1.291220486164093018e-01 -3.166989684104919434e-01 1.676859259605407715e-01 -2.135652899742126465e-01 1.800401657819747925e-01 1.555879116058349609e-01 1.694860756397247314e-01 -4.890579730272293091e-03 1.865496933460235596e-01 -2.319520860910415649e-01 -1.658581346273422241e-01 -9.990441799163818359e-02 6.660232692956924438e-02 -2.610600087791681290e-03 -2.864872515201568604e-01
-2.806107997894287109e-01 8.980239927768707275e-02 1.259007900953292847e-01 1.533710509538650513e-01 -2.761015668511390686e-02 -5.316495522856712341e-02 6.812345236539840698e-02 -9.516317397356033325e-02 -1.481985598802566528e-01 1.188458409160375595e-03 -4.194341897964477539e-01 1.092344820499420166e-01 -2.859312593936920166e-01 2.454019635915756226e-01 2.097174525260925293e-02 -4.883053526282310486e-02 4.679938778281211853e-02 -4.879447817802429199e-02 -7.490368187427520752e-02 1.070355549454689026e-01 -8.007595688104629517e-02 -1.816566586494445801e-01 -9.361062198877334595e-02 7.095371186733245850e-02 2.470078468322753906e-01 3.390095829963684082e-01 -6.071150675415992737e-02 -3.321695923805236816e-01 -3.790874779224395752e-02 2.004548441618680954e-03 2.057026326656341553e-01 -3.055240511894226074e-01
-2.856784760951995850e-01 -2.601269446313381195e-02 2.071615010499954224e-01 -1.976969391107559204e-01 2.041506767272949219e-01 -1.346620917320251465e-01 3.600858151912689209e-01 -1.305533498525619507e-01 -3.123115561902523041e-02 7.236445788294076920e-03 2.042102441191673279e-02 -3.397442027926445007e-02 2.034165263175964355e-01 2.384407520294189453e-01 -2.868127226829528809e-01 -2.130469977855682373e-01 1.609629541635513306e-01 1.482325792312622070e-01 1.651771180331707001e-02 -3.712109476327896118e-02 -7.834317535161972046e-02 5.040915310382843018e-02 -1.017518341541290283e-01 1.456408053636550903e-01 5.840113013982772827e-02 1.121877878904342651e-01 -6.705962121486663818e-02 -1.825560927391052246e-01 -3.611391186714172363e-01 2.315284162759780884e-01 -2.397725433111190796e-01 -1.248901709914207458e-01
-2.073961943387985229e-01 1.422494351863861084e-01 3.273327052593231201e-01 -3.035473823547363281e-02 4.503265023231506348e-02 -2.886870205402374268e-01 2.898608446121215820e-01 -2.620600759983062744e-01 -9.348951280117034912e-02 1.303623337298631668e-02 -1.710688024759292603e-01 -1.382606029510498047e-01 -1.948958337306976318e-01 1.665771454572677612e-01 -1.650183945894241333e-01 -1.665914058685302734e-01 1.197354421019554138e-01 2.145594507455825806e-01 1.697227358818054199e-02 1.225025355815887451e-01 1.235079988837242126e-01 8.986618369817733765e-02 -1.297289729118347168e-01 -4.812347888946533203e-02 2.434516325592994690e-02 7.688812166452407837e-02 -1.165294200181961060e-01 4.410183057188987732e-02 -1.403502374887466431e-01 2.804050445556640625e-01 -2.105295509099960327e-01 -3.602704405784606934e-01
-6.450824439525604248e-02 -2.744398824870586395e-02 -4.638384282588958740e-02 -2.880555018782615662e-02 -6.331481970846652985e-03 -6.803812831640243530e-02 1.893871575593948364e-01 -2.106267511844635010e-01 1.021546870470046997e-01 2.140478789806365967e-01 -5.200688242912292480e-01 -1.298881918191909790e-01 1.533612906932830811e-01 1.296624839305877686e-01 -1.275200545787811279e-01 -7.250807434320449829e-02 -1.181096881628036499e-01 1.225729137659072876e-01 5.143215879797935486e-02 2.846854925155639648e-01 1.461370438337326050e-01 4.547950252890586853e-02 1.300636027008295059e-02 1.086418330669403076e-01 -1.207943335175514221e-01 2.598980963230133057e-01 4.398996829986572266e-01 -7.765526324510574341e-02 -1.415803581476211548e-01 -3.295058012008666992e-02 -2.132151871919631958e-01 -7.365375757217407227e-02
1.743521541357040405e-01 9.383709728717803955e-02 -2.534228563308715820e-01 1.511627528816461563e-02 2.612435519695281982e-01 7.899146527051925659e-03 1.629352867603302002e-01 -2.173302918672561646e-01 -5.819168314337730408e-02 -9.108429402112960815e-02 -4.012360274791717529e-01 -4.613497480750083923e-02 1.136420294642448425e-01 1.192136183381080627e-01 5.758935958147048950e-02 -7.478257268667221069e-02 -1.404058486223220825e-01 9.614182263612747192e-02 2.354848235845565796e-01 3.137576282024383545e-01 1.703766286373138428e-01 -4.710059612989425659e-02 -3.312470391392707825e-02 -1.940708234906196594e-02 2.809892296791076660e-01 2.440612018108367920e-01 -1.991344541311264038e-01 -2.638815045356750488e-01 -1.636785119771957397e-01 1.525808125734329224e-02 -2.068670839071273804e-01 -1.010742485523223877e-01
-3.855567872524261475e-01 1.325011998414993286e-01 6.346978992223739624e-02 6.228920072317123413e-03 1.494237184524536133e-01 1.024575904011726379e-01 1.206748262047767639e-01 -3.675109148025512695e-01 5.855455249547958374e-02 1.408865749835968018e-01 -5.387951433658599854e-02 5.167151242494583130e-02 -2.401919066905975342e-01 1.429619640111923218e-01 -1.694923937320709229e-01 -1.271839737892150879e-01 3.632293641567230225e-01 2.808278426527976990e-02 -1.122610569000244141e-01 -2.082566730678081512e-02 2.362295426428318024e-02 6.177028641104698181e-02 -8.410195261240005493e-02 -1.599475741386413574e-01 -6.156995892524719238e-03 3.604783117771148682e-01 1.271703094244003296e-01 -2.676455974578857422e-01 -2.040565609931945801e-01 3.659239038825035095e-02 -1.823062151670455933e-01 -1.363569051027297974e-01
-3.289252221584320068e-01 1.675916463136672974e-02 1.643965393304824829e-01 1.047784686088562012e-01 7.498765736818313599e-02 -2.035638391971588135e-01 1.692817956209182739e-01 -2.193938642740249634e-01 -1.491342037916183472e-01 -7.504436373710632324e-02 -2.273139804601669312e-01 -2.042962238192558289e-02 1.846557557582855225e-01 2.079358100891113281e-01 -3.295601010322570801e-01 -2.756772935390472412e-01 2.339187711477279663e-01 9.921392798423767090e-02 9.363360702991485596e-02 1.055336967110633850e-01 -1.389782130718231201e-01 9.156794846057891846e-02 -1.407369039952754974e-02 -5.904332920908927917e-02 -3.512544557452201843e-03 3.423010706901550293e-01 -2.024644464254379272e-01 2.701874077320098877e-02 -3.347510471940040588e-02 1.033992990851402283e-01 -3.089156150817871094e-01 -7.597254216670989990e-02
-4.058846235275268555e-01 -2.915547788143157959e-02 9.885381907224655151e-02 1.926302164793014526e-01 8.929570019245147705e-02 -5.380583554506301880e-02 1.427608430385589600e-01 -1.019486319273710251e-02 -9.389219433069229126e-02 8.852442353963851929e-02 -3.501163423061370850e-01 -7.537998608313500881e-04 -3.494645059108734131e-01 1.834299564361572266e-01 -1.446341127157211304e-01 4.171513393521308899e-02 2.113333903253078461e-02 -7.936841808259487152e-03 8.747935295104980469e-02 2.971387468278408051e-03 -6.771783530712127686e-02 -6.384798139333724976e-02 5.021237209439277649e-02 1.487807482481002808e-01 2.309730201959609985e-01 2.753339707851409912e-01 8.741731941699981689e-02 -3.222688734531402588e-01 -1.863629966974258423e-01 -7.843147031962871552e-03 1.627277135848999023e-01 -3.083676099777221680e-01
-3.427786827087402344e-01 5.808028951287269592e-02 -8.379151672124862671e-02 1.155363991856575012e-01 -1.174769997596740723e-01 1.232913807034492493e-01 1.107247546315193176e-02 -3.756089508533477783e-01 -1.524393260478973389e-01 4.391347244381904602e-02 -5.551980435848236084e-02 7.281333208084106445e-02 -1.996478438377380371e-01 1.319169700145721436e-01 -2.232361137866973877e-01 -9.924229979515075684e-02 2.646213173866271973e-01 2.756480276584625244e-01 3.736213967204093933e-02 4.176920279860496521e-03 -1.799495890736579895e-02 1.517229825258255005e-01 5.517213419079780579e-02 -5.881031602621078491e-02 -2.436873614788055420e-01 3.000644445419311523e-01 1.042617484927177429e-01 -1.585397422313690186e-01 -1.738666445016860962e-01 6.599701941013336182e-02 -2.242147922515869141e-01 -3.008446693420410156e-01
-4.248458426445722580e-03 9.200359880924224854e-02 -3.758985316380858421e-03 -1.278241574764251709e-01 1.919735670089721680e-01 2.398711591958999634e-01 1.113862693309783936e-01 -2.739154398441314697e-01 -1.534724980592727661e-01 2.754440009593963623e-01 -9.863876551389694214e-02 1.344904955476522446e-02 2.925834953784942627e-01 4.202999174594879150e-01 -1.801806539297103882e-01 1.177860721945762634e-01 1.298124790191650391e-01 1.169838607311248779e-01 6.878718733787536621e-02 3.393618464469909668e-01 -1.637619882822036743e-01 -2.117015235126018524e-02 -6.435249745845794678e-02 2.262728512287139893e-01 7.972687017172574997e-04 1.456409543752670288e-01 -1.071151122450828552e-01 -1.795494705438613892e-01 -9.095910936594009399e-02 1.721401363611221313e-01 -1.882662475109100342e-01 -6.396307796239852905e-02
-2.151229083538055420e-01 -3.061885247007012367e-03 9.077680855989456177e-02 -6.106622889637947083e-02 -5.826507136225700378e-02 7.143502589315176010e-03 2.802620828151702881e-01 1.147680059075355530e-01 7.613783329725265503e-02 3.843973204493522644e-02 -5.212969183921813965e-01 5.429023504257202148e-02 -9.444389143027365208e-04 1.287630647420883179e-01 1.641156077384948730e-01 -8.294273912906646729e-02 1.214798092842102051e-01 6.720064580440521240e-02 -1.873130351305007935e-01 1.351091563701629639e-01 1.360469907522201538e-01 -7.240775227546691895e-02 -7.259505242109298706e-02 2.565059959888458252e-01 -1.888388842344284058e-01 2.533963322639465332e-01 6.269805878400802612e-02 -1.686251759529113770e-01 -3.587390482425689697e-01 2.452580481767654419e-01 -9.905672073364257812e-02 1.260493844747543335e-01
-3.749810457229614258e-01 -1.165594533085823059e-01 1.277771294116973877e-01 3.432155400514602661e-02 3.021309077739715576e-01 -4.070827364921569824e-02 3.496383726596832275e-01 -1.714308410882949829e-01 -4.759260639548301697e-02 1.197431609034538269e-01 -1.472798883914947510e-01 -1.517177671194076538e-01 1.812359839677810669e-01 2.070415467023849487e-01 -1.941601485013961792e-01 -2.191055119037628174e-01 1.502733677625656128e-01 4.798297956585884094e-02 -1.145851463079452515e-01 1.603088676929473877e-01 -1.755331158638000488e-01 7.510145753622055054e-02 -1.278540790081024170e-01 -4.561896435916423798e-03 -5.467414110898971558e-02 7.790155708789825439e-02 -1.819376051425933838e-01 -1.506561934947967529e-01 -3.033069670200347900e-01 1.565091460943222046e-01 -2.418798506259918213e-01 -6.786648184061050415e-02
-3.333348929882049561e-01 1.717875450849533081e-01 1.607007533311843872e-01 1.019014418125152588e-01 3.725260496139526367e-02 -7.733500748872756958e-02 2.377621829509735107e-01 -1.617945283651351929e-01 -2.497570067644119263e-01 -3.175936266779899597e-02 -1.445678025484085083e-01 -2.220050804316997528e-02 1.071425974369049072e-01 2.651760578155517578e-01 -2.020771056413650513e-01 -4.274064898490905762e-01 2.363509386777877808e-01 -4.771845880895853043e-03 2.189722098410129547e-02 2.452114671468734741e-01 -1.508682072162628174e-01 4.497393220663070679e-02 -9.082796424627304077e-02 -4.244541749358177185e-02 -7.736614346504211426e-02 2.581145167350769043e-01 -1.501197069883346558e-01 -1.507942285388708115e-02 -7.003389298915863037e-02 2.171882688999176025e-01 -1.823751032352447510e-01 1.047195419669151306e-01
-3.398196697235107422e-01 -2.116036228835582733e-02 2.600808255374431610e-02 -2.838861569762229919e-02 -3.702272474765777588e-02 6.929621845483779907e-02 2.421132028102874756e-01 -2.366276085376739502e-01 -1.217815205454826355e-01 1.189895570278167725e-01 -3.503234311938285828e-02 6.147677078843116760e-03 -1.707027405500411987e-01 1.459882706403732300e-01 -1.322160959243774414e-01 -1.897352635860443115e-01 4.076854884624481201e-01 1.953041404485702515e-01 -2.130638659000396729e-01 1.639684140682220459e-01 2.102201879024505615e-01 7.664745301008224487e-02 -1.270162612199783325e-01 -3.703808411955833435e-02 6.435240060091018677e-02 3.129093647003173828e-01 -3.012489760294556618e-03 -1.070602387189865112e-01 -4.443360120058059692e-02 1.497894227504730225e-01 -1.404464989900588989e-01 -3.546201288700103760e-01
-2.075555622577667236e-01 1.281818896532058716e-01 1.654284074902534485e-02 1.085546091198921204e-01 1.590315997600555420e-01 -2.505495548248291016e-01 2.516559660434722900e-01 -1.209298595786094666e-01 4.855077713727951050e-02 2.016628086566925049e-01 -1.713665574789047241e-01 -9.137513488531112671e-02 9.886416792869567871e-02 -3.107981942594051361e-02 -1.155148446559906006e-01 -1.208832338452339172e-01 -1.580090671777725220e-01 4.429986327886581421e-02 1.862255781888961792e-01 2.741305828094482422e-01 3.070309460163116455e-01 -1.878559589385986328e-01 -1.070730313658714294e-01 1.255608052015304565e-01 -1.216771602630615234e-01 4.885436594486236572e-01 1.326184719800949097e-01 -2.210510373115539551e-01 -4.127973318099975586e-02 2.995847491547465324e-03 3.056098520755767822e-02 -1.638612896203994751e-01
-3.560307025909423828e-01 6.018959358334541321e-02 -2.349875168874859810e-03 -7.749450951814651489e-02 1.905856281518936157e-01 -4.810992255806922913e-02 -1.964500248432159424e-01 6.169481202960014343e-02 9.348288923501968384e-02 -1.261204779148101807e-01 -2.497634105384349823e-02 5.381478928029537201e-03 -2.476107701659202576e-02 1.137497499585151672e-01 -1.622438579797744751e-01 -2.621276676654815674e-01 -1.490082889795303345e-01 1.755736768245697021e-01 2.772793471813201904e-01 2.780436575412750244e-01 1.765847653150558472e-01 -2.447417527437210083e-01 9.317939728498458862e-02 2.054563909769058228e-01 6.955935060977935791e-02 7.185572385787963867e-02 -7.206432521343231201e-02 -3.028139173984527588e-01 -1.542516350746154785e-01 2.499161362648010254e-01 -4.231882467865943909e-02 -3.233527541160583496e-01
-1.561926156282424927e-01 2.556909024715423584e-01 -2.830206230282783508e-02 -1.200974881649017334e-01 4.391321167349815369e-02 -1.462777853012084961e-01 1.802149862051010132e-01 1.070987284183502197e-01 -3.971722126007080078e-01 5.698134656995534897e-03 -3.270184397697448730e-01 1.144491136074066162e-01 6.136567518115043640e-02 -2.785875648260116577e-02 -7.178172469139099121e-02 1.457863301038742065e-01 2.543762624263763428e-01 7.593874633312225342e-02 1.355181187391281128e-01 5.493112280964851379e-02 -2.210633754730224609e-01 -5.382318422198295593e-02 1.499616354703903198e-01 3.555242717266082764e-02 -3.157502785325050354e-02 3.403778672218322754e-01 1.221334841102361679e-02 -1.977492868900299072e-01 -2.585711479187011719e-01 2.155395001173019409e-01 -2.797307968139648438e-01 -6.256193667650222778e-02
-1.618327349424362183e-01 3.377776965498924255e-02 -1.651159115135669708e-02 9.541322942823171616e-04 2.291663140058517456e-01 -4.629656299948692322e-02 3.452302217483520508e-01 -2.764267921447753906e-01 -1.785867810249328613e-01 1.789869964122772217e-01 -3.768587410449981689e-01 -1.157813593745231628e-01 -1.079355850815773010e-01 -9.161277860403060913e-02 4.294125735759735107e-02 -5.966541543602943420e-02 6.866087764501571655e-02 -3.602323308587074280e-02 1.538336556404829025e-02 3.906902074813842773e-01 -4.450069367885589600e-02 1.626494228839874268e-01 3.917955234646797180e-02 -2.528607547283172607e-01 1.834267973899841309e-01 1.633536070585250854e-01 -6.055344361811876297e-03 -2.882313728332519531e-02 -3.539845645427703857e-01 -3.543882817029953003e-02 -5.416897311806678772e-02 -1.839737594127655029e-01
-9.796202927827835083e-02 1.817872077226638794e-01 -1.005778182297945023e-02 -6.354670971632003784e-02 8.980255573987960815e-02 3.159852698445320129e-02 8.449112623929977417e-02 1.379700154066085815e-01 -2.033372372388839722e-01 1.270910352468490601e-01 -3.633272647857666016e-01 -1.587161272764205933e-01 5.176272615790367126e-02 3.031851947307586670e-01 -1.377913206815719604e-01 9.268686175346374512e-02 1.733428984880447388e-02 2.564457058906555176e-02 1.217149645090103149e-01 2.899562716484069824e-01 -2.730881422758102417e-02 1.070668995380401611e-01 -4.229395091533660889e-01 1.221687253564596176e-02 -2.195745520293712616e-02 4.064507782459259033e-01 -1.213301718235015869e-01 -1.610668450593948364e-01 -7.649922370910644531e-02 8.775757253170013428e-02 -2.323713749647140503e-01 1.269854605197906494e-01
-3.190826177597045898e-01 9.418742358684539795e-02 -2.167057432234287262e-02 -2.056366205215454102e-01 1.140531431883573532e-02 7.420792430639266968e-02 4.446296952664852142e-03 -1.428085714578628540e-01 -7.903693616390228271e-02 -1.888268589973449707e-01 -1.053814217448234558e-01 -2.310227155685424805e-01 1.552954018115997314e-01 2.621800899505615234e-01 8.957649022340774536e-02 2.183490246534347534e-01 5.705539137125015259e-02 6.780791282653808594e-02 1.548124700784683228e-01 1.686230301856994629e-01 1.423854082822799683e-01 1.542478352785110474e-01 -1.601441502571105957e-01 2.441838085651397705e-01 2.011894732713699341e-01 3.534534573554992676e-01 -1.094251945614814758e-01 -3.831488192081451416e-01 1.693447530269622803e-01 4.918838292360305786e-02 4.995800554752349854e-03 -1.437929570674896240e-01
-6.456378847360610962e-02 -2.185872048139572144e-01 9.442213177680969238e-02 -1.713242530822753906e-01 6.428840756416320801e-02 1.279775202274322510e-01 2.810674309730529785e-01 -1.758739352226257324e-01 -1.694553494453430176e-01 -5.141792446374893188e-02 -4.078707098960876465e-01 2.268697135150432587e-02 -3.444702923297882080e-01 -4.647460207343101501e-02 -5.885487771593034267e-04 -2.398182302713394165e-01 1.097027212381362915e-01 -4.021552950143814087e-02 -8.817774802446365356e-02 2.515732944011688232e-01 -1.375692151486873627e-02 2.554835975170135498e-01 1.514812652021646500e-02 1.954557001590728760e-01 2.193089425563812256e-01 2.011878788471221924e-01 3.655569162219762802e-03 -1.361982524394989014e-01 -1.986890584230422974e-01 4.644719883799552917e-02 -1.032046973705291748e-02 -2.555182576179504395e-01
-2.094009220600128174e-01 -5.940989404916763306e-02 5.283759161829948425e-02 -1.587593108415603638e-01 1.925064623355865479e-01 -6.947676092386245728e-02 2.161764204502105713e-01 9.736698120832443237e-03 -1.102064624428749084e-01 -5.163637548685073853e-02 -4.828018546104431152e-01 1.888633822090923786e-03 1.468433141708374023e-01 2.726855278015136719e-01 -1.590594500303268433e-01 1.899877339601516724e-01 -1.421732902526855469e-01 1.682935059070587158e-01 2.388857007026672363e-01 1.337322741746902466e-01 -2.398442244157195091e-03 2.704125046730041504e-01 -1.732205003499984741e-01 5.751814693212509155e-02 -1.746445447206497192e-01 2.961131632328033447e-01 -2.519715763628482819e-02 -1.346312314271926880e-01 -1.832506805658340454e-01 1.466655433177947998e-01 -1.249003782868385315e-02 9.253809601068496704e-02
-5.081413388252258301e-01 2.679338157176971436e-01 1.178650408983230591e-01 1.799418777227401733e-02 2.954410910606384277e-01 -2.267513627884909511e-04 -9.066931903362274170e-02 -5.561464279890060425e-02 -6.720329076051712036e-02 1.272739097476005554e-02 -2.574959695339202881e-01 -3.922001123428344727e-01 -9.963962435722351074e-02 3.867613896727561951e-02 -4.855230450630187988e-02 -4.449228197336196899e-02 1.342340111732482910e-01 -3.070978634059429169e-02 3.487464413046836853e-02 1.062382161617279053e-01 -2.080605924129486084e-02 2.613926827907562256e-01 7.401179522275924683e-02 2.596153914928436279e-01 -3.414340317249298096e-02 -1.527994573116302490e-01 -2.017451673746109009e-01 -2.213138788938522339e-01 -5.338057130575180054e-02 -7.434473186731338501e-02 -1.476631872355937958e-02 -1.439917236566543579e-01
-2.939484417438507080e-01 1.294829398393630981e-01 -2.684031799435615540e-02 -2.262357771396636963e-01 2.192823402583599091e-02 4.932055622339248657e-02 -1.530154515057802200e-02 -2.491861023008823395e-02 -2.251643836498260498e-01 -2.363610714673995972e-01 -2.367127835750579834e-01 -7.300160825252532959e-02 -1.098125521093606949e-02 4.239864051342010498e-01 -1.816603988409042358e-01 2.748813629150390625e-01 -2.166106551885604858e-02 1.199519727379083633e-02 1.626942604780197144e-01 1.188200488686561584e-01 6.117380410432815552e-02 1.914735287427902222e-01 -1.072883233428001404e-01 3.455629646778106689e-01 1.466210335493087769e-01 1.867616176605224609e-01 -1.318089067935943604e-01 -2.334804683923721313e-01 1.137586906552314758e-01 1.170992404222488403e-01 1.333660352975130081e-02 -1.309926509857177734e-01
-8.309283107519149780e-02 2.432879507541656494e-01 -2.567945718765258789e-01 -6.310761719942092896e-02 2.448922246694564819e-01 1.316687166690826416e-01 2.934353053569793701e-02 -3.337707817554473877e-01 1.573660224676132202e-01 2.850933931767940521e-02 -1.580783277750015259e-01 -5.692740529775619507e-02 2.096491754055023193e-01 1.366407871246337891e-01 -1.201032996177673340e-01 -1.688767224550247192e-04 -1.201300621032714844e-01 2.299390286207199097e-01 1.034603118896484375e-01 2.822715640068054199e-01 -1.639668047428131104e-01 -1.224910840392112732e-01 -9.700023382902145386e-02 3.296704217791557312e-02 3.368453681468963623e-02 2.183675616979598999e-01 -1.893192976713180542e-01 -1.053865030407905579e-01 -2.786784172058105469e-01 3.541534543037414551e-01 -1.308243274688720703e-01 -1.323444098234176636e-01
-2.498510032892227173e-01 2.042275965213775635e-01 4.062678199261426926e-03 -2.043491974472999573e-02 5.057052150368690491e-02 -2.650521928444504738e-03 -3.954524397850036621e-01 -1.386267989873886108e-01 -1.778025031089782715e-01 -2.201161980628967285e-01 -3.692337870597839355e-01 3.191443085670471191e-01 5.745318904519081116e-02 4.148342460393905640e-02 2.847428061068058014e-02 -1.112634241580963135e-01 -8.610557764768600464e-02 -2.304876595735549927e-02 2.133245021104812622e-01 1.719190389849245548e-03 1.382077187299728394e-01 2.089084535837173462e-01 -1.544754654169082642e-01 -5.280718207359313965e-02 1.649887263774871826e-01 2.851326167583465576e-01 1.208567023277282715e-01 3.595312684774398804e-02 -2.058000713586807251e-01 1.044427827000617981e-01 -8.076369762420654297e-03 -2.453653663396835327e-01
-5.000954270362854004e-01 -1.305242329835891724e-01 3.225485607981681824e-02 4.111190512776374817e-02 9.296860545873641968e-02 1.064514964818954468e-01 9.934687614440917969e-02 8.187696221284568310e-04 -1.893680393695831299e-01 2.451871633529663086e-01 -1.212995499372482300e-01 6.168464664369821548e-03 -1.728076636791229248e-01 2.101132869720458984e-01 -3.133901357650756836e-01 -3.271003067493438721e-02 1.659997254610061646e-01 7.760218530893325806e-02 -7.322838902473449707e-02 1.190007552504539490e-01 1.957205235958099365e-01 1.094353869557380676e-01 -1.433500349521636963e-01 -1.114026159048080444e-01 2.460982650518417358e-01 1.085871756076812744e-01 -1.486887931823730469e-01 6.666504591703414917e-02 -2.972671985626220703e-01 -1.910722851753234863e-01 -2.296913862228393555e-01 -5.816733464598655701e-02
-5.556282401084899902e-02 2.561748325824737549e-01 -2.589055299758911133e-01 1.266035716980695724e-02 3.460073769092559814e-01 2.486390061676502228e-02 -1.336303725838661194e-02 -3.221203386783599854e-01 1.620621979236602783e-01 -7.197433710098266602e-02 -3.496300280094146729e-01 3.798038000240921974e-03 2.302131801843643188e-01 -2.801686152815818787e-02 -2.211244553327560425e-01 -6.791909039020538330e-02 -6.592061370611190796e-02 2.733386456966400146e-01 1.665458083152770996e-01 2.636476755142211914e-01 4.065100103616714478e-03 -1.933036297559738159e-01 -1.362985670566558838e-01 1.746866106986999512e-02 8.056049048900604248e-02 7.186478376388549805e-02 5.417216569185256958e-02 -1.896438151597976685e-01 -1.716006845235824585e-01 2.314961403608322144e-01 -7.277447730302810669e-02 -8.581166714429855347e-02
-2.337276339530944824e-01 1.208516508340835571e-01 2.120019346475601196e-01 -2.939482629299163818e-01 1.895214170217514038e-01 2.266412377357482910e-01 1.909537613391876221e-01 -3.633377254009246826e-01 -1.419014781713485718e-01 -7.204613089561462402e-02 -1.042459011077880859e-01 -1.730585247278213501e-01 9.220635890960693359e-02 -1.109002158045768738e-01 1.039610654115676880e-01 -1.588298007845878601e-02 -9.355350397527217865e-03 -3.890669718384742737e-02 -1.514619439840316772e-01 5.426618456840515137e-02 -1.327926367521286011e-01 6.709126289933919907e-03 6.390036549419164658e-03 3.042844533920288086e-01 3.834798187017440796e-02 2.944034337997436523e-01 2.272470146417617798e-01 -3.279178738594055176e-01 -1.450137048959732056e-01 1.493900716304779053e-01 -1.275153756141662598e-01 3.053158335387706757e-02
-3.918844163417816162e-01 -1.996282041072845459e-01 1.707666665315628052e-01 -1.753878295421600342e-01 7.274744659662246704e-02 -8.980979910120368004e-04 3.044142127037048340e-01 -3.430315256118774414e-01 -3.400236368179321289e-02 6.638218462467193604e-02 5.445003882050514221e-02 1.192803774029016495e-02 2.907236665487289429e-02 1.600666940212249756e-01 -2.572566270828247070e-01 -9.716023504734039307e-02 2.328217625617980957e-01 1.365830153226852417e-01 3.045740723609924316e-02 3.417810425162315369e-02 -4.675882309675216675e-02 1.190222352743148804e-01 -7.376308739185333252e-02 1.659070104360580444e-01 1.416148096323013306e-01 1.295503377914428711e-01 -8.196754008531570435e-02 -1.642873436212539673e-01 -3.501980304718017578e-01 -2.046759426593780518e-02 -2.189009785652160645e-01 -2.333800196647644043e-01
-1.852305680513381958e-01 1.562201976776123047e-01 -8.046395145356655121e-03 1.331924647092819214e-01 2.888272106647491455e-01 -9.053836017847061157e-02 1.284098923206329346e-01 -2.269583344459533691e-01 4.762075468897819519e-02 1.698938310146331787e-01 -2.244618386030197144e-01 5.269679054617881775e-02 2.478136420249938965e-01 1.696318238973617554e-01 6.774076074361801147e-02 9.996581822633743286e-02 2.973616719245910645e-01 1.350549459457397461e-01 3.687794506549835205e-01 3.888311386108398438e-01 8.655893802642822266e-02 -3.776899725198745728e-02 -2.186543494462966919e-02 2.849487960338592529e-02 9.207167476415634155e-02 1.699113547801971436e-01 -2.219027280807495117e-01 -2.004083544015884399e-01 -1.900327354669570923e-01 8.208404481410980225e-02 -3.253370523452758789e-02 9.026630781590938568e-03
1.905141584575176239e-02 1.117468029260635376e-01 -2.023696601390838623e-01 1.336884498596191406e-01 -6.976410001516342163e-02 2.007848918437957764e-01 7.103036344051361084e-02 -5.715350806713104248e-02 -3.309537172317504883e-01 1.313699483871459961e-01 -2.458898723125457764e-01 -7.347601652145385742e-02 2.739263772964477539e-01 1.104739308357238770e-02 -2.549797594547271729e-01 2.578232996165752411e-02 -2.901390008628368378e-02 -9.381387382745742798e-02 2.857188582420349121e-01 -1.060439646244049072e-01 1.788474023342132568e-01 9.920717030763626099e-02 -1.285689175128936768e-01 2.238600403070449829e-01 6.553422659635543823e-02 2.817924618721008301e-01 -9.781292825937271118e-02 -1.471857726573944092e-01 -1.381281167268753052e-01 9.497351199388504028e-02 -2.330343574285507202e-01 -3.647080063819885254e-01
3.275678679347038269e-02 2.663874626159667969e-01 -1.332045346498489380e-01 2.053693495690822601e-02 2.502223849296569824e-01 1.405400484800338745e-01 -1.521217403933405876e-03 -2.828683555126190186e-01 -2.059775218367576599e-02 1.610119342803955078e-01 -3.153989017009735107e-01 -5.829649791121482849e-02 2.268530279397964478e-01 2.206011116504669189e-01 8.815254271030426025e-02 2.057382017374038696e-01 -5.982476100325584412e-02 8.794298768043518066e-02 2.320184707641601562e-01 1.545093953609466553e-01 4.171342775225639343e-02 -4.886646568775177002e-02 -1.800626963376998901e-01 -2.702690474689006805e-02 1.637227460741996765e-02 1.254903674125671387e-01 -1.585784405469894409e-01 -2.742912173271179199e-01 -3.200871944427490234e-01 1.937348246574401855e-01 -2.357268631458282471e-01 -1.723808944225311279e-01
-4.425069093704223633e-01 4.864390194416046143e-02 -2.476514726877212524e-01 2.391329258680343628e-01 -1.218997091054916382e-01 -1.621376723051071167e-01 8.512023091316223145e-02 -5.851126462221145630e-02 -1.451679170131683350e-01 3.908882662653923035e-02 -1.819328814744949341e-01 -1.171535253524780273e-01 6.236812565475702286e-03 2.946590185165405273e-01 -5.928737670183181763e-02 -1.990758180618286133e-01 1.332334429025650024e-01 4.902944341301918030e-02 -2.331548184156417847e-01 7.027025520801544189e-02 -1.716583520174026489e-01 -1.400132030248641968e-01 -1.546404957771301270e-01 9.454818814992904663e-02 5.395020171999931335e-02 4.402408301830291748e-01 1.676458120346069336e-01 -1.826085448265075684e-01 -3.896030783653259277e-02 -3.877965733408927917e-02 -9.728374332189559937e-02 -4.008014686405658722e-03
-3.339558839797973633e-01 3.070235550403594971e-01 1.509497463703155518e-01 1.927652955055236816e-02 9.549251943826675415e-02 1.059021353721618652e-01 -1.124040707945823669e-01 -2.143559455871582031e-01 -2.192783802747726440e-01 -7.698232680559158325e-02 -1.010775491595268250e-01 -1.176166087388992310e-01 -1.432195901870727539e-01 -2.848295960575342178e-03 -1.603956818580627441e-01 -3.485614359378814697e-01 3.167971968650817871e-01 1.253736019134521484e-01 1.306984573602676392e-01 -1.556219607591629028e-01 -6.970618665218353271e-02 -5.736817792057991028e-02 -1.772454977035522461e-01 -5.366380512714385986e-02 -9.388707578182220459e-02 3.574717342853546143e-01 1.067000553011894226e-01 -4.255475476384162903e-02 -1.733884960412979126e-01 1.214379519224166870e-01 -1.847267597913742065e-01 -1.333315372467041016e-01
-2.978807389736175537e-01 1.538248658180236816e-01 -1.419450342655181885e-01 1.982561200857162476e-01 3.134825527667999268e-01 -1.299917697906494141e-01 -1.325167864561080933e-01 5.801570415496826172e-02 -2.053570151329040527e-01 -1.304424852132797241e-01 -1.418800055980682373e-01 -3.550431877374649048e-02 -1.011751741170883179e-01 1.872694492340087891e-01 6.063757836818695068e-02 3.844198957085609436e-02 2.053311467170715332e-01 1.774946898221969604e-01 1.332914978265762329e-01 4.038946926593780518e-01 1.097142547369003296e-01 7.331132888793945312e-02 -3.532505631446838379e-01 -1.804549805819988251e-02 -1.194832995533943176e-01 1.862074583768844604e-01 -8.617491275072097778e-02 -2.595358192920684814e-01 -3.161291778087615967e-02 -4.805840551853179932e-03 -1.510254442691802979e-01 -1.279269754886627197e-01
-2.639184296131134033e-01 1.435347944498062134e-01 6.698169559240341187e-02 1.025643125176429749e-01 -4.427023231983184814e-02 -1.924760490655899048e-01 1.520770788192749023e-01 9.256023913621902466e-02 -1.815991476178169250e-02 6.454771012067794800e-02 -4.395837485790252686e-01 2.569416165351867676e-01 1.757232248783111572e-01 -8.530201017856597900e-02 -1.448491066694259644e-01 -9.162420779466629028e-02 -7.402701675891876221e-02 2.129009068012237549e-01 -3.015884943306446075e-02 9.587769955396652222e-02 -1.202946752309799194e-01 -2.041417546570301056e-02 -2.676577568054199219e-01 2.480924129486083984e-01 -5.594681948423385620e-02 1.654970496892929077e-01 1.383842676877975464e-01 -3.493382632732391357e-01 -2.157357931137084961e-01 -1.036098599433898926e-01 -1.621504873037338257e-01 -1.687998026609420776e-01
-1.321280449628829956e-01 -1.840973831713199615e-02 -1.811773180961608887e-01 -2.037127688527107239e-02 2.251319289207458496e-01 2.325222194194793701e-01 -1.695848703384399414e-01 -1.876242309808731079e-01 1.798515915870666504e-01 -1.128425151109695435e-01 -1.861511468887329102e-01 9.318776428699493408e-02 -4.410779848694801331e-02 3.241536393761634827e-02 -8.807228505611419678e-02 -9.225361794233322144e-02 -1.647365391254425049e-01 1.347789317369461060e-01 8.535542339086532593e-02 3.885964453220367432e-01 -3.303068578243255615e-01 1.730975136160850525e-02 1.139301806688308716e-01 2.430886477231979370e-01 2.141894027590751648e-02 2.424489855766296387e-01 -8.779017254710197449e-03 -3.065728843212127686e-01 9.149041958153247833e-03 2.582473158836364746e-01 -1.393814682960510254e-01 -2.190719842910766602e-01
-7.352425158023834229e-02 7.295047491788864136e-02 -2.100523412227630615e-01 1.591417491436004639e-01 1.396799087524414062e-01 -5.006046965718269348e-02 1.625373959541320801e-01 -2.760646641254425049e-01 -2.110310830175876617e-02 -2.466343045234680176e-01 -4.189452826976776123e-01 3.155073896050453186e-02 1.139156147837638855e-01 2.106560468673706055e-01 1.762443408370018005e-02 -6.492363661527633667e-02 -7.898083329200744629e-02 2.074061185121536255e-01 2.169949710369110107e-01 1.927777677774429321e-01 2.768341302871704102e-01 -1.608898341655731201e-01 7.907457649707794189e-02 -3.239673003554344177e-02 1.140570491552352905e-01 2.451183497905731201e-01 -2.140782028436660767e-01 -1.373979896306991577e-01 -2.556177675724029541e-01 -1.054203435778617859e-01 -1.494316011667251587e-01 -1.249039843678474426e-01
-7.999517023563385010e-02 8.039556443691253662e-02 -2.350783050060272217e-01 -1.515478789806365967e-01 1.138584166765213013e-01 -6.793935596942901611e-02 1.970460712909698486e-01 -1.005608774721622467e-02 -3.588596731424331665e-02 -9.725264459848403931e-02 -5.530154109001159668e-01 1.248496472835540771e-01 1.868345588445663452e-01 2.838750481605529785e-01 3.152798861265182495e-02 4.319389909505844116e-02 -1.286322176456451416e-01 -2.032848261296749115e-02 1.797589510679244995e-01 2.285800278186798096e-01 6.886888295412063599e-02 5.314586311578750610e-02 -1.225664541125297546e-01 5.716998502612113953e-02 -1.119090318679809570e-01 4.003448188304901123e-01 -2.193422242999076843e-02 -3.008818626403808594e-01 -6.220867112278938293e-02 4.055191949009895325e-02 5.783517658710479736e-02 -4.289557784795761108e-02
-1.138204112648963928e-01 1.739556193351745605e-01 6.660252809524536133e-02 -1.975951939821243286e-01 3.248136863112449646e-02 2.599256038665771484e-01 -4.028420150279998779e-02 -1.891017109155654907e-01 -1.690698564052581787e-01 -2.092208117246627808e-01 -2.165800631046295166e-01 -9.790056198835372925e-02 1.072400808334350586e-01 2.775216102600097656e-01 -5.133947730064392090e-02 1.912640631198883057e-01 2.017496898770332336e-02 9.381123632192611694e-02 1.735069751739501953e-01 7.088790088891983032e-02 7.429844886064529419e-02 1.827940344810485840e-01 -2.541723251342773438e-01 2.739664912223815918e-01 3.160251975059509277e-01 2.328338325023651123e-01 -4.440589621663093567e-02 -3.083094954490661621e-01 1.500566899776458740e-01 1.224588304758071899e-01 -1.320480834692716599e-02 -1.974590271711349487e-01
-1.108187586069107056e-01 3.122079074382781982e-01 9.083226323127746582e-02 -2.419073581695556641e-01 -6.829062104225158691e-02 1.552274823188781738e-02 -8.247581869363784790e-02 -3.885795772075653076e-01 -1.185293421149253845e-01 -1.417058706283569336e-01 -9.569872915744781494e-02 2.963644266128540039e-02 1.846994310617446899e-01 2.396042793989181519e-01 -1.263348609209060669e-01 -3.322509825229644775e-01 7.755768299102783203e-02 -5.201307358220219612e-04 1.905317157506942749e-01 4.036812856793403625e-02 1.405427008867263794e-01 1.643468625843524933e-03 -6.997651606798171997e-02 5.674488469958305359e-02 -9.032376855611801147e-02 2.066198885440826416e-01 -2.397226840257644653e-01 -3.219613432884216309e-01 -2.256516218185424805e-01 8.152467757463455200e-02 2.362563908100128174e-01 3.944711759686470032e-02
-5.322612822055816650e-03 2.072568833827972412e-01 -2.823732048273086548e-02 -8.251134306192398071e-02 1.471106410026550293e-01 4.197968840599060059e-01 7.206821814179420471e-03 4.084435477852821350e-02 1.157808974385261536e-01 3.475962951779365540e-02 -1.047104969620704651e-01 1.418965309858322144e-01 -1.419696509838104248e-01 -1.469840109348297119e-01 -1.986842006444931030e-01 -3.988062590360641479e-02 1.776039972901344299e-02 -1.452474743127822876e-01 4.408163428306579590e-01 3.394057154655456543e-01 -9.535934776067733765e-02 -3.398227691650390625e-02 -6.005720794200897217e-02 2.327316254377365112e-01 1.691751182079315186e-01 2.164920866489410400e-01 -6.891688331961631775e-03 -5.851506814360618591e-02 -2.218157798051834106e-01 -6.228581070899963379e-03 -6.683459132909774780e-02 -2.994438111782073975e-01
-1.836770027875900269e-01 2.723518908023834229e-01 -1.874388605356216431e-01 3.660123050212860107e-02 5.625992268323898315e-02 -2.074602097272872925e-01 1.387268006801605225e-01 1.299213171005249023e-01 -1.794582605361938477e-01 -6.384727358818054199e-02 8.304926566779613495e-03 -8.284491486847400665e-03 -4.377162829041481018e-02 2.278252318501472473e-02 -2.650218605995178223e-01 1.103122979402542114e-01 1.104860529303550720e-01 8.317731320858001709e-02 -2.921788580715656281e-02 2.246326580643653870e-02 -1.295729875564575195e-01 -7.401134073734283447e-02 3.028697147965431213e-02 1.531626433134078979e-01 -2.372400340391322970e-04 2.831672132015228271e-01 5.687965080142021179e-02 -4.287885427474975586e-01 -4.428904056549072266e-01 -5.721378326416015625e-02 -3.192203342914581299e-01 -1.276427805423736572e-01
-7.386752963066101074e-02 2.552908062934875488e-01 -1.873346744105219841e-03 5.461943149566650391e-02 3.855189541354775429e-03 8.593147248029708862e-02 1.585182547569274902e-01 -1.230880394577980042e-01 5.775120481848716736e-02 2.814177870750427246e-01 -2.023539692163467407e-01 -3.320628106594085693e-01 -7.026951014995574951e-02 1.685350090265274048e-01 1.403238177299499512e-01 -6.731256097555160522e-02 1.849535852670669556e-01 2.327891737222671509e-01 3.163952231407165527e-01 2.597176134586334229e-01 4.078400135040283203e-02 -1.637433171272277832e-01 -2.918026149272918701e-01 -1.050743609666824341e-01 1.887863576412200928e-01 5.038072541356086731e-02 -1.380758136510848999e-01 -1.897086650133132935e-01 -2.041453719139099121e-01 1.586621552705764771e-01 -1.207566633820533752e-01 -1.791964322328567505e-01
-5.239177346229553223e-01 -4.199309647083282471e-02 8.157438039779663086e-02 -8.117046207189559937e-02 6.509871780872344971e-02 3.143888711929321289e-02 -3.236799538135528564e-01 -1.278383731842041016e-01 7.057377696037292480e-02 -2.434371598064899445e-02 1.152148284018039703e-02 -1.368148326873779297e-01 1.631905138492584229e-01 3.772967308759689331e-02 -1.187769770622253418e-01 -1.443081647157669067e-01 -1.254374980926513672e-01 2.871687412261962891e-01 1.581922322511672974e-01 1.802116334438323975e-01 -6.880918890237808228e-02 -2.574680745601654053e-01 -1.422204524278640747e-01 1.728753745555877686e-01 7.615966349840164185e-02 1.386962234973907471e-01 -3.557555004954338074e-02 -1.498758792877197266e-01 -2.010423690080642700e-01 2.808920443058013916e-01 2.948659285902976990e-02 -2.257489264011383057e-01
-3.146098926663398743e-02 3.523456677794456482e-02 -1.890955120325088501e-01 -2.854617536067962646e-01 7.444994896650314331e-02 2.695209980010986328e-01 9.019009768962860107e-02 -1.860914751887321472e-02 -3.011595904827117920e-01 1.419734116643667221e-02 -4.161581993103027344e-01 -1.923922896385192871e-01 -7.265109568834304810e-02 1.525048464536666870e-01 -3.186251223087310791e-01 8.944237977266311646e-02 1.481136213988065720e-02 -2.809457778930664062e-01 7.371994666755199432e-03 1.374241113662719727e-01 -1.660116389393806458e-02 6.284936517477035522e-02 -2.351646870374679565e-01 1.622259020805358887e-01 -2.266986295580863953e-03 3.094528913497924805e-01 -4.929840192198753357e-02 -8.900044858455657959e-02 -2.852470614016056061e-02 1.145468372851610184e-02 -2.130133807659149170e-01 -1.353779584169387817e-01
-2.145250290632247925e-01 2.467922680079936981e-02 8.711963891983032227e-02 2.217918783426284790e-01 2.138094604015350342e-01 1.300252676010131836e-01 -3.105139732360839844e-01 -1.691844463348388672e-01 -9.626613557338714600e-02 -1.153301596641540527e-01 -2.444888353347778320e-01 1.957047581672668457e-01 -2.595557086169719696e-02 7.277681026607751846e-03 -6.929825246334075928e-02 -3.790327906608581543e-01 -8.746457099914550781e-02 2.298717573285102844e-02 2.384171634912490845e-01 1.968005299568176270e-01 -5.971732363104820251e-02 2.806993126869201660e-01 1.040181983262300491e-02 3.744715452194213867e-02 -8.230013400316238403e-02 3.520944118499755859e-01 1.491766571998596191e-01 -1.332845240831375122e-01 -2.456026375293731689e-01 9.750936180353164673e-02 -1.042305007576942444e-01 3.432942787185311317e-03
-2.586252987384796143e-01 6.425575911998748779e-02 2.005679160356521606e-01 -1.063218619674444199e-02 2.499677836894989014e-01 2.052529752254486084e-01 -2.683219015598297119e-01 -7.312813401222229004e-02 -2.641380950808525085e-02 -2.329747192561626434e-03 7.508462667465209961e-02 1.182175800204277039e-01 -2.558371983468532562e-02 3.459975421428680420e-01 -2.586186230182647705e-01 -2.295821011066436768e-01 1.245851740241050720e-01 -1.838858574628829956e-01 3.098285496234893799e-01 1.359768956899642944e-01 2.880755066871643066e-02 -2.270559407770633698e-02 1.263417154550552368e-01 -2.153661288321018219e-02 1.614266932010650635e-01 1.441227346658706665e-01 -9.585850685834884644e-02 -3.460189700126647949e-01 -7.200980931520462036e-02 2.090700119733810425e-01 -1.900595724582672119e-01 6.366562098264694214e-02
-2.532057762145996094e-01 4.701575934886932373e-01 5.998443067073822021e-02 1.416812241077423096e-01 -3.394779190421104431e-02 -4.130356758832931519e-02 1.395381987094879150e-01 5.104542709887027740e-03 -2.309443503618240356e-01 9.520649164915084839e-02 -1.838099658489227295e-01 6.765828281641006470e-02 6.599716097116470337e-02 4.176124632358551025e-01 2.087171189486980438e-02 -7.148438598960638046e-03 -6.113007292151451111e-02 -8.553515188395977020e-03 1.561387777328491211e-01 4.304844513535499573e-02 1.256857663393020630e-01 1.911392658948898315e-01 -1.142671704292297363e-01 -5.788443610072135925e-02 -1.145320162177085876e-01 2.772935330867767334e-01 -1.834920644760131836e-01 -2.877137959003448486e-01 1.071744635701179504e-01 1.596209853887557983e-01 1.367521937936544418e-02 -2.154399007558822632e-01
-3.821713328361511230e-01 2.162897586822509766e-01 2.580097317695617676e-01 9.130427241325378418e-02 2.006688117980957031e-01 6.373749673366546631e-02 2.917898297309875488e-01 1.688101589679718018e-01 -7.608207315206527710e-02 2.516111433506011963e-01 -9.002171456813812256e-02 2.838566303253173828e-01 1.393109709024429321e-01 2.889534831047058105e-01 3.551466763019561768e-02 -1.348262131214141846e-01 8.783888071775436401e-03 6.181278079748153687e-02 1.954214461147785187e-02 2.827087640762329102e-01 1.020289063453674316e-01 6.270346045494079590e-02 -1.177772730588912964e-01 -2.336815930902957916e-02 -1.527986079454421997e-01 -1.210362315177917480e-01 -6.412707269191741943e-02 -2.140962183475494385e-01 -2.270843535661697388e-01 4.205172415822744370e-03 -8.577463775873184204e-02 -1.852599233388900757e-01
6.762945558875799179e-03 2.841791212558746338e-01 -1.549346894025802612e-01 8.108361065387725830e-02 2.552855014801025391e-01 1.388038098812103271e-01 9.794050455093383789e-02 -3.429001867771148682e-01 8.321616053581237793e-02 4.959148913621902466e-02 -2.914715409278869629e-01 -1.035271286964416504e-01 3.716266453266143799e-01 1.036804765462875366e-01 -1.655442416667938232e-01 1.477929949760437012e-02 -1.481275856494903564e-01 1.833591908216476440e-01 4.405961930751800537e-02 2.718176543712615967e-01 -6.941964477300643921e-02 -1.563039422035217285e-01 -5.672181770205497742e-02 3.345872834324836731e-02 -1.821385324001312256e-02 7.829716429114341736e-03 -6.923780590295791626e-02 -2.177191227674484253e-01 -1.534093320369720459e-01 2.581759989261627197e-01 -1.687361598014831543e-01 -2.434029430150985718e-01
-2.374505698680877686e-01 1.021652966737747192e-01 4.393790289759635925e-02 1.153370440006256104e-01 1.748349666595458984e-01 -3.093761764466762543e-02 1.399071365594863892e-01 -1.242212951183319092e-01 -1.957382112741470337e-01 -2.494541741907596588e-02 -2.841251790523529053e-01 -4.599224776029586792e-02 2.174665629863739014e-01 2.555138170719146729e-01 -1.871652007102966309e-01 -4.365662038326263428e-01 3.944046795368194580e-01 6.979324668645858765e-02 2.412701211869716644e-02 1.561312526464462280e-01 -1.237337589263916016e-01 -2.092772722244262695e-02 -1.850702911615371704e-01 -7.649496197700500488e-03 -5.330184847116470337e-02 2.913472652435302734e-01 1.885688491165637970e-02 4.862238094210624695e-02 -1.347865164279937744e-01 5.649311468005180359e-02 -1.729763895273208618e-01 1.194665729999542236e-01
-8.931571990251541138e-02 2.192864716053009033e-01 -1.160808205604553223e-01 -7.108425348997116089e-02 -8.353539556264877319e-02 -1.595713049173355103e-01 3.357156813144683838e-01 -3.248934447765350342e-01 -1.431475728750228882e-01 -2.615754902362823486e-01 -2.626679241657257080e-01 2.770071029663085938e-01 4.647386446595191956e-02 6.101077049970626831e-02 9.785427898168563843e-02 -2.826515734195709229e-01 1.609895676374435425e-01 7.877791672945022583e-02 -6.210310384631156921e-02 1.086983308196067810e-01 1.123685948550701141e-02 -1.271853297948837280e-01 -9.277489781379699707e-02 1.018667146563529968e-01 7.555191963911056519e-02 1.655473560094833374e-01 -2.857241034507751465e-01 -3.755857944488525391e-01 -6.705914437770843506e-02 -1.290514878928661346e-02 2.771634608507156372e-02 -1.964732073247432709e-02
-1.166980788111686707e-01 1.260529458522796631e-02 -8.718432858586311340e-03 -1.709484159946441650e-01 2.626301348209381104e-01 -7.853682339191436768e-02 1.610033959150314331e-02 -1.472258567810058594e-01 -1.670742183923721313e-01 4.186509177088737488e-02 -3.216235935688018799e-01 -2.592939734458923340e-01 -7.272421568632125854e-02 2.116828113794326782e-01 1.565739512443542480e-01 -1.300607621669769287e-01 5.492135137319564819e-02 3.461331874132156372e-02 -9.308290481567382812e-02 3.136095404624938965e-01 6.507901102304458618e-02 1.024307534098625183e-01 6.016828119754791260e-02 -2.637182176113128662e-01 8.210757374763488770e-02 1.286252886056900024e-01 -7.521167397499084473e-02 -5.465944483876228333e-02 -3.077894747257232666e-01 8.495444804430007935e-02 -3.571977913379669189e-01 -3.276851177215576172e-01
-1.376374959945678711e-01 1.120621636509895325e-01 -1.180815249681472778e-01 -3.751149051822721958e-04 1.539541874080896378e-02 -3.900395706295967102e-02 3.579734265804290771e-02 1.561784744262695312e-01 -1.644095331430435181e-01 2.029582560062408447e-01 -4.041865170001983643e-01 -2.277606353163719177e-02 1.450290977954864502e-01 1.235653907060623169e-01 -2.471232861280441284e-01 -9.078955277800559998e-03 4.687546938657760620e-02 1.161841452121734619e-01 -6.785132735967636108e-02 3.242950439453125000e-01 2.650226056575775146e-01 1.381098330020904541e-01 -4.099249839782714844e-02 -7.724708318710327148e-02 1.216356903314590454e-01 2.493548691272735596e-01 1.895578205585479736e-01 -2.346750348806381226e-01 -2.577660381793975830e-01 3.552026748657226562e-01 -8.712407201528549194e-02 -8.339449018239974976e-02
5.858636274933815002e-02 1.332690417766571045e-01 2.006171494722366333e-01 -9.300869703292846680e-02 1.587477140128612518e-02 3.962025046348571777e-02 6.509738415479660034e-02 1.207253336906433105e-01 5.885626375675201416e-02 -1.579982638359069824e-01 -1.250780671834945679e-01 -2.872230410575866699e-01 1.426225006580352783e-01 3.365727961063385010e-01 -5.439616274088621140e-03 -1.335461288690567017e-01 3.921841084957122803e-01 2.873068861663341522e-02 -7.679361104965209961e-02 1.226892098784446716e-01 -2.377750352025032043e-02 -2.227376103401184082e-01 1.404188666492700577e-02 1.030577812343835831e-02 1.791517287492752075e-01 1.969625651836395264e-01 -2.194088250398635864e-01 -4.863470792770385742e-01 -1.631815731525421143e-01 5.256814137101173401e-02 -6.856849789619445801e-02 -1.244925707578659058e-01
-2.289037257432937622e-01 -9.762256592512130737e-02 2.488950192928314209e-01 -2.188868373632431030e-01 3.467808067798614502e-01 -3.222370520234107971e-02 1.678387075662612915e-02 -1.789044141769409180e-01 -5.205313563346862793e-01 -1.478968411684036255e-01 -1.971134990453720093e-01 -1.709834039211273193e-01 -1.287574619054794312e-01 1.598304659128189087e-01 -1.770854741334915161e-01 -9.476698935031890869e-02 -3.156189993023872375e-02 2.118548452854156494e-01 2.760758101940155029e-01 2.067001909017562866e-02 5.930699780583381653e-02 1.448739618062973022e-01 -6.259084492921829224e-02 -4.483269900083541870e-02 3.409466892480850220e-02 1.175299659371376038e-01 -2.766802348196506500e-02 -8.275209367275238037e-02 -2.301285564899444580e-01 3.535641729831695557e-02 3.334163874387741089e-02 -1.954848319292068481e-02
-3.068118989467620850e-01 2.217260152101516724e-01 9.349002689123153687e-02 1.240463778376579285e-01 -3.058502972126007080e-01 -4.624064639210700989e-02 1.309115886688232422e-01 -2.046805918216705322e-01 -6.091932300478219986e-03 -2.453038990497589111e-01 -2.441653758287429810e-01 7.313339412212371826e-02 -1.943948715925216675e-01 7.549972832202911377e-02 -6.332861632108688354e-02 1.098103150725364685e-01 2.517520785331726074e-01 3.470666334033012390e-02 -3.510562703013420105e-02 5.663540679961442947e-03 1.429702639579772949e-01 1.815925836563110352e-01 -1.730237752199172974e-01 -4.548893496394157410e-02 3.703547120094299316e-01 1.092290282249450684e-01 6.881336122751235962e-02 -1.849138587713241577e-01 -2.854422628879547119e-01 -1.483104825019836426e-01 -1.786331683397293091e-01 -1.358335614204406738e-01
-3.794545233249664307e-01 -1.444247364997863770e-01 5.760093033313751221e-02 3.651853203773498535e-01 -2.101149410009384155e-02 1.300322115421295166e-01 2.785864472389221191e-01 -6.368676573038101196e-02 -1.200378015637397766e-01 -1.073373332619667053e-01 -2.599113881587982178e-01 -9.577918797731399536e-02 -1.086370572447776794e-01 1.648318767547607422e-01 -2.028480768203735352e-01 -8.495773375034332275e-02 5.026340484619140625e-02 2.171085961163043976e-02 1.248475611209869385e-01 2.668820321559906006e-01 -1.294162720441818237e-01 3.672338789328932762e-03 1.742855273187160492e-02 1.164186820387840271e-01 2.279536575078964233e-01 2.149643748998641968e-01 -1.586901023983955383e-02 -3.362411260604858398e-02 -3.257603347301483154e-01 4.264431074261665344e-03 2.126602679491043091e-01 -1.952426284551620483e-01
-3.490110933780670166e-01 -5.368494242429733276e-02 -7.446582615375518799e-02 1.011408194899559021e-01 4.417691826820373535e-01 1.012714430689811707e-01 2.138576060533523560e-01 -2.977588772773742676e-01 1.328633874654769897e-01 8.508902788162231445e-02 -1.623888611793518066e-01 -1.460566073656082153e-01 -2.583386003971099854e-02 2.341236621141433716e-01 6.292675435543060303e-02 -3.160734847187995911e-02 1.035003811120986938e-01 2.350923120975494385e-01 -1.340549737215042114e-01 3.788887336850166321e-02 -1.659205257892608643e-01 1.936051249504089355e-01 -6.025969982147216797e-02 -6.380971521139144897e-02 -4.716596752405166626e-02 1.687566339969635010e-01 1.974945329129695892e-02 -1.095605716109275818e-01 -2.425040751695632935e-01 -2.098945714533329010e-02 -2.002604454755783081e-01 -2.934876978397369385e-01
-1.382817178964614868e-01 6.914382427930831909e-02 1.361294686794281006e-01 1.699077785015106201e-01 2.674776911735534668e-01 -6.034282967448234558e-02 -3.578749718144536018e-03 5.709932371973991394e-02 1.952618733048439026e-02 2.072136551141738892e-01 -2.097027301788330078e-01 -3.450163006782531738e-01 1.572544574737548828e-01 3.968623876571655273e-01 9.572450816631317139e-02 -2.608824670314788818e-01 2.207310050725936890e-01 3.921380639076232910e-02 1.715627014636993408e-01 2.212057858705520630e-01 6.277068704366683960e-02 6.434787996113300323e-03 -8.296456187963485718e-02 2.845010757446289062e-01 9.684357792139053345e-02 7.266113907098770142e-02 1.167083829641342163e-01 -8.458857238292694092e-02 -2.603620588779449463e-01 9.586941450834274292e-02 -2.270693182945251465e-01 -7.176718208938837051e-03
-7.508737593889236450e-02 1.786258220672607422e-01 4.819436371326446533e-01 1.799246482551097870e-02 -2.719616703689098358e-02 2.264721319079399109e-02 -5.741640180349349976e-02 -2.117119133472442627e-01 -1.084959432482719421e-01 3.512555733323097229e-02 -9.193462133407592773e-02 -8.478359319269657135e-03 1.051096543669700623e-01 6.166233867406845093e-02 -1.003042310476303101e-01 -1.780049651861190796e-01 4.125927984714508057e-01 -1.208489947021007538e-02 3.115442395210266113e-01 1.839745193719863892e-01 -1.319245696067810059e-01 -5.981378629803657532e-02 -4.193566367030143738e-02 1.387489885091781616e-01 -7.000267505645751953e-02 2.990384399890899658e-01 1.637035310268402100e-01 9.202929586172103882e-02 -1.493647992610931396e-01 2.260950058698654175e-01 -3.350058197975158691e-02 -2.344001680612564087e-01
-2.928481400012969971e-01 7.345023006200790405e-02 -3.475491330027580261e-02 9.134072810411453247e-02 -2.618930488824844360e-02 7.908886298537254333e-03 2.485245168209075928e-01 -8.344551175832748413e-02 -1.989107728004455566e-01 1.527601182460784912e-01 -2.118940651416778564e-01 -1.098707169294357300e-01 -6.091509386897087097e-02 3.543501496315002441e-01 -2.451212853193283081e-01 1.621648669242858887e-01 1.353406757116317749e-01 7.405739277601242065e-02 1.573882997035980225e-01 1.135379225015640259e-01 -1.009646728634834290e-01 1.319781988859176636e-01 -2.777170240879058838e-01 4.630710184574127197e-02 1.235818937420845032e-01 3.519367277622222900e-01 2.545652911067008972e-02 1.027590706944465637e-01 -1.290771216154098511e-01 1.122060716152191162e-01 -3.220127522945404053e-01 2.065436691045761108e-01
-2.295171618461608887e-01 1.632578819990158081e-01 1.271035373210906982e-01 -4.380470141768455505e-02 -1.368629336357116699e-01 2.242278158664703369e-01 2.624113857746124268e-01 -2.554659843444824219e-01 -7.789231091737747192e-02 -5.474047735333442688e-02 -3.477460741996765137e-01 8.946146816015243530e-02 -1.363895088434219360e-01 -1.110816150903701782e-01 2.591048926115036011e-02 -2.637810707092285156e-01 9.479468315839767456e-02 3.080571591854095459e-01 -3.206336796283721924e-01 6.046207854524254799e-04 -5.156661197543144226e-02 2.387192286550998688e-02 -1.457935012876987457e-02 -4.113424196839332581e-02 -5.078066140413284302e-02 1.991114467382431030e-01 -2.282283306121826172e-01 -2.790430188179016113e-01 -1.290491670370101929e-01 1.618798971176147461e-01 -6.582331657409667969e-02 -1.705317795276641846e-01
-2.593580782413482666e-01 7.142387330532073975e-02 4.027733951807022095e-02 -2.490029931068420410e-01 2.976121380925178528e-02 1.984947733581066132e-02 1.959833204746246338e-01 -8.223722130060195923e-02 -1.342124193906784058e-01 -3.309238851070404053e-01 -1.631177067756652832e-01 3.388128802180290222e-02 -2.444585086777806282e-03 -1.783613488078117371e-02 -1.494329422712326050e-01 1.718324273824691772e-01 4.754435122013092041e-01 1.847992986440658569e-01 -1.710490137338638306e-02 1.683536544442176819e-02 -3.109639883041381836e-02 -1.439319849014282227e-01 -5.730329081416130066e-02 2.699990272521972656e-01 5.671619996428489685e-02 2.139061391353607178e-01 -1.764766126871109009e-01 -3.706858158111572266e-01 -9.251135587692260742e-02 -1.089577283710241318e-02 1.555889248847961426e-01 -3.234155476093292236e-02
-1.802168786525726318e-01 -2.140129730105400085e-02 -1.756265386939048767e-02 -1.152516677975654602e-01 8.731038868427276611e-02 3.622226119041442871e-01 -1.659017987549304962e-02 -1.231876984238624573e-01 1.227411776781082153e-01 -1.496337950229644775e-01 -1.567129194736480713e-01 1.754017919301986694e-01 9.764222428202629089e-03 -9.310412406921386719e-02 -2.180961221456527710e-01 -6.623314321041107178e-02 -4.313590377569198608e-02 8.174512535333633423e-02 3.467469811439514160e-01 4.205758571624755859e-01 -2.538399994373321533e-01 1.747478917241096497e-02 6.614976376295089722e-02 1.319862455129623413e-01 5.118323862552642822e-02 1.817569583654403687e-01 -1.388145536184310913e-01 -2.193897962570190430e-01 -4.967619478702545166e-02 2.624118328094482422e-01 -6.845279037952423096e-02 -2.728180885314941406e-01
-4.758272767066955566e-01 3.290035426616668701e-01 -5.896356329321861267e-02 2.712586335837841034e-02 1.039437353610992432e-01 1.282486617565155029e-01 -2.813949882984161377e-01 -8.877919055521488190e-03 -1.284374743700027466e-01 -6.422117352485656738e-02 -1.473927199840545654e-01 -1.351761445403099060e-02 -7.843239605426788330e-02 1.016580015420913696e-01 -4.767993837594985962e-02 -2.278996556997299194e-01 1.627890467643737793e-01 -1.373185068368911743e-01 1.410257816314697266e-01 6.818772852420806885e-02 1.574915018863976002e-03 4.175039753317832947e-02 1.805601865053176880e-01 -1.739855557680130005e-01 -1.481693536043167114e-01 -5.579486861824989319e-02 -1.134647503495216370e-01 -2.749125659465789795e-01 -3.831267654895782471e-01 1.165590211749076843e-01 -1.242094412446022034e-01 -1.325200945138931274e-01
-2.202553004026412964e-01 -2.747846022248268127e-02 -1.809524558484554291e-02 -2.060496062040328979e-01 -8.449999988079071045e-02 2.712977230548858643e-01 1.515464484691619873e-01 1.922968216240406036e-02 -2.088082283735275269e-01 -7.920984923839569092e-02 -2.911663055419921875e-01 -2.597361207008361816e-01 4.025458544492721558e-02 1.124876812100410461e-01 -4.160070419311523438e-01 7.924252003431320190e-02 -1.805224865674972534e-01 4.061979427933692932e-02 1.215286403894424438e-01 8.372247219085693359e-02 -1.713322661817073822e-02 1.305171102285385132e-01 -2.506335377693176270e-01 3.189918994903564453e-01 2.850217511877417564e-03 2.995841503143310547e-01 -4.006351158022880554e-02 -1.254134066402912140e-02 -6.174533441662788391e-02 1.931169778108596802e-01 -1.756682097911834717e-01 8.205921947956085205e-02
-1.402231603860855103e-01 2.089379280805587769e-01 7.823500782251358032e-03 1.764361709356307983e-01 1.290227770805358887e-01 -1.018537282943725586e-01 1.608836501836776733e-01 -1.936442553997039795e-01 -1.332442909479141235e-01 -2.594131045043468475e-02 -3.527451753616333008e-01 -1.722828447818756104e-01 -1.138276457786560059e-01 1.588439792394638062e-01 -1.002320274710655212e-02 -1.516040712594985962e-01 -4.701423272490501404e-02 8.593571186065673828e-02 2.796630263328552246e-01 1.740123480558395386e-01 3.104486167430877686e-01 -3.434339165687561035e-02 4.665648564696311951e-02 -2.358711063861846924e-01 1.454119086265563965e-01 3.392595350742340088e-01 -2.580778002738952637e-01 -2.113925479352474213e-02 -2.653659284114837646e-01 4.505180288106203079e-03 -1.265716701745986938e-01 -1.344229876995086670e-01
-1.690201908349990845e-01 -2.379859797656536102e-02 1.363365650177001953e-01 2.937400937080383301e-01 5.954524874687194824e-02 1.997806578874588013e-01 3.254117071628570557e-01 3.471879661083221436e-02 -1.398698538541793823e-01 -9.174114465713500977e-02 -2.616384923458099365e-01 -7.183842360973358154e-02 -1.478100568056106567e-01 1.621949076652526855e-01 -8.744107186794281006e-02 -6.111966073513031006e-02 1.043646037578582764e-01 5.697628110647201538e-02 9.451854228973388672e-02 3.362407982349395752e-01 -1.302153319120407104e-01 -5.043469369411468506e-02 4.101216793060302734e-02 1.096872910857200623e-01 3.809596598148345947e-01 3.216665387153625488e-01 7.710453867912292480e-02 -2.749327756464481354e-02 -2.500739395618438721e-01 9.479657746851444244e-03 1.689333021640777588e-01 -1.962087005376815796e-01
-3.475474417209625244e-01 1.638969182968139648e-01 -1.375505775213241577e-01 1.834826916456222534e-01 2.088382989168167114e-01 -1.970304846763610840e-01 2.274055480957031250e-01 -1.343875080347061157e-01 9.246904402971267700e-02 1.236401200294494629e-01 -3.506112992763519287e-01 5.626803264021873474e-02 2.265547066926956177e-01 1.746955811977386475e-01 -5.931710079312324524e-02 2.399859949946403503e-02 -1.062089204788208008e-01 2.473697513341903687e-01 -8.740236610174179077e-02 -2.736490219831466675e-03 5.628613755106925964e-02 -1.115373149514198303e-01 -2.279273122549057007e-01 2.105256021022796631e-01 6.291501969099044800e-02 3.147452175617218018e-01 1.075801253318786621e-01 -1.624050140380859375e-01 3.039204329252243042e-02 4.721670877188444138e-03 3.317197784781455994e-02 -2.768853306770324707e-01
-2.533859908580780029e-01 2.260590195655822754e-01 4.168697074055671692e-02 2.392876744270324707e-01 -1.850938191637396812e-03 -5.394373834133148193e-02 1.776681542396545410e-01 -1.067484617233276367e-01 2.199147082865238190e-02 1.928898692131042480e-02 -2.099476456642150879e-01 1.911100745201110840e-01 3.307987153530120850e-01 2.025561034679412842e-01 -2.747389972209930420e-01 -8.532190322875976562e-02 -1.976248621940612793e-02 1.693357378244400024e-01 -2.668585814535617828e-02 -2.928858809173107147e-02 -1.121309548616409302e-01 -6.862270087003707886e-02 1.900909468531608582e-02 2.870249450206756592e-01 8.494126051664352417e-02 4.084742665290832520e-01 2.378410547971725464e-01 -4.803181812167167664e-02 4.795306175947189331e-02 -7.950006425380706787e-02 -1.273357570171356201e-01 -2.769638895988464355e-01
6.552549079060554504e-03 -8.580540865659713745e-02 -1.183635555207729340e-03 1.164531782269477844e-01 -1.738819666206836700e-02 -4.011704027652740479e-02 -4.743080958724021912e-02 -1.302778124809265137e-01 -2.864566445350646973e-02 -2.089952230453491211e-01 -4.189038574695587158e-01 1.675384044647216797e-01 9.694331139326095581e-02 2.686910927295684814e-01 6.830509006977081299e-02 -1.820908039808273315e-01 2.468575839884579182e-04 -1.594441756606101990e-02 4.623896777629852295e-01 3.811860680580139160e-01 1.871190071105957031e-01 1.632518135011196136e-02 -5.719790235161781311e-02 -1.066577509045600891e-01 5.345299467444419861e-02 3.334768712520599365e-01 -1.367711126804351807e-01 -1.374782323837280273e-01 -1.028459742665290833e-01 6.718485057353973389e-02 3.143549710512161255e-02 -1.157346293330192566e-01
-2.037173956632614136e-01 9.395492076873779297e-02 -1.890702545642852783e-02 2.305301837623119354e-02 7.862919569015502930e-02 3.531309217214584351e-02 -1.710408776998519897e-01 5.034392327070236206e-02 3.322329372167587280e-02 -2.162684686481952667e-03 -4.678958952426910400e-01 -1.240584440529346466e-02 3.673907369375228882e-02 2.741167843341827393e-01 -3.198337554931640625e-01 -4.016179591417312622e-02 -2.113221436738967896e-01 -1.218817308545112610e-01 1.649025827646255493e-01 1.490437239408493042e-01 1.028773337602615356e-01 1.026735529303550720e-01 -1.569998860359191895e-01 1.065730378031730652e-01 3.830790519714355469e-01 2.390741705894470215e-01 1.127590984106063843e-01 3.184105828404426575e-02 5.755518749356269836e-02 7.338134944438934326e-02 -2.736932933330535889e-01 -2.041740566492080688e-01
-1.406436413526535034e-01 2.262806594371795654e-01 1.103041991591453552e-01 -9.126207232475280762e-02 9.079572558403015137e-02 1.384741365909576416e-01 -8.004798740148544312e-02 -2.022852003574371338e-01 -6.480412185192108154e-02 1.226142048835754395e-02 -2.868529558181762695e-01 -1.202749535441398621e-01 2.181827276945114136e-01 3.293938189744949341e-02 -1.429385133087635040e-02 2.480888068675994873e-01 9.277451038360595703e-02 1.684501171112060547e-01 1.269497126340866089e-01 7.843106240034103394e-02 1.701868176460266113e-01 2.366171479225158691e-01 -7.746781408786773682e-02 9.903497248888015747e-02 2.516535520553588867e-01 1.943552494049072266e-01 4.910232126712799072e-02 -4.645200669765472412e-01 2.429244220256805420e-01 4.468567296862602234e-02 -1.665883511304855347e-01 -2.327402979135513306e-01
-3.840876221656799316e-01 -1.052212640643119812e-01 4.864149540662765503e-02 -6.580814719200134277e-02 -1.020348444581031799e-01 -2.381330356001853943e-02 1.622886806726455688e-01 -3.083433806896209717e-01 5.520329251885414124e-02 3.424043953418731689e-02 -2.806455194950103760e-01 -1.186787933111190796e-01 -2.008722629398107529e-03 6.326951831579208374e-02 -2.985002100467681885e-01 -3.952786326408386230e-01 3.302437067031860352e-01 1.461975872516632080e-01 5.204464867711067200e-02 9.280978888273239136e-02 3.018725477159023285e-02 1.937863677740097046e-01 -2.104238234460353851e-02 3.669578209519386292e-02 1.145873442292213440e-01 9.440162032842636108e-02 2.884086370468139648e-01 -8.272898197174072266e-02 -1.902435570955276489e-01 6.571484263986349106e-03 -1.153896525502204895e-01 -1.107671633362770081e-01
-2.426361739635467529e-01 1.904958635568618774e-01 -1.136455684900283813e-01 -1.787533164024353027e-01 6.286584585905075073e-02 7.620702683925628662e-02 4.094197601079940796e-02 -7.129216194152832031e-02 -3.730072453618049622e-02 -1.925357431173324585e-01 -3.085144460201263428e-01 -1.492832750082015991e-01 6.393598020076751709e-02 4.442252218723297119e-01 7.228165119886398315e-02 1.604514718055725098e-01 8.008930832147598267e-02 6.697089225053787231e-02 7.974395155906677246e-02 1.518730521202087402e-01 8.321084082126617432e-02 1.637920588254928589e-01 -2.644617557525634766e-01 1.925226002931594849e-01 3.455170691013336182e-01 2.121090441942214966e-01 -1.047766134142875671e-01 -2.542778849601745605e-01 1.078871339559555054e-01 7.708059996366500854e-02 6.514850258827209473e-02 -1.105333045125007629e-01
-4.479155838489532471e-01 4.349558800458908081e-02 -1.228384077548980713e-01 1.288175582885742188e-01 8.490621298551559448e-02 -9.401992708444595337e-02 3.199629858136177063e-02 -2.954346835613250732e-01 -3.307805955410003662e-02 9.170831739902496338e-02 -1.392078101634979248e-01 -8.355111628770828247e-02 -2.435550242662429810e-01 -1.151284351944923401e-01 -2.132763862609863281e-01 -1.156065613031387329e-01 2.498064637184143066e-01 1.687906496226787567e-02 1.324815452098846436e-01 -9.294202923774719238e-02 -4.964217916131019592e-02 2.270137369632720947e-01 -1.490082591772079468e-03 -2.030497230589389801e-02 -4.042115062475204468e-02 3.332172632217407227e-01 1.324069947004318237e-01 -1.616344153881072998e-01 -2.896051704883575439e-01 5.608091875910758972e-02 -2.808979749679565430e-01 -1.691631078720092773e-01
-3.796610832214355469e-01 4.292488098144531250e-02 -6.228261068463325500e-02 -2.014738619327545166e-01 6.172697991132736206e-02 -9.212236851453781128e-02 9.348960965871810913e-02 -1.305266632698476315e-03 -5.887975543737411499e-02 -2.501784265041351318e-01 -2.289506494998931885e-01 2.165776044130325317e-01 -1.651007980108261108e-01 1.777203828096389771e-01 1.737734675407409668e-02 6.395098567008972168e-02 3.236888051033020020e-01 1.512937247753143311e-03 -6.844272464513778687e-02 2.749980986118316650e-02 -7.579011470079421997e-02 -1.360144317150115967e-01 9.972364455461502075e-02 4.193103909492492676e-01 2.714545428752899170e-01 2.906149327754974365e-01 1.850080490112304688e-02 -2.121298909187316895e-01 -1.419948637485504150e-01 1.999157667160034180e-02 1.219585016369819641e-01 -2.721939608454704285e-02
-2.405221462249755859e-01 1.393587440252304077e-01 -4.111513029783964157e-03 -8.670506626367568970e-02 1.347410213202238083e-02 6.892734766006469727e-02 6.351616233587265015e-02 -1.178051754832267761e-01 -3.876282647252082825e-02 -2.455042153596878052e-01 -2.393825352191925049e-01 -2.336594164371490479e-01 6.081478670239448547e-02 3.026409447193145752e-01 -5.131195485591888428e-02 2.821042537689208984e-01 4.191525280475616455e-02 2.252921164035797119e-01 3.897037357091903687e-02 1.301532089710235596e-01 7.703662663698196411e-02 2.769159674644470215e-01 -1.732827425003051758e-01 3.790966868400573730e-01 2.568203210830688477e-01 2.130960822105407715e-01 -3.723435103893280029e-02 -1.980103701353073120e-01 1.091874390840530396e-01 7.262103259563446045e-02 8.618912845849990845e-02 -1.930071413516998291e-01
-5.050572156906127930e-01 1.597879230976104736e-01 1.269462406635284424e-01 1.717123836278915405e-01 -7.483284920454025269e-02 -2.466875612735748291e-01 1.410938054323196411e-01 -2.780237197875976562e-01 5.414204671978950500e-02 1.968052685260772705e-01 -2.739793360233306885e-01 -7.894952781498432159e-03 -8.025142550468444824e-02 1.189181348308920860e-03 -1.876554638147354126e-01 -2.240193635225296021e-01 1.555767655372619629e-01 -1.253299266099929810e-01 -1.541126221418380737e-01 1.117516085505485535e-01 -1.262932568788528442e-01 -8.609050512313842773e-02 -4.100902006030082703e-02 2.591108083724975586e-01 3.169358521699905396e-02 3.705392777919769287e-02 1.114359200000762939e-01 -2.096732705831527710e-01 -1.029804050922393799e-01 1.301548182964324951e-01 -8.611927926540374756e-02 -1.985976397991180420e-01
-2.288158982992172241e-01 4.963941127061843872e-02 9.408167004585266113e-02 -6.362003087997436523e-02 7.805477827787399292e-03 1.497911214828491211e-01 2.196116745471954346e-01 -2.425214797258377075e-01 -9.406013414263725281e-03 -1.738022118806838989e-01 -3.859601020812988281e-01 -2.981028258800506592e-01 -9.576857835054397583e-02 -1.389246284961700439e-01 -1.399420797824859619e-01 1.531693339347839355e-02 6.776534765958786011e-02 -1.572412699460983276e-01 -1.478944569826126099e-01 2.733813412487506866e-02 -8.715101331472396851e-02 -8.657044172286987305e-02 2.000807225704193115e-01 2.666999101638793945e-01 1.991282850503921509e-01 2.542059719562530518e-01 -2.052295953035354614e-02 -2.615895867347717285e-01 -3.155944347381591797e-01 1.665688306093215942e-01 8.652111142873764038e-02 -1.333933882415294647e-02
-1.070833653211593628e-01 -7.098974287509918213e-02 -5.277683027088642120e-03 -2.766311764717102051e-01 3.769746050238609314e-02 -4.119113087654113770e-02 1.648301780223846436e-01 -4.455205425620079041e-02 -1.336430758237838745e-01 -1.958661973476409912e-01 -5.704810023307800293e-01 3.495561331510543823e-02 -4.420549143105745316e-03 2.944191098213195801e-01 -9.607173502445220947e-02 -3.804119676351547241e-02 -2.728244364261627197e-01 1.498550772666931152e-01 1.133330464363098145e-01 2.241431921720504761e-01 1.179430037736892700e-01 2.301888167858123779e-01 -2.316649556159973145e-01 1.103173196315765381e-01 -8.306093513965606689e-02 1.181870847940444946e-01 6.313028931617736816e-02 -2.217111140489578247e-01 -6.443606317043304443e-02 1.417563855648040771e-01 -5.133935064077377319e-02 -2.818429470062255859e-02
-2.687366008758544922e-01 2.477512210607528687e-01 -6.954932957887649536e-02 6.933986395597457886e-02 4.317434038966894150e-03 -2.610140740871429443e-01 -4.890898615121841431e-02 -1.523518115282058716e-01 -4.214019700884819031e-02 3.624123036861419678e-01 -4.249028265476226807e-01 1.565924882888793945e-01 1.639884561300277710e-01 4.170282185077667236e-02 -1.294482946395874023e-01 -2.647019624710083008e-01 1.064014956355094910e-01 -7.159700989723205566e-02 6.899905204772949219e-02 6.101531907916069031e-02 -3.571923077106475830e-02 -7.407315820455551147e-02 -5.680633336305618286e-02 1.518087238073348999e-01 4.091626033186912537e-02 1.623686254024505615e-01 2.518708407878875732e-01 -3.183770179748535156e-01 -2.641564421355724335e-02 -8.424180746078491211e-02 -9.368862211704254150e-02 -2.049099355936050415e-01
-4.674163460731506348e-01 1.001257672905921936e-01 1.385323554277420044e-01 1.276166588068008423e-01 -2.823921442031860352e-01 2.963944803923368454e-03 4.372643232345581055e-01 -5.011884495615959167e-02 -1.961995214223861694e-01 -2.891829237341880798e-02 -1.916348189115524292e-01 -4.805550724267959595e-02 -1.956559568643569946e-01 5.865817889571189880e-02 -4.438272299012169242e-05 -1.074281334877014160e-01 1.879241764545440674e-01 1.257849484682083130e-01 8.621225133538246155e-03 4.856999497860670090e-03 2.501983940601348877e-02 -3.743306174874305725e-02 1.342213898897171021e-01 1.886517554521560669e-01 8.586456626653671265e-02 1.942842304706573486e-01 -1.826158165931701660e-01 -2.965502440929412842e-01 -3.559435531497001648e-02 -1.904267668724060059e-01 -1.088334023952484131e-01 -9.097199887037277222e-02
-1.270049512386322021e-01 3.013654649257659912e-01 6.706114113330841064e-02 1.026128455996513367e-01 4.986603558063507080e-02 -4.681138321757316589e-02 3.152432292699813843e-02 6.018696725368499756e-02 -1.812263429164886475e-01 -5.683007091283798218e-02 -2.066578865051269531e-01 -7.445881608873605728e-03 7.358338683843612671e-02 1.789276897907257080e-01 -1.349720358848571777e-01 -4.593078196048736572e-01 3.513357937335968018e-01 1.857830137014389038e-01 5.091990157961845398e-02 2.308457642793655396e-01 -2.179037779569625854e-01 -2.058150433003902435e-02 -1.340183466672897339e-01 1.188041269779205322e-01 -1.381218731403350830e-01 3.546816408634185791e-01 3.668442741036415100e-02 2.434120327234268188e-02 -2.129274457693099976e-01 8.748627454042434692e-02 -1.113165542483329773e-01 1.314054727554321289e-01
-1.287136971950531006e-01 1.171490643173456192e-02 1.352296173572540283e-01 -2.454123347997665405e-01 -1.121860463172197342e-02 2.095529288053512573e-01 -1.322597265243530273e-01 -2.137105762958526611e-01 2.701722318306565285e-03 -2.168505042791366577e-01 -8.068296313285827637e-02 -7.472853758372366428e-04 2.714674174785614014e-01 6.153529882431030273e-02 -6.955352425575256348e-02 4.828733578324317932e-02 -2.528946660459041595e-02 5.128148198127746582e-01 -1.307304054498672485e-01 1.124573722481727600e-01 2.679308354854583740e-01 9.183101356029510498e-02 6.009692326188087463e-03 2.382319420576095581e-01 -5.743562057614326477e-02 2.474744915962219238e-01 -4.565311223268508911e-02 -1.531906723976135254e-01 -2.898680269718170166e-01 -6.761375814676284790e-02 -6.169504299759864807e-02 -2.156955152750015259e-01
-1.912526488304138184e-01 1.314812749624252319e-01 -1.290651112794876099e-01 -2.574025392532348633e-01 9.400569647550582886e-02 4.814969003200531006e-02 1.020399928092956543e-01 -2.786642313003540039e-01 -1.733475029468536377e-01 -1.463854312896728516e-01 -2.319588959217071533e-01 1.849461197853088379e-01 2.777636051177978516e-01 1.288258749991655350e-02 3.061327338218688965e-02 -2.867232263088226318e-01 1.327286362648010254e-01 1.787186563014984131e-01 2.321937531232833862e-01 6.310082972049713135e-02 2.154555171728134155e-01 -7.159399986267089844e-02 -2.227453328669071198e-02 2.066324055194854736e-01 -1.480772346258163452e-01 2.518413662910461426e-01 -5.321097560226917267e-03 -2.633078694343566895e-01 -2.011620700359344482e-01 -9.957750886678695679e-02 2.318571507930755615e-01 5.479960143566131592e-02
-4.127041697502136230e-01 2.616569399833679199e-01 -1.038566529750823975e-01 -5.521201714873313904e-02 7.265370339155197144e-02 7.280951738357543945e-02 -1.375822722911834717e-01 1.648114025592803955e-01 7.685316726565361023e-03 -1.730461716651916504e-01 -3.380781710147857666e-01 -2.435017190873622894e-02 -1.614104658365249634e-01 1.063152626156806946e-01 -1.811469495296478271e-01 -2.760773897171020508e-01 1.520890444517135620e-01 -1.382352709770202637e-01 7.040728349238634109e-03 2.104817926883697510e-01 2.886671423912048340e-01 -9.530933946371078491e-02 1.012572944164276123e-01 -7.090740371495485306e-03 -7.593534886837005615e-02 -1.900911182165145874e-01 7.186948508024215698e-02 -1.426064521074295044e-01 -1.278230249881744385e-01 1.909084022045135498e-01 -2.364145591855049133e-02 -2.989438176155090332e-01
-3.720718920230865479e-01 -7.250062189996242523e-03 1.610431969165802002e-01 1.177195236086845398e-01 4.893953725695610046e-02 -1.801073849201202393e-01 3.104634582996368408e-01 -2.898760437965393066e-01 -1.320012807846069336e-01 -1.044975444674491882e-01 -2.223524302244186401e-01 -1.699614897370338440e-02 3.190165013074874878e-02 9.906650334596633911e-02 -1.009408310055732727e-01 -2.524253129959106445e-01 2.275894135236740112e-01 9.406711161136627197e-02 9.040360338985919952e-03 1.871344596147537231e-01 -2.224085479974746704e-01 8.938053250312805176e-02 1.080361474305391312e-02 2.937309071421623230e-02 -3.209773078560829163e-02 2.696533873677253723e-02 -2.152706831693649292e-01 -7.689844071865081787e-02 -3.050834238529205322e-01 1.831866353750228882e-01 -3.207149505615234375e-01 -7.726921141147613525e-02
-5.739778280258178711e-01 1.228078454732894897e-01 -1.704688370227813721e-01 6.918746978044509888e-03 2.057538181543350220e-01 -7.802913431078195572e-03 2.281770110130310059e-01 -6.273358315229415894e-02 7.456520199775695801e-02 3.398711979389190674e-01 -3.214903175830841064e-01 1.193435490131378174e-01 2.329256683588027954e-01 -5.556807736866176128e-04 -2.920362865552306175e-03 5.943635106086730957e-02 -1.623477041721343994e-02 -1.192148700356483459e-01 6.367376446723937988e-02 3.718698024749755859e-01 7.313315570354461670e-02 -4.406813904643058777e-02 -1.201187595725059509e-01 3.404986858367919922e-02 -3.891547094099223614e-04 1.167301163077354431e-01 1.130138337612152100e-02 -8.833061903715133667e-02 2.212539315223693848e-03 9.595059603452682495e-02 1.371457148343324661e-02 1.443818658590316772e-01
-9.413194656372070312e-02 3.113000690937042236e-01 -6.504938006401062012e-02 -1.517872512340545654e-01 1.389586180448532104e-01 1.709578484296798706e-01 -6.006691977381706238e-02 -3.045410215854644775e-01 -9.082205593585968018e-02 1.435128003358840942e-01 -2.724405527114868164e-01 -7.008801400661468506e-02 1.859832555055618286e-01 8.134726434946060181e-02 6.969062983989715576e-02 2.382074743509292603e-01 1.777260005474090576e-01 1.241622716188430786e-01 1.001695021986961365e-01 1.211307346820831299e-01 1.979414075613021851e-01 8.389069885015487671e-02 -1.695504784584045410e-01 7.075721025466918945e-02 7.982556521892547607e-02 2.543537616729736328e-01 -8.531960099935531616e-02 -4.166849851608276367e-01 1.325488537549972534e-01 1.261204779148101807e-01 -1.986501365900039673e-01 -1.862546354532241821e-01
-1.218596026301383972e-01 2.153809517621994019e-01 -4.424175992608070374e-02 3.202714920043945312e-01 6.321948766708374023e-02 -6.931184232234954834e-02 1.344676315784454346e-01 -9.251191467046737671e-02 -2.205419242382049561e-01 -2.256354093551635742e-01 -3.843863010406494141e-01 -1.300681978464126587e-01 -4.442598298192024231e-02 2.183870524168014526e-01 -6.342506036162376404e-03 -8.206219971179962158e-02 -1.101346686482429504e-01 2.098751217126846313e-01 1.548548191785812378e-01 2.547559142112731934e-01 2.949308454990386963e-01 -1.344462037086486816e-01 1.535235047340393066e-01 -1.339666545391082764e-01 5.052853748202323914e-02 2.016749382019042969e-01 -2.768002152442932129e-01 -1.012014895677566528e-01 -9.543340653181076050e-02 -1.174368709325790405e-01 -1.401664912700653076e-01 -1.177356839179992676e-01
-2.164441198110580444e-01 2.273690551519393921e-01 -2.346857190132141113e-01 -2.765464782714843750e-01 -4.960625246167182922e-02 1.390334963798522949e-02 1.522233244031667709e-02 -3.366451263427734375e-01 -6.849297136068344116e-02 -1.530913561582565308e-01 -1.283905506134033203e-01 9.193842299282550812e-03 3.134301900863647461e-01 1.683916449546813965e-01 -1.136607080698013306e-01 -1.113784164190292358e-01 -5.966700240969657898e-02 5.492741614580154419e-02 5.438131466507911682e-02 1.304003745317459106e-01 1.383595764636993408e-01 3.033029101788997650e-02 -2.665424644947052002e-01 1.649707108736038208e-01 -1.877399981021881104e-01 1.371638029813766479e-01 -2.330652810633182526e-02 -2.931570112705230713e-01 -2.837842404842376709e-01 5.303763970732688904e-02 2.937194406986236572e-01 -4.522025212645530701e-02
-2.237081974744796753e-01 -3.603028878569602966e-02 -7.091696560382843018e-02 7.921453565359115601e-02 4.115098342299461365e-02 2.028287649154663086e-01 1.119368895888328552e-02 -3.376601031050086021e-03 -2.899394929409027100e-01 -7.651886343955993652e-02 -1.486713737249374390e-01 4.407020658254623413e-02 -1.239600405097007751e-01 7.022640109062194824e-02 -6.376800686120986938e-02 1.134965494275093079e-01 -1.716405451297760010e-01 3.058545291423797607e-01 4.301756024360656738e-01 5.918563809245824814e-03 -1.127346083521842957e-01 2.927417159080505371e-01 -4.381973296403884888e-02 1.034505367279052734e-01 -3.570459084585309029e-03 3.861340880393981934e-01 -2.643056027591228485e-02 -3.256856501102447510e-01 -2.282060086727142334e-01 8.074868470430374146e-02 -2.314228191971778870e-02 9.504268318414688110e-02
-3.217160105705261230e-01 1.289513707160949707e-01 3.175620734691619873e-02 -9.446372091770172119e-02 2.173601090908050537e-01 1.782272160053253174e-01 2.478179931640625000e-01 -3.688484132289886475e-01 7.833042740821838379e-02 5.685411393642425537e-03 -2.828387916088104248e-01 -5.619700625538825989e-02 -1.962707042694091797e-01 4.610704630613327026e-02 1.313390284776687622e-01 -1.948744803667068481e-01 1.728532314300537109e-01 4.245645180344581604e-02 -2.191107869148254395e-01 2.162578701972961426e-01 -2.407316714525222778e-01 -2.959666214883327484e-02 2.587134204804897308e-02 -7.892476767301559448e-02 -5.375454947352409363e-02 9.188862144947052002e-02 -2.627114355564117432e-01 -1.331106126308441162e-01 -1.985974758863449097e-01 2.468767613172531128e-01 -6.436043977737426758e-02 -1.161174103617668152e-01
-4.256458207964897156e-02 2.503646612167358398e-01 1.110064610838890076e-01 6.902856379747390747e-02 1.015179976820945740e-01 -9.147576242685317993e-02 -1.368999332189559937e-01 -1.973032951354980469e-01 -2.039902657270431519e-01 -3.500241786241531372e-02 -3.800859153270721436e-01 2.666902542114257812e-01 9.861265867948532104e-02 2.478890120983123779e-01 -2.120349258184432983e-01 -1.440385729074478149e-01 -7.765543460845947266e-02 -2.386899851262569427e-02 3.218792974948883057e-01 1.480073481798171997e-01 7.219833135604858398e-02 1.535012274980545044e-01 -4.914736002683639526e-02 -7.972742617130279541e-02 -8.339240215718746185e-03 3.261080086231231689e-01 4.758533090353012085e-02 -1.278612613677978516e-01 7.883559912443161011e-02 3.554984331130981445e-01 -2.303370647132396698e-02 -1.376794129610061646e-01
-2.897103726863861084e-01 1.495579034090042114e-01 -1.077106520533561707e-01 9.340606629848480225e-02 -6.618642061948776245e-02 -2.116276323795318604e-01 8.158442378044128418e-02 -7.031729817390441895e-02 4.294988885521888733e-02 2.098667174577713013e-01 -3.852532207965850830e-01 1.425465196371078491e-01 1.543502658605575562e-01 -4.188907332718372345e-03 -1.096606254577636719e-02 -3.363976776599884033e-01 1.946452632546424866e-02 1.418735384941101074e-01 1.570100523531436920e-02 -3.514080867171287537e-02 -1.242455914616584778e-01 -1.450090110301971436e-01 -5.084017291665077209e-02 4.026629030704498291e-01 8.200009912252426147e-02 3.499917089939117432e-01 1.062273308634757996e-01 -2.594755887985229492e-01 -1.568228006362915039e-01 -3.155992832034826279e-03 1.729397289454936981e-02 -7.032614946365356445e-02
-9.197255223989486694e-02 -6.903742998838424683e-02 -6.968661397695541382e-02 -8.370046317577362061e-02 3.766496106982231140e-02 3.977167308330535889e-01 5.898069217801094055e-02 -2.501653730869293213e-01 -4.348812624812126160e-02 1.607938259840011597e-01 -1.423429548740386963e-01 -1.340108662843704224e-01 1.762548238039016724e-01 3.000369966030120850e-01 -1.707820594310760498e-01 7.262636721134185791e-02 1.668170839548110962e-01 1.127190962433815002e-01 1.437450498342514038e-01 4.629290103912353516e-01 -1.241619437932968140e-01 2.450529672205448151e-02 -2.047668956220149994e-02 4.486592113971710205e-02 -8.090426027774810791e-02 3.372134268283843994e-02 -1.569883078336715698e-01 -1.627685427665710449e-01 -1.907175928354263306e-01 1.118224635720252991e-01 -3.550419509410858154e-01 7.529119960963726044e-03
-2.853626906871795654e-01 4.660308361053466797e-02 2.488573193550109863e-01 -1.277844905853271484e-01 2.454378083348274231e-02 6.972497701644897461e-02 1.482645869255065918e-01 -3.431558609008789062e-01 -4.167094528675079346e-01 -1.452695876359939575e-01 -8.239459246397018433e-02 4.658871516585350037e-02 9.900338202714920044e-02 3.911316692829132080e-01 -8.273922652006149292e-02 -1.652160435914993286e-01 -9.896456450223922729e-02 -1.037941947579383850e-01 2.243663966655731201e-01 8.819676935672760010e-02 6.975135952234268188e-02 1.628536880016326904e-01 1.434415727853775024e-01 2.350863367319107056e-01 7.325462251901626587e-02 9.089137613773345947e-02 -1.762151122093200684e-01 -7.352101802825927734e-02 -1.522692739963531494e-01 -4.284719005227088928e-02 -1.511104255914688110e-01 9.188967943191528320e-02
-1.864757537841796875e-01 4.742962121963500977e-02 -5.296679213643074036e-02 -8.206367492675781250e-02 2.132900506258010864e-01 -1.101540252566337585e-01 2.091602981090545654e-01 -3.226426243782043457e-01 -4.970199614763259888e-02 5.991469696164131165e-02 -4.600037336349487305e-01 1.593044586479663849e-02 -1.233484782278537750e-02 1.918087452650070190e-01 4.733654484152793884e-02 -1.560457646846771240e-01 3.699937090277671814e-02 -2.196739241480827332e-02 -6.435102969408035278e-02 4.750998616218566895e-01 1.522803772240877151e-02 1.497315429151058197e-02 1.147941648960113525e-01 -2.325662076473236084e-01 2.542083859443664551e-01 8.687522262334823608e-02 -7.530530542135238647e-02 6.383354961872100830e-02 -1.631080210208892822e-01 1.832500398159027100e-01 -1.021886095404624939e-01 -1.205729395151138306e-01
-6.178637221455574036e-02 1.740737855434417725e-01 7.528940588235855103e-02 -1.855129599571228027e-01 9.679474169388413429e-04 3.049556016921997070e-01 1.661552488803863525e-01 -2.318960875272750854e-01 -1.245355308055877686e-01 1.650775074958801270e-01 -2.198634892702102661e-01 -2.985475957393646240e-01 3.695884952321648598e-03 5.660505965352058411e-02 1.387538313865661621e-01 -1.620018780231475830e-01 7.407516986131668091e-02 8.231855928897857666e-02 -1.116269528865814209e-01 -2.573578953742980957e-01 7.121390849351882935e-02 -6.292336434125900269e-02 6.210605427622795105e-02 2.750215530395507812e-01 2.528418302536010742e-01 3.535756170749664307e-01 -8.446072041988372803e-02 -3.237557113170623779e-01 -1.866131573915481567e-01 8.265787363052368164e-02 8.618209976702928543e-04 -2.083574049174785614e-02
-3.022473156452178955e-01 1.713238656520843506e-01 -6.346499919891357422e-02 -7.171428203582763672e-02 2.781947553157806396e-01 -2.386656124144792557e-03 -9.935165196657180786e-02 -1.724985390901565552e-01 -3.949699997901916504e-01 -2.581598609685897827e-02 -2.236337661743164062e-01 1.552536040544509888e-01 -1.586736924946308136e-02 3.414964675903320312e-01 3.280417621135711670e-02 2.394866012036800385e-02 8.261498063802719116e-03 1.483736336231231689e-01 3.698163330554962158e-01 6.841579079627990723e-02 -7.477133721113204956e-02 -1.719869524240493774e-01 -4.535102471709251404e-02 -2.060369551181793213e-01 -2.010470479726791382e-01 1.143100559711456299e-01 -9.570433944463729858e-02 -1.364261507987976074e-01 1.633174903690814972e-02 -2.717721275985240936e-02 -1.275013834238052368e-01 -2.491360902786254883e-01
-2.505396008491516113e-01 1.004600524902343750e-01 4.020209610462188721e-02 -6.653802096843719482e-02 -2.017898112535476685e-01 5.913737043738365173e-02 3.274891972541809082e-01 -1.522545814514160156e-01 1.372220516204833984e-01 -1.730433404445648193e-01 -1.421662122011184692e-01 -2.087699472904205322e-01 -6.116487830877304077e-02 1.683925241231918335e-01 -9.402860701084136963e-02 5.373318865895271301e-02 4.191423952579498291e-01 -2.485000342130661011e-02 -1.534812599420547485e-01 2.078763395547866821e-01 -2.416346687823534012e-03 3.235345473513007164e-03 1.090802773833274841e-01 8.199423551559448242e-02 3.216747939586639404e-01 1.374888122081756592e-01 -8.599198609590530396e-02 -4.180308878421783447e-01 -6.639911979436874390e-02 2.500059269368648529e-02 -1.362095773220062256e-01 1.541111897677183151e-02
-2.907014191150665283e-01 4.376659542322158813e-02 -1.114311292767524719e-01 1.226970087736845016e-02 1.553220674395561218e-03 1.761428266763687134e-01 1.284418553113937378e-01 -1.669563651084899902e-01 -2.738037407398223877e-01 1.077530384063720703e-01 -1.336070448160171509e-01 -7.285591959953308105e-02 2.472381591796875000e-01 -8.329603075981140137e-02 -2.734579741954803467e-01 2.229966521263122559e-01 -1.592906415462493896e-01 -6.114452332258224487e-02 1.797866523265838623e-01 -5.370581895112991333e-02 1.528811007738113403e-01 1.272109448909759521e-01 -2.674876153469085693e-02 2.833984494209289551e-01 -4.387128353118896484e-02 2.450740635395050049e-01 -1.099248826503753662e-01 1.495682001113891602e-01 -7.140256464481353760e-02 1.233348697423934937e-01 -2.083970457315444946e-01 -4.221552014350891113e-01
-8.045493811368942261e-02 6.992271542549133301e-02 -6.360470503568649292e-02 -1.585157513618469238e-01 1.818478852510452271e-01 1.393566578626632690e-01 1.188486367464065552e-01 -6.365216523408889771e-02 8.104616403579711914e-02 -6.422767043113708496e-02 -5.033500194549560547e-01 -5.842669308185577393e-02 1.817814111709594727e-01 2.386662214994430542e-01 -4.756891168653964996e-03 1.998520791530609131e-01 -2.033922970294952393e-01 1.563114672899246216e-02 2.781249284744262695e-01 2.144970744848251343e-01 1.946350634098052979e-01 1.891725957393646240e-01 -1.770160794258117676e-01 5.867413431406021118e-02 -5.531219393014907837e-02 1.667427122592926025e-01 -7.400441169738769531e-02 -3.601798415184020996e-01 -9.797690808773040771e-02 -6.416572630405426025e-02 -1.319745779037475586e-01 -1.440030336380004883e-01
-2.414564490318298340e-01 2.797872424125671387e-01 1.067467965185642242e-03 -4.265577346086502075e-02 -1.443909946829080582e-02 -1.475619673728942871e-01 1.105816662311553955e-01 6.865049898624420166e-02 -2.790554761886596680e-01 -4.075578600168228149e-02 -2.359417378902435303e-01 3.501953929662704468e-02 -1.081746518611907959e-01 -2.081501670181751251e-02 -3.194757178425788879e-02 3.795056417584419250e-02 3.677873313426971436e-01 1.502701938152313232e-01 1.928253769874572754e-01 -7.418210804462432861e-02 -2.746729552745819092e-01 6.797272711992263794e-02 1.050727665424346924e-01 1.700171679258346558e-01 -1.342341601848602295e-01 2.173606455326080322e-01 1.643770337104797363e-01 -1.238689720630645752e-01 -3.352615237236022949e-01 1.493933945894241333e-01 -3.035987317562103271e-01 -1.287855356931686401e-01
-1.162537261843681335e-01 1.637685149908065796e-01 3.876667097210884094e-02 1.874607056379318237e-01 7.246415317058563232e-02 5.435417965054512024e-02 1.533868759870529175e-01 -1.583998352289199829e-01 4.729840904474258423e-02 2.354547977447509766e-01 -2.881758213043212891e-01 -3.007518947124481201e-01 -9.526393562555313110e-02 9.077244251966476440e-02 1.080676391720771790e-01 -2.053717970848083496e-01 1.219771504402160645e-01 1.525941640138626099e-01 2.475269287824630737e-01 1.052655726671218872e-01 2.988433539867401123e-01 2.183179184794425964e-02 -2.612131237983703613e-01 1.474811285734176636e-01 9.394025057554244995e-02 -2.964185737073421478e-02 -2.566620409488677979e-01 -8.586110919713973999e-02 -1.205849796533584595e-01 2.146222740411758423e-01 -1.253303587436676025e-01 -3.380977809429168701e-01
-3.220787048339843750e-01 4.732711240649223328e-02 1.208114549517631531e-01 -1.504546124488115311e-02 -1.004133671522140503e-01 4.252317547798156738e-01 6.549613922834396362e-02 -1.249876916408538818e-01 1.909182779490947723e-02 1.791908056475222111e-03 -2.721574902534484863e-01 2.235721610486507416e-02 4.429996013641357422e-02 -3.583326190710067749e-02 2.063455730676651001e-01 -1.924900859594345093e-01 -2.213331460952758789e-01 4.901671782135963440e-02 1.772771626710891724e-01 -3.354434296488761902e-02 -1.228886395692825317e-01 -1.829941570758819580e-01 -1.616214066743850708e-01 -4.810069873929023743e-02 2.602044939994812012e-01 8.520927280187606812e-02 9.829416871070861816e-02 -1.851833611726760864e-01 -4.482045471668243408e-01 -4.029463976621627808e-02 -1.675438731908798218e-01 -1.010115258395671844e-02
-2.287515625357627869e-02 1.765477508306503296e-01 2.049199938774108887e-01 7.037427276372909546e-02 -1.682891398668289185e-01 1.013889815658330917e-02 -3.070587515830993652e-01 -1.494463682174682617e-01 -1.943493783473968506e-01 -1.764245331287384033e-01 -2.987002432346343994e-01 1.339736431837081909e-01 -6.079304218292236328e-02 3.459423184394836426e-01 -5.542614962905645370e-03 -1.638886630535125732e-01 -1.382539421319961548e-01 5.101085081696510315e-02 1.430248189717531204e-02 -6.875742226839065552e-02 3.979513049125671387e-02 2.406805157661437988e-01 -2.592017501592636108e-02 1.617096513509750366e-01 3.053363971412181854e-02 4.432945251464843750e-01 1.446121186017990112e-01 -8.934009820222854614e-03 -1.096845716238021851e-01 6.248090788722038269e-02 -9.824422001838684082e-02 -3.049373626708984375e-01
-3.051630854606628418e-01 1.824768334627151489e-01 -1.322168856859207153e-01 -7.917198538780212402e-02 6.463734060525894165e-02 -1.527933627367019653e-01 2.615889906883239746e-01 -1.678925752639770508e-01 -2.653496563434600830e-01 -1.884470731019973755e-01 -1.875691264867782593e-01 6.673514097929000854e-02 -1.969499140977859497e-01 -3.627917543053627014e-02 -2.281719744205474854e-01 -1.911623030900955200e-02 4.173520505428314209e-01 8.164129406213760376e-02 1.322162449359893799e-01 -6.101112812757492065e-02 -1.446460485458374023e-01 1.676550880074501038e-02 -2.482396550476551056e-02 9.494916349649429321e-02 -9.012160450220108032e-02 3.393990397453308105e-01 -8.041903376579284668e-02 -3.120747394859790802e-02 -1.032654941082000732e-01 1.693045645952224731e-01 -2.866792380809783936e-01 -4.941349476575851440e-02
-1.210693344473838806e-01 1.140633001923561096e-01 6.249862536787986755e-02 -2.324810437858104706e-02 8.143238723278045654e-03 5.881952866911888123e-02 1.869842261075973511e-01 1.883010715246200562e-01 -9.374972432851791382e-02 5.988629907369613647e-02 -4.116888046264648438e-01 -2.892760746181011200e-02 1.328220814466476440e-01 7.715570926666259766e-02 1.414306461811065674e-01 6.995096802711486816e-02 9.275572746992111206e-02 -1.450232230126857758e-02 -3.651348650455474854e-01 9.075248986482620239e-02 7.754211127758026123e-02 8.157043159008026123e-02 -2.043452262878417969e-01 2.142340391874313354e-01 -2.118388712406158447e-01 3.331460058689117432e-01 -6.979823857545852661e-02 -2.411228567361831665e-01 -3.516931831836700439e-01 2.520391941070556641e-01 -4.867469891905784607e-02 -6.000311672687530518e-02
-1.880601644515991211e-01 4.330854713916778564e-01 -1.417673230171203613e-01 -3.590944409370422363e-02 5.419032648205757141e-02 1.533262133598327637e-01 1.619639247655868530e-01 -3.504045903682708740e-01 -8.336204290390014648e-02 2.101796865463256836e-01 -3.207061290740966797e-01 -5.303886160254478455e-02 1.736028939485549927e-01 7.346700131893157959e-02 1.256488859653472900e-01 8.660975843667984009e-02 1.087157726287841797e-01 1.857009083032608032e-01 1.301958411931991577e-01 2.134091705083847046e-01 1.749458163976669312e-01 3.768325224518775940e-02 -1.401739567518234253e-01 -1.443112790584564209e-01 8.356071263551712036e-02 6.061951629817485809e-03 -1.722951233386993408e-02 -2.001691907644271851e-01 3.950799629092216492e-02 3.366037309169769287e-01 -1.531109865754842758e-02 -1.443161964416503906e-01
-1.019394546747207642e-01 1.642547845840454102e-01 5.035198759287595749e-03 1.335458904504776001e-01 1.384919602423906326e-02 -1.061774641275405884e-01 6.602460891008377075e-02 -2.322960942983627319e-01 1.530240103602409363e-02 -3.905573189258575439e-01 -1.059752106666564941e-01 3.201520070433616638e-02 2.521453499794006348e-01 2.382009774446487427e-01 4.722909256815910339e-02 1.091130357235670090e-02 8.450873941183090210e-02 2.581222951412200928e-01 -1.995649784803390503e-01 1.385132074356079102e-01 8.369185030460357666e-02 5.008642375469207764e-02 -1.460161656141281128e-01 8.978049457073211670e-02 -2.327209264039993286e-01 1.503834575414657593e-01 3.179185092449188232e-03 -1.543466653674840927e-02 -4.816093444824218750e-01 9.970638155937194824e-02 -1.415216177701950073e-01 -2.769047617912292480e-01
-2.408333569765090942e-01 3.607257604598999023e-01 -1.584933102130889893e-01 -1.165679469704627991e-01 -1.331957578659057617e-01 2.071941345930099487e-01 2.079987823963165283e-01 -1.379718929529190063e-01 -2.171026170253753662e-01 -1.175062265247106552e-02 -2.143013261957094073e-04 1.021895781159400940e-01 1.195473447442054749e-01 2.140874974429607391e-02 1.510857939720153809e-01 -4.327865540981292725e-01 -3.526643663644790649e-02 1.233163550496101379e-01 -3.111906722187995911e-02 1.077692732214927673e-01 -9.984746575355529785e-02 -4.448876529932022095e-02 -1.590693742036819458e-01 2.515476942062377930e-01 -1.079203262925148010e-01 2.134696692228317261e-01 -2.164248228073120117e-01 -2.218424081802368164e-01 -1.350293904542922974e-01 2.576311528682708740e-01 -9.121601469814777374e-03 -9.009846486151218414e-03
-5.971513688564300537e-02 1.947143077850341797e-01 3.266152441501617432e-01 1.129781268537044525e-02 -1.377096921205520630e-01 -2.138890177011489868e-01 1.467595100402832031e-01 -1.406392753124237061e-01 -1.648964285850524902e-01 1.054648756980895996e-01 -2.035900652408599854e-01 -2.372089475393295288e-01 -1.149065792560577393e-01 1.432974040508270264e-01 -6.415879726409912109e-02 -2.063007950782775879e-01 1.915484070777893066e-01 -1.194081827998161316e-02 2.402592301368713379e-01 2.335303872823715210e-01 2.752853631973266602e-01 8.788065612316131592e-02 3.189634159207344055e-02 -9.337182343006134033e-02 3.062973497435450554e-03 2.405321747064590454e-01 -1.068009436130523682e-01 -8.548466116189956665e-02 -1.476577073335647583e-01 2.560412883758544922e-01 -2.821030616760253906e-01 -2.082882970571517944e-01
-5.366458743810653687e-02 1.598879843950271606e-01 -1.309628039598464966e-01 -1.838670223951339722e-01 -3.940365836024284363e-02 -6.411288678646087646e-02 -1.880190223455429077e-01 -3.521068394184112549e-01 -2.436045557260513306e-01 -1.510500907897949219e-01 -2.912691235542297363e-01 1.449837982654571533e-01 1.062663421034812927e-01 1.556199193000793457e-01 -2.296344786882400513e-01 6.727993488311767578e-02 2.721126973628997803e-01 1.448504924774169922e-01 1.649424433708190918e-01 -1.116224452853202820e-01 6.386861205101013184e-02 7.313036173582077026e-02 1.133479624986648560e-01 1.730663031339645386e-01 -2.374211885035037994e-02 1.178939789533615112e-01 -2.094324678182601929e-01 -1.507029086351394653e-01 -4.041540622711181641e-01 3.663211315870285034e-02 1.962497830390930176e-01 -6.054966151714324951e-02
-2.328177988529205322e-01 -6.467988342046737671e-02 7.771780341863632202e-02 -2.892454341053962708e-02 3.507912904024124146e-02 2.077644020318984985e-01 2.526066899299621582e-01 -1.169534027576446533e-01 -1.913089454174041748e-01 -9.241199493408203125e-02 -1.087729260325431824e-02 7.773882895708084106e-02 -7.326415926218032837e-02 1.158421114087104797e-01 8.938933908939361572e-02 -4.302525222301483154e-01 1.276710778474807739e-01 2.164500057697296143e-01 -2.009259760379791260e-01 9.652324020862579346e-02 -4.017685726284980774e-02 1.919985860586166382e-01 -2.427418902516365051e-02 2.203989923000335693e-01 -6.301496922969818115e-02 2.396798431873321533e-01 -4.169635176658630371e-01 -1.703351587057113647e-01 -2.334453463554382324e-01 4.315458238124847412e-02 -4.112774133682250977e-02 -1.638102382421493530e-01
-2.300035506486892700e-01 1.693802773952484131e-01 -1.811200082302093506e-01 5.251182243227958679e-02 1.557686366140842438e-03 2.271405011415481567e-01 -2.343528866767883301e-01 -2.288561500608921051e-02 1.037399377673864365e-02 -2.806157171726226807e-01 -4.090471565723419189e-01 -7.628676295280456543e-02 1.122093498706817627e-01 -2.744701690971851349e-02 -1.362384110689163208e-02 -3.601692318916320801e-01 7.160831242799758911e-02 -1.771337687969207764e-01 3.975874781608581543e-01 2.314407080411911011e-01 -4.792068898677825928e-02 -3.407135233283042908e-02 -1.823606640100479126e-01 6.632798910140991211e-02 1.654185354709625244e-01 -1.011489052325487137e-02 -6.712687760591506958e-02 -9.049422293901443481e-02 -7.490893453359603882e-02 7.570192217826843262e-02 3.518541157245635986e-02 -1.963791698217391968e-01
-4.084607958793640137e-01 1.251317411661148071e-01 5.020355805754661560e-02 -2.007806673645973206e-02 7.961179316043853760e-02 4.333056882023811340e-02 -8.582422137260437012e-02 9.214768558740615845e-02 -2.674215100705623627e-02 -1.136277318000793457e-01 -1.982766017317771912e-02 -1.147279739379882812e-01 2.802849933505058289e-02 1.414677500724792480e-01 -1.587817221879959106e-01 -2.122058421373367310e-01 -5.365027859807014465e-02 3.006714582443237305e-01 2.756150066852569580e-01 1.778964102268218994e-01 7.211512327194213867e-02 -2.522610723972320557e-01 -2.277770936489105225e-01 8.773351460695266724e-02 -9.008524566888809204e-02 -7.315821945667266846e-02 3.519633784890174866e-03 -4.214859008789062500e-01 -1.183124482631683350e-01 1.901154518127441406e-01 -3.841481171548366547e-03 -3.188838660717010498e-01
-4.081807658076286316e-02 2.169379740953445435e-01 5.109747499227523804e-02 2.569688856601715088e-01 1.620201952755451202e-02 -2.480390685377642512e-05 2.555601894855499268e-01 -1.607606858015060425e-01 -8.653183281421661377e-02 -1.591162532567977905e-01 -2.316679954528808594e-01 -2.194733023643493652e-01 -1.216558367013931274e-01 3.959066271781921387e-01 -5.157379060983657837e-02 -1.589911878108978271e-01 -1.070680320262908936e-01 8.478006720542907715e-02 2.947270274162292480e-01 1.040080487728118896e-01 1.650109589099884033e-01 -8.922921121120452881e-02 -1.068605035543441772e-01 -5.875630676746368408e-02 2.163367569446563721e-01 2.737084925174713135e-01 -2.688907384872436523e-01 2.647040225565433502e-02 -1.846728473901748657e-01 3.310986980795860291e-02 -1.737367212772369385e-01 -1.748868525028228760e-01
-9.347873926162719727e-02 1.711190678179264069e-02 -1.255249828100204468e-01 3.835186362266540527e-02 -1.923344843089580536e-02 -3.072461783885955811e-01 2.058937251567840576e-01 -2.148002684116363525e-01 4.368321970105171204e-02 -8.813942223787307739e-02 -4.892428219318389893e-01 -2.114381194114685059e-01 9.763745218515396118e-02 1.039883717894554138e-01 2.574657462537288666e-02 -1.439110785722732544e-01 -3.081948123872280121e-02 1.376608610153198242e-01 -9.336298704147338867e-02 1.278965622186660767e-01 2.350079864263534546e-01 -1.263419687747955322e-01 -1.445364058017730713e-01 9.732145071029663086e-02 2.426464576274156570e-03 2.345150262117385864e-01 2.197568863630294800e-01 -1.586030572652816772e-01 -2.480930462479591370e-02 8.528342470526695251e-03 2.625661436468362808e-03 -4.234435558319091797e-01
-3.211872279644012451e-01 -1.465755701065063477e-01 1.947933733463287354e-01 2.801877260208129883e-01 1.071128919720649719e-01 9.825680404901504517e-02 2.260751128196716309e-01 -7.818650454282760620e-02 -2.391643077135086060e-01 -1.992136798799037933e-02 -3.115813434123992920e-01 -8.596923947334289551e-02 -5.201998725533485413e-02 1.365337371826171875e-01 -1.001832913607358932e-02 5.629853159189224243e-02 1.681262403726577759e-01 -2.182002738118171692e-02 1.522497087717056274e-01 2.746548056602478027e-01 -6.645350903272628784e-02 5.729987286031246185e-03 1.544323116540908813e-01 4.749191179871559143e-02 3.213872313499450684e-01 2.620869278907775879e-01 8.041498810052871704e-02 -1.412503868341445923e-01 -2.257965058088302612e-01 -6.788088381290435791e-02 2.065296918153762817e-01 -1.982701420783996582e-01
-1.286356300115585327e-01 8.051396161317825317e-02 1.093091741204261780e-01 6.672408897429704666e-03 -2.076429575681686401e-01 -2.191505581140518188e-01 2.575507760047912598e-01 -1.054351478815078735e-01 -3.620348870754241943e-02 -1.985477507114410400e-01 -1.811130642890930176e-01 -1.936134546995162964e-01 2.249179929494857788e-01 4.298212751746177673e-02 4.854515194892883301e-02 -2.857733517885208130e-02 1.511910110712051392e-01 1.400774866342544556e-01 -1.995356827974319458e-01 1.904418915510177612e-01 -8.799090981483459473e-02 -1.249612718820571899e-01 -4.768815636634826660e-02 1.960977315902709961e-01 7.352367788553237915e-02 3.872220516204833984e-01 -1.525727063417434692e-01 -4.887378811836242676e-01 -1.490343362092971802e-01 -5.135845765471458435e-02 -3.298367187380790710e-02 -6.067193299531936646e-02
-1.096745282411575317e-01 2.788610160350799561e-01 -1.544908434152603149e-01 -9.108045697212219238e-02 1.257588155567646027e-02 1.517010182142257690e-01 -4.257075116038322449e-02 -2.881570160388946533e-01 8.364265412092208862e-02 -2.023733109235763550e-01 -2.387030124664306641e-01 2.466242313385009766e-01 1.714797168970108032e-01 1.964105069637298584e-01 -2.624360471963882446e-02 -1.765680313110351562e-01 8.796222507953643799e-03 1.421221941709518433e-01 3.075935542583465576e-01 1.335432082414627075e-01 -2.340111508965492249e-02 1.277572959661483765e-01 7.317712157964706421e-02 4.427839070558547974e-03 -1.460265666246414185e-01 3.077662587165832520e-01 3.870319947600364685e-02 -1.510902345180511475e-01 -3.307778835296630859e-01 -5.892394110560417175e-02 2.834336161613464355e-01 -1.259665340185165405e-01
-4.533688426017761230e-01 1.194449365139007568e-01 -1.630472838878631592e-01 -9.841154515743255615e-02 3.212620271369814873e-03 1.593516021966934204e-01 -6.304448843002319336e-02 1.469090431928634644e-01 1.256911754608154297e-01 2.656264603137969971e-01 -1.756843179464340210e-01 -2.141102552413940430e-01 7.148084044456481934e-02 1.840359866619110107e-01 1.302959769964218140e-01 -3.010159544646739960e-02 -2.123997360467910767e-02 -1.674213819205760956e-02 2.605636417865753174e-01 3.197309970855712891e-01 2.096001803874969482e-01 1.214656420052051544e-02 -2.250566780567169189e-01 -7.265192270278930664e-02 -5.209973454475402832e-02 9.414938837289810181e-02 3.149695321917533875e-02 -8.032937347888946533e-02 -2.331773936748504639e-01 1.739514470100402832e-01 -9.298105537891387939e-02 -2.997890710830688477e-01
-1.823072284460067749e-01 -1.242177188396453857e-02 -1.659117639064788818e-01 -1.103965099900960922e-02 -1.134640127420425415e-01 3.572098910808563232e-01 1.078121513128280640e-01 9.007281623780727386e-03 1.149931848049163818e-01 -8.599975705146789551e-02 -3.312484025955200195e-01 2.676535844802856445e-01 -7.601086795330047607e-02 1.293097287416458130e-01 -1.134933456778526306e-01 -1.347299069166183472e-01 -2.036608457565307617e-01 -2.074614167213439941e-02 3.029041886329650879e-01 2.798945009708404541e-01 -2.281141579151153564e-01 8.597430586814880371e-02 6.633451581001281738e-02 2.449308335781097412e-01 -2.377055212855339050e-02 8.958353847265243530e-02 -1.419205367565155029e-01 -1.443592011928558350e-01 -1.429996192455291748e-01 1.513576358556747437e-01 -4.667197540402412415e-02 -3.167681992053985596e-01
-2.930164039134979248e-01 -7.323822379112243652e-02 2.552560269832611084e-01 3.192586004734039307e-01 -7.561754435300827026e-02 3.066428191959857941e-02 2.588539719581604004e-01 5.777478590607643127e-02 -1.438241750001907349e-01 -9.131721407175064087e-02 -2.150004804134368896e-01 2.901875972747802734e-02 -1.821279525756835938e-01 1.371662020683288574e-01 -2.054810374975204468e-01 -1.146512180566787720e-01 2.493854379281401634e-03 -3.953902795910835266e-02 1.146304532885551453e-01 2.998083531856536865e-01 -8.962769806385040283e-02 -4.295601695775985718e-02 1.370939910411834717e-01 1.181128174066543579e-01 2.528419792652130127e-01 2.516352236270904541e-01 6.914024241268634796e-03 -6.853903084993362427e-02 -3.620189428329467773e-01 1.358335614204406738e-01 1.480880677700042725e-01 -1.749240607023239136e-01
-1.697484254837036133e-01 2.946868836879730225e-01 -3.989286720752716064e-02 -2.409290522336959839e-01 -1.319574937224388123e-02 2.045200020074844360e-02 -1.506806630641222000e-02 -3.009728491306304932e-01 1.306135058403015137e-01 -3.180678188800811768e-02 -1.920942515134811401e-01 3.095161356031894684e-02 1.111980900168418884e-01 2.254810482263565063e-01 -3.864458203315734863e-01 -6.696796417236328125e-02 1.596122235059738159e-02 1.388891637325286865e-01 1.772170960903167725e-01 1.200593635439872742e-01 1.319376975297927856e-01 -1.320461332798004150e-01 8.896227180957794189e-02 2.358689159154891968e-01 -1.860888092778623104e-03 1.465374082326889038e-01 4.846907779574394226e-02 -1.362401098012924194e-01 -4.116576910018920898e-01 -1.473800390958786011e-01 2.164587825536727905e-01 -1.271193623542785645e-01
-1.049895286560058594e-01 2.472735643386840820e-01 2.268191277980804443e-01 -2.177128046751022339e-01 6.580465938895940781e-03 7.878200709819793701e-02 -1.059311926364898682e-01 -5.921113491058349609e-02 -2.837054431438446045e-01 -1.854926645755767822e-01 -1.891272515058517456e-01 -1.306530088186264038e-01 3.332400619983673096e-01 8.226244896650314331e-02 8.048848062753677368e-02 -4.442969709634780884e-02 -7.790577411651611328e-02 2.205926477909088135e-01 2.014522440731525421e-02 -1.638422533869743347e-02 -2.381330877542495728e-01 -6.495750509202480316e-03 8.047664165496826172e-02 2.740595117211341858e-02 2.616565525531768799e-01 6.213705986738204956e-02 -8.862351626157760620e-02 -4.220429062843322754e-01 -1.908185631036758423e-01 -1.066236421465873718e-01 -1.478213369846343994e-01 -2.582497596740722656e-01
-9.884544461965560913e-02 1.457726508378982544e-01 -8.308837562799453735e-02 -2.584492862224578857e-01 7.685845345258712769e-02 1.964823305606842041e-01 8.073829114437103271e-02 -1.330512166023254395e-01 -2.543352544307708740e-02 -4.556792974472045898e-02 -4.682117104530334473e-01 -1.122808530926704407e-01 4.407009482383728027e-02 1.956237852573394775e-01 1.175041049718856812e-01 1.395831704139709473e-01 8.655560016632080078e-02 2.546451985836029053e-01 1.657480001449584961e-01 1.884052455425262451e-01 2.201987802982330322e-01 1.621837913990020752e-01 -1.198299899697303772e-01 1.739756315946578979e-01 1.025221422314643860e-01 1.784457713365554810e-01 -1.213136762380599976e-01 -1.513194590806961060e-01 2.342230677604675293e-01 2.346716374158859253e-01 -1.558704972267150879e-01 -2.226533144712448120e-01
-4.699735343456268311e-01 -2.557200379669666290e-02 3.749956786632537842e-01 -4.126811772584915161e-02 2.586249820888042450e-02 1.284232884645462036e-01 4.528062418103218079e-03 -3.735486567020416260e-01 -1.950009316205978394e-01 -6.893709301948547363e-02 -1.792017519474029541e-01 -2.981813624501228333e-03 -3.616047650575637817e-02 -2.122107520699501038e-02 8.880870044231414795e-02 -3.224473819136619568e-02 -2.898896113038063049e-02 1.191598474979400635e-01 -5.462881177663803101e-02 4.168938845396041870e-02 6.960303336381912231e-02 -2.450343966484069824e-02 -1.176372468471527100e-01 1.241074949502944946e-01 -1.388290226459503174e-01 2.383704483509063721e-01 3.066558390855789185e-02 -2.287182211875915527e-01 -2.615031003952026367e-01 -9.625391662120819092e-02 -3.291930854320526123e-01 1.550161838531494141e-01
-3.440871238708496094e-01 1.423792243003845215e-01 -1.737026721239089966e-01 1.187729239463806152e-01 4.392425119876861572e-01 -2.322202548384666443e-02 -1.618038713932037354e-01 -3.307684790343046188e-03 -1.109200045466423035e-01 -3.582297265529632568e-02 -1.266941428184509277e-01 -5.868243053555488586e-02 -4.437238350510597229e-02 3.433583676815032959e-01 -1.662165857851505280e-02 -3.921158239245414734e-02 1.254556626081466675e-01 2.625348865985870361e-01 1.254762113094329834e-01 3.056166172027587891e-01 4.124964773654937744e-02 -1.327781528234481812e-01 -1.790063083171844482e-01 -7.385043054819107056e-02 -1.730847060680389404e-01 2.594577968120574951e-01 -5.701564997434616089e-02 -9.341274201869964600e-02 -1.465970743447542191e-02 -1.571279466152191162e-01 1.002855785191059113e-02 -2.402758002281188965e-01
-3.451110720634460449e-01 -1.075872778892517090e-01 3.116503730416297913e-02 8.280462026596069336e-02 3.778988122940063477e-02 3.450888767838478088e-02 1.292704641819000244e-01 -1.433901041746139526e-01 -6.744890660047531128e-02 -1.333574503660202026e-01 -2.329793423414230347e-01 6.325804442167282104e-02 2.087107300758361816e-01 3.278416991233825684e-01 -2.252687811851501465e-01 -4.162472859025001526e-02 4.761089086532592773e-01 1.795113086700439453e-01 1.572764217853546143e-01 9.790598414838314056e-03 -3.677125647664070129e-02 -1.722671836614608765e-01 -8.611060678958892822e-02 -1.592469960451126099e-01 1.107406914234161377e-01 2.615516483783721924e-01 3.355060517787933350e-02 -9.858154505491256714e-02 1.205471530556678772e-02 1.325224637985229492e-01 -2.779536247253417969e-01 -5.874187499284744263e-02
-2.644669115543365479e-01 -1.311430633068084717e-01 -1.429242491722106934e-01 -1.160983368754386902e-01 -7.895117253065109253e-02 2.340502738952636719e-01 3.370384275913238525e-01 -2.440460026264190674e-01 -1.366001814603805542e-01 -5.172954872250556946e-02 -4.134345352649688721e-01 -2.350622713565826416e-01 -2.022705078125000000e-01 -2.892832644283771515e-02 -1.054194420576095581e-01 1.200116202235221863e-01 1.153077632188796997e-01 -6.989239901304244995e-02 -2.596180737018585205e-01 5.779651179909706116e-02 5.665197595953941345e-02 -1.533366143703460693e-01 6.816742941737174988e-03 1.658801883459091187e-01 3.575217351317405701e-02 2.814620137214660645e-01 -2.292107418179512024e-02 -1.698961704969406128e-01 -1.272943317890167236e-01 2.242799401283264160e-01 -5.528802424669265747e-02 -8.569641411304473877e-02
-7.738594710826873779e-02 6.492827087640762329e-03 -1.175270378589630127e-01 -1.590789407491683960e-01 9.938940405845642090e-02 1.780711561441421509e-01 3.892225679010152817e-03 -1.007769554853439331e-01 2.101954370737075806e-01 -2.248786240816116333e-01 -2.349980771541595459e-01 1.279850155115127563e-01 -5.568420514464378357e-02 5.159781500697135925e-02 -1.459881216287612915e-01 -1.441299468278884888e-01 -4.419127851724624634e-02 4.485190287232398987e-02 2.762767970561981201e-01 3.837288916110992432e-01 -2.378251403570175171e-01 -2.519258484244346619e-02 -4.856116697192192078e-02 3.099939227104187012e-01 -8.192339539527893066e-02 1.560638099908828735e-01 5.254412814974784851e-02 -2.370524704456329346e-01 -9.274962544441223145e-02 2.287373542785644531e-01 -4.150926321744918823e-02 -3.911857903003692627e-01
-1.071481779217720032e-01 3.487562239170074463e-01 -2.261783368885517120e-02 2.258004099130630493e-01 1.544976979494094849e-01 -1.433404833078384399e-01 7.303772121667861938e-02 -1.898250132799148560e-01 5.745358765125274658e-02 -1.515295356512069702e-01 -2.912590801715850830e-01 -8.117780089378356934e-02 8.471468463540077209e-03 3.680973127484321594e-02 6.826157867908477783e-02 5.139545351266860962e-02 1.021427959203720093e-01 2.688579261302947998e-01 2.935602068901062012e-01 2.345257401466369629e-01 2.607274055480957031e-01 -5.456809699535369873e-02 1.593050062656402588e-01 -1.384039074182510376e-01 2.826100587844848633e-01 2.553363144397735596e-01 -1.062276139855384827e-01 -1.412327885627746582e-01 -2.374675720930099487e-01 5.188671872019767761e-02 -1.472755670547485352e-01 -8.208674937486648560e-02
-1.501368433237075806e-01 2.926678955554962158e-01 -8.160226792097091675e-02 -1.148077473044395447e-01 -2.360452339053153992e-02 -9.697516262531280518e-02 3.449693620204925537e-01 -3.506968915462493896e-02 -2.634544074535369873e-01 -1.430808305740356445e-01 -2.208345085382461548e-01 5.043403804302215576e-02 -7.204669713973999023e-02 -5.536323413252830505e-02 -1.889771223068237305e-01 1.597354263067245483e-01 2.088268548250198364e-01 8.873706310987472534e-02 2.032224088907241821e-01 1.700022220611572266e-01 -2.478768676519393921e-01 -1.770007312297821045e-01 8.079029619693756104e-02 1.515546888113021851e-01 -4.384696483612060547e-02 2.143464684486389160e-01 2.015196718275547028e-02 -8.867368847131729126e-02 -2.321755737066268921e-01 2.250962406396865845e-01 -3.501425087451934814e-01 6.191582605242729187e-02
-2.220541536808013916e-01 -1.435549557209014893e-01 5.077214166522026062e-02 2.804052233695983887e-01 3.104326606262475252e-04 1.621456444263458252e-01 4.083575010299682617e-01 -1.062561273574829102e-01 3.333548456430435181e-02 -1.275195628404617310e-01 -2.175257503986358643e-01 -4.330039024353027344e-02 -9.150135517120361328e-02 2.752703055739402771e-02 -9.840893000364303589e-02 -4.559294879436492920e-02 3.829722106456756592e-02 5.219254270195960999e-02 2.008159905672073364e-01 2.809523344039916992e-01 -1.001813560724258423e-01 -1.208762079477310181e-02 -5.522629618644714355e-02 1.066115424036979675e-01 3.958139717578887939e-01 2.076969146728515625e-01 5.349721014499664307e-02 -1.348580420017242432e-01 -3.277501463890075684e-01 9.417320042848587036e-02 1.683502346277236938e-01 -2.086791843175888062e-01
-1.276921331882476807e-01 -6.449426710605621338e-02 1.250984370708465576e-01 -9.562271088361740112e-02 1.714453250169754028e-01 3.330162465572357178e-01 1.823938637971878052e-01 -2.144276201725006104e-01 -2.055988758802413940e-01 -5.609396100044250488e-02 -1.982790827751159668e-01 4.584375768899917603e-03 -1.940496861934661865e-01 8.210183121263980865e-03 -9.525375440716743469e-03 -3.818547725677490234e-01 1.808620542287826538e-01 1.336926519870758057e-01 -2.259194254875183105e-01 2.047845572233200073e-01 -1.448325216770172119e-01 1.697782427072525024e-01 2.898869663476943970e-02 1.343281269073486328e-01 1.234146952629089355e-02 2.015582323074340820e-01 -3.437542617321014404e-01 -1.154797598719596863e-01 -1.701807826757431030e-01 1.064652502536773682e-01 -1.191734299063682556e-01 -1.667228490114212036e-01
-2.573281526565551758e-01 -6.333027034997940063e-02 7.340238429605960846e-03 -3.817496448755264282e-02 9.289362281560897827e-02 5.641832947731018066e-03 -2.056684792041778564e-01 3.147294521331787109e-01 -2.254937402904033661e-02 -1.794581562280654907e-01 -2.436498254537582397e-01 -2.904375493526458740e-01 2.315563894808292389e-02 1.634021550416946411e-01 5.105470120906829834e-02 6.807676702737808228e-02 2.379719316959381104e-01 1.034448966383934021e-01 1.206791587173938751e-02 2.558146789669990540e-02 -1.347202956676483154e-01 -2.839345857501029968e-02 -1.271545588970184326e-01 3.274043500423431396e-01 7.457663863897323608e-02 4.039153754711151123e-01 -2.039717435836791992e-01 4.282448440790176392e-02 -3.094935715198516846e-01 1.635330617427825928e-01 -1.420681476593017578e-01 -4.499979317188262939e-02
-4.708658158779144287e-01 2.157267034053802490e-01 -1.218969300389289856e-01 -3.840057551860809326e-02 3.229249715805053711e-01 -8.794364333152770996e-02 1.193058397620916367e-02 -2.071306556463241577e-01 -1.635302752256393433e-01 7.793571054935455322e-02 -1.547480076551437378e-01 1.704913675785064697e-01 1.716959625482559204e-01 -7.586868852376937866e-02 2.476206421852111816e-02 4.455145075917243958e-02 2.594103105366230011e-02 2.084023207426071167e-01 1.248370483517646790e-01 2.230114787817001343e-01 -2.015259563922882080e-01 1.515403389930725098e-01 -2.716626822948455811e-01 1.991744525730609894e-02 9.997800923883914948e-03 2.121287211775779724e-02 -1.899582296609878540e-01 -1.704446673393249512e-01 -1.106537878513336182e-01 2.179339081048965454e-01 9.081456065177917480e-02 -2.362635284662246704e-01
-3.241018652915954590e-01 3.245482742786407471e-01 2.214275449514389038e-01 4.179633036255836487e-02 1.460941880941390991e-01 1.406069099903106689e-01 -1.311810016632080078e-01 1.638397807255387306e-03 -2.257721684873104095e-02 -2.128787338733673096e-01 -1.531775742769241333e-01 -2.525737285614013672e-01 2.508889883756637573e-02 -1.080761328339576721e-01 -1.754319816827774048e-01 -1.644050702452659607e-02 1.904713958501815796e-01 9.158357977867126465e-02 -1.134904474020004272e-01 3.738791644573211670e-01 1.362102478742599487e-01 2.048014849424362183e-01 1.140853762626647949e-01 1.250307410955429077e-01 -2.815646305680274963e-02 -1.579668074846267700e-01 -1.287459582090377808e-01 -1.909034699201583862e-01 -1.351676788181066513e-02 -8.117182180285453796e-03 -2.026511728763580322e-01 -3.122887611389160156e-01
-1.417208909988403320e-01 7.347774505615234375e-02 1.158852726221084595e-01 -1.735385954380035400e-01 -1.513309031724929810e-01 -1.299540791660547256e-02 6.075848639011383057e-02 1.022193059325218201e-01 -8.926436305046081543e-03 -4.334700107574462891e-02 -4.548657536506652832e-01 -2.892767488956451416e-01 2.332789748907089233e-01 2.169126868247985840e-01 1.295425295829772949e-01 -1.152145341038703918e-01 2.568285167217254639e-01 1.046164035797119141e-01 -1.712755411863327026e-01 4.171900451183319092e-01 -7.220067828893661499e-02 -1.825288683176040649e-02 -6.880103051662445068e-02 -4.204244166612625122e-02 -4.308078438043594360e-02 4.519889876246452332e-02 -9.677579253911972046e-02 -3.989095613360404968e-02 -1.493508219718933105e-01 2.895533740520477295e-01 3.649413818493485451e-03 -2.373625785112380981e-01
-3.652411103248596191e-01 7.411655038595199585e-02 2.423171401023864746e-01 -2.448817789554595947e-01 1.013356596231460571e-01 -1.487577855587005615e-01 2.007703781127929688e-01 -3.462066948413848877e-01 -2.601149082183837891e-01 -6.478402763605117798e-02 -1.167417913675308228e-01 3.898629918694496155e-02 -7.685448229312896729e-02 4.073808193206787109e-01 -7.075669616460800171e-02 -1.842102706432342529e-01 3.454324230551719666e-02 -2.307438757270574570e-03 9.674640744924545288e-02 4.156011343002319336e-02 1.756944321095943451e-02 -3.028567880392074585e-02 1.218519136309623718e-01 1.038710400462150574e-01 1.029129922389984131e-01 1.237402632832527161e-01 -2.115078866481781006e-01 -5.079601705074310303e-02 -1.334040313959121704e-01 -1.026930473744869232e-02 -2.724544107913970947e-01 2.180450558662414551e-01
-1.475725769996643066e-01 -1.854966878890991211e-01 2.902236394584178925e-02 1.977162249386310577e-02 1.589232683181762695e-01 -4.676803201436996460e-02 1.949712634086608887e-01 -1.910870969295501709e-01 -1.767684072256088257e-01 -7.687689363956451416e-02 -1.779824942350387573e-01 -1.114498451352119446e-01 -2.582556009292602539e-01 -3.576663881540298462e-02 -1.794726401567459106e-01 -1.866323649883270264e-01 3.253783285617828369e-01 -1.182406768202781677e-01 -1.429200172424316406e-01 1.597711890935897827e-01 1.909883171319961548e-01 2.642288208007812500e-01 3.986618295311927795e-02 1.813122630119323730e-01 1.935535073280334473e-01 2.088842988014221191e-01 -1.203440949320793152e-01 -1.795500665903091431e-01 -2.132610529661178589e-01 2.173192426562309265e-02 2.162183821201324463e-02 -3.788626492023468018e-01
-1.517379283905029297e-01 -1.443217694759368896e-01 2.594289556145668030e-02 2.761158943176269531e-01 -3.878271207213401794e-02 1.562142819166183472e-01 4.283373951911926270e-01 -1.593679636716842651e-01 -1.484252959489822388e-01 -7.541292160749435425e-02 -2.297665476799011230e-01 -7.431381940841674805e-02 -1.229737922549247742e-01 1.895918101072311401e-01 -1.222969368100166321e-01 -1.114292740821838379e-01 8.791633695363998413e-02 4.218219965696334839e-02 5.256406217813491821e-02 3.069760501384735107e-01 -5.903551727533340454e-02 -7.874643802642822266e-02 -1.030658185482025146e-01 5.864301696419715881e-02 2.652167379856109619e-01 1.011102721095085144e-01 7.147930562496185303e-02 -1.554641872644424438e-01 -3.517126142978668213e-01 1.198756694793701172e-01 1.952820420265197754e-01 -2.523497641086578369e-01
1.471937913447618484e-02 8.008901029825210571e-02 -2.194509655237197876e-01 4.927546530961990356e-02 5.059397220611572266e-02 4.441500604152679443e-01 -2.700587501749396324e-03 -3.057933449745178223e-01 -8.713174611330032349e-03 1.514996290206909180e-01 -3.184011578559875488e-01 -1.144232079386711121e-01 2.065192013978958130e-01 2.306107729673385620e-01 -6.041400507092475891e-02 5.632442608475685120e-02 1.916874200105667114e-01 2.126700282096862793e-01 5.536532402038574219e-02 2.731564342975616455e-01 9.320648759603500366e-02 -1.584837096743285656e-03 -9.216798841953277588e-02 1.030764281749725342e-01 -4.837871715426445007e-02 8.490344136953353882e-02 -2.220272086560726166e-02 -4.948709905147552490e-02 -1.795318536460399628e-02 3.142116963863372803e-01 -2.904057204723358154e-01 -1.610683202743530273e-01
-1.822024434804916382e-01 -9.185367263853549957e-03 -7.713729888200759888e-02 -2.427230775356292725e-01 2.944938540458679199e-01 2.467503100633621216e-01 1.153927892446517944e-01 -2.243444472551345825e-01 -5.404685810208320618e-02 1.263833940029144287e-01 -2.110032439231872559e-01 4.825191199779510498e-02 -4.365158826112747192e-02 -1.427145898342132568e-01 2.965734712779521942e-02 -2.875731885433197021e-01 -6.575123406946659088e-03 2.615491151809692383e-01 -1.819849908351898193e-01 2.375833690166473389e-01 -8.812984079122543335e-02 2.461839616298675537e-01 2.089694738388061523e-01 2.782461643218994141e-01 -9.902679920196533203e-02 2.626283466815948486e-01 -2.060355432331562042e-02 -1.108163222670555115e-01 -2.255649119615554810e-01 1.248884871602058411e-01 5.833878740668296814e-02 -1.007807776331901550e-01
-5.063247084617614746e-01 1.034800559282302856e-01 -2.081220038235187531e-02 8.136308938264846802e-02 -1.232694741338491440e-02 -7.248520106077194214e-02 1.908372938632965088e-01 -3.357417881488800049e-01 4.601799324154853821e-02 1.642015874385833740e-01 3.329258784651756287e-02 -5.578571930527687073e-02 -9.907980263233184814e-02 1.899323612451553345e-01 -1.719935983419418335e-01 -8.646276593208312988e-02 3.432942032814025879e-01 9.722356498241424561e-02 1.397207938134670258e-02 3.624244779348373413e-02 1.474506407976150513e-01 4.591073840856552124e-02 5.473729595541954041e-02 -1.339610666036605835e-01 1.251301318407058716e-01 3.433149456977844238e-01 4.976075887680053711e-02 -1.892839223146438599e-01 -1.542285084724426270e-01 2.740272320806980133e-02 -2.008086591958999634e-01 -2.116260975599288940e-01
-2.406378835439682007e-01 -1.578456014394760132e-01 -8.519830182194709778e-03 -2.068884223699569702e-01 -1.648072898387908936e-01 -3.925441578030586243e-02 3.114501237869262695e-01 2.273216471076011658e-02 5.646319314837455750e-02 2.767445147037506104e-01 -2.474086880683898926e-01 -2.305413335561752319e-01 3.836208954453468323e-02 7.332068681716918945e-02 -4.625437781214714050e-02 -3.840434178709983826e-02 3.452603146433830261e-02 3.890520019922405481e-04 1.383292824029922485e-01 1.972753740847110748e-02 1.959255039691925049e-01 1.956901513040065765e-02 -1.241442784667015076e-01 -1.410303264856338501e-01 -3.585626557469367981e-02 3.310467004776000977e-01 -1.635120362043380737e-01 -3.000308871269226074e-01 -3.495723605155944824e-01 1.788530796766281128e-01 -2.451594769954681396e-01 -8.229468017816543579e-02
-2.470486909151077271e-01 -1.361399739980697632e-01 -3.495408222079277039e-02 -1.318230628967285156e-01 -9.943187236785888672e-02 -8.857907354831695557e-02 7.047659158706665039e-02 -7.868418097496032715e-02 1.254695802927017212e-01 1.392474323511123657e-01 -4.661148786544799805e-01 -1.031316816806793213e-01 2.145392745733261108e-01 1.301150862127542496e-02 1.540142595767974854e-01 9.832103736698627472e-03 1.659234315156936646e-01 -1.721161976456642151e-02 -9.510900825262069702e-02 3.308650851249694824e-01 4.170064628124237061e-02 1.248453631997108459e-01 4.053834825754165649e-02 9.727380424737930298e-02 -2.676873467862606049e-02 2.082420736551284790e-01 1.544194817543029785e-01 -2.211362868547439575e-01 -1.655851751565933228e-01 4.365316629409790039e-01 -1.122343465685844421e-01 -1.331152766942977905e-01
-7.691375911235809326e-02 1.390822827816009521e-01 -1.012978926301002502e-01 -3.537679612636566162e-01 -1.832856982946395874e-02 -7.601302582770586014e-03 9.208538383245468140e-02 -1.814850121736526489e-01 1.079981680959463120e-02 -5.462104454636573792e-02 -2.771363556385040283e-01 -4.379078373312950134e-02 9.972178936004638672e-02 2.790152132511138916e-01 -1.568417400121688843e-01 1.962004005908966064e-01 -3.049063682556152344e-01 8.291907608509063721e-02 3.099092543125152588e-01 2.340496331453323364e-01 1.474386602640151978e-01 8.754124492406845093e-02 -8.733323216438293457e-02 1.665732115507125854e-01 -1.515546739101409912e-01 2.435028851032257080e-01 -1.081929355859756470e-01 -2.453988343477249146e-01 -1.694703996181488037e-01 1.717090010643005371e-01 -1.308615356683731079e-01 -1.408806294202804565e-01
1.921893842518329620e-02 -1.058677881956100464e-01 7.562775909900665283e-02 3.718866407871246338e-02 -7.520844787359237671e-02 1.144001632928848267e-01 -5.880460143089294434e-02 1.902953237295150757e-01 2.293169870972633362e-02 4.938621819019317627e-02 -5.254051089286804199e-02 -1.976036131381988525e-01 -1.310122106224298477e-02 1.558392196893692017e-01 -1.426406651735305786e-01 6.984788924455642700e-03 3.175137937068939209e-01 1.268809735774993896e-01 1.110759153962135315e-01 4.058645069599151611e-01 2.135323435068130493e-01 -8.537426590919494629e-03 -9.029967337846755981e-02 -5.581834819167852402e-03 2.046066075563430786e-01 4.146015644073486328e-01 -6.507695466279983521e-02 -1.186783239245414734e-01 -3.820018172264099121e-01 2.708693742752075195e-01 -1.732300668954849243e-01 -6.377206742763519287e-02
-2.627581954002380371e-01 1.737897098064422607e-01 -4.298858344554901123e-02 -2.362387776374816895e-01 1.344859134405851364e-03 1.559617370367050171e-01 1.758807152509689331e-01 -4.449539631605148315e-02 -1.948685348033905029e-01 -2.780139744281768799e-01 -2.252059131860733032e-01 -9.140294045209884644e-02 8.987497538328170776e-02 3.590231835842132568e-01 6.045575439929962158e-02 1.647884845733642578e-01 9.494112432003021240e-02 3.492294624447822571e-02 2.469399869441986084e-01 1.906025409698486328e-01 1.063921898603439331e-01 2.070228606462478638e-01 -2.098509967327117920e-01 1.483971923589706421e-01 2.615374624729156494e-01 1.275209635496139526e-01 -1.848288346081972122e-03 -1.932972818613052368e-01 1.605341434478759766e-01 1.181698068976402283e-01 9.837053716182708740e-02 -2.109833210706710815e-01
-1.401346027851104736e-01 7.502026110887527466e-02 -1.261320561170578003e-01 8.699408173561096191e-02 -3.684086725115776062e-02 -5.741904303431510925e-02 3.169583901762962341e-02 4.914442077279090881e-02 -1.453166007995605469e-01 1.952542215585708618e-01 -2.428141385316848755e-01 -3.551089763641357422e-02 2.400699853897094727e-01 1.536850035190582275e-01 -3.028230071067810059e-01 -2.442139014601707458e-02 2.329944819211959839e-02 3.899838402867317200e-02 1.676668375730514526e-01 2.829956114292144775e-01 2.780183553695678711e-01 2.618857026100158691e-01 2.591761946678161621e-02 5.278506129980087280e-02 1.569256484508514404e-01 3.268463313579559326e-01 1.457129716873168945e-01 -1.957148462533950806e-01 -3.417072296142578125e-01 2.825008034706115723e-01 -4.029409214854240417e-02 -3.725183755159378052e-02
-3.635570406913757324e-01 2.511314749717712402e-01 2.597775161266326904e-01 -1.332250088453292847e-01 4.857374727725982666e-02 7.240388542413711548e-02 1.880052536725997925e-01 -3.361620306968688965e-01 -2.721551358699798584e-01 -1.700673103332519531e-01 -1.782634407281875610e-01 -3.737273812294006348e-02 -1.067919880151748657e-01 2.903557717800140381e-01 -1.629927456378936768e-01 -2.565704882144927979e-01 -7.233095169067382812e-02 1.269505023956298828e-01 1.589934080839157104e-01 5.435505881905555725e-02 2.401386760175228119e-02 2.955030277371406555e-02 -6.678874138742685318e-03 1.664018630981445312e-01 -7.338822633028030396e-02 1.189908385276794434e-01 -1.074134111404418945e-01 7.158591598272323608e-02 -7.340759038925170898e-02 -1.314467936754226685e-01 -1.981302648782730103e-01 2.498130798339843750e-01
4.139962419867515564e-02 1.794088184833526611e-01 2.173733524978160858e-02 4.288762342184782028e-03 7.549928873777389526e-02 3.006508350372314453e-01 -2.207177504897117615e-02 -3.100072592496871948e-02 7.845129817724227905e-02 -8.138667792081832886e-02 -3.115480542182922363e-01 2.313954830169677734e-01 -3.282577916979789734e-02 7.105925679206848145e-02 -1.062823608517646790e-01 -1.203964725136756897e-01 -6.502443552017211914e-02 -1.343845874071121216e-01 2.743962109088897705e-01 4.963636100292205811e-01 5.264545232057571411e-02 -5.563233979046344757e-03 1.439100801944732666e-01 3.190501034259796143e-01 9.130504727363586426e-02 6.423505395650863647e-02 -1.412594970315694809e-02 -4.873538762331008911e-02 -7.807660847902297974e-02 1.552184522151947021e-01 -7.420163601636886597e-02 -3.908587098121643066e-01
-1.870880275964736938e-01 1.336309611797332764e-01 1.371560432016849518e-02 -2.282823324203491211e-01 7.071092724800109863e-02 1.309132575988769531e-01 1.101772710680961609e-01 -3.670115396380424500e-02 -1.694626808166503906e-01 -2.885621488094329834e-01 -3.369714915752410889e-01 -7.528793066740036011e-02 -1.511198934167623520e-02 2.859175503253936768e-01 -1.500461995601654053e-01 1.979781985282897949e-01 6.800008565187454224e-02 8.938566595315933228e-02 1.863840073347091675e-01 2.608698308467864990e-01 1.886756867170333862e-01 2.798008620738983154e-01 -7.451380789279937744e-02 2.376267015933990479e-01 2.859515547752380371e-01 9.350840002298355103e-02 -1.606601104140281677e-02 -2.244402915239334106e-01 1.086739674210548401e-01 1.293657273054122925e-01 7.689027115702629089e-03 -1.525298953056335449e-01
-3.663729727268218994e-01 -1.218428611755371094e-01 -1.070523038506507874e-01 1.212761551141738892e-01 3.623599112033843994e-01 1.195573285222053528e-01 -7.202109694480895996e-02 -1.796484589576721191e-01 -1.303592771291732788e-01 8.975591510534286499e-02 -2.656112611293792725e-01 -1.204025000333786011e-01 2.920944616198539734e-02 1.859998553991317749e-01 3.084462508559226990e-02 -1.039625704288482666e-02 1.947700679302215576e-01 2.218858599662780762e-01 -4.582137614488601685e-02 1.816534250974655151e-02 -1.701449602842330933e-01 1.509257405996322632e-01 -2.242451608180999756e-01 4.481755197048187256e-02 -9.931313246488571167e-02 1.072939261794090271e-01 -1.652906090021133423e-01 8.547367528080940247e-03 -1.399750113487243652e-01 -1.056479364633560181e-01 -3.342168331146240234e-01 -3.320367336273193359e-01
-2.415885925292968750e-01 -1.172401160001754761e-01 1.302801370620727539e-01 2.261066585779190063e-01 8.673621714115142822e-02 9.653320908546447754e-02 4.732373952865600586e-01 -6.923255324363708496e-02 -1.597306728363037109e-01 -1.378571987152099609e-01 -3.213482797145843506e-01 6.059415265917778015e-02 -1.952217221260070801e-01 1.653893589973449707e-01 -5.259048193693161011e-02 -1.715718954801559448e-01 1.405025124549865723e-01 -3.435596451163291931e-02 -2.062638476490974426e-02 2.972971200942993164e-01 2.639220841228961945e-02 3.234405070543289185e-02 9.439826756715774536e-02 1.211966052651405334e-01 2.784847319126129150e-01 1.215270161628723145e-01 8.020740747451782227e-02 -1.157777681946754456e-01 -1.877459734678268433e-01 3.054383024573326111e-02 3.599013760685920715e-02 -2.834953963756561279e-01
-2.365639656782150269e-01 1.701333671808242798e-01 6.420394033193588257e-02 -8.424560725688934326e-02 8.443275839090347290e-02 1.671316623687744141e-01 -9.502622485160827637e-02 3.994599729776382446e-02 6.506434082984924316e-02 1.109541393816471100e-02 -6.624823808670043945e-01 -3.583747521042823792e-02 -5.601896438747644424e-03 1.572465598583221436e-01 -1.998697174713015556e-03 4.066967964172363281e-02 -9.507970511913299561e-02 1.048308387398719788e-01 2.427721321582794189e-01 1.872205436229705811e-01 4.355997592210769653e-02 2.252295911312103271e-01 -2.264704406261444092e-01 -8.165874332189559937e-02 8.714291453361511230e-02 1.828534454107284546e-01 1.552020907402038574e-01 -1.275738775730133057e-01 1.784186065196990967e-02 2.563621699810028076e-01 1.226222291588783264e-01 1.323208305984735489e-02
-3.465856313705444336e-01 2.519942522048950195e-01 -5.809133499860763550e-02 -8.241348713636398315e-02 2.600673213601112366e-02 -1.430628299713134766e-01 1.162559613585472107e-01 1.964100450277328491e-02 -2.603808045387268066e-01 -1.676843017339706421e-01 -2.460313439369201660e-01 1.919910758733749390e-01 -2.711052075028419495e-02 -7.305570691823959351e-02 -1.549471467733383179e-01 1.864935755729675293e-01 3.184314966201782227e-01 8.599129319190979004e-02 -2.488454990088939667e-02 3.282823041081428528e-02 -1.181169301271438599e-01 -1.094334721565246582e-01 4.681725427508354187e-02 8.119770139455795288e-02 -1.080010831356048584e-01 4.030677676200866699e-01 -9.464397281408309937e-02 -1.618297696113586426e-01 -1.973779648542404175e-01 1.225353870540857315e-02 -3.397065103054046631e-01 -6.334157288074493408e-02
-1.144253388047218323e-01 3.258991539478302002e-01 -1.783728748559951782e-01 1.507403515279293060e-02 1.268174946308135986e-01 -6.893917173147201538e-02 1.358515769243240356e-01 -2.343716472387313843e-01 2.987324260175228119e-02 -1.135051175951957703e-01 -2.707736790180206299e-01 -3.035621158778667450e-02 2.678865492343902588e-01 1.853475463576614857e-03 6.221037358045578003e-02 -1.536989212036132812e-01 -2.265405058860778809e-01 8.885861933231353760e-02 1.247112751007080078e-01 3.177683651447296143e-01 1.727736443281173706e-01 -6.678730994462966919e-02 2.171229198575019836e-02 -1.005330905318260193e-01 1.591631025075912476e-01 2.269903123378753662e-01 -2.681989073753356934e-01 -8.650221675634384155e-02 -1.312826424837112427e-01 2.013781070709228516e-01 -2.352916300296783447e-01 -2.776663601398468018e-01
5.959969013929367065e-03 7.796396035701036453e-03 2.967987060546875000e-01 2.501292824745178223e-01 1.383115798234939575e-01 1.775396764278411865e-01 3.157556802034378052e-02 -2.770446836948394775e-01 -1.034601852297782898e-01 2.748354077339172363e-01 -2.529075443744659424e-01 -1.201138421893119812e-01 -9.127864241600036621e-02 -6.808113306760787964e-02 1.130719482898712158e-01 -1.002740263938903809e-01 1.645242869853973389e-01 2.858152240514755249e-02 -2.428209595382213593e-02 3.569574654102325439e-01 -1.855860799551010132e-01 -1.491713672876358032e-01 -3.977539762854576111e-02 1.074795424938201904e-01 -1.789957657456398010e-02 6.368897110223770142e-02 -5.072679743170738220e-02 -2.022616267204284668e-01 -3.155727386474609375e-01 1.969949752092361450e-01 -1.772789955139160156e-01 -2.775090038776397705e-01
-1.743268221616744995e-01 9.431674331426620483e-02 1.326076835393905640e-01 4.610846564173698425e-02 -9.270501323044300079e-03 2.392437011003494263e-01 3.110347092151641846e-01 -3.335264623165130615e-01 5.304212495684623718e-02 -4.753686487674713135e-02 -4.773851037025451660e-01 1.939191818237304688e-01 -1.909084320068359375e-01 3.224749118089675903e-02 -1.311549544334411621e-02 1.672586053609848022e-01 8.274880796670913696e-02 -2.428806945681571960e-02 -2.346828877925872803e-01 7.240360975265502930e-02 8.378833532333374023e-02 -8.638475090265274048e-02 -5.971213430166244507e-02 5.329366028308868408e-02 9.341983497142791748e-02 1.353597939014434814e-01 1.738147065043449402e-02 -3.491626679897308350e-01 -2.222615629434585571e-01 2.162396609783172607e-01 2.813581610098481178e-03 -7.356522977352142334e-02
-3.610139489173889160e-01 7.575779408216476440e-02 7.033960521221160889e-02 -2.610763534903526306e-02 1.417869329452514648e-01 -1.833542883396148682e-01 2.315993160009384155e-01 -2.902348935604095459e-01 -1.154787838459014893e-01 4.277674108743667603e-02 -9.512832760810852051e-02 -6.960656493902206421e-02 -6.665660766884684563e-04 3.399915993213653564e-02 -2.466500997543334961e-01 -3.331240713596343994e-01 3.648646473884582520e-01 6.555211544036865234e-02 3.673906996846199036e-02 -3.103927522897720337e-02 -1.022494360804557800e-01 6.014496088027954102e-02 -5.799203738570213318e-02 4.643581341952085495e-04 -1.443895231932401657e-02 2.525584697723388672e-01 -1.018290221691131592e-01 -1.307232975959777832e-01 -2.313164919614791870e-01 1.704077124595642090e-01 -3.037402629852294922e-01 -2.031040787696838379e-01
-1.940381377935409546e-01 1.821467429399490356e-01 2.290283590555191040e-01 6.086791679263114929e-02 -8.787697553634643555e-02 2.988496124744415283e-01 1.231544017791748047e-01 -1.797593533992767334e-01 -3.796477988362312317e-02 1.758121252059936523e-01 -2.636235952377319336e-01 -6.691543757915496826e-02 -1.398212909698486328e-01 7.725527137517929077e-02 -2.484727203845977783e-01 2.169733196496963501e-01 4.092242196202278137e-02 -7.537057250738143921e-02 -1.557323336601257324e-01 1.199862957000732422e-01 -1.046496480703353882e-01 -2.740415036678314209e-01 2.474774122238159180e-01 1.913331001996994019e-01 1.652582138776779175e-01 2.699809372425079346e-01 -2.373102456331253052e-01 -2.053521275520324707e-01 1.721546426415443420e-02 1.483498066663742065e-01 -1.840037107467651367e-01 -5.552271753549575806e-02
-1.232000663876533508e-01 6.820108275860548019e-03 -1.727077364921569824e-01 -2.227431237697601318e-01 1.163202747702598572e-01 2.269515991210937500e-01 3.768362104892730713e-02 -2.580101788043975830e-01 -1.027672365307807922e-01 -1.481792032718658447e-01 -1.417256444692611694e-01 -2.412865906953811646e-01 1.279622018337249756e-01 2.331085503101348877e-01 9.461610019207000732e-02 1.211083978414535522e-01 6.390695273876190186e-02 1.129825711250305176e-01 7.099726796150207520e-02 1.943483501672744751e-01 1.763711124658584595e-01 8.169116079807281494e-02 -2.932037711143493652e-01 2.454523742198944092e-01 5.053846165537834167e-02 2.299153059720993042e-01 -4.727119579911231995e-03 -3.744972348213195801e-01 9.618446975946426392e-02 1.868807971477508545e-01 -7.032482326030731201e-02 -2.805089652538299561e-01
-3.431934118270874023e-01 6.243654713034629822e-02 -1.537520289421081543e-01 1.126091033220291138e-01 9.857702068984508514e-03 -1.287647336721420288e-01 2.245080769062042236e-01 -1.077195182442665100e-01 -3.651739358901977539e-01 1.845547114498913288e-03 -2.741884887218475342e-01 -3.979713097214698792e-02 1.388032883405685425e-01 2.098004966974258423e-01 -1.838335096836090088e-01 1.318916231393814087e-01 1.491958945989608765e-01 3.705677390098571777e-02 2.330175042152404785e-01 1.490833908319473267e-01 -2.438067793846130371e-01 5.841974541544914246e-02 -2.201411575078964233e-01 -1.273837387561798096e-01 2.681057713925838470e-02 2.150289863348007202e-01 1.234345883131027222e-01 -9.541311115026473999e-02 -1.633500009775161743e-01 1.542007774114608765e-01 -2.512533068656921387e-01 1.616758853197097778e-01
-2.540300190448760986e-01 -2.156798541545867920e-02 -1.165878772735595703e-02 -6.118911318480968475e-03 2.887512445449829102e-01 4.034199193120002747e-02 -1.945318430662155151e-01 -2.181912213563919067e-01 -2.987926006317138672e-01 -2.323996722698211670e-01 -2.090769261121749878e-01 3.809235617518424988e-02 3.483977541327476501e-02 -7.257772982120513916e-02 5.035264417529106140e-02 -1.583304405212402344e-01 -9.062558412551879883e-02 -3.631716221570968628e-02 4.051577746868133545e-01 1.465267539024353027e-01 -9.366793558001518250e-03 3.961386680603027344e-01 -7.348614931106567383e-02 -6.303969770669937134e-02 -1.932002790272235870e-02 2.124386578798294067e-01 9.595268964767456055e-02 -1.643054038286209106e-01 -2.925237715244293213e-01 6.341584771871566772e-02 -8.975390344858169556e-02 -3.070349991321563721e-02
-3.904778063297271729e-01 2.303298264741897583e-01 -4.853479936718940735e-02 -9.769914904609322548e-04 3.052914738655090332e-01 -2.496894448995590210e-01 9.738849103450775146e-02 -1.775031983852386475e-01 -2.234475016593933105e-01 -5.357699096202850342e-02 -5.937528982758522034e-02 -1.295383647084236145e-02 1.335025876760482788e-01 3.627087473869323730e-01 -1.399171799421310425e-01 -1.007492691278457642e-01 1.461140513420104980e-01 2.793651819229125977e-01 5.819770693778991699e-02 2.414387017488479614e-01 5.126416310667991638e-02 2.154462039470672607e-01 -1.587126851081848145e-01 -7.323338091373443604e-02 -6.564721465110778809e-02 1.285887062549591064e-01 -1.341855227947235107e-01 -1.911557838320732117e-02 5.389577895402908325e-02 2.114513814449310303e-01 -3.663706779479980469e-02 -1.764445453882217407e-01
-1.206266209483146667e-01 -4.752584546804428101e-02 -3.232325911521911621e-01 -1.894709020853042603e-01 9.366717189550399780e-02 1.314026117324829102e-01 -1.380962580442428589e-01 1.150661241263151169e-02 -6.961601227521896362e-02 -1.432538181543350220e-01 -4.258244037628173828e-01 1.057970672845840454e-01 -9.312869608402252197e-02 2.091739773750305176e-01 -7.905105501413345337e-02 -7.511984556913375854e-02 -6.773433089256286621e-02 1.040455475449562073e-01 3.271816968917846680e-01 3.107910752296447754e-01 4.574881121516227722e-02 3.776630163192749023e-01 -6.031159684062004089e-02 9.964156895875930786e-02 -1.137764602899551392e-01 1.282180398702621460e-01 9.223368763923645020e-02 -2.655603885650634766e-01 -3.272662311792373657e-02 2.651169523596763611e-02 -1.668204516172409058e-01 -2.141871256753802299e-03
-2.078425586223602295e-01 1.592874974012374878e-01 -2.193354070186614990e-01 7.894730567932128906e-02 2.455497682094573975e-01 1.494963914155960083e-01 4.097595438361167908e-02 2.709552645683288574e-01 -1.130508929491043091e-01 -2.190639376640319824e-01 -1.770953088998794556e-01 -1.429703831672668457e-01 -9.610731154680252075e-02 1.422180235385894775e-01 -2.778124809265136719e-01 -6.332475692033767700e-02 6.159226223826408386e-02 -6.972348690032958984e-02 -1.036276742815971375e-01 7.193145900964736938e-02 1.983765810728073120e-01 1.086800638586282730e-02 -2.401745617389678955e-01 1.797911152243614197e-02 1.250177174806594849e-01 2.075735330581665039e-01 -8.891638368368148804e-02 -2.451603300869464874e-02 -4.784470498561859131e-01 1.871702075004577637e-01 -2.046307027339935303e-01 -3.218595683574676514e-02
7.292034476995468140e-02 1.818678677082061768e-01 -1.462843567132949829e-01 2.113898284733295441e-02 2.589224576950073242e-01 9.100042283535003662e-02 3.338699787855148315e-02 -4.929212108254432678e-02 -8.464251458644866943e-02 -4.958815127611160278e-02 -2.216457426548004150e-01 1.814022958278656006e-01 4.793454427272081375e-03 3.447408378124237061e-01 1.027413383126258850e-01 -6.323816627264022827e-02 -9.970131516456604004e-02 1.308314502239227295e-01 3.915337324142456055e-01 1.783302873373031616e-01 -2.896362356841564178e-02 -8.008321374654769897e-02 -2.769911587238311768e-01 1.547889411449432373e-01 3.281961753964424133e-02 2.225537896156311035e-01 -2.038587480783462524e-01 -1.019519492983818054e-01 -3.429284989833831787e-01 -6.033651530742645264e-03 -2.462157756090164185e-01 -1.868193149566650391e-01
-1.448175609111785889e-01 9.003493189811706543e-02 5.167251452803611755e-02 -1.084126383066177368e-01 2.955204248428344727e-01 -1.509483456611633301e-01 2.545337677001953125e-01 1.526069939136505127e-01 -3.136803954839706421e-02 1.742938719689846039e-02 -1.907048374414443970e-01 5.644290521740913391e-02 6.737715750932693481e-02 2.768027782440185547e-01 -1.549420058727264404e-01 -2.504711449146270752e-01 1.739246994256973267e-01 -1.075756549835205078e-01 -1.011404395103454590e-02 3.293986618518829346e-02 -2.977575175464153290e-02 -2.027195245027542114e-01 -9.008365124464035034e-02 -8.987515233457088470e-03 2.532252371311187744e-01 9.405381232500076294e-02 -1.221879795193672180e-01 -1.330221146345138550e-01 -5.047941207885742188e-01 2.023729234933853149e-01 -2.223993837833404541e-01 -7.446854561567306519e-02
-4.808206856250762939e-02 1.425098180770874023e-01 2.543779313564300537e-01 -2.053057402372360229e-01 -6.953949108719825745e-03 2.908143103122711182e-01 8.722403645515441895e-02 -3.465857505798339844e-01 -2.726875245571136475e-02 2.703789062798023224e-02 -1.490994691848754883e-01 -1.016986370086669922e-01 -3.717745840549468994e-02 -6.925146281719207764e-02 2.475134134292602539e-01 -1.054549589753150940e-01 4.106312990188598633e-02 1.711388826370239258e-01 -9.634345024824142456e-02 -4.701163992285728455e-02 5.794885754585266113e-02 -1.227362900972366333e-01 4.114598035812377930e-02 3.502499759197235107e-01 6.494665145874023438e-02 3.633324801921844482e-01 1.787737607955932617e-01 -3.523266315460205078e-01 -1.728465706110000610e-01 9.359280765056610107e-02 -1.684491634368896484e-01 -3.113520331680774689e-02
-1.530358344316482544e-01 3.855261951684951782e-02 7.311206310987472534e-02 -1.996128708124160767e-01 1.816374510526657104e-01 2.560149133205413818e-02 -9.062614291906356812e-02 -4.105424582958221436e-01 -2.476485371589660645e-01 -3.684592545032501221e-01 -9.464658796787261963e-02 1.498335599899291992e-01 1.421285569667816162e-01 -2.561393566429615021e-02 1.277350485324859619e-01 1.916806250810623169e-01 8.354362100362777710e-02 7.262525707483291626e-02 -2.264197682961821556e-03 1.726674437522888184e-01 1.805022209882736206e-01 1.243792474269866943e-01 4.590517282485961914e-02 4.250819236040115356e-02 1.365663856267929077e-01 1.032669171690940857e-01 -3.394668102264404297e-01 -1.931359171867370605e-01 -3.181218206882476807e-01 1.250987350940704346e-01 6.081945449113845825e-02 -1.436676830053329468e-01
-2.482312768697738647e-01 2.803325951099395752e-01 -1.888820156455039978e-02 -5.344514921307563782e-02 8.747521787881851196e-02 9.636857360601425171e-02 1.662192046642303467e-01 -1.099936664104461670e-01 -1.936630904674530029e-01 5.158007144927978516e-02 -4.305397570133209229e-01 -3.962501510977745056e-02 1.053150370717048645e-01 1.749112904071807861e-01 -5.705522000789642334e-02 2.862009108066558838e-01 -8.997667580842971802e-02 2.275645434856414795e-01 2.278040051460266113e-01 1.992577761411666870e-01 -9.410941042006015778e-03 1.650839596986770630e-01 -3.221308887004852295e-01 1.254391223192214966e-01 -6.012407317757606506e-02 2.355201095342636108e-01 -1.984598934650421143e-01 -1.084329783916473389e-01 1.217198148369789124e-01 4.366246238350868225e-02 -1.202497631311416626e-01 7.892061769962310791e-02
-2.924527227878570557e-01 6.144962087273597717e-02 1.307595074176788330e-01 2.953218109905719757e-02 1.771012246608734131e-01 3.390640020370483398e-02 1.112869158387184143e-01 -2.055511772632598877e-01 9.758482128381729126e-02 3.250431418418884277e-01 -3.306494951248168945e-01 -4.010405018925666809e-02 -3.143855631351470947e-01 5.722615122795104980e-02 -1.622679829597473145e-02 -1.579812616109848022e-01 2.497242987155914307e-01 -3.450928628444671631e-02 -2.324424088001251221e-01 3.057456612586975098e-01 -1.967234462499618530e-01 4.300194978713989258e-02 -9.774711728096008301e-02 8.372853510081768036e-03 8.255557157099246979e-03 7.053403556346893311e-02 -2.302088290452957153e-01 -1.387968361377716064e-01 -2.237950861454010010e-01 1.710431426763534546e-01 -1.490731835365295410e-01 -1.096507683396339417e-01
-3.550570905208587646e-01 2.393118888139724731e-01 1.431230753660202026e-01 -2.292142482474446297e-03 2.702238261699676514e-01 3.429360985755920410e-01 1.711944341659545898e-01 -4.469069838523864746e-02 -1.045430917292833328e-02 2.298163995146751404e-02 -1.663189977407455444e-01 1.738974153995513916e-01 7.215903699398040771e-02 1.601004786789417267e-02 -1.619275063276290894e-01 -1.942066252231597900e-01 -3.494431078433990479e-02 8.283326029777526855e-02 1.383571624755859375e-01 -7.430277764797210693e-02 2.075086236000061035e-01 9.986571222543716431e-02 2.361407428979873657e-01 1.865878105163574219e-01 -1.116650551557540894e-01 -7.780312746763229370e-02 -2.342639565467834473e-01 -2.293158322572708130e-01 -2.700421512126922607e-01 1.672169566154479980e-01 -1.893241852521896362e-01 -8.504153788089752197e-02
-2.519593238830566406e-01 6.972422450780868530e-02 -4.779063537716865540e-02 -5.652789399027824402e-02 1.423061490058898926e-01 -1.454267650842666626e-01 -1.950829774141311646e-01 -3.605375289916992188e-01 -2.207691408693790436e-02 4.096950404345989227e-03 -2.338792197406291962e-02 -6.193557381629943848e-02 4.535420238971710205e-02 3.637012243270874023e-01 3.291413187980651855e-02 -1.333271265029907227e-01 -7.038353383541107178e-02 1.137449443340301514e-01 -1.639989018440246582e-01 4.107071757316589355e-01 9.830780327320098877e-02 4.761059582233428955e-02 -1.402075868099927902e-02 -1.798139810562133789e-01 2.402885556221008301e-01 1.102839261293411255e-01 1.703034527599811554e-02 -4.018101096153259277e-02 -1.679813712835311890e-01 1.794887036085128784e-01 -2.779854238033294678e-01 -3.020009398460388184e-01
-9.249672293663024902e-02 -9.756967425346374512e-02 5.398488789796829224e-02 -5.736633762717247009e-02 -9.331256151199340820e-02 8.222641050815582275e-02 -7.108032703399658203e-02 6.974114477634429932e-02 -5.754892528057098389e-02 2.232015579938888550e-01 -3.078407943248748779e-01 2.766004577279090881e-02 9.235257282853126526e-03 1.190521493554115295e-01 -4.477769881486892700e-02 -4.958266392350196838e-02 4.761559963226318359e-01 -1.557764858007431030e-01 -1.752022095024585724e-02 3.399918675422668457e-01 1.514239702373743057e-02 1.630853489041328430e-02 -7.259120792150497437e-02 8.676137030124664307e-02 1.292539834976196289e-01 2.708219885826110840e-01 -1.512033194303512573e-01 -6.010667420923709869e-03 -1.049094721674919128e-01 3.347662687301635742e-01 -3.772754371166229248e-01 -1.562209129333496094e-01
-1.909803003072738647e-01 3.586503863334655762e-01 -2.481169067323207855e-03 -2.019831091165542603e-01 -1.359561681747436523e-01 3.877540826797485352e-01 9.328980743885040283e-02 4.085994511842727661e-02 3.795180097222328186e-02 1.912439167499542236e-01 -1.465686261653900146e-01 1.155962944030761719e-01 -1.376767009496688843e-01 6.597109884023666382e-02 -4.892065003514289856e-02 -2.591548860073089600e-01 -2.611639443784952164e-03 1.359850764274597168e-01 1.357659697532653809e-01 1.935346871614456177e-01 -1.005881875753402710e-01 6.308514624834060669e-02 6.977055221796035767e-02 3.395663201808929443e-01 -1.308292150497436523e-01 2.285736501216888428e-01 -1.166235283017158508e-01 -8.980632573366165161e-02 -2.211589664220809937e-01 8.383156359195709229e-02 1.529990583658218384e-01 -2.648178637027740479e-01
-1.525174379348754883e-01 2.423586398363113403e-01 9.747124463319778442e-02 -1.478105597198009491e-02 8.823861926794052124e-02 2.061341106891632080e-01 2.325544133782386780e-02 1.328650116920471191e-01 7.316569983959197998e-02 2.767366170883178711e-01 -4.884825050830841064e-01 6.089252606034278870e-02 -2.627932652831077576e-02 9.061577171087265015e-02 1.501377224922180176e-01 -1.202693581581115723e-01 -4.342853557318449020e-03 2.078391909599304199e-01 2.677612602710723877e-01 2.077269405126571655e-01 1.808417290449142456e-01 1.839723885059356689e-01 -1.619324833154678345e-01 -4.814727604389190674e-02 1.217375174164772034e-01 3.271177113056182861e-01 1.560856997966766357e-01 -1.600564271211624146e-01 1.721215844154357910e-01 4.525091499090194702e-02 -1.139117702841758728e-01 5.861334502696990967e-03
-2.357813417911529541e-01 1.280817240476608276e-01 -9.314358979463577271e-02 1.612591743469238281e-01 -1.190942749381065369e-01 -3.030539304018020630e-02 1.663437932729721069e-01 1.077138818800449371e-03 8.408713340759277344e-02 3.393760025501251221e-01 -3.098592162132263184e-01 7.216888666152954102e-02 1.374725848436355591e-01 2.671170532703399658e-01 -7.228729873895645142e-02 -4.571092128753662109e-02 1.219396479427814484e-02 1.631611287593841553e-01 6.972774863243103027e-02 1.913814693689346313e-01 1.500814557075500488e-01 1.942349821329116821e-01 -2.639652788639068604e-01 9.948511421680450439e-02 -1.148146465420722961e-01 2.042592912912368774e-01 2.995572388172149658e-01 -2.745210528373718262e-01 -1.699229180812835693e-01 -3.200012817978858948e-02 1.226464435458183289e-01 -2.376752197742462158e-01
-1.885797679424285889e-01 6.195350363850593567e-02 2.050950378179550171e-01 -1.122628971934318542e-01 1.132168248295783997e-01 7.714210450649261475e-02 3.718317449092864990e-01 -1.009066589176654816e-02 -2.413400076329708099e-02 1.942407488822937012e-01 -3.971351981163024902e-01 3.950183466076850891e-02 3.697496652603149414e-02 5.834929272532463074e-02 3.921913728117942810e-02 2.202358096837997437e-02 1.264967471361160278e-01 1.738249696791172028e-02 -2.377997040748596191e-01 1.440589427947998047e-01 1.594916284084320068e-01 2.984211081638932228e-03 -2.453235834836959839e-01 3.107608854770660400e-01 -1.452929973602294922e-01 2.383447587490081787e-01 -1.143182367086410522e-01 -8.296984434127807617e-02 -2.983295023441314697e-01 2.509672939777374268e-01 8.570320159196853638e-02 -1.068203151226043701e-01
-4.780228137969970703e-01 1.313586235046386719e-01 -2.256131917238235474e-01 -2.342952601611614227e-02 -4.882534593343734741e-02 6.698442995548248291e-02 -6.534127891063690186e-02 1.088449209928512573e-01 2.325499951839447021e-01 1.602894514799118042e-01 -3.571022748947143555e-01 -1.607555747032165527e-01 7.296737283468246460e-02 2.510213553905487061e-01 7.266925275325775146e-02 -8.553510904312133789e-02 -2.002209611237049103e-02 -1.252277195453643799e-01 1.780159771442413330e-01 3.647402822971343994e-01 1.377409994602203369e-01 1.497474871575832367e-02 -2.126787453889846802e-01 3.190199285745620728e-02 -2.087648212909698486e-01 1.275781989097595215e-01 -3.595119714736938477e-02 -5.625134333968162537e-02 -1.711399853229522705e-01 3.644900163635611534e-03 -7.991721481084823608e-02 -1.395433992147445679e-01
-2.799947857856750488e-01 -1.982319802045822144e-01 1.642755046486854553e-02 -3.082175254821777344e-01 3.438247367739677429e-02 -1.075006090104579926e-02 3.956242203712463379e-01 -9.881856292486190796e-02 -1.458036513213301077e-05 1.933941543102264404e-01 9.191314689815044403e-03 -1.793585345149040222e-02 -1.194990985095500946e-02 2.461568266153335571e-01 -2.218287736177444458e-01 -1.806321591138839722e-01 1.882404685020446777e-01 2.228612154722213745e-01 6.608083844184875488e-02 -5.257130041718482971e-02 7.702311873435974121e-02 2.090214565396308899e-02 2.693079970777034760e-02 2.842170894145965576e-01 1.206121891736984253e-01 2.015925049781799316e-01 9.492576867341995239e-02 -1.774968504905700684e-01 -1.693247556686401367e-01 3.373339399695396423e-02 -3.132822513580322266e-01 -1.879224479198455811e-01
-1.585087180137634277e-01 2.202813178300857544e-01 -1.139375753700733185e-02 -6.791612505912780762e-02 6.414265930652618408e-02 1.273969411849975586e-01 -6.396856904029846191e-02 1.283304244279861450e-01 1.156923323869705200e-01 7.146606594324111938e-02 -5.335127711296081543e-01 1.927126944065093994e-02 1.290998011827468872e-01 4.097268283367156982e-01 -3.743431717157363892e-02 7.512202113866806030e-02 -7.045972347259521484e-02 -3.460594639182090759e-02 1.697983443737030029e-01 2.186419218778610229e-01 8.954167366027832031e-02 9.271978586912155151e-02 -2.721315436065196991e-02 1.752852946519851685e-01 2.576049268245697021e-01 3.519390523433685303e-01 -5.365116149187088013e-02 -1.467675417661666870e-01 1.853539049625396729e-01 6.318594515323638916e-02 3.787435963749885559e-02 -1.775469817221164703e-02
-1.893733590841293335e-01 7.925590872764587402e-02 -8.509985357522964478e-02 -7.792510837316513062e-02 -4.141246899962425232e-02 1.769250184297561646e-01 -2.875258624553680420e-01 -6.490948796272277832e-02 1.097917705774307251e-01 -6.301675736904144287e-02 -3.126071691513061523e-01 1.882556527853012085e-01 4.451018199324607849e-02 -1.040209643542766571e-02 -1.394894421100616455e-01 -2.663326635956764221e-02 1.250541508197784424e-01 -2.731990814208984375e-01 2.174753546714782715e-01 3.534019589424133301e-01 -1.996768871322274208e-03 8.845388144254684448e-02 -9.087008237838745117e-02 -2.853975817561149597e-02 -5.466211214661598206e-02 1.850363165140151978e-01 -5.274644494056701660e-02 -2.710685133934020996e-01 -4.887068644165992737e-02 1.817896403372287750e-02 1.124756261706352234e-01 -4.949486553668975830e-01
-1.698732972145080566e-01 1.413496434688568115e-01 -1.061187312006950378e-01 -5.548887327313423157e-02 2.226992398500442505e-01 7.070489227771759033e-02 1.335737258195877075e-01 -3.326318562030792236e-01 -5.997311696410179138e-02 -2.966975606977939606e-02 -2.235887348651885986e-01 -8.523432537913322449e-03 9.804496914148330688e-02 3.351162374019622803e-01 3.184929862618446350e-02 3.052015975117683411e-02 -1.634382158517837524e-01 9.191524982452392578e-02 1.456046253442764282e-01 5.099608004093170166e-02 1.621032804250717163e-01 1.331247538328170776e-01 -3.561820089817047119e-01 1.405402123928070068e-01 -1.175180748105049133e-01 1.640944033861160278e-01 -1.638733297586441040e-01 -3.756611049175262451e-01 1.557193994522094727e-01 2.518819272518157959e-01 -5.713880062103271484e-02 -1.615249216556549072e-01
-9.291620552539825439e-02 3.240924179553985596e-01 -6.194839999079704285e-02 -8.582232892513275146e-02 -1.343698650598526001e-01 1.562878340482711792e-01 4.626329056918621063e-03 -4.916216805577278137e-02 -1.602481305599212646e-01 7.042936980724334717e-02 -2.447066009044647217e-01 -9.458523243665695190e-03 1.153453998267650604e-02 2.762520313262939453e-01 -2.753555774688720703e-01 -6.135302782058715820e-02 -1.460951566696166992e-01 -1.468456387519836426e-01 8.767804503440856934e-02 3.477465733885765076e-02 3.102714419364929199e-01 2.672711610794067383e-01 -2.253508716821670532e-01 1.046689152717590332e-01 -1.609790921211242676e-01 2.929963767528533936e-01 3.363239392638206482e-02 -1.568186283111572266e-01 2.911643125116825104e-02 3.556021302938461304e-02 -1.961929500102996826e-01 -3.524644970893859863e-01
-1.447310596704483032e-01 1.121283024549484253e-01 -4.340037330985069275e-02 -7.175478339195251465e-02 2.803824096918106079e-02 2.295876294374465942e-01 7.714550010859966278e-03 -3.032850325107574463e-01 -8.200443536043167114e-02 2.430202625691890717e-02 -1.098115667700767517e-01 -1.592155694961547852e-01 1.628738790750503540e-01 2.018130868673324585e-01 8.004164323210716248e-03 2.250014990568161011e-01 9.382264688611030579e-03 1.542674899101257324e-01 5.088531598448753357e-02 3.028889000415802002e-01 7.135512679815292358e-02 1.033856943249702454e-01 -1.434104740619659424e-01 1.181347519159317017e-01 -1.971938461065292358e-02 2.507196366786956787e-01 -1.791783124208450317e-01 -4.662889540195465088e-01 1.932369470596313477e-01 2.995129823684692383e-01 -1.257950663566589355e-01 -1.645225137472152710e-01
-2.083378136157989502e-01 1.486446410417556763e-01 -2.699630276765674353e-04 1.355074048042297363e-01 -1.076626330614089966e-01 -2.393929809331893921e-01 1.717323362827301025e-01 -8.011441677808761597e-02 1.518359780311584473e-01 1.780081540346145630e-01 -3.315201997756958008e-01 -1.575617468915879726e-03 6.885847449302673340e-02 2.889312505722045898e-01 2.938183024525642395e-03 -9.497205168008804321e-02 -2.561285160481929779e-02 2.743489742279052734e-01 1.142470091581344604e-01 2.052121162414550781e-01 1.254005730152130127e-01 -6.513769179582595825e-02 -1.452230513095855713e-01 2.066891193389892578e-01 -7.076304405927658081e-02 2.732650041580200195e-01 2.204433381557464600e-01 -1.542518436908721924e-01 -1.335565298795700073e-01 -2.431069910526275635e-01 -6.186091527342796326e-02 -3.189444541931152344e-01
-2.851323485374450684e-01 -3.378579393029212952e-02 2.178673297166824341e-01 1.398511677980422974e-01 -6.537027657032012939e-02 -2.256016060709953308e-02 1.718574762344360352e-01 -1.445135176181793213e-01 -3.453205227851867676e-01 -1.758823730051517487e-02 -2.283600568771362305e-01 -3.035952337086200714e-02 7.260706275701522827e-02 2.989086210727691650e-01 -4.560120776295661926e-02 -1.070587113499641418e-01 4.127209484577178955e-01 -9.666043519973754883e-02 1.408935040235519409e-01 1.261505186557769775e-01 5.620373040437698364e-02 5.225393548607826233e-02 -2.389076203107833862e-01 1.246646121144294739e-01 4.381915554404258728e-02 1.828545518219470978e-02 -3.065302968025207520e-01 8.249699138104915619e-03 -1.740312576293945312e-01 3.227140381932258606e-02 -2.816734015941619873e-01 1.167969182133674622e-01
-1.337749212980270386e-01 1.554740313440561295e-02 1.686298660933971405e-02 -5.445124953985214233e-02 -9.674712270498275757e-02 1.198035925626754761e-01 1.011371240019798279e-01 3.908588737249374390e-02 -9.378538466989994049e-03 1.996297836303710938e-01 -2.927331924438476562e-01 1.007197871804237366e-01 3.849472999572753906e-01 1.756290346384048462e-01 -3.108847141265869141e-01 5.489509552717208862e-03 -1.100287139415740967e-01 -3.576684393920004368e-04 6.362191587686538696e-02 2.837638854980468750e-01 1.725705415010452271e-01 1.206342577934265137e-01 -3.243144974112510681e-02 1.071895658969879150e-01 2.816794514656066895e-01 3.791172802448272705e-01 7.328645884990692139e-02 -5.740299448370933533e-02 -1.646193712949752808e-01 2.374075502157211304e-01 -2.082804143428802490e-01 -1.397317647933959961e-01
-1.850189715623855591e-01 1.195135265588760376e-01 -9.990790486335754395e-02 -1.935394406318664551e-01 7.578203082084655762e-02 1.761816889047622681e-01 8.906155079603195190e-02 1.287288367748260498e-01 -2.016791701316833496e-01 -1.743358671665191650e-01 -2.982952892780303955e-01 -3.677964210510253906e-02 -2.697183191776275635e-02 3.302432894706726074e-01 -2.988018691539764404e-01 3.119771480560302734e-01 5.273973196744918823e-02 1.278767883777618408e-01 1.007234454154968262e-01 6.101671233773231506e-02 -1.517954003065824509e-02 2.690990865230560303e-01 -1.684239357709884644e-01 1.862543076276779175e-01 8.995331823825836182e-02 2.088586091995239258e-01 -1.046057697385549545e-02 -3.477006852626800537e-01 -2.207414992153644562e-02 1.389057189226150513e-01 5.951912328600883484e-02 -1.421656906604766846e-01
-1.941993832588195801e-01 1.551311165094375610e-01 5.054221302270889282e-02 -1.989911049604415894e-01 4.732802882790565491e-02 -6.693264096975326538e-02 1.107854694128036499e-01 -3.669802546501159668e-01 -2.515448033809661865e-01 -1.573837995529174805e-01 -1.795239448547363281e-01 2.445120364427566528e-01 2.352850586175918579e-01 1.527701765298843384e-01 6.768283993005752563e-02 -2.247401475906372070e-01 4.256875440478324890e-02 1.586810648441314697e-01 1.901235282421112061e-01 9.951683133840560913e-02 1.926420331001281738e-01 -1.424956023693084717e-01 -1.143157631158828735e-01 2.495502084493637085e-01 -9.623828530311584473e-02 1.332023739814758301e-01 -2.600480318069458008e-01 -2.734273374080657959e-01 -1.183066740632057190e-01 5.386507511138916016e-02 1.752281934022903442e-01 7.588318735361099243e-02
-6.585487723350524902e-02 2.323623895645141602e-01 -1.339065432548522949e-01 7.798182964324951172e-02 -6.547959055751562119e-03 -1.246725842356681824e-01 1.968744695186614990e-01 -2.771227061748504639e-01 -2.671547234058380127e-01 -1.256362795829772949e-01 -2.388046234846115112e-01 -1.102472245693206787e-01 1.201780289411544800e-01 2.773927450180053711e-01 -5.359177663922309875e-02 1.161283534020185471e-02 -1.709332764148712158e-01 1.732976287603378296e-01 2.254901081323623657e-01 1.409545838832855225e-01 1.580217927694320679e-01 -1.801296472549438477e-01 1.122390702366828918e-01 -4.352074861526489258e-02 4.993492364883422852e-02 4.364803731441497803e-01 -2.344502806663513184e-01 -1.176366731524467468e-01 -2.219867706298828125e-01 -8.415989577770233154e-02 -9.901244193315505981e-02 -7.700292766094207764e-02
-1.014630794525146484e-01 1.690785288810729980e-01 5.340082570910453796e-02 8.098771423101425171e-02 1.758650988340377808e-01 4.200654625892639160e-01 -9.090082347393035889e-02 8.242473937571048737e-03 1.658125519752502441e-01 -2.929233312606811523e-01 -1.694862395524978638e-01 1.033002510666847229e-01 -1.809292286634445190e-01 -7.846601307392120361e-02 -2.141806334257125854e-01 -1.049986854195594788e-01 8.345575630664825439e-02 -8.694898337125778198e-02 3.472908437252044678e-01 3.362998664379119873e-01 -8.549540303647518158e-03 -1.356762349605560303e-01 4.812624678015708923e-02 1.658370494842529297e-01 -3.093896247446537018e-02 1.343428194522857666e-01 4.732152074575424194e-02 -2.766729593276977539e-01 -9.524240344762802124e-02 1.526889353990554810e-01 -5.464558303356170654e-02 -2.404401451349258423e-01
-3.790401816368103027e-01 1.845094263553619385e-01 5.563062801957130432e-02 -1.307956408709287643e-02 1.346826851367950439e-01 8.726071566343307495e-02 8.614071458578109741e-02 -4.553706049919128418e-01 -5.277604237198829651e-02 1.503008976578712463e-02 -1.935277730226516724e-01 -1.306695938110351562e-01 -9.459120035171508789e-02 6.567258387804031372e-02 -1.586417257785797119e-01 -2.619862556457519531e-01 2.475660890340805054e-01 2.558106482028961182e-01 -6.161826848983764648e-02 4.858471453189849854e-03 -1.378820985555648804e-01 1.033956333994865417e-01 6.506427377462387085e-02 -1.492937058210372925e-01 -8.333155512809753418e-02 4.254875183105468750e-01 1.350113302469253540e-01 -7.000170648097991943e-02 -1.962460763752460480e-02 9.225077927112579346e-02 -6.948497146368026733e-02 -4.765724390745162964e-02
-2.068599313497543335e-01 3.385256975889205933e-02 1.439824998378753662e-01 -1.066287755966186523e-01 1.699788421392440796e-01 -1.084014624357223511e-01 1.186729818582534790e-01 1.039053201675415039e-01 -2.038154155015945435e-01 7.617022842168807983e-02 -9.387159347534179688e-02 -5.205816775560379028e-02 2.320395261049270630e-01 1.395743638277053833e-01 -3.641701117157936096e-02 -2.572531700134277344e-01 2.420309484004974365e-01 7.562379818409681320e-03 -8.032968640327453613e-02 7.214715331792831421e-02 -7.654831558465957642e-02 -1.644101887941360474e-01 -1.700297445058822632e-01 6.502418220043182373e-02 2.282001674175262451e-01 1.069601699709892273e-01 -1.161705031991004944e-01 -2.305412441492080688e-01 -5.018516778945922852e-01 2.801676988601684570e-01 -1.927215605974197388e-01 -1.573900282382965088e-01
-8.959995210170745850e-02 6.606415659189224243e-02 -8.035048097372055054e-02 -2.430069893598556519e-01 1.385407894849777222e-02 3.210398256778717041e-01 -1.295774150639772415e-02 -6.169492844492197037e-03 -1.768159568309783936e-01 9.776726365089416504e-02 -2.769204974174499512e-01 -2.127120196819305420e-01 1.531164050102233887e-01 2.398201674222946167e-01 -2.032615244388580322e-01 8.254677802324295044e-02 9.754773974418640137e-02 1.500298082828521729e-01 -8.542586117982864380e-03 1.030933931469917297e-01 -3.073458187282085419e-02 1.728470027446746826e-01 -3.209653198719024658e-01 1.029964089393615723e-01 -7.466129213571548462e-02 3.149751126766204834e-01 7.905454933643341064e-02 -3.435746729373931885e-01 9.145691990852355957e-02 2.778820693492889404e-01 -1.166871041059494019e-01 -1.065092533826828003e-01
-1.765764355659484863e-01 2.354787588119506836e-01 2.930743433535099030e-02 -3.041854500770568848e-01 3.271483182907104492e-01 -8.744647353887557983e-02 2.646941877901554108e-02 -2.129865586757659912e-01 -1.749672442674636841e-01 -2.462856918573379517e-01 -1.307917833328247070e-01 4.984008148312568665e-02 8.250895887613296509e-02 -3.597122803330421448e-02 1.362217664718627930e-01 3.664714097976684570e-01 2.121058851480484009e-01 8.517961204051971436e-02 5.025159567594528198e-03 1.470142304897308350e-01 -3.718421235680580139e-02 9.903974831104278564e-02 -2.226668596267700195e-02 1.058965325355529785e-01 -6.583097577095031738e-02 2.939105331897735596e-01 -5.722713842988014221e-02 -1.352060735225677490e-01 -2.658764421939849854e-01 -9.997216612100601196e-02 6.142173707485198975e-02 -3.064501583576202393e-01
-3.341712653636932373e-01 1.398584544658660889e-01 2.700870856642723083e-02 1.604312807321548462e-01 1.149050965905189514e-01 2.383375540375709534e-02 3.599021956324577332e-02 -2.324077785015106201e-01 -1.155527830123901367e-01 -1.539026200771331787e-01 -2.364395707845687866e-01 3.437008336186408997e-02 1.926277391612529755e-02 3.114617168903350830e-01 -1.500805318355560303e-01 -2.077352702617645264e-01 -6.465225666761398315e-02 -1.454780250787734985e-01 3.444730639457702637e-01 -6.337810307741165161e-02 -3.057517409324645996e-01 2.391006350517272949e-01 5.859248340129852295e-03 -1.846681088209152222e-01 -5.044246092438697815e-02 3.372175395488739014e-01 1.132474280893802643e-02 2.008616284001618624e-04 -1.897164285182952881e-01 1.462761908769607544e-01 -3.558628261089324951e-02 9.047015011310577393e-02
-3.213193118572235107e-01 1.442164629697799683e-01 5.197522789239883423e-02 8.557700365781784058e-02 -6.191708892583847046e-02 -1.337746977806091309e-01 1.719430387020111084e-01 -4.515551328659057617e-01 2.146512567996978760e-01 -1.374330222606658936e-01 -4.798072949051856995e-02 1.170442625880241394e-01 -1.766405105590820312e-01 8.433516323566436768e-02 -1.996946781873703003e-01 -1.690456122159957886e-01 3.281590342521667480e-01 2.090862095355987549e-01 9.994889795780181885e-02 1.627803593873977661e-01 2.496457658708095551e-02 5.798286944627761841e-02 -1.000974252820014954e-01 -3.129789978265762329e-02 1.124818921089172363e-01 8.584959059953689575e-02 8.889050222933292389e-04 -2.120936959981918335e-01 -2.396325767040252686e-01 -2.126322500407695770e-02 -2.459108531475067139e-01 -1.917550712823867798e-01
-2.256763875484466553e-01 1.337329298257827759e-01 -2.314350903034210205e-01 -9.974729269742965698e-03 1.417897790670394897e-01 9.519020467996597290e-02 9.638034552335739136e-02 -2.605738341808319092e-01 1.706909239292144775e-01 -1.815010309219360352e-01 -2.103771716356277466e-01 9.786380827426910400e-02 1.718257069587707520e-01 1.085936203598976135e-01 4.981984850019216537e-03 4.123999178409576416e-02 -1.283389776945114136e-01 1.922623515129089355e-01 1.614430993795394897e-01 3.700195550918579102e-01 -1.021780967712402344e-01 -2.301239222288131714e-01 -2.979436516761779785e-01 5.439353361725807190e-02 -1.924919039011001587e-01 1.323942542076110840e-01 -6.298224627971649170e-02 -2.626593708992004395e-01 -1.043274402618408203e-01 1.907710283994674683e-01 -2.262025624513626099e-01 -1.212046593427658081e-01
4.928467422723770142e-02 9.302143007516860962e-02 -2.190000563859939575e-01 4.474822059273719788e-02 2.507683634757995605e-01 2.044198960065841675e-01 1.178354322910308838e-01 -2.180834859609603882e-01 -1.631752774119377136e-02 -1.746646910905838013e-01 -3.757826685905456543e-01 1.910827159881591797e-01 2.421190738677978516e-01 1.346872001886367798e-01 7.168205827474594116e-02 4.444006830453872681e-02 5.234370753169059753e-02 2.250622510910034180e-01 1.570586562156677246e-01 1.845058500766754150e-01 -8.971674740314483643e-02 -2.192264348268508911e-01 -3.420386910438537598e-01 8.854278922080993652e-02 -2.225857228040695190e-02 1.549958903342485428e-02 -8.273471146821975708e-02 -2.410128563642501831e-01 -1.642802357673645020e-01 9.263329207897186279e-02 -1.727472543716430664e-01 -2.373629212379455566e-01
-5.701648443937301636e-02 1.351404190063476562e-01 3.787230327725410461e-02 2.304049208760261536e-02 2.271687984466552734e-01 5.713756754994392395e-02 7.981233298778533936e-02 1.518421918153762817e-01 -2.523173987865447998e-01 -7.809381466358900070e-03 -4.448888450860977173e-02 1.144223734736442566e-01 2.209500819444656372e-01 3.409979939460754395e-01 2.468814328312873840e-02 -1.637499481439590454e-01 9.931206703186035156e-02 5.046789720654487610e-02 -1.317169964313507080e-01 -1.316754072904586792e-01 -4.746928066015243530e-02 -2.849680930376052856e-02 5.611536279320716858e-02 1.639928221702575684e-01 1.037684604525566101e-01 3.283658623695373535e-02 -6.682176887989044189e-02 -4.680693447589874268e-01 -4.104391932487487793e-01 9.890390792861580849e-04 -2.352058887481689453e-01 -2.855114340782165527e-01
-1.613811999559402466e-01 4.391445815563201904e-01 1.058840528130531311e-01 9.382035583257675171e-03 -2.467178273946046829e-03 1.019555255770683289e-01 8.128372579813003540e-02 -2.017395347356796265e-01 -1.301556974649429321e-01 1.653576344251632690e-01 -2.907353043556213379e-01 1.810760647058486938e-01 -3.076736349612474442e-03 3.121396601200103760e-01 -7.133734226226806641e-02 -2.135906927287578583e-02 -1.421237438917160034e-01 -6.768471561372280121e-03 7.546730339527130127e-02 1.474755909293889999e-02 2.993777692317962646e-01 2.873240970075130463e-02 -1.498141437768936157e-01 -8.059815503656864166e-03 -1.355617344379425049e-01 2.521129548549652100e-01 -1.445073187351226807e-01 -2.644073069095611572e-01 1.800967752933502197e-01 2.450198680162429810e-01 -7.530256360769271851e-02 -1.937153786420822144e-01
-2.315330654382705688e-01 -7.157739251852035522e-02 6.844715680927038193e-03 -7.062953710556030273e-02 -1.535875648260116577e-01 -1.201837137341499329e-01 3.142300844192504883e-01 -1.382241696119308472e-01 -5.814463831484317780e-03 1.970459520816802979e-01 -4.136875569820404053e-01 -6.084698066115379333e-02 2.537980079650878906e-01 2.205867320299148560e-01 7.664998620748519897e-02 -5.863463971763849258e-03 2.681424142792820930e-03 1.407843828201293945e-01 3.674835339188575745e-02 3.952395021915435791e-01 -1.753140613436698914e-02 9.184822440147399902e-02 6.879755854606628418e-02 -7.079111039638519287e-02 -5.065429955720901489e-02 1.005886942148208618e-01 2.746856808662414551e-01 -1.625878214836120605e-01 -1.486698240041732788e-01 2.964320480823516846e-01 -1.585913635790348053e-02 -1.643005609512329102e-01
-5.349748730659484863e-01 3.215441480278968811e-02 -4.500631615519523621e-02 3.503557760268449783e-03 1.617701202630996704e-01 2.101440727710723877e-02 -5.148715153336524963e-02 -1.686816066503524780e-01 -1.236964985728263855e-01 -1.029454055242240429e-03 -5.113718286156654358e-02 -3.200433403253555298e-02 -6.054283678531646729e-02 3.388713598251342773e-01 2.650776877999305725e-02 1.369641423225402832e-01 -3.667200356721878052e-02 2.508754134178161621e-01 4.463349282741546631e-02 1.255904138088226318e-01 -2.753094770014286041e-02 5.035613849759101868e-02 -1.469170004129409790e-01 -1.383046805858612061e-01 -3.274693191051483154e-01 1.299156993627548218e-01 1.343022137880325317e-01 1.667863689363002777e-03 -5.839426070451736450e-02 2.247367613017559052e-02 -2.661159038543701172e-01 -3.913703858852386475e-01
-2.453986257314682007e-01 -1.298897992819547653e-02 1.423013806343078613e-01 9.437673538923263550e-02 1.650117635726928711e-01 -1.451164484024047852e-02 2.960419952869415283e-01 -1.303036361932754517e-01 -1.333735734224319458e-01 -9.300988167524337769e-02 -3.956982791423797607e-01 -6.760101020336151123e-02 -2.631794810295104980e-01 1.028486490249633789e-01 -2.237876504659652710e-01 8.309945464134216309e-02 -3.803488612174987793e-02 9.057048708200454712e-03 -1.049242820590734482e-02 9.335580468177795410e-02 2.632031030952930450e-02 -9.334360063076019287e-02 -2.056770399212837219e-02 1.278161257505416870e-01 2.978497743606567383e-01 2.146104276180267334e-01 1.835933625698089600e-01 -3.433899879455566406e-01 -8.253315836191177368e-02 2.333469875156879425e-02 1.767237931489944458e-01 -3.041021227836608887e-01
5.532177165150642395e-02 7.897879928350448608e-02 5.437447503209114075e-02 2.129750512540340424e-02 1.780609935522079468e-01 8.196642994880676270e-02 4.703550785779953003e-02 7.699931412935256958e-02 -1.865659505128860474e-01 -1.218794733285903931e-01 -2.539584971964359283e-02 1.961688697338104248e-01 -5.299759283661842346e-02 4.175329804420471191e-01 4.833702370524406433e-02 3.999504819512367249e-02 -1.772401332855224609e-01 2.182895690202713013e-01 2.500573992729187012e-01 1.107324659824371338e-01 1.129129454493522644e-01 -3.714121878147125244e-02 -2.172686159610748291e-01 7.919704169034957886e-02 -2.461742609739303589e-02 3.250444531440734863e-01 -1.054070368409156799e-01 -6.943985074758529663e-02 -3.699140846729278564e-01 1.449179947376251221e-01 -3.407783508300781250e-01 -2.307330518960952759e-01
-1.887839138507843018e-01 2.913329005241394043e-01 -3.621017038822174072e-01 3.505681082606315613e-02 2.611988484859466553e-01 1.060329452157020569e-01 7.082868367433547974e-02 -2.497158348560333252e-01 9.659946709871292114e-02 -6.054655462503433228e-02 -1.881600171327590942e-01 3.243120014667510986e-02 1.724655032157897949e-01 1.136175245046615601e-01 -5.067855492234230042e-02 -8.021320402622222900e-02 -7.616327702999114990e-02 3.520009219646453857e-01 1.953272670507431030e-01 3.713458776473999023e-01 -3.537323325872421265e-03 -1.598609238862991333e-02 -1.526254266500473022e-01 1.600052975118160248e-02 5.008539184927940369e-02 -8.651208132505416870e-02 1.357755530625581741e-02 -2.536185085773468018e-01 -1.511547267436981201e-01 1.362574100494384766e-01 -1.991018801927566528e-01 -1.185666471719741821e-01
-1.963974833488464355e-01 1.858351826667785645e-01 1.129534840583801270e-01 -1.817088425159454346e-01 2.646012930199503899e-03 1.499998867511749268e-01 3.505670651793479919e-02 -7.600971311330795288e-02 -1.117583084851503372e-02 -2.102966308593750000e-01 -4.060862958431243896e-01 -1.386677920818328857e-01 -3.564374346751719713e-04 3.018895685672760010e-01 -1.296126842498779297e-02 2.378456592559814453e-01 4.379950091242790222e-02 2.805164158344268799e-01 6.701726466417312622e-02 9.808230400085449219e-02 -4.191235452890396118e-02 1.419444233179092407e-01 -1.914364695549011230e-01 1.549731791019439697e-01 1.782609224319458008e-01 2.233796864748001099e-01 1.026941463351249695e-04 -2.732789516448974609e-01 2.456776052713394165e-01 1.533134430646896362e-01 1.004349812865257263e-02 -2.400709539651870728e-01
-3.129213154315948486e-01 -1.762486179359257221e-03 -9.424550831317901611e-02 -3.054044581949710846e-02 -2.579969912767410278e-02 6.293196976184844971e-02 3.073478341102600098e-01 -2.448531240224838257e-02 -1.014685481786727905e-01 7.930001243948936462e-03 -4.225805401802062988e-01 1.775838881731033325e-01 -5.393454432487487793e-02 9.910263866186141968e-02 2.199595272541046143e-01 -1.741440966725349426e-02 1.627852916717529297e-01 1.141405627131462097e-01 -3.657582104206085205e-01 1.394117325544357300e-01 1.937877684831619263e-01 -3.948986530303955078e-02 -2.883282005786895752e-01 2.541046962141990662e-02 5.935190245509147644e-02 2.399699985980987549e-01 -1.601594537496566772e-01 -2.167112827301025391e-01 -1.771167367696762085e-01 7.607687264680862427e-02 1.158318221569061279e-01 -1.037165597081184387e-01
-1.482488811016082764e-01 1.819488853216171265e-01 3.230096101760864258e-01 -1.860677264630794525e-02 -8.685648441314697266e-02 -1.907663494348526001e-01 8.394289761781692505e-02 6.489651650190353394e-02 -5.081233754754066467e-02 2.513204813003540039e-01 -1.950063705444335938e-01 -3.086208999156951904e-01 -7.604325562715530396e-02 7.560295611619949341e-02 -2.647031843662261963e-01 -4.126201570034027100e-02 1.133456230163574219e-01 4.546628519892692566e-02 1.460427939891815186e-01 3.144880831241607666e-01 1.563440263271331787e-01 8.343403041362762451e-02 -1.697582378983497620e-02 -1.281801960431039333e-03 2.354872971773147583e-02 3.499673604965209961e-01 -2.369084656238555908e-01 -1.130744144320487976e-01 -1.900800168514251709e-01 1.877566576004028320e-01 -8.719448745250701904e-02 -2.549223899841308594e-01
-1.851025223731994629e-01 4.923810064792633057e-01 7.015775889158248901e-02 2.542640455067157745e-02 1.578657180070877075e-01 -1.379591971635818481e-01 -5.589203909039497375e-02 -8.760982751846313477e-02 -2.369020432233810425e-01 1.417184472084045410e-01 -2.676542662084102631e-02 8.298894762992858887e-02 -7.687476277351379395e-02 2.624593973159790039e-01 -2.829537689685821533e-01 -1.140253245830535889e-02 1.837840378284454346e-01 -1.514503955841064453e-01 2.472311109304428101e-01 3.639320731163024902e-01 2.765189297497272491e-02 -4.517944902181625366e-02 -1.645811647176742554e-01 6.119932979345321655e-02 -1.317753195762634277e-01 6.168736889958381653e-02 -1.520166359841823578e-02 -2.753549516201019287e-01 1.252464484423398972e-02 9.997141361236572266e-02 -1.705398112535476685e-01 6.164132431149482727e-02
-2.229844927787780762e-01 8.616483211517333984e-02 -5.214906763285398483e-03 -4.535837471485137939e-02 1.330036949366331100e-02 2.337448149919509888e-01 -8.661777526140213013e-02 -3.011692129075527191e-02 -7.900997251272201538e-02 -2.338297516107559204e-01 -3.108175694942474365e-01 -2.278451472520828247e-01 1.684525758028030396e-01 -1.093543842434883118e-01 -8.134094625711441040e-02 -2.478407025337219238e-01 -3.397563844919204712e-02 -2.467480152845382690e-01 2.871303558349609375e-01 3.531081676483154297e-01 -2.578640915453433990e-02 -3.832479193806648254e-02 -1.949752569198608398e-01 2.046596072614192963e-02 -7.470874488353729248e-02 1.981928050518035889e-01 1.434612572193145752e-01 -1.972171515226364136e-01 6.634727865457534790e-02 1.729349792003631592e-01 9.762258082628250122e-02 -3.190886378288269043e-01
-7.105050235986709595e-02 1.582870185375213623e-01 3.370900452136993408e-02 2.847697436809539795e-01 1.786407828330993652e-01 -1.045842319726943970e-01 3.374418243765830994e-02 -2.021367102861404419e-01 -1.054809167981147766e-01 -2.453817874193191528e-01 -3.172551393508911133e-01 -1.614269018173217773e-01 -8.747778832912445068e-03 9.980855137109756470e-02 1.352699995040893555e-01 -3.558296337723731995e-02 -2.262389473617076874e-02 1.117370203137397766e-01 1.678311228752136230e-01 3.123832643032073975e-01 2.776539325714111328e-01 -8.547459542751312256e-02 6.387943029403686523e-02 -1.161555387079715729e-02 6.178854405879974365e-02 3.557508885860443115e-01 -2.594927251338958740e-01 -8.108744770288467407e-02 -1.364674270153045654e-01 -7.534874975681304932e-02 -3.118830621242523193e-01 -1.481473892927169800e-01
-4.002302289009094238e-01 1.270570456981658936e-01 -1.422946620732545853e-02 2.329830974340438843e-01 3.509801030158996582e-01 -2.944051753729581833e-03 -1.028915569186210632e-01 1.028123944997787476e-01 -1.849531531333923340e-01 -2.718197181820869446e-02 -1.489466875791549683e-01 9.989215992391109467e-03 1.149015277624130249e-01 2.355459183454513550e-01 1.866550892591476440e-01 -1.415948267094790936e-03 2.752327919006347656e-01 2.003052383661270142e-01 8.133807033300399780e-02 2.861849069595336914e-01 2.288550697267055511e-02 -1.643931865692138672e-01 -2.917586266994476318e-01 -2.211266569793224335e-02 -1.048064678907394409e-01 1.726537495851516724e-01 1.329245790839195251e-02 -1.550561338663101196e-01 5.435692518949508667e-02 4.359792917966842651e-03 -6.526441127061843872e-02 -2.725405097007751465e-01
-1.918293982744216919e-01 9.628068655729293823e-02 1.251769214868545532e-01 1.074929684400558472e-01 1.812880039215087891e-01 3.822180926799774170e-01 -3.682336956262588501e-02 1.496706157922744751e-01 2.386829815804958344e-02 -3.476945757865905762e-01 -8.885595202445983887e-02 -3.591642901301383972e-02 -8.543466031551361084e-02 7.777158170938491821e-02 -1.266141384840011597e-01 -2.277672588825225830e-01 -6.367932260036468506e-02 1.143863331526517868e-02 3.173415958881378174e-01 2.774783968925476074e-01 8.799873292446136475e-02 -9.828766435384750366e-02 2.990426681935787201e-02 3.055624663829803467e-01 1.288548111915588379e-01 -5.338551104068756104e-02 -1.205212669447064400e-03 -1.802740097045898438e-01 -2.909852862358093262e-01 2.078966349363327026e-01 1.179804280400276184e-02 -1.963461935520172119e-01
-4.484814107418060303e-01 -5.408349633216857910e-02 1.771843992173671722e-02 6.527882069349288940e-02 9.946636855602264404e-02 -6.143381819128990173e-02 1.172350272536277771e-01 -2.199282199144363403e-01 -6.128806620836257935e-02 1.675899028778076172e-01 -7.863036543130874634e-02 4.668026231229305267e-03 -1.384762078523635864e-01 -1.021589413285255432e-01 -3.277304768562316895e-01 -1.830436587333679199e-01 3.449405431747436523e-01 -1.429466437548398972e-02 -1.379909366369247437e-01 1.065833419561386108e-01 -6.391863524913787842e-02 2.258574962615966797e-01 9.146565943956375122e-02 7.430158089846372604e-03 1.535918712615966797e-01 3.117536902427673340e-01 1.029294282197952271e-01 -1.832163184881210327e-01 -1.657625287771224976e-01 2.833799421787261963e-01 -7.290950417518615723e-02 -1.259500384330749512e-01
-1.769431382417678833e-01 5.164911597967147827e-02 -1.042454913258552551e-01 -1.509666740894317627e-01 1.796859949827194214e-01 3.266423046588897705e-01 -7.831695489585399628e-03 -1.695106029510498047e-01 -9.949047863483428955e-02 1.487138718366622925e-01 -1.142025366425514221e-01 -1.478445064276456833e-02 2.298828363418579102e-01 3.497363030910491943e-01 7.144454866647720337e-02 1.024448350071907043e-01 2.962970137596130371e-01 -7.892805337905883789e-02 -7.528277486562728882e-02 4.290573894977569580e-01 -7.890035212039947510e-02 4.137764126062393188e-02 -1.569968312978744507e-01 3.506290167570114136e-02 -6.004819646477699280e-02 8.713352680206298828e-02 -3.532384708523750305e-02 -2.839592993259429932e-01 -2.632922865450382233e-02 4.279627278447151184e-02 -3.387613892555236816e-01 2.439946308732032776e-02
-7.897641509771347046e-03 -1.364515442401170731e-02 1.846801191568374634e-01 9.612032026052474976e-02 2.552864253520965576e-01 -1.104677319526672363e-01 -1.328635811805725098e-01 -1.844597794115543365e-02 1.249013002961874008e-02 6.461105775088071823e-03 -3.352816104888916016e-01 4.725904017686843872e-02 -5.556357651948928833e-02 1.548097580671310425e-01 -1.437795162200927734e-01 -1.166794672608375549e-01 -1.630552709102630615e-01 -1.859124377369880676e-02 3.443081974983215332e-01 2.608293592929840088e-01 4.526530578732490540e-02 2.462509721517562866e-01 -8.972373604774475098e-02 -3.301034122705459595e-02 8.755227178335189819e-02 4.493627846240997314e-01 1.163957118988037109e-01 -1.767585426568984985e-01 -1.785879433155059814e-01 3.082301616668701172e-01 -8.816783083602786064e-04 -1.350117027759552002e-01
-2.877358794212341309e-01 -1.151829734444618225e-01 1.612377315759658813e-01 2.467548400163650513e-01 9.433670341968536377e-02 -4.547064378857612610e-02 3.655536770820617676e-01 -1.304025352001190186e-01 -1.312828510999679565e-01 -9.320249408483505249e-02 -2.976991534233093262e-01 -7.911926507949829102e-02 -1.138316169381141663e-01 2.083983421325683594e-01 -1.236476600170135498e-01 -1.244914010167121887e-01 1.379031501710414886e-02 -1.266271620988845825e-01 1.077567040920257568e-01 1.754636764526367188e-01 -4.177026450634002686e-02 -3.750431537628173828e-02 1.283390372991561890e-01 1.102351024746894836e-01 3.016277253627777100e-01 1.772206574678421021e-01 -3.849205002188682556e-02 -1.145055666565895081e-01 -3.289335668087005615e-01 -1.435280498117208481e-02 1.832830160856246948e-01 -2.794639468193054199e-01
-1.455105245113372803e-01 1.408323049545288086e-01 9.402023255825042725e-02 -2.329718507826328278e-02 8.666060119867324829e-02 3.532117977738380432e-02 1.594651341438293457e-01 -2.603592872619628906e-01 -4.323376715183258057e-01 1.445657610893249512e-01 -2.553935050964355469e-01 -4.284914582967758179e-02 1.335869282484054565e-01 9.286984056234359741e-02 -1.974610239267349243e-01 -1.809270530939102173e-01 1.488858312368392944e-01 6.030980497598648071e-02 7.319916784763336182e-02 -7.785515487194061279e-02 1.506401300430297852e-01 -1.714167147874832153e-01 2.710418701171875000e-01 3.016175329685211182e-01 -6.251920014619827271e-02 2.981043756008148193e-01 -2.232374548912048340e-01 -1.366325020790100098e-01 -1.017924472689628601e-01 5.159475374966859818e-03 -6.305850297212600708e-02 2.125655114650726318e-01
-3.241876065731048584e-01 3.469086587429046631e-01 -1.699643023312091827e-02 3.809970803558826447e-03 -5.729717016220092773e-02 6.960994005203247070e-02 1.643049567937850952e-01 -2.696665525436401367e-01 -5.438067391514778137e-02 -9.716420620679855347e-02 -8.014243841171264648e-02 2.025317102670669556e-01 -9.098538756370544434e-02 -3.201356902718544006e-02 1.159068867564201355e-01 -5.025426149368286133e-01 1.836914941668510437e-02 7.943616062402725220e-02 -1.548364460468292236e-01 2.399320155382156372e-02 -9.470203518867492676e-02 -1.113576665520668030e-01 -8.026944845914840698e-02 2.760818302631378174e-01 2.669814787805080414e-02 1.446127742528915405e-01 -1.648149341344833374e-01 -1.185798645019531250e-01 -1.203558668494224548e-01 1.877584904432296753e-01 -2.874373197555541992e-01 2.900754846632480621e-02
-1.189139783382415771e-01 4.714357852935791016e-02 -2.986945584416389465e-02 -1.699988842010498047e-01 7.839165627956390381e-02 -3.728054091334342957e-02 5.292420461773872375e-02 -3.846548870205879211e-02 -1.180696580559015274e-02 -9.267722070217132568e-02 -3.343453705310821533e-01 -1.502743959426879883e-01 2.601489424705505371e-01 1.160751283168792725e-01 6.671769171953201294e-02 -2.372388839721679688e-01 3.593057692050933838e-01 2.450580894947052002e-02 -2.621418535709381104e-01 3.943981230258941650e-01 -1.032898202538490295e-01 -3.462912514805793762e-02 4.162703081965446472e-02 8.600626140832901001e-02 -7.108881324529647827e-02 -2.865931950509548187e-02 -1.770394146442413330e-01 -2.387782037258148193e-01 -6.326887756586074829e-02 3.215778172016143799e-01 -1.183706596493721008e-01 -2.577211856842041016e-01
-2.647286951541900635e-01 -5.769325420260429382e-03 2.351404130458831787e-01 2.311949729919433594e-01 1.848804205656051636e-01 5.311671644449234009e-03 2.372147887945175171e-01 -8.273769915103912354e-02 1.746779680252075195e-02 -1.007049456238746643e-01 -4.786318838596343994e-01 1.130095683038234711e-02 -2.868524193763732910e-01 1.818021982908248901e-01 -8.374742418527603149e-02 -4.106926172971725464e-02 8.977704495191574097e-02 -5.763024091720581055e-03 2.112569659948348999e-02 4.032445698976516724e-02 5.672727152705192566e-02 -7.879686355590820312e-02 5.888779088854789734e-02 2.239449322223663330e-01 2.050654888153076172e-01 3.429998457431793213e-01 7.881791889667510986e-02 -1.722489446401596069e-01 -1.772073805332183838e-01 -2.294008620083332062e-03 1.387868076562881470e-01 -2.016304433345794678e-01
-1.509459018707275391e-01 1.695050001144409180e-01 1.392641514539718628e-01 -3.078650124371051788e-02 2.961553074419498444e-02 2.719505131244659424e-02 8.553832769393920898e-02 -2.006983906030654907e-01 -2.487885653972625732e-01 -6.010039150714874268e-02 -1.382230818271636963e-01 -1.386915594339370728e-01 -1.982937306165695190e-01 1.687360256910324097e-01 -1.574537605047225952e-01 1.233277097344398499e-01 1.723869591951370239e-01 -1.731945127248764038e-01 -2.216068953275680542e-01 4.828215017914772034e-02 -1.068432405591011047e-01 -7.359110563993453979e-02 4.713654145598411560e-02 3.404605090618133545e-01 2.139452993869781494e-01 3.940790295600891113e-01 1.046818122267723083e-02 -3.355422317981719971e-01 -4.964566975831985474e-02 1.423798799514770508e-01 2.744565308094024658e-01 -9.660506248474121094e-02
-2.321890592575073242e-01 2.663385868072509766e-01 -7.250235229730606079e-02 -1.405442506074905396e-01 9.086509048938751221e-02 3.850980103015899658e-02 -1.640554703772068024e-02 -9.863379597663879395e-02 -3.472851216793060303e-02 -2.776515483856201172e-01 -3.310793340206146240e-01 -1.589634865522384644e-01 2.396316379308700562e-01 1.725084930658340454e-01 4.737073928117752075e-02 1.845098137855529785e-01 3.620417788624763489e-02 1.530390232801437378e-01 1.079563722014427185e-01 8.425978571176528931e-02 7.791692018508911133e-02 1.145893409848213196e-01 -9.194196015596389771e-02 2.676907479763031006e-01 1.855279654264450073e-01 3.050749897956848145e-01 -1.994790881872177124e-01 -2.088440954685211182e-01 1.776992976665496826e-01 2.542165219783782959e-01 9.685953706502914429e-02 -1.856672316789627075e-01
-1.208803057670593262e-01 3.685813397169113159e-02 1.043135859072208405e-02 1.829756796360015869e-01 1.078746467828750610e-01 -9.813522547483444214e-02 -6.034696102142333984e-02 -2.276445776224136353e-01 -1.384279429912567139e-01 -2.028269916772842407e-01 -3.645952939987182617e-01 -2.818811833858489990e-01 9.637549519538879395e-02 3.004477545619010925e-02 9.487900137901306152e-02 -2.518177330493927002e-01 -5.365182086825370789e-02 1.695312112569808960e-01 -1.350065022706985474e-01 3.395600020885467529e-01 2.593017518520355225e-01 -9.989576786756515503e-02 2.454410493373870850e-02 -1.832952499389648438e-01 2.050460278987884521e-01 7.575816661119461060e-02 -6.508623063564300537e-02 -1.543871164321899414e-01 -1.976189166307449341e-01 9.350196272134780884e-02 -2.405410408973693848e-01 -2.456471771001815796e-01
-9.868836402893066406e-02 4.155496358871459961e-01 -4.861252382397651672e-02 -1.027452014386653900e-02 1.308446675539016724e-01 -2.129155844449996948e-01 1.025743708014488220e-01 -2.778437137603759766e-01 2.292874269187450409e-03 -3.202733397483825684e-01 -8.736978285014629364e-03 -5.685398355126380920e-02 4.185281286481767893e-04 2.716097282245755196e-03 1.155284121632575989e-01 3.122504800558090210e-02 8.463706076145172119e-02 1.050653681159019470e-01 -1.087529286742210388e-01 2.886408269405364990e-01 4.988040402531623840e-02 1.505164206027984619e-01 -2.426255345344543457e-01 1.880826354026794434e-01 -1.489249616861343384e-01 4.791119322180747986e-02 2.331510744988918304e-02 -8.533927053213119507e-02 -4.365096390247344971e-01 1.718029677867889404e-01 -9.388452768325805664e-02 -2.254328429698944092e-01
-6.412936747074127197e-02 1.443255841732025146e-01 -6.525178253650665283e-02 -1.015075072646141052e-01 7.285255193710327148e-02 -3.748442605137825012e-02 2.093665003776550293e-01 1.567217409610748291e-01 -2.009153366088867188e-01 4.577260836958885193e-02 -1.552362591028213501e-01 5.460676923394203186e-02 1.136704720556735992e-02 -1.270748078823089600e-01 5.170940980315208435e-02 1.068401783704757690e-01 2.325460463762283325e-01 1.814232021570205688e-01 2.616954445838928223e-01 3.702631685882806778e-03 -2.108480632305145264e-01 9.651692956686019897e-02 7.238958775997161865e-02 2.210109382867813110e-01 -7.218356430530548096e-02 4.859245121479034424e-01 -4.579796642065048218e-02 -2.852124571800231934e-01 -3.465762734413146973e-01 -9.675370901823043823e-02 -2.343162298202514648e-01 -1.138997226953506470e-01
-2.662443816661834717e-01 4.196232259273529053e-01 1.625732034444808960e-01 -2.683086693286895752e-02 1.596162915229797363e-01 1.723146885633468628e-01 1.076955231837928295e-03 1.094090938568115234e-01 2.970109693706035614e-02 -8.824083954095840454e-02 -4.069430530071258545e-01 -1.300991177558898926e-01 1.199648082256317139e-01 2.099379450082778931e-01 -1.506565064191818237e-01 -1.237150803208351135e-01 5.966759845614433289e-02 2.665448188781738281e-01 1.353964507579803467e-01 8.478555828332901001e-02 1.096783950924873352e-02 2.822801470756530762e-01 -1.756459772586822510e-01 1.229329705238342285e-01 -1.932593435049057007e-01 2.610880732536315918e-01 2.295104227960109711e-02 1.499807368963956833e-02 7.105451822280883789e-02 1.670485287904739380e-01 -2.309578470885753632e-02 7.365402579307556152e-02
-1.591660976409912109e-01 4.171258583664894104e-02 1.773315854370594025e-02 1.231282204389572144e-01 8.212989568710327148e-02 2.843222022056579590e-01 -7.692348212003707886e-02 5.579730123281478882e-02 1.269360333681106567e-01 1.919400063343346119e-03 -3.650102019309997559e-01 6.639543920755386353e-02 -6.708582490682601929e-02 2.078077197074890137e-02 -4.011897742748260498e-02 -8.354293555021286011e-02 -8.454773575067520142e-02 -1.550241261720657349e-01 3.149161338806152344e-01 3.196573257446289062e-01 -1.373987048864364624e-01 1.785694360733032227e-01 -5.387252941727638245e-02 1.446262001991271973e-01 2.651712484657764435e-02 2.131752520799636841e-01 1.037640944123268127e-01 -2.749932408332824707e-01 -9.477784857153892517e-03 3.174710273742675781e-01 5.025773425586521626e-04 -3.911857306957244873e-01
-8.467195928096771240e-02 6.125640496611595154e-02 -1.289105135947465897e-02 -1.094126030802726746e-01 1.078408434987068176e-01 1.155599653720855713e-01 7.778084254823625088e-04 -2.341961562633514404e-01 -2.616587579250335693e-01 3.432528376579284668e-01 -1.689461320638656616e-01 -9.219598770141601562e-02 1.250749379396438599e-01 1.336871832609176636e-01 -1.005313470959663391e-01 1.236088052392005920e-01 1.454680711030960083e-01 2.600503712892532349e-02 -2.879969961941242218e-02 1.788167059421539307e-01 3.865086436271667480e-01 2.826135754585266113e-01 -9.515949338674545288e-02 1.376103907823562622e-01 -8.396697789430618286e-02 3.226923346519470215e-01 8.916611224412918091e-02 -3.793219029903411865e-01 -7.733698189258575439e-02 1.544629037380218506e-01 4.858963936567306519e-02 -8.812395483255386353e-02
-1.753515303134918213e-01 3.554316610097885132e-02 -1.006162911653518677e-01 -1.864079684019088745e-01 2.888733288273215294e-03 2.098272591829299927e-01 1.577600277960300446e-02 4.683505371212959290e-02 -2.314960062503814697e-01 5.542544275522232056e-02 -3.223528563976287842e-01 -3.841367736458778381e-02 1.031710654497146606e-01 1.592139452695846558e-01 -3.488830924034118652e-01 1.356588602066040039e-01 7.168577611446380615e-02 -2.770695686340332031e-01 9.083261340856552124e-02 5.919413268566131592e-02 5.824561417102813721e-02 1.057966426014900208e-01 -1.825953125953674316e-01 4.286029636859893799e-01 -6.958130747079849243e-02 3.400002717971801758e-01 -8.688727021217346191e-02 -1.667970865964889526e-01 -6.816004402935504913e-03 1.474806070327758789e-01 -1.740481257438659668e-01 -7.268494367599487305e-02
-1.798968315124511719e-01 1.426635682582855225e-01 -4.642532765865325928e-02 -2.278841435909271240e-01 -3.966658189892768860e-02 2.306227982044219971e-01 1.873918771743774414e-01 5.364147573709487915e-02 -8.475139737129211426e-02 2.014986723661422729e-01 -4.548216462135314941e-01 -7.981209456920623779e-02 1.640504598617553711e-01 3.691957592964172363e-01 1.714362204074859619e-01 -8.074904233217239380e-02 -2.404504120349884033e-01 -2.337862551212310791e-02 -8.460792899131774902e-02 1.998011320829391479e-01 -4.083710908889770508e-02 -8.737502247095108032e-02 -7.951064407825469971e-02 1.142327040433883667e-01 -1.849057376384735107e-01 8.373898267745971680e-02 4.804403707385063171e-02 -1.913737207651138306e-01 -2.707389295101165771e-01 4.090554639697074890e-02 1.405958384275436401e-01 -1.769422739744186401e-01
-3.600459098815917969e-01 -6.537419278174638748e-03 -6.126082688570022583e-02 2.873110026121139526e-02 -3.816975653171539307e-02 1.510403603315353394e-01 2.156474441289901733e-01 -3.905887603759765625e-01 1.097998931072652340e-03 1.336596608161926270e-01 -1.222727447748184204e-01 6.139113008975982666e-02 -1.444776803255081177e-01 6.860037334263324738e-03 -1.154072731733322144e-01 -9.843842685222625732e-02 3.761646747589111328e-01 1.131224036216735840e-01 -1.198689267039299011e-01 8.923143148422241211e-02 1.794837117195129395e-01 7.421278208494186401e-02 -3.206129744648933411e-02 -1.003432348370552063e-01 4.580803960561752319e-02 4.029896557331085205e-01 6.358657777309417725e-02 -1.686943918466567993e-01 -7.535302639007568359e-02 1.363659501075744629e-01 -2.400445789098739624e-01 -2.399078756570816040e-01
-3.018692433834075928e-01 -2.242177724838256836e-01 2.169274091720581055e-01 -5.453109741210937500e-02 1.899785995483398438e-01 -2.719359099864959717e-02 7.464830577373504639e-02 -2.414012253284454346e-01 -4.121233820915222168e-01 -1.734767109155654907e-01 -2.881549298763275146e-01 -2.951645106077194214e-02 9.502829983830451965e-03 7.792905718088150024e-02 -3.645445033907890320e-02 -2.110802084207534790e-01 -1.029414385557174683e-01 3.358833258971571922e-03 3.967196643352508545e-01 8.099657297134399414e-02 1.666618883609771729e-01 3.108482807874679565e-02 -1.682084351778030396e-01 1.149722635746002197e-01 2.808068878948688507e-02 2.630121260881423950e-02 -2.235320061445236206e-01 -2.247671931982040405e-01 -3.931749984622001648e-02 8.294086903333663940e-02 -8.067113161087036133e-02 1.014414355158805847e-01
-4.105499386787414551e-01 1.498508919030427933e-02 7.699659466743469238e-02 -8.191296458244323730e-02 7.142011076211929321e-02 1.412762403488159180e-01 1.929192841053009033e-01 -1.340982913970947266e-01 -1.390429884195327759e-01 1.753424853086471558e-01 -4.616419076919555664e-01 -4.622138291597366333e-02 -1.755073219537734985e-01 -1.221867203712463379e-01 -1.970681548118591309e-01 1.015256270766258240e-01 6.537874042987823486e-02 -2.195524871349334717e-01 -1.607372239232063293e-02 3.627596050500869751e-02 5.350673943758010864e-02 -1.689165085554122925e-01 2.647004425525665283e-01 3.245322406291961670e-01 8.635670691728591919e-02 1.019820123910903931e-01 -2.539957165718078613e-01 -1.263538897037506104e-01 5.570168793201446533e-02 -3.089059703052043915e-02 -1.200252771377563477e-01 -2.207580953836441040e-02
-2.051690667867660522e-01 7.071878015995025635e-02 -2.660977542400360107e-01 -1.450993567705154419e-01 1.778033375740051270e-01 1.558573395013809204e-01 7.393923401832580566e-02 -2.705486714839935303e-01 4.390045255422592163e-02 -3.559496253728866577e-02 -1.079262197017669678e-01 -5.731808394193649292e-02 2.493121176958084106e-01 5.586321279406547546e-02 -1.176498308777809143e-01 6.122776493430137634e-02 -3.385266065597534180e-01 2.253314554691314697e-01 6.314636021852493286e-02 3.146465122699737549e-01 -1.292510181665420532e-01 -2.166104465723037720e-01 -1.424380391836166382e-01 1.826228201389312744e-01 -6.527563184499740601e-02 2.570840418338775635e-01 -2.535212635993957520e-01 -1.934971958398818970e-01 -1.529745012521743774e-01 3.902197629213333130e-02 -2.043250948190689087e-01 -3.329410031437873840e-02
-3.661452233791351318e-01 1.988874077796936035e-01 1.119391620159149170e-02 -4.327221959829330444e-02 -1.556714624166488647e-01 -2.107806205749511719e-01 5.308167263865470886e-02 7.328998297452926636e-02 -3.924424350261688232e-01 -1.703450679779052734e-01 -2.071917057037353516e-01 2.568146586418151855e-01 2.909544482827186584e-02 -8.380705863237380981e-02 -1.195396408438682556e-01 -3.397687524557113647e-02 2.511316537857055664e-01 2.698557376861572266e-01 3.679870441555976868e-02 1.696346253156661987e-01 -2.674937061965465546e-02 -9.630490094423294067e-02 -1.310058385133743286e-01 1.568777412176132202e-01 -3.862821683287620544e-02 3.784518837928771973e-01 6.249930709600448608e-02 -9.601613879203796387e-02 -8.968289941549301147e-02 1.758942902088165283e-01 -1.152480021119117737e-01 6.646581739187240601e-02
-4.403294622898101807e-01 9.298724122345447540e-03 3.526683449745178223e-01 -8.578569442033767700e-02 -2.081188559532165527e-01 1.054635718464851379e-01 -2.012557722628116608e-02 -2.955677807331085205e-01 -1.155950501561164856e-01 2.936004102230072021e-02 -9.467963874340057373e-02 -1.074413489550352097e-02 -1.403060257434844971e-01 1.619348675012588501e-01 4.551528021693229675e-02 -9.925655275583267212e-02 -2.942745201289653778e-02 1.187921985983848572e-01 -1.419406980276107788e-01 4.644447192549705505e-02 -2.615259215235710144e-02 1.181204766035079956e-01 -3.922381997108459473e-02 2.206212729215621948e-01 -1.891522109508514404e-01 1.797399818897247314e-01 -1.412272006273269653e-01 -1.540065258741378784e-01 -3.490917086601257324e-01 -1.065385565161705017e-01 -3.146957159042358398e-01 6.945843249559402466e-02
-2.499614655971527100e-01 -4.628172889351844788e-02 8.975721895694732666e-02 4.060908220708370209e-03 8.222090452909469604e-02 2.547789365053176880e-02 -9.962154179811477661e-02 -1.822145730257034302e-01 -2.871642112731933594e-01 -1.915187835693359375e-01 -2.725089192390441895e-01 6.815148144960403442e-02 -1.140401586890220642e-01 4.346501454710960388e-02 -1.323405653238296509e-02 -4.342281818389892578e-02 -2.162069827318191528e-01 2.780508436262607574e-02 4.443377256393432617e-01 1.800781190395355225e-01 8.982573449611663818e-02 1.396961957216262817e-01 -2.995415031909942627e-01 9.545168280601501465e-02 -1.390869766473770142e-01 -8.366190642118453979e-02 1.641987636685371399e-02 -3.241455852985382080e-01 -2.740377187728881836e-01 2.232009917497634888e-01 3.682959079742431641e-02 2.488405909389257431e-03
-4.299847483634948730e-01 6.892291456460952759e-02 2.401834120973944664e-03 1.412921249866485596e-01 1.554498672485351562e-01 -9.011093527078628540e-02 1.298597753047943115e-01 -3.592442870140075684e-01 9.816917777061462402e-02 2.226681075990200043e-02 -1.617662049829959869e-02 1.488551646471023560e-01 5.349243432283401489e-02 -1.197803020477294922e-02 -2.032516747713088989e-01 -8.828136324882507324e-02 4.084531068801879883e-01 2.155867218971252441e-01 2.403756529092788696e-01 1.144579574465751648e-01 4.265540093183517456e-02 2.162068486213684082e-01 6.078883633017539978e-02 -1.094859838485717773e-02 1.046655699610710144e-01 1.314079612493515015e-01 6.081110984086990356e-02 -1.487989276647567749e-01 -2.233807295560836792e-01 1.466280072927474976e-01 -9.390757232904434204e-02 -2.380641251802444458e-01
-2.275727391242980957e-01 1.458646953105926514e-01 1.196882054209709167e-01 -6.047931313514709473e-02 -2.585473004728555679e-03 2.964098472148180008e-03 2.865099012851715088e-01 7.366326451301574707e-02 -1.498412489891052246e-01 1.830301880836486816e-01 -3.686051964759826660e-01 5.953256040811538696e-02 6.165022403001785278e-02 5.133472755551338196e-02 1.171789690852165222e-01 -2.711130306124687195e-02 1.435601264238357544e-01 7.519120723009109497e-02 -2.915024459362030029e-01 7.339585572481155396e-02 1.116901636123657227e-01 -6.131587922573089600e-02 -6.484772264957427979e-02 2.598309218883514404e-01 -1.486476361751556396e-01 3.513883352279663086e-01 1.766469888389110565e-02 -7.885094732046127319e-02 -3.909775912761688232e-01 3.049958348274230957e-01 2.888427115976810455e-02 -4.192984849214553833e-02
-1.334613412618637085e-01 -7.346675544977188110e-02 -1.102001816034317017e-01 3.284399583935737610e-02 1.781720668077468872e-01 -1.265946775674819946e-01 1.635651141405105591e-01 -2.398640364408493042e-01 -2.484351098537445068e-01 -9.079819172620773315e-02 -3.287208974361419678e-01 -3.191214799880981445e-02 8.479742705821990967e-02 3.699880242347717285e-01 -8.913202583789825439e-02 -1.075648590922355652e-01 -7.117278128862380981e-02 -4.986582323908805847e-02 3.856534659862518311e-01 2.070723176002502441e-01 3.349161148071289062e-02 -4.418529197573661804e-02 -4.196409508585929871e-02 -1.232516542077064514e-01 2.781368196010589600e-01 3.226371407508850098e-01 -1.093112006783485413e-01 1.044493690133094788e-01 -4.215464740991592407e-02 4.016086831688880920e-02 -2.415199130773544312e-01 -6.041992083191871643e-02
-1.542302221059799194e-01 2.692109942436218262e-01 -1.148341298103332520e-01 -1.465242356061935425e-01 -7.141223549842834473e-02 -1.089338660240173340e-01 -1.412310004234313965e-01 -3.210928142070770264e-01 -1.295504122972488403e-01 -1.229671686887741089e-01 -4.020521640777587891e-01 -5.244679376482963562e-02 2.358970046043395996e-01 4.126105830073356628e-02 -2.923153638839721680e-01 2.160176038742065430e-01 1.987266838550567627e-01 1.214209347963333130e-01 2.304682284593582153e-01 -4.172713682055473328e-02 -2.905716374516487122e-02 -1.098063811659812927e-01 1.122536584734916687e-01 1.435523778200149536e-01 3.973621875047683716e-02 1.725064367055892944e-01 -1.283306330442428589e-01 -1.768285781145095825e-01 -2.656516134738922119e-01 -6.299447268247604370e-02 1.818141788244247437e-01 -3.787402063608169556e-02
-1.475494503974914551e-01 -8.602921664714813232e-02 1.310037523508071899e-01 -8.493210375308990479e-02 1.914114207029342651e-01 3.049361705780029297e-01 2.062698751688003540e-01 -1.685430705547332764e-01 -2.377175837755203247e-01 -5.146082490682601929e-02 -1.084468960762023926e-01 -3.516668686643242836e-03 -2.707329392433166504e-01 -1.993569359183311462e-02 5.948037281632423401e-02 -4.181976318359375000e-01 9.189742803573608398e-02 1.634598821401596069e-01 -1.778950989246368408e-01 1.749484688043594360e-01 -1.233959868550300598e-01 9.587019681930541992e-02 -2.058917656540870667e-02 1.164901107549667358e-01 3.871533554047346115e-04 3.137391507625579834e-01 -2.649899125099182129e-01 -1.876494884490966797e-01 -2.000820189714431763e-01 7.143449038267135620e-02 -1.062574312090873718e-01 -1.634079515933990479e-01
-1.817626059055328369e-01 1.911010444164276123e-01 1.792203336954116821e-01 1.451573222875595093e-01 5.987928062677383423e-02 2.348372340202331543e-01 2.953322231769561768e-01 -2.788479626178741455e-01 7.372287660837173462e-02 4.682933911681175232e-02 -4.076334834098815918e-01 3.159606456756591797e-02 -2.897744476795196533e-01 8.402335643768310547e-02 -8.159369230270385742e-02 8.398006111383438110e-02 4.576105996966362000e-02 -1.966916918754577637e-01 3.378226608037948608e-02 4.317585006356239319e-02 6.676909513771533966e-03 4.388044029474258423e-02 -8.855396509170532227e-02 2.183365225791931152e-01 1.048554107546806335e-01 1.274445652961730957e-01 1.764732301235198975e-01 -3.571540415287017822e-01 -2.424133121967315674e-01 9.766908735036849976e-02 1.350813210010528564e-01 1.585162431001663208e-02
-6.414444744586944580e-02 -4.232200235128402710e-02 5.851191468536853790e-03 5.469096824526786804e-02 -1.067218333482742310e-01 3.465035185217857361e-02 2.875838875770568848e-01 -7.718339562416076660e-02 1.760747730731964111e-01 1.258489489555358887e-01 -3.860325813293457031e-01 -1.101994812488555908e-01 5.184027925133705139e-02 2.295070588588714600e-01 1.409684270620346069e-01 -5.326170474290847778e-02 -4.909567534923553467e-02 3.039820492267608643e-01 1.312900483608245850e-01 2.219277769327163696e-01 2.395017743110656738e-01 -1.676075346767902374e-02 -9.075067192316055298e-02 -5.240558460354804993e-02 3.208983689546585083e-02 1.935852319002151489e-01 -2.389078028500080109e-02 -2.213884145021438599e-01 -2.435144633054733276e-01 4.003946781158447266e-01 -1.925744563341140747e-01 -1.703664064407348633e-01
-6.107665225863456726e-02 3.619959950447082520e-02 3.344786167144775391e-02 -7.690298557281494141e-02 2.511290907859802246e-01 2.540021538734436035e-01 -1.569021046161651611e-01 -2.190646976232528687e-01 -2.934542596340179443e-01 1.498788893222808838e-01 -2.182136178016662598e-01 -1.751578897237777710e-01 2.044070512056350708e-01 1.863287240266799927e-01 -3.639955073595046997e-02 7.444382458925247192e-02 2.550729513168334961e-01 -1.037428528070449829e-01 -8.069840818643569946e-02 2.197465896606445312e-01 9.140289574861526489e-02 1.177536845207214355e-01 -2.355100512504577637e-01 1.882283389568328857e-01 8.691219985485076904e-02 1.488440334796905518e-01 -3.710543736815452576e-02 -3.475255072116851807e-01 1.972416639328002930e-01 1.920747905969619751e-01 -1.402450054883956909e-01 -1.625617742538452148e-01
-2.376611232757568359e-01 -8.535759523510932922e-03 -2.011322826147079468e-01 -5.931892618536949158e-02 4.732017815113067627e-01 5.198683589696884155e-02 1.189085934311151505e-02 3.485236316919326782e-02 -2.691172808408737183e-02 -2.903314866125583649e-02 -2.658000290393829346e-01 -5.934796109795570374e-02 3.682941943407058716e-02 3.490082323551177979e-01 2.703267037868499756e-01 -1.126851304434239864e-03 2.515537142753601074e-01 -1.034275628626346588e-02 -1.505223289132118225e-02 2.291125357151031494e-01 1.191264241933822632e-01 -9.569674730300903320e-02 -2.334964275360107422e-01 2.143892645835876465e-02 -6.097132712602615356e-02 1.765738874673843384e-01 -1.754541248083114624e-01 -2.175558507442474365e-01 -7.302235811948776245e-02 1.966895759105682373e-01 -1.204515174031257629e-01 -1.831394731998443604e-01
-1.340315341949462891e-01 9.167382121086120605e-02 -1.548014134168624878e-01 -1.861600577831268311e-01 2.057733945548534393e-02 -3.947812132537364960e-03 1.673107296228408813e-01 6.042490527033805847e-02 -3.395649790763854980e-01 1.135042458772659302e-01 -1.215611621737480164e-01 2.244094908237457275e-01 1.030607074499130249e-01 -6.727833300828933716e-02 -1.329060196876525879e-01 8.567757159471511841e-02 2.901355028152465820e-01 3.691493719816207886e-02 2.326305508613586426e-01 1.945392228662967682e-02 -1.218808293342590332e-01 -1.026376262307167053e-01 1.647425442934036255e-01 1.635043770074844360e-01 6.431750208139419556e-02 3.216504454612731934e-01 6.749281287193298340e-02 -2.018144130706787109e-01 -4.143320918083190918e-01 -1.390223503112792969e-01 -1.960342675447463989e-01 -2.187341153621673584e-01
-2.354687750339508057e-01 1.608210057020187378e-01 -1.100129485130310059e-01 -1.660595387220382690e-01 4.026440531015396118e-02 3.114188276231288910e-02 9.056819230318069458e-02 -5.671126022934913635e-02 -1.215864270925521851e-01 -2.801403403282165527e-01 -2.052161395549774170e-01 -6.455894559621810913e-02 1.147596016526222229e-01 3.323292136192321777e-01 -7.648932188749313354e-02 2.814643085002899170e-01 5.284115299582481384e-02 1.414237022399902344e-01 2.255013883113861084e-01 1.623552441596984863e-01 1.089074760675430298e-01 1.939749717712402344e-01 -1.858029514551162720e-01 2.344696968793869019e-01 2.286048382520675659e-01 2.852821648120880127e-01 -1.026588678359985352e-01 -2.339848726987838745e-01 5.884189903736114502e-02 1.487616002559661865e-01 -5.730136483907699585e-02 -2.235519737005233765e-01
-1.255819499492645264e-01 6.162895262241363525e-02 -1.672817468643188477e-01 -5.871903896331787109e-02 4.126458987593650818e-02 1.717204302549362183e-01 9.755981713533401489e-02 -4.304615408182144165e-02 -1.802037656307220459e-01 8.737407624721527100e-02 -1.937075257301330566e-01 -4.035868868231773376e-02 1.252757012844085693e-01 1.878345310688018799e-01 -3.618090748786926270e-01 -3.936525434255599976e-02 3.458226472139358521e-02 3.168702870607376099e-02 7.844301313161849976e-02 2.234919220209121704e-01 3.356035351753234863e-01 9.363260865211486816e-02 -2.705519795417785645e-01 9.769856184720993042e-02 1.762250661849975586e-01 2.782371640205383301e-01 1.261341422796249390e-01 -1.160885319113731384e-01 -2.765038609504699707e-01 1.733167767524719238e-01 -3.507406711578369141e-01 1.180526167154312134e-01
-4.808320999145507812e-01 2.234099209308624268e-01 3.719543665647506714e-02 -1.064422819763422012e-02 1.588372290134429932e-01 -4.526899755001068115e-02 -7.414855528622865677e-03 -1.902462095022201538e-01 -1.157701835036277771e-01 2.188809216022491455e-01 -1.087802574038505554e-01 -9.011569619178771973e-02 1.788559854030609131e-01 -1.041005849838256836e-01 -2.627031132578849792e-02 -1.829103752970695496e-02 7.264810055494308472e-02 1.969731301069259644e-01 2.020697481930255890e-02 4.013303220272064209e-01 -1.864040642976760864e-01 7.061428390443325043e-03 -2.697152793407440186e-01 3.349204659461975098e-01 -6.526900082826614380e-02 -3.502030670642852783e-02 -1.133525371551513672e-01 9.743565320968627930e-02 -2.014122903347015381e-01 1.263965368270874023e-01 1.167783234268426895e-02 -1.377483308315277100e-01
-5.098428204655647278e-02 3.617517948150634766e-01 -4.169115051627159119e-02 -4.816051572561264038e-02 6.969530880451202393e-02 2.713271975517272949e-01 1.102094575762748718e-01 -3.940831720829010010e-01 3.740798681974411011e-02 2.143775820732116699e-01 -3.948532044887542725e-01 -1.300542503595352173e-01 2.743703424930572510e-01 2.820258736610412598e-01 -5.947847850620746613e-03 7.836962491273880005e-02 4.516616836190223694e-02 2.568669319152832031e-01 1.222563758492469788e-01 3.031294234097003937e-02 1.093427017331123352e-01 -1.039706394076347351e-01 -8.911121636629104614e-02 1.876016147434711456e-02 -6.278871744871139526e-02 1.164119243621826172e-01 7.972075790166854858e-02 -7.273493707180023193e-02 7.140351831912994385e-02 1.722594201564788818e-01 -8.462242037057876587e-02 -2.221773564815521240e-01
-2.641749382019042969e-01 -6.133450195193290710e-03 7.987046241760253906e-02 1.283159703016281128e-01 -3.076159022748470306e-02 2.541867792606353760e-01 2.230838174000382423e-03 -2.186564356088638306e-01 -3.358903229236602783e-01 4.494174197316169739e-02 -2.754512727260589600e-01 -2.320735156536102295e-01 7.897065579891204834e-02 -1.844274811446666718e-02 -2.165798693895339966e-01 -7.958559691905975342e-02 2.381174415349960327e-01 3.930742666125297546e-02 -2.286423742771148682e-02 -2.055742591619491577e-02 -1.644658856093883514e-02 -1.856055855751037598e-01 1.998203545808792114e-01 2.769907116889953613e-01 5.367133766412734985e-02 2.996897101402282715e-01 -1.936611384153366089e-01 -2.635584771633148193e-01 3.409901633858680725e-02 4.500707983970642090e-02 5.516005679965019226e-02 2.703899145126342773e-01
9.016420692205429077e-03 2.561331689357757568e-01 -2.096705138683319092e-01 -9.378436207771301270e-02 2.347889691591262817e-01 3.557209372520446777e-01 4.634742438793182373e-02 -3.456661701202392578e-01 -5.932721123099327087e-02 2.358776628971099854e-01 -2.273301035165786743e-01 -4.576436430215835571e-02 1.287215799093246460e-01 1.499362587928771973e-01 2.054637670516967773e-02 9.936680644750595093e-02 1.363380849361419678e-01 1.438049823045730591e-01 1.071559786796569824e-01 3.044170439243316650e-01 1.583712100982666016e-01 -6.864222139120101929e-02 -5.541494116187095642e-02 -8.753604441881179810e-02 -3.196706995368003845e-02 1.878076791763305664e-01 -9.756024926900863647e-02 -3.279908895492553711e-01 3.813791275024414062e-02 2.470000386238098145e-01 -6.784635037183761597e-02 -1.076135933399200439e-01
-3.781201243400573730e-01 3.163370788097381592e-01 1.290270984172821045e-01 -4.750082641839981079e-02 2.585545778274536133e-01 1.425633132457733154e-01 -8.339861035346984863e-02 -3.738380968570709229e-02 -1.131361052393913269e-01 -2.574563026428222656e-01 -3.144770264625549316e-01 -2.478242665529251099e-01 -1.040933057665824890e-01 1.051802933216094971e-02 4.937936901114881039e-04 1.442987844347953796e-02 2.148740291595458984e-01 1.029131561517715454e-01 -1.111408099532127380e-01 3.018390536308288574e-01 1.984442621469497681e-01 1.361056268215179443e-01 9.298728406429290771e-02 8.167299628257751465e-02 -2.942571230232715607e-02 -2.428980320692062378e-01 -4.972197115421295166e-02 -1.331255286931991577e-01 -1.436811834573745728e-01 -1.034616753458976746e-01 -1.710463166236877441e-01 -1.336593776941299438e-01
-2.124667018651962280e-01 -5.046588182449340820e-02 1.379068940877914429e-01 -5.749979242682456970e-02 6.942396517843008041e-03 1.365199834108352661e-01 2.705710232257843018e-01 -2.431797385215759277e-01 -1.738428920507431030e-01 -1.038019955158233643e-01 -2.097163498401641846e-01 1.095203533768653870e-01 -2.322255074977874756e-01 3.692966327071189880e-02 2.677598409354686737e-02 -1.144281923770904541e-01 2.037838250398635864e-01 6.491298228502273560e-02 -2.106309831142425537e-01 2.128431499004364014e-01 1.621773391962051392e-01 1.673361212015151978e-01 -1.501694172620773315e-01 -1.494828015565872192e-01 -6.369378417730331421e-02 2.361298948526382446e-01 1.814511269330978394e-01 -1.211825460195541382e-01 -2.560189180076122284e-02 4.420673474669456482e-02 -2.660258412361145020e-01 -4.443748593330383301e-01
-2.208956182003021240e-01 4.362611770629882812e-01 -1.500095799565315247e-02 1.513370126485824585e-02 -1.024334654211997986e-01 2.547408938407897949e-01 -6.698667537420988083e-03 -2.950831130146980286e-02 -1.953170001506805420e-01 4.178824648261070251e-02 -2.332591712474822998e-01 1.899781823158264160e-01 7.933960109949111938e-02 -2.950756624341011047e-02 1.971285790205001831e-01 -1.794725805521011353e-01 9.230829775333404541e-02 3.494620025157928467e-01 -1.555593311786651611e-02 -9.000684320926666260e-02 4.822019115090370178e-02 -2.441498339176177979e-01 -9.260832518339157104e-02 2.649146914482116699e-01 1.929802447557449341e-01 2.857844531536102295e-02 -1.301987767219543457e-01 -2.025683820247650146e-01 -2.655918896198272705e-01 1.224370673298835754e-01 -4.784833639860153198e-02 -1.093291416764259338e-01
-2.454688102006912231e-01 1.768231987953186035e-01 2.919740080833435059e-01 -1.849191486835479736e-01 5.383783951401710510e-02 4.190034419298171997e-02 2.351103127002716064e-01 -3.142170310020446777e-01 -1.210242956876754761e-01 -3.620757460594177246e-01 -1.524443477392196655e-01 -1.225025281310081482e-01 8.378252387046813965e-02 3.343336284160614014e-01 -2.203281670808792114e-01 -1.799818873405456543e-01 -3.823003545403480530e-02 3.434383869171142578e-02 1.691656261682510376e-01 -1.266041845083236694e-01 5.032229423522949219e-02 -1.334319263696670532e-01 -5.109847709536552429e-02 6.506371498107910156e-02 -5.475810170173645020e-02 1.347247660160064697e-01 -5.471764132380485535e-02 -1.048187389969825745e-01 -1.407689601182937622e-01 -7.131893187761306763e-02 -2.595979869365692139e-01 2.115464508533477783e-01
-4.976237416267395020e-01 3.315372169017791748e-01 -5.548403039574623108e-02 -4.922667518258094788e-02 -2.117918571457266808e-03 3.280036151409149170e-02 -1.548692137002944946e-01 -1.613010764122009277e-01 1.594016253948211670e-01 -4.822210595011711121e-02 -1.803285181522369385e-01 2.157606780529022217e-01 1.031062528491020203e-01 1.032606437802314758e-01 -1.650466173887252808e-01 -1.919835060834884644e-01 5.642257630825042725e-02 7.156675308942794800e-02 1.493735760450363159e-01 1.051685363054275513e-01 -7.454757392406463623e-02 -9.652654081583023071e-02 9.769701957702636719e-02 5.067257955670356750e-02 1.195593625307083130e-01 -1.285422742366790771e-01 6.890138983726501465e-02 -3.624816834926605225e-01 -3.667295277118682861e-01 -1.513134315609931946e-02 8.225072175264358521e-02 -1.287017911672592163e-01
-4.004039764404296875e-01 -6.986270099878311157e-02 1.676482111215591431e-01 -4.401558637619018555e-02 -5.031534656882286072e-02 8.988840878009796143e-02 1.802846342325210571e-01 -1.925570368766784668e-01 1.309782639145851135e-02 1.005728021264076233e-01 -7.885217666625976562e-02 -1.282207071781158447e-01 -9.781355410814285278e-02 1.173410862684249878e-01 -8.652658015489578247e-02 -5.818577855825424194e-02 4.465267360210418701e-01 5.478477478027343750e-02 -1.274989545345306396e-01 4.782874137163162231e-02 1.671964973211288452e-01 -1.283480823040008545e-01 -4.066780209541320801e-02 -1.778315007686614990e-01 1.267154365777969360e-01 4.101306498050689697e-01 -1.035288274288177490e-01 -1.684352606534957886e-01 -1.445352286100387573e-01 7.155178487300872803e-02 -1.812997609376907349e-01 -2.766540944576263428e-01
-6.222443655133247375e-02 4.191200435161590576e-02 -1.791575253009796143e-01 1.077618151903152466e-01 -7.707197219133377075e-02 1.025216355919837952e-01 1.761011183261871338e-01 1.866761036217212677e-02 -1.402461379766464233e-01 3.160427808761596680e-01 -2.390327602624893188e-01 -4.058033227920532227e-03 2.265122979879379272e-01 1.531205028295516968e-01 -1.084449142217636108e-01 7.062823511660099030e-03 -8.307503163814544678e-02 2.257440425455570221e-02 2.242985516786575317e-01 2.510122656822204590e-01 2.077081352472305298e-01 2.502798736095428467e-01 -5.555424839258193970e-02 2.609771490097045898e-01 2.674551010131835938e-01 2.697774469852447510e-01 1.398796737194061279e-01 -6.956832855939865112e-02 -1.833981126546859741e-01 2.149112820625305176e-01 -7.223412394523620605e-02 -2.968463599681854248e-01
-2.673730850219726562e-01 9.874915331602096558e-02 -2.056656777858734131e-01 -6.794110685586929321e-02 6.816994398832321167e-02 -2.705377042293548584e-01 2.314461022615432739e-01 8.982522040605545044e-02 -2.015514373779296875e-01 1.796083450317382812e-01 -2.230968773365020752e-01 1.856303215026855469e-01 8.884505927562713623e-02 -4.909573495388031006e-02 -1.600138098001480103e-01 2.183514833450317383e-02 2.347045838832855225e-01 1.242008805274963379e-01 3.714767098426818848e-02 5.400250107049942017e-02 -1.693288534879684448e-01 4.499800875782966614e-02 -6.507451832294464111e-02 2.189139276742935181e-01 8.748865872621536255e-02 4.725432395935058594e-01 2.118649482727050781e-01 -2.632286250591278076e-01 -1.793713718652725220e-01 -5.091964825987815857e-02 -1.767392642796039581e-02 -3.168864548206329346e-02
-9.286656230688095093e-02 2.984173893928527832e-01 1.938860863447189331e-01 -2.948563992977142334e-01 4.048799723386764526e-02 1.945369988679885864e-01 1.053836047649383545e-01 -1.118979752063751221e-01 -6.902609951794147491e-03 -2.099321633577346802e-01 -5.446834117174148560e-02 8.029348403215408325e-02 3.795625567436218262e-01 5.715166032314300537e-02 -6.150519847869873047e-02 9.942480921745300293e-02 -5.391820520162582397e-02 3.843687772750854492e-01 -2.322384156286716461e-02 2.295522093772888184e-01 9.584211558103561401e-02 8.929974585771560669e-02 1.864488273859024048e-01 7.728148996829986572e-02 7.584390044212341309e-02 2.388114929199218750e-01 1.060649827122688293e-01 -9.062587469816207886e-02 -2.796900868415832520e-01 -2.315222844481468201e-02 -1.136649325489997864e-01 -2.538512349128723145e-01
-2.622619569301605225e-01 -1.927287578582763672e-01 1.120318844914436340e-02 2.937734127044677734e-01 5.971653386950492859e-02 8.067178726196289062e-02 3.659963309764862061e-01 -1.727783679962158203e-01 -9.031845256686210632e-03 -9.324803948402404785e-02 -2.685310244560241699e-01 -1.532382667064666748e-01 -1.295018494129180908e-01 1.608698815107345581e-01 -1.035656929016113281e-01 -1.058790236711502075e-01 8.788952976465225220e-02 -1.457296907901763916e-01 2.092938125133514404e-02 2.136721909046173096e-01 -5.078536644577980042e-02 7.868128269910812378e-02 -8.513707667589187622e-03 1.130682826042175293e-01 3.004039525985717773e-01 1.038216650485992432e-01 4.605597630143165588e-02 -1.484387665987014771e-01 -4.147697091102600098e-01 9.004292637109756470e-02 7.949256896972656250e-02 -2.376820296049118042e-01
-1.290093362331390381e-01 4.949025809764862061e-02 7.268862426280975342e-02 -1.331412140280008316e-02 4.142982661724090576e-01 1.296613961458206177e-01 5.002675652503967285e-01 -1.541173905134201050e-01 1.441278606653213501e-01 5.424218997359275818e-02 -2.112084627151489258e-01 -9.195245057344436646e-02 4.921885672956705093e-03 1.461373548954725266e-02 -7.768339663743972778e-02 1.378658041357994080e-02 1.159716770052909851e-01 3.216249644756317139e-01 1.382602304220199585e-01 2.246934026479721069e-01 -3.228887021541595459e-01 5.444973707199096680e-02 4.361566901206970215e-02 4.178395122289657593e-02 -8.285465836524963379e-02 2.464303821325302124e-01 -4.745867103338241577e-02 -1.277175247669219971e-01 -6.226125732064247131e-02 8.635663241147994995e-02 -7.699024677276611328e-02 -1.701358854770660400e-01
-1.806764751672744751e-01 1.053015962243080139e-01 -1.179285347461700439e-02 9.941411763429641724e-02 1.254310905933380127e-01 -4.726010188460350037e-02 3.289414197206497192e-02 -9.951347112655639648e-02 -1.486161649227142334e-01 -9.153021872043609619e-02 -2.570416629314422607e-01 -2.215574681758880615e-01 -1.165858060121536255e-01 1.357270777225494385e-01 -9.867835789918899536e-02 -1.992490589618682861e-01 -1.303474903106689453e-01 3.196085691452026367e-01 1.613861769437789917e-01 1.602645665407180786e-01 2.111852318048477173e-01 -2.380165308713912964e-01 9.134456515312194824e-02 -1.883126348257064819e-01 1.577216833829879761e-01 3.732630908489227295e-01 -1.850581616163253784e-01 6.237652897834777832e-02 -1.890096664428710938e-01 9.900205582380294800e-02 -2.718696296215057373e-01 -2.291609048843383789e-01
-3.832604289054870605e-01 -3.145576268434524536e-02 8.303396403789520264e-03 7.504844665527343750e-02 -8.540082722902297974e-02 -4.211496189236640930e-02 2.977507114410400391e-01 -2.330733835697174072e-01 -1.034178584814071655e-01 2.187403291463851929e-01 -5.348024964332580566e-01 7.973609119653701782e-02 -3.163112699985504150e-02 -6.419366598129272461e-02 1.835598982870578766e-02 7.642747461795806885e-02 1.416702717542648315e-01 -6.991544365882873535e-02 -6.079488247632980347e-02 1.126582473516464233e-01 9.149838238954544067e-02 1.669576466083526611e-01 -1.158865615725517273e-01 9.212754666805267334e-02 1.068514361977577209e-01 2.328161150217056274e-01 2.780699431896209717e-01 -2.166122049093246460e-01 1.090488210320472717e-02 1.091386452317237854e-01 8.665192872285842896e-02 -1.524730175733566284e-01
-2.535138651728630066e-02 2.945306599140167236e-01 -2.135973274707794189e-01 -3.699062392115592957e-02 2.076683640480041504e-01 2.580412030220031738e-01 -7.858574390411376953e-02 -3.041000962257385254e-01 -2.063221670687198639e-02 2.657157182693481445e-01 -2.105512022972106934e-01 -1.549685895442962646e-01 1.025161370635032654e-01 1.996567696332931519e-01 5.530504882335662842e-02 1.370155513286590576e-01 1.152333915233612061e-01 8.349382877349853516e-02 3.761946037411689758e-02 3.114243149757385254e-01 1.743514388799667358e-01 -7.962765544652938843e-02 3.461775928735733032e-02 2.062861993908882141e-02 4.517948627471923828e-02 2.792002856731414795e-01 -1.281962543725967407e-01 -3.662202060222625732e-01 5.546604469418525696e-02 1.716691404581069946e-01 -1.198276728391647339e-01 1.058620586991310120e-01
-2.284508794546127319e-01 1.624431312084197998e-01 4.921071976423263550e-02 1.966018080711364746e-01 -1.085728481411933899e-01 2.550143897533416748e-01 -1.117929667234420776e-01 1.223771423101425171e-01 1.122852340340614319e-01 -1.378817111253738403e-01 -1.885954886674880981e-01 3.047041296958923340e-01 2.881654351949691772e-02 1.873638853430747986e-02 -1.017851307988166809e-01 2.274757251143455505e-03 -9.763494879007339478e-02 -2.564857602119445801e-01 2.207947522401809692e-01 3.111169636249542236e-01 -4.043079912662506104e-02 1.569232791662216187e-01 -1.341834813356399536e-01 2.652468718588352203e-02 -6.234306469559669495e-02 3.533686697483062744e-01 -1.842931844294071198e-02 -2.851057648658752441e-01 -2.284879237413406372e-02 1.150401160120964050e-01 1.514878310263156891e-02 -3.380509018898010254e-01
-1.888676434755325317e-01 2.558471262454986572e-01 -1.476268321275711060e-01 5.731640756130218506e-02 2.926297485828399658e-01 2.005637139081954956e-01 1.679988503456115723e-01 2.438612282276153564e-02 -7.635714113712310791e-02 -1.259783357381820679e-01 -1.963104605674743652e-01 -2.481343299150466919e-01 5.189291015267372131e-02 9.875074774026870728e-02 3.991675376892089844e-02 -2.211596816778182983e-02 2.071795314550399780e-01 -3.218353167176246643e-02 8.347549289464950562e-02 1.247495040297508240e-01 -1.727410592138767242e-02 -2.964367270469665527e-01 -6.015651673078536987e-02 2.522020339965820312e-01 2.482551634311676025e-01 2.815746068954467773e-01 2.695192992687225342e-01 2.403993308544158936e-01 -1.877764314413070679e-01 1.361163705587387085e-01 -1.884963661432266235e-01 1.504128985106945038e-02
-3.355782628059387207e-01 -2.982094511389732361e-02 1.755606681108474731e-01 1.609494388103485107e-01 4.945873841643333435e-02 4.914916679263114929e-02 1.774731725454330444e-01 -1.829448044300079346e-01 3.634212166070938110e-02 2.074746228754520416e-02 -3.387852339074015617e-03 2.075940072536468506e-01 2.290392667055130005e-02 -1.194323319941759109e-02 -8.583334833383560181e-02 -1.258193701505661011e-01 4.542973935604095459e-01 2.583790421485900879e-01 1.937607079744338989e-01 1.291626244783401489e-01 2.588899806141853333e-02 2.741222381591796875e-01 -1.064506769180297852e-01 -1.004351004958152771e-01 2.621919214725494385e-01 2.683330178260803223e-01 -5.417659506201744080e-02 -2.143625617027282715e-01 -1.669982224702835083e-01 1.100490167737007141e-01 -4.612920060753822327e-02 -1.866985261440277100e-01
-2.641221508383750916e-02 2.752080857753753662e-01 3.435346782207489014e-01 2.219763696193695068e-01 -1.200498640537261963e-01 -1.807987093925476074e-01 1.495461165904998779e-01 -7.826552540063858032e-02 2.062605880200862885e-02 1.000483706593513489e-01 -3.079446852207183838e-01 -2.722496092319488525e-01 1.027322635054588318e-01 3.681736439466476440e-02 -3.771249949932098389e-02 -6.841178238391876221e-02 -8.733548223972320557e-02 5.211158096790313721e-02 1.861894130706787109e-01 1.628008186817169189e-01 3.191393613815307617e-01 2.075684070587158203e-01 -8.629737794399261475e-02 1.668289750814437866e-01 -4.156377166509628296e-03 2.305693626403808594e-01 8.951710164546966553e-02 -2.778762578964233398e-01 -1.994811147451400757e-01 1.875279471278190613e-02 -1.014859080314636230e-01 -2.066583335399627686e-01
-1.027979999780654907e-01 1.135675236582756042e-01 -9.959238767623901367e-02 -4.129315726459026337e-03 -2.067318558692932129e-02 2.259083986282348633e-01 3.187769651412963867e-01 -6.274600327014923096e-02 -5.500542744994163513e-02 -2.775392495095729828e-02 3.492514044046401978e-02 -2.811724841594696045e-01 -1.167957559227943420e-01 -2.718825452029705048e-02 -2.011900991201400757e-01 -1.306556165218353271e-01 1.518104225397109985e-01 -8.853262290358543396e-03 -4.052408784627914429e-02 1.400734335184097290e-01 9.430443495512008667e-02 3.361264765262603760e-01 -1.925946772098541260e-01 -5.353368073701858521e-02 -2.789881080389022827e-02 7.132152467966079712e-02 1.615848690271377563e-01 -2.378090918064117432e-01 -5.562098026275634766e-01 3.993675857782363892e-02 -4.983477294445037842e-02 -2.130327820777893066e-01
-7.285984605550765991e-02 1.170151457190513611e-01 7.553078979253768921e-02 -1.524802744388580322e-01 1.911817342042922974e-01 -7.060481607913970947e-02 4.874894767999649048e-02 -1.661171317100524902e-01 -2.342343777418136597e-01 -4.043154418468475342e-01 -6.443032529205083847e-03 -9.905701503157615662e-03 -5.492492020130157471e-02 7.329007238149642944e-02 1.075232475996017456e-01 2.962478697299957275e-01 2.711832821369171143e-01 3.845866322517395020e-01 -2.423475030809640884e-03 3.171192705631256104e-01 -5.330678820610046387e-02 -2.748148702085018158e-02 1.633450388908386230e-03 1.897192150354385376e-01 -3.278801590204238892e-02 1.613608896732330322e-01 -3.967283293604850769e-02 -2.192121744155883789e-01 -2.329697906970977783e-01 4.202410206198692322e-02 -1.445779204368591309e-01 -1.976199001073837280e-01
-4.413390755653381348e-01 2.796741127967834473e-01 3.552708327770233154e-01 -4.889614135026931763e-02 2.410164922475814819e-01 7.121401280164718628e-02 -1.201516296714544296e-02 -1.358526349067687988e-01 -3.362784534692764282e-02 1.733328700065612793e-01 -2.606039345264434814e-01 -3.548830002546310425e-02 6.537005305290222168e-02 -1.401544809341430664e-01 -8.584402501583099365e-02 -1.316671371459960938e-01 1.922764480113983154e-01 1.055171117186546326e-01 5.727227777242660522e-02 2.407277375459671021e-01 -2.158401459455490112e-01 -8.382086455821990967e-02 1.506010293960571289e-01 2.783883810043334961e-01 9.303432889282703400e-03 6.552663445472717285e-02 -1.756977587938308716e-01 1.784760206937789917e-01 -6.954280287027359009e-02 7.880385220050811768e-02 -6.137413159012794495e-02 -1.503920853137969971e-01
-2.248311340808868408e-01 2.609794139862060547e-01 2.612656056880950928e-01 3.599190711975097656e-02 7.662566006183624268e-02 5.801513791084289551e-03 -4.016794264316558838e-02 -2.528317868709564209e-01 -7.187955081462860107e-02 -9.424781054258346558e-02 -1.816978901624679565e-01 -1.025617644190788269e-01 -8.470502495765686035e-02 1.933785527944564819e-01 -6.993457674980163574e-02 -2.907116711139678955e-01 3.761011660099029541e-01 7.014881819486618042e-02 1.906944215297698975e-01 5.964780598878860474e-02 -1.764488816261291504e-01 -1.004134714603424072e-01 -6.956880539655685425e-02 1.058281138539314270e-01 -5.512946844100952148e-02 4.066944420337677002e-01 1.009669676423072815e-01 1.441158652305603027e-01 -1.106964349746704102e-01 2.675610184669494629e-01 -1.262739300727844238e-01 -7.774027436971664429e-02
-1.083779782056808472e-01 9.512935578823089600e-02 1.008396372199058533e-01 1.994621306657791138e-01 4.590021073818206787e-02 -6.961192935705184937e-02 2.723038010299205780e-02 -2.004310190677642822e-01 -1.207114756107330322e-01 -2.021939158439636230e-01 -2.852792739868164062e-01 -5.925310403108596802e-02 -8.515177667140960693e-02 1.077722087502479553e-01 -1.841480098664760590e-02 -6.497159600257873535e-02 -1.050495076924562454e-02 2.608656585216522217e-01 2.237275838851928711e-01 3.016502559185028076e-01 3.449586331844329834e-01 -5.581178143620491028e-02 2.089180350303649902e-01 -3.089994378387928009e-02 6.069025024771690369e-02 3.469079434871673584e-01 -1.255354583263397217e-01 8.976415731012821198e-03 -2.695271670818328857e-01 -8.018779754638671875e-02 -2.815316617488861084e-01 -2.085305005311965942e-01
-3.601331710815429688e-01 1.565794199705123901e-01 -1.045590452849864960e-02 1.332732290029525757e-01 -2.681958116590976715e-02 1.059122458100318909e-01 7.853719592094421387e-02 -2.089837938547134399e-01 -1.434042602777481079e-01 -1.606525182723999023e-01 -1.480824202299118042e-01 7.733807712793350220e-02 4.948683083057403564e-02 1.866343319416046143e-01 -1.487636566162109375e-01 -3.924986720085144043e-01 1.881539523601531982e-01 -9.732216596603393555e-02 -2.352704852819442749e-01 -7.534794509410858154e-02 -2.952934503555297852e-01 2.164997532963752747e-02 -1.820088177919387817e-01 5.555843189358711243e-02 1.059846580028533936e-01 2.911326885223388672e-01 -6.314403563737869263e-02 -2.278796285390853882e-01 8.447196334600448608e-02 1.175589188933372498e-01 -2.751149535179138184e-01 7.174807135015726089e-03
-3.076170682907104492e-01 -1.620237082242965698e-01 4.130203649401664734e-02 3.809580579400062561e-02 -5.574648082256317139e-02 1.220321804285049438e-01 1.739412695169448853e-01 -1.999348402023315430e-01 5.810736119747161865e-02 -1.909455209970474243e-01 -1.468511074781417847e-01 2.311301231384277344e-02 2.097623050212860107e-01 2.821006774902343750e-01 -1.956510245800018311e-01 -1.385057568550109863e-01 4.477219879627227783e-01 2.821470797061920166e-01 1.725591719150543213e-01 6.471357494592666626e-02 -3.877113806083798409e-03 -6.030993908643722534e-02 -1.936393827199935913e-01 -2.062818408012390137e-01 1.120687946677207947e-01 2.370691746473312378e-01 2.085041441023349762e-02 -1.791257262229919434e-01 -3.605844825506210327e-02 -7.232540845870971680e-02 -1.164236962795257568e-01 -1.601843982934951782e-01
-1.961561292409896851e-01 5.833063647150993347e-02 3.110115183517336845e-03 1.034061387181282043e-01 -1.465919911861419678e-01 1.111835688352584839e-01 3.331416249275207520e-01 -1.235199719667434692e-01 2.723694778978824615e-02 7.346081733703613281e-02 -4.578448235988616943e-01 -4.014334827661514282e-02 5.594098940491676331e-02 -7.652700413018465042e-03 -1.716443598270416260e-01 2.145950794219970703e-01 -5.080812051892280579e-02 3.603262826800346375e-02 -2.120136655867099762e-02 4.834843426942825317e-02 -1.019146814942359924e-01 -9.132900834083557129e-02 1.628720164299011230e-01 3.771824240684509277e-01 1.391393244266510010e-01 4.033975005149841309e-01 -6.374815106391906738e-02 -2.740311622619628906e-01 -9.456554800271987915e-02 1.075997054576873779e-01 1.062290072441101074e-01 -6.335844099521636963e-02
6.558146327733993530e-02 2.359501421451568604e-01 1.875195950269699097e-01 -6.948181241750717163e-02 1.414480507373809814e-01 -1.388287991285324097e-01 6.385724991559982300e-02 2.465285174548625946e-02 3.967060893774032593e-02 2.301971614360809326e-01 -1.389426589012145996e-01 -3.108410863205790520e-03 -1.671095341444015503e-01 6.910204142332077026e-02 -1.251205354928970337e-01 -4.178031161427497864e-02 -1.881066826172173023e-03 8.580355346202850342e-02 2.494366765022277832e-01 3.747533857822418213e-01 1.227246299386024475e-01 6.854759994894266129e-03 1.342905461788177490e-01 1.471022218465805054e-01 -1.079373294487595558e-03 3.574601411819458008e-01 7.938448339700698853e-02 -2.857730388641357422e-01 -2.792707383632659912e-01 3.870108723640441895e-01 -7.167194038629531860e-02 -1.364876031875610352e-01
-1.582027524709701538e-01 2.594877779483795166e-01 1.433840692043304443e-01 -2.392854392528533936e-01 -1.209840737283229828e-02 -4.767686873674392700e-02 1.726355254650115967e-01 -6.061347946524620056e-02 -1.104281190782785416e-02 -5.556137487292289734e-02 -6.894250214099884033e-02 -1.247659027576446533e-01 -1.819532662630081177e-01 1.546816676855087280e-01 9.111418575048446655e-02 -1.738044619560241699e-01 1.259023845195770264e-01 1.460741907358169556e-01 -2.510330975055694580e-01 -7.932770997285842896e-02 -5.565248057246208191e-02 9.460515528917312622e-02 -4.060796648263931274e-02 1.422000825405120850e-01 -4.536189511418342590e-02 1.897069215774536133e-01 5.813873559236526489e-02 -5.043203830718994141e-01 -3.642519116401672363e-01 1.535402238368988037e-01 2.231272496283054352e-02 -2.862150669097900391e-01
-2.729672491550445557e-01 2.266605757176876068e-02 -3.442480564117431641e-01 2.069239914417266846e-01 -1.710674464702606201e-01 -1.661546379327774048e-01 -4.448016732931137085e-02 -2.540619075298309326e-01 -9.170887619256973267e-02 -2.103136926889419556e-01 -3.471900522708892822e-01 1.375635713338851929e-01 1.788727194070816040e-01 2.880719006061553955e-01 -1.923080533742904663e-01 -1.731194555759429932e-01 8.307005465030670166e-02 -1.518512028269469738e-03 -1.633093804121017456e-01 1.026644259691238403e-01 2.978357113897800446e-02 4.870853945612907410e-02 4.324875026941299438e-02 1.255463361740112305e-01 -1.542593631893396378e-02 3.887381851673126221e-01 -8.395148068666458130e-02 -6.974755227565765381e-02 6.542466580867767334e-02 -3.100810758769512177e-02 -7.528507709503173828e-02 -1.644087284803390503e-01
4.515286162495613098e-02 1.788485497236251831e-01 1.470565348863601685e-01 2.039787173271179199e-01 8.766849339008331299e-02 -8.220941573381423950e-02 4.592796787619590759e-02 -2.285971194505691528e-01 -7.581172883510589600e-02 -5.043344199657440186e-02 -2.877358198165893555e-01 -1.297605484724044800e-01 -2.221345305442810059e-01 2.212627828121185303e-01 4.251486435532569885e-02 -2.625946700572967529e-02 1.226476579904556274e-02 9.650081396102905273e-02 2.552302777767181396e-01 1.342248469591140747e-01 1.657531410455703735e-01 -4.699429124593734741e-02 4.843949526548385620e-02 -1.485101729631423950e-01 1.972062140703201294e-01 4.548284709453582764e-01 -2.392717301845550537e-01 -4.755355790257453918e-02 -2.892456650733947754e-01 -1.406276039779186249e-02 -2.279082089662551880e-01 -1.934736967086791992e-01
-2.282236665487289429e-01 3.651990294456481934e-01 8.620441704988479614e-02 -1.812431812286376953e-01 -6.197605282068252563e-02 2.647006213665008545e-01 -1.725732833147048950e-01 9.789919108152389526e-02 -1.092898696660995483e-01 1.531801223754882812e-01 -2.013012319803237915e-01 -1.204039603471755981e-01 2.520913183689117432e-01 -6.096557527780532837e-02 -9.191639721393585205e-02 -8.659052848815917969e-02 -2.908118441700935364e-02 -5.785829573869705200e-02 -1.990178227424621582e-02 2.416303753852844238e-01 -1.188163161277770996e-01 2.211098074913024902e-01 2.075992524623870850e-01 1.562158763408660889e-01 7.691132277250289917e-02 1.895878762006759644e-01 -1.268991529941558838e-01 -1.947890520095825195e-01 -3.416305184364318848e-01 5.100038275122642517e-02 1.643478572368621826e-01 -2.272422015666961670e-01
-4.885832667350769043e-01 2.389719150960445404e-02 4.755229130387306213e-02 -1.788970977067947388e-01 2.274625003337860107e-02 -1.270202267915010452e-02 -1.032893285155296326e-01 -5.654800310730934143e-02 -1.186365261673927307e-02 -1.065629497170448303e-01 -1.617114245891571045e-01 7.279353216290473938e-03 1.624584943056106567e-01 7.146568596363067627e-02 -1.810355484485626221e-01 -2.490353882312774658e-01 -1.745878756046295166e-01 2.653274238109588623e-01 2.130900770425796509e-01 3.669075965881347656e-01 8.120184391736984253e-02 -1.966946274042129517e-01 -6.656789034605026245e-02 2.028655111789703369e-01 1.092992573976516724e-01 -1.381241679191589355e-01 -2.154557220637798309e-02 -1.867499500513076782e-01 -3.481954708695411682e-02 2.107762396335601807e-01 -4.688576329499483109e-03 -2.532007694244384766e-01
-2.396896034479141235e-01 -2.594151496887207031e-01 1.344038844108581543e-01 -9.138869494199752808e-02 9.496054053306579590e-02 1.457439213991165161e-01 2.368215918540954590e-01 -2.816482782363891602e-01 -1.591763645410537720e-01 -9.454152733087539673e-02 -3.099850118160247803e-01 9.381558001041412354e-02 -2.726571559906005859e-01 4.973219241946935654e-03 1.679901219904422760e-02 -2.057339102029800415e-01 1.348551958799362183e-01 1.078820526599884033e-01 -1.822298318147659302e-01 1.894779205322265625e-01 -3.934502229094505310e-02 2.985064089298248291e-01 1.706366837024688721e-01 4.663766175508499146e-02 7.035729940980672836e-04 2.544304430484771729e-01 -3.733534365892410278e-02 -1.413495540618896484e-01 -8.784125000238418579e-02 3.986523672938346863e-02 -3.566677123308181763e-02 -3.308449685573577881e-01
-5.812940001487731934e-01 1.056449785828590393e-01 3.273295238614082336e-02 -1.255078613758087158e-01 1.895165890455245972e-01 -1.100738346576690674e-01 -1.838336437940597534e-01 8.115302771329879761e-02 2.290149684995412827e-03 1.741086132824420929e-02 -2.135411202907562256e-01 -1.071630269289016724e-01 1.283158957958221436e-01 1.385952532291412354e-01 -4.585371166467666626e-02 -9.431073069572448730e-02 1.615726761519908905e-02 2.503993511199951172e-01 2.353969365358352661e-01 1.886962056159973145e-01 -1.329082846641540527e-01 -2.493333220481872559e-01 -1.182524338364601135e-01 2.827131152153015137e-01 3.419409319758415222e-02 -5.538817122578620911e-02 -8.871973305940628052e-02 -4.309584572911262512e-02 -3.110102936625480652e-02 1.881294548511505127e-01 2.608177252113819122e-02 -2.508182525634765625e-01
-2.259924113750457764e-01 6.662307679653167725e-02 -3.495230898261070251e-02 -1.832961589097976685e-01 8.873261511325836182e-02 -1.721412688493728638e-01 -6.440063565969467163e-02 -7.405866682529449463e-02 -1.727468520402908325e-01 -3.640310373157262802e-03 -2.154238522052764893e-01 -2.482609599828720093e-01 7.648770511150360107e-02 2.558502256870269775e-01 -2.473259717226028442e-01 9.087286144495010376e-02 -2.791975066065788269e-02 -4.363875463604927063e-02 1.681677065789699554e-02 2.967415750026702881e-01 3.098759949207305908e-01 1.264242380857467651e-01 4.609866812825202942e-02 2.954570055007934570e-01 1.118909660726785660e-02 2.185738086700439453e-01 -1.385599095374345779e-02 -3.935016095638275146e-01 1.221162006258964539e-01 2.001142650842666626e-01 -3.335215896368026733e-02 -1.801221668720245361e-01
-1.478981524705886841e-01 7.940272241830825806e-02 2.807457149028778076e-01 -2.910653352737426758e-01 -7.803804427385330200e-02 -4.916955530643463135e-02 1.710380762815475464e-01 -2.431320697069168091e-01 -5.313315242528915405e-02 1.092618033289909363e-01 -7.606091350317001343e-02 -1.730892956256866455e-01 1.830945461988449097e-01 2.733416259288787842e-01 7.528599351644515991e-02 -1.381890475749969482e-01 -1.798876076936721802e-01 4.200483858585357666e-01 1.730198413133621216e-01 3.549659252166748047e-01 5.345197021961212158e-02 2.786668948829174042e-02 1.959752589464187622e-01 7.705761492252349854e-02 -2.623421140015125275e-02 2.614742517471313477e-02 3.207138180732727051e-02 -2.153841406106948853e-01 -1.989484578371047974e-01 -2.415177039802074432e-02 -4.107764735817909241e-02 -1.566612422466278076e-01
-1.453488022089004517e-01 2.015881091356277466e-01 -1.263106316328048706e-01 -1.491982340812683105e-01 5.694269388914108276e-02 1.427194327116012573e-01 5.907496064901351929e-02 1.027060151100158691e-01 -1.950923949480056763e-01 5.699557811021804810e-02 -4.322047159075737000e-02 8.586019277572631836e-02 2.318557947874069214e-01 1.926622837781906128e-01 -2.421955317258834839e-01 -4.830593988299369812e-02 6.766021996736526489e-02 5.446137487888336182e-02 1.410628557205200195e-01 2.747581899166107178e-01 2.538651525974273682e-01 1.421470474451780319e-02 -1.384908407926559448e-01 8.076026290655136108e-02 1.159852147102355957e-01 4.001493155956268311e-01 1.563718318939208984e-01 -1.136029139161109924e-01 -3.079847097396850586e-01 2.107613980770111084e-01 -3.203634619712829590e-01 1.176028549671173096e-01
-2.733383476734161377e-01 3.612038120627403259e-02 -1.076138913631439209e-01 -5.903271026909351349e-03 -1.680019497871398926e-01 -1.730832457542419434e-01 -3.080496191978454590e-02 -8.845296502113342285e-02 -3.468777239322662354e-01 -8.415203541517257690e-02 -2.620344161987304688e-01 1.456013619899749756e-01 9.157624095678329468e-03 -1.535876393318176270e-01 -1.193580850958824158e-01 -5.643598362803459167e-02 1.912749856710433960e-01 3.367002904415130615e-01 -6.701946258544921875e-02 1.256948709487915039e-01 -2.022889405488967896e-01 -1.034665852785110474e-01 -1.528158434666693211e-03 1.502637267112731934e-01 6.658575683832168579e-02 3.368640542030334473e-01 5.957410112023353577e-02 -9.732706099748611450e-02 -1.864763051271438599e-01 2.715961337089538574e-01 -3.210933506488800049e-01 -3.960693720728158951e-03
-3.174039125442504883e-01 2.263025641441345215e-01 6.994368880987167358e-02 1.109440699219703674e-01 -7.722954452037811279e-02 4.494842514395713806e-02 -1.320376396179199219e-01 -1.242814809083938599e-01 7.107655704021453857e-02 -1.191513836383819580e-01 -2.439240515232086182e-01 -9.513643383979797363e-02 3.528854250907897949e-01 2.262293994426727295e-01 -6.029663980007171631e-02 -2.743085324764251709e-01 5.262443423271179199e-02 5.173479206860065460e-03 1.084412932395935059e-01 1.870109885931015015e-01 -4.997928068041801453e-02 -6.099403649568557739e-02 7.318563014268875122e-02 9.847587347030639648e-02 1.034103259444236755e-01 -1.078769639134407043e-01 1.924650222063064575e-01 -3.876180350780487061e-01 -3.492633700370788574e-01 1.094333827495574951e-01 1.805762648582458496e-01 2.446356602013111115e-02
-2.840722203254699707e-01 1.768874377012252808e-01 -1.442325711250305176e-01 6.215786933898925781e-02 2.127377092838287354e-01 1.477413177490234375e-01 1.248177736997604370e-01 2.247948665171861649e-03 -2.692144215106964111e-01 -1.546797454357147217e-01 -2.136785984039306641e-01 -1.125220358371734619e-01 6.081251427531242371e-02 8.059524744749069214e-02 1.732149273157119751e-01 -4.068909212946891785e-02 3.387372791767120361e-01 -1.590005159378051758e-01 7.137244939804077148e-02 1.473200768232345581e-01 1.151245534420013428e-01 -2.820717692375183105e-01 4.092641547322273254e-02 1.874618977308273315e-01 1.625140756368637085e-01 1.618952453136444092e-01 2.630212604999542236e-01 2.116203606128692627e-01 -1.471691727638244629e-01 2.541689872741699219e-01 -1.864408701658248901e-01 -6.458411924540996552e-03
-4.336921274662017822e-01 1.114891394972801208e-01 3.725326806306838989e-02 1.088294461369514465e-01 1.119560673832893372e-01 1.130597889423370361e-01 9.564724564552307129e-02 -3.800655901432037354e-01 9.355275332927703857e-02 1.181607022881507874e-01 5.725868791341781616e-02 7.516349852085113525e-02 -2.272883355617523193e-01 5.851086974143981934e-02 -2.132192701101303101e-01 -1.848622411489486694e-01 3.015394210815429688e-01 4.409505799412727356e-02 4.749934747815132141e-02 1.411955505609512329e-01 -1.317883729934692383e-01 1.146838963031768799e-01 -4.796491563320159912e-02 -5.983297899365425110e-02 5.265953484922647476e-03 2.341322451829910278e-01 -1.614073757082223892e-03 -2.338020652532577515e-01 -3.239495158195495605e-01 -7.309176027774810791e-02 -1.960132718086242676e-01 -1.768905073404312134e-01
-4.743411839008331299e-01 2.395759224891662598e-01 -9.308144450187683105e-03 7.922909408807754517e-02 1.364375650882720947e-01 4.493863880634307861e-02 -1.336558256298303604e-02 -3.041089773178100586e-01 7.944002747535705566e-03 9.778136759996414185e-02 -7.095402479171752930e-02 8.960147202014923096e-02 -2.730158269405364990e-01 1.458526700735092163e-01 -1.672532409429550171e-01 -2.416816502809524536e-01 3.456206917762756348e-01 9.268537163734436035e-02 5.190310254693031311e-02 7.396285235881805420e-02 -2.670472674071788788e-02 2.246790081262588501e-01 1.160083189606666565e-01 -1.254750341176986694e-01 3.190073370933532715e-02 1.695974171161651611e-01 1.140627078711986542e-02 -1.458205878734588623e-01 -2.104248702526092529e-01 4.217006266117095947e-02 -2.720018923282623291e-01 -7.240002602338790894e-02
-5.441549420356750488e-02 1.288825124502182007e-01 1.469857692718505859e-01 5.994853377342224121e-02 -1.262624710798263550e-01 3.316975533962249756e-01 -3.627908527851104736e-01 -3.018216788768768311e-02 1.784373540431261063e-03 -1.047816406935453415e-02 -1.917274296283721924e-01 9.857020340859889984e-03 -3.093688283115625381e-03 -4.149093851447105408e-02 3.459184989333152771e-02 -2.780579775571823120e-02 -1.532631814479827881e-01 1.300978809595108032e-01 3.884479105472564697e-01 3.312117755413055420e-01 -7.561492733657360077e-03 3.464303165674209595e-02 9.370947256684303284e-03 1.743350476026535034e-01 -1.508380621671676636e-01 3.850947022438049316e-01 6.691707298159599304e-03 -3.073051869869232178e-01 -9.369790554046630859e-02 -1.041783690452575684e-01 -1.649734228849411011e-01 -1.045929193496704102e-01
-2.115242183208465576e-01 6.211057677865028381e-02 -2.313379347324371338e-01 -1.066975072026252747e-01 3.803568780422210693e-01 1.421426534652709961e-01 8.326260000467300415e-02 -1.672665476799011230e-01 8.706580847501754761e-02 5.989550054073333740e-02 -4.018091261386871338e-01 4.453341942280530930e-03 1.228662505745887756e-01 3.021700382232666016e-01 1.487436741590499878e-01 1.248762011528015137e-01 -8.524496853351593018e-02 -6.560033652931451797e-03 -7.169258594512939453e-02 2.766934931278228760e-01 -3.836490213871002197e-02 -1.496995389461517334e-01 -2.203193157911300659e-01 2.797301113605499268e-02 -4.120175167918205261e-02 1.222738549113273621e-01 -1.636167764663696289e-01 -2.784031629562377930e-01 -5.093280598521232605e-02 2.275615185499191284e-01 -1.165994852781295776e-01 -1.372468322515487671e-01
-2.120472639799118042e-01 1.360498666763305664e-01 5.637113936245441437e-04 -2.657454013824462891e-01 3.342752903699874878e-02 -3.506181389093399048e-02 8.522959426045417786e-03 -1.327367275953292847e-01 -9.907655417919158936e-02 -9.906661510467529297e-02 -2.513035535812377930e-01 -2.812457680702209473e-01 7.451149076223373413e-02 1.615975797176361084e-01 -2.827565371990203857e-01 1.846262812614440918e-02 -5.661255866289138794e-02 -1.355971023440361023e-02 8.163144439458847046e-02 2.388705015182495117e-01 2.450283616781234741e-01 1.499802917242050171e-01 -8.733671903610229492e-02 1.692556589841842651e-01 -3.857723250985145569e-02 2.647030055522918701e-01 -1.397058740258216858e-02 -3.594862222671508789e-01 2.241984009742736816e-01 2.558253705501556396e-01 1.031535938382148743e-01 -2.424310445785522461e-01
-2.538450062274932861e-01 2.397827506065368652e-01 4.075601696968078613e-02 -2.703712582588195801e-01 1.331013813614845276e-02 3.487017750740051270e-02 -1.427285652607679367e-02 -2.442457228899002075e-01 -1.640473902225494385e-01 -7.972778379917144775e-02 -9.316249936819076538e-02 2.426731139421463013e-01 2.854873836040496826e-01 3.046374768018722534e-02 -8.683319389820098877e-02 -2.092918157577514648e-01 1.295250803232192993e-01 2.080151289701461792e-01 -1.079269964247941971e-02 5.290525406599044800e-02 1.089609861373901367e-01 3.856026753783226013e-02 -8.432100713253021240e-02 2.135845124721527100e-01 1.836792798712849617e-03 3.422771692276000977e-01 -2.602011263370513916e-01 -2.495414316654205322e-01 -1.614772081375122070e-01 1.070342883467674255e-01 2.844293415546417236e-01 1.132555678486824036e-01
-2.538403272628784180e-01 1.223642304539680481e-01 -2.583369053900241852e-02 3.023181483149528503e-02 -5.222564935684204102e-02 -1.922302991151809692e-01 5.365688726305961609e-02 -6.568201631307601929e-02 5.232529342174530029e-02 7.469961047172546387e-02 -3.273609280586242676e-01 8.773408830165863037e-02 7.266514003276824951e-02 1.450328826904296875e-01 -9.485179185867309570e-02 -1.296399831771850586e-01 3.445953875780105591e-02 2.898457944393157959e-01 -1.611050963401794434e-01 5.287570133805274963e-02 -7.239963114261627197e-02 -2.114727050065994263e-01 -1.710636764764785767e-01 2.203868627548217773e-01 1.351532489061355591e-01 4.177979528903961182e-01 2.873007655143737793e-01 -3.022772073745727539e-01 -7.922438532114028931e-02 -9.239616990089416504e-02 8.457924239337444305e-03 -2.710626721382141113e-01
-1.983425468206405640e-01 2.999214231967926025e-01 -3.945402055978775024e-02 -2.925135195255279541e-01 -2.381120435893535614e-02 3.432856500148773193e-01 2.300627063959836960e-03 1.506078541278839111e-01 2.284627873450517654e-03 3.440774604678153992e-02 -1.881895512342453003e-01 3.060216307640075684e-01 8.387789130210876465e-02 4.166030883789062500e-02 8.274544775485992432e-02 -3.235879242420196533e-01 1.086363196372985840e-01 2.138448357582092285e-01 2.529102265834808350e-01 4.638751596212387085e-02 -1.840148717164993286e-01 -4.292107746005058289e-02 -3.092213347554206848e-02 2.444459497928619385e-01 8.825085312128067017e-02 6.676650792360305786e-02 1.840619593858718872e-01 -1.937241405248641968e-01 -1.055924221873283386e-01 -7.456132676452398300e-03 -1.199157387018203735e-01 -2.502124607563018799e-01
-2.377236783504486084e-01 -5.177230015397071838e-02 2.388343811035156250e-01 3.085582256317138672e-01 2.157597839832305908e-01 1.151881888508796692e-01 -1.122844293713569641e-01 1.144940480589866638e-01 -8.917273022234439850e-03 -1.125323250889778137e-01 -3.757537305355072021e-01 -5.200352892279624939e-02 9.002859890460968018e-02 2.605078220367431641e-01 5.490280687808990479e-02 1.080990210175514221e-01 1.626900434494018555e-01 -1.089672744274139404e-02 7.238887995481491089e-02 1.340193897485733032e-01 1.107788458466529846e-01 -1.011941581964492798e-01 1.452492624521255493e-01 3.462143540382385254e-01 -1.050630509853363037e-01 7.780520617961883545e-02 5.244002491235733032e-02 -5.288272351026535034e-02 -2.908084988594055176e-01 9.745737165212631226e-02 -3.515331745147705078e-01 4.657055810093879700e-02
-1.351857483386993408e-01 7.195392996072769165e-02 4.329747520387172699e-03 7.594662904739379883e-02 3.600345179438591003e-02 1.753354221582412720e-01 -3.062502145767211914e-01 1.217047963291406631e-02 1.876859962940216064e-01 6.082060560584068298e-02 -3.870671689510345459e-01 -1.124433800578117371e-01 8.961936831474304199e-02 2.322765886783599854e-01 -1.437170952558517456e-01 1.085964497178792953e-02 -1.371870636940002441e-01 -2.587142586708068848e-01 2.431314140558242798e-01 1.020880714058876038e-01 -1.669156700372695923e-01 -1.051150728017091751e-03 -1.742707192897796631e-01 2.415227442979812622e-01 3.613464906811714172e-02 3.507991135120391846e-01 3.456448018550872803e-02 -2.566925585269927979e-01 4.509527981281280518e-02 2.647120356559753418e-01 -1.574686914682388306e-02 -1.580488234758377075e-01
-5.787066817283630371e-01 3.687365949153900146e-01 8.666180819272994995e-02 2.581328526139259338e-02 2.659134268760681152e-01 2.985437167808413506e-03 1.603658795356750488e-01 -2.009910643100738525e-01 -1.193715352565050125e-02 1.183489337563514709e-01 -1.454315185546875000e-01 -1.121058613061904907e-01 -5.435593798756599426e-02 -1.477691158652305603e-02 -1.012384369969367981e-01 -4.715369641780853271e-02 8.163671009242534637e-03 1.782339066267013550e-01 -3.140234947204589844e-02 2.732627689838409424e-01 -2.016412913799285889e-01 8.289561420679092407e-02 -3.031591475009918213e-01 1.110372468829154968e-01 3.908878937363624573e-02 -1.403498202562332153e-01 -6.601227074861526489e-02 7.105199992656707764e-02 -1.667868793010711670e-01 4.799726232886314392e-02 1.315476372838020325e-02 -2.059327624738216400e-02
-1.506065428256988525e-01 3.231168389320373535e-01 1.576054096221923828e-01 -9.036071598529815674e-03 1.066931486129760742e-01 5.303104221820831299e-02 -1.315141469240188599e-01 -1.896766126155853271e-01 -9.285529702901840210e-02 -1.160838752985000610e-01 -2.002904117107391357e-01 9.422025643289089203e-03 -1.377209573984146118e-01 2.016672343015670776e-01 -1.704245060682296753e-01 -3.306579887866973877e-01 3.993975222110748291e-01 -6.874680519104003906e-02 1.225232928991317749e-01 -7.449090480804443359e-02 -1.745070368051528931e-01 1.285694092512130737e-01 -7.590366154909133911e-02 4.295986145734786987e-02 -1.202846542000770569e-01 4.061142802238464355e-01 1.602679044008255005e-01 1.060636565089225769e-01 -9.255120158195495605e-02 1.291479170322418213e-01 -1.410031616687774658e-01 -1.391052901744842529e-01
-4.095972776412963867e-01 1.205994412302970886e-01 -3.070924431085586548e-02 -1.510151624679565430e-01 1.324913352727890015e-01 1.593199372291564941e-01 1.203499510884284973e-01 -9.228519350290298462e-02 1.824627816677093506e-02 2.090176194906234741e-01 -6.037517786026000977e-01 -2.807952649891376495e-02 2.379011511802673340e-01 -7.518500834703445435e-02 1.178400218486785889e-01 -1.172091718763113022e-02 -2.016133368015289307e-01 4.190375283360481262e-02 1.060962453484535217e-01 2.535839565098285675e-03 9.141645580530166626e-02 3.800871595740318298e-02 -3.147924244403839111e-01 3.477891907095909119e-02 -1.927936798892915249e-03 2.520005106925964355e-01 -1.254373416304588318e-02 4.334448650479316711e-02 -4.660786129534244537e-03 8.174603432416915894e-02 -7.773163169622421265e-02 1.837895996868610382e-02
-2.441627234220504761e-01 1.058274433016777039e-01 1.144519820809364319e-01 1.305104643106460571e-01 -2.683906853199005127e-01 1.604256480932235718e-01 4.759737551212310791e-01 -1.595535278320312500e-01 -2.548895478248596191e-01 -5.972162261605262756e-02 -2.569287121295928955e-01 6.691048294305801392e-02 -3.012540340423583984e-01 1.339582502841949463e-01 -6.382695585489273071e-02 6.434185896068811417e-03 8.039551973342895508e-02 8.482293784618377686e-02 -3.333992511034011841e-02 6.750603765249252319e-02 -3.967802226543426514e-02 1.663415320217609406e-02 1.560898125171661377e-01 2.654727995395660400e-01 1.249294131994247437e-01 1.107834130525588989e-01 4.064732044935226440e-02 -3.173055052757263184e-01 -6.117266044020652771e-02 -1.086894720792770386e-01 -9.122880548238754272e-02 -1.653008759021759033e-01
-3.626880645751953125e-01 -5.075675994157791138e-02 1.284769177436828613e-01 -1.526590436697006226e-02 -8.045676350593566895e-02 1.442746818065643311e-01 -3.001613914966583252e-01 7.447287440299987793e-02 4.198320209980010986e-02 -3.267289102077484131e-01 4.523001983761787415e-02 -6.950367987155914307e-02 -1.241880208253860474e-01 6.069019064307212830e-02 -1.341415047645568848e-01 -1.202855911105871201e-02 2.128864526748657227e-01 -1.336696743965148926e-01 1.482699513435363770e-01 3.979341983795166016e-01 -1.565360114909708500e-03 2.838624119758605957e-01 -7.262948900461196899e-02 6.177948787808418274e-02 -1.542982179671525955e-03 7.760088145732879639e-02 -1.221572160720825195e-01 -3.648283779621124268e-01 -2.227893471717834473e-01 6.915279477834701538e-02 -3.838215954601764679e-03 -1.786068677902221680e-01
-5.307773351669311523e-01 -4.366361349821090698e-02 1.535857096314430237e-02 -2.267352119088172913e-02 -3.126247525215148926e-01 1.052243113517761230e-01 2.064521312713623047e-01 -1.479560881853103638e-01 8.542525768280029297e-02 -2.640339732170104980e-01 -1.734831035137176514e-01 9.218455106019973755e-02 4.279592633247375488e-02 1.201191321015357971e-01 -2.392712235450744629e-01 -2.044689953327178955e-01 1.817875802516937256e-01 1.458454970270395279e-02 -1.386818140745162964e-01 1.631839573383331299e-02 -8.913540095090866089e-02 2.256126701831817627e-01 -4.362796247005462646e-02 9.134652465581893921e-02 6.524663418531417847e-02 1.014697253704071045e-01 -3.262042999267578125e-02 -2.005347162485122681e-01 1.449680235236883163e-02 1.150215715169906616e-01 -3.401103913784027100e-01 -6.764546036720275879e-02
-4.023749232292175293e-01 1.697260737419128418e-01 -2.398643270134925842e-02 6.332356482744216919e-02 3.471993282437324524e-02 2.229085415601730347e-01 7.453756034374237061e-02 -3.543195128440856934e-02 1.720752418041229248e-01 -3.827033191919326782e-02 -1.317978501319885254e-01 2.599577046930789948e-02 3.044158518314361572e-01 3.414636552333831787e-01 -2.049880176782608032e-01 -3.133985027670860291e-02 2.989961765706539154e-02 -5.283991992473602295e-02 1.691559404134750366e-01 2.530499920248985291e-02 -6.980651617050170898e-02 3.411185368895530701e-02 7.553665339946746826e-02 5.823167040944099426e-02 2.078444063663482666e-01 -2.002181261777877808e-01 3.303015232086181641e-02 -4.560195803642272949e-01 -2.927453219890594482e-01 -8.476491272449493408e-02 9.443870186805725098e-02 -5.830498784780502319e-02
[truncated: 3,272,903 more chars]
