# Supplementary material for: The Language of Innovation
Source: PLoS One. 2020 Apr 30;15(4):e0230107. doi: 10.1371/journal.pone.0230107 (PMC7194493; doi:10.1371/journal.pone.0230107)
Supplement: S26 File — (GZ) [file pone.0230107.s026.tar.gz › 2004-2008/V2Run_14_VS_4500_embeddings2004-2008ED32.txt]

-2.200409024953842163e-01 -1.180006712675094604e-01 -1.215557903051376343e-01 1.555311679840087891e-01 -1.560724973678588867e-01 2.424580901861190796e-01 1.480560600757598877e-01 -2.467876859009265900e-02 -1.590870320796966553e-01 -1.897529363632202148e-01 -1.130838543176651001e-01 3.088071346282958984e-01 1.979454010725021362e-01 -1.367425471544265747e-01 -4.152755141258239746e-01 -3.551520034670829773e-02 2.047013118863105774e-02 -9.311132133007049561e-02 -9.994331747293472290e-02 7.177180796861648560e-02 -3.514579832553863525e-01 2.545516937971115112e-02 -3.548407927155494690e-02 2.238262630999088287e-02 5.803649127483367920e-02 -1.147043257951736450e-01 3.547834232449531555e-02 -1.339555084705352783e-01 -7.654169946908950806e-02 -4.076546132564544678e-01 -1.367340683937072754e-01 1.238247826695442200e-01
-1.983058303594589233e-01 -4.799759760499000549e-02 -1.644006371498107910e-01 5.993115156888961792e-02 1.134584378451108932e-02 2.242998182773590088e-01 -5.398846790194511414e-02 3.750158250331878662e-01 2.475852966308593750e-01 -6.264612078666687012e-03 -1.031213849782943726e-01 3.050501942634582520e-01 2.622093856334686279e-01 -2.956410646438598633e-01 -4.791210405528545380e-03 -2.234026342630386353e-01 1.279937922954559326e-01 -1.173867136240005493e-01 1.373568624258041382e-01 -1.468254476785659790e-01 6.591848563402891159e-03 3.169121146202087402e-01 7.849160581827163696e-02 2.397228628396987915e-01 -1.599279195070266724e-01 1.668207049369812012e-01 2.556126564741134644e-03 -1.877322942018508911e-01 1.629439294338226318e-01 -1.000590547919273376e-01 -3.242126107215881348e-02 -4.102987423539161682e-02
-2.076824754476547241e-01 2.682684063911437988e-01 -5.730576440691947937e-02 1.503443866968154907e-01 -5.594997201114892960e-03 4.336839169263839722e-02 -1.628569960594177246e-01 9.224338829517364502e-02 -3.343945443630218506e-01 -3.828522264957427979e-01 8.459548652172088623e-02 1.502734422683715820e-01 1.554595977067947388e-01 1.744557358324527740e-02 -4.273195564746856689e-01 -1.985952258110046387e-02 3.323248401284217834e-02 -1.904506683349609375e-01 -1.039782911539077759e-01 -1.152528971433639526e-01 -3.174020349979400635e-02 1.983603239059448242e-01 -2.074256539344787598e-01 3.570129871368408203e-01 -1.329271197319030762e-01 1.050165221095085144e-01 -4.065217822790145874e-02 1.135465279221534729e-01 7.763881981372833252e-02 3.671366348862648010e-02 -8.197044953703880310e-03 -5.892261117696762085e-02
-3.347602784633636475e-01 -1.960568726062774658e-01 -1.392370611429214478e-01 6.349970400333404541e-02 8.627529442310333252e-02 1.439909636974334717e-01 -1.131052896380424500e-01 1.564407646656036377e-01 -9.686489403247833252e-02 -4.468841943889856339e-03 -5.158270895481109619e-02 9.251055307686328888e-03 3.157613575458526611e-01 -1.000700443983078003e-01 -2.881576120853424072e-01 1.263116449117660522e-01 1.406596601009368896e-01 -1.006795987486839294e-01 4.776975512504577637e-02 -3.234547674655914307e-01 -1.764551848173141479e-01 7.718726992607116699e-02 6.963314861059188843e-02 2.589608430862426758e-01 -2.504181303083896637e-02 -7.630696147680282593e-02 -2.429479211568832397e-01 -7.843211293220520020e-03 2.448981553316116333e-01 -3.020805716514587402e-01 2.330572605133056641e-01 1.512225270271301270e-01
-2.809883058071136475e-01 -2.291920408606529236e-02 -7.547219097614288330e-02 -4.644674807786941528e-02 9.590315073728561401e-02 3.964830338954925537e-01 1.571646034717559814e-01 1.209613159298896790e-01 -6.160804070532321930e-03 -1.841548532247543335e-01 7.642713189125061035e-02 1.963051110506057739e-01 1.908103674650192261e-01 1.507795155048370361e-01 -2.127974480390548706e-01 2.352343499660491943e-02 1.331222504377365112e-01 -3.993358016014099121e-01 5.881258100271224976e-02 3.546897321939468384e-02 -2.363975346088409424e-01 1.722760684788227081e-02 3.604364022612571716e-02 2.420530766248703003e-01 1.576453745365142822e-01 -5.410559102892875671e-02 4.515085369348526001e-02 -3.260567486286163330e-01 -1.259404886513948441e-02 -1.776527464389801025e-01 1.594699919223785400e-01 1.799265593290328979e-01
-3.737616240978240967e-01 -3.452616184949874878e-02 -5.758439004421234131e-02 1.390881538391113281e-01 1.924090534448623657e-01 1.853647083044052124e-01 6.019033491611480713e-03 3.162482753396034241e-02 -1.385291367769241333e-01 -2.002352476119995117e-01 2.102269791066646576e-02 1.259476095438003540e-01 1.855409741401672363e-01 -8.442659676074981689e-02 -1.364121288061141968e-01 -2.657830715179443359e-02 3.669250011444091797e-01 -3.023541867733001709e-01 3.724384680390357971e-02 -4.064230713993310928e-03 -4.296834468841552734e-01 -3.335607051849365234e-02 1.715939640998840332e-01 8.946645259857177734e-02 1.468421816825866699e-01 -1.325923502445220947e-01 1.532742977142333984e-01 1.300117671489715576e-01 5.773513019084930420e-02 -1.647727489471435547e-01 1.649590283632278442e-01 -1.992354393005371094e-01
-3.669112026691436768e-01 -7.139668613672256470e-02 1.178104337304830551e-02 -1.531696412712335587e-02 -2.962896972894668579e-02 1.682474315166473389e-01 -1.896876841783523560e-02 1.894619613885879517e-01 -1.501002013683319092e-01 1.890443637967109680e-02 2.976785600185394287e-02 2.158921658992767334e-01 3.880460262298583984e-01 1.243422506377100945e-03 -2.599122822284698486e-01 -1.896027475595474243e-01 3.622783124446868896e-01 -8.632627874612808228e-02 2.139325588941574097e-01 -2.268956452608108521e-01 -1.961363703012466431e-01 1.604211181402206421e-01 2.599038481712341309e-01 4.958443716168403625e-02 1.613198667764663696e-01 -8.336944133043289185e-02 6.968583911657333374e-02 -4.257937148213386536e-02 9.246084094047546387e-02 -3.903822507709264755e-03 4.966248571872711182e-02 2.217264026403427124e-01
-3.427745997905731201e-01 -1.885445713996887207e-01 -1.213703751564025879e-01 1.475891768932342529e-01 -1.197552978992462158e-01 3.861435055732727051e-01 -5.011155083775520325e-02 3.089225292205810547e-02 -3.327350318431854248e-02 9.572357684373855591e-02 -4.387684166431427002e-01 1.233759596943855286e-01 8.250927180051803589e-02 -2.807590179145336151e-02 -2.846686244010925293e-01 -1.433594226837158203e-01 3.019370734691619873e-01 -1.966423690319061279e-01 -7.500059157609939575e-02 7.630072534084320068e-03 -4.955232143402099609e-02 6.985206902027130127e-02 9.715758264064788818e-02 6.161921843886375427e-02 -1.600723713636398315e-01 2.307462841272354126e-01 -1.870694607496261597e-01 -4.611786082386970520e-02 -7.925124466419219971e-02 -7.116894423961639404e-02 1.301640421152114868e-01 1.263712495565414429e-01
-3.957254886627197266e-01 -1.354705840349197388e-01 -1.010907217860221863e-01 2.179181724786758423e-01 9.838408976793289185e-02 1.378556042909622192e-01 1.132405921816825867e-01 -9.617437422275543213e-02 -8.741929382085800171e-02 -2.502162158489227295e-01 1.267581153661012650e-02 -9.435890614986419678e-02 4.565643072128295898e-01 -7.822481542825698853e-02 -2.336511015892028809e-01 -1.266186386346817017e-01 1.818022578954696655e-01 -2.636923789978027344e-01 1.242343261837959290e-01 -1.660326570272445679e-01 -1.198009848594665527e-01 4.333517327904701233e-02 8.656887710094451904e-02 1.036125496029853821e-01 -7.203980535268783569e-02 -1.824924796819686890e-01 -2.412386685609817505e-01 -1.493568420410156250e-01 1.952659338712692261e-02 1.302780956029891968e-02 2.290664464235305786e-01 3.023925237357616425e-03
-2.667115330696105957e-01 -8.308804780244827271e-02 -2.215936183929443359e-01 -1.905732601881027222e-01 -4.826471209526062012e-02 3.676528036594390869e-01 5.836510658264160156e-02 1.118674278259277344e-01 -1.091457530856132507e-01 -1.557750701904296875e-01 -1.771903336048126221e-01 -3.798743337392807007e-02 1.396589726209640503e-01 -2.852287590503692627e-01 -2.282357364892959595e-01 -3.184858262538909912e-01 2.049027979373931885e-01 -4.154817387461662292e-02 -5.605696514248847961e-02 -7.262188196182250977e-02 -1.466051042079925537e-01 1.458588838577270508e-01 -1.439184509217739105e-02 1.828148812055587769e-01 -4.841516911983489990e-02 -1.192224770784378052e-01 -1.917030215263366699e-01 -8.305991068482398987e-03 2.261039763689041138e-01 -9.467375278472900391e-02 -2.987024188041687012e-01 1.688407361507415771e-01
-3.684258759021759033e-01 6.406873464584350586e-02 -4.127590358257293701e-02 1.020233035087585449e-01 2.028982341289520264e-01 1.546507477760314941e-01 2.118919417262077332e-02 -3.543033078312873840e-02 -3.684920817613601685e-02 -1.020452231168746948e-01 -4.793197847902774811e-03 2.174326926469802856e-01 1.956135928630828857e-01 -3.308983743190765381e-01 -3.189250230789184570e-01 2.505517005920410156e-01 6.852673739194869995e-02 -1.118955537676811218e-01 -2.363046407699584961e-01 4.669997096061706543e-02 -2.565095759928226471e-02 8.600574731826782227e-02 -1.611673384904861450e-01 4.053308963775634766e-01 1.463588476181030273e-01 1.222783625125885010e-01 1.089974418282508850e-01 8.892549574375152588e-02 -6.384178996086120605e-02 8.388066664338111877e-03 -2.450141459703445435e-01 1.266415268182754517e-01
-4.697716236114501953e-01 6.813486572355031967e-03 -1.863978952169418335e-01 2.441920042037963867e-01 -1.108738780021667480e-01 3.659582138061523438e-01 -7.792992889881134033e-02 -4.538232088088989258e-02 -1.431914269924163818e-01 1.239808872342109680e-01 6.534929573535919189e-02 1.261767148971557617e-01 2.932881116867065430e-01 -1.906564086675643921e-02 -2.510368525981903076e-01 3.996695578098297119e-02 3.215707838535308838e-01 -2.382409572601318359e-01 -6.149224936962127686e-03 -5.487199500203132629e-02 -1.793960481882095337e-01 1.698645204305648804e-01 5.937378481030464172e-02 4.968118295073509216e-02 6.240167468786239624e-02 -1.910963207483291626e-01 1.479971259832382202e-01 -3.200247418135404587e-03 -4.047297313809394836e-02 -5.215781554579734802e-02 1.433376222848892212e-01 -7.748405635356903076e-02
-4.842317998409271240e-01 -6.978561729192733765e-02 -9.232204407453536987e-02 2.884839475154876709e-01 4.539372026920318604e-02 3.710435628890991211e-01 6.538947671651840210e-02 5.425622314214706421e-02 8.165178447961807251e-02 -1.633784025907516479e-01 1.949506700038909912e-01 8.602570742368698120e-02 2.538013160228729248e-01 -1.685885526239871979e-02 -1.985348016023635864e-02 -1.692603155970573425e-02 3.979954719543457031e-01 -6.143343448638916016e-02 -1.360851228237152100e-01 -3.181145712733268738e-02 -1.944407522678375244e-01 -3.670961782336235046e-02 -8.623078465461730957e-02 9.007809311151504517e-02 -6.778323650360107422e-02 -7.236525416374206543e-02 -5.461547523736953735e-02 1.625759303569793701e-01 1.402370482683181763e-01 -2.569912374019622803e-01 8.212678879499435425e-02 9.845367819070816040e-02
-2.546932399272918701e-01 -3.366623073816299438e-02 -9.077453613281250000e-02 7.859572768211364746e-02 2.330185286700725555e-02 1.927592903375625610e-01 -5.255144461989402771e-02 1.044362783432006836e-01 2.898992504924535751e-03 -6.189912185072898865e-02 2.523295879364013672e-01 3.777724504470825195e-02 3.854636549949645996e-01 -1.219520792365074158e-01 -3.393172919750213623e-01 -1.286696046590805054e-01 3.706840276718139648e-01 -3.134937584400177002e-01 4.622028768062591553e-02 -1.476408690214157104e-01 -7.666894793510437012e-02 1.455224901437759399e-01 1.181312352418899536e-01 2.011937499046325684e-01 2.260628342628479004e-01 7.794509828090667725e-02 1.352424472570419312e-01 -3.875153511762619019e-02 -1.179358810186386108e-01 -1.544753462076187134e-01 2.076760232448577881e-01 7.175166904926300049e-02
-2.830862104892730713e-01 1.800720542669296265e-01 -2.822628319263458252e-01 2.422025054693222046e-01 -5.730026587843894958e-02 8.783622086048126221e-02 -1.115442514419555664e-01 -8.894138783216476440e-02 -2.798092365264892578e-01 -2.760011553764343262e-01 -1.182256639003753662e-01 2.791620492935180664e-01 -3.048425354063510895e-02 -2.365445047616958618e-01 -4.430273473262786865e-01 8.457379043102264404e-02 1.188813298940658569e-01 -1.154902428388595581e-01 4.408608074299991131e-04 1.081417575478553772e-01 6.454889476299285889e-02 -8.710159920156002045e-03 -1.144770160317420959e-01 1.190241202712059021e-01 -1.235904544591903687e-01 1.389264464378356934e-01 2.746101282536983490e-02 2.490229159593582153e-01 1.587842702865600586e-01 -9.950444102287292480e-02 8.179272711277008057e-02 3.519220277667045593e-02
-2.319924831390380859e-01 1.447788327932357788e-01 2.060401253402233124e-02 -5.462951585650444031e-02 1.764770597219467163e-01 4.554886519908905029e-01 -1.580231785774230957e-01 3.953520655632019043e-01 5.913438647985458374e-02 -2.139488756656646729e-01 -2.306953668594360352e-01 -1.140202023088932037e-02 5.108213424682617188e-02 -9.824065864086151123e-02 -1.631250679492950439e-01 -7.998664677143096924e-02 1.018660217523574829e-01 -1.395879834890365601e-01 -1.299964636564254761e-01 -1.948036253452301025e-02 -3.423652648925781250e-01 -5.012740194797515869e-02 1.855134963989257812e-02 3.274783119559288025e-02 -1.119140982627868652e-01 5.354910716414451599e-02 -3.398697078227996826e-02 -2.682478129863739014e-01 2.269509732723236084e-01 -2.063927799463272095e-01 2.340978011488914490e-03 -5.597870424389839172e-02
-4.851199388504028320e-01 -2.084971964359283447e-01 -7.810799777507781982e-02 1.489733308553695679e-01 3.400943055748939514e-02 7.301938720047473907e-03 4.120462387800216675e-02 2.676052451133728027e-01 -1.829239279031753540e-01 -3.853518050163984299e-03 8.417419344186782837e-02 3.186765825375914574e-04 3.517662882804870605e-01 -9.189758449792861938e-02 -2.189147770404815674e-01 1.938203126192092896e-01 2.899220287799835205e-01 -3.108977377414703369e-01 1.196280419826507568e-01 -1.026139855384826660e-01 -2.064428627490997314e-01 9.847346693277359009e-02 1.540688574314117432e-01 -1.835084147751331329e-02 -6.936347484588623047e-02 1.733587533235549927e-01 4.218184947967529297e-02 -4.901891946792602539e-02 1.512732058763504028e-01 6.540772318840026855e-02 -9.823453426361083984e-02 4.833790659904479980e-02
-3.938839733600616455e-01 -2.031694352626800537e-01 4.596741124987602234e-02 -1.223274096846580505e-01 -3.637278825044631958e-02 3.543254733085632324e-01 -1.594004333019256592e-01 1.922686845064163208e-01 3.843471780419349670e-02 -2.669632732868194580e-01 1.367938518524169922e-01 1.160541996359825134e-01 1.433057989925146103e-02 -2.849454879760742188e-01 -2.005421370267868042e-01 -6.877104938030242920e-02 2.159367799758911133e-01 1.549313589930534363e-02 -2.860078029334545135e-02 -4.384972900152206421e-02 -2.097565829753875732e-01 -6.864320486783981323e-02 -4.397150874137878418e-02 3.207736909389495850e-01 -1.385143101215362549e-01 8.801034837961196899e-02 -2.055594176054000854e-01 -4.247762262821197510e-02 2.261955440044403076e-01 -1.029628291726112366e-01 -1.601162254810333252e-01 6.662762910127639771e-02
-1.090422049164772034e-01 1.771824061870574951e-01 -2.111435681581497192e-01 3.639165684580802917e-02 1.165073066949844360e-01 5.063689313828945160e-03 -1.373806744813919067e-01 -2.298109419643878937e-02 -1.707703173160552979e-01 -2.896064519882202148e-01 1.755337603390216827e-02 2.992307543754577637e-01 2.339089363813400269e-01 -1.393980928696691990e-03 -3.123696446418762207e-01 1.709150671958923340e-01 -3.226059302687644958e-02 1.067173946648836136e-02 1.724600419402122498e-02 -6.385479122400283813e-02 1.162303537130355835e-01 3.229638934135437012e-01 -8.983086049556732178e-02 1.483511030673980713e-01 -2.397635877132415771e-01 3.703784644603729248e-01 8.910039812326431274e-02 1.793651282787322998e-01 8.908511698246002197e-02 -2.041078954935073853e-01 7.479182630777359009e-02 -2.236864119768142700e-01
-3.766128718852996826e-01 2.217177748680114746e-01 -7.786151021718978882e-02 2.038167417049407959e-01 1.323474198579788208e-01 3.387864828109741211e-01 1.498413830995559692e-01 -9.976221621036529541e-02 -1.914516389369964600e-01 1.140812318772077560e-02 1.521109640598297119e-01 -3.360888920724391937e-03 2.970664501190185547e-01 -7.415305823087692261e-02 -1.012633219361305237e-01 -1.343619823455810547e-01 2.894335687160491943e-01 -3.771875426173210144e-02 -2.366631329059600830e-01 -2.033712528645992279e-02 -2.319252341985702515e-01 1.043882071971893311e-01 1.038095057010650635e-01 1.439641118049621582e-01 6.329756975173950195e-02 -1.334415525197982788e-01 -9.428896754980087280e-02 5.982847139239311218e-02 2.203754484653472900e-01 -1.688440293073654175e-01 2.514822185039520264e-01 4.806032776832580566e-02
-1.392724663019180298e-01 1.758886426687240601e-01 -2.083982080221176147e-01 1.281287074089050293e-01 6.281324476003646851e-02 1.313086450099945068e-01 3.862360492348670959e-02 1.360136121511459351e-01 -5.081772059202194214e-02 -1.672004759311676025e-01 -1.723800301551818848e-01 1.930561512708663940e-01 2.561222612857818604e-01 -1.235364153981208801e-01 -3.247819840908050537e-01 1.509184688329696655e-01 1.340331584215164185e-01 -2.968336939811706543e-01 -2.749540507793426514e-01 -1.163939088582992554e-01 -1.613890007138252258e-02 5.587608367204666138e-02 1.213681027293205261e-01 3.684570789337158203e-01 -1.805022209882736206e-01 1.743403673171997070e-01 3.318201005458831787e-01 1.039246283471584320e-02 -8.526173979043960571e-02 -1.038145571947097778e-01 -4.024142026901245117e-02 -6.836026441305875778e-03
-3.308907449245452881e-01 -6.350418180227279663e-02 1.194931492209434509e-01 3.534476459026336670e-01 1.712491363286972046e-02 1.499677896499633789e-01 -2.555263340473175049e-01 1.164210587739944458e-01 -2.701059281826019287e-01 -4.140693694353103638e-02 5.092018470168113708e-02 9.782028384506702423e-03 2.900907099246978760e-01 -9.268806874752044678e-02 -2.046492695808410645e-01 -5.194726213812828064e-02 3.356580734252929688e-01 -8.750729262828826904e-02 5.258956179022789001e-02 -9.184259921312332153e-02 -2.318472117185592651e-01 -2.343033999204635620e-02 -9.380555897951126099e-02 -7.356466352939605713e-02 1.010754778981208801e-01 3.923687711358070374e-02 -9.777989238500595093e-02 -2.716927416622638702e-02 8.320528268814086914e-02 -2.930562496185302734e-01 3.262254893779754639e-01 9.817676246166229248e-02
-2.225564420223236084e-01 -1.352215409278869629e-01 -2.049430310726165771e-01 -2.456042543053627014e-02 3.589563444256782532e-02 4.239199459552764893e-01 -6.098018214106559753e-02 3.862832114100456238e-02 -1.912009119987487793e-01 -5.852556601166725159e-02 1.860997229814529419e-01 2.365681109949946404e-03 3.568817973136901855e-01 5.576089397072792053e-02 -9.410825371742248535e-02 -1.171321943402290344e-01 3.522666990756988525e-01 -2.385286390781402588e-01 2.842291258275508881e-02 -6.853183358907699585e-02 -2.946071028709411621e-01 2.437486946582794189e-01 8.330260217189788818e-02 7.241292297840118408e-02 -6.230261921882629395e-02 -2.219530194997787476e-02 1.847903132438659668e-01 -1.384593695402145386e-01 1.828697137534618378e-02 -2.280136644840240479e-01 1.229176595807075500e-01 7.544371485710144043e-02
-1.790140271186828613e-01 6.219731271266937256e-02 -1.325616091489791870e-01 2.552598416805267334e-01 1.518758386373519897e-01 -1.743390969932079315e-02 -2.246127650141716003e-02 3.488311544060707092e-02 7.834240794181823730e-02 -1.094171702861785889e-01 -1.025769934058189392e-01 4.240118861198425293e-01 1.693960726261138916e-01 -2.434049248695373535e-01 -2.792118787765502930e-01 2.224013507366180420e-01 9.808074682950973511e-02 -3.206905126571655273e-01 -3.256125748157501221e-02 -1.598943918943405151e-01 -1.428795903921127319e-01 1.015800982713699341e-01 -1.118944957852363586e-02 4.069603383541107178e-01 -8.948756754398345947e-02 -3.157489001750946045e-03 1.912402063608169556e-01 -1.824832893908023834e-02 1.669748574495315552e-01 -1.315711736679077148e-01 2.388388384133577347e-03 8.245353400707244873e-02
-1.732311993837356567e-01 7.587910164147615433e-03 -5.359972640872001648e-02 1.067722886800765991e-01 1.157622262835502625e-01 5.731682851910591125e-02 1.474655121564865112e-01 1.926131695508956909e-01 -4.148656129837036133e-01 -5.437675490975379944e-02 1.311568170785903931e-02 1.474884152412414551e-01 4.885400533676147461e-01 -7.833185791969299316e-02 -1.630546152591705322e-01 7.526541501283645630e-02 2.249146103858947754e-01 -2.072109133005142212e-01 -2.413397654891014099e-02 1.680210083723068237e-01 -2.353378087282180786e-01 1.081141382455825806e-01 -4.515915736556053162e-02 8.664191514253616333e-02 3.536793589591979980e-01 -1.095474660396575928e-01 3.360288217663764954e-02 -3.284774348139762878e-02 -1.611651927232742310e-01 -9.143298119306564331e-02 1.773511469364166260e-01 4.509332776069641113e-02
-2.542038559913635254e-01 -1.536444276571273804e-01 -1.321188807487487793e-01 3.236924111843109131e-02 -1.145016029477119446e-02 3.073303401470184326e-01 3.938819095492362976e-02 1.967758238315582275e-01 -2.009439021348953247e-01 -9.618970006704330444e-02 7.725012302398681641e-02 9.043098241090774536e-02 2.391915172338485718e-01 -6.541523337364196777e-02 -3.326810002326965332e-01 -8.538780361413955688e-02 4.021034836769104004e-01 -2.149963080883026123e-01 2.237009257078170776e-01 2.175691537559032440e-02 -2.097900807857513428e-01 -1.332980766892433167e-02 2.317398553714156151e-03 1.522705107927322388e-01 1.121931076049804688e-01 -1.102455109357833862e-01 1.874108463525772095e-01 -2.283175885677337646e-01 2.528802305459976196e-02 -1.498811244964599609e-01 2.301917970180511475e-01 -3.587699681520462036e-02
-1.685939729213714600e-03 8.910809457302093506e-02 -1.106776520609855652e-01 4.433884471654891968e-02 2.094367146492004395e-01 -1.244351118803024292e-01 -4.633013159036636353e-02 3.067027628421783447e-01 -1.363798081874847412e-01 -2.751438021659851074e-01 1.590601168572902679e-02 3.617212176322937012e-01 1.479429304599761963e-01 -1.092288792133331299e-01 -5.584800243377685547e-01 5.183658003807067871e-02 6.191409379243850708e-02 -1.050465553998947144e-01 -1.349460333585739136e-01 -9.757733345031738281e-02 1.544582657516002655e-02 -8.295331895351409912e-02 2.789592370390892029e-02 -1.534148305654525757e-01 -1.691893488168716431e-01 2.241355627775192261e-01 1.823003590106964111e-01 3.355180099606513977e-02 -1.998552866280078888e-02 -1.225533485412597656e-01 2.114430814981460571e-01 -3.308872878551483154e-02
-3.219996094703674316e-01 -1.022334843873977661e-01 -1.011635586619377136e-01 -4.870242625474929810e-02 7.010357826948165894e-02 1.341738700866699219e-01 -3.531168103218078613e-01 1.577321253716945648e-02 7.620810717344284058e-02 -9.589217603206634521e-02 -4.831716045737266541e-02 4.156980663537979126e-02 3.042035400867462158e-01 3.203693032264709473e-02 -1.175694465637207031e-01 3.552165627479553223e-02 5.228320360183715820e-01 -3.538731113076210022e-02 6.871113181114196777e-02 1.019463967531919479e-02 -2.230656296014785767e-01 1.880327314138412476e-01 -9.267288446426391602e-02 1.889933831989765167e-02 2.556566335260868073e-02 -1.607812047004699707e-01 -8.843561261892318726e-02 -1.257575005292892456e-01 -8.192238211631774902e-02 -3.075025975704193115e-01 1.725211292505264282e-01 2.074169218540191650e-01
-2.224650681018829346e-01 -2.093981392681598663e-02 -3.276280164718627930e-01 -2.552099525928497314e-01 1.211185753345489502e-01 2.730861902236938477e-01 -4.636944085359573364e-02 6.264867633581161499e-02 -1.129987239837646484e-01 -5.931254848837852478e-02 -5.240182578563690186e-02 1.958595961332321167e-01 2.898999750614166260e-01 -1.031510159373283386e-01 -1.558279693126678467e-01 -7.474721223115921021e-02 3.557422161102294922e-01 -2.637199163436889648e-01 1.367894709110260010e-01 -9.160583466291427612e-02 -1.123425960540771484e-01 -2.083716392517089844e-01 1.629999577999114990e-01 8.634704351425170898e-02 -9.797856211662292480e-03 2.262516468763351440e-01 -2.428606301546096802e-01 6.622547656297683716e-02 1.274452805519104004e-01 -4.053520411252975464e-02 -6.314612179994583130e-02 2.248082607984542847e-01
-6.752330064773559570e-02 7.954486645758152008e-03 -6.917490065097808838e-02 2.109600454568862915e-01 -5.001637712121009827e-02 1.513553708791732788e-01 1.110520958900451660e-01 3.593656420707702637e-02 -3.407794535160064697e-01 -1.795739531517028809e-01 -1.192213222384452820e-01 2.264887541532516479e-01 1.155035048723220825e-01 -9.681364893913269043e-02 -4.366705417633056641e-01 1.708198934793472290e-01 1.658146828413009644e-01 -2.227808833122253418e-01 -1.396479457616806030e-01 1.024652197957038879e-01 -9.481351822614669800e-02 2.693038284778594971e-01 -1.367853283882141113e-01 3.742359876632690430e-01 -2.112794220447540283e-01 6.490640342235565186e-02 8.709128201007843018e-02 7.031740993261337280e-02 5.208145081996917725e-02 -8.645331114530563354e-02 8.888661861419677734e-02 -1.540097743272781372e-01
-1.173099875450134277e-01 8.507636189460754395e-02 -7.044406235218048096e-02 3.822825103998184204e-02 3.105573542416095734e-02 1.295608282089233398e-01 -1.506603322923183441e-02 -2.183452248573303223e-02 -2.698276638984680176e-01 -1.988163888454437256e-01 -4.152384027838706970e-02 2.919000387191772461e-01 5.596218258142471313e-02 -6.522988551296293736e-04 -5.175201296806335449e-01 1.909086555242538452e-01 1.510054469108581543e-01 -2.906722128391265869e-01 2.534025348722934723e-02 -1.369903832674026489e-01 -2.588252425193786621e-01 1.521040946245193481e-01 -1.189695447683334351e-01 3.075932860374450684e-01 -8.190262317657470703e-02 1.637472361326217651e-01 1.348249763250350952e-01 1.320036053657531738e-01 1.142148002982139587e-01 -1.203088387846946716e-01 -1.585289686918258667e-01 -9.091558866202831268e-03
-1.118659600615501404e-01 1.699563413858413696e-01 -1.666849711909890175e-03 2.099651694297790527e-01 8.294171094894409180e-02 2.267884910106658936e-01 -7.114986330270767212e-02 -6.505040079355239868e-02 -2.750611603260040283e-01 -2.376208752393722534e-01 1.960606500506401062e-02 1.587523519992828369e-01 6.028725951910018921e-02 -6.949653849005699158e-03 -5.742065310478210449e-01 9.190776944160461426e-02 7.981893420219421387e-02 -1.912921220064163208e-01 -9.797053784132003784e-02 -1.807178109884262085e-01 -3.458858653903007507e-02 2.064336240291595459e-01 -8.235598355531692505e-02 3.100688457489013672e-01 -9.278399497270584106e-02 5.158148705959320068e-02 6.040998920798301697e-02 8.445569872856140137e-02 2.435559332370758057e-01 -1.814550608396530151e-01 -3.179754316806793213e-02 -9.426948614418506622e-03
-2.297067940235137939e-01 -1.171625554561614990e-01 -1.053472459316253662e-01 1.811821162700653076e-01 2.908342480659484863e-01 1.577561944723129272e-01 -1.000416502356529236e-01 8.448218554258346558e-02 -9.004244208335876465e-02 -1.812833845615386963e-01 -2.299496829509735107e-01 1.525899022817611694e-01 2.351357415318489075e-02 -1.302585564553737640e-02 -3.506917655467987061e-01 -3.037230297923088074e-02 1.981440931558609009e-01 -1.520823389291763306e-01 1.948156654834747314e-01 -1.775863021612167358e-01 -2.146149575710296631e-01 -1.147681754082441330e-02 2.140736877918243408e-01 4.272845759987831116e-02 -1.487042456865310669e-01 1.852680593729019165e-01 -3.395127058029174805e-01 -2.272914052009582520e-01 1.495618224143981934e-01 1.838319897651672363e-01 -3.794609382748603821e-02 1.204537227749824524e-01
-2.749231755733489990e-01 -9.366872161626815796e-02 -1.160007193684577942e-01 -5.172677710652351379e-02 -7.659783214330673218e-02 3.638245463371276855e-01 1.300375908613204956e-01 1.188836321234703064e-01 -4.529891908168792725e-02 -2.085818201303482056e-01 1.909224539995193481e-01 3.802587743848562241e-03 2.302997112274169922e-01 1.905435323715209961e-02 -2.824661433696746826e-01 7.808764278888702393e-02 5.581391453742980957e-01 -1.433903574943542480e-01 1.241448968648910522e-01 -1.058987230062484741e-01 -8.301984518766403198e-02 2.137920409440994263e-01 -2.895387262105941772e-02 2.224574089050292969e-01 -6.010680273175239563e-02 -1.600250601768493652e-01 8.354820311069488525e-02 3.032222576439380646e-02 -2.162405848503112793e-02 -6.728142499923706055e-02 2.045078389346599579e-02 6.898094713687896729e-02
-4.969967305660247803e-01 -9.141467511653900146e-02 -2.494943886995315552e-01 -1.922463774681091309e-01 -1.287291198968887329e-01 3.094101324677467346e-02 1.567724905908107758e-02 6.503820419311523438e-02 1.371665894985198975e-01 -9.030317515134811401e-02 -2.159460783004760742e-01 3.228225186467170715e-02 2.079555243253707886e-01 -4.706727713346481323e-02 -3.126427829265594482e-01 -3.584468737244606018e-02 8.617909997701644897e-02 -6.070791557431221008e-02 -1.961499638855457306e-02 -1.457230746746063232e-01 -2.373690903186798096e-01 4.337596595287322998e-01 -2.959294058382511139e-02 -2.066373229026794434e-01 2.064085192978382111e-02 1.374830156564712524e-01 9.454947710037231445e-02 1.470750570297241211e-01 8.608627133071422577e-03 -3.215621039271354675e-02 -8.907306194305419922e-02 1.566933989524841309e-01
-9.719005227088928223e-02 -1.207334548234939575e-01 6.828334182500839233e-03 1.597125083208084106e-02 3.638933002948760986e-01 1.671459078788757324e-01 -3.962833806872367859e-02 9.043155610561370850e-02 -8.796450495719909668e-02 -4.805100709199905396e-02 -1.690581887960433960e-01 2.979323267936706543e-01 2.831810414791107178e-01 -1.922714263200759888e-01 -3.394753932952880859e-01 9.983271360397338867e-02 1.820137351751327515e-01 -4.015501439571380615e-01 -2.588551640510559082e-01 3.632766380906105042e-02 -3.432473167777061462e-02 1.146424002945423126e-02 -9.541931748390197754e-02 6.714754551649093628e-02 1.255156844854354858e-01 1.315963417291641235e-01 -5.485857650637626648e-02 -3.145751953125000000e-01 4.689086973667144775e-02 1.290696412324905396e-01 6.399731338024139404e-02 -1.406942401081323624e-02
-3.945696055889129639e-01 -2.165187746286392212e-01 -1.885963976383209229e-01 9.043913334608078003e-02 6.886128336191177368e-02 4.439347237348556519e-02 -8.617263287305831909e-02 -2.151810936629772186e-02 -3.353828191757202148e-02 -3.427970409393310547e-01 -1.144501101225614548e-02 2.448117136955261230e-01 3.042924404144287109e-01 -4.899033904075622559e-02 -1.341403573751449585e-01 9.757085889577865601e-02 1.249185651540756226e-01 -1.894782185554504395e-01 1.039555445313453674e-01 -3.218468278646469116e-02 -7.648959010839462280e-02 -2.090278081595897675e-02 -3.870096206665039062e-01 2.604301571846008301e-01 -2.043784363195300102e-03 -1.205738112330436707e-01 1.816231906414031982e-01 9.085502824746072292e-04 2.539942860603332520e-01 7.062341272830963135e-02 7.429023087024688721e-02 1.676073074340820312e-01
-1.865245550870895386e-01 1.154785156250000000e-01 9.207980707287788391e-03 1.725497990846633911e-01 2.375481426715850830e-01 1.448072791099548340e-01 6.700479239225387573e-02 3.259037475800141692e-05 -1.207584068179130554e-01 -9.374153614044189453e-02 -7.200983166694641113e-02 1.686253845691680908e-01 1.163804009556770325e-01 -2.817524075508117676e-01 -5.108501315116882324e-01 -1.108999401330947876e-01 -4.444065317511558533e-02 1.101871207356452942e-01 -9.932071715593338013e-02 3.134676441550254822e-02 -2.121128737926483154e-01 2.157631069421768188e-01 -1.759466826915740967e-01 6.917958380654454231e-04 -2.675003111362457275e-01 2.773554325103759766e-01 -4.182495549321174622e-02 2.810684442520141602e-01 9.542845934629440308e-02 2.051581814885139465e-02 -6.334471702575683594e-02 -1.634132415056228638e-01
-2.912673354148864746e-01 -7.987585663795471191e-02 -6.304181367158889771e-02 1.147504001855850220e-01 8.400720357894897461e-02 2.262602448463439941e-01 7.221350446343421936e-03 1.577861458063125610e-01 -8.044041693210601807e-02 -1.875929683446884155e-01 2.384179979562759399e-01 1.001993194222450256e-01 5.314278602600097656e-01 -2.785920351743698120e-02 -2.241251915693283081e-01 -5.829557776451110840e-02 2.272628806531429291e-02 -1.621660292148590088e-01 1.041065081954002380e-01 1.620456874370574951e-01 -2.958116829395294189e-01 2.109587341547012329e-01 -1.473541855812072754e-01 1.298977136611938477e-01 6.504280865192413330e-02 -1.722028553485870361e-01 1.967812478542327881e-01 -4.504496697336435318e-03 -1.099321097135543823e-01 -1.629120707511901855e-01 1.105670034885406494e-01 7.134973257780075073e-02
-3.391925394535064697e-01 -3.179452717304229736e-01 -1.267931759357452393e-01 2.015593498945236206e-01 1.992445886135101318e-01 2.490949481725692749e-01 2.774915993213653564e-01 9.135078638792037964e-02 -1.972631365060806274e-01 -1.162795946002006531e-01 -7.302863895893096924e-02 5.899270251393318176e-02 2.678131163120269775e-01 -2.224640101194381714e-01 -3.428418040275573730e-01 2.920007333159446716e-02 2.471307665109634399e-01 -1.720274090766906738e-01 1.455567963421344757e-02 -1.384979486465454102e-01 -1.602211594581604004e-02 -4.043859988451004028e-02 3.376359492540359497e-02 1.125305444002151489e-01 1.667104512453079224e-01 -1.287148147821426392e-02 8.265396952629089355e-02 -1.449449956417083740e-01 1.567527838051319122e-02 -1.082445830106735229e-01 2.433668076992034912e-02 2.123670876026153564e-01
-2.705010175704956055e-01 1.344195604324340820e-01 -9.930353844538331032e-04 -1.620873659849166870e-01 6.811183691024780273e-02 2.491731494665145874e-01 1.216021701693534851e-01 7.795423269271850586e-02 -2.284987457096576691e-02 1.082967594265937805e-01 -5.841444060206413269e-02 -1.183318533003330231e-02 9.539801627397537231e-02 -3.952102735638618469e-03 -4.583714902400970459e-01 1.120270639657974243e-01 1.596178114414215088e-01 -1.576354503631591797e-01 1.671667769551277161e-02 -4.866884648799896240e-02 -2.360210120677947998e-01 3.550736308097839355e-01 1.913779973983764648e-01 -1.528657376766204834e-01 -9.370714426040649414e-02 2.413886487483978271e-01 -2.209135517477989197e-02 -2.261522561311721802e-01 3.195741772651672363e-01 8.929502964019775391e-02 8.346850052475929260e-03 1.540086716413497925e-01
-2.898143529891967773e-01 -3.633233159780502319e-02 -1.087088957428932190e-01 1.937073916196823120e-01 2.033583372831344604e-01 3.707538545131683350e-01 1.492889970541000366e-01 2.260188758373260498e-01 -1.122357025742530823e-01 -5.017418786883354187e-02 2.698085904121398926e-01 -1.139743952080607414e-03 2.759948968887329102e-01 3.133659809827804565e-02 -2.616827785968780518e-01 -4.639096092432737350e-03 2.921354472637176514e-01 -1.372287869453430176e-01 -7.547833025455474854e-02 -5.956171825528144836e-02 -1.439061164855957031e-01 1.115121841430664062e-01 1.415965110063552856e-01 1.375684142112731934e-01 -1.114573776721954346e-01 -4.343490302562713623e-02 2.306757569313049316e-01 -2.311674952507019043e-01 -4.012914374470710754e-02 -7.069918513298034668e-02 2.569216191768646240e-01 -2.193989977240562439e-02
-2.180730402469635010e-01 8.340671658515930176e-02 -4.008646681904792786e-02 3.813371807336807251e-02 3.990548849105834961e-02 1.080003976821899414e-01 -3.345283493399620056e-02 -4.129297658801078796e-02 -3.174679875373840332e-01 -2.123528271913528442e-01 7.291647791862487793e-02 2.402797937393188477e-01 5.250686407089233398e-02 6.117640435695648193e-02 -5.724677443504333496e-01 7.853611558675765991e-02 1.014936715364456177e-01 -2.075165808200836182e-01 -1.056308895349502563e-01 -1.572439260780811310e-02 -9.426859766244888306e-02 1.460856646299362183e-01 -1.352122873067855835e-01 2.693294882774353027e-01 -1.988259106874465942e-01 1.909802407026290894e-01 1.215553507208824158e-01 1.450747847557067871e-01 8.639358729124069214e-02 -2.145670503377914429e-01 -1.212716400623321533e-01 1.057028770446777344e-01
-8.629772812128067017e-02 -9.199269115924835205e-02 -4.026160389184951782e-02 -1.065552830696105957e-01 5.752751231193542480e-02 3.871843218803405762e-01 1.805326640605926514e-01 5.956301838159561157e-02 -9.637858718633651733e-02 -4.842963442206382751e-02 -1.200496703386306763e-01 2.379899173974990845e-01 3.038507699966430664e-01 -1.542387455701828003e-01 -3.047235906124114990e-01 -8.848549798130989075e-03 1.677575111389160156e-01 -2.928428649902343750e-01 -3.756766393780708313e-02 1.181034184992313385e-02 -2.237053066492080688e-01 -1.703238300979137421e-02 -2.468030601739883423e-01 2.251309305429458618e-01 1.990196108818054199e-01 -2.630203068256378174e-01 2.307016551494598389e-01 -1.810724139213562012e-01 2.405967563390731812e-02 -8.104993402957916260e-02 7.348728924989700317e-02 -7.274228334426879883e-02
-1.015395000576972961e-01 1.987323760986328125e-01 -4.932493437081575394e-03 1.617376357316970825e-01 1.186409518122673035e-01 1.244518384337425232e-01 -2.955723553895950317e-02 -6.723643094301223755e-02 -4.346283674240112305e-01 -2.429239004850387573e-01 9.447643160820007324e-02 2.351976335048675537e-01 -4.326162859797477722e-03 1.805079355835914612e-02 -4.921295046806335449e-01 3.847601264715194702e-02 1.978704482316970825e-01 -2.451563775539398193e-01 -9.409605711698532104e-02 -9.812776744365692139e-02 -1.173297762870788574e-01 1.289043426513671875e-01 -1.809340119361877441e-01 1.393913924694061279e-01 -1.632637679576873779e-01 1.746134012937545776e-01 1.243002712726593018e-01 6.367183476686477661e-02 6.189342960715293884e-02 -2.239010035991668701e-01 -4.442716017365455627e-02 -2.565052360296249390e-03
-1.802300661802291870e-01 -1.082161664962768555e-01 -1.511841714382171631e-01 1.922820508480072021e-01 1.522069573402404785e-01 3.430581986904144287e-01 -5.615558847784996033e-02 1.472717672586441040e-01 -2.793296277523040771e-01 -1.223228499293327332e-01 7.168687134981155396e-02 3.264128565788269043e-01 3.349269628524780273e-01 1.025953963398933411e-01 -1.967922449111938477e-01 -1.238645333796739578e-02 1.940934062004089355e-01 -1.167496368288993835e-01 2.663304507732391357e-01 -1.431550085544586182e-01 -2.311471402645111084e-01 1.131774112582206726e-01 -1.230641975998878479e-01 1.398096680641174316e-01 4.098917916417121887e-02 -1.021956950426101685e-01 1.885575205087661743e-01 7.546215504407882690e-02 -1.523638665676116943e-01 -7.186508923768997192e-02 1.957278251647949219e-01 1.747396215796470642e-02
-1.310670524835586548e-01 5.140240490436553955e-02 -6.228562816977500916e-02 6.316555291414260864e-02 5.324551090598106384e-02 7.417508959770202637e-02 -1.190375611186027527e-01 -4.828317905776202679e-04 -3.019854724407196045e-01 -2.876802086830139160e-01 -6.054176762700080872e-02 1.942945271730422974e-01 5.695158988237380981e-02 -6.328601390123367310e-02 -5.527694225311279297e-01 1.373293399810791016e-01 1.293453723192214966e-01 -2.064277380704879761e-01 4.438038915395736694e-02 -3.846665099263191223e-02 -1.531021296977996826e-01 1.455160826444625854e-01 4.080806300044059753e-02 2.998872101306915283e-01 -1.566697806119918823e-01 1.368565410375595093e-01 1.949609220027923584e-01 1.491674184799194336e-01 1.485547721385955811e-01 -1.156985983252525330e-01 -2.334319055080413818e-01 -1.014117896556854248e-01
-2.811140120029449463e-01 5.283915996551513672e-02 -2.137107104063034058e-01 1.373347789049148560e-01 1.891671419143676758e-01 4.290015995502471924e-01 5.941797792911529541e-02 1.843460947275161743e-01 -2.018882036209106445e-01 -1.037830188870429993e-01 2.519799768924713135e-01 -5.311678722500801086e-02 3.037234246730804443e-01 -4.904398322105407715e-02 -2.389771342277526855e-01 8.170928061008453369e-02 2.517301738262176514e-01 -1.572255194187164307e-01 2.154801636934280396e-01 -1.512835025787353516e-01 -8.583290874958038330e-02 4.509751871228218079e-02 9.630963206291198730e-02 1.624993979930877686e-01 1.774900257587432861e-01 -9.637951152399182320e-04 1.632567197084426880e-01 -1.485748738050460815e-01 1.390723139047622681e-02 -1.600027084350585938e-01 -1.014701724052429199e-01 3.484507650136947632e-02
-1.435843110084533691e-01 -1.885159462690353394e-01 1.125102639198303223e-01 -2.960669994354248047e-02 -2.118523977696895599e-02 2.957367300987243652e-01 5.373846367001533508e-02 3.701091706752777100e-01 6.755670160055160522e-02 -3.344213068485260010e-01 -2.438191473484039307e-01 3.801179230213165283e-01 -1.079336926341056824e-02 -1.967051476240158081e-01 -3.463210165500640869e-01 5.064173787832260132e-02 1.671511232852935791e-01 -3.167029470205307007e-02 -1.457343250513076782e-01 -1.481750458478927612e-01 -2.832553684711456299e-01 9.150054305791854858e-02 -3.663221746683120728e-02 -2.855859696865081787e-02 5.475893989205360413e-02 1.441764086484909058e-01 -1.436384171247482300e-01 -6.896578520536422729e-02 -1.300063543021678925e-02 -1.356096100062131882e-02 9.712052531540393829e-03 9.143421053886413574e-02
-1.531503349542617798e-01 1.391457021236419678e-01 -1.366232037544250488e-01 -2.743895910680294037e-02 3.182283788919448853e-02 1.342462301254272461e-01 -4.368733242154121399e-02 6.156168878078460693e-03 -2.006763033568859100e-02 -2.694762945175170898e-01 -1.904804706573486328e-01 1.308899372816085815e-01 1.995894312858581543e-01 -1.043884754180908203e-01 -4.453641474246978760e-01 2.782087922096252441e-01 2.332400381565093994e-01 -3.384316563606262207e-01 -1.798585802316665649e-01 -2.882831171154975891e-02 -7.224922627210617065e-02 3.108180463314056396e-01 3.921591676771640778e-03 2.205451875925064087e-01 -1.201062351465225220e-01 -7.411035895347595215e-02 1.486862748861312866e-01 1.795869767665863037e-01 1.608472913503646851e-01 -4.149417206645011902e-02 2.874206565320491791e-02 -9.256924688816070557e-02
-2.201309204101562500e-01 -6.148220971226692200e-02 -6.022093817591667175e-02 -2.072275243699550629e-02 -1.049036607146263123e-01 3.120336234569549561e-01 -2.649729251861572266e-01 -5.395954102277755737e-02 6.313936412334442139e-02 -9.910579770803451538e-02 2.510008215904235840e-02 -1.758911833167076111e-02 2.746376693248748779e-01 -2.699323594570159912e-01 -2.729178369045257568e-01 -1.461902409791946411e-01 4.007209241390228271e-01 -4.094255715608596802e-02 -9.099465608596801758e-02 9.116463363170623779e-02 -1.198062598705291748e-01 -1.315315719693899155e-02 -2.186499349772930145e-02 3.227911889553070068e-01 3.245899975299835205e-01 -3.776272060349583626e-03 -1.533664166927337646e-01 -1.460798829793930054e-01 1.471681892871856689e-01 -2.410699985921382904e-02 1.801511943340301514e-01 -1.872078143060207367e-02
-1.679264456033706665e-01 1.257969141006469727e-01 4.883850365877151489e-02 -7.971672713756561279e-02 1.686738133430480957e-01 2.307647168636322021e-01 -1.557146012783050537e-01 1.489681601524353027e-01 7.149298489093780518e-02 -6.959630548954010010e-02 1.394211649894714355e-01 -4.868545755743980408e-02 2.985912263393402100e-01 7.650095969438552856e-03 -2.207027226686477661e-01 -2.253154963254928589e-01 4.574014842510223389e-01 2.327311225235462189e-02 2.373124957084655762e-01 -1.547066718339920044e-01 -2.041794955730438232e-01 2.446932159364223480e-02 -1.638072282075881958e-01 -2.300206013023853302e-02 -2.214128077030181885e-01 4.179483745247125626e-03 -1.699607670307159424e-01 -2.856456339359283447e-01 2.192171066999435425e-01 -1.726744472980499268e-01 3.887980803847312927e-02 8.619106374680995941e-03
-2.237315326929092407e-01 -1.166721433401107788e-01 -1.766857802867889404e-01 -7.732944935560226440e-02 2.359745278954505920e-02 4.098865091800689697e-01 1.475346386432647705e-01 1.346938014030456543e-01 -1.112908571958541870e-01 -1.009285449981689453e-01 1.103953719139099121e-01 1.239938288927078247e-01 4.581351578235626221e-01 -1.872780472040176392e-01 -1.400514841079711914e-01 6.859681010246276855e-02 2.996436953544616699e-01 -1.852917224168777466e-01 3.402885422110557556e-02 -1.219285205006599426e-01 -2.306158840656280518e-01 -3.897399082779884338e-02 4.011147469282150269e-02 1.173386424779891968e-01 9.655001014471054077e-02 -8.696033060550689697e-02 1.871758848428726196e-01 -1.560557931661605835e-01 -1.636835187673568726e-01 -6.714995205402374268e-02 1.234303042292594910e-01 -1.954842954874038696e-01
-2.810156159102916718e-02 9.072041511535644531e-02 -2.902213335037231445e-01 1.476446837186813354e-01 1.858054473996162415e-02 -1.313984673470258713e-02 -2.874649502336978912e-02 3.649701923131942749e-02 -8.875031769275665283e-02 -2.934480905532836914e-01 -2.115546315908432007e-01 1.651022583246231079e-01 3.359425663948059082e-01 -1.152679324150085449e-01 -1.204044371843338013e-01 -1.249374449253082275e-02 2.391584664583206177e-01 5.698013678193092346e-02 -1.914460957050323486e-02 -1.848534345626831055e-01 -3.735261857509613037e-01 7.626901566982269287e-02 -7.891201972961425781e-02 3.261175379157066345e-02 -2.388026565313339233e-01 2.044120281934738159e-01 -2.269842475652694702e-01 -3.144994974136352539e-01 -1.385761797428131104e-02 1.004267111420631409e-01 -1.039633676409721375e-01 2.398701608180999756e-01
-3.617636859416961670e-01 1.537199765443801880e-01 -2.620276510715484619e-01 -1.418816149234771729e-01 6.474383920431137085e-02 3.899550437927246094e-01 3.218264505267143250e-02 7.793040480464696884e-03 4.715444892644882202e-02 -6.701333820819854736e-02 4.113221541047096252e-02 -1.097853407263755798e-01 2.540268599987030029e-01 -7.236327230930328369e-02 -1.377411484718322754e-01 -1.085981577634811401e-01 3.404952287673950195e-01 -3.489740192890167236e-01 4.293521866202354431e-02 -1.003241837024688721e-01 -1.646440029144287109e-01 1.981084048748016357e-01 1.380348205566406250e-01 2.196128666400909424e-01 6.592852622270584106e-02 1.467292290180921555e-02 1.478616148233413696e-01 -1.189735680818557739e-01 7.391489576548337936e-03 -1.396167930215597153e-02 1.392413079738616943e-01 -1.867628544569015503e-01
-4.534619450569152832e-01 -3.278448283672332764e-01 3.000883758068084717e-02 6.037819758057594299e-02 1.906277388334274292e-01 1.707092970609664917e-01 1.631907075643539429e-01 6.018151715397834778e-02 -2.451726943254470825e-01 -1.623212099075317383e-01 -1.055799946188926697e-01 9.946329891681671143e-02 3.794588446617126465e-01 -2.016386091709136963e-01 -2.840194106101989746e-01 -1.131811831146478653e-02 4.248568788170814514e-02 -1.320666074752807617e-01 3.322060406208038330e-02 -1.932430416345596313e-01 -9.362754225730895996e-02 2.605013735592365265e-02 9.540607780218124390e-02 1.394110266119241714e-02 1.835008859634399414e-01 3.635116852819919586e-03 3.347842767834663391e-02 -2.132852375507354736e-01 -1.221596598625183105e-01 -1.620995998382568359e-01 3.798368200659751892e-02 1.195683404803276062e-01
-1.697018295526504517e-01 2.709498107433319092e-01 2.713337354362010956e-02 1.445379108190536499e-01 2.275468036532402039e-02 7.255915552377700806e-02 -4.750912077724933624e-03 1.067728772759437561e-01 -4.038740694522857666e-01 -2.420033663511276245e-01 3.219794481992721558e-02 2.577237188816070557e-01 1.591175049543380737e-01 3.480837866663932800e-02 -4.388263225555419922e-01 1.082957535982131958e-01 5.746985971927642822e-02 -2.699874937534332275e-01 -4.717047512531280518e-02 -8.763339370489120483e-02 -5.613122507929801941e-02 1.803926080465316772e-01 -1.041117385029792786e-01 7.746349275112152100e-02 -1.238392293453216553e-01 2.414547801017761230e-01 -1.329683727817609906e-04 1.893762201070785522e-01 9.202144294977188110e-02 -2.615591287612915039e-01 -1.165513545274734497e-01 -1.979521848261356354e-02
-2.987970113754272461e-01 -2.274646461009979248e-01 5.977639183402061462e-02 -2.230036631226539612e-02 1.568560488522052765e-02 3.235155045986175537e-01 1.443307548761367798e-01 6.454548984766006470e-02 -8.303309231996536255e-02 -1.911854296922683716e-01 -1.522766500711441040e-01 9.251855313777923584e-02 4.127441346645355225e-01 8.790460415184497833e-03 -1.272791028022766113e-01 -4.912349954247474670e-02 2.339576631784439087e-01 -1.968623846769332886e-01 1.851995438337326050e-01 -1.760092675685882568e-01 -3.580244183540344238e-01 8.813998103141784668e-02 1.422632038593292236e-01 1.389375329017639160e-01 1.215769909322261810e-02 1.655227690935134888e-01 -1.209234073758125305e-01 9.600394219160079956e-02 1.866027116775512695e-01 -1.757613122463226318e-01 3.420551493763923645e-02 9.073320776224136353e-02
-1.829731166362762451e-01 4.337509348988533020e-02 -9.835817664861679077e-02 3.238852620124816895e-01 1.568633168935775757e-01 8.206707984209060669e-02 -2.076619118452072144e-01 1.132290214300155640e-01 -2.270025163888931274e-01 -2.621769309043884277e-01 -1.138958185911178589e-01 1.358026415109634399e-01 1.272085905075073242e-01 -1.544628143310546875e-01 -4.215202629566192627e-01 2.308115512132644653e-01 4.566574469208717346e-02 -2.190593034029006958e-01 -4.197743907570838928e-02 1.031424701213836670e-01 -7.084770500659942627e-02 2.849092185497283936e-01 -1.886208802461624146e-01 8.860155194997787476e-02 -2.064009606838226318e-01 2.149527519941329956e-01 9.921163320541381836e-02 3.957275766879320145e-04 9.856884181499481201e-02 -1.667503416538238525e-01 -3.792904317378997803e-02 -1.019789054989814758e-01
-1.023681610822677612e-01 1.308952718973159790e-01 1.776729896664619446e-02 1.018734350800514221e-01 4.492936283349990845e-02 1.200834810733795166e-01 -1.438327580690383911e-01 1.900307461619377136e-02 -3.355666697025299072e-01 -2.831000983715057373e-01 -1.042184233665466309e-01 2.949544489383697510e-01 5.376401543617248535e-02 5.957368388772010803e-02 -5.195013284683227539e-01 1.219661086797714233e-01 7.800299674272537231e-02 -1.274564117193222046e-01 -9.938684850931167603e-02 -1.463015526533126831e-01 -5.658676475286483765e-02 1.309986412525177002e-01 -2.102464735507965088e-01 2.281349152326583862e-01 -1.759717911481857300e-01 9.346193820238113403e-02 2.039619721472263336e-02 1.245658099651336670e-01 4.435094818472862244e-02 -3.109701871871948242e-01 -1.282176822423934937e-01 3.784212097525596619e-02
-9.965336322784423828e-02 3.737062811851501465e-01 2.264682762324810028e-02 -1.235300600528717041e-01 -2.540010493248701096e-03 -1.128411293029785156e-01 -1.807288825511932373e-02 1.209710612893104553e-01 -1.646821945905685425e-01 -1.277467161417007446e-01 2.483516931533813477e-02 3.747886419296264648e-01 3.513425588607788086e-01 -3.513570725917816162e-01 -1.479863822460174561e-01 -1.893215477466583252e-01 1.119537875056266785e-01 -1.200820878148078918e-01 -1.499993354082107544e-01 1.381028890609741211e-01 1.265496015548706055e-01 -3.608420118689537048e-02 -1.129332035779953003e-01 2.277418673038482666e-01 -2.861314415931701660e-01 7.602388411760330200e-02 -2.391054034233093262e-01 -7.674189656972885132e-02 -4.606031253933906555e-02 1.593753928318619728e-03 3.234970942139625549e-02 -1.159160435199737549e-01
-8.832380175590515137e-02 1.027577370405197144e-01 -1.009419858455657959e-01 7.607629150152206421e-02 1.281357109546661377e-01 8.631166815757751465e-02 1.101484969258308411e-01 6.500771641731262207e-02 -7.890905439853668213e-02 -3.362552225589752197e-01 -7.692089676856994629e-02 2.810088694095611572e-01 1.635362058877944946e-01 -2.263734787702560425e-01 -2.886213660240173340e-01 3.034595251083374023e-01 3.708220124244689941e-01 -3.585048317909240723e-01 -6.008550152182579041e-02 1.324313972145318985e-02 2.431996911764144897e-02 1.174178812652826309e-02 -1.922629959881305695e-02 3.351677358150482178e-01 -2.686046063899993896e-01 1.705976575613021851e-02 6.770794838666915894e-02 2.965991757810115814e-02 4.134453833103179932e-02 -4.752098023891448975e-02 1.794709451496601105e-02 -4.929152503609657288e-02
-4.233414828777313232e-01 7.336223125457763672e-02 -2.312528491020202637e-01 1.071479171514511108e-01 6.495218724012374878e-02 2.626661658287048340e-01 1.056408286094665527e-01 -1.338786823907867074e-04 -2.254097014665603638e-01 2.858449891209602356e-02 2.942886650562286377e-01 1.255174875259399414e-01 2.459816187620162964e-01 -1.697622984647750854e-02 -3.134208023548126221e-01 -1.359493881464004517e-01 2.353013604879379272e-01 -1.384562402963638306e-01 3.736089169979095459e-02 -4.916843026876449585e-02 -3.658912181854248047e-01 -8.131222426891326904e-02 6.021387875080108643e-02 -5.243562627583742142e-03 -1.269857957959175110e-02 -1.646502465009689331e-01 -8.426520228385925293e-02 1.949433833360671997e-01 4.192761331796646118e-02 -3.571913018822669983e-02 1.876620948314666748e-01 -3.814733773469924927e-02
-2.737886607646942139e-01 -7.224476337432861328e-02 -2.219920419156551361e-02 -1.649705320596694946e-02 -1.870848834514617920e-01 2.453090697526931763e-01 -1.944828778505325317e-01 1.961177289485931396e-01 -7.959796488285064697e-02 -1.708636432886123657e-01 -1.462412923574447632e-01 1.131353750824928284e-01 8.948922902345657349e-02 3.024875931441783905e-02 -2.689044475555419922e-01 -2.556168138980865479e-01 1.662151515483856201e-01 -1.736513078212738037e-01 -2.395855188369750977e-01 9.014132432639598846e-03 -1.876955628395080566e-01 1.074459254741668701e-01 1.460071504116058350e-01 3.478686809539794922e-01 -2.109481692314147949e-01 1.619733422994613647e-01 -1.264334470033645630e-01 -1.016320064663887024e-01 1.017539296299219131e-02 -3.752444684505462646e-02 -1.107033435255289078e-02 3.581205904483795166e-01
-2.028516978025436401e-01 2.112697213888168335e-01 -2.386960238218307495e-01 1.571578085422515869e-01 2.440461665391921997e-01 1.647274047136306763e-01 -1.538494974374771118e-01 2.009388506412506104e-01 1.342292279005050659e-01 1.054381355643272400e-01 -1.220045611262321472e-01 -2.254092693328857422e-02 3.747256472706794739e-02 -2.934032082557678223e-01 -1.434313356876373291e-01 -7.625531405210494995e-02 4.721373319625854492e-01 2.951991558074951172e-02 -2.509735524654388428e-01 -1.790927350521087646e-01 -1.083903163671493530e-01 1.483418941497802734e-01 -7.274445146322250366e-02 1.919841468334197998e-01 3.593310946598649025e-03 1.987698972225189209e-01 -7.757637649774551392e-02 -2.103269249200820923e-01 1.006350219249725342e-01 -2.956734038889408112e-02 -1.618604958057403564e-01 -4.084663093090057373e-02
-2.708261609077453613e-01 9.557251632213592529e-02 7.735265791416168213e-02 -4.651706293225288391e-02 9.793357551097869873e-02 3.752144277095794678e-01 -1.653027832508087158e-01 1.585379391908645630e-01 -2.290453612804412842e-01 -8.416596800088882446e-02 -3.207198977470397949e-01 1.198137030005455017e-01 3.711360692977905273e-01 7.644058763980865479e-02 -1.916882023215293884e-02 -1.639188975095748901e-01 1.886975020170211792e-01 -1.211614087224006653e-01 5.536172538995742798e-03 -1.502876877784729004e-01 -1.800434589385986328e-01 7.094181329011917114e-02 1.531670894473791122e-02 9.812736511230468750e-02 1.768758893013000488e-02 3.063136339187622070e-01 -2.611268460750579834e-01 -1.037023216485977173e-01 -8.623339235782623291e-03 -1.072206273674964905e-01 3.515608608722686768e-02 2.298844605684280396e-01
-3.070961833000183105e-01 -5.930282175540924072e-02 -6.929076462984085083e-02 1.390619874000549316e-01 3.198644146323204041e-02 2.095564454793930054e-01 5.740400776267051697e-02 2.978217899799346924e-01 -2.766701281070709229e-01 -4.669703915715217590e-02 1.032545194029808044e-01 1.136180832982063293e-01 4.553477764129638672e-01 1.535914689302444458e-01 -9.803392738103866577e-02 -1.755407080054283142e-02 -8.672752976417541504e-02 -2.318169772624969482e-01 -3.519533947110176086e-02 -1.381838321685791016e-01 -3.074238300323486328e-01 -2.925897538661956787e-01 -1.137390956282615662e-01 1.725380718708038330e-01 -3.194070979952812195e-02 1.056177020072937012e-01 -4.829998314380645752e-02 -1.172095909714698792e-01 1.632843017578125000e-01 -5.571316927671432495e-03 5.871113389730453491e-02 -1.874909549951553345e-01
-4.805330038070678711e-01 -6.394660472869873047e-02 1.325213611125946045e-01 3.282795473933219910e-02 1.598153263330459595e-02 2.244293838739395142e-01 1.299214661121368408e-01 1.803020834922790527e-01 -7.195656001567840576e-02 -1.338854581117630005e-01 1.441074758768081665e-01 -8.212442696094512939e-02 2.320218533277511597e-01 -3.426782786846160889e-02 -3.591936230659484863e-01 3.374803438782691956e-02 3.008831739425659180e-01 -9.106798470020294189e-02 1.054383963346481323e-01 1.801265962421894073e-02 -1.618173569440841675e-01 3.075698912143707275e-01 -1.035123714245855808e-03 -1.352809965610504150e-01 8.375056833028793335e-02 2.862145602703094482e-01 1.769235730171203613e-02 -7.725552469491958618e-02 -1.664676666259765625e-01 -1.368944048881530762e-01 1.474403869360685349e-02 1.390316486358642578e-01
-2.419483512639999390e-01 7.169145345687866211e-02 -3.618229646235704422e-03 2.518252730369567871e-01 2.198762819170951843e-02 1.226162686944007874e-01 -1.779835671186447144e-01 -6.828720122575759888e-02 -3.890082240104675293e-01 -2.394335865974426270e-01 -1.123685613274574280e-01 2.249906063079833984e-01 3.282934725284576416e-01 -9.667657315731048584e-02 -4.235145151615142822e-01 2.917303740978240967e-01 5.186513438820838928e-02 -1.374033838510513306e-01 -2.269999310374259949e-02 -3.371315076947212219e-02 2.709040045738220215e-02 1.216048151254653931e-01 -8.893338590860366821e-02 5.825059488415718079e-02 -2.323883622884750366e-01 -3.023973479866981506e-02 1.702766269445419312e-01 1.347380876541137695e-01 -4.113263636827468872e-02 -3.542193025350570679e-02 -4.969196161255240440e-04 -1.116958335041999817e-01
-2.850120663642883301e-01 -5.529948696494102478e-02 5.682207643985748291e-03 -4.742541909217834473e-02 1.553004533052444458e-01 3.093654811382293701e-01 -3.026323318481445312e-01 1.889676302671432495e-01 -2.476408630609512329e-01 -1.293246150016784668e-01 -1.689392924308776855e-01 8.082816004753112793e-02 2.476383298635482788e-01 -3.257696330547332764e-01 -2.198113948106765747e-01 -3.391466736793518066e-01 1.095356866717338562e-01 -1.576730161905288696e-01 -2.040805220603942871e-01 -1.343083977699279785e-01 3.451866656541824341e-02 -3.678745031356811523e-02 3.705607354640960693e-02 -1.138075143098831177e-01 -1.267308890819549561e-01 -6.656750291585922241e-02 -1.896258145570755005e-01 -2.082097977399826050e-01 -1.847927086055278778e-02 3.800348192453384399e-02 -8.211729675531387329e-02 2.547319605946540833e-02
-1.329904645681381226e-01 2.504407167434692383e-01 -2.150173634290695190e-01 2.139975875616073608e-01 -3.466835245490074158e-02 -5.790521949529647827e-02 -5.727007985115051270e-03 1.052679941058158875e-01 5.171366780996322632e-02 -2.544872462749481201e-01 -1.104879379272460938e-01 1.292259246110916138e-01 1.213573217391967773e-01 -3.462707996368408203e-01 -2.198545783758163452e-01 -1.927907615900039673e-01 2.026749253273010254e-01 -1.517743021249771118e-01 1.596949249505996704e-01 -1.341371983289718628e-01 -3.828255832195281982e-01 1.529507189989089966e-01 -1.030625402927398682e-01 -7.977327704429626465e-02 -2.844076156616210938e-01 1.022897884249687195e-01 -1.047785729169845581e-01 -8.784782141447067261e-02 1.527949571609497070e-01 6.687137484550476074e-02 -1.994967460632324219e-01 -1.523466110229492188e-01
-2.553806900978088379e-01 -2.032063305377960205e-01 -2.632951736450195312e-01 -1.255598757416009903e-02 -5.274279415607452393e-02 1.112431474030017853e-02 -3.753090649843215942e-02 8.055153489112854004e-02 -1.712110266089439392e-02 -9.843273460865020752e-02 1.312116533517837524e-01 -1.435503829270601273e-02 2.161474376916885376e-01 -8.545909076929092407e-02 -4.932564496994018555e-01 -1.520762145519256592e-01 2.279908806085586548e-01 -1.518184840679168701e-01 2.479296475648880005e-01 -4.420185089111328125e-02 -9.320266544818878174e-02 3.687750101089477539e-01 7.713534682989120483e-02 -2.036294639110565186e-01 1.353813409805297852e-01 2.744022011756896973e-01 8.257383108139038086e-02 -4.797875136137008667e-02 1.579628437757492065e-01 -2.343758754432201385e-02 8.049291372299194336e-02 8.511925116181373596e-03
1.556670200079679489e-02 9.959748387336730957e-02 -2.965938150882720947e-01 9.842362254858016968e-02 -9.641065262258052826e-03 -3.656131774187088013e-02 1.369198411703109741e-02 1.100897192955017090e-01 -7.970558106899261475e-02 -3.874162435531616211e-01 6.574936676770448685e-03 1.133177056908607483e-01 9.933058172464370728e-02 -2.024462968111038208e-01 -2.597671747207641602e-01 -1.415711492300033569e-01 2.234403043985366821e-01 -2.026469260454177856e-01 -8.077162504196166992e-02 -6.502175820060074329e-04 -3.389096558094024658e-01 2.315372228622436523e-01 -1.153816059231758118e-01 -3.201942518353462219e-02 -2.334511429071426392e-01 2.178710699081420898e-01 -3.891810476779937744e-01 -8.184187114238739014e-02 5.832171533256769180e-03 4.384527727961540222e-02 -1.131839901208877563e-01 -1.246110722422599792e-01
-1.332109421491622925e-01 1.701306402683258057e-01 -8.056743443012237549e-02 2.146846503019332886e-01 1.372235566377639771e-01 1.062913089990615845e-01 4.196346178650856018e-02 -9.456368535757064819e-02 -2.350410819053649902e-01 -3.149908185005187988e-01 -1.590306609869003296e-01 1.912268996238708496e-01 1.918568164110183716e-01 4.885446280241012573e-02 -4.214470982551574707e-01 7.855312526226043701e-02 1.180213037878274918e-02 -1.423689872026443481e-01 -2.335915267467498779e-01 -5.388834699988365173e-02 -9.118800610303878784e-02 1.265740245580673218e-01 -1.267433166503906250e-01 1.698199212551116943e-01 -2.146473228931427002e-01 2.208187133073806763e-01 -8.313240110874176025e-02 2.111265063285827637e-01 2.537819445133209229e-01 -2.015171647071838379e-01 -1.422654241323471069e-01 -4.361978545784950256e-02
-1.663121134042739868e-01 3.162923827767372131e-02 -4.077757894992828369e-02 2.419432252645492554e-01 -3.179123699665069580e-01 6.374882906675338745e-02 -1.232906803488731384e-01 1.923141628503799438e-01 2.026008516550064087e-01 8.682494610548019409e-02 -1.249089762568473816e-01 1.124093681573867798e-01 3.921917974948883057e-01 3.214038908481597900e-02 -2.425970286130905151e-01 -1.895206123590469360e-01 1.113852635025978088e-01 -3.245187699794769287e-01 -2.012029737234115601e-01 1.731309592723846436e-01 -2.524261176586151123e-01 -7.645986229181289673e-02 -5.256393179297447205e-02 -2.440264634788036346e-02 -8.619079738855361938e-02 -3.892711549997329712e-02 5.457986518740653992e-02 -2.107098996639251709e-01 2.112089097499847412e-01 -2.375031262636184692e-01 -5.060803145170211792e-02 -7.988025993108749390e-02
-2.347560226917266846e-01 2.507228553295135498e-01 2.003263831138610840e-01 1.585071235895156860e-01 1.014546602964401245e-01 5.557639524340629578e-02 5.141400918364524841e-02 2.307730764150619507e-01 -2.696396782994270325e-02 -8.735164254903793335e-02 -4.552964493632316589e-02 -1.048122346401214600e-01 3.270254135131835938e-01 7.864176295697689056e-03 -6.775239855051040649e-02 -5.495303124189376831e-02 5.348176360130310059e-01 -4.826377332210540771e-02 -3.099829517304897308e-02 1.234969645738601685e-01 -1.673959940671920776e-01 5.356571823358535767e-02 -1.515958905220031738e-01 1.694197952747344971e-01 4.113381728529930115e-02 9.850987792015075684e-02 -2.184294760227203369e-01 -1.722728013992309570e-01 2.854473888874053955e-01 -1.422448754310607910e-01 -1.262055430561304092e-02 -1.834450215101242065e-01
-2.675468027591705322e-01 4.149961471557617188e-02 -6.105224415659904480e-02 2.137933075428009033e-01 8.303328603506088257e-02 1.339589208364486694e-01 -3.178150951862335205e-02 -5.711705237627029419e-02 -3.438566029071807861e-01 -3.433621525764465332e-01 -2.647356130182743073e-02 2.935607731342315674e-01 2.208125032484531403e-02 1.120504736900329590e-01 -4.335276186466217041e-01 8.086472749710083008e-02 8.222807198762893677e-02 -1.896567195653915405e-01 -2.600521221756935120e-02 -1.645150482654571533e-01 -2.497917413711547852e-02 1.424391567707061768e-01 -1.375927776098251343e-01 2.226640880107879639e-01 -1.611274480819702148e-01 1.619796752929687500e-01 2.591351792216300964e-02 1.742804050445556641e-01 3.515058010816574097e-02 -1.877528131008148193e-01 -1.830570995807647705e-01 -6.685923784971237183e-02
-3.122213780879974365e-01 2.859642207622528076e-01 1.920898258686065674e-02 -1.863291412591934204e-01 1.209824904799461365e-02 2.173575013875961304e-01 -3.831867501139640808e-02 -8.175721019506454468e-02 -1.430866718292236328e-01 -6.619515269994735718e-02 1.477587129920721054e-02 3.438450694084167480e-01 2.164173424243927002e-01 -1.628703474998474121e-01 -2.968152463436126709e-01 -1.686967313289642334e-01 1.050010696053504944e-02 4.345841705799102783e-02 3.333285823464393616e-02 3.438274860382080078e-01 -9.446249902248382568e-02 -1.342475116252899170e-01 1.199644654989242554e-01 6.784432381391525269e-02 -8.163659274578094482e-02 3.077557384967803955e-01 2.314565889537334442e-02 -1.237177550792694092e-01 -1.104961037635803223e-01 5.780053511261940002e-02 -2.876004874706268311e-01 -1.188934296369552612e-01
-4.585977196693420410e-01 6.780599802732467651e-02 -1.008628904819488525e-01 2.262169867753982544e-01 8.824464678764343262e-02 6.107944622635841370e-02 -6.945048272609710693e-02 2.265614643692970276e-02 -1.275019496679306030e-01 1.090944707393646240e-01 1.996885687112808228e-01 2.479317486286163330e-01 2.176911830902099609e-01 -1.529306471347808838e-01 -1.752435714006423950e-01 -1.184857860207557678e-01 3.777443766593933105e-01 -2.405413985252380371e-01 5.656057223677635193e-02 -1.156031712889671326e-02 -2.272277176380157471e-01 -6.914205104112625122e-02 1.098162010312080383e-01 1.743210554122924805e-01 -9.781548380851745605e-02 -6.034033745527267456e-02 1.667641699314117432e-01 2.056256495416164398e-02 -5.333415791392326355e-02 -1.617765873670578003e-01 2.589135766029357910e-01 1.470356434583663940e-01
-4.388074576854705811e-01 4.509662836790084839e-02 -2.501225173473358154e-01 1.565098613500595093e-01 1.706061065196990967e-01 2.765348255634307861e-01 -4.384741187095642090e-02 -9.918400645256042480e-02 2.984865568578243256e-03 -6.012103334069252014e-02 1.939270198345184326e-01 5.902339518070220947e-02 2.900150120258331299e-01 -2.930675633251667023e-02 -2.049471735954284668e-01 -1.017400994896888733e-01 2.653238773345947266e-01 -1.580898761749267578e-01 1.059730127453804016e-01 -1.462154686450958252e-01 -3.344880640506744385e-01 -7.761143613606691360e-03 -2.183455973863601685e-02 9.350456297397613525e-02 8.710876107215881348e-02 -5.820843204855918884e-02 -4.007502272725105286e-02 2.568051777780056000e-02 1.031303852796554565e-01 -1.841633170843124390e-01 3.324149847030639648e-01 3.909833729267120361e-02
-2.168742120265960693e-01 1.357771754264831543e-01 -2.820855677127838135e-01 1.132807433605194092e-01 1.380297988653182983e-01 1.135073676705360413e-01 2.070960029959678650e-02 3.502205759286880493e-02 -1.810823231935501099e-01 -1.948675215244293213e-01 -1.765731424093246460e-01 1.786013245582580566e-01 1.455589383840560913e-01 -7.381484657526016235e-02 -3.750725984573364258e-01 2.816845178604125977e-01 1.612200401723384857e-02 -4.004854261875152588e-01 -1.812925636768341064e-01 1.122636534273624420e-02 -1.041517257690429688e-01 9.321907907724380493e-02 -1.846777051687240601e-01 2.299438118934631348e-01 -1.985879987478256226e-01 4.228952527046203613e-02 7.637617737054824829e-02 3.143386170268058777e-02 1.391892693936824799e-02 -1.522620916366577148e-01 -3.711068630218505859e-02 -2.346718013286590576e-01
-1.147225350141525269e-01 -1.615447252988815308e-01 4.480725899338722229e-02 -9.877200424671173096e-02 1.728719919919967651e-01 1.750873923301696777e-01 -5.703437700867652893e-02 1.097531169652938843e-01 -2.027359604835510254e-01 1.121653392910957336e-01 -6.765231490135192871e-02 2.209852635860443115e-01 4.283037185668945312e-01 -5.871700495481491089e-02 -2.621994316577911377e-01 9.781493805348873138e-03 4.150995314121246338e-01 7.914073765277862549e-02 -9.790288656949996948e-02 6.691918522119522095e-02 -1.911756843328475952e-01 4.008719697594642639e-02 -1.341513842344284058e-01 1.856410205364227295e-01 -3.758431077003479004e-01 -1.056926511228084564e-02 -2.357230484485626221e-01 5.108841508626937866e-02 1.371318548917770386e-01 -3.131130710244178772e-03 9.322682768106460571e-02 -3.075545653700828552e-03
-1.022455170750617981e-01 -5.049625039100646973e-02 3.201424330472946167e-02 2.670689523220062256e-01 1.952050440013408661e-02 2.021261006593704224e-01 2.237849868834018707e-02 -3.210555016994476318e-01 -2.786627113819122314e-01 -2.775974571704864502e-01 -5.265823751688003540e-02 1.629437804222106934e-01 2.200427502393722534e-01 -1.838112473487854004e-01 -1.756110638380050659e-01 3.434907793998718262e-01 2.947877347469329834e-01 2.351268427446484566e-03 -1.419310108758509159e-03 6.531141698360443115e-02 5.757066234946250916e-02 8.651862293481826782e-02 -2.041559368371963501e-01 2.740983478724956512e-02 -4.852651804685592651e-02 6.853227317333221436e-02 5.168720707297325134e-02 -2.056574821472167969e-01 2.713298797607421875e-01 -8.950864523649215698e-02 2.712840437889099121e-01 -5.582061782479286194e-02
-2.706246674060821533e-01 -8.717516064643859863e-02 -9.153083898127079010e-03 4.500462859869003296e-02 -7.753722369670867920e-02 3.833212554454803467e-01 -3.215755522251129150e-01 1.053955331444740295e-01 -2.807623147964477539e-01 1.406000703573226929e-01 -1.241805925965309143e-01 -6.208054255694150925e-03 1.848328262567520142e-01 -1.846171766519546509e-01 -2.880890071392059326e-01 -9.921335428953170776e-02 1.597084701061248779e-01 -7.783832959830760956e-03 -4.517559707164764404e-02 -8.612094074487686157e-02 -1.172379627823829651e-01 -2.493995241820812225e-02 6.938894838094711304e-02 1.793531775474548340e-01 -1.924597173929214478e-01 4.563753902912139893e-01 -9.392534941434860229e-02 -5.209214054048061371e-03 1.064488384872674942e-02 -7.411760836839675903e-02 -5.855114758014678955e-02 1.577002406120300293e-01
-4.484543576836585999e-02 3.209221065044403076e-01 1.590392887592315674e-01 1.946473866701126099e-01 6.063433364033699036e-02 1.315196156501770020e-01 1.192759945988655090e-01 2.525817155838012695e-01 -2.358718588948249817e-02 -2.235999256372451782e-01 -8.872179687023162842e-02 2.468350529670715332e-01 3.034280836582183838e-01 -1.616873890161514282e-01 -3.340711593627929688e-01 1.059354618191719055e-01 1.910086423158645630e-01 -3.021768927574157715e-01 -1.460670232772827148e-01 4.106651525944471359e-03 8.918248862028121948e-02 1.562190502882003784e-01 2.743934455793350935e-04 2.244073301553726196e-01 -1.078959479928016663e-01 2.700048871338367462e-02 1.534506380558013916e-01 1.551126968115568161e-02 5.540918558835983276e-03 -2.002124041318893433e-01 -1.489263623952865601e-01 -2.052107304334640503e-01
-2.875573039054870605e-01 1.053155362606048584e-01 8.063554018735885620e-02 1.410072743892669678e-01 -2.012716382741928101e-01 2.130239643156528473e-02 -1.890255659818649292e-01 -6.196886673569679260e-02 1.584573388099670410e-01 -5.176013335585594177e-03 -1.419806480407714844e-01 2.395055294036865234e-01 1.914595514535903931e-01 -1.340499334037303925e-02 -2.363795936107635498e-01 -1.882523149251937866e-01 3.097573816776275635e-01 -3.122614920139312744e-01 -2.565665841102600098e-01 9.928576648235321045e-02 -1.765543818473815918e-01 -1.939741671085357666e-01 -1.394177079200744629e-01 -3.739506751298904419e-02 -1.712559312582015991e-01 1.101646386086940765e-02 -4.466762393712997437e-02 -3.004548549652099609e-01 -1.459701061248779297e-01 -1.667874306440353394e-01 -1.893021911382675171e-01 5.512645095586776733e-02
-3.190638720989227295e-01 -1.034455653280019760e-02 -6.775005906820297241e-02 7.682465761899948120e-02 -2.651424333453178406e-02 2.650477588176727295e-01 -1.655391752719879150e-01 2.235738784074783325e-01 1.502511054277420044e-01 -1.109710037708282471e-01 -2.475948929786682129e-01 3.511899383738636971e-03 1.871039569377899170e-01 -1.495812535285949707e-01 -1.196910887956619263e-01 -4.052737727761268616e-02 2.840329706668853760e-01 4.410965368151664734e-02 -1.917233616113662720e-01 -6.084936857223510742e-02 -5.017278790473937988e-01 1.319807916879653931e-01 -1.850612312555313110e-01 -6.390555296093225479e-03 -1.171688362956047058e-01 1.722574234008789062e-01 -7.288010418415069580e-02 -2.233333587646484375e-01 1.729821711778640747e-01 -1.039704307913780212e-01 6.121204420924186707e-02 1.057344023138284683e-02
-2.511697113513946533e-01 -1.421679854393005371e-01 -2.620610594749450684e-01 1.797823607921600342e-02 -1.024367734789848328e-01 1.494498103857040405e-01 1.588374190032482147e-02 1.262021809816360474e-01 -1.540821492671966553e-01 -3.340635597705841064e-01 8.902214467525482178e-02 3.419331461191177368e-02 1.376083791255950928e-01 2.865518815815448761e-02 -1.702820062637329102e-01 1.315904408693313599e-02 3.748395144939422607e-01 -3.327996134757995605e-01 -2.304117381572723389e-01 -2.072657197713851929e-01 -1.573890745639801025e-01 9.183451533317565918e-02 -4.970202594995498657e-02 -3.889430686831474304e-02 -9.747976809740066528e-02 -2.793138325214385986e-01 1.577707007527351379e-02 -1.819863170385360718e-01 1.151580829173326492e-02 -2.311801761388778687e-01 8.055761456489562988e-03 2.151967585086822510e-01
-2.329027652740478516e-01 1.646525263786315918e-01 8.990399539470672607e-03 1.175369992852210999e-01 -7.773645967245101929e-02 1.674841642379760742e-01 -1.567103415727615356e-01 7.314364612102508545e-02 -2.743487358093261719e-01 -1.728333681821823120e-01 -3.458032757043838501e-02 2.301220446825027466e-01 9.094923734664916992e-02 -3.454301506280899048e-02 -4.803259372711181641e-01 7.211549580097198486e-02 1.610096544027328491e-01 -2.653370201587677002e-01 -9.009754657745361328e-02 -6.966722756624221802e-02 -3.736855462193489075e-02 2.317368090152740479e-01 -1.012079790234565735e-01 2.622296810150146484e-01 -1.578157842159271240e-01 1.229353994131088257e-01 1.458171010017395020e-01 2.538170814514160156e-01 1.058663278818130493e-01 -1.968537122011184692e-01 -9.348952770233154297e-02 -9.093963354825973511e-02
-5.949971675872802734e-01 3.448393568396568298e-02 -6.152721494436264038e-02 2.401577234268188477e-01 1.768571138381958008e-01 1.491818130016326904e-01 3.335261344909667969e-02 -3.761808574199676514e-02 -1.396883875131607056e-01 4.529584199190139771e-02 1.410693973302841187e-01 1.162349283695220947e-01 1.995919942855834961e-01 -4.863664973527193069e-03 -2.277452498674392700e-01 -2.075998485088348389e-01 1.526581943035125732e-01 -2.215969562530517578e-01 1.090444996953010559e-01 -8.086694777011871338e-02 -1.898682713508605957e-01 1.146720573306083679e-01 -2.542123757302761078e-02 6.085502728819847107e-02 9.723366051912307739e-02 -2.110144048929214478e-01 6.442629545927047729e-02 1.316159814596176147e-01 -7.260786741971969604e-02 -3.161678612232208252e-01 9.812851995229721069e-02 5.251099541783332825e-02
-2.146591693162918091e-01 -2.885445356369018555e-01 -1.217484846711158752e-01 2.229802310466766357e-01 2.758306562900543213e-01 2.140025496482849121e-01 -2.204829156398773193e-01 -9.539831429719924927e-02 -9.531456045806407928e-03 -5.814800411462783813e-02 -2.692210078239440918e-01 4.095609188079833984e-01 9.542308002710342407e-02 -2.064855769276618958e-03 -1.019223555922508240e-01 -7.876797765493392944e-02 2.179359495639801025e-01 -7.248649746179580688e-02 1.449580043554306030e-01 1.963429898023605347e-02 -3.032436072826385498e-01 1.254683136940002441e-01 -4.084558412432670593e-02 -1.404463546350598335e-03 1.626585237681865692e-02 -1.264154678210616112e-03 -2.112344205379486084e-01 -3.825224936008453369e-02 3.261359035968780518e-01 9.652096778154373169e-02 3.978271409869194031e-02 -1.000088453292846680e-01
-4.984009265899658203e-01 2.770986258983612061e-01 -9.234277904033660889e-02 2.619658708572387695e-01 9.651566296815872192e-02 2.298500239849090576e-01 -4.715655744075775146e-02 -3.683819249272346497e-02 -5.189526826143264771e-02 3.876833990216255188e-02 1.815222501754760742e-01 1.193701997399330139e-01 3.366815149784088135e-01 3.186673298478126526e-02 -1.806310266256332397e-01 1.984967663884162903e-02 2.721468210220336914e-01 -2.344489991664886475e-01 7.491754833608865738e-03 -5.775776132941246033e-02 -2.946024239063262939e-01 4.755871370434761047e-03 8.254320174455642700e-02 -1.526698656380176544e-02 1.063764328137040138e-03 3.576893731951713562e-02 -4.746557679027318954e-03 9.344739466905593872e-02 1.842441707849502563e-01 -1.113068833947181702e-01 2.195577025413513184e-01 -4.782269522547721863e-02
-2.800129652023315430e-01 -7.808621041476726532e-03 -4.862290620803833008e-02 1.488022059202194214e-01 1.540993303060531616e-01 -2.834305725991725922e-02 1.977231912314891815e-02 5.807287991046905518e-02 -7.375088334083557129e-02 -4.482463598251342773e-01 -2.209568470716476440e-01 2.167710512876510620e-01 2.861387431621551514e-01 -4.146128892898559570e-02 2.030740678310394287e-02 -1.745613664388656616e-01 2.225042730569839478e-01 2.041379660367965698e-01 -2.352427542209625244e-01 -1.134270653128623962e-01 -2.630480229854583740e-01 -6.705576181411743164e-02 1.053875461220741272e-01 3.066872991621494293e-02 -3.005236089229583740e-01 -2.025399953126907349e-01 1.691579371690750122e-01 -1.468233466148376465e-01 -1.157241240143775940e-01 5.933750793337821960e-02 -7.755581289529800415e-02 -4.998471215367317200e-02
-1.035819947719573975e-01 6.239254027605056763e-02 -1.934207081794738770e-01 1.944629289209842682e-02 3.324405848979949951e-02 9.407884627580642700e-02 1.863987185060977936e-03 2.447147481143474579e-02 -3.256103694438934326e-01 -2.854106426239013672e-01 -4.148478328716009855e-04 2.748455107212066650e-01 1.667885929346084595e-01 -1.072376891970634460e-01 -4.707508981227874756e-01 8.942827582359313965e-02 7.589489221572875977e-02 -3.008814454078674316e-01 -1.198811754584312439e-01 -2.915124036371707916e-02 -7.219856977462768555e-02 3.032076358795166016e-01 -1.745818704366683960e-01 2.147987782955169678e-01 -1.493510305881500244e-01 6.090009119361639023e-03 1.607453972101211548e-01 1.674914956092834473e-01 9.679847210645675659e-02 -1.675923019647598267e-01 -7.389958947896957397e-02 2.563076838850975037e-02
-2.566298842430114746e-01 2.093179896473884583e-02 -2.488250583410263062e-01 1.269530057907104492e-01 2.646408081054687500e-01 3.142727613449096680e-01 -1.137797683477401733e-01 1.712031811475753784e-01 -1.586089730262756348e-01 -1.520439982414245605e-01 1.938838064670562744e-01 -1.474791467189788818e-01 3.116062283515930176e-01 -4.775344952940940857e-02 -2.229459434747695923e-01 8.524013683199882507e-03 2.478490918874740601e-01 1.365722715854644775e-01 4.633882269263267517e-02 -5.856651067733764648e-02 -3.120454251766204834e-01 6.988014280796051025e-02 -2.257818430662155151e-01 1.353134810924530029e-01 1.737152338027954102e-01 -5.193305760622024536e-02 -4.811158031225204468e-02 -1.622229218482971191e-01 5.154687166213989258e-02 -5.102881416678428650e-02 1.128950268030166626e-01 2.261175513267517090e-01
-2.031304836273193359e-01 -2.511230707168579102e-01 -7.956813275814056396e-02 9.367837756872177124e-02 1.520384252071380615e-01 2.774357795715332031e-01 -2.368132323026657104e-01 2.278873473405838013e-01 -1.490093618631362915e-01 -8.142453432083129883e-02 -3.456917405128479004e-01 -5.024064797908067703e-03 1.276846975088119507e-01 -2.767379283905029297e-01 -2.260034084320068359e-01 -1.781539767980575562e-01 1.988651603460311890e-01 -2.071917057037353516e-02 -1.060641929507255554e-01 1.917275488376617432e-01 -1.451283544301986694e-01 6.550747156143188477e-02 -5.657029151916503906e-02 2.180771678686141968e-01 -2.511692941188812256e-01 1.175613552331924438e-01 -1.596948355436325073e-01 -7.503938674926757812e-02 1.667385697364807129e-01 -1.438249498605728149e-01 -1.617821007966995239e-01 -4.007183760404586792e-02
-1.338247507810592651e-01 2.962706685066223145e-01 -1.799319535493850708e-01 1.667149662971496582e-01 -3.090280890464782715e-01 -4.989879950881004333e-02 -1.882205158472061157e-01 1.520375721156597137e-02 -2.038925290107727051e-01 -7.459142059087753296e-02 -1.275468021631240845e-01 1.207247078418731689e-01 1.356858462095260620e-01 -2.457942962646484375e-01 -2.710067033767700195e-01 -1.969870179891586304e-01 2.459913119673728943e-02 -1.725231111049652100e-01 -2.057978063821792603e-01 1.278148740530014038e-01 -2.013087272644042969e-01 -2.811565697193145752e-01 4.042660444974899292e-02 1.315806806087493896e-01 1.108654215931892395e-01 1.859455406665802002e-01 -1.374742686748504639e-01 -2.756651639938354492e-01 1.886721849441528320e-01 -1.491801142692565918e-01 5.219681188464164734e-02 -3.913804516196250916e-02
-1.693019121885299683e-01 1.248200610280036926e-01 -6.068343296647071838e-02 1.003541573882102966e-01 1.070076525211334229e-01 1.239798441529273987e-01 -4.351939540356397629e-03 1.018795818090438843e-01 -7.451391220092773438e-02 -2.116448581218719482e-01 -3.469393849372863770e-01 2.265363782644271851e-01 1.679653227329254150e-01 -2.808422148227691650e-01 -3.484043180942535400e-01 1.065841503441333771e-02 2.012389004230499268e-01 -3.694022893905639648e-01 -7.969292253255844116e-02 -3.348729386925697327e-02 -1.075622960925102234e-01 1.951765865087509155e-01 2.843323349952697754e-02 3.282361030578613281e-01 -7.084409147500991821e-02 -4.243901371955871582e-02 1.977165639400482178e-01 1.041319966316223145e-01 -1.559126377105712891e-01 -1.710156202316284180e-01 -2.297840081155300140e-02 -2.629101276397705078e-02
3.129455074667930603e-02 1.060452833771705627e-01 -3.005294203758239746e-01 9.082756936550140381e-02 2.160675376653671265e-01 -4.952903464436531067e-02 -4.257489368319511414e-02 2.126270979642868042e-01 -2.418760210275650024e-02 -3.320717513561248779e-01 -1.302546262741088867e-01 5.907865986227989197e-02 1.931707561016082764e-01 4.091439768671989441e-02 -4.540153741836547852e-01 -9.727633558213710785e-03 3.708246946334838867e-01 1.258764564990997314e-01 4.161845147609710693e-02 7.710294425487518311e-02 1.166338473558425903e-01 4.793330654501914978e-02 -1.925205737352371216e-01 8.328292518854141235e-02 1.408334542065858841e-02 8.212823420763015747e-02 -1.773270666599273682e-01 -9.976236522197723389e-02 -5.508326366543769836e-02 -2.014019042253494263e-01 2.342225611209869385e-02 3.210905194282531738e-01
-2.985981106758117676e-01 1.029023006558418274e-01 -1.478612869977951050e-01 1.410385221242904663e-01 -1.451698094606399536e-01 3.235087990760803223e-01 1.850801706314086914e-01 7.985491305589675903e-02 -1.823152005672454834e-01 -2.031080424785614014e-01 9.706567041575908661e-03 2.998652160167694092e-01 1.346728354692459106e-01 -1.777594983577728271e-01 -5.545746162533760071e-02 3.609060049057006836e-01 7.514230906963348389e-02 -5.288564041256904602e-02 1.069310605525970459e-01 -4.358227923512458801e-02 7.551112677901983261e-03 2.217321842908859253e-01 -2.760615348815917969e-01 3.866757079958915710e-02 -2.189397215843200684e-01 1.179058030247688293e-01 1.355377137660980225e-01 -8.955324441194534302e-02 2.420093566179275513e-01 -1.089417636394500732e-01 -9.455295652151107788e-02 1.680915057659149170e-01
-3.987329304218292236e-01 -1.327630430459976196e-01 -1.055222004652023315e-01 -3.035688214004039764e-02 -3.516516648232936859e-03 7.839890569448471069e-02 1.497034579515457153e-01 8.528149127960205078e-02 -3.798748180270195007e-02 -6.185769662261009216e-02 2.125884965062141418e-02 2.974916398525238037e-01 4.725363254547119141e-01 6.498035043478012085e-02 -2.221286743879318237e-01 -2.019397169351577759e-01 5.200037267059087753e-03 -1.633135974407196045e-01 1.598045602440834045e-02 -9.091472625732421875e-02 -2.835553884506225586e-01 -1.443518400192260742e-01 -1.658896170556545258e-02 5.337624996900558472e-02 2.710195817053318024e-02 1.371300071477890015e-01 -9.779299050569534302e-02 4.445762187242507935e-02 -5.553282424807548523e-02 -5.657082051038742065e-02 4.303735792636871338e-01 -3.822422772645950317e-02
-1.957079917192459106e-01 -4.885941371321678162e-02 -1.950083673000335693e-02 -1.218532919883728027e-01 2.428347915410995483e-01 4.875863492488861084e-01 -7.995808869600296021e-02 2.621149644255638123e-02 -9.049561619758605957e-02 9.342322498559951782e-02 2.153141945600509644e-01 2.717531621456146240e-01 3.918023407459259033e-01 -1.084668375551700592e-02 -1.159660965204238892e-01 -2.784731425344944000e-02 2.604642510414123535e-01 -2.035507746040821075e-02 9.376198798418045044e-02 5.590724945068359375e-02 6.279587000608444214e-02 1.474913507699966431e-01 -6.624029576778411865e-02 1.859781295061111450e-01 2.932065725326538086e-01 -4.449047893285751343e-02 -1.276742573827505112e-02 -1.834150999784469604e-01 -9.301724284887313843e-02 -2.421048432588577271e-01 -2.171641774475574493e-02 -3.126856684684753418e-02
-6.538856029510498047e-02 1.243212893605232239e-01 1.150202378630638123e-02 4.136130213737487793e-02 4.159266501665115356e-02 1.557893455028533936e-01 -1.291715949773788452e-01 -2.265525795519351959e-02 -3.493759334087371826e-01 -3.128918409347534180e-01 4.777222126722335815e-02 1.729360222816467285e-01 1.746824532747268677e-01 -2.889649197459220886e-02 -4.851402342319488525e-01 1.795767396688461304e-01 2.231707870960235596e-01 -1.794244498014450073e-01 -2.023658156394958496e-01 -4.917518049478530884e-02 -8.220445364713668823e-02 9.246743470430374146e-02 -1.436006873846054077e-01 1.663010269403457642e-01 -1.906065642833709717e-01 1.521177738904953003e-01 1.528870221227407455e-02 1.630832403898239136e-01 2.240965664386749268e-01 -2.120159566402435303e-01 -1.167342811822891235e-01 -7.992235012352466583e-03
-5.267180129885673523e-02 8.882296830415725708e-02 -2.963924109935760498e-01 1.904928684234619141e-01 -8.767355233430862427e-02 6.399868428707122803e-02 -4.597175121307373047e-02 7.882957160472869873e-02 -4.628448560833930969e-02 -2.194507420063018799e-01 -1.364872306585311890e-01 3.018879890441894531e-01 1.551830470561981201e-01 -2.146688401699066162e-01 -1.557651907205581665e-01 2.308658696711063385e-02 1.535682827234268188e-01 -1.204843968152999878e-01 4.369378089904785156e-02 1.912817917764186859e-02 -4.084037542343139648e-01 1.789593882858753204e-02 -2.341026365756988525e-01 -4.925572499632835388e-02 -1.354950219392776489e-01 1.980528533458709717e-01 -4.254775047302246094e-01 -1.739231497049331665e-01 3.492886200547218323e-02 -5.482416972517967224e-02 -2.285366654396057129e-01 -5.127527285367250443e-03
-3.245853483676910400e-01 -3.537314012646675110e-02 -3.503293693065643311e-01 3.108091652393341064e-01 -6.517355330288410187e-03 1.836429089307785034e-01 8.594828657805919647e-03 1.468866318464279175e-01 1.795885618776082993e-03 -6.921551376581192017e-02 2.535721361637115479e-01 6.946817785501480103e-02 1.854811310768127441e-01 -9.275793284177780151e-02 -1.707057207822799683e-01 -1.034387126564979553e-01 2.196145206689834595e-01 -2.091877758502960205e-01 -6.908541917800903320e-02 9.769132733345031738e-02 -2.072643488645553589e-01 3.580300882458686829e-02 2.899119257926940918e-01 1.577806472778320312e-01 -3.387043252587318420e-02 -2.452744245529174805e-01 5.565129965543746948e-02 -5.569297447800636292e-02 2.583766579627990723e-01 -2.042691409587860107e-01 1.151577234268188477e-01 -1.146106123924255371e-01
-2.347652912139892578e-01 1.357873231172561646e-01 -2.126446962356567383e-01 7.354203611612319946e-02 -3.051490709185600281e-02 3.252698481082916260e-01 1.075822636485099792e-01 3.404314517974853516e-01 -2.058891952037811279e-01 -1.530375629663467407e-01 -1.991702169179916382e-01 1.605229079723358154e-01 5.121113732457160950e-02 -2.660708874464035034e-02 -3.221508115530014038e-02 9.842567145824432373e-02 3.066621124744415283e-01 -1.983600556850433350e-01 -1.379477977752685547e-01 -3.909410834312438965e-01 -1.241910737007856369e-02 2.892036437988281250e-01 1.918187290430068970e-01 -6.508295424282550812e-03 9.369181841611862183e-02 1.815526187419891357e-02 -2.316991090774536133e-01 -5.721357837319374084e-02 -1.929375156760215759e-02 5.383971706032752991e-02 -5.368037149310112000e-03 3.271754831075668335e-02
-1.633310317993164062e-01 7.518422603607177734e-02 -1.039347052574157715e-01 1.242587938904762268e-01 1.186306960880756378e-02 -1.533809769898653030e-02 -1.458947062492370605e-01 6.719823926687240601e-03 -3.722064793109893799e-01 -2.515066862106323242e-01 7.799030095338821411e-02 3.378288149833679199e-01 1.138918921351432800e-01 5.616246536374092102e-02 -4.638592600822448730e-01 1.217699870467185974e-01 1.106282845139503479e-01 -2.219685018062591553e-01 -2.110440097749233246e-02 -9.625474363565444946e-02 -8.780187368392944336e-02 6.216233968734741211e-02 -1.998658776283264160e-01 1.854219883680343628e-01 -9.809134155511856079e-02 1.965893507003784180e-01 9.803955256938934326e-02 1.715091317892074585e-01 1.155067309737205505e-01 -2.017626315355300903e-01 -2.237731069326400757e-01 -5.529267340898513794e-02
-3.481148183345794678e-01 1.213299185037612915e-01 -2.201354205608367920e-01 -6.236392632126808167e-02 -4.588713869452476501e-02 1.906823366880416870e-01 -9.652397036552429199e-02 -1.172806024551391602e-01 6.350445095449686050e-03 -1.138842571526765823e-02 -2.848347425460815430e-01 3.199898302555084229e-01 2.308041155338287354e-01 -1.600816547870635986e-01 -1.449581384658813477e-01 -5.937735363841056824e-02 9.391843527555465698e-02 -3.864653408527374268e-01 -2.118199467658996582e-01 1.624096333980560303e-01 -5.360204353928565979e-02 6.919539719820022583e-02 -1.358302235603332520e-01 2.541623711585998535e-01 2.078665792942047119e-01 4.433065652847290039e-02 1.324907541275024414e-01 -5.508882179856300354e-02 1.463416367769241333e-01 1.682987213134765625e-01 -1.654283404350280762e-01 -8.950721472501754761e-03
-2.219304144382476807e-01 3.540789708495140076e-02 1.789518631994724274e-02 2.361473590135574341e-01 8.287180680781602859e-04 5.865776538848876953e-02 8.690655231475830078e-02 1.128180623054504395e-01 4.820403084158897400e-02 -4.244751632213592529e-01 -4.636842012405395508e-02 1.432889252901077271e-01 7.014247775077819824e-02 5.159807950258255005e-02 -4.648537933826446533e-01 -1.972445286810398102e-02 -1.720987074077129364e-02 4.322212934494018555e-02 -5.829346552491188049e-02 1.538401991128921509e-01 -2.316701263189315796e-01 2.035373300313949585e-01 -1.064373627305030823e-01 8.901501446962356567e-02 -3.151598274707794189e-01 1.542166322469711304e-01 2.046047896146774292e-02 3.349245786666870117e-01 1.794368177652359009e-01 -1.659071743488311768e-01 -3.483808413147926331e-02 1.489604264497756958e-02
-2.948820292949676514e-01 8.264249563217163086e-02 -4.354742467403411865e-01 2.694919109344482422e-01 5.546266213059425354e-02 3.239309489727020264e-01 4.431668203324079514e-03 -1.545001403428614140e-03 -1.348901391029357910e-01 -2.491146475076675415e-01 9.323199093341827393e-02 8.428651094436645508e-02 1.519219279289245605e-01 -3.851270303130149841e-02 -1.508032232522964478e-01 -1.646650731563568115e-01 2.968129813671112061e-01 -1.713641583919525146e-01 -1.153826043009757996e-01 2.504419535398483276e-02 8.005323261022567749e-02 -1.150140091776847839e-01 1.865630298852920532e-01 7.671345770359039307e-02 -7.477651536464691162e-02 -1.278026700019836426e-01 7.517788559198379517e-02 1.376149356365203857e-01 2.567757964134216309e-01 -1.034392043948173523e-01 1.937874704599380493e-01 1.141010895371437073e-01
-2.107305675745010376e-01 -1.178456991910934448e-01 -1.349138319492340088e-01 -1.081834286451339722e-01 -1.657624095678329468e-01 2.173065394163131714e-01 -3.410121202468872070e-01 6.196715310215950012e-02 -3.274427726864814758e-02 -2.169324308633804321e-01 -2.294666916131973267e-01 3.333727121353149414e-01 -2.783309854567050934e-02 -2.586615383625030518e-01 -2.798146605491638184e-01 -9.599018841981887817e-02 1.409718096256256104e-01 1.461092084646224976e-01 -1.129882782697677612e-02 1.749378889799118042e-01 -1.765088923275470734e-02 1.299486309289932251e-01 8.123192191123962402e-02 2.203268408775329590e-01 -5.482964217662811279e-02 1.216181144118309021e-01 -2.933051437139511108e-02 -2.921110391616821289e-01 2.165864259004592896e-01 -1.290691196918487549e-01 -2.182425372302532196e-02 1.937327235937118530e-01
-1.615425497293472290e-01 9.651108831167221069e-02 -2.461448758840560913e-01 -1.479796972125768661e-02 -1.126226782798767090e-01 -5.282211303710937500e-02 -9.852199256420135498e-02 -2.331347763538360596e-02 -8.444818109273910522e-02 2.049817591905593872e-01 -4.999125003814697266e-02 4.097962379455566406e-02 4.474030733108520508e-01 -1.397348940372467041e-01 -9.957031160593032837e-02 -3.035422861576080322e-01 3.616923093795776367e-01 -1.889648437500000000e-01 3.029290027916431427e-02 -1.828428916633129120e-02 -3.028813600540161133e-01 -2.059977501630783081e-01 -3.958816640079021454e-03 5.423160642385482788e-02 -2.255652099847793579e-03 -1.905183680355548859e-02 -9.810192883014678955e-02 2.055452950298786163e-02 3.146984279155731201e-01 -2.154295444488525391e-01 -8.902246505022048950e-02 -1.851748675107955933e-01
-2.566866874694824219e-01 6.845124810934066772e-02 -2.221742868423461914e-01 -2.950065135955810547e-01 1.592377014458179474e-02 4.872147366404533386e-02 2.430755198001861572e-01 2.445361018180847168e-02 1.561485081911087036e-01 -1.063176319003105164e-01 -2.740881592035293579e-02 2.078587859869003296e-01 2.730158865451812744e-01 -2.453186362981796265e-01 -2.942130863666534424e-01 -4.672195017337799072e-02 6.740324199199676514e-02 -1.488356888294219971e-01 5.726277083158493042e-02 7.387585192918777466e-02 -2.745071947574615479e-01 -2.727482318878173828e-01 5.358305945992469788e-02 2.604625523090362549e-01 -1.682410985231399536e-01 -1.067238822579383850e-01 -2.132338099181652069e-02 -1.630947142839431763e-01 1.388336867094039917e-01 -5.170404165983200073e-02 3.181902691721916199e-02 -2.863909304141998291e-01
-4.101552665233612061e-01 -3.147273957729339600e-01 -9.215784817934036255e-02 2.614226043224334717e-01 -9.461205452680587769e-02 8.504824340343475342e-02 1.209579408168792725e-01 -5.615372210741043091e-02 2.538506500422954559e-02 -5.652961879968643188e-02 -1.179397106170654297e-01 2.173517793416976929e-01 2.086791992187500000e-01 2.873004078865051270e-01 -1.395622640848159790e-01 -9.233694523572921753e-02 1.272791773080825806e-01 7.306050509214401245e-02 -1.823486536741256714e-01 -1.804727613925933838e-01 -1.949078440666198730e-01 -1.645119488239288330e-01 -3.655637055635452271e-02 1.427924782037734985e-01 7.611531019210815430e-02 3.508644700050354004e-01 1.680999994277954102e-01 -1.983142197132110596e-01 -8.707984536886215210e-02 -4.296227917075157166e-02 3.143242746591567993e-02 -1.476183980703353882e-01
-3.406489491462707520e-01 -3.440905213356018066e-01 -8.941826969385147095e-02 1.140698269009590149e-01 1.412389129400253296e-01 2.539283335208892822e-01 2.331560254096984863e-01 -2.357501834630966187e-01 9.959939867258071899e-02 -6.961911916732788086e-02 -5.964386835694313049e-02 2.816252112388610840e-01 1.167864352464675903e-01 -1.500878334045410156e-01 -2.157011479139328003e-01 -1.144524198025465012e-02 3.173572421073913574e-01 -2.922341041266918182e-02 -1.138496920466423035e-01 -1.589985936880111694e-01 -1.922670379281044006e-02 1.463249623775482178e-01 -1.315456628799438477e-01 2.410220950841903687e-01 1.964418143033981323e-01 8.177883177995681763e-02 -1.091817915439605713e-01 -2.359889000654220581e-01 9.610659629106521606e-02 7.631384581327438354e-02 -5.887606367468833923e-02 3.633575513958930969e-02
-4.244863688945770264e-01 1.925986446440219879e-02 -1.850955188274383545e-01 2.278091162443161011e-01 2.318760752677917480e-01 2.058517336845397949e-01 -1.704625189304351807e-01 1.521300375461578369e-01 -7.736723870038986206e-02 -1.011654734611511230e-01 -7.670675963163375854e-02 1.249163970351219177e-02 4.302775859832763672e-01 1.442056149244308472e-01 -1.051516979932785034e-01 5.089906230568885803e-02 1.960807740688323975e-01 5.816424265503883362e-02 6.464841216802597046e-02 3.701812401413917542e-02 -2.674430012702941895e-01 2.986245751380920410e-01 -1.378154009580612183e-01 -2.144410274922847748e-02 2.738401293754577637e-01 -1.556743960827589035e-02 8.843763172626495361e-02 -5.217151716351509094e-02 2.001723647117614746e-02 -3.208148106932640076e-02 1.633615940809249878e-01 4.089120775461196899e-02
-3.216136991977691650e-01 -2.418097257614135742e-01 -2.693329937756061554e-02 1.587026566267013550e-01 1.688159257173538208e-01 3.658148646354675293e-01 7.139528542757034302e-02 -7.741418667137622833e-03 -2.079290598630905151e-01 1.252159923315048218e-01 -1.466233879327774048e-01 1.999706178903579712e-01 2.799998223781585693e-01 -2.668461762368679047e-02 -2.993852496147155762e-01 5.636114254593849182e-02 1.376345753669738770e-01 -1.698544770479202271e-01 3.892309963703155518e-02 -1.045759022235870361e-01 -1.175257042050361633e-01 -1.020589284598827362e-02 8.047159761190414429e-02 4.895524308085441589e-02 -6.418479233980178833e-02 4.591025412082672119e-03 -4.114373028278350830e-01 -2.397318929433822632e-01 3.796365857124328613e-02 -5.792155489325523376e-02 -1.184831261634826660e-01 1.400824785232543945e-01
-2.470923364162445068e-01 1.318205799907445908e-02 -6.141338869929313660e-02 1.340311914682388306e-01 1.452603470534086227e-02 1.499594897031784058e-01 -8.684376627206802368e-02 -3.651501610875129700e-02 -1.477228552103042603e-01 -2.656628787517547607e-01 -1.773437112569808960e-01 3.004279732704162598e-01 1.025939136743545532e-01 -7.487133890390396118e-02 -3.764846026897430420e-01 1.506048589944839478e-01 1.495673209428787231e-01 -2.442179322242736816e-01 -2.450547665357589722e-01 -8.051026612520217896e-02 -1.112484708428382874e-01 2.459125071763992310e-01 2.562922798097133636e-02 2.911931574344635010e-01 -1.143461614847183228e-01 -1.186508238315582275e-01 3.180831074714660645e-01 6.489433348178863525e-02 4.893760010600090027e-02 -3.897016495466232300e-02 -7.628651708364486694e-02 -2.041592597961425781e-01
-4.815458655357360840e-01 8.455027639865875244e-02 -2.074791043996810913e-01 5.117884650826454163e-02 1.903504580259323120e-01 3.514609113335609436e-02 6.546847522258758545e-02 2.321119606494903564e-01 -3.367048874497413635e-02 -1.263064444065093994e-01 1.049640178680419922e-01 -5.565358698368072510e-02 2.347476780414581299e-01 5.917604267597198486e-02 -4.997348040342330933e-02 -2.068935781717300415e-01 2.515042424201965332e-01 1.506764739751815796e-01 -1.551387161016464233e-01 -1.110592931509017944e-01 -3.636104762554168701e-01 2.294729948043823242e-01 -5.071361735463142395e-02 9.876365959644317627e-02 -8.968188613653182983e-02 7.108259946107864380e-02 -7.700137794017791748e-02 7.051736116409301758e-02 3.172707557678222656e-01 1.636645570397377014e-02 1.981127858161926270e-01 2.870018593966960907e-02
-1.601336151361465454e-01 1.468942761421203613e-01 -1.415551155805587769e-01 1.147518157958984375e-01 -2.820026502013206482e-02 1.103049218654632568e-01 -7.132855057716369629e-02 2.058313935995101929e-01 2.293229848146438599e-02 -1.522692143917083740e-01 -1.352891176939010620e-01 3.308734595775604248e-01 1.411549448966979980e-01 -1.182127185165882111e-02 -4.672422111034393311e-01 2.587892413139343262e-01 2.160509377717971802e-01 -2.703940272331237793e-01 -2.604337036609649658e-01 4.084236174821853638e-02 -2.165342867374420166e-02 1.932753473520278931e-01 -2.529367059469223022e-02 2.776378691196441650e-01 -1.137421280145645142e-01 -5.568638443946838379e-02 1.732122302055358887e-01 6.188759952783584595e-02 -8.304081112146377563e-02 -1.403718441724777222e-01 3.480070456862449646e-02 -1.407105773687362671e-01
-1.767490506172180176e-01 1.883723139762878418e-01 4.808126017451286316e-02 3.475350141525268555e-02 1.844434067606925964e-02 1.750945001840591431e-01 9.016339480876922607e-02 1.190572306513786316e-01 2.981465309858322144e-02 -2.808028757572174072e-01 -2.004087865352630615e-01 2.942856848239898682e-01 2.304434329271316528e-01 -2.711268886923789978e-02 -4.764841496944427490e-01 1.420059949159622192e-01 7.487542182207107544e-02 -3.519658744335174561e-01 -1.683689951896667480e-01 -1.343706995248794556e-01 -7.369492202997207642e-02 9.279100596904754639e-02 -2.549020573496818542e-02 2.924180328845977783e-01 -2.174697369337081909e-01 -2.636618912220001221e-02 4.815969616174697876e-02 1.413329690694808960e-01 -8.009724318981170654e-02 -1.239288225769996643e-01 -1.848561689257621765e-02 -2.042851597070693970e-02
-1.116578094661235809e-02 1.253113001585006714e-01 -6.364363431930541992e-02 2.848532199859619141e-01 -1.341753751039505005e-01 9.657177329063415527e-02 -8.314204216003417969e-02 2.354314029216766357e-01 -1.395459920167922974e-01 -3.040136694908142090e-01 9.967768192291259766e-02 1.790874600410461426e-01 1.773261427879333496e-01 -1.382643580436706543e-01 -2.779816389083862305e-01 -3.228659927845001221e-01 1.715527176856994629e-01 1.161745861172676086e-01 -1.265041083097457886e-01 -3.761053457856178284e-02 -3.465167582035064697e-01 1.412523537874221802e-01 1.862599104642868042e-01 5.106059461832046509e-02 -2.892274260520935059e-01 1.087381169199943542e-01 -1.473070979118347168e-01 -1.287662088871002197e-01 3.960694372653961182e-02 1.323391944169998169e-01 1.258687973022460938e-01 1.302887201309204102e-01
-3.557049036026000977e-01 -1.125042438507080078e-01 4.570919647812843323e-02 -7.172289490699768066e-02 8.927237242460250854e-02 2.188477367162704468e-01 6.079403311014175415e-02 1.538862437009811401e-01 -2.261050492525100708e-01 -1.154651269316673279e-01 -3.462752997875213623e-01 1.762628406286239624e-01 2.988500893115997314e-01 1.239018663763999939e-01 -1.537281274795532227e-01 7.639332115650177002e-02 3.003941774368286133e-01 -1.863598376512527466e-01 -2.822209848091006279e-03 -4.271841049194335938e-02 -2.138893157243728638e-01 4.413641989231109619e-02 1.194825321435928345e-01 -2.819196879863739014e-02 -4.914927855134010315e-02 1.333194877952337265e-02 -4.127724170684814453e-01 -2.433443628251552582e-02 1.109053269028663635e-01 -1.175219118595123291e-01 7.199755869805812836e-03 1.774363070726394653e-01
-1.426313966512680054e-01 2.245419472455978394e-01 -1.306657791137695312e-01 2.313893884420394897e-01 -1.785130202770233154e-01 -5.580586940050125122e-02 -6.761883199214935303e-02 -1.886702477931976318e-01 1.948085129261016846e-01 7.090190052986145020e-02 -9.038625657558441162e-02 -3.519596159458160400e-02 3.992629945278167725e-01 -9.184141457080841064e-02 -2.460513561964035034e-01 -2.135335206985473633e-01 2.788668274879455566e-01 -1.341760903596878052e-01 -7.847739756107330322e-02 -1.760636419057846069e-01 -2.786210477352142334e-01 -1.418743580579757690e-01 -1.056768745183944702e-01 6.893424689769744873e-02 -7.427380234003067017e-02 1.210611909627914429e-01 -1.074587702751159668e-01 -3.025446534156799316e-01 2.706854641437530518e-01 -7.627782225608825684e-02 -9.019631892442703247e-02 4.610138945281505585e-03
-3.065745830535888672e-01 -8.346418291330337524e-02 -2.286099195480346680e-01 -5.000272020697593689e-02 -1.705389469861984253e-01 4.950596764683723450e-02 -1.591337174177169800e-01 1.381607651710510254e-01 -2.097282558679580688e-01 -2.035696357488632202e-01 -2.673246562480926514e-01 3.154191672801971436e-01 2.870601601898670197e-02 6.743405759334564209e-02 -1.874331831932067871e-01 -4.031793028116226196e-02 -7.670076098293066025e-03 8.454198390245437622e-02 1.494507342576980591e-01 5.785723030567169189e-02 -3.632974326610565186e-01 3.324306905269622803e-01 -1.969250887632369995e-01 -6.464245170354843140e-02 2.785211987793445587e-02 -1.513337343931198120e-02 -2.009235024452209473e-01 -3.079710900783538818e-01 5.604221671819686890e-02 -1.075838580727577209e-01 -1.129294186830520630e-02 -2.059448137879371643e-02
-3.459968566894531250e-01 -1.253419667482376099e-01 -6.767680495977401733e-02 7.613337785005569458e-02 7.496543228626251221e-02 2.433842271566390991e-01 5.031821131706237793e-02 -2.599626407027244568e-02 -7.593548297882080078e-02 -5.143038183450698853e-02 -1.396802514791488647e-01 1.347253769636154175e-01 4.766744375228881836e-01 -8.400943875312805176e-02 -1.322740018367767334e-01 5.549862608313560486e-02 2.015098333358764648e-01 -2.481027245521545410e-01 1.321857701987028122e-02 -3.432760834693908691e-01 -9.788846597075462341e-03 1.501973718404769897e-01 2.680029571056365967e-01 5.245392024517059326e-02 -1.186270788311958313e-01 -8.095085620880126953e-03 -2.187780290842056274e-01 -1.186978891491889954e-01 1.812920421361923218e-01 -1.133702248334884644e-01 1.091034710407257080e-01 1.846342086791992188e-01
-3.486586809158325195e-01 -2.478297054767608643e-01 -1.311298310756683350e-01 3.806615993380546570e-02 2.338405102491378784e-01 2.083511650562286377e-01 2.364578992128372192e-01 -1.408690959215164185e-01 -1.577327251434326172e-01 -1.113559305667877197e-01 -8.810599148273468018e-02 1.122019439935684204e-01 4.964777529239654541e-01 -3.646968677639961243e-02 -2.190262079238891602e-01 1.234080195426940918e-01 1.386266052722930908e-01 -2.043852806091308594e-01 -1.443886160850524902e-01 -2.879724204540252686e-01 -6.312268227338790894e-02 8.784200251102447510e-02 4.471724387258291245e-03 4.068508371710777283e-02 1.386499702930450439e-01 3.333860542625188828e-03 7.905021309852600098e-03 -2.109373956918716431e-01 5.562676861882209778e-02 -2.523651719093322754e-02 7.395240664482116699e-02 6.882356107234954834e-02
-8.683069050312042236e-02 -4.740699008107185364e-02 -7.234242558479309082e-02 -3.120563030242919922e-01 -1.092222481966018677e-01 -2.736206166446208954e-02 -3.447525575757026672e-02 -2.983111739158630371e-01 -6.459140032529830933e-02 -1.501711606979370117e-01 -2.291513606905937195e-02 3.807351589202880859e-01 2.425289750099182129e-01 2.029241621494293213e-02 -2.648623883724212646e-01 1.382668465375900269e-01 2.371478974819183350e-01 -8.402161300182342529e-02 -3.749363124370574951e-02 1.777389198541641235e-01 -2.215493321418762207e-01 -1.401276737451553345e-01 2.164653986692428589e-01 6.367614865303039551e-02 -1.302513480186462402e-01 2.231279164552688599e-01 3.889113664627075195e-02 -2.766617536544799805e-01 1.675290912389755249e-01 -3.414693102240562439e-02 -1.575319617986679077e-01 -2.219303101301193237e-01
-3.455508947372436523e-01 -2.319262921810150146e-01 -6.880704313516616821e-03 1.770046651363372803e-01 7.743397355079650879e-02 4.214465618133544922e-02 9.461371600627899170e-02 -3.431489318609237671e-02 -7.840453833341598511e-02 1.069614589214324951e-01 -7.295665144920349121e-02 1.508436352014541626e-01 2.355112582445144653e-01 -1.072387173771858215e-01 -3.040298521518707275e-01 -1.373658031225204468e-01 2.675552368164062500e-01 -2.010792940855026245e-01 -2.583597972989082336e-02 -1.672524362802505493e-01 1.661475896835327148e-01 1.002750471234321594e-01 1.367671648040413857e-03 -5.902671441435813904e-02 -1.002062708139419556e-01 -1.415789593011140823e-03 -4.447761774063110352e-01 -2.764475345611572266e-01 2.037372887134552002e-01 -2.014483362436294556e-01 -6.310085207223892212e-02 3.770393878221511841e-02
-3.534786999225616455e-01 1.538666989654302597e-02 -2.515039145946502686e-01 2.419776469469070435e-01 1.390194427222013474e-02 3.147704303264617920e-01 9.909065440297126770e-03 9.888450801372528076e-02 -7.840075343847274780e-02 -1.402945816516876221e-02 1.747515350580215454e-01 1.512001454830169678e-01 9.759904444217681885e-02 -1.095351949334144592e-02 -1.235718205571174622e-01 -1.293334662914276123e-01 2.960981726646423340e-01 -3.318777680397033691e-01 1.041202992200851440e-01 1.238329708576202393e-01 -6.985853612422943115e-02 1.002559289336204529e-01 2.426147609949111938e-01 1.548643857240676880e-01 -7.964770495891571045e-02 -3.610222414135932922e-02 5.642946809530258179e-02 -2.239261521026492119e-04 2.957693636417388916e-01 -1.821637749671936035e-01 2.088114023208618164e-01 -2.135577648878097534e-01
-6.025357916951179504e-02 2.961838841438293457e-01 -2.532200813293457031e-01 2.531143128871917725e-01 1.188732087612152100e-01 -8.829731494188308716e-02 6.667351722717285156e-02 1.574511379003524780e-01 -1.405330896377563477e-01 -1.852591633796691895e-01 -2.788366079330444336e-01 1.411844938993453979e-01 2.277995795011520386e-01 -1.096836104989051819e-01 -3.369303941726684570e-01 -1.550617367029190063e-01 4.507687315344810486e-02 3.644940257072448730e-02 5.380409583449363708e-02 3.550437465310096741e-02 -5.570310354232788086e-02 -5.809975415468215942e-02 -2.008916437625885010e-01 7.019259780645370483e-02 -9.323398768901824951e-02 1.530373841524124146e-01 5.139754340052604675e-02 -3.514117300510406494e-01 7.566298544406890869e-02 -2.570457458496093750e-01 1.610927134752273560e-01 2.465343028306961060e-01
-9.200940281152725220e-02 -8.086443692445755005e-02 -1.512145549058914185e-01 -8.394624292850494385e-02 -2.385053038597106934e-01 1.863493323326110840e-01 -2.119265198707580566e-01 -1.770867779850959778e-02 -1.159963291138410568e-02 -2.266804575920104980e-01 -7.195301353931427002e-02 3.902055025100708008e-01 1.202883198857307434e-01 -1.591111272573471069e-01 -1.603060066699981689e-01 -3.391993045806884766e-02 2.510704398155212402e-01 7.571107707917690277e-03 -5.137071013450622559e-02 -2.380759641528129578e-02 -2.019544877111911774e-02 1.020521894097328186e-01 2.483643963932991028e-02 -1.909943856298923492e-02 -5.470266193151473999e-02 2.231419682502746582e-01 -1.441347599029541016e-01 -2.516000568866729736e-01 3.776436746120452881e-01 -1.661175936460494995e-01 -2.357680797576904297e-01 3.192062377929687500e-01
-2.663559019565582275e-01 -2.180671542882919312e-01 -4.051350653171539307e-01 7.041005790233612061e-02 -1.848133802413940430e-01 1.834026873111724854e-01 1.830166429281234741e-01 1.630651652812957764e-01 -3.043961822986602783e-01 -1.959509998559951782e-01 6.838849186897277832e-02 1.466091722249984741e-01 2.149628251791000366e-01 1.348768770694732666e-01 -1.170829162001609802e-01 -1.017708107829093933e-01 3.139812648296356201e-01 -2.578252553939819336e-01 5.582330282777547836e-03 -3.184810280799865723e-01 -2.446369268000125885e-03 8.225743472576141357e-02 1.021479666233062744e-01 -2.097100950777530670e-02 -7.698146160691976547e-03 -1.154801994562149048e-01 -3.241444751620292664e-02 -1.538229584693908691e-01 -1.524722576141357422e-02 -1.157267466187477112e-01 -3.696823492646217346e-02 3.968927636742591858e-02
-3.051038980484008789e-01 -1.665755957365036011e-01 -1.204402297735214233e-01 7.970484346151351929e-02 -5.154857784509658813e-02 1.586802005767822266e-01 -1.524217706173658371e-02 -1.164118051528930664e-01 -7.181351631879806519e-02 -4.044497385621070862e-02 -9.555742726661264896e-04 -3.511817753314971924e-02 3.093703389167785645e-01 2.810242474079132080e-01 -8.348297327756881714e-02 -1.863491088151931763e-01 3.191378414630889893e-01 -1.128055378794670105e-01 -3.979190438985824585e-02 9.573354572057723999e-02 -3.109812736511230469e-01 -1.250740736722946167e-01 -8.265692740678787231e-02 1.544976979494094849e-01 1.147486716508865356e-01 9.984350949525833130e-02 -1.128662973642349243e-01 -4.006361961364746094e-01 1.351360678672790527e-01 -2.664380669593811035e-01 2.984060160815715790e-02 -1.933260858058929443e-01
-1.512847393751144409e-01 2.053514309227466583e-02 -2.267533838748931885e-01 2.051984369754791260e-01 -9.866417199373245239e-02 1.316390484571456909e-01 -1.349378079175949097e-01 -3.369237994775176048e-03 -1.946964710950851440e-01 -2.854009270668029785e-01 -1.552738100290298462e-01 2.406578809022903442e-01 2.472285181283950806e-01 -6.532524526119232178e-02 -1.143665537238121033e-01 -1.450227349996566772e-01 1.656164526939392090e-01 1.227740868926048279e-01 -1.288908720016479492e-01 7.041040807962417603e-02 -2.651351988315582275e-01 8.354918658733367920e-02 -1.599016189575195312e-01 -2.367912419140338898e-02 -2.390907704830169678e-01 1.860204041004180908e-01 2.386322245001792908e-02 -3.484604060649871826e-01 -2.639242447912693024e-02 1.854674331843852997e-02 -3.728863000869750977e-01 1.251859813928604126e-01
-3.501960635185241699e-01 -3.035467863082885742e-02 -1.341993808746337891e-01 -2.508300840854644775e-01 -4.940508306026458740e-02 1.941815614700317383e-01 -1.605170406401157379e-02 3.247740268707275391e-01 -1.458130776882171631e-01 -2.597372829914093018e-01 3.513485938310623169e-02 -1.906387954950332642e-01 1.104506626725196838e-01 -2.707946002483367920e-01 -1.411273628473281860e-01 -1.026422679424285889e-01 2.816307544708251953e-01 -8.165474981069564819e-02 -1.478717923164367676e-01 1.898849965073168278e-03 -1.398017443716526031e-02 2.052611857652664185e-01 2.722412049770355225e-01 2.820949852466583252e-01 -5.288304015994071960e-02 -2.494750358164310455e-02 -7.918586581945419312e-02 -2.169773727655410767e-01 1.019499823451042175e-01 -1.903154402971267700e-01 -5.661197472363710403e-03 -7.814992219209671021e-03
-1.348441541194915771e-01 1.975775808095932007e-01 -3.178463876247406006e-01 1.770049780607223511e-01 -8.884448558092117310e-02 7.490230351686477661e-02 -3.553446829319000244e-01 1.755604445934295654e-01 -5.403824150562286377e-02 -2.326877117156982422e-01 -6.999868899583816528e-02 2.896069884300231934e-01 1.813371479511260986e-01 -6.110793724656105042e-02 -4.870530683547258377e-03 -5.700513720512390137e-02 2.792167067527770996e-01 1.229855269193649292e-01 -6.938215345144271851e-02 -5.470839142799377441e-02 -2.259174436330795288e-01 5.716151092201471329e-03 -2.601426793262362480e-03 6.921193562448024750e-03 -1.345033496618270874e-01 3.012370169162750244e-01 -1.078030094504356384e-01 -3.206883668899536133e-01 -8.333795703947544098e-03 -7.885939627885818481e-02 -1.748974807560443878e-02 2.686817049980163574e-01
-3.662878274917602539e-01 7.160511612892150879e-02 4.035767912864685059e-02 9.936367720365524292e-02 -1.941610127687454224e-01 8.473162353038787842e-02 3.309995308518409729e-02 3.640986606478691101e-02 1.007608771324157715e-01 -1.289262920618057251e-01 1.440530717372894287e-01 2.577172219753265381e-01 4.832845926284790039e-02 -2.328516095876693726e-01 -3.897217214107513428e-01 1.806287914514541626e-01 7.478681951761245728e-02 1.361292898654937744e-01 -9.963441640138626099e-02 -3.529844582080841064e-01 -1.486942172050476074e-01 -8.490774035453796387e-02 -7.597170025110244751e-02 -2.301359027624130249e-01 7.450667768716812134e-02 1.473867893218994141e-01 1.002914831042289734e-02 -2.467064857482910156e-01 -1.711789704859256744e-02 -2.936868667602539062e-01 1.156022399663925171e-01 -1.097491458058357239e-01
-2.927192449569702148e-01 1.310064047574996948e-01 -3.419613242149353027e-01 1.307847350835800171e-01 -1.754440814256668091e-01 2.600687742233276367e-01 -7.667998969554901123e-02 2.048179209232330322e-01 9.167944663204252720e-04 -2.100687846541404724e-02 3.535478934645652771e-02 1.881729215383529663e-01 -3.244059160351753235e-02 -1.760712713003158569e-01 -1.187577098608016968e-01 -8.878006041049957275e-02 3.097140491008758545e-01 -1.777320355176925659e-01 -7.772480696439743042e-02 -4.602078199386596680e-01 6.020738184452056885e-02 1.631035953760147095e-01 8.907625079154968262e-02 7.747149467468261719e-02 1.106645911931991577e-01 2.881760522723197937e-02 -1.283433437347412109e-01 -2.806936800479888916e-01 6.067912327125668526e-04 -4.819542169570922852e-02 -7.360120862722396851e-02 1.419074386358261108e-01
-3.981554880738258362e-02 1.495316475629806519e-01 -2.508397698402404785e-01 1.609108000993728638e-01 5.327039957046508789e-02 1.810753494501113892e-01 -1.741002053022384644e-01 9.364389628171920776e-02 -1.065163761377334595e-01 -3.030940294265747070e-01 -1.946944296360015869e-01 2.351726591587066650e-01 1.880011856555938721e-01 -2.574037313461303711e-01 -2.595776915550231934e-01 -1.326456218957901001e-01 9.681843966245651245e-02 -2.121800929307937622e-01 -3.224236890673637390e-02 -2.671119198203086853e-02 -3.293115198612213135e-01 1.639897674322128296e-01 -1.429829746484756470e-01 -2.073530703783035278e-01 -1.945310235023498535e-01 1.812206655740737915e-01 -2.396437376737594604e-01 -9.058322757482528687e-02 2.586042881011962891e-02 7.695997506380081177e-02 -1.746650636196136475e-01 -3.453934192657470703e-02
-2.127974480390548706e-01 2.608402669429779053e-01 2.500991337001323700e-02 4.671177268028259277e-02 1.138288676738739014e-01 9.996761381626129150e-02 7.621341198682785034e-02 3.524499759078025818e-02 4.036488011479377747e-02 -6.327819079160690308e-02 -2.988898456096649170e-01 4.163184463977813721e-01 3.363330662250518799e-01 -2.452926188707351685e-01 -3.742562234401702881e-01 3.899854049086570740e-02 1.339100599288940430e-01 -2.840471863746643066e-01 -1.811159700155258179e-01 -5.458851531147956848e-02 1.655307970941066742e-02 -8.047429472208023071e-02 -1.941858083009719849e-01 1.772205531597137451e-01 -9.615998715162277222e-03 -1.014385074377059937e-01 9.469971060752868652e-02 -6.397949159145355225e-02 -4.296823218464851379e-02 6.792759895324707031e-02 -5.881256982684135437e-02 1.645545810461044312e-01
-1.695685982704162598e-01 1.213684231042861938e-01 -1.798919439315795898e-01 1.862930208444595337e-01 1.412857621908187866e-01 2.170318216085433960e-01 7.358556240797042847e-02 8.074340224266052246e-02 -1.749397963285446167e-01 -2.599895000457763672e-01 8.654335513710975647e-03 2.844193577766418457e-01 3.136585652828216553e-02 -1.862414479255676270e-01 -4.404819309711456299e-01 2.279631197452545166e-01 1.181529834866523743e-01 -3.417031168937683105e-01 -2.083569765090942383e-01 3.572570160031318665e-02 -3.461475297808647156e-02 1.843122094869613647e-01 -4.770737513899803162e-02 1.854101568460464478e-01 -1.039457544684410095e-01 -6.047717109322547913e-02 1.404076963663101196e-01 8.042457699775695801e-02 1.393242776393890381e-01 -5.342962965369224548e-02 -1.617523878812789917e-01 -1.153934821486473083e-01
-2.702220082283020020e-01 2.842639945447444916e-02 6.246932968497276306e-02 2.416575998067855835e-01 1.863858401775360107e-01 1.232781559228897095e-01 1.333227753639221191e-01 2.666711211204528809e-01 -8.896808326244354248e-02 -6.435556802898645401e-03 -1.344516128301620483e-01 1.534073501825332642e-01 4.208859205245971680e-01 3.074610978364944458e-02 -1.565519422292709351e-01 -2.680967561900615692e-02 1.437180638313293457e-01 -2.461896836757659912e-01 5.210473015904426575e-02 -2.304610759019851685e-01 7.848121225833892822e-02 1.001500990241765976e-03 -2.065567672252655029e-02 -6.637389212846755981e-02 -4.809701815247535706e-03 6.127781420946121216e-02 -3.353273272514343262e-01 -1.199680343270301819e-01 2.237217575311660767e-01 -3.695538640022277832e-01 -6.776310503482818604e-02 4.741588979959487915e-02
-2.182977497577667236e-01 2.242257148027420044e-01 4.399430472403764725e-03 -1.412060670554637909e-02 -5.537703260779380798e-02 1.609222739934921265e-01 -9.019098430871963501e-02 3.278001397848129272e-02 1.129408776760101318e-01 -2.913982234895229340e-02 -2.530502676963806152e-01 5.104205608367919922e-01 1.530340760946273804e-01 -1.814809292554855347e-01 -2.772150337696075439e-01 -4.427352920174598694e-03 1.052841311320662498e-03 -2.240859121084213257e-01 -2.879356034100055695e-03 2.713497877120971680e-01 -1.192681267857551575e-01 1.404902637004852295e-01 1.927910558879375458e-02 1.315895467996597290e-01 -1.264750957489013672e-02 2.642402052879333496e-01 1.454087048768997192e-01 -2.573943734169006348e-01 -1.097496598958969116e-03 -1.199020221829414368e-01 -1.134251579642295837e-01 1.793376058340072632e-01
-3.086532652378082275e-01 2.601524293422698975e-01 7.511479407548904419e-02 -2.769829332828521729e-01 3.343620896339416504e-02 -3.539628908038139343e-02 2.487253993749618530e-01 1.760309338569641113e-01 -1.335640158504247665e-02 -4.951358586549758911e-02 1.343182772397994995e-01 3.340417146682739258e-01 2.762265801429748535e-01 7.439629733562469482e-02 -3.132275044918060303e-01 -5.183852836489677429e-02 2.086009979248046875e-01 -1.439970135688781738e-01 -1.114373281598091125e-01 -3.504240512847900391e-02 3.995733335614204407e-02 4.578090086579322815e-02 -3.319851160049438477e-01 -1.213055998086929321e-01 -7.732302695512771606e-02 -6.169897317886352539e-02 -1.135222688317298889e-01 -1.920126080513000488e-01 1.789574027061462402e-01 -2.251128666102886200e-02 -1.445619612932205200e-01 -1.583995074033737183e-01
-2.508341372013092041e-01 -7.084425538778305054e-02 -1.756720393896102905e-01 1.938286721706390381e-01 1.575135290622711182e-01 1.441224105656147003e-02 -2.840965613722801208e-02 2.279347628355026245e-01 -2.583657577633857727e-02 -1.237654983997344971e-01 1.539492607116699219e-01 1.332497894763946533e-01 -1.111414469778537750e-02 1.300259828567504883e-01 -4.084886312484741211e-01 -1.504617184400558472e-01 1.590656042098999023e-01 -1.293778121471405029e-01 -1.955582052469253540e-01 -4.035607725381851196e-02 -3.529143333435058594e-01 1.815800964832305908e-01 1.272251009941101074e-01 -9.557942976243793964e-04 -7.364207506179809570e-02 1.803979128599166870e-01 -8.963239938020706177e-02 -1.588564366102218628e-01 2.634886279702186584e-02 2.111106179654598236e-02 -2.135949432849884033e-01 3.850487172603607178e-01
-1.205087602138519287e-01 1.446368694305419922e-01 -2.546282298862934113e-02 1.328462362289428711e-01 4.936062172055244446e-02 6.987097859382629395e-02 -1.553224027156829834e-01 -6.318582594394683838e-02 -4.330509305000305176e-01 -2.831057906150817871e-01 3.445716947317123413e-02 3.096747398376464844e-01 7.637017965316772461e-02 -3.134426847100257874e-02 -3.770396113395690918e-01 6.956487149000167847e-02 1.696359813213348389e-01 -1.337143331766128540e-01 -6.923050433397293091e-02 -8.269900828599929810e-02 -3.812796995043754578e-02 1.445602476596832275e-01 -1.781139969825744629e-01 3.366176187992095947e-01 -1.748273968696594238e-01 1.099554076790809631e-01 3.345151990652084351e-02 1.791207939386367798e-01 1.671764552593231201e-01 -2.259891927242279053e-01 -1.071233451366424561e-01 1.472444366663694382e-02
-2.073103040456771851e-01 1.284675300121307373e-01 -2.246766351163387299e-02 8.990179747343063354e-02 5.354170128703117371e-02 -1.138567551970481873e-02 -1.541997939348220825e-01 -2.511537075042724609e-02 -3.820406496524810791e-01 -2.942454814910888672e-01 -4.373956099152565002e-02 2.391939908266067505e-01 6.385046243667602539e-02 -5.904063116759061813e-03 -4.487316906452178955e-01 1.628713905811309814e-01 1.264741271734237671e-01 -2.172597050666809082e-01 -8.970396965742111206e-02 -3.820081800222396851e-02 -1.158952265977859497e-01 1.577850729227066040e-01 -1.290426403284072876e-01 2.618786692619323730e-01 -2.419330030679702759e-01 9.474207460880279541e-02 1.873152703046798706e-02 9.742644429206848145e-02 1.238936036825180054e-01 -2.866279780864715576e-01 -2.691268920898437500e-02 9.498122334480285645e-02
3.148736804723739624e-02 2.445781370624899864e-03 -3.063269555568695068e-01 1.102634891867637634e-01 3.179315105080604553e-02 1.333218067884445190e-01 -1.227694898843765259e-01 -1.127832531929016113e-01 -1.786987036466598511e-01 -2.925722301006317139e-01 1.936852782964706421e-01 1.269744336605072021e-01 1.011695861816406250e-01 -2.892007306218147278e-02 -3.430529236793518066e-01 -1.212972775101661682e-01 1.301707178354263306e-01 -1.838024854660034180e-01 -1.455505639314651489e-01 -2.086381018161773682e-01 -1.337594166398048401e-02 3.138307034969329834e-01 1.185864582657814026e-02 3.627171218395233154e-01 -1.090145111083984375e-01 1.753702759742736816e-01 -2.516212174668908119e-03 1.330567598342895508e-01 1.190902888774871826e-01 -2.466921210289001465e-01 -1.778878867626190186e-01 1.376363486051559448e-01
-3.186710476875305176e-01 9.239476919174194336e-02 2.341580018401145935e-02 4.900585860013961792e-02 1.102384626865386963e-01 1.497030258178710938e-01 -1.384959220886230469e-01 9.242533147335052490e-02 -6.527344137430191040e-02 9.941665083169937134e-02 -1.378402858972549438e-01 -9.797378629446029663e-02 2.224380671977996826e-01 4.292755573987960815e-02 -2.236207723617553711e-01 -2.106106430292129517e-01 4.883430898189544678e-01 7.851337641477584839e-02 1.448803395032882690e-01 -1.801566779613494873e-01 -3.337112665176391602e-01 3.762328997254371643e-02 -8.955872803926467896e-02 1.184667646884918213e-02 -3.709186986088752747e-02 -4.072766378521919250e-02 -9.168098866939544678e-02 -2.403776645660400391e-01 1.639784872531890869e-01 -3.073414564132690430e-01 -4.876147210597991943e-02 1.557905972003936768e-01
-1.840126663446426392e-01 1.361762285232543945e-01 2.561598084867000580e-02 6.232647970318794250e-02 -1.583643853664398193e-01 9.624733775854110718e-02 -5.796619504690170288e-02 8.170200139284133911e-02 -2.136092483997344971e-01 -1.786511391401290894e-01 2.176427841186523438e-02 3.098819553852081299e-01 5.475265160202980042e-02 -1.903241276741027832e-01 -2.967121601104736328e-01 -1.468116343021392822e-01 3.299780786037445068e-01 9.999509900808334351e-02 6.391270458698272705e-02 -1.174978911876678467e-02 -1.456369161605834961e-01 1.880881339311599731e-01 3.556386008858680725e-02 7.132651656866073608e-02 -7.758551090955734253e-02 3.514759540557861328e-01 -6.809535622596740723e-02 -3.038489222526550293e-01 1.556390821933746338e-01 1.796550154685974121e-01 -6.999211758375167847e-02 3.191499114036560059e-01
-2.556974291801452637e-01 2.319524884223937988e-01 2.152704298496246338e-01 -1.291874796152114868e-01 -2.281676977872848511e-02 -4.466658458113670349e-02 -2.078412175178527832e-01 -3.490491583943367004e-02 -5.358349531888961792e-02 -1.633754074573516846e-01 -3.548387065529823303e-02 3.804976865649223328e-02 3.272313177585601807e-01 -1.937503963708877563e-01 -2.786509990692138672e-01 5.687262117862701416e-02 1.901408284902572632e-01 2.077973484992980957e-01 1.374045461416244507e-01 -2.520290911197662354e-01 -2.878867685794830322e-01 4.621078819036483765e-02 -2.841288223862648010e-02 3.488522022962570190e-02 -5.726218596100807190e-02 -5.937393754720687866e-02 1.962746530771255493e-01 -9.928873181343078613e-02 1.260033249855041504e-01 -3.012409508228302002e-01 -2.316970974206924438e-01 -2.209545522928237915e-01
-2.124350965023040771e-01 -2.731344476342201233e-02 -6.207077205181121826e-02 -1.432456225156784058e-01 -8.833020180463790894e-02 -3.696485608816146851e-02 1.577382832765579224e-01 -1.595825701951980591e-02 1.378535777330398560e-01 -1.907242462038993835e-02 1.635969281196594238e-01 1.854780912399291992e-01 3.713683784008026123e-01 -1.868958026170730591e-02 -4.123563170433044434e-01 4.271512106060981750e-02 1.750775575637817383e-01 -3.107783012092113495e-02 -2.399137988686561584e-02 1.648405492305755615e-01 -3.802532255649566650e-01 -9.004655480384826660e-02 1.628691405057907104e-01 3.231196999549865723e-01 -2.840157225728034973e-02 -1.460547298192977905e-01 -1.082018483430147171e-02 -1.944395303726196289e-01 2.019355744123458862e-01 2.291497960686683655e-02 8.648135513067245483e-02 -2.300975322723388672e-01
-2.876535058021545410e-01 5.511373281478881836e-02 -1.168488860130310059e-01 1.096848770976066589e-01 1.794074177742004395e-01 2.865476906299591064e-01 8.475402742624282837e-02 1.958937011659145355e-02 -2.994930446147918701e-01 -2.509167790412902832e-01 -2.054489403963088989e-01 2.907113134860992432e-01 3.907053470611572266e-01 -1.604353785514831543e-01 -1.264899224042892456e-01 1.546227782964706421e-01 -3.015403635799884796e-02 -2.227183058857917786e-02 1.890452057123184204e-01 -1.286501884460449219e-01 1.539736837148666382e-01 -5.044797435402870178e-02 -2.767405509948730469e-01 2.138658240437507629e-02 -4.894792661070823669e-02 8.726944029331207275e-02 -9.920313954353332520e-03 -1.430384814739227295e-01 1.554874479770660400e-01 -6.361670047044754028e-02 1.602901220321655273e-01 1.658847182989120483e-01
-2.911447584629058838e-01 -1.850011646747589111e-01 -6.069387495517730713e-02 2.941202819347381592e-01 -5.952252447605133057e-02 4.583345726132392883e-02 6.509282439947128296e-02 2.001935392618179321e-01 -1.674061268568038940e-02 -2.413616627454757690e-01 -1.160830557346343994e-01 1.122077479958534241e-01 3.480848371982574463e-01 4.541852697730064392e-02 -3.635681867599487305e-01 2.520755119621753693e-02 2.145556509494781494e-01 -2.417280077934265137e-01 9.716687351465225220e-02 -1.542657464742660522e-01 -5.827695131301879883e-02 4.214761778712272644e-02 3.189011290669441223e-02 -5.249363556504249573e-02 1.418965309858322144e-01 -1.119043454527854919e-01 -2.543842196464538574e-01 -7.385003566741943359e-02 3.055836558341979980e-01 -1.847128570079803467e-01 -7.325347512960433960e-02 1.337030977010726929e-01
-4.857801496982574463e-01 2.274733781814575195e-01 -2.521411776542663574e-01 1.364979445934295654e-01 1.157407909631729126e-01 2.752591073513031006e-01 2.018733322620391846e-02 1.477866526693105698e-02 -1.734987944364547729e-01 6.917863339185714722e-02 2.026911675930023193e-01 7.205895613878965378e-03 4.701950401067733765e-02 -2.658940665423870087e-02 -3.260593712329864502e-01 -1.137710139155387878e-01 1.966390460729598999e-01 -2.214178740978240967e-01 -1.690099537372589111e-01 5.487816873937845230e-03 -3.368256986141204834e-01 4.231067374348640442e-02 1.407399773597717285e-02 1.232924535870552063e-01 2.969872392714023590e-02 -1.302381902933120728e-01 4.078260064125061035e-02 1.377248167991638184e-01 1.409411244094371796e-02 -1.202508956193923950e-01 1.814861893653869629e-01 -9.527935087680816650e-02
-2.546621561050415039e-01 1.333174854516983032e-01 -1.265605539083480835e-01 2.977237403392791748e-01 9.281834959983825684e-02 2.428588718175888062e-01 -1.349330991506576538e-01 5.582878366112709045e-02 -2.958572208881378174e-01 -2.968271672725677490e-01 -2.761216647922992706e-02 3.184005916118621826e-01 7.141284644603729248e-02 -1.581532508134841919e-01 -3.425005078315734863e-01 5.305458977818489075e-02 9.724271483719348907e-03 -1.945545896887779236e-02 3.143966197967529297e-02 1.796998977661132812e-01 8.445129543542861938e-02 4.524889960885047913e-02 -9.676124155521392822e-02 1.698057204484939575e-01 -2.679232358932495117e-01 2.618847787380218506e-01 5.163435265421867371e-02 1.774686127901077271e-01 9.192008525133132935e-02 -6.266851723194122314e-02 -1.472678929567337036e-01 -7.786248624324798584e-02
-1.859801560640335083e-01 8.969767391681671143e-02 -2.633742094039916992e-01 -3.076333552598953247e-02 -1.636574417352676392e-01 3.598694503307342529e-01 -1.501350104808807373e-01 -1.797915697097778320e-01 -1.324829552322626114e-02 -1.334917098283767700e-01 9.379409998655319214e-02 1.628866642713546753e-01 1.143554225564002991e-01 -1.381942033767700195e-01 -1.327383369207382202e-01 -9.543924033641815186e-02 1.322576254606246948e-01 9.989429265260696411e-03 -2.137063294649124146e-01 2.439244389533996582e-01 -1.085320487618446350e-01 2.371605038642883301e-01 9.557972848415374756e-02 -2.735039219260215759e-02 -2.349225729703903198e-01 6.936205178499221802e-02 2.354790829122066498e-02 -2.892720103263854980e-01 4.105724394321441650e-01 1.520560979843139648e-01 -1.645516306161880493e-01 -7.370240055024623871e-04
-3.793257176876068115e-01 -1.493784189224243164e-01 -1.257928609848022461e-01 1.811089366674423218e-01 1.935354471206665039e-01 2.960827648639678955e-01 -1.847687810659408569e-01 5.845087394118309021e-02 -1.552857607603073120e-01 3.577938303351402283e-02 1.048373291268944740e-03 2.518030107021331787e-01 1.473958641290664673e-01 -2.610371708869934082e-01 -8.331646025180816650e-02 -1.648312993347644806e-02 2.672713100910186768e-01 -8.587395399808883667e-02 -6.263612955808639526e-02 1.049437969923019409e-01 -1.104828938841819763e-01 8.230521529912948608e-02 7.706481963396072388e-02 2.406549602746963501e-01 6.098107248544692993e-02 -1.938722431659698486e-01 -4.053777456283569336e-01 1.006877645850181580e-01 8.347589522600173950e-02 -1.887382008135318756e-02 1.912176311016082764e-01 -1.938468031585216522e-02
-1.443810462951660156e-01 -5.456488579511642456e-02 -1.534121334552764893e-01 -8.393296599388122559e-02 1.362235546112060547e-01 2.054987102746963501e-01 3.179233893752098083e-02 2.000663280487060547e-01 -3.521762788295745850e-01 1.761710047721862793e-01 -2.300640791654586792e-01 1.400178074836730957e-01 3.995564877986907959e-01 -1.491457875818014145e-02 -2.140845805406570435e-01 -5.409257486462593079e-02 2.391856610774993896e-01 5.473627522587776184e-02 -7.241282612085342407e-02 9.719581343233585358e-03 -1.419262588024139404e-01 -7.158595323562622070e-02 3.880333900451660156e-02 1.210912838578224182e-01 -3.368609845638275146e-01 1.080775484442710876e-01 -1.379378885030746460e-01 -6.970680505037307739e-02 2.633143961429595947e-01 1.083462461829185486e-01 9.314226359128952026e-02 -2.485494017601013184e-01
-1.799694001674652100e-01 -3.274453431367874146e-02 -2.337263077497482300e-01 -1.248097866773605347e-01 -1.951797306537628174e-01 6.363134086132049561e-02 2.173956781625747681e-01 -6.798245757818222046e-02 3.065911494195461273e-02 3.568289801478385925e-02 1.033376678824424744e-01 2.147205471992492676e-01 3.178888261318206787e-01 6.526331603527069092e-02 -3.238238692283630371e-01 -1.587318815290927887e-02 2.127064764499664307e-01 -1.912956088781356812e-01 -2.158642113208770752e-01 3.914555534720420837e-02 -2.717337012290954590e-01 -2.403716593980789185e-01 -2.103275656700134277e-01 1.350890547037124634e-01 6.728377193212509155e-02 4.517238587141036987e-02 -8.460059762001037598e-02 -5.403106287121772766e-02 -1.196400150656700134e-01 -3.369970619678497314e-01 5.706482753157615662e-02 -2.470420002937316895e-01
1.816342957317829132e-02 1.247608438134193420e-01 -1.412847042083740234e-01 1.416789442300796509e-01 6.010409444570541382e-02 1.771623343229293823e-01 -1.392099773511290550e-03 9.222006797790527344e-02 -6.233139429241418839e-03 -4.040136337280273438e-01 -4.955618456006050110e-02 4.199298918247222900e-01 -3.859062120318412781e-02 -3.241403400897979736e-01 -2.668524384498596191e-01 -2.329456210136413574e-01 5.239854380488395691e-02 1.150445863604545593e-01 -1.326521635055541992e-01 -1.117766276001930237e-01 -1.606484800577163696e-01 3.753018751740455627e-02 -9.429875761270523071e-02 3.654590621590614319e-02 -2.277773171663284302e-01 1.445297300815582275e-01 -2.955501973628997803e-01 -6.559568643569946289e-02 1.266620960086584091e-02 -4.345210269093513489e-02 -2.716244161128997803e-01 -5.199994891881942749e-02
-8.994054049253463745e-02 3.168238699436187744e-02 -1.169315129518508911e-01 -3.182936459779739380e-02 1.243851929903030396e-01 3.849062323570251465e-01 -6.173535063862800598e-02 2.353773415088653564e-01 -2.233159840106964111e-01 2.085979431867599487e-01 -2.610500752925872803e-01 3.409274816513061523e-01 3.363058567047119141e-01 5.592577531933784485e-02 -3.176529407501220703e-01 -1.527336146682500839e-02 1.587762236595153809e-01 3.796501085162162781e-02 9.946872293949127197e-02 5.466077104210853577e-02 -1.931333541870117188e-01 -5.263096839189529419e-02 6.282605975866317749e-02 1.579381227493286133e-01 -1.606471836566925049e-01 4.295483976602554321e-02 -2.804854214191436768e-01 6.848109513521194458e-02 1.903467476367950439e-01 -4.800546541810035706e-02 1.391090732067823410e-02 -3.917032852768898010e-03
-1.851354688405990601e-01 1.433077305555343628e-01 8.113665506243705750e-03 7.639334350824356079e-02 -1.727560162544250488e-01 1.027588993310928345e-01 -7.470215205103158951e-03 1.422444432973861694e-01 -1.567212641239166260e-01 -2.081641405820846558e-01 -1.124163791537284851e-01 3.483850359916687012e-01 4.829329997301101685e-02 -1.931815594434738159e-01 -3.179416954517364502e-01 -6.655452400445938110e-02 2.691866159439086914e-01 8.121244609355926514e-02 1.270745322108268738e-02 -9.144926071166992188e-02 -2.063076496124267578e-01 2.074788957834243774e-01 1.907098665833473206e-02 1.028463169932365417e-01 -1.781089007854461670e-01 2.613915205001831055e-01 2.119432203471660614e-02 -2.870102524757385254e-01 1.347883641719818115e-01 1.590016484260559082e-01 -1.169871538877487183e-01 3.276905715465545654e-01
-5.094362497329711914e-01 -2.645727992057800293e-01 1.001292839646339417e-01 1.112869530916213989e-01 2.543683946132659912e-01 2.158171981573104858e-01 4.747958853840827942e-03 1.239023357629776001e-01 -1.342719495296478271e-01 6.857895851135253906e-02 -1.130534932017326355e-01 2.587870657444000244e-01 2.879966981709003448e-02 -2.333552688360214233e-01 -3.969154357910156250e-01 -1.443203240633010864e-01 1.190903261303901672e-01 -2.932109683752059937e-02 1.789236366748809814e-01 -1.103589534759521484e-01 -9.179608523845672607e-02 4.921334981918334961e-02 5.742456018924713135e-02 -1.515691876411437988e-01 -6.232462078332901001e-02 6.974881887435913086e-02 -2.475819885730743408e-01 -5.748710781335830688e-02 -7.443472277373075485e-03 -2.069088071584701538e-02 3.292941721156239510e-03 1.227722615003585815e-01
1.321717798709869385e-01 1.648061424493789673e-01 -2.906348407268524170e-01 1.863117069005966187e-01 1.104575917124748230e-01 8.088053017854690552e-02 -1.818011850118637085e-01 1.341594755649566650e-01 -1.898154914379119873e-01 -8.471617102622985840e-02 1.212548911571502686e-01 2.484848797321319580e-01 1.379057914018630981e-01 -4.943842068314552307e-02 -4.437304735183715820e-01 -5.451059341430664062e-02 3.477051481604576111e-02 -2.067201435565948486e-01 6.494283676147460938e-02 7.769227772951126099e-02 -1.907709985971450806e-01 1.397066265344619751e-01 5.841637775301933289e-02 3.818784654140472412e-01 -7.648599892854690552e-02 1.440271288156509399e-01 4.969575256109237671e-02 1.926266402006149292e-01 1.484748572111129761e-01 -1.738082915544509888e-01 -2.048711776733398438e-01 -7.527071982622146606e-02
-2.747613787651062012e-01 1.282586902379989624e-01 8.229398727416992188e-02 4.224233701825141907e-02 -2.624692618846893311e-01 1.266258060932159424e-01 -2.308534681797027588e-01 -1.403884291648864746e-01 8.726385235786437988e-02 -2.529141902923583984e-01 1.402676105499267578e-01 2.063779383897781372e-01 3.196026384830474854e-01 -1.253367811441421509e-01 -2.781211733818054199e-01 -1.151630431413650513e-01 -6.927846372127532959e-02 -1.198196336627006531e-01 -7.079599797725677490e-02 2.142410576343536377e-01 -2.891107499599456787e-01 7.602697610855102539e-02 2.765499055385589600e-01 2.050477862358093262e-01 -1.059762611985206604e-01 2.027499228715896606e-01 4.618398472666740417e-02 -1.112437322735786438e-01 -5.082870647311210632e-02 -3.480981662869453430e-02 -2.167749106884002686e-01 6.054649874567985535e-02
-1.719754487276077271e-01 1.523911058902740479e-01 1.704938150942325592e-02 2.805181778967380524e-02 3.072933852672576904e-02 1.243513152003288269e-01 -1.190978661179542542e-02 3.399540111422538757e-02 -4.746341705322265625e-01 -2.966114282608032227e-01 -6.889023934490978718e-04 3.030542433261871338e-01 2.300685830414295197e-02 6.610916554927825928e-02 -3.797347545623779297e-01 2.257154509425163269e-02 7.397613674402236938e-02 -2.648895382881164551e-01 -6.163536757230758667e-02 -1.266046464443206787e-01 -5.978268105536699295e-03 1.257171779870986938e-01 -1.303004771471023560e-01 1.466993093490600586e-01 -1.817515790462493896e-01 1.963388472795486450e-01 5.175957083702087402e-02 1.448427438735961914e-01 1.444033086299896240e-01 -2.583090364933013916e-01 -1.893004775047302246e-01 -7.249198108911514282e-02
-1.870874464511871338e-01 1.000301912426948547e-01 8.119618147611618042e-02 1.558001488447189331e-01 -1.963447183370590210e-01 3.808617591857910156e-02 -3.650529310107231140e-02 4.129710793495178223e-02 -1.581986993551254272e-01 -2.043847888708114624e-01 -9.994928538799285889e-02 2.138119339942932129e-01 1.638411432504653931e-01 -2.090706527233123779e-01 -3.177461922168731689e-01 -2.002654969692230225e-01 3.024544119834899902e-01 2.177123129367828369e-01 -1.147975027561187744e-01 2.094173250952735543e-04 -2.233981043100357056e-01 2.620154917240142822e-01 8.207517117261886597e-02 -2.040320076048374176e-02 -1.553998887538909912e-01 3.176337480545043945e-02 -4.798520728945732117e-02 -2.696354389190673828e-01 6.412241607904434204e-02 2.511244416236877441e-01 7.738126814365386963e-02 3.096177279949188232e-01
-3.607290983200073242e-01 2.307501994073390961e-02 -1.230698600411415100e-01 2.311987578868865967e-01 -2.850322052836418152e-02 2.991817593574523926e-01 -5.664488673210144043e-02 9.736863523721694946e-02 -5.218099057674407959e-02 -2.221674025058746338e-01 -1.838807165622711182e-01 2.581005990505218506e-01 4.882062599062919617e-02 -3.078484907746315002e-02 -2.681774795055389404e-01 9.207965433597564697e-02 1.345227509737014771e-01 -2.124945260584354401e-02 7.264225184917449951e-02 -5.845368653535842896e-02 -8.449286967515945435e-02 1.596778258681297302e-02 8.476583659648895264e-02 7.100412249565124512e-02 -3.009702265262603760e-01 4.567879438400268555e-02 -4.684082865715026855e-01 -9.226552397012710571e-02 4.227689467370510101e-03 9.299626201391220093e-02 -1.361298710107803345e-01 2.585426270961761475e-01
-2.605569660663604736e-01 -1.282747983932495117e-01 -3.310669213533401489e-02 2.234064042568206787e-01 4.451855644583702087e-02 3.150118291378021240e-01 8.636616915464401245e-02 -1.296486705541610718e-01 -1.755986958742141724e-01 -2.693964540958404541e-01 -1.503939628601074219e-01 7.514142990112304688e-02 3.640499413013458252e-01 -1.960188895463943481e-01 -8.191052824258804321e-02 -9.621255099773406982e-03 -4.399641230702400208e-02 -1.115962266921997070e-01 1.754060387611389160e-01 -2.033235281705856323e-01 1.023630425333976746e-01 2.326375544071197510e-01 -2.656036242842674255e-02 1.983340829610824585e-01 9.460154175758361816e-02 1.263424009084701538e-01 1.218359991908073425e-01 -1.151885315775871277e-01 4.242172539234161377e-01 -3.597969934344291687e-02 -4.754528775811195374e-02 -4.536821320652961731e-02
-1.214289516210556030e-01 -1.528827250003814697e-01 -1.298586279153823853e-01 -2.171559333801269531e-01 1.644641607999801636e-01 3.246901333332061768e-01 -1.682816892862319946e-01 -9.426989126950502396e-04 -1.657328605651855469e-01 3.566188737750053406e-02 -1.489940937608480453e-02 1.582031548023223877e-01 4.709583818912506104e-01 9.102996438741683960e-02 -2.064874172210693359e-01 -2.392827123403549194e-01 2.242266982793807983e-01 -5.931794270873069763e-02 -5.972211435437202454e-02 1.552623659372329712e-01 -5.677893757820129395e-02 6.375889480113983154e-02 1.272662580013275146e-01 1.304669678211212158e-01 -3.104241564869880676e-02 1.244545355439186096e-01 -2.081236839294433594e-01 2.134595662355422974e-01 2.916291654109954834e-01 -1.037554666399955750e-01 1.656300574541091919e-01 5.043024942278862000e-02
-2.034343034029006958e-01 2.563911676406860352e-01 -1.625009775161743164e-01 2.228367030620574951e-01 -5.132241130922921002e-05 5.080587044358253479e-02 -5.644933786243200302e-03 8.955401927232742310e-02 -4.101575538516044617e-02 -2.853420078754425049e-01 -2.094383090734481812e-01 1.434589773416519165e-01 6.203871592879295349e-02 -3.145859241485595703e-01 -2.973817884922027588e-01 -1.123488098382949829e-01 2.229954302310943604e-01 -2.089317739009857178e-01 -4.831679165363311768e-02 5.954232439398765564e-02 -3.657337129116058350e-01 3.545273244380950928e-01 -7.734306901693344116e-02 -4.327240213751792908e-02 -9.503586590290069580e-02 1.250513941049575806e-01 -1.684446483850479126e-01 -8.325700461864471436e-02 -5.616449192166328430e-02 1.405864953994750977e-01 -7.228408753871917725e-02 -8.959397673606872559e-03
-1.621899455785751343e-01 -1.300609111785888672e-02 -2.296965569257736206e-01 1.759687066078186035e-01 -4.450281336903572083e-02 2.263634651899337769e-01 -5.453002452850341797e-02 -1.582389697432518005e-02 -5.791539698839187622e-02 -2.184870988130569458e-01 -1.887013912200927734e-01 2.467514425516128540e-01 3.196104764938354492e-01 -2.742966078221797943e-02 -2.830451354384422302e-02 -8.619562536478042603e-02 2.707517445087432861e-01 1.831382960081100464e-01 1.700143143534660339e-02 -8.631464093923568726e-02 -3.026877939701080322e-01 5.898196250200271606e-02 -1.084093675017356873e-01 -3.596325591206550598e-02 -1.548162400722503662e-01 3.047915697097778320e-01 -2.795579731464385986e-01 -2.016756087541580200e-01 6.075739115476608276e-02 -4.963857680559158325e-02 -1.868722140789031982e-01 2.741116881370544434e-01
-1.783504188060760498e-01 6.385660916566848755e-02 -1.530260145664215088e-01 6.547889113426208496e-02 1.617326214909553528e-02 1.339907348155975342e-01 -6.002082675695419312e-02 1.291206479072570801e-02 -4.078010022640228271e-01 -2.867675125598907471e-01 8.679738640785217285e-02 3.352668881416320801e-01 2.785120718181133270e-02 6.274642795324325562e-02 -4.155768752098083496e-01 1.084268465638160706e-01 5.268401280045509338e-02 -1.406270563602447510e-01 -4.920207709074020386e-02 -4.064507782459259033e-02 -1.254804432392120361e-01 2.644723951816558838e-01 -1.668070256710052490e-01 2.416185587644577026e-01 -9.751413017511367798e-02 1.236743032932281494e-01 3.966250270605087280e-02 2.193947881460189819e-01 1.481379419565200806e-01 -2.156583219766616821e-01 -1.163570061326026917e-01 4.186898842453956604e-02
-2.436049729585647583e-01 2.415938824415206909e-01 -4.018157422542572021e-01 2.568936645984649658e-01 6.511550396680831909e-02 1.261182595044374466e-02 -7.141345739364624023e-02 1.099247634410858154e-01 -4.593735560774803162e-02 -2.881652712821960449e-01 4.463725537061691284e-02 2.031640708446502686e-01 7.139576971530914307e-02 -1.868565976619720459e-01 -1.527047604322433472e-01 -2.202180922031402588e-01 9.819648228585720062e-03 -1.289063543081283569e-01 1.265555769205093384e-01 5.652436614036560059e-02 -3.629067242145538330e-01 1.676952391862869263e-01 -2.581579983234405518e-01 -7.885549962520599365e-02 -2.025530934333801270e-01 2.292308397591114044e-02 -1.664441376924514771e-01 -1.845470517873764038e-01 -1.224517971277236938e-01 4.305355250835418701e-02 -1.658663153648376465e-02 -6.294648349285125732e-02
-3.634664714336395264e-01 -1.202034056186676025e-01 -3.145762383937835693e-01 -1.422072649002075195e-01 -9.753015637397766113e-02 3.263994157314300537e-01 -1.693981438875198364e-01 3.408659100532531738e-01 -8.947831392288208008e-02 -3.560727834701538086e-01 -7.040273398160934448e-02 -7.924590259790420532e-02 1.378961801528930664e-01 -2.162331156432628632e-02 -1.027091518044471741e-01 -9.249299764633178711e-02 3.607172966003417969e-01 -9.995183348655700684e-02 6.863997131586074829e-02 3.162685781717300415e-02 -3.986284881830215454e-02 2.050000876188278198e-01 9.165740758180618286e-02 2.477623075246810913e-01 2.566536888480186462e-02 -8.793830126523971558e-02 8.093626238405704498e-04 -2.288165129721164703e-02 -4.140040650963783264e-02 -1.364997774362564087e-01 -9.627891704440116882e-03 -1.162495836615562439e-02
-2.462524473667144775e-01 1.292015705257654190e-02 -9.659828245639801025e-02 -6.389785557985305786e-02 1.307270824909210205e-01 5.606209393590688705e-03 -1.132809296250343323e-01 -8.484005928039550781e-02 -7.738612592220306396e-02 -1.350639667361974716e-02 -3.408875167369842529e-01 4.760261178016662598e-01 2.893476188182830811e-01 -1.891238987445831299e-01 -3.188391923904418945e-01 8.908216655254364014e-02 5.663173645734786987e-02 -1.769345104694366455e-01 -1.534018218517303467e-01 5.505483970046043396e-02 5.243049934506416321e-02 1.210724338889122009e-01 -4.847704991698265076e-02 2.990804910659790039e-01 2.035324126482009888e-01 3.658419102430343628e-02 1.243737190961837769e-01 -2.244718223810195923e-01 1.144238710403442383e-01 3.875151649117469788e-02 -1.041051931679248810e-02 1.302341073751449585e-01
-8.935680985450744629e-02 7.473104447126388550e-02 -1.630778163671493530e-01 3.367495164275169373e-02 -2.448104768991470337e-01 6.670799851417541504e-02 -1.009822338819503784e-01 1.258070766925811768e-01 -1.892898976802825928e-01 -1.053354516625404358e-01 -2.375375106930732727e-02 2.477054148912429810e-01 2.183040529489517212e-01 -1.778702884912490845e-01 -2.362812757492065430e-01 -1.963152587413787842e-01 2.620694637298583984e-01 8.823929727077484131e-02 -7.094457000494003296e-02 -4.033697023987770081e-02 -2.732164263725280762e-01 1.350740641355514526e-01 -2.003116160631179810e-02 1.249308791011571884e-02 -1.066386997699737549e-01 1.823501884937286377e-01 -1.390265673398971558e-01 -3.680174648761749268e-01 2.845911979675292969e-01 1.659570634365081787e-01 -9.312141686677932739e-02 3.043241500854492188e-01
-1.074554249644279480e-01 -8.701069653034210205e-02 -2.998715341091156006e-01 2.969081886112689972e-02 7.668641209602355957e-02 1.038974300026893616e-01 -1.453600823879241943e-01 -4.875609651207923889e-03 -1.654722243547439575e-01 -2.184765338897705078e-01 -5.184768885374069214e-02 1.729850322008132935e-01 2.717412114143371582e-01 -5.782508291304111481e-03 -1.650691777467727661e-01 -1.163418143987655640e-01 2.567525207996368408e-01 5.948260799050331116e-02 -5.554057285189628601e-02 -7.395784556865692139e-02 -2.585579156875610352e-01 6.927119940519332886e-02 -5.875530838966369629e-02 5.515418481081724167e-03 -2.354959249496459961e-01 1.422893255949020386e-01 -1.669990830123424530e-02 -4.855942726135253906e-01 8.163166791200637817e-02 5.066344141960144043e-02 -3.149655461311340332e-01 2.376913726329803467e-01
-1.178399696946144104e-01 1.043704077601432800e-01 -1.162860617041587830e-01 9.740581363439559937e-02 7.870864123106002808e-02 2.830558121204376221e-01 -1.466772798448801041e-02 6.946718785911798477e-03 9.412953257560729980e-02 -2.271686494350433350e-01 1.034440770745277405e-01 3.879803419113159180e-01 8.937873691320419312e-02 -1.696748882532119751e-01 -2.643642425537109375e-01 -9.928691387176513672e-02 2.435722053050994873e-01 -1.683998703956604004e-01 -3.662286791950464249e-03 1.743229664862155914e-02 -2.980448007583618164e-01 3.227737247943878174e-01 -1.380713582038879395e-01 1.777302473783493042e-02 -2.585620582103729248e-01 1.958413124084472656e-01 -1.531186699867248535e-01 -1.214103475213050842e-01 -1.324434727430343628e-01 2.222862690687179565e-01 -1.529026217758655548e-02 1.281974315643310547e-01
-3.375223278999328613e-01 -9.498654305934906006e-02 9.354308247566223145e-03 2.021841704845428467e-01 1.350441947579383850e-02 3.097754120826721191e-01 2.780292034149169922e-01 -1.216518133878707886e-02 -2.992498874664306641e-01 -3.038891404867172241e-02 -1.810047775506973267e-01 2.018207162618637085e-01 2.470624148845672607e-01 -1.139545738697052002e-01 -1.670574545860290527e-01 9.497293084859848022e-02 -5.459523946046829224e-02 -4.750384390354156494e-02 -8.974201232194900513e-02 -8.305591344833374023e-02 4.460679367184638977e-02 8.604186028242111206e-02 -2.353319525718688965e-01 1.199309453368186951e-01 -1.958315074443817139e-01 -1.574960201978683472e-01 2.887450903654098511e-02 -1.817560791969299316e-01 3.547965288162231445e-01 -1.400723159313201904e-01 9.970149397850036621e-02 1.891174018383026123e-01
-3.507432043552398682e-01 1.560780853033065796e-01 1.008750423789024353e-01 -1.448829174041748047e-01 -2.499475628137588501e-01 1.665743887424468994e-01 8.183012902736663818e-02 -7.759816944599151611e-02 -6.459682434797286987e-02 -7.704728841781616211e-02 -2.762294188141822815e-02 2.526485919952392578e-01 2.081631571054458618e-01 9.300521761178970337e-02 -1.624080985784530640e-01 -1.234948784112930298e-01 2.346717417240142822e-01 -3.426841646432876587e-02 3.602162003517150879e-02 -1.676519215106964111e-01 -1.913584768772125244e-01 5.059975385665893555e-02 3.319346532225608826e-02 -2.075952291488647461e-01 -9.445023536682128906e-02 9.735999628901481628e-03 -2.257403880357742310e-01 1.531686354428529739e-02 1.844671964645385742e-01 -4.680241048336029053e-01 -1.244555506855249405e-02 -2.602622509002685547e-01
-1.843389421701431274e-01 6.087093055248260498e-02 -3.035011589527130127e-01 1.650791764259338379e-01 1.531686186790466309e-01 -1.763475239276885986e-01 -4.890447482466697693e-02 7.240935415029525757e-02 -8.200437575578689575e-02 -1.470132619142532349e-01 -2.533335983753204346e-01 2.074103504419326782e-01 3.176745176315307617e-01 -6.958393496461212635e-04 -4.062665700912475586e-01 -1.978665292263031006e-01 1.696439981460571289e-01 1.846470832824707031e-01 1.397552788257598877e-01 1.481490675359964371e-03 -5.434600636363029480e-02 1.181960254907608032e-01 -2.308657467365264893e-01 8.129565976560115814e-03 1.281075458973646164e-02 4.393925517797470093e-02 -2.659695968031883240e-02 -2.217682003974914551e-01 3.734868019819259644e-02 -4.086269065737724304e-02 2.265545576810836792e-01 2.846558690071105957e-01
-1.798259764909744263e-01 1.154633052647113800e-02 -2.030624449253082275e-01 -1.844610273838043213e-01 -1.077279523015022278e-01 3.316660523414611816e-01 -2.706516385078430176e-01 4.564974457025527954e-02 -1.638024598360061646e-01 -1.193634197115898132e-01 -9.646338224411010742e-02 2.479125261306762695e-01 1.946173906326293945e-01 -3.274752944707870483e-02 -3.025873899459838867e-01 -9.223441034555435181e-02 -1.214384213089942932e-01 -2.222235053777694702e-01 -6.263047456741333008e-02 -2.187846601009368896e-01 -2.772882282733917236e-01 1.073554307222366333e-01 1.050957143306732178e-01 1.058350279927253723e-01 -1.598564386367797852e-01 1.687702983617782593e-01 -1.443827524781227112e-02 6.381077319383621216e-02 2.892050147056579590e-01 1.599626243114471436e-01 -9.290308505296707153e-02 2.042287439107894897e-01
-4.555925726890563965e-01 -4.813056730199605227e-04 -1.960979998111724854e-01 2.440147846937179565e-01 2.831361293792724609e-01 3.131494820117950439e-01 3.676475957036018372e-03 2.679420411586761475e-01 1.491993665695190430e-02 -6.840951740741729736e-02 -6.645558774471282959e-02 4.352728836238384247e-03 4.292083084583282471e-01 -2.288855239748954773e-02 -1.457983106374740601e-01 5.221931636333465576e-02 1.252112537622451782e-01 -4.500582814216613770e-03 4.504065588116645813e-02 -7.873094826936721802e-02 -1.923289149999618530e-01 2.564074099063873291e-01 -1.175823584198951721e-01 8.016041666269302368e-02 2.342609912157058716e-01 -3.768204152584075928e-02 -4.593006893992424011e-02 -1.567295566201210022e-02 1.327170245349407196e-02 2.818467654287815094e-02 9.974123537540435791e-02 9.926217049360275269e-02
-4.460775554180145264e-01 1.651598215103149414e-01 -1.915584951639175415e-01 2.513543069362640381e-01 -2.097063884139060974e-02 2.396499216556549072e-01 -1.285498887300491333e-01 -1.069219857454299927e-01 -2.845133841037750244e-02 -1.457640826702117920e-01 1.965516358613967896e-01 7.262188196182250977e-02 1.055111363530158997e-01 4.376640170812606812e-02 -2.417519092559814453e-01 -1.465051174163818359e-01 1.852016746997833252e-01 -1.079262942075729370e-01 -1.325339972972869873e-01 1.513098329305648804e-01 -3.236057460308074951e-01 7.822451740503311157e-02 1.336658298969268799e-01 1.083967909216880798e-01 -8.605387806892395020e-02 -1.539002358913421631e-01 -1.978896372020244598e-02 7.648804783821105957e-02 1.807850450277328491e-01 -9.980878233909606934e-02 3.404731452465057373e-01 -7.969788461923599243e-02
-1.377578228712081909e-01 5.876779183745384216e-02 9.337522834539413452e-02 3.736130148172378540e-02 -7.956203818321228027e-02 1.146137639880180359e-01 -2.046499997377395630e-01 -1.738148331642150879e-01 -1.955508142709732056e-01 -2.587926685810089111e-01 1.617250293493270874e-01 1.972388625144958496e-01 1.091065779328346252e-01 -1.777580082416534424e-01 -4.364559948444366455e-01 -3.540166094899177551e-02 -7.004006300121545792e-03 -1.964906156063079834e-01 -1.076477617025375366e-01 2.273738570511341095e-02 -2.996578514575958252e-01 1.660032123327255249e-01 4.325601831078529358e-02 3.151450455188751221e-01 -3.563411533832550049e-03 3.410361409187316895e-01 -1.565619409084320068e-01 3.055712953209877014e-02 -1.736313551664352417e-01 -1.192387193441390991e-01 -7.842702418565750122e-02 -9.376063942909240723e-02
-5.213693380355834961e-01 -1.156725734472274780e-01 -2.390524297952651978e-01 2.412001490592956543e-01 3.617013394832611084e-01 1.031007841229438782e-01 -9.830662608146667480e-02 1.726929992437362671e-01 -1.618473231792449951e-01 -1.489049382507801056e-02 -7.111704349517822266e-02 3.799003362655639648e-02 3.639876246452331543e-01 4.418805241584777832e-02 -6.601499021053314209e-02 -1.706347800791263580e-02 2.173065245151519775e-01 -1.376328803598880768e-02 -2.201569974422454834e-01 -2.550400793552398682e-02 -1.344088613986968994e-01 -6.908762454986572266e-02 -1.607432216405868530e-01 2.314616590738296509e-01 8.691209554672241211e-02 -1.047692596912384033e-01 3.654401376843452454e-02 -6.587597727775573730e-02 1.094750128686428070e-02 -8.243931829929351807e-02 -4.608183354139328003e-02 1.203822046518325806e-01
-2.502314150333404541e-01 4.837118834257125854e-02 -5.024575814604759216e-02 -5.223285034298896790e-02 -1.622567325830459595e-01 -7.179822772741317749e-02 -3.226629495620727539e-01 8.676324971020221710e-03 -1.833468079566955566e-01 -2.122881412506103516e-01 2.675745487213134766e-01 3.472782373428344727e-01 1.078343540430068970e-01 -1.440744698047637939e-01 -1.574527472257614136e-01 1.672679036855697632e-01 2.168524265289306641e-01 -2.970826625823974609e-02 -3.654100000858306885e-01 -5.334033444523811340e-02 -1.679656952619552612e-01 2.895228266716003418e-01 1.608757227659225464e-01 -6.758727133274078369e-02 5.381528288125991821e-02 -8.511913567781448364e-02 -1.358418017625808716e-01 -2.452161461114883423e-01 9.237721562385559082e-02 -2.028002776205539703e-02 -2.746806293725967407e-02 -1.135759130120277405e-01
-5.445137619972229004e-01 2.457995265722274780e-01 -4.267701879143714905e-02 1.864842623472213745e-01 3.991507459431886673e-03 2.989330589771270752e-01 -1.683654636144638062e-02 -5.243811383843421936e-02 -1.597480326890945435e-01 3.380224853754043579e-02 1.633808314800262451e-01 5.727178230881690979e-02 2.033839821815490723e-01 -1.042795367538928986e-02 -2.830536663532257080e-01 -1.052067950367927551e-01 9.737236797809600830e-02 -9.661939740180969238e-02 -1.831110380589962006e-02 -4.728070273995399475e-02 -3.368468284606933594e-01 -6.838846206665039062e-02 2.209809124469757080e-01 4.935911297798156738e-02 -3.459969162940979004e-02 -8.398233354091644287e-02 1.404939591884613037e-01 4.272984713315963745e-02 -9.724225848913192749e-02 -2.138885408639907837e-01 2.161033153533935547e-01 -4.757994413375854492e-02
-2.855016589164733887e-01 -6.020828709006309509e-02 -1.537066996097564697e-01 -3.144165277481079102e-01 -1.075083762407302856e-01 3.094296753406524658e-01 -1.783451586961746216e-01 1.652645915746688843e-01 -2.081020921468734741e-02 -1.391917020082473755e-01 -7.498350460082292557e-04 -5.094837024807929993e-02 4.566901922225952148e-01 -9.359471499919891357e-02 -1.975117772817611694e-01 -1.121388301253318787e-01 2.443053126335144043e-01 -4.930219054222106934e-02 -2.241737097501754761e-01 1.328452080488204956e-01 -1.959503144025802612e-01 -9.840613603591918945e-02 1.767171174287796021e-01 -1.693160086870193481e-01 5.515346303582191467e-02 1.743698269128799438e-01 -6.634947657585144043e-02 -2.435177750885486603e-02 1.735163927078247070e-01 -1.647716015577316284e-01 -2.881485037505626678e-02 1.077417284250259399e-02
-3.513350188732147217e-01 -1.147085055708885193e-01 -6.354553997516632080e-02 9.016127139329910278e-02 -1.827472597360610962e-01 5.675724241882562637e-03 2.517963014543056488e-02 1.762136369943618774e-01 -2.152970433235168457e-01 -9.076546877622604370e-02 -1.783218979835510254e-01 3.955157846212387085e-02 3.267632126808166504e-01 5.472530424594879150e-02 -7.008218020200729370e-02 -3.235047161579132080e-01 3.057935275137424469e-02 -3.846176713705062866e-02 -1.299361884593963623e-01 -5.040905624628067017e-02 -9.907757490873336792e-02 6.292422115802764893e-02 -2.734405696392059326e-01 9.889186173677444458e-02 -9.928283840417861938e-02 2.604729831218719482e-01 1.250501871109008789e-01 -1.851316541433334351e-01 -1.199503168463706970e-01 -2.962617278099060059e-01 1.032225117087364197e-01 -3.438631892204284668e-01
-1.617459356784820557e-01 1.276490092277526855e-01 1.709097176790237427e-01 2.542549371719360352e-01 2.442953176796436310e-02 9.166555106639862061e-02 8.305157721042633057e-02 2.430620044469833374e-01 -2.280470579862594604e-01 -1.480518281459808350e-01 4.829004406929016113e-03 4.753898456692695618e-02 1.679645329713821411e-01 -1.380196660757064819e-01 -3.441381156444549561e-01 -2.603870630264282227e-01 5.884039029479026794e-02 -5.561943165957927704e-03 -2.001504451036453247e-01 -1.057669594883918762e-01 -3.619641959667205811e-01 3.188526928424835205e-01 5.878837034106254578e-02 -2.962407469749450684e-02 1.020239666104316711e-01 2.308777868747711182e-01 -1.905486881732940674e-01 3.626736998558044434e-02 -6.052500754594802856e-02 7.214230298995971680e-02 -2.230218499898910522e-01 1.652491837739944458e-01
-2.231359928846359253e-01 1.508395224809646606e-01 -2.186739146709442139e-01 -2.460660487413406372e-01 2.577828429639339447e-02 3.025619089603424072e-01 -1.997610330581665039e-01 1.555517613887786865e-01 -2.567060619185213000e-05 3.093065321445465088e-02 -5.826056376099586487e-02 4.376283660531044006e-02 4.461402595043182373e-01 -1.470112502574920654e-01 -2.278820574283599854e-01 -1.239155679941177368e-01 2.194204032421112061e-01 -1.249145194888114929e-01 -1.844005584716796875e-01 6.690541654825210571e-02 2.602723240852355957e-02 -1.378625929355621338e-01 -5.798385664820671082e-02 -1.396411508321762085e-01 1.001439243555068970e-01 1.504166275262832642e-01 -1.910408884286880493e-01 4.118801653385162354e-02 3.941204026341438293e-02 -3.566403985023498535e-01 -4.391638934612274170e-02 -1.492707133293151855e-01
6.534031033515930176e-02 3.795596957206726074e-01 1.505217552185058594e-01 2.679478824138641357e-01 -8.859648555517196655e-02 1.364880651235580444e-01 2.394164949655532837e-01 -1.550383567810058594e-01 -1.926459074020385742e-01 3.343728929758071899e-02 -6.272260844707489014e-02 3.963474929332733154e-01 3.289404809474945068e-01 -3.221004605293273926e-01 -2.265198975801467896e-01 -5.323523283004760742e-02 2.275495529174804688e-01 3.875286504626274109e-02 -9.155439585447311401e-02 3.604884445667266846e-02 -4.619006067514419556e-02 9.873075783252716064e-02 2.187285572290420532e-01 4.893687367439270020e-02 -5.042313411831855774e-02 1.692770048975944519e-02 7.437480241060256958e-02 -6.255688518285751343e-02 6.409323960542678833e-02 -2.409460581839084625e-02 -1.618071496486663818e-01 -1.256996393203735352e-01
-1.034278720617294312e-01 1.195950657129287720e-01 -1.046196743845939636e-01 1.680284738540649414e-01 -4.651228711009025574e-02 7.182879000902175903e-02 -1.446878165006637573e-01 2.190197855234146118e-01 -1.227233111858367920e-01 -2.895801663398742676e-01 -1.118840277194976807e-02 1.937290132045745850e-01 1.538870930671691895e-01 -2.415258437395095825e-01 -3.885802626609802246e-01 -2.402786314487457275e-01 4.408087208867073059e-02 1.440179944038391113e-01 -1.907283216714859009e-01 -6.118353456258773804e-02 -3.901986479759216309e-01 9.142857044935226440e-02 1.746998578310012817e-01 -8.433087915182113647e-02 -2.831375896930694580e-01 1.105257198214530945e-01 -1.680752485990524292e-01 -8.343603461980819702e-02 1.529932767152786255e-02 7.583931088447570801e-02 9.684640914201736450e-02 1.681252866983413696e-01
-2.721576094627380371e-01 -4.175993800163269043e-02 -1.502079367637634277e-01 -1.994504928588867188e-01 1.791657358407974243e-01 4.957532584667205811e-01 -1.860705763101577759e-01 1.129198744893074036e-01 -4.665767401456832886e-02 -6.632123142480850220e-02 -9.877113252878189087e-02 8.663055486977100372e-03 2.391098439693450928e-01 -1.804135292768478394e-01 -1.005726382136344910e-01 -1.880347728729248047e-01 2.274625748395919800e-01 9.810939431190490723e-02 -1.505049169063568115e-01 -3.843248356133699417e-03 -1.329506337642669678e-01 1.544220447540283203e-01 -1.884085088968276978e-01 1.178799644112586975e-01 -1.886293292045593262e-01 6.954208761453628540e-02 -1.383503675460815430e-01 -1.984990686178207397e-01 2.815034687519073486e-01 -1.750988215208053589e-01 3.434902802109718323e-02 2.770388266071677208e-03
-2.368267327547073364e-01 -8.875750005245208740e-02 -8.792605251073837280e-02 1.955758184194564819e-01 -1.697662472724914551e-01 2.062011808156967163e-01 2.441508322954177856e-02 -5.117583647370338440e-02 -1.845589280128479004e-02 3.013364272192120552e-03 -4.289904143661260605e-03 8.932878822088241577e-02 4.946783483028411865e-01 2.918458543717861176e-02 -1.461195945739746094e-01 8.666472136974334717e-02 1.333119869232177734e-01 -1.228768229484558105e-01 4.000703096389770508e-01 -4.666611552238464355e-02 -2.087282538414001465e-01 5.897718365304172039e-04 3.877525776624679565e-02 3.758363127708435059e-01 6.317860633134841919e-02 1.154374405741691589e-01 1.025699898600578308e-01 5.176366865634918213e-02 1.742700114846229553e-02 -3.264068961143493652e-01 -3.690840303897857666e-02 1.121519804000854492e-01
-4.369104802608489990e-01 -6.850778311491012573e-02 -1.305411309003829956e-01 -1.866654902696609497e-01 1.789292506873607635e-02 4.209501743316650391e-01 -6.509895622730255127e-02 1.658122539520263672e-01 -1.098770722746849060e-01 -9.572535008192062378e-02 1.012610178440809250e-02 9.932179003953933716e-02 3.089453577995300293e-01 -1.251463685184717178e-02 -5.582598596811294556e-02 -2.159663736820220947e-01 3.419563472270965576e-01 -6.180712487548589706e-03 1.121649220585823059e-01 1.636207252740859985e-01 7.530082762241363525e-02 4.738436080515384674e-03 5.433278903365135193e-02 1.189735904335975647e-01 1.089316233992576599e-01 1.779274195432662964e-01 -1.020094901323318481e-01 2.410856075584888458e-02 2.741889953613281250e-01 -2.389563918113708496e-01 2.069590799510478973e-02 1.925376243889331818e-02
-1.912044286727905273e-01 8.043789863586425781e-02 -2.808370888233184814e-01 4.429773092269897461e-01 -2.734778635203838348e-02 1.056070104241371155e-01 2.481265515089035034e-01 -1.908099657157436013e-04 -1.709630340337753296e-01 -2.427368462085723877e-01 -1.881748139858245850e-01 1.186142489314079285e-01 2.352762073278427124e-01 -6.300693005323410034e-02 -8.294456452131271362e-02 8.986802399158477783e-02 6.205778196454048157e-02 -2.213108353316783905e-02 -1.133696585893630981e-01 1.613423377275466919e-01 -1.382599323987960815e-01 8.562516421079635620e-02 -3.320482671260833740e-01 6.287105381488800049e-02 -1.466111838817596436e-01 3.150739371776580811e-01 2.192163020372390747e-01 -4.462580010294914246e-02 5.389540642499923706e-02 -8.376079052686691284e-02 -1.475078314542770386e-01 1.006031185388565063e-01
-2.953905761241912842e-01 1.996476054191589355e-01 -4.264367222785949707e-01 5.313651263713836670e-02 -6.590397655963897705e-02 7.394182682037353516e-02 -7.594548631459474564e-03 1.276072114706039429e-01 -2.521030306816101074e-01 -1.519660055637359619e-01 -2.042775303125381470e-01 2.062274366617202759e-01 2.079697512090206146e-02 -1.379433423280715942e-01 -2.065893411636352539e-01 8.835960179567337036e-02 1.843774169683456421e-01 -3.779186680912971497e-02 1.386393755674362183e-01 7.685431838035583496e-02 -2.210047543048858643e-01 1.810808330774307251e-01 -1.445958167314529419e-01 -3.239062428474426270e-02 -2.452197074890136719e-01 4.255496710538864136e-02 -1.743380129337310791e-01 -3.182984292507171631e-01 -1.653140336275100708e-01 1.113636866211891174e-01 -1.140883564949035645e-01 -1.032768562436103821e-01
-1.000748202204704285e-01 2.760975360870361328e-01 -2.999431453645229340e-03 1.339420378208160400e-01 1.550232023000717163e-01 3.211875557899475098e-01 -1.553297191858291626e-01 2.898160815238952637e-01 -6.225139647722244263e-02 3.649834543466567993e-02 -9.317472577095031738e-02 1.313456892967224121e-01 2.280888259410858154e-01 3.214634582400321960e-02 -1.504054963588714600e-01 -1.881235837936401367e-01 3.695555329322814941e-01 -6.539580877870321274e-03 2.498814836144447327e-02 -8.159444481134414673e-02 -2.036356180906295776e-01 2.528654932975769043e-01 -2.861898839473724365e-01 4.658808186650276184e-02 2.252042889595031738e-01 1.152728423476219177e-01 -4.149690642952919006e-02 -9.011802077293395996e-02 2.224783301353454590e-01 -7.882926613092422485e-02 7.188730686902999878e-02 -2.239967286586761475e-01
-5.043937563896179199e-01 1.573001295328140259e-01 -1.504309922456741333e-01 6.055557355284690857e-02 2.842997014522552490e-02 9.679543226957321167e-02 -3.706204518675804138e-02 -8.547676727175712585e-03 -2.795069515705108643e-01 -2.495245933532714844e-01 -9.380847960710525513e-02 1.247107423841953278e-02 2.571440339088439941e-01 -1.417018286883831024e-02 -2.228900492191314697e-01 1.595728546380996704e-01 -3.808915615081787109e-02 -1.327534019947052002e-01 1.022700294852256775e-01 1.703081727027893066e-01 2.021658718585968018e-01 1.669164597988128662e-01 -3.466906249523162842e-01 1.268086284399032593e-01 -6.600287556648254395e-02 1.124195158481597900e-01 2.427081577479839325e-02 -2.215100079774856567e-01 1.678145378828048706e-01 -6.240813434123992920e-02 1.149256750941276550e-01 1.290483921766281128e-01
-7.553650438785552979e-02 1.931306123733520508e-01 -2.362657189369201660e-01 -1.612417548894882202e-01 -2.064965367317199707e-01 1.488375663757324219e-01 3.427509590983390808e-02 -3.734951466321945190e-02 1.027575135231018066e-01 6.578116118907928467e-02 1.269232779741287231e-01 1.354444324970245361e-01 4.289880394935607910e-01 1.536024212837219238e-01 -2.655706107616424561e-01 -2.080387622117996216e-01 1.158054098486900330e-01 -8.590342104434967041e-02 -1.638001799583435059e-01 1.258402913808822632e-01 -2.723918259143829346e-01 -1.807835847139358521e-01 -8.858191221952438354e-02 1.053880676627159119e-01 6.199474632740020752e-02 1.273189038038253784e-01 -1.557403206825256348e-01 -1.391585469245910645e-01 2.039480507373809814e-01 -3.246308267116546631e-01 -2.781025692820549011e-02 -1.905805766582489014e-01
-2.100081145763397217e-01 2.118602953851222992e-02 -1.238856092095375061e-01 -9.534322470426559448e-02 1.049880161881446838e-01 2.177361845970153809e-01 -8.835480362176895142e-02 1.028127670288085938e-01 -1.550477296113967896e-01 1.327415928244590759e-02 -2.620961964130401611e-01 4.316717386245727539e-02 3.888984024524688721e-01 1.184503585100173950e-01 -2.768225669860839844e-01 -5.567794665694236755e-03 3.209769427776336670e-01 1.315463334321975708e-01 -6.972748786211013794e-02 3.297224640846252441e-01 -1.065140962600708008e-01 3.401828557252883911e-02 3.445226326584815979e-02 2.345228046178817749e-01 -1.497538089752197266e-01 8.607185631990432739e-02 -1.947501897811889648e-01 1.822804659605026245e-01 3.224610686302185059e-01 -7.746670395135879517e-02 5.494662001729011536e-02 -3.005881793797016144e-02
-5.060511827468872070e-01 -5.693697929382324219e-02 -1.361051648855209351e-01 4.247303679585456848e-02 2.894493341445922852e-01 6.423728540539741516e-03 6.470979005098342896e-02 -7.281730882823467255e-03 -1.971555650234222412e-01 2.509982325136661530e-03 -1.679560728371143341e-02 -2.400451712310314178e-02 3.760674893856048584e-01 -9.898616373538970947e-02 -2.204253077507019043e-01 -2.086534947156906128e-01 2.162966728210449219e-01 -1.682094782590866089e-01 -9.649490565061569214e-02 8.393146842718124390e-02 -1.377500146627426147e-01 -1.443736553192138672e-01 -2.434042245149612427e-01 2.955593168735504150e-01 1.437669247388839722e-01 -2.130574174225330353e-02 1.322885453701019287e-01 -3.832454234361648560e-02 1.376415342092514038e-01 -8.281301707029342651e-02 6.551432609558105469e-02 -3.397858887910842896e-02
-4.009862244129180908e-01 1.939107924699783325e-01 -2.952166795730590820e-01 1.849027723073959351e-01 -2.954125776886940002e-02 3.163602650165557861e-01 -3.069295175373554230e-02 -5.719415470957756042e-02 -8.751033991575241089e-02 2.125316672027111053e-02 1.892489939928054810e-01 4.366520792245864868e-02 1.933695226907730103e-01 -1.492638289928436279e-01 -2.623893022537231445e-01 -4.762280359864234924e-02 2.105498760938644409e-01 -1.405919045209884644e-01 -1.051994115114212036e-01 2.910352498292922974e-02 -1.645982116460800171e-01 -9.960840642452239990e-02 1.979942470788955688e-01 1.628188788890838623e-01 3.825899958610534668e-02 3.304481878876686096e-02 -2.426586486399173737e-02 1.749792844057083130e-01 1.661897450685501099e-02 -2.486879378557205200e-01 3.194032609462738037e-01 -1.477762013673782349e-01
-2.578859329223632812e-01 2.576114237308502197e-01 2.098163515329360962e-01 -3.004547357559204102e-01 3.084673583507537842e-01 -7.818811573088169098e-03 -1.514657028019428253e-02 -2.479626052081584930e-02 -1.439684480428695679e-01 -2.580823600292205811e-01 6.804523617029190063e-02 6.551957130432128906e-02 3.006373643875122070e-01 5.331673473119735718e-02 -3.028788864612579346e-01 -1.245901733636856079e-01 2.716874778270721436e-01 5.464063584804534912e-02 -2.227190323173999786e-02 -7.396487984806299210e-03 -1.576197445392608643e-01 -1.782472431659698486e-01 1.282421592622995377e-02 -6.777441501617431641e-02 -2.643181681632995605e-01 1.643243730068206787e-01 7.510562986135482788e-02 -2.980405986309051514e-01 -5.841068923473358154e-03 -9.390006959438323975e-02 -1.362427789717912674e-02 3.066793270409107208e-02
-3.206633329391479492e-01 1.754273772239685059e-01 -3.020605146884918213e-01 -3.001872301101684570e-01 -2.592383027076721191e-01 1.625917255878448486e-01 3.520549088716506958e-02 2.666497416794300079e-02 -2.804380655288696289e-02 -3.513216227293014526e-02 1.041520610451698303e-01 2.475896626710891724e-01 3.252974748611450195e-01 2.157812714576721191e-01 -2.064234465360641479e-01 5.263584107160568237e-02 7.160894572734832764e-02 -4.020576924085617065e-02 -2.608663439750671387e-01 -2.415858805179595947e-01 -1.450439542531967163e-01 -6.206433475017547607e-02 -1.328770220279693604e-01 1.837474703788757324e-01 -1.362453866750001907e-02 -4.316424950957298279e-03 1.508863121271133423e-01 6.202417612075805664e-02 -6.487250793725252151e-03 -1.215276047587394714e-01 -2.438647858798503876e-02 -2.565810084342956543e-01
-2.074289917945861816e-01 1.416280865669250488e-01 -1.193716302514076233e-01 2.484139353036880493e-01 1.989607363939285278e-01 -1.669760197401046753e-01 1.270990222692489624e-01 3.988699615001678467e-02 -2.441161423921585083e-01 -4.597868025302886963e-02 -4.543198738247156143e-03 1.195148825645446777e-01 2.326422780752182007e-01 -5.484054610133171082e-02 -4.626348316669464111e-01 -1.760033816099166870e-01 1.808325350284576416e-01 1.072343289852142334e-01 2.816563248634338379e-01 1.725394427776336670e-01 7.947243005037307739e-02 2.239695340394973755e-01 -1.914357393980026245e-01 -1.491302438080310822e-02 -3.884277120232582092e-02 2.172049283981323242e-01 8.924787864089012146e-03 -1.595565825700759888e-01 1.946170777082443237e-01 -9.211416542530059814e-02 3.329524770379066467e-02 1.710343062877655029e-01
-3.676868379116058350e-01 -2.422342747449874878e-01 -3.927038982510566711e-02 5.117917060852050781e-02 2.163292467594146729e-01 3.483079075813293457e-01 -1.915321499109268188e-01 2.286032140254974365e-01 -7.600603997707366943e-02 1.522604189813137054e-02 -2.953852340579032898e-02 3.260421454906463623e-01 -3.731811046600341797e-02 -1.617767959833145142e-01 -2.437582463026046753e-01 -2.706305086612701416e-01 1.092815399169921875e-01 -2.629815600812435150e-02 -1.494870483875274658e-01 5.341902002692222595e-02 -1.685973107814788818e-01 1.492465287446975708e-01 1.306639611721038818e-01 3.990074619650840759e-02 -2.271462380886077881e-01 -1.623686254024505615e-01 -2.150215506553649902e-01 -9.693942219018936157e-02 1.707243174314498901e-01 8.492759428918361664e-03 1.510806754231452942e-02 3.552911058068275452e-02
-3.387226462364196777e-01 1.380289942026138306e-01 7.712017744779586792e-02 2.100230380892753601e-02 -2.824882566928863525e-01 1.827578246593475342e-01 -1.589849442243576050e-01 -3.376621007919311523e-02 -2.341250926256179810e-01 -4.329524189233779907e-02 -5.835776403546333313e-02 1.527821272611618042e-01 1.300773471593856812e-01 3.983579576015472412e-03 -1.740871667861938477e-01 -1.036540567874908447e-01 2.504562139511108398e-01 -2.117187976837158203e-01 9.698469936847686768e-02 -8.970965445041656494e-02 -6.056077312678098679e-03 1.416987776756286621e-01 -4.691499099135398865e-02 -2.564151287078857422e-01 5.733320862054824829e-02 8.908815681934356689e-02 -1.973243057727813721e-01 -3.933375701308250427e-02 1.240765526890754700e-01 -3.498022556304931641e-01 -2.187786847352981567e-01 -3.583098351955413818e-01
-1.194978505373001099e-01 1.717759855091571808e-02 -2.362989336252212524e-01 1.901011168956756592e-01 2.737887203693389893e-01 2.844717502593994141e-01 6.873611360788345337e-02 7.090473920106887817e-02 -1.082723736763000488e-01 -2.387345582246780396e-02 1.569679230451583862e-01 2.275653034448623657e-01 4.795065820217132568e-01 -6.178954988718032837e-02 -1.226587519049644470e-01 9.078565239906311035e-02 9.141453355550765991e-02 -2.202855199575424194e-01 1.595588624477386475e-01 -4.548660665750503540e-02 -3.464795351028442383e-01 8.292248100042343140e-02 -5.233922600746154785e-02 9.002622216939926147e-02 3.229476884007453918e-02 -1.042858958244323730e-01 -2.453177585266530514e-04 -2.296257615089416504e-01 -2.509824633598327637e-01 -1.208406910300254822e-01 1.218088567256927490e-01 -5.297590792179107666e-02
-2.602276504039764404e-01 -2.083873935043811798e-02 -1.284380406141281128e-01 2.844565175473690033e-02 1.078414022922515869e-01 -5.811911821365356445e-02 1.182676777243614197e-01 9.473060071468353271e-02 -1.832852661609649658e-01 -9.786424785852432251e-02 8.196423947811126709e-02 -4.696448892354965210e-02 1.008037179708480835e-01 2.408810853958129883e-01 -9.421035647392272949e-02 -2.226308882236480713e-01 1.244875565171241760e-01 -3.502169251441955566e-02 -1.053515151143074036e-01 -3.859950695186853409e-03 -2.620357275009155273e-01 2.502598240971565247e-02 5.798576772212982178e-02 2.146320044994354248e-01 -2.226827144622802734e-01 2.525332570075988770e-01 -1.178890466690063477e-01 -5.017020702362060547e-01 -1.103543043136596680e-01 -1.963541507720947266e-01 2.040215395390987396e-02 -3.481161892414093018e-01
-2.534315288066864014e-01 -1.091119796037673950e-01 -1.722875237464904785e-01 -1.911156624555587769e-01 4.155175015330314636e-02 2.278326638042926788e-02 2.702860832214355469e-01 1.254381984472274780e-01 -1.463879793882369995e-01 -2.989297807216644287e-01 2.942021004855632782e-02 2.017203122377395630e-01 8.640315383672714233e-02 -9.517867863178253174e-02 -1.707929074764251709e-01 -3.440301865339279175e-02 3.992294967174530029e-01 1.427293121814727783e-01 -6.232361495494842529e-02 -2.849258780479431152e-01 -1.382807642221450806e-01 -1.647210419178009033e-01 -2.200853265821933746e-02 -1.517363041639328003e-01 -1.151751205325126648e-01 -9.699207730591297150e-03 -1.643905788660049438e-01 -1.333261281251907349e-01 -1.549929529428482056e-01 -2.235234975814819336e-01 -2.301198691129684448e-01 -2.184369117021560669e-01
-4.595338702201843262e-01 6.257053464651107788e-02 -2.111302167177200317e-01 1.269919276237487793e-01 3.596453741192817688e-02 1.239581629633903503e-01 2.514411881566047668e-02 -3.946539387106895447e-02 -2.040750235319137573e-01 -6.009547412395477295e-02 -9.979227930307388306e-02 1.487697064876556396e-01 1.599653810262680054e-01 -1.567295193672180176e-01 3.891637548804283142e-02 -2.251737862825393677e-01 2.390528619289398193e-01 -6.196685507893562317e-02 7.324853539466857910e-02 -3.493373990058898926e-01 -2.431921511888504028e-01 -2.556887269020080566e-01 -2.007782310247421265e-01 1.367430761456489563e-02 -9.916982799768447876e-02 2.925001457333564758e-02 8.247157931327819824e-02 -1.473121047019958496e-01 2.275711745023727417e-01 -2.502298653125762939e-01 8.854351192712783813e-02 1.039217114448547363e-01
-5.909690856933593750e-01 -1.394385993480682373e-01 -1.428877264261245728e-01 -6.360258441418409348e-03 -7.070201635360717773e-02 3.908006474375724792e-02 2.912318147718906403e-02 3.435214161872863770e-01 -2.540835365653038025e-02 -7.201236486434936523e-02 1.533160507678985596e-01 9.678554534912109375e-02 -4.846154898405075073e-02 -2.242788672447204590e-01 -2.192199528217315674e-01 -6.486900150775909424e-02 4.506169632077217102e-02 -1.364514976739883423e-02 8.121147006750106812e-02 -8.933524601161479950e-03 -9.736717492341995239e-02 -1.213990822434425354e-01 -3.617139905691146851e-02 2.516842260956764221e-02 -1.410844027996063232e-01 1.799408942461013794e-01 6.743551930412650108e-04 -2.314040064811706543e-01 4.118792414665222168e-01 -3.266747295856475830e-02 -1.545677483081817627e-01 -7.979959994554519653e-02
-2.548981904983520508e-01 -8.441122248768806458e-03 -6.939743459224700928e-02 -2.756920158863067627e-01 -1.181466057896614075e-01 2.742839157581329346e-01 -7.272330671548843384e-02 3.134095370769500732e-01 -1.321628689765930176e-01 -1.162924021482467651e-01 4.410142824053764343e-02 3.613178059458732605e-02 4.668937921524047852e-01 -2.260050773620605469e-01 -1.682512462139129639e-01 -7.005138695240020752e-02 3.421272039413452148e-01 -1.295090019702911377e-01 -1.694065779447555542e-01 1.826206147670745850e-01 -3.893959894776344299e-02 -1.397515833377838135e-01 3.104604594409465790e-02 -2.425319515168666840e-02 3.620763868093490601e-02 3.466864675283432007e-02 -1.444641351699829102e-01 6.473439186811447144e-02 1.299364268779754639e-01 -2.371028661727905273e-01 -6.189151480793952942e-02 4.390263929963111877e-02
-2.225736528635025024e-01 8.090931922197341919e-02 -4.396976530551910400e-01 1.853795535862445831e-02 1.900063827633857727e-02 1.656091809272766113e-01 4.188104346394538879e-02 1.698776148259639740e-02 -9.216427803039550781e-02 -2.080001980066299438e-01 -1.823682487010955811e-01 1.982407867908477783e-01 1.411725878715515137e-01 -4.313637316226959229e-02 -3.569798171520233154e-02 1.187326759099960327e-02 1.898876130580902100e-01 1.717549115419387817e-01 -4.050191119313240051e-02 1.855585724115371704e-02 -3.172518908977508545e-01 9.214908629655838013e-02 -1.086853444576263428e-01 -1.549447886645793915e-02 -8.927003294229507446e-02 3.696942031383514404e-01 -9.487529098987579346e-02 -3.223194777965545654e-01 3.073497675359249115e-02 1.357499230653047562e-02 -3.008163273334503174e-01 1.870758384466171265e-01
-1.568329185247421265e-01 2.171841263771057129e-01 2.232544356957077980e-03 -5.676163733005523682e-02 1.394688338041305542e-01 -5.408091470599174500e-02 -4.945198073983192444e-02 -1.845247745513916016e-01 -1.146331429481506348e-01 -1.136357858777046204e-01 -2.507767081260681152e-01 1.505421996116638184e-01 3.062306344509124756e-01 -6.677511334419250488e-02 -3.441723883152008057e-01 -2.364332824945449829e-01 2.286414615809917450e-02 -4.380923882126808167e-02 2.460744231939315796e-01 1.534503102302551270e-01 -1.415688544511795044e-01 3.276812285184860229e-02 9.407018870115280151e-02 1.580910384654998779e-01 -3.685315251350402832e-01 2.874348163604736328e-01 1.471244990825653076e-01 7.370073348283767700e-02 2.220520675182342529e-01 2.184686996042728424e-02 -1.780658662319183350e-01 1.159166097640991211e-01
-4.070765525102615356e-02 1.412850767374038696e-01 -1.258320212364196777e-01 -9.595391154289245605e-02 -8.625181764364242554e-02 4.177139103412628174e-01 -2.077173590660095215e-01 1.907449774444103241e-02 -5.674344673752784729e-02 1.808308996260166168e-02 -3.447035253047943115e-01 2.556370198726654053e-01 3.047572970390319824e-01 4.617996513843536377e-02 -2.625020742416381836e-01 -5.230200290679931641e-02 1.921806037425994873e-01 -5.094210430979728699e-02 -1.230863332748413086e-01 -2.066226899623870850e-01 -1.548984944820404053e-01 6.267388910055160522e-02 2.934083044528961182e-01 1.338482350111007690e-01 4.618059098720550537e-02 1.864712387323379517e-01 -6.280834972858428955e-02 -1.554948240518569946e-01 2.135604768991470337e-01 1.045726239681243896e-01 -7.382190227508544922e-02 1.312173604965209961e-01
-4.001795947551727295e-01 -2.918826639652252197e-01 -3.250562399625778198e-02 8.954507857561111450e-02 1.525704413652420044e-01 1.297022849321365356e-01 2.038241922855377197e-01 7.512260228395462036e-02 -1.811646819114685059e-01 -2.965781986713409424e-01 1.017155200242996216e-01 8.272296190261840820e-02 3.560071885585784912e-01 -4.877840355038642883e-02 -3.251214623451232910e-01 -5.113878473639488220e-02 8.540975861251354218e-03 -1.841436028480529785e-01 -5.609951540827751160e-02 -1.935872733592987061e-01 1.018821168690919876e-02 1.086442396044731140e-01 1.980268806219100952e-01 1.990010961890220642e-02 9.096428751945495605e-02 1.101787909865379333e-01 1.854544505476951599e-03 -1.904948800802230835e-01 1.218217760324478149e-01 -7.667942345142364502e-02 -2.637028461322188377e-03 2.816629707813262939e-01
-1.317608803510665894e-01 4.993986710906028748e-02 7.522098720073699951e-02 -1.741929203271865845e-01 1.271117180585861206e-01 -4.251165688037872314e-02 2.716239392757415771e-01 2.437461316585540771e-01 -1.115805804729461670e-01 -2.579066455364227295e-01 -6.212998181581497192e-02 3.466025292873382568e-01 7.359698414802551270e-03 -3.336411714553833008e-01 -2.856275737285614014e-01 -1.652338951826095581e-01 1.901280879974365234e-01 1.010152027010917664e-01 2.562556415796279907e-02 1.882089078426361084e-01 9.521445631980895996e-02 2.075093388557434082e-01 7.114791125059127808e-02 1.504646688699722290e-01 -2.421605400741100311e-02 1.027135774493217468e-01 -2.680543959140777588e-01 -1.261036247014999390e-01 2.441760003566741943e-01 -1.851602643728256226e-01 -1.194466203451156616e-01 2.113489061594009399e-02
-3.281304240226745605e-01 4.252385348081588745e-03 -1.660262700170278549e-03 8.826165646314620972e-02 1.471573710441589355e-01 1.673465222120285034e-01 -6.911011040210723877e-02 -4.634783044457435608e-02 -2.772896587848663330e-01 -1.717378795146942139e-01 -1.657871529459953308e-02 3.403734862804412842e-01 9.619525820016860962e-02 3.630057573318481445e-01 7.068957388401031494e-02 -4.940573871135711670e-02 1.213391721248626709e-01 1.217139512300491333e-01 -5.135056376457214355e-02 -1.123893633484840393e-01 -2.503545880317687988e-01 -3.477647528052330017e-02 1.700702905654907227e-01 8.459161967039108276e-02 -3.912424147129058838e-01 8.989302814006805420e-02 -2.217569202184677124e-02 -2.061795145273208618e-01 -1.805006898939609528e-02 -2.116791307926177979e-01 -1.711616218090057373e-01 1.833091229200363159e-01
-1.620380282402038574e-01 -6.995155662298202515e-02 -1.870022714138031006e-02 3.789778053760528564e-01 1.633661799132823944e-02 -6.153785064816474915e-02 -1.908382028341293335e-02 9.439110010862350464e-02 6.052446365356445312e-02 -4.015840590000152588e-01 -7.640666514635086060e-02 2.667846381664276123e-01 1.506805568933486938e-01 -4.783116281032562256e-02 -4.673026502132415771e-01 -1.535063534975051880e-01 -9.249745309352874756e-02 5.524145066738128662e-02 -8.814610540866851807e-02 -6.059127300977706909e-02 -2.110280990600585938e-01 2.332200855016708374e-01 -1.440623998641967773e-01 6.565873324871063232e-02 -7.849112153053283691e-02 7.077928632497787476e-02 -1.009461656212806702e-01 2.788808941841125488e-01 1.745513677597045898e-01 -1.048685237765312195e-01 -9.604222327470779419e-02 -7.624021172523498535e-02
2.748923562467098236e-02 3.117563948035240173e-02 -2.217228412628173828e-01 2.124587893486022949e-01 4.086724668741226196e-02 2.308920621871948242e-01 -1.653039008378982544e-01 7.608177512884140015e-02 -1.815112680196762085e-01 -1.556444913148880005e-01 1.271368414163589478e-01 2.730795741081237793e-01 7.890550792217254639e-02 -8.946629613637924194e-02 -3.527491390705108643e-01 -2.362350523471832275e-01 4.269090667366981506e-02 -2.290927469730377197e-01 -1.254253089427947998e-01 -2.667905688285827637e-01 5.022845789790153503e-02 1.787677556276321411e-01 -1.428287327289581299e-01 2.871675491333007812e-01 -1.958276033401489258e-01 1.637385487556457520e-01 -1.617546193301677704e-02 1.512414664030075073e-01 9.111188352108001709e-02 -2.541946172714233398e-01 -1.427505910396575928e-01 1.155476495623588562e-01
-2.101747542619705200e-01 2.948110103607177734e-01 -1.720495820045471191e-01 2.435406595468521118e-01 -4.876534268260002136e-02 1.926980614662170410e-01 -3.040305972099304199e-01 -1.324346987530589104e-03 -5.185585469007492065e-03 -1.593175232410430908e-01 -1.077652126550674438e-01 1.312827169895172119e-01 1.413022726774215698e-01 -1.812956929206848145e-01 -9.713886678218841553e-02 -1.903233677148818970e-01 7.928853482007980347e-02 -2.400009185075759888e-01 -1.317559629678726196e-01 5.848649516701698303e-02 -2.718872427940368652e-01 5.684054642915725708e-02 -9.534626733511686325e-04 -8.915741927921772003e-03 8.052486181259155273e-02 3.395287096500396729e-01 -2.876272797584533691e-01 -2.307938486337661743e-01 2.689599394798278809e-01 2.534710802137851715e-03 -5.256341397762298584e-02 2.307946979999542236e-02
-3.477695584297180176e-01 -2.688778638839721680e-01 1.277499832212924957e-02 -7.044643908739089966e-02 1.168965399265289307e-01 2.641591727733612061e-01 -6.208146736025810242e-02 -2.894819481298327446e-03 -1.026802584528923035e-01 -2.496092766523361206e-02 -1.410085409879684448e-01 2.984608113765716553e-01 7.521459460258483887e-02 -1.340873837471008301e-01 2.785032149404287338e-03 1.917972713708877563e-01 1.941239088773727417e-01 1.659196764230728149e-01 -1.934509128332138062e-01 2.213002741336822510e-02 -1.629113703966140747e-01 3.778145611286163330e-01 5.734692513942718506e-02 1.865502074360847473e-02 1.120979711413383484e-02 1.623415350914001465e-01 -1.745563298463821411e-01 -3.148132264614105225e-01 1.126258820295333862e-01 -2.927375137805938721e-01 -4.491970688104629517e-02 3.558234497904777527e-02
-1.528284549713134766e-01 -1.061116456985473633e-01 -3.057075142860412598e-01 -2.479455806314945221e-02 -3.328891098499298096e-02 1.127084493637084961e-01 -1.037238724529743195e-02 -8.415196835994720459e-02 -2.510932087898254395e-01 -2.069385796785354614e-01 -2.722376883029937744e-01 2.133662998676300049e-01 4.297396913170814514e-02 -1.061714738607406616e-01 -1.865916326642036438e-02 1.947810053825378418e-01 1.742577105760574341e-01 -1.283332612365484238e-02 7.427004724740982056e-02 -4.078651592135429382e-02 -2.785114347934722900e-01 3.837645053863525391e-01 -9.540873765945434570e-02 5.710058659315109253e-02 -1.127103120088577271e-01 -1.352682858705520630e-01 -1.384841054677963257e-01 -4.487421810626983643e-01 1.357036083936691284e-01 -9.305258095264434814e-02 -3.472933918237686157e-02 -1.365596055984497070e-01
-2.662876546382904053e-01 1.921827346086502075e-01 -2.193179577589035034e-01 1.328261494636535645e-01 1.041360199451446533e-01 3.919141590595245361e-01 1.692575812339782715e-01 3.549515902996063232e-01 -1.116804406046867371e-01 -4.838211834430694580e-02 -3.516517207026481628e-02 2.757887914776802063e-02 3.098184466361999512e-01 7.153448462486267090e-02 -1.407660096883773804e-01 1.495705842971801758e-01 1.377178132534027100e-01 1.674600243568420410e-01 -1.716248840093612671e-01 -2.404262870550155640e-02 -2.484642416238784790e-01 1.112474650144577026e-01 -6.070991978049278259e-03 6.254802644252777100e-02 1.491329669952392578e-01 1.722435951232910156e-01 -6.262383610010147095e-02 -5.862855166196823120e-02 -8.871690183877944946e-02 1.738877780735492706e-02 1.320411637425422668e-02 3.528673946857452393e-01
-1.437324136495590210e-01 1.476697623729705811e-01 -1.320354938507080078e-01 5.736975253967102617e-06 -9.718573093414306641e-02 -4.549032449722290039e-02 -1.081581190228462219e-01 -5.767954885959625244e-02 -7.121049612760543823e-02 -2.862185537815093994e-01 -3.545178174972534180e-01 3.182050585746765137e-01 3.950556814670562744e-01 -1.455975323915481567e-01 -2.446287721395492554e-01 1.543180085718631744e-02 -1.986799091100692749e-01 -2.178054898977279663e-01 -1.650766879320144653e-01 2.106652110815048218e-01 -6.150620058178901672e-02 6.305785477161407471e-02 7.257148623466491699e-02 1.049046888947486877e-01 -2.387539446353912354e-01 2.332263141870498657e-01 -3.612748533487319946e-02 -1.977410316467285156e-01 -5.122243613004684448e-02 -2.400558441877365112e-02 -1.558640003204345703e-01 -2.027436904609203339e-02
-1.376204639673233032e-01 4.074411988258361816e-01 -8.826388418674468994e-02 1.395982690155506134e-02 1.412012428045272827e-01 -2.399962022900581360e-02 -1.228744909167289734e-02 2.390425354242324829e-01 9.155474603176116943e-03 -1.922563165426254272e-01 -8.096897602081298828e-02 1.902615875005722046e-01 2.512187063694000244e-01 -1.298048645257949829e-01 -4.151336550712585449e-01 3.351687639951705933e-02 -6.975942105054855347e-02 1.409273892641067505e-01 2.519948482513427734e-01 -4.235396161675453186e-02 -3.901402279734611511e-02 4.483515396714210510e-03 9.449820034205913544e-03 1.903073787689208984e-01 -3.187442421913146973e-01 1.108097434043884277e-01 2.083966322243213654e-02 1.134942006319761276e-02 -4.211197793483734131e-02 -3.249586820602416992e-01 -1.329591125249862671e-01 1.693506687879562378e-01
-8.994264900684356689e-02 9.352681785821914673e-02 -1.831386834383010864e-01 -1.777561753988265991e-01 -1.600589305162429810e-01 1.282260417938232422e-01 -6.166232004761695862e-02 -7.742297649383544922e-02 9.433037042617797852e-02 7.093948125839233398e-02 4.377663508057594299e-02 1.597921848297119141e-01 3.107240498065948486e-01 1.525798738002777100e-01 -4.359399080276489258e-01 -1.204937249422073364e-01 2.071656286716461182e-01 -6.568573415279388428e-02 -2.718101441860198975e-01 -5.139537900686264038e-02 -3.005807101726531982e-01 -2.219186276197433472e-01 7.320475298911333084e-03 1.008187979459762573e-01 6.587373465299606323e-02 5.340080708265304565e-02 -2.159386686980724335e-02 -8.284167200326919556e-02 -1.317138969898223877e-02 -3.357948660850524902e-01 -2.516773715615272522e-02 -3.142320513725280762e-01
-3.855744600296020508e-01 1.914096921682357788e-01 -4.957386478781700134e-02 -9.000017493963241577e-02 -9.546463936567306519e-02 8.481632918119430542e-02 -9.973373264074325562e-02 -4.486980289220809937e-02 1.393250823020935059e-01 -2.355053871870040894e-01 1.091402992606163025e-01 3.548173904418945312e-01 6.677470356225967407e-02 7.696032524108886719e-02 -2.940649390220642090e-01 -1.611271053552627563e-01 8.749273419380187988e-02 3.636191487312316895e-01 1.694595664739608765e-01 -2.020336538553237915e-01 -2.188638448715209961e-01 1.388869285583496094e-01 -1.193927824497222900e-01 -6.422405689954757690e-02 -9.926736354827880859e-02 1.163610965013504028e-01 -1.368839442729949951e-01 -2.536276876926422119e-01 -2.908551134169101715e-02 -8.867112547159194946e-02 -1.275966465473175049e-01 -1.180870831012725830e-01
-2.640501558780670166e-01 6.670295447111129761e-02 -1.293380707502365112e-01 2.152171432971954346e-01 2.334529459476470947e-01 3.818592429161071777e-01 8.481938391923904419e-02 1.295605152845382690e-01 -1.863519549369812012e-01 -8.069145679473876953e-02 1.627396643161773682e-01 1.479683369398117065e-01 3.963479101657867432e-01 -1.647100225090980530e-02 -2.083258181810379028e-01 1.217779666185379028e-01 1.671210080385208130e-01 -4.431020468473434448e-02 5.671523138880729675e-02 7.530846446752548218e-02 -3.247554004192352295e-01 -6.719395518302917480e-02 -3.025243803858757019e-02 4.453252255916595459e-02 1.888754032552242279e-02 -1.360019892454147339e-01 1.424079835414886475e-01 -7.236628979444503784e-02 -3.317931294441223145e-01 -6.306834518909454346e-02 -7.912862300872802734e-02 1.300725191831588745e-01
-1.485991626977920532e-01 -6.384395062923431396e-02 -7.715922594070434570e-02 5.116982385516166687e-03 2.240019887685775757e-01 3.427253067493438721e-01 2.476621977984905243e-02 1.079596951603889465e-01 -2.110505849123001099e-01 1.273007690906524658e-01 -1.601661443710327148e-01 2.340849488973617554e-01 3.552009463310241699e-01 1.227039992809295654e-01 -3.553854227066040039e-01 -2.122396603226661682e-02 3.017620146274566650e-01 1.516910344362258911e-01 1.083559617400169373e-01 1.253422647714614868e-01 -6.914344429969787598e-02 2.271253243088722229e-02 -1.998219825327396393e-02 1.240338534116744995e-01 -2.164472490549087524e-01 2.763226442039012909e-02 -3.347046971321105957e-01 -6.657214835286140442e-03 1.716875731945037842e-01 1.330591291189193726e-01 -9.095387905836105347e-02 -3.233080729842185974e-02
-4.368112236261367798e-02 5.364625528454780579e-02 -3.082894980907440186e-01 2.224233448505401611e-01 1.164048537611961365e-01 7.118534296751022339e-02 -2.294256687164306641e-01 -8.136949688196182251e-02 -2.180064320564270020e-01 -8.569012582302093506e-02 2.492470741271972656e-01 4.530502483248710632e-02 6.498193740844726562e-02 -3.781837644055485725e-03 -3.580676913261413574e-01 -1.210447400808334351e-01 2.433761656284332275e-01 -2.911216914653778076e-01 -1.724243909120559692e-01 -1.255482733249664307e-01 -5.965569242835044861e-02 1.816950887441635132e-01 -9.882338345050811768e-02 2.731176018714904785e-01 -2.395179122686386108e-01 2.034210264682769775e-01 -3.721436485648155212e-02 9.832840412855148315e-02 1.221527811139822006e-02 -2.560283243656158447e-01 -1.412474364042282104e-01 2.858399227261543274e-02
-3.254643976688385010e-01 9.733603335916996002e-03 5.092627927660942078e-02 1.755166500806808472e-01 5.229903385043144226e-02 3.398678898811340332e-01 -6.311541050672531128e-02 -1.234142482280731201e-01 -2.784004509449005127e-01 -2.415169775485992432e-01 -1.216375008225440979e-01 8.736453205347061157e-02 2.245810329914093018e-01 -2.334418147802352905e-01 5.556108430027961731e-03 2.065441757440567017e-02 1.603834182024002075e-01 -2.139158248901367188e-01 -2.850037626922130585e-02 1.729653477668762207e-01 -9.007719159126281738e-02 8.090396970510482788e-02 -4.142316877841949463e-01 3.836299106478691101e-02 3.191394032910466194e-03 1.176609694957733154e-01 1.716675162315368652e-01 -1.917309686541557312e-02 2.230856716632843018e-01 -2.617825269699096680e-01 4.556483589112758636e-03 8.673676103353500366e-02
-2.798646986484527588e-01 -4.437329620122909546e-02 -3.152248561382293701e-01 -7.412488758563995361e-02 2.012654952704906464e-02 2.222768217325210571e-01 6.531210988759994507e-02 -2.031562775373458862e-01 -1.978104859590530396e-01 -5.242905616760253906e-01 -3.656896948814392090e-02 2.102878838777542114e-01 2.638539075851440430e-01 -7.021597027778625488e-02 -8.975175023078918457e-02 3.189188241958618164e-02 2.429906465113162994e-02 1.292430460453033447e-01 -3.435776382684707642e-02 2.976754121482372284e-02 -1.641535013914108276e-02 3.348233923316001892e-02 -3.613856136798858643e-01 2.645255764946341515e-03 -1.325317025184631348e-01 2.014814168214797974e-01 9.196150302886962891e-02 5.519852787256240845e-02 -1.158491224050521851e-01 8.519879728555679321e-02 1.314503848552703857e-01 1.316269636154174805e-01
-4.070283770561218262e-01 -2.809456586837768555e-01 -2.847324497997760773e-02 3.997671231627464294e-02 3.349754959344863892e-02 2.706155776977539062e-01 -4.851263016462326050e-02 1.176303327083587646e-01 -2.261062413454055786e-01 1.018319576978683472e-01 -4.810247942805290222e-02 1.655834019184112549e-01 4.270946681499481201e-01 2.310263365507125854e-01 -1.060658767819404602e-01 -1.663939282298088074e-02 1.182566434144973755e-01 5.260023102164268494e-02 -1.909138113260269165e-01 4.966764897108078003e-02 -1.786110103130340576e-01 -1.481891274452209473e-01 -2.120801806449890137e-01 2.609951794147491455e-01 -1.203616261482238770e-01 1.715633571147918701e-01 -1.329796016216278076e-01 -9.372295439243316650e-02 1.127909496426582336e-02 -4.087474942207336426e-02 1.182556748390197754e-01 -1.229320541024208069e-01
-1.687438637018203735e-01 -2.105021178722381592e-01 -3.666976094245910645e-02 9.981653094291687012e-02 -1.185687705874443054e-01 7.061439007520675659e-02 1.989150345325469971e-01 8.261351846158504486e-03 -2.779209017753601074e-01 -2.063184529542922974e-01 1.399369388818740845e-01 1.553252488374710083e-01 3.708356022834777832e-01 1.686983257532119751e-01 -4.048975706100463867e-01 -2.093955427408218384e-01 1.179712638258934021e-01 1.117151696234941483e-02 1.965626142919063568e-02 -1.141679883003234863e-01 -3.266038894653320312e-01 -1.046642735600471497e-01 -7.547848671674728394e-02 1.962438523769378662e-01 2.292313128709793091e-01 -4.785994067788124084e-03 -4.507193714380264282e-02 7.189515233039855957e-02 1.098668649792671204e-01 1.112490985542535782e-02 1.865375339984893799e-01 1.545529514551162720e-01
-3.295376300811767578e-01 2.070921063423156738e-01 -2.817850708961486816e-01 4.069662392139434814e-01 -8.906297385692596436e-02 3.181556463241577148e-01 1.410938613116741180e-02 1.231141015887260437e-01 -1.710101366043090820e-01 -2.267966866493225098e-01 1.624805480241775513e-02 6.451123859733343124e-03 1.213519349694252014e-01 -1.242489591240882874e-01 -8.000307530164718628e-02 -4.449753090739250183e-02 2.015285044908523560e-01 -1.248591840267181396e-01 -1.772790849208831787e-01 -2.396864257752895355e-02 -1.323136538267135620e-01 -5.445920303463935852e-02 1.269864141941070557e-01 1.120010092854499817e-01 -2.496371418237686157e-02 -1.033220738172531128e-01 5.769834294915199280e-02 -2.157584950327873230e-02 2.632282376289367676e-01 -1.690296232700347900e-01 2.800483703613281250e-01 -1.752759218215942383e-01
-1.391399651765823364e-01 -8.152915537357330322e-02 -1.364103704690933228e-01 2.485010176897048950e-01 -8.690680563449859619e-02 2.434466779232025146e-01 -4.471611697226762772e-03 -1.237953081727027893e-01 -1.828068196773529053e-01 -7.970606535673141479e-02 7.566314656287431717e-03 2.786942124366760254e-01 2.075335755944252014e-02 -2.065252214670181274e-01 -1.804680675268173218e-01 -2.202029675245285034e-01 4.783127829432487488e-02 1.198677644133567810e-01 -1.104844659566879272e-01 -1.231173723936080933e-01 -4.779751002788543701e-01 2.511045634746551514e-01 -1.466064453125000000e-01 -1.317736655473709106e-01 -3.003863394260406494e-01 3.015759885311126709e-01 -3.552372008562088013e-02 -3.303983807563781738e-02 -8.556937426328659058e-02 2.461234806105494499e-03 2.480074577033519745e-02 -6.291639059782028198e-02
-4.579806029796600342e-01 2.059361338615417480e-01 -1.279013156890869141e-01 1.840513795614242554e-01 -3.704962134361267090e-02 3.378865420818328857e-01 3.957460820674896240e-02 -5.621886998414993286e-02 -1.727218478918075562e-01 -8.884648233652114868e-02 2.936586737632751465e-01 8.168653398752212524e-02 1.503174155950546265e-01 -2.733245678246021271e-02 -2.222928702831268311e-01 -2.502603232860565186e-01 3.026100397109985352e-01 -1.500079929828643799e-01 -2.314188927412033081e-01 -4.164944589138031006e-02 -1.969655156135559082e-01 -7.088889926671981812e-02 9.495337307453155518e-02 3.846060857176780701e-02 1.477217674255371094e-01 4.693485796451568604e-02 3.669475764036178589e-02 6.197682395577430725e-02 5.483359098434448242e-02 -5.636366084218025208e-02 2.235742658376693726e-01 -4.754500463604927063e-02
-1.548349708318710327e-01 1.207675859332084656e-01 -3.452536761760711670e-01 3.206798434257507324e-01 -7.160593569278717041e-02 6.361772865056991577e-02 -1.585961580276489258e-01 1.717000603675842285e-01 -1.288433074951171875e-01 -2.424110472202301025e-01 -2.788114845752716064e-01 9.783679991960525513e-02 1.578467935323715210e-01 -2.121251970529556274e-01 -2.322266101837158203e-01 -8.048279583454132080e-02 1.238959133625030518e-01 -1.507448703050613403e-01 2.016234397888183594e-01 4.108828678727149963e-02 -2.755815684795379639e-01 2.061782777309417725e-01 5.807506386190652847e-04 -1.286712139844894409e-01 -2.227087020874023438e-01 2.115559130907058716e-01 -1.914046555757522583e-01 1.728457957506179810e-02 -1.252664923667907715e-01 1.272493600845336914e-02 -2.379735000431537628e-03 -1.415343433618545532e-01
-1.167253255844116211e-01 2.366850227117538452e-01 -4.376761615276336670e-03 -2.470501326024532318e-02 1.692241132259368896e-01 -1.863394826650619507e-01 1.945590041577816010e-02 2.095069549977779388e-02 -1.871016621589660645e-01 -2.381500303745269775e-01 -1.874443292617797852e-01 1.806238889694213867e-01 2.023472785949707031e-01 -1.501849889755249023e-01 -5.580785870552062988e-01 6.331411749124526978e-02 4.522932693362236023e-02 7.054206728935241699e-02 -5.109701305627822876e-03 -9.272453933954238892e-02 3.364748135209083557e-02 4.256113991141319275e-02 -7.397717237472534180e-02 1.632242053747177124e-01 -2.299099117517471313e-01 2.634730041027069092e-01 -7.984930276870727539e-02 1.263797879219055176e-01 -1.740661710500717163e-01 -2.642074823379516602e-01 1.744708120822906494e-01 -3.511428460478782654e-02
-4.926359951496124268e-01 2.090813964605331421e-01 -2.115962356328964233e-01 3.048049807548522949e-01 1.244634157046675682e-03 1.935525387525558472e-01 6.534690503031015396e-03 -4.357565194368362427e-02 -1.454127281904220581e-01 -2.053236216306686401e-02 2.330417335033416748e-01 9.459239244461059570e-02 -7.439893670380115509e-03 7.420087605714797974e-02 -3.386170864105224609e-01 -4.592415317893028259e-02 2.430031746625900269e-01 -1.604077517986297607e-01 1.958500407636165619e-02 1.628869026899337769e-01 -2.292145788669586182e-01 -1.127132326364517212e-01 1.220258250832557678e-01 7.406333088874816895e-02 1.097120344638824463e-02 -7.066579163074493408e-02 -6.755659729242324829e-02 4.912870749831199646e-02 7.724925875663757324e-02 -1.852953732013702393e-01 2.504083514213562012e-01 -1.301610916852951050e-01
-2.756362855434417725e-01 2.252870351076126099e-01 -8.402868360280990601e-02 2.464264333248138428e-01 -7.665997743606567383e-02 4.440387487411499023e-01 4.638737067580223083e-02 -3.959641605615615845e-02 -2.594855129718780518e-01 -1.489614099264144897e-01 -1.686147600412368774e-01 4.090695977210998535e-01 -3.927253186702728271e-02 -3.858124837279319763e-02 -1.412121951580047607e-01 2.576809227466583252e-01 3.388549014925956726e-02 -1.104112118482589722e-01 -1.528184711933135986e-01 8.330810070037841797e-02 -4.608230665326118469e-02 2.643945068120956421e-02 -1.540116071701049805e-01 1.078767515718936920e-02 -2.959963083267211914e-01 1.397990733385086060e-01 9.233332425355911255e-02 -6.810778379440307617e-02 1.525495350360870361e-01 6.007919460535049438e-02 5.460204556584358215e-02 5.982868000864982605e-02
-3.741562366485595703e-02 2.676653861999511719e-01 9.760771691799163818e-02 9.169226884841918945e-02 1.531983911991119385e-02 1.182648614048957825e-01 -7.737197726964950562e-02 2.322967052459716797e-01 3.813320770859718323e-02 -2.578697800636291504e-01 -8.112279325723648071e-02 3.825857937335968018e-01 2.578799724578857422e-01 -2.628374993801116943e-01 -4.045250117778778076e-01 9.480547904968261719e-02 1.915583014488220215e-01 -1.863366961479187012e-01 -2.207330018281936646e-01 -4.565462470054626465e-02 -3.722054138779640198e-02 -7.138604670763015747e-02 4.986551031470298767e-02 2.161222249269485474e-01 -1.026247218251228333e-01 -7.053156150504946709e-04 5.131175369024276733e-02 1.572060286998748779e-01 -1.898170262575149536e-01 -9.745068103075027466e-02 1.557455211877822876e-02 -2.102009952068328857e-01
-4.541573524475097656e-01 -1.766063719987869263e-01 -2.106023728847503662e-01 9.441924095153808594e-02 3.774839937686920166e-01 7.372034341096878052e-02 -4.099363088607788086e-02 -8.027743548154830933e-02 -2.732893526554107666e-01 -5.696943402290344238e-02 1.938412636518478394e-01 -1.625231839716434479e-02 3.640701174736022949e-01 1.116650528274476528e-03 -1.552820503711700439e-01 -1.291543692350387573e-01 1.933836042881011963e-01 -1.354741007089614868e-01 -1.966286152601242065e-01 1.187706179916858673e-02 -1.437687873840332031e-01 -7.894843071699142456e-02 -1.122936010360717773e-01 2.695905268192291260e-01 -1.730014756321907043e-02 8.445779234170913696e-02 1.232612356543540955e-01 1.032395437359809875e-01 -3.322520479559898376e-02 -1.174669191241264343e-01 6.325238943099975586e-02 7.199462503194808960e-02
-3.884211480617523193e-01 1.371756196022033691e-01 -5.434699356555938721e-02 1.554038673639297485e-01 7.716484367847442627e-02 1.744930148124694824e-01 1.158290728926658630e-01 -2.093152552843093872e-01 -3.734393715858459473e-01 -1.719333529472351074e-01 2.102390863001346588e-03 1.927450150251388550e-01 1.638141870498657227e-01 -1.790473461151123047e-01 -2.365808188915252686e-01 2.275524884462356567e-01 2.594075910747051239e-02 -5.695996806025505066e-02 -1.424527354538440704e-02 3.371972218155860901e-02 -5.135345458984375000e-02 8.077698945999145508e-02 -3.857140243053436279e-01 -1.496231853961944580e-01 -1.557280123233795166e-01 -5.917330086231231689e-02 4.252046346664428711e-02 -1.654932796955108643e-01 2.777115106582641602e-01 -3.480933606624603271e-03 5.137871950864791870e-02 1.202230527997016907e-01
-4.985714703798294067e-02 1.472261995077133179e-01 -2.598467469215393066e-01 2.977209091186523438e-01 4.693270474672317505e-02 -3.141881525516510010e-02 -1.314582377672195435e-01 1.999449580907821655e-01 -2.479071319103240967e-01 -1.198483780026435852e-01 5.544195324182510376e-02 1.671695113182067871e-01 2.084308564662933350e-01 -4.138941317796707153e-02 -4.814378917217254639e-01 2.367636188864707947e-03 3.616233542561531067e-02 -1.912176012992858887e-01 2.116945832967758179e-01 1.740443706512451172e-01 3.613000735640525818e-02 4.773751646280288696e-02 1.192891150712966919e-01 2.301663607358932495e-01 -3.367820978164672852e-01 2.781646512448787689e-02 -1.489828228950500488e-01 5.385334044694900513e-02 5.482529848814010620e-02 1.362078078091144562e-02 -2.214172035455703735e-01 -1.297150459140539169e-02
-3.826709985733032227e-01 4.920067265629768372e-02 -3.740319907665252686e-01 -2.038508094847202301e-02 1.258377134799957275e-01 -1.308477018028497696e-02 1.248189713805913925e-02 1.582871675491333008e-01 -1.346369367092847824e-02 -2.327086925506591797e-01 -3.225882649421691895e-01 1.879641711711883545e-01 1.374423056840896606e-01 -1.289931535720825195e-01 -2.459391579031944275e-02 9.185846894979476929e-02 2.051008790731430054e-01 1.631784439086914062e-01 9.523511677980422974e-02 4.346738010644912720e-02 -2.213304638862609863e-01 -1.132648810744285583e-02 -5.147867649793624878e-02 7.595667988061904907e-02 -3.247934952378273010e-02 2.445198297500610352e-01 -8.714628964662551880e-02 -4.318036437034606934e-01 -6.080984696745872498e-02 -1.054583564400672913e-01 -1.384520381689071655e-01 7.238389551639556885e-02
-1.403772085905075073e-01 2.240265309810638428e-01 -1.663026213645935059e-01 -2.217460721731185913e-01 3.314683139324188232e-01 -1.733907461166381836e-01 -2.436556387692689896e-03 -1.282135099172592163e-01 -2.296409308910369873e-01 -1.767318346537649632e-03 1.491752713918685913e-01 1.092779189348220825e-01 1.947874873876571655e-01 -2.564469575881958008e-01 -1.834160089492797852e-01 -1.816738843917846680e-01 7.876389473676681519e-02 6.226280331611633301e-02 -2.203325331211090088e-01 1.543660461902618408e-01 -2.291908562183380127e-01 9.920262545347213745e-02 -1.028383597731590271e-01 7.576546072959899902e-02 1.393635664135217667e-02 -8.534912019968032837e-02 -1.191204190254211426e-01 -7.116805762052536011e-02 1.252719759941101074e-01 -4.572113752365112305e-01 -8.443696051836013794e-02 1.409666836261749268e-01
-2.961186468601226807e-01 1.868736147880554199e-01 -3.039305284619331360e-02 -2.990339696407318115e-01 1.741489320993423462e-01 -9.754284471273422241e-02 -2.455783635377883911e-01 -3.181648850440979004e-01 -9.067934751510620117e-02 -2.901275753974914551e-01 -1.500221784226596355e-03 -1.837066374719142914e-02 3.428795933723449707e-01 -4.742863588035106659e-03 -1.404617726802825928e-01 -1.478544324636459351e-01 2.895731329917907715e-01 -8.807656913995742798e-02 5.364282056689262390e-02 9.164959937334060669e-02 -5.915211886167526245e-02 1.190283894538879395e-01 1.248951107263565063e-01 1.985265687108039856e-02 -2.670520842075347900e-01 1.302181333303451538e-01 -2.288648486137390137e-02 -1.117796301841735840e-01 -1.185536105185747147e-02 -2.945656180381774902e-01 -7.059676945209503174e-02 6.339462846517562866e-02
-4.004005491733551025e-01 -1.491914540529251099e-01 -1.022959128022193909e-01 -2.836212888360023499e-02 -2.518740296363830566e-01 -1.101435571908950806e-01 -3.878436610102653503e-02 -6.470347940921783447e-02 2.246511727571487427e-01 -3.050704598426818848e-01 9.133340418338775635e-02 3.623455166816711426e-01 -1.744386553764343262e-02 -1.134366765618324280e-01 -2.919652462005615234e-01 3.371216589584946632e-03 1.154430583119392395e-01 1.370628029108047485e-01 2.879329025745391846e-02 -2.250377535820007324e-01 -1.811783909797668457e-01 1.023660600185394287e-01 9.467329829931259155e-02 -2.130497619509696960e-02 2.588801980018615723e-01 1.702002137899398804e-01 5.053287371993064880e-02 4.903661832213401794e-02 2.169214189052581787e-02 -3.132498264312744141e-01 3.308912366628646851e-02 -7.967636734247207642e-02
-1.292858719825744629e-01 5.863724276423454285e-02 -2.650333344936370850e-01 1.151159629225730896e-01 -9.077144414186477661e-02 2.296017706394195557e-01 -2.405227571725845337e-01 4.517886787652969360e-02 -7.622665911912918091e-02 -2.913315892219543457e-01 -1.056489348411560059e-01 2.727717757225036621e-01 2.399601638317108154e-01 -7.455530762672424316e-02 -8.158910274505615234e-02 -8.168463408946990967e-02 1.591568589210510254e-01 1.879773736000061035e-01 -3.066839464008808136e-02 -7.237957417964935303e-02 -1.478707641363143921e-01 8.144238591194152832e-02 -5.092424154281616211e-02 2.911504544317722321e-02 -2.673875987529754639e-01 2.452291101217269897e-01 -4.138107597827911377e-02 -2.937441468238830566e-01 1.214990392327308655e-01 -6.817046552896499634e-02 -2.306309640407562256e-01 3.629984855651855469e-01
-3.223812878131866455e-01 -5.790022015571594238e-02 -1.128763239830732346e-02 -2.023865133523941040e-01 -1.984888017177581787e-01 4.128235951066017151e-02 8.044541627168655396e-02 1.151948571205139160e-01 -2.441564947366714478e-01 -2.298170775175094604e-01 -6.141865998506546021e-02 -1.862589851953089237e-03 2.401342093944549561e-01 -2.372894734144210815e-01 -1.261457204818725586e-01 -5.295835435390472412e-02 1.279982030391693115e-01 -2.351816594600677490e-01 -3.874950408935546875e-01 -8.708531409502029419e-02 1.226906776428222656e-01 2.841357886791229248e-01 -1.424582898616790771e-01 1.420601159334182739e-01 1.514907181262969971e-01 -1.850104425102472305e-03 -3.487635031342506409e-02 -1.435839682817459106e-01 3.255103230476379395e-01 -3.209612518548965454e-02 1.489672958850860596e-01 -4.731611907482147217e-02
-3.509634137153625488e-01 8.211474120616912842e-02 -3.513882160186767578e-01 1.598374396562576294e-01 -2.748284675180912018e-02 3.564158380031585693e-01 -3.560319542884826660e-02 2.701824158430099487e-02 -4.449243843555450439e-02 -2.765805721282958984e-01 8.155251294374465942e-02 1.140307635068893433e-01 2.884593307971954346e-01 -6.275215744972229004e-02 6.805139034986495972e-02 -1.885158568620681763e-01 3.393498063087463379e-01 -1.448128819465637207e-01 -5.504181236028671265e-02 5.164836347103118896e-02 5.680059082806110382e-03 4.851699620485305786e-02 1.399400681257247925e-01 1.313667651265859604e-02 -1.948871649801731110e-02 -8.862377703189849854e-02 -1.138071529567241669e-02 5.016953684389591217e-03 1.644044965505599976e-01 -1.264625936746597290e-01 3.748342394828796387e-01 -9.974908828735351562e-02
-5.261982977390289307e-02 4.970272257924079895e-02 -2.476015686988830566e-02 -8.137694746255874634e-02 1.434434652328491211e-01 3.114847540855407715e-01 1.734884083271026611e-02 1.251285821199417114e-01 -2.747112214565277100e-01 -3.295624628663063049e-02 -2.437556982040405273e-01 1.610044091939926147e-01 3.556975424289703369e-01 1.921844184398651123e-01 -2.319144010543823242e-01 -1.419729888439178467e-01 3.768080770969390869e-01 1.557792127132415771e-01 7.221826910972595215e-02 9.539250284433364868e-02 -9.302752465009689331e-02 2.217690646648406982e-02 -1.179778203368186951e-01 2.438827306032180786e-01 -1.337537616491317749e-01 5.960800871253013611e-02 -2.447103857994079590e-01 1.008866056799888611e-01 2.694813013076782227e-01 -8.313916623592376709e-02 2.201141230762004852e-02 -1.415950357913970947e-01
-3.422454893589019775e-01 1.790062487125396729e-01 1.021437272429466248e-01 -3.288227021694183350e-01 3.234442472457885742e-01 -7.512873411178588867e-02 -2.408017963171005249e-01 -1.301071494817733765e-01 -1.177018210291862488e-01 -2.175316810607910156e-01 8.752135932445526123e-02 7.971969246864318848e-02 3.923740983009338379e-01 -4.394431784749031067e-02 -2.100556343793869019e-01 -2.819698750972747803e-01 1.778260767459869385e-01 -1.615761965513229370e-01 2.980512194335460663e-02 1.743479631841182709e-02 -1.450856029987335205e-01 6.725657731294631958e-03 1.103755459189414978e-01 7.422207295894622803e-02 6.514192372560501099e-02 4.026349168270826340e-03 6.195215135812759399e-02 -6.036830600351095200e-03 1.377140879631042480e-01 -2.492382079362869263e-01 -6.349949538707733154e-02 3.776312619447708130e-02
-4.637701511383056641e-01 4.893629997968673706e-02 -2.837626039981842041e-01 2.621817290782928467e-01 2.929469048976898193e-01 -4.701368510723114014e-02 -2.637136727571487427e-02 1.318294107913970947e-01 -2.427905350923538208e-01 7.694891840219497681e-02 3.903398662805557251e-02 1.428381949663162231e-01 8.265095204114913940e-02 3.169518411159515381e-01 -8.902288973331451416e-02 -8.929119259119033813e-02 7.404179126024246216e-02 1.952331811189651489e-01 6.318715214729309082e-02 1.075046230107545853e-02 -1.400525420904159546e-01 -1.336884684860706329e-03 6.698790937662124634e-02 3.402830362319946289e-01 -1.333942115306854248e-01 8.926904946565628052e-02 1.082940325140953064e-01 -1.366228908300399780e-01 5.254678055644035339e-02 -2.528364658355712891e-01 3.363612666726112366e-02 -7.482550293207168579e-02
-1.034016832709312439e-01 2.010129243135452271e-01 1.688393391668796539e-02 1.481619030237197876e-01 -2.376662194728851318e-01 2.001157999038696289e-01 -1.292352527379989624e-01 -1.077970489859580994e-01 6.575454026460647583e-02 -1.994393914937973022e-01 -8.720279484987258911e-02 1.227719709277153015e-01 3.202901482582092285e-01 -4.248403310775756836e-01 -2.166211903095245361e-01 -2.053394764661788940e-01 1.243327483534812927e-01 -1.280714273452758789e-01 -3.141747787594795227e-02 7.258759438991546631e-02 -5.705094709992408752e-02 1.571631617844104767e-02 2.791404165327548981e-02 1.888519674539566040e-01 -7.815121859312057495e-02 1.592340320348739624e-01 2.307172678411006927e-02 -2.003674507141113281e-01 3.632944077253341675e-02 -1.001536175608634949e-01 -4.486798048019409180e-01 -8.201201562769711018e-04
-3.720795512199401855e-01 -1.975055485963821411e-01 -1.159170418977737427e-01 1.585616022348403931e-01 -5.930762737989425659e-02 5.125859379768371582e-02 1.002370268106460571e-01 -7.011543214321136475e-02 -2.238987386226654053e-01 9.249209612607955933e-02 -7.623035460710525513e-02 -8.442281931638717651e-02 3.712694644927978516e-01 1.924857646226882935e-01 -1.086358726024627686e-01 -2.423845827579498291e-01 2.047990709543228149e-01 3.748394548892974854e-02 -1.657809466123580933e-01 -3.708299398422241211e-01 -2.304514050483703613e-01 -9.039424359798431396e-03 -6.203914061188697815e-02 9.739489853382110596e-02 -8.225531131029129028e-02 1.899708211421966553e-01 -1.550974790006875992e-03 -2.465679496526718140e-01 8.840482681989669800e-02 -2.008117437362670898e-01 1.339991688728332520e-01 -3.426891937851905823e-02
-5.184302926063537598e-01 1.532249003648757935e-01 -8.330193161964416504e-02 5.662058293819427490e-02 6.717555224895477295e-02 -2.924514003098011017e-02 1.995263397693634033e-01 -1.823798865079879761e-01 -1.752621680498123169e-01 -2.756272554397583008e-01 2.052797190845012665e-02 1.207877546548843384e-01 2.103136181831359863e-01 -2.730802595615386963e-01 -1.834556758403778076e-01 2.747137248516082764e-01 1.146270781755447388e-01 -8.886831253767013550e-02 8.069488406181335449e-02 1.604206413030624390e-01 9.221295267343521118e-02 -4.292120411992073059e-02 -2.982387840747833252e-01 1.111105903983116150e-01 -1.763414740562438965e-01 1.440069377422332764e-01 6.097339838743209839e-02 -1.307481676340103149e-01 1.545297801494598389e-01 -6.062477827072143555e-02 -6.607534736394882202e-02 7.132833823561668396e-03
-4.322842359542846680e-01 2.163584530353546143e-02 -2.929930388927459717e-01 -1.936318427324295044e-01 -1.359370648860931396e-01 4.628793597221374512e-01 -1.258179843425750732e-01 2.596530616283416748e-01 -9.801219403743743896e-02 -1.359824240207672119e-01 -8.566468954086303711e-02 -1.358797401189804077e-01 7.059191167354583740e-02 -1.046447679400444031e-01 -1.680202037096023560e-01 -2.425035648047924042e-02 1.859583556652069092e-01 1.849248073995113373e-02 -3.170489519834518433e-02 -3.666405007243156433e-02 -3.965736553072929382e-02 1.224700361490249634e-01 1.720968186855316162e-01 3.464851081371307373e-01 2.750346437096595764e-02 8.513273298740386963e-02 4.823244735598564148e-02 -2.020762711763381958e-01 -4.069282859563827515e-02 -1.230975836515426636e-01 2.842111745849251747e-03 -5.648951977491378784e-02
-2.192757427692413330e-01 2.455388754606246948e-01 -1.875612437725067139e-01 3.801951184868812561e-03 1.162725538015365601e-01 9.134291112422943115e-02 -4.161530733108520508e-02 -2.110413648188114166e-02 -3.831542730331420898e-01 -3.083745837211608887e-01 -1.630384922027587891e-01 3.105902671813964844e-01 3.388109803199768066e-01 1.551289111375808716e-01 8.411903679370880127e-02 -1.504453420639038086e-01 1.406926363706588745e-01 2.996645569801330566e-01 -4.819392412900924683e-02 -9.934105724096298218e-02 -2.198604196310043335e-01 -5.048267543315887451e-02 2.256520390510559082e-01 -4.794782400131225586e-02 -1.737523078918457031e-01 -2.601897157728672028e-02 8.682365715503692627e-02 -8.851485699415206909e-02 1.276980191469192505e-01 -1.292145811021327972e-02 -3.978048916906118393e-03 -1.012829542160034180e-01
-1.016620099544525146e-01 -3.270766884088516235e-02 1.374901179224252701e-02 -1.313831955194473267e-01 -1.843128502368927002e-01 3.735126554965972900e-01 -3.019474446773529053e-01 1.491872072219848633e-01 -1.735012084245681763e-01 -1.653488427400588989e-01 -2.789617478847503662e-01 2.481416910886764526e-01 2.630486190319061279e-01 -7.513730973005294800e-02 -2.807341217994689941e-01 -2.084923535585403442e-02 7.067827135324478149e-02 -4.295423626899719238e-02 -6.809152662754058838e-02 -1.728993654251098633e-01 -2.126270532608032227e-01 -1.040385663509368896e-01 1.229445785284042358e-01 2.784289121627807617e-01 -1.027173101902008057e-01 1.481647640466690063e-01 -5.530443415045738220e-02 9.925808757543563843e-02 1.834867447614669800e-01 1.682663522660732269e-02 -1.992298811674118042e-01 1.555898189544677734e-01
-2.176590561866760254e-01 3.588595390319824219e-01 8.343252539634704590e-02 1.701305508613586426e-01 2.179430425167083740e-02 -1.534057557582855225e-01 1.365524530410766602e-01 -1.097677946090698242e-01 5.845936248078942299e-04 -6.749711185693740845e-02 -9.050589986145496368e-03 3.911717534065246582e-01 4.401589930057525635e-01 -1.567382365465164185e-01 -1.043091937899589539e-01 9.297028928995132446e-02 1.561606228351593018e-01 -1.956486999988555908e-01 -2.722564041614532471e-01 2.178125381469726562e-01 -1.192499324679374695e-01 1.211723759770393372e-01 1.394560486078262329e-01 1.372501403093338013e-01 -1.882074028253555298e-01 -4.051863029599189758e-02 -1.072434857487678528e-01 1.373621523380279541e-01 -7.904358208179473877e-02 -1.112014576792716980e-01 -3.873043460771441460e-03 1.641751453280448914e-02
-3.848780393600463867e-01 2.295578122138977051e-01 8.601549197919666767e-04 8.498743921518325806e-02 3.572576446458697319e-03 1.217235252261161804e-01 -1.887934058904647827e-01 1.459298431873321533e-01 4.266133997589349747e-03 -1.321599930524826050e-01 -1.618606895208358765e-01 5.288055166602134705e-02 2.768892645835876465e-01 2.591339349746704102e-01 -1.200058907270431519e-01 -3.397587835788726807e-01 4.455102086067199707e-01 1.385716795921325684e-01 -1.145753860473632812e-01 3.400877490639686584e-02 -1.145201399922370911e-01 -2.566601708531379700e-02 -1.271512210369110107e-01 4.156232997775077820e-02 -5.069601163268089294e-02 -1.588825136423110962e-02 -1.102740541100502014e-01 -2.070672810077667236e-01 -1.918232813477516174e-02 1.141684651374816895e-01 9.029465168714523315e-02 -2.387387752532958984e-01
5.450655892491340637e-02 1.829076744616031647e-02 1.373601555824279785e-01 2.415713667869567871e-01 1.112615913152694702e-01 7.725060731172561646e-02 1.544649749994277954e-01 1.896359473466873169e-01 6.980764120817184448e-02 -2.777906358242034912e-01 -6.323308497667312622e-02 1.345184296369552612e-01 4.511612653732299805e-02 -1.883567571640014648e-01 -6.311090588569641113e-01 9.525009430944919586e-03 2.996368706226348877e-02 8.711638301610946655e-02 -7.789158076047897339e-02 7.972826808691024780e-02 -9.962369501590728760e-02 1.167183145880699158e-01 1.066559404134750366e-01 1.077735126018524170e-01 -1.615062952041625977e-01 1.640508174896240234e-01 -1.471473872661590576e-01 -1.070933640003204346e-01 3.229614198207855225e-01 -3.722973912954330444e-02 -9.345553815364837646e-02 -1.824078559875488281e-01
-1.417644917964935303e-01 4.668651148676872253e-02 -2.453186810016632080e-01 1.555619686841964722e-01 -1.309674531221389771e-01 1.691978424787521362e-01 -1.032294426113367081e-02 -6.436958909034729004e-03 -1.517017483711242676e-01 5.699583794921636581e-03 -1.872199326753616333e-01 2.339832484722137451e-02 5.422210097312927246e-01 -1.147396713495254517e-01 -1.555081158876419067e-01 -4.113335907459259033e-02 -1.265564467757940292e-02 4.525202885270118713e-02 2.878592908382415771e-01 -2.759297750890254974e-02 -2.981591820716857910e-01 9.068218059837818146e-03 6.419093906879425049e-02 3.337164223194122314e-01 1.102686766535043716e-02 3.567947447299957275e-02 2.788439989089965820e-01 -1.025202125310897827e-01 -4.940706118941307068e-02 -1.261949390172958374e-01 2.251873463392257690e-01 8.179651945829391479e-02
-5.891590714454650879e-01 -1.687793433666229248e-01 -5.853914842009544373e-02 6.846310943365097046e-02 2.138276994228363037e-01 2.220306396484375000e-01 -2.813323028385639191e-02 -1.156538054347038269e-01 -9.179088473320007324e-02 -3.244447335600852966e-02 1.357962191104888916e-01 -2.946750447154045105e-02 2.798278927803039551e-01 2.159070782363414764e-02 -1.550324261188507080e-01 -1.739388704299926758e-01 1.818592697381973267e-01 -8.112213760614395142e-02 -1.210996732115745544e-01 2.368523925542831421e-01 -1.181792542338371277e-01 1.083621680736541748e-01 -8.506157994270324707e-02 1.587516814470291138e-01 1.713187396526336670e-01 1.110515440814197063e-03 8.966130018234252930e-02 -3.312552347779273987e-03 2.493449300527572632e-01 -2.252449393272399902e-01 1.209539398550987244e-01 -1.084144040942192078e-01
-8.748074620962142944e-02 2.888549566268920898e-01 -4.487186968326568604e-01 1.041528880596160889e-01 9.686008095741271973e-02 -1.963519304990768433e-01 -7.402542978525161743e-02 -1.429572887718677521e-02 -9.496853500604629517e-02 -1.095843166112899780e-01 -3.639087677001953125e-01 2.424722760915756226e-01 2.121360003948211670e-01 -1.093092956580221653e-03 -2.918004989624023438e-01 -1.159707531332969666e-01 1.371790170669555664e-01 6.518574059009552002e-02 1.778963655233383179e-01 -8.364370465278625488e-02 -8.350024372339248657e-02 2.505424618721008301e-01 -1.566465646028518677e-01 -6.948573142290115356e-02 2.471559494733810425e-02 1.592882573604583740e-01 -1.232430487871170044e-01 -1.599672585725784302e-01 1.662876904010772705e-01 -8.796134591102600098e-02 1.076963320374488831e-01 1.125769987702369690e-01
-3.856757283210754395e-01 -2.408894002437591553e-01 4.422189667820930481e-02 1.752734780311584473e-01 3.726153075695037842e-01 3.492631912231445312e-01 -1.438340097665786743e-01 -4.341081157326698303e-02 -3.202325478196144104e-02 -1.003301292657852173e-01 -1.702428907155990601e-01 2.772749662399291992e-01 3.518639504909515381e-02 -3.370988368988037109e-01 -1.674298644065856934e-01 3.835375607013702393e-02 2.721865773200988770e-01 -6.460688263177871704e-02 7.238022983074188232e-02 9.482613205909729004e-02 -9.365724027156829834e-02 -3.922264277935028076e-02 1.751766949892044067e-01 -3.603916242718696594e-02 -9.569678455591201782e-02 5.155049636960029602e-02 -1.824873983860015869e-01 -3.165797144174575806e-02 1.303325593471527100e-01 2.274061180651187897e-02 -8.387360721826553345e-02 -1.018513888120651245e-01
-3.077786862850189209e-01 2.460625320672988892e-01 1.936919093132019043e-01 7.633280754089355469e-02 -6.576046347618103027e-02 4.315481055527925491e-04 -6.895113736391067505e-02 3.051126608625054359e-03 7.688478380441665649e-02 -2.691730260848999023e-01 1.062118262052536011e-01 2.454059422016143799e-01 2.430081665515899658e-01 -1.035145968198776245e-01 -3.101035654544830322e-01 -7.750812917947769165e-02 -1.142821684479713440e-01 3.789323568344116211e-02 -8.406142145395278931e-02 1.010309159755706787e-02 -1.204724758863449097e-01 3.252443373203277588e-01 -4.239409416913986206e-02 9.324359893798828125e-02 -9.994367428589612246e-05 -2.079062163829803467e-01 -5.325574427843093872e-02 -2.090759426355361938e-01 1.724811457097530365e-02 5.561366677284240723e-02 3.435077667236328125e-01 -3.269070088863372803e-01
-2.410623580217361450e-01 -1.011645644903182983e-01 -2.868049740791320801e-01 -3.112782165408134460e-02 5.858274921774864197e-02 4.606192524079233408e-04 3.705701977014541626e-02 -1.194135546684265137e-01 -1.601877212524414062e-01 -1.708783954381942749e-01 -2.450988739728927612e-01 7.907863706350326538e-02 2.195418179035186768e-01 7.482997328042984009e-02 8.130539208650588989e-02 -2.643118798732757568e-01 1.908990144729614258e-01 -1.415038406848907471e-01 1.776919960975646973e-01 -2.024577707052230835e-01 -1.076376140117645264e-01 1.639735847711563110e-01 -7.463157922029495239e-02 1.486947387456893921e-01 -1.920467913150787354e-01 3.432290256023406982e-01 2.228304743766784668e-01 -4.451566934585571289e-02 -2.347717992961406708e-02 -2.912513911724090576e-01 3.080789372324943542e-02 -3.001238703727722168e-01
-1.412992179393768311e-01 3.601771593093872070e-01 -3.732143938541412354e-01 2.847486734390258789e-01 8.636549115180969238e-02 3.527854010462760925e-02 -2.395870536565780640e-02 1.217964813113212585e-01 -2.878735400736331940e-02 -1.933564394712448120e-01 -1.526020616292953491e-01 8.176661282777786255e-02 1.138794273138046265e-01 9.208270907402038574e-02 -3.726709783077239990e-01 -2.310064993798732758e-02 1.234424039721488953e-01 1.853193044662475586e-01 1.880671977996826172e-01 4.349183756858110428e-03 -2.618719041347503662e-01 -3.892013803124427795e-02 -1.474672108888626099e-01 -2.788689173758029938e-02 -1.888747215270996094e-01 1.722408682107925415e-01 -1.213872432708740234e-01 -1.708461493253707886e-01 1.050215587019920349e-01 -1.321634054183959961e-01 -3.999472782015800476e-02 2.445915639400482178e-01
-3.689094483852386475e-01 8.969511836767196655e-02 -1.439001113176345825e-01 6.361359357833862305e-02 1.311960965394973755e-01 -5.528363212943077087e-02 -9.257023036479949951e-02 6.467800587415695190e-02 2.342940121889114380e-02 9.337873011827468872e-02 -2.553607821464538574e-01 3.480183482170104980e-01 2.272553145885467529e-01 -2.509157955646514893e-01 -3.835941255092620850e-01 -4.582632705569267273e-02 1.477238237857818604e-01 -1.867893785238265991e-01 8.013595640659332275e-02 5.896873399615287781e-02 1.472107507288455963e-02 9.474931657314300537e-02 -1.609565019607543945e-01 2.715291678905487061e-01 1.652123332023620605e-01 -5.652083456516265869e-02 1.970908194780349731e-01 -2.362351119518280029e-01 -7.319061458110809326e-02 1.799440383911132812e-01 -1.783206686377525330e-02 2.371195936575531960e-03
-3.585872948169708252e-01 3.584933280944824219e-02 -2.906413674354553223e-01 -2.970150485634803772e-02 -7.672081142663955688e-02 3.333713710308074951e-01 -2.932796627283096313e-02 2.476358860731124878e-01 -9.877640008926391602e-02 -2.924497127532958984e-01 -9.482778608798980713e-03 1.552716940641403198e-01 1.972645223140716553e-01 -1.483347862958908081e-01 -8.378550410270690918e-02 -3.402836918830871582e-01 1.635651737451553345e-01 1.868275459855794907e-03 -2.288188785314559937e-01 -4.585159197449684143e-02 5.779084563255310059e-02 -1.488296538591384888e-01 1.028516069054603577e-01 1.994142495095729828e-02 9.302533417940139771e-02 -3.822498023509979248e-02 -1.526372879743576050e-01 7.999903708696365356e-02 1.391524970531463623e-01 -1.866100728511810303e-01 2.215874940156936646e-01 2.038939446210861206e-01
-9.552901983261108398e-02 -1.233838573098182678e-01 -1.055239289999008179e-01 2.692386507987976074e-02 1.945793479681015015e-01 8.867060393095016479e-02 -2.459380328655242920e-01 1.047998964786529541e-01 -2.536724507808685303e-01 1.102793309837579727e-02 -6.925998628139495850e-02 2.023323476314544678e-01 1.441126167774200439e-01 -1.700016707181930542e-01 -2.530823945999145508e-01 -2.893109619617462158e-01 2.369596958160400391e-01 5.624365806579589844e-02 -9.115376160480082035e-04 1.327438652515411377e-01 -1.077219769358634949e-01 -6.562493741512298584e-02 -2.085384428501129150e-01 -2.342867106199264526e-01 -7.267400622367858887e-02 1.963689774274826050e-01 3.050042092800140381e-01 -2.529511153697967529e-01 1.242035701870918274e-01 -1.789845079183578491e-01 -3.124877214431762695e-01 -4.221663251519203186e-02
-3.681949079036712646e-01 1.824515163898468018e-01 1.504470314830541611e-02 -2.879076004028320312e-01 5.575903225690126419e-03 7.833808660507202148e-02 5.655338987708091736e-02 -1.584217399358749390e-01 -1.424993854016065598e-02 -7.139788568019866943e-02 -2.324387803673744202e-02 2.059201002120971680e-01 3.992557823657989502e-01 -7.651709020137786865e-02 -1.114542633295059204e-01 -5.062229186296463013e-02 1.307642012834548950e-01 1.070037707686424255e-01 1.169173493981361389e-01 1.220695748925209045e-01 5.488971713930368423e-03 4.194035194814205170e-03 2.345629334449768066e-01 1.936895847320556641e-01 -2.326678186655044556e-01 3.469932079315185547e-01 1.024283096194267273e-01 -1.859989017248153687e-01 -2.493765018880367279e-02 1.741244923323392868e-03 -3.172666132450103760e-01 -1.202611550688743591e-01
-2.815763056278228760e-01 -2.595819830894470215e-01 -1.149939373135566711e-01 1.361538767814636230e-01 1.606226861476898193e-01 2.819433510303497314e-01 -7.389991730451583862e-02 8.157909661531448364e-02 -1.411593705415725708e-01 -7.246463000774383545e-02 -2.234729081392288208e-01 2.240782529115676880e-01 2.157442569732666016e-01 5.989417061209678650e-02 -2.415698617696762085e-01 1.068610027432441711e-01 7.600420713424682617e-02 -6.658042967319488525e-02 6.397709995508193970e-02 -7.780517637729644775e-02 -1.171140819787979126e-01 1.791888028383255005e-01 1.242480352520942688e-01 3.557850839570164680e-03 -2.048072069883346558e-01 -3.461431711912155151e-02 -4.320168495178222656e-01 -2.990098297595977783e-01 1.639868915081024170e-01 -1.655008085072040558e-02 -1.515389382839202881e-01 8.930724114179611206e-02
-1.175714954733848572e-01 -3.933775052428245544e-02 3.684948384761810303e-02 -2.012343890964984894e-02 2.026552706956863403e-01 -1.520430594682693481e-01 -1.986573338508605957e-01 1.112583801150321960e-01 -8.986434340476989746e-02 -2.297562807798385620e-01 -7.779189199209213257e-02 3.000548183917999268e-01 1.400618106126785278e-01 2.387491315603256226e-01 -2.730487585067749023e-01 -2.147511839866638184e-01 2.252153307199478149e-01 -1.163497045636177063e-01 1.769564896821975708e-01 7.599110901355743408e-02 -1.889184713363647461e-01 7.109407335519790649e-02 1.108536422252655029e-01 -2.665477339178323746e-03 -3.102572858333587646e-01 -8.504038304090499878e-02 1.049340590834617615e-01 -2.630166709423065186e-01 -2.741778828203678131e-02 -3.774878382682800293e-01 3.907812759280204773e-02 1.724910587072372437e-01
-1.249613612890243530e-01 -8.782944642007350922e-03 3.436267143115401268e-03 -2.085032127797603607e-02 -1.121468693017959595e-01 1.356045156717300415e-01 -2.402497828006744385e-01 -1.390839368104934692e-01 -9.100792557001113892e-02 -2.664981782436370850e-01 8.958732336759567261e-02 2.465834319591522217e-01 3.094028830528259277e-01 -1.898729652166366577e-01 -2.450488507747650146e-01 -1.413581371307373047e-01 1.787998335203155875e-04 1.344848871231079102e-01 -1.416672915220260620e-01 3.129666447639465332e-01 -2.829319536685943604e-01 2.870831266045570374e-02 2.039351016283035278e-01 1.849690377712249756e-01 -2.700616419315338135e-01 2.531990408897399902e-01 -5.009288340806961060e-02 -1.868675202131271362e-01 -6.306169182062149048e-02 -2.878376096487045288e-02 -2.005121707916259766e-01 6.017605960369110107e-02
-4.411150813102722168e-01 1.222323328256607056e-01 -1.665550619363784790e-01 -5.648845806717872620e-02 -1.784121841192245483e-01 2.497360855340957642e-01 9.293776005506515503e-02 -2.194365672767162323e-02 -7.215808331966400146e-02 1.500941067934036255e-01 1.918591409921646118e-01 1.396284848451614380e-01 1.779347509145736694e-01 9.224820137023925781e-02 -2.006376832723617554e-01 -3.760182112455368042e-02 -5.494115501642227173e-02 8.041307330131530762e-02 7.493760436773300171e-02 -8.404556661844253540e-02 -7.107150554656982422e-02 1.137276217341423035e-01 -1.199781894683837891e-01 7.579027116298675537e-02 1.874891817569732666e-01 3.052891492843627930e-01 -2.404897063970565796e-01 2.381437830626964569e-02 -3.463587025180459023e-03 -2.737016677856445312e-01 -1.558918505907058716e-02 -4.100421965122222900e-01
-5.201370716094970703e-01 1.172911152243614197e-01 3.568585589528083801e-02 -1.746953465044498444e-02 -2.934427857398986816e-01 1.474608033895492554e-01 -7.071180641651153564e-02 -9.085770696401596069e-03 7.124914228916168213e-02 -9.191491454839706421e-02 -1.620176881551742554e-01 1.363741159439086914e-01 5.765402317047119141e-02 4.942052811384201050e-02 -2.894238531589508057e-01 -7.498233020305633545e-02 2.690788507461547852e-01 -1.564610563218593597e-02 1.599905341863632202e-01 -2.059409469366073608e-01 -1.412536650896072388e-01 5.721052363514900208e-02 2.164743654429912567e-02 -1.355287730693817139e-01 8.287197351455688477e-02 -2.727632783353328705e-02 -1.153714954853057861e-01 -5.816472321748733521e-02 1.512369811534881592e-01 -3.580542504787445068e-01 -1.334645897150039673e-01 -2.678530812263488770e-01
-2.343290895223617554e-01 -4.010718315839767456e-03 3.430243209004402161e-02 6.023893877863883972e-02 1.609032899141311646e-01 2.830225229263305664e-01 4.045914858579635620e-02 1.492224782705307007e-01 -2.746368348598480225e-01 9.555442631244659424e-02 -2.316156625747680664e-01 1.301139742136001587e-01 2.910843193531036377e-01 7.486158516258001328e-03 -3.069109022617340088e-01 -1.144543811678886414e-01 2.527142167091369629e-01 2.815072983503341675e-02 1.637608110904693604e-01 2.289702594280242920e-01 -2.525330781936645508e-01 -6.417208164930343628e-02 1.011971160769462585e-01 8.249467611312866211e-02 -1.634272485971450806e-01 1.560136824846267700e-01 -3.972380161285400391e-01 -2.522325515747070312e-02 8.798110485076904297e-02 9.643269330263137817e-02 8.539923280477523804e-02 -2.248864434659481049e-02
-2.011631131172180176e-01 -2.212829887866973877e-01 -6.995824724435806274e-02 2.427804842591285706e-02 2.667399942874908447e-01 2.904405593872070312e-01 -4.589492455124855042e-03 -5.378588661551475525e-02 -1.223947107791900635e-01 -3.502213656902313232e-01 -2.693683803081512451e-01 1.878317445516586304e-01 2.340105026960372925e-01 -1.841859519481658936e-01 -4.510717466473579407e-02 1.316327154636383057e-01 9.428212046623229980e-02 -5.276981741189956665e-02 -3.055082447826862335e-02 9.894363582134246826e-02 -6.925824284553527832e-02 7.711324840784072876e-02 -1.417044550180435181e-01 6.326486915349960327e-02 -8.686389774084091187e-02 2.673299312591552734e-01 1.885510534048080444e-01 3.738288581371307373e-02 3.979948163032531738e-01 -1.893301904201507568e-01 -1.483064889907836914e-01 6.097622960805892944e-02
-1.578069478273391724e-02 9.492947906255722046e-02 -1.883995532989501953e-01 2.001338601112365723e-01 -1.272851601243019104e-03 1.208143457770347595e-01 -2.737114429473876953e-01 -2.746010199189186096e-02 -1.357740014791488647e-01 -1.323521882295608521e-01 1.179694980382919312e-01 1.269330680370330811e-01 7.142286002635955811e-02 -8.510389178991317749e-02 -4.173248112201690674e-01 -2.130951136350631714e-01 6.697417795658111572e-02 -2.282636314630508423e-01 -4.206320270895957947e-02 -2.460533380508422852e-01 -6.883171200752258301e-02 2.425291538238525391e-01 -1.358697861433029175e-01 3.710474669933319092e-01 -1.079385355114936829e-01 1.693982332944869995e-01 -5.052127689123153687e-02 6.353681534528732300e-02 9.105984121561050415e-02 -3.543860316276550293e-01 -7.368968427181243896e-02 4.673303291201591492e-02
-1.797185093164443970e-01 7.047878950834274292e-02 -4.762253910303115845e-02 6.190310046076774597e-02 1.998059749603271484e-01 -2.308725006878376007e-02 1.727433502674102783e-01 1.280295699834823608e-01 -1.147931367158889771e-01 -1.238036155700683594e-01 -1.358553469181060791e-01 2.787823975086212158e-01 3.852537572383880615e-01 -3.152483701705932617e-01 -2.239473611116409302e-01 3.876367956399917603e-02 -3.945801779627799988e-02 -5.043378472328186035e-02 1.952865719795227051e-01 2.355315685272216797e-01 5.813231319189071655e-02 1.127092540264129639e-01 7.381536811590194702e-02 2.410547137260437012e-01 -3.539735674858093262e-01 6.128912046551704407e-02 7.173892110586166382e-02 4.914369434118270874e-03 2.338632494211196899e-01 -8.782837539911270142e-02 -3.803853690624237061e-02 2.652932107448577881e-01
-2.882999479770660400e-01 -1.296838521957397461e-01 -1.773473173379898071e-01 -3.570626080036163330e-01 8.587374538183212280e-02 -1.748041063547134399e-01 -2.277458310127258301e-01 -1.389226913452148438e-01 -2.262989990413188934e-02 -6.899420917034149170e-02 8.856222778558731079e-02 1.342903077602386475e-01 2.175293415784835815e-01 2.644638419151306152e-01 -2.604083418846130371e-01 -2.689196765422821045e-01 1.421097069978713989e-01 -1.112312749028205872e-01 -4.758895561099052429e-02 1.006861776113510132e-01 -2.107028961181640625e-01 1.456667203456163406e-02 -9.354431182146072388e-02 4.489208012819290161e-02 -1.597426682710647583e-01 1.520843803882598877e-01 -1.118476092815399170e-01 -2.894230782985687256e-01 -3.709352575242519379e-03 -2.876446247100830078e-01 -1.188713833689689636e-01 -3.648150712251663208e-02
-6.474037766456604004e-01 -1.328336149454116821e-01 -1.118755936622619629e-01 -1.146268621087074280e-01 -1.053404584527015686e-01 2.613433301448822021e-01 7.391969859600067139e-02 1.305458042770624161e-02 9.952960163354873657e-02 -1.467255316674709320e-02 1.257049590349197388e-01 2.670714557170867920e-01 2.507650554180145264e-01 -1.502607464790344238e-01 -1.342455446720123291e-01 -4.805415868759155273e-02 1.603827029466629028e-01 -7.469630986452102661e-02 2.359622158110141754e-02 -8.157163113355636597e-02 1.560278832912445068e-01 4.971616342663764954e-02 -2.480111084878444672e-02 5.322896689176559448e-02 1.874069273471832275e-01 1.293068975210189819e-01 -2.704546749591827393e-01 -1.582941040396690369e-04 5.503865331411361694e-02 9.639506787061691284e-02 -7.945077121257781982e-02 -1.926002949476242065e-01
-2.801286876201629639e-01 2.500609308481216431e-02 -1.926268339157104492e-01 -2.702202498912811279e-01 -7.778314501047134399e-02 8.832846581935882568e-02 2.153119593858718872e-01 -1.753098517656326294e-01 1.705564931035041809e-02 1.198299136012792587e-02 8.768898434937000275e-03 1.577435731887817383e-01 3.668130934238433838e-01 1.445041000843048096e-01 -3.115304410457611084e-01 2.597497776150703430e-02 1.831879615783691406e-01 -4.336721450090408325e-02 -2.545717656612396240e-01 1.091879755258560181e-01 -3.426930606365203857e-01 -1.224907264113426208e-01 1.306596770882606506e-02 2.332655936479568481e-01 6.859310716390609741e-02 -4.307307302951812744e-03 -1.028241887688636780e-01 -1.171587128192186356e-02 -1.381777692586183548e-02 -1.588853746652603149e-01 9.136245399713516235e-02 -3.047465085983276367e-01
-4.216877371072769165e-02 7.565408945083618164e-02 -2.663128674030303955e-01 3.385322168469429016e-02 1.085317432880401611e-01 2.683959305286407471e-01 -1.520437747240066528e-01 8.540128171443939209e-02 -1.868253797292709351e-01 -1.537865698337554932e-01 2.597130835056304932e-01 2.766558229923248291e-01 4.630599543452262878e-02 -1.755828224122524261e-02 -4.211688637733459473e-01 -1.425841748714447021e-01 6.259302049875259399e-02 -2.172192633152008057e-01 -1.623905301094055176e-01 -1.126460731029510498e-01 5.619690939784049988e-02 2.174649387598037720e-01 -1.128358691930770874e-01 2.297448664903640747e-01 -1.196336280554533005e-02 9.550498425960540771e-02 -1.122099459171295166e-01 2.623576223850250244e-01 1.100025698542594910e-01 -2.232860028743743896e-01 -1.551958471536636353e-01 1.436608433723449707e-01
-2.655807435512542725e-01 2.046077847480773926e-01 -7.284358143806457520e-02 -6.081955507397651672e-02 3.497805297374725342e-01 2.606349065899848938e-02 -1.753862798213958740e-01 -1.062956973910331726e-01 1.363716125488281250e-01 -2.064544856548309326e-01 4.407263547182083130e-02 6.655846536159515381e-02 2.853983640670776367e-01 5.025154352188110352e-02 -3.364976346492767334e-01 -1.469503939151763916e-01 1.550375297665596008e-02 -2.618172764778137207e-01 6.691505201160907745e-03 6.372943520545959473e-02 -9.137203916907310486e-03 9.452920407056808472e-02 2.566645853221416473e-02 -2.427183240652084351e-01 -9.726893156766891479e-02 5.060497298836708069e-02 -1.299689263105392456e-01 -1.471945643424987793e-01 -3.885487467050552368e-02 -4.460653364658355713e-01 -1.268752813339233398e-01 -1.359056532382965088e-01
-3.683204650878906250e-01 2.046340107917785645e-01 -2.952970005571842194e-02 -1.611277014017105103e-01 1.052182465791702271e-01 -2.174895256757736206e-01 1.098993271589279175e-01 -1.342341154813766479e-01 -3.318660557270050049e-01 -3.567865863442420959e-02 -1.217265278100967407e-01 3.764173388481140137e-01 1.525587290525436401e-01 -2.479639090597629547e-02 -1.543798297643661499e-01 -1.385238617658615112e-01 3.231514394283294678e-01 9.845681488513946533e-02 -3.622132167220115662e-02 6.930964440107345581e-02 6.305434554815292358e-02 3.173239827156066895e-01 -2.205398865044116974e-02 -3.775584325194358826e-02 -1.841040849685668945e-01 -2.255990207195281982e-01 -1.909398585557937622e-01 -7.265446707606315613e-03 5.501065030694007874e-02 -1.098615489900112152e-02 1.114693135023117065e-01 -9.297418594360351562e-02
-4.910694956779479980e-01 8.011398464441299438e-02 -2.893530130386352539e-01 1.953022181987762451e-01 1.179466918110847473e-01 1.487491428852081299e-01 7.351862639188766479e-02 9.774512052536010742e-02 -9.322891384363174438e-02 1.394334714859724045e-02 7.455927878618240356e-02 1.177882254123687744e-01 1.188403367996215820e-01 -2.276423126459121704e-01 -2.216255664825439453e-01 -1.604677438735961914e-01 3.433709144592285156e-01 -1.406723409891128540e-01 -1.403005570173263550e-01 7.143601030111312866e-02 -8.100797235965728760e-02 -7.437662035226821899e-02 4.727912694215774536e-02 6.468889862298965454e-02 7.967451214790344238e-02 -1.402242928743362427e-01 -2.164197713136672974e-02 1.328371912240982056e-01 2.668045461177825928e-01 -1.219612061977386475e-01 3.017421662807464600e-01 -9.060980379581451416e-02
-1.702458560466766357e-01 2.439898699522018433e-01 -2.759071886539459229e-01 1.763259172439575195e-01 -6.021033506840467453e-03 2.044851779937744141e-01 7.562340795993804932e-02 -1.440262347459793091e-01 1.475267345085740089e-03 -3.972565531730651855e-01 9.358928352594375610e-02 3.545581102371215820e-01 1.456138025969266891e-02 -7.092211395502090454e-02 -1.267213970422744751e-01 -1.404823809862136841e-01 2.651747763156890869e-01 1.154870446771383286e-02 -2.634776234626770020e-01 -6.630470976233482361e-03 9.284310042858123779e-03 -4.688021540641784668e-02 2.822222411632537842e-01 -2.934151329100131989e-02 -2.515097558498382568e-01 1.449172198772430420e-01 1.402925997972488403e-01 -1.247214451432228088e-01 8.075994253158569336e-02 1.626081913709640503e-01 5.419695749878883362e-02 -1.566191017627716064e-01
-2.307479083538055420e-01 1.385340690612792969e-01 4.213866218924522400e-02 1.438436210155487061e-01 8.170189708471298218e-02 9.806066751480102539e-02 -3.260526359081268311e-01 1.499695479869842529e-01 -6.382410414516925812e-03 -1.646622419357299805e-01 -1.696940511465072632e-01 1.100353747606277466e-01 2.485227137804031372e-01 3.904964774847030640e-02 -1.022172942757606506e-01 -6.645268201828002930e-02 4.421815276145935059e-01 -3.740231692790985107e-02 -1.097430847585201263e-02 -3.687745705246925354e-02 -1.794574409723281860e-01 6.932904571294784546e-02 -2.425400763750076294e-01 5.391288548707962036e-02 1.103036627173423767e-01 8.932667970657348633e-02 -4.760292917490005493e-02 -1.948464959859848022e-01 3.506188690662384033e-01 9.981463663280010223e-03 3.536818921566009521e-02 -3.632973730564117432e-01
-8.272921293973922729e-02 1.870585083961486816e-01 -1.787671595811843872e-01 2.115332037210464478e-01 2.028239369392395020e-01 4.445458054542541504e-01 1.207673475146293640e-01 -6.088963523507118225e-02 4.676746204495429993e-03 -1.872264593839645386e-01 -8.853857964277267456e-02 1.038838699460029602e-01 8.766004443168640137e-02 -6.626707315444946289e-02 -1.038456857204437256e-01 -2.070531696081161499e-01 2.876206636428833008e-01 1.494433134794235229e-01 -1.452856510877609253e-01 -5.051818210631608963e-03 -2.926690280437469482e-01 8.721299469470977783e-03 -1.672829091548919678e-01 1.048487145453691483e-02 -4.154375940561294556e-02 3.145268857479095459e-01 -2.349148243665695190e-01 -1.355841606855392456e-01 -1.192716956138610840e-01 -1.314390599727630615e-01 -1.314920783042907715e-01 2.047988921403884888e-01
-4.053422063589096069e-02 2.822292745113372803e-01 5.574894323945045471e-02 2.416416406631469727e-01 1.584866791963577271e-01 1.240035668015480042e-01 1.289640665054321289e-01 -4.589772224426269531e-02 6.945872306823730469e-02 -1.997886598110198975e-01 -2.122316509485244751e-01 1.982911378145217896e-01 2.553730309009552002e-01 -2.179523743689060211e-02 -5.228562355041503906e-01 -1.907007768750190735e-02 2.280172109603881836e-01 -2.641664147377014160e-01 -1.159881725907325745e-01 -3.227491304278373718e-02 3.402421995997428894e-02 8.247768133878707886e-02 -1.179331913590431213e-02 3.183516263961791992e-01 2.544679120182991028e-02 1.525924801826477051e-01 1.107700616121292114e-01 6.081551313400268555e-02 -6.981199979782104492e-02 2.232545241713523865e-02 -1.047926992177963257e-01 -1.657265871763229370e-01
-1.323276758193969727e-01 2.354906499385833740e-02 -7.618612796068191528e-02 -1.861998140811920166e-01 -9.858088940382003784e-02 2.059850692749023438e-01 6.246782094240188599e-02 -7.333717495203018188e-02 1.359046399593353271e-01 1.163494400680065155e-02 2.327471822500228882e-01 2.370680868625640869e-01 4.507986307144165039e-01 1.266872137784957886e-01 -2.496173828840255737e-01 -1.160581968724727631e-02 2.025686055421829224e-01 -1.144623011350631714e-01 -3.041149675846099854e-01 -1.256235036998987198e-02 -2.264648377895355225e-01 -1.858940124511718750e-01 -8.531408384442329407e-03 1.626040935516357422e-01 -2.327883383259177208e-03 -1.487685739994049072e-02 -1.360559910535812378e-01 1.350208278745412827e-02 7.055316865444183350e-02 -3.201043307781219482e-01 -1.784195750951766968e-01 -2.280516028404235840e-01
-1.137633696198463440e-01 -2.876915968954563141e-02 -1.627530157566070557e-01 -2.235418744385242462e-02 1.766477227210998535e-01 2.815956175327301025e-01 -2.901280112564563751e-02 1.497241854667663574e-01 -1.363684982061386108e-01 1.981246322393417358e-01 -1.522472351789474487e-01 9.042464196681976318e-02 4.339988827705383301e-01 -1.066663209348917007e-02 -3.068455159664154053e-01 -1.180361360311508179e-01 2.170557677745819092e-01 1.624370068311691284e-01 6.531392037868499756e-02 1.280484348535537720e-01 -1.210637274198234081e-03 3.641765192151069641e-02 -7.755427807569503784e-02 2.217376530170440674e-01 -3.082829713821411133e-01 6.448379904031753540e-02 -2.225706279277801514e-01 -1.309526562690734863e-01 3.420810401439666748e-01 -6.440134346485137939e-02 -4.187806695699691772e-02 -1.569889113306999207e-02
-1.063922513276338577e-02 2.278846651315689087e-01 -4.003390967845916748e-01 9.638045728206634521e-02 -1.802900806069374084e-02 -7.774347811937332153e-02 1.468378901481628418e-01 1.815034002065658569e-01 -3.300542011857032776e-02 -4.788134619593620300e-02 -1.972621977329254150e-01 1.530495584011077881e-01 3.747451901435852051e-01 2.269569039344787598e-01 -3.688314855098724365e-01 -1.328013185411691666e-02 1.678540855646133423e-01 1.540091782808303833e-01 3.884607926011085510e-02 2.504699304699897766e-02 -8.538831025362014771e-02 1.722999066114425659e-01 -1.830391883850097656e-01 -6.402265280485153198e-02 5.983968451619148254e-02 1.398042440414428711e-01 -4.056479036808013916e-02 -8.101521432399749756e-02 2.459082007408142090e-01 -2.429567277431488037e-01 4.004400968551635742e-02 2.063921540975570679e-01
-2.072679810225963593e-02 -2.641196176409721375e-02 -2.930631041526794434e-01 1.224006488919258118e-01 4.139479994773864746e-02 2.207932025194168091e-01 -1.914960891008377075e-01 3.330385684967041016e-02 -3.225645124912261963e-01 -1.762914657592773438e-01 8.624272048473358154e-02 8.448516577482223511e-02 8.909206837415695190e-02 -7.006597518920898438e-02 -3.762855231761932373e-01 -1.515833437442779541e-01 4.507187381386756897e-02 -2.377863824367523193e-01 -1.597706526517868042e-01 -1.200399324297904968e-01 -6.229262426495552063e-02 2.637494206428527832e-01 -4.621158167719841003e-02 3.531699776649475098e-01 -1.103240028023719788e-01 2.725009322166442871e-01 2.611682005226612091e-02 1.377139836549758911e-01 1.185300387442111969e-02 -2.467164844274520874e-01 -5.169224366545677185e-02 1.186130270361900330e-01
-1.723709702491760254e-01 1.706136763095855713e-01 1.132235080003738403e-01 8.075243979692459106e-02 -1.985188424587249756e-01 1.966287791728973389e-01 -2.439893037080764771e-01 -1.804840266704559326e-01 -9.447318315505981445e-02 -3.036704957485198975e-01 1.818285584449768066e-01 1.873057633638381958e-01 2.589979767799377441e-01 -1.446649581193923950e-01 -3.124475479125976562e-01 -7.584764808416366577e-02 7.654519379138946533e-02 -6.980139762163162231e-02 -1.714807562530040741e-02 2.386457324028015137e-01 -3.322022855281829834e-01 2.558339387178421021e-02 2.263248860836029053e-01 1.791562885046005249e-01 -1.010820269584655762e-01 1.588560640811920166e-01 3.492571180686354637e-03 -2.164266407489776611e-01 -8.942779898643493652e-02 7.266072928905487061e-02 -1.679439246654510498e-01 6.994888186454772949e-02
-1.517774760723114014e-01 8.167047798633575439e-02 -2.932586669921875000e-01 5.724237486720085144e-02 1.991683691740036011e-01 2.027207762002944946e-01 2.312219887971878052e-01 3.208048641681671143e-01 4.762979224324226379e-02 -9.481683373451232910e-02 -1.171334907412528992e-01 2.448669373989105225e-01 1.780214160680770874e-01 -5.264437571167945862e-02 -1.920972913503646851e-01 -4.238526523113250732e-02 1.714872419834136963e-01 -4.157417267560958862e-02 -2.362472238019108772e-03 1.555286943912506104e-01 1.532046049833297729e-01 2.961389422416687012e-01 -7.293558865785598755e-02 1.258949935436248779e-01 2.466726154088973999e-01 2.059230059385299683e-01 -1.452164631336927414e-02 -1.852505505084991455e-01 -2.805200517177581787e-01 -2.769804894924163818e-01 9.959526360034942627e-03 -6.938371062278747559e-02
-1.891826540231704712e-01 6.376531720161437988e-02 -3.387498259544372559e-01 -1.309077888727188110e-01 -9.341813623905181885e-02 1.511742621660232544e-01 -3.173646926879882812e-01 2.057886421680450439e-01 -1.974669545888900757e-01 -2.190234661102294922e-01 9.545920789241790771e-02 -3.207477554678916931e-02 2.553442716598510742e-01 -6.936276704072952271e-02 -1.401586979627609253e-01 7.349683344364166260e-02 3.543224334716796875e-01 -3.087575361132621765e-02 -1.876119524240493774e-01 1.348533332347869873e-01 -1.264275982975959778e-03 4.067881032824516296e-02 -2.231884598731994629e-01 -1.247501075267791748e-01 1.052567455917596817e-02 -5.457459390163421631e-02 -2.148866504430770874e-01 -6.778667122125625610e-02 3.505127131938934326e-01 -8.581143617630004883e-02 -1.471295207738876343e-01 -9.379772841930389404e-02
-4.382547736167907715e-01 1.369753479957580566e-01 -8.495762944221496582e-02 6.371607538312673569e-03 -2.148410379886627197e-01 4.220851510763168335e-02 -2.279588580131530762e-01 3.273932337760925293e-01 2.178803645074367523e-02 -1.230612471699714661e-01 1.808102279901504517e-01 3.658296763896942139e-01 5.526049062609672546e-02 -1.282992511987686157e-01 -1.649309098720550537e-01 1.005317345261573792e-01 9.478569775819778442e-02 8.511056751012802124e-02 -3.296115100383758545e-01 4.438972100615501404e-02 -6.246588751673698425e-02 2.741944789886474609e-01 1.464467793703079224e-01 -5.065380409359931946e-02 7.851091772317886353e-02 1.389339286834001541e-02 6.177860125899314880e-02 -1.495957821607589722e-01 -9.472482651472091675e-02 -1.915908753871917725e-01 -2.282042987644672394e-02 -1.648155301809310913e-01
-1.015172600746154785e-01 8.449744433164596558e-03 -5.674421042203903198e-02 4.587638750672340393e-02 1.628474295139312744e-01 3.775245845317840576e-01 3.097992576658725739e-02 4.393514990806579590e-02 4.847072064876556396e-03 -1.033184379339218140e-01 -1.731077395379543304e-02 2.309738546609878540e-01 1.419777870178222656e-01 -1.679003238677978516e-01 -2.665456831455230713e-01 -1.176128461956977844e-01 1.389926224946975708e-01 1.363330185413360596e-01 -5.488031730055809021e-02 -9.750819206237792969e-02 6.274482607841491699e-02 2.910818904638290405e-03 1.110270470380783081e-01 2.793196439743041992e-01 1.057326048612594604e-01 1.235658600926399231e-01 1.992264091968536377e-01 -3.229270577430725098e-01 3.914121985435485840e-01 9.400798380374908447e-02 -3.661221861839294434e-01 5.970884114503860474e-02
-1.243900656700134277e-01 8.648376166820526123e-02 -2.416447103023529053e-01 2.433542860671877861e-03 2.029617875814437866e-01 -2.091517113149166107e-02 -3.977419808506965637e-02 2.175960876047611237e-02 -1.689822077751159668e-01 -3.291257023811340332e-01 -1.918764859437942505e-01 1.887852996587753296e-01 9.437453001737594604e-02 6.109501421451568604e-02 -1.865932792425155640e-01 -2.255159169435501099e-01 4.316833019256591797e-01 2.816287577152252197e-01 -9.701395779848098755e-02 -1.236417964100837708e-01 -2.710680663585662842e-01 1.668491028249263763e-02 2.478290200233459473e-01 -1.242640465497970581e-01 -2.331605255603790283e-01 1.930523514747619629e-01 5.739980190992355347e-02 -4.324817657470703125e-02 5.989555269479751587e-02 3.714217618107795715e-02 -1.511382758617401123e-01 4.153437167406082153e-02
-1.033273935317993164e-01 3.993637859821319580e-03 -1.274132262915372849e-02 7.031484693288803101e-02 6.359124928712844849e-02 1.189758330583572388e-01 -2.124924808740615845e-01 -6.414461880922317505e-02 -1.601517386734485626e-02 -3.485502600669860840e-01 -4.829540848731994629e-02 1.980140209197998047e-01 2.435854077339172363e-02 -1.337101012468338013e-01 -4.062977135181427002e-01 -1.379931420087814331e-01 1.339657157659530640e-01 -2.118855565786361694e-01 -1.478209346532821655e-01 1.969305984675884247e-02 -7.956779748201370239e-02 2.490530759096145630e-01 1.314297765493392944e-01 1.417120546102523804e-01 -1.168740391731262207e-01 4.588739573955535889e-01 -1.704889237880706787e-01 3.574317321181297302e-02 -2.708989977836608887e-01 -1.020241156220436096e-01 1.212648227810859680e-01 -8.361650258302688599e-02
-1.260394006967544556e-01 -1.811405643820762634e-02 -2.252746224403381348e-01 2.048237919807434082e-01 7.808505743741989136e-02 1.441728621721267700e-01 -1.287192851305007935e-01 7.643941789865493774e-02 -2.328026592731475830e-01 -2.250112593173980713e-01 -2.011330798268318176e-03 1.775315850973129272e-01 8.395820623263716698e-04 -1.939415484666824341e-01 -3.470677435398101807e-01 -2.389698922634124756e-01 6.275840103626251221e-02 -2.185027897357940674e-01 -4.600279778242111206e-02 -2.199749648571014404e-01 7.055916637182235718e-02 3.667857646942138672e-01 8.971129357814788818e-02 3.035732507705688477e-01 -7.493317127227783203e-03 2.088437527418136597e-01 -2.519075060263276100e-03 1.629911363124847412e-01 1.444527599960565567e-02 -1.711181849241256714e-01 -1.442874372005462646e-01 1.667594015598297119e-01
-3.356556296348571777e-01 -1.158031895756721497e-01 -1.655146479606628418e-01 -1.819003820419311523e-01 4.215849563479423523e-02 2.459818571805953979e-01 -1.240156888961791992e-01 2.824238538742065430e-01 1.159570291638374329e-01 -2.726497650146484375e-01 -4.185871779918670654e-02 8.024102449417114258e-02 2.043340951204299927e-01 -1.722154319286346436e-01 -2.619104981422424316e-01 -1.891896277666091919e-01 4.344553649425506592e-01 4.139220342040061951e-02 -8.720522373914718628e-02 6.875600665807723999e-02 5.263572931289672852e-02 -9.421616047620773315e-02 1.216834113001823425e-01 2.400519847869873047e-01 2.290626754984259605e-03 -9.081255644559860229e-02 -5.628356244415044785e-03 -1.262859720736742020e-02 6.219732016324996948e-02 -1.231504231691360474e-01 2.418814897537231445e-01 1.066732034087181091e-01
-2.327210605144500732e-01 3.478995561599731445e-01 5.024414509534835815e-02 2.755102328956127167e-02 -1.198022887110710144e-01 7.742123305797576904e-02 -2.964052557945251465e-02 -1.363548934459686279e-01 -6.974147260189056396e-02 -1.208919510245323181e-01 9.239280968904495239e-02 4.088094234466552734e-01 2.596287727355957031e-01 -2.467477321624755859e-01 -2.502971887588500977e-01 -1.180689558386802673e-01 -1.157650947570800781e-01 -2.037064880132675171e-01 -3.098077513277530670e-02 1.371240168809890747e-01 -2.784533500671386719e-01 -2.802278697490692139e-01 1.923286914825439453e-02 5.672599375247955322e-02 5.083071812987327576e-02 1.389051675796508789e-01 -4.624225199222564697e-02 -2.448248118162155151e-01 4.406418651342391968e-02 -1.574439853429794312e-01 -1.887262165546417236e-01 3.268939629197120667e-02
-8.593367040157318115e-02 1.219518780708312988e-01 -2.504036128520965576e-01 3.299787640571594238e-01 7.749180495738983154e-02 2.352386415004730225e-01 2.234675176441669464e-02 1.470718383789062500e-01 4.608849529176950455e-03 -3.222360014915466309e-01 -1.228466778993606567e-01 3.140182495117187500e-01 5.846425145864486694e-02 -1.386558562517166138e-01 -2.169838100671768188e-01 -1.159294843673706055e-01 1.764427274465560913e-01 -2.297697067260742188e-01 1.218775752931833267e-02 7.674404233694076538e-02 -3.043429255485534668e-01 1.379995048046112061e-01 3.028065338730812073e-02 -3.460431098937988281e-02 -2.325501292943954468e-01 1.937525272369384766e-01 -2.838801145553588867e-01 -9.705003350973129272e-02 3.652818128466606140e-02 1.439951658248901367e-01 6.808261573314666748e-02 -9.942270815372467041e-02
-2.121013849973678589e-01 -1.418855637311935425e-01 -2.567855119705200195e-01 1.103637516498565674e-01 1.484909206628799438e-01 8.383303135633468628e-02 1.420745104551315308e-01 1.285586357116699219e-01 5.083170719444751740e-03 -1.232518926262855530e-01 -8.328728377819061279e-02 4.562881886959075928e-01 1.754779517650604248e-01 -2.783946990966796875e-01 -2.826701700687408447e-01 -2.207322120666503906e-01 7.392120361328125000e-02 -1.399302482604980469e-01 -1.109960302710533142e-01 8.222401142120361328e-02 3.359898226335644722e-03 -6.282545626163482666e-02 1.148252561688423157e-01 6.468616425991058350e-02 4.022008925676345825e-02 6.310518085956573486e-02 -4.296127706766128540e-02 4.406005516648292542e-02 1.901409178972244263e-01 2.555847465991973877e-01 1.771920472383499146e-01 3.405650556087493896e-01
-1.649564653635025024e-01 -9.179969131946563721e-02 -6.851454079151153564e-02 -3.682082518935203552e-02 2.441713064908981323e-01 2.046109735965728760e-01 1.006569638848304749e-01 -7.874270901083946228e-03 6.491779536008834839e-02 -3.677113950252532959e-01 -2.284432351589202881e-01 2.052832543849945068e-01 2.203747332096099854e-01 -1.866664886474609375e-01 -2.032743394374847412e-01 3.093358874320983887e-02 3.340608626604080200e-02 -2.003731280565261841e-01 -1.293632090091705322e-01 -1.516315042972564697e-01 -1.196424141526222229e-01 7.358220964670181274e-02 1.469051241874694824e-01 1.226208433508872986e-01 2.988375723361968994e-01 7.281015813350677490e-02 1.239976584911346436e-01 -2.372283488512039185e-01 3.857191503047943115e-01 -4.546312242746353149e-02 -1.677052229642868042e-01 6.801260262727737427e-02
-5.265111327171325684e-01 -1.430262327194213867e-01 -9.524628520011901855e-02 8.267799019813537598e-02 1.964762210845947266e-01 1.193619444966316223e-01 1.304955873638391495e-02 3.855955973267555237e-02 -3.164184391498565674e-01 7.052255421876907349e-02 8.880473673343658447e-02 1.642458699643611908e-02 2.999078631401062012e-01 2.513706684112548828e-02 -1.273395270109176636e-01 -1.548279523849487305e-01 2.899140119552612305e-01 -2.886383533477783203e-01 1.417605131864547729e-01 2.073931545019149780e-01 -6.789158284664154053e-02 -2.847190946340560913e-02 -2.060491964221000671e-02 6.332729011774063110e-02 -4.914462193846702576e-02 -1.963321268558502197e-01 -7.486357353627681732e-03 -3.698538616299629211e-02 1.215444654226303101e-01 -2.874249815940856934e-01 -4.250341281294822693e-02 -7.744536548852920532e-02
-1.553501188755035400e-01 -2.544001340866088867e-01 9.305410087108612061e-02 -1.506522670388221741e-02 2.072381228208541870e-01 4.814123809337615967e-01 1.988404840230941772e-01 1.066711694002151489e-01 2.403816208243370056e-02 -5.743360612541437149e-03 -1.226638108491897583e-01 1.524323225021362305e-01 8.824038505554199219e-02 -6.621646229177713394e-03 -4.409215152263641357e-01 -2.754729427397251129e-02 1.720626801252365112e-01 -1.096263527870178223e-01 1.003066822886466980e-01 -1.048327237367630005e-01 -1.132256537675857544e-01 3.437613248825073242e-01 -7.131848018616437912e-03 -3.293131664395332336e-02 6.110305339097976685e-02 1.490942537784576416e-01 -2.320235408842563629e-02 -1.987923830747604370e-01 1.470349282026290894e-01 -8.245312422513961792e-02 -2.131370157003402710e-01 8.877277374267578125e-03
-4.874352812767028809e-01 2.051737457513809204e-01 -2.293093800544738770e-01 1.479952037334442139e-01 -4.228485375642776489e-02 2.211606800556182861e-01 -5.794355273246765137e-02 -2.071662060916423798e-02 -1.309475898742675781e-01 -2.589063346385955811e-02 3.009495735168457031e-01 1.111546084284782410e-01 7.807282358407974243e-02 4.023724794387817383e-02 -3.040989339351654053e-01 -5.029399320483207703e-02 2.215818762779235840e-01 -1.483522653579711914e-01 -1.365312188863754272e-01 1.396034471690654755e-02 -3.468563258647918701e-01 -5.092299729585647583e-02 1.318454146385192871e-01 7.992044091224670410e-02 6.248328834772109985e-02 2.812628168612718582e-03 4.819853056687861681e-04 1.463292986154556274e-01 1.173300817608833313e-01 -1.702515780925750732e-01 2.296787500381469727e-01 1.021285057067871094e-01
-4.783264100551605225e-01 -2.143814414739608765e-01 1.385546661913394928e-02 1.297159790992736816e-01 1.194401737302541733e-02 1.883922666311264038e-01 2.759415805339813232e-01 6.976971775293350220e-02 -2.176911234855651855e-01 -7.440160959959030151e-02 -7.351259887218475342e-02 7.599043846130371094e-02 4.121322929859161377e-01 -5.834092153236269951e-04 -3.521230220794677734e-01 4.602808132767677307e-02 8.125828951597213745e-02 -1.299062520265579224e-01 1.067053973674774170e-01 -2.818819880485534668e-01 4.382621031254529953e-03 7.490305602550506592e-02 1.470250338315963745e-01 -7.029005885124206543e-02 3.583490848541259766e-02 1.226585581898689270e-01 4.898600280284881592e-02 -1.216247603297233582e-01 1.283891350030899048e-01 -8.423007279634475708e-02 7.869516313076019287e-02 1.473516374826431274e-01
-2.405148148536682129e-01 1.414646953344345093e-01 -2.457218021154403687e-01 -7.043638033792376518e-04 1.009786799550056458e-01 5.513320490717887878e-02 -1.090489178895950317e-01 -1.390218548476696014e-02 -2.282578200101852417e-01 -4.146364927291870117e-01 -2.084985673427581787e-01 3.628034293651580811e-01 1.734756976366043091e-01 1.178319826722145081e-01 8.177931606769561768e-02 -1.706519126892089844e-01 2.036038190126419067e-01 2.833726108074188232e-01 -1.207403391599655151e-01 1.193900126963853836e-02 -3.206180036067962646e-01 6.004273891448974609e-02 1.835931092500686646e-01 -7.916853576898574829e-02 -1.251680254936218262e-01 1.029747426509857178e-01 1.445274502038955688e-01 -4.122199863195419312e-02 4.103343933820724487e-03 2.928464673459529877e-03 -1.605968773365020752e-01 1.674307510256767273e-03
-1.816267818212509155e-01 7.176364958286285400e-02 -3.666659593582153320e-01 -1.391935497522354126e-01 -2.403699010610580444e-01 1.468804776668548584e-01 1.343289613723754883e-01 1.611647903919219971e-01 2.075919136404991150e-02 1.553297042846679688e-01 1.644263565540313721e-01 2.401285618543624878e-01 2.239269465208053589e-01 1.015090048313140869e-01 -3.545926809310913086e-01 -3.880421444773674011e-02 2.510425746440887451e-01 4.853129014372825623e-02 -2.710114717483520508e-01 -8.381839096546173096e-02 -2.004206925630569458e-02 -1.951264142990112305e-01 -1.382120698690414429e-01 2.857714891433715820e-01 3.647633641958236694e-02 1.165305147878825665e-03 -5.082700029015541077e-02 -7.631754130125045776e-02 -1.131355687975883484e-01 -1.326326727867126465e-01 1.160146445035934448e-01 -2.214575409889221191e-01
-4.367581009864807129e-01 2.083019912242889404e-01 -1.364113688468933105e-01 2.001502960920333862e-01 3.541902825236320496e-02 2.629564404487609863e-01 -3.927262499928474426e-02 -3.204106912016868591e-02 -1.276586800813674927e-01 2.299518696963787079e-02 2.633102834224700928e-01 1.210898533463478088e-01 1.178583577275276184e-01 4.963620752096176147e-02 -3.238674700260162354e-01 -6.035958603024482727e-02 2.163381576538085938e-01 -2.213371545076370239e-01 -1.146367212641052902e-04 6.559125334024429321e-02 -4.063259959220886230e-01 -5.107442289590835571e-02 1.390922367572784424e-01 8.778806775808334351e-02 7.239118963479995728e-02 2.519066818058490753e-02 -1.071922387927770615e-02 7.194666564464569092e-02 9.872292727231979370e-02 -2.148394137620925903e-01 2.118838429450988770e-01 4.105976596474647522e-02
-1.639496982097625732e-01 2.172110378742218018e-01 7.492796331644058228e-02 2.908567190170288086e-01 -7.079776376485824585e-02 1.967582702636718750e-01 -2.374376654624938965e-01 1.894919425249099731e-01 -1.474917232990264893e-01 -2.108369320631027222e-01 -5.818445980548858643e-02 2.124168425798416138e-01 2.223540097475051880e-01 -1.790904700756072998e-01 -5.233284831047058105e-02 -2.463502734899520874e-01 1.332864910364151001e-01 -8.211016654968261719e-02 -3.682546690106391907e-02 4.422492906451225281e-02 -2.799910604953765869e-01 1.355427652597427368e-01 -1.128231510519981384e-01 -9.964647702872753143e-03 1.562625169754028320e-01 -2.170528843998908997e-02 -1.440848112106323242e-01 -3.528852760791778564e-01 2.266747206449508667e-01 1.168494373559951782e-01 -2.547391355037689209e-01 -5.044244974851608276e-02
-5.698120221495628357e-02 1.731766574084758759e-02 -1.087709292769432068e-01 2.304996848106384277e-01 6.386827677488327026e-03 1.405743062496185303e-01 -2.409557700157165527e-01 -1.233434975147247314e-01 -1.042114198207855225e-01 -2.795644998550415039e-01 1.793507635593414307e-01 2.228336930274963379e-01 1.581474095582962036e-01 -2.188022881746292114e-01 -4.322909712791442871e-01 -1.868653148412704468e-01 1.711048781871795654e-01 -1.753703057765960693e-01 -1.797873526811599731e-02 -8.991446346044540405e-02 2.361787250265479088e-03 2.026346474885940552e-01 -9.341824799776077271e-02 3.343880474567413330e-01 -1.482383012771606445e-01 1.450936198234558105e-01 -1.537100821733474731e-01 1.759447455406188965e-01 1.745449937880039215e-02 -1.079987436532974243e-01 -1.459891796112060547e-01 1.093621477484703064e-01
-4.723086953163146973e-01 -8.234941959381103516e-02 -2.339571118354797363e-01 2.499737031757831573e-02 3.599883615970611572e-01 1.125890389084815979e-01 2.873257100582122803e-01 1.118892282247543335e-01 1.092700753360986710e-02 -7.024276256561279297e-02 9.033838659524917603e-02 1.568752825260162354e-01 3.783815205097198486e-01 -2.747694589197635651e-02 -9.869256615638732910e-02 -1.494971364736557007e-01 -6.092574819922447205e-02 4.628016799688339233e-02 -2.120344042778015137e-01 -6.262045353651046753e-02 -2.018352001905441284e-01 -5.458231642842292786e-02 -7.472045719623565674e-02 1.026579737663269043e-01 8.890145109035074711e-04 -2.794914320111274719e-02 -1.143897324800491333e-02 -1.007420103996992111e-02 3.162293732166290283e-01 -6.626044958829879761e-02 1.609774231910705566e-01 -1.330623775720596313e-01
-1.298866719007492065e-01 3.265745639801025391e-01 -3.452256619930267334e-01 2.207545340061187744e-01 2.742081284523010254e-01 -7.788478583097457886e-02 3.512076660990715027e-02 1.257933229207992554e-01 -2.760652266442775726e-02 -1.372312754392623901e-01 -1.479070484638214111e-01 2.398669868707656860e-01 2.446040511131286621e-01 1.881839148700237274e-02 -3.568436801433563232e-01 -4.879181459546089172e-02 6.153389811515808105e-02 1.680542230606079102e-01 1.319587677717208862e-01 -1.075047720223665237e-02 -6.968852877616882324e-02 5.380278825759887695e-02 -2.207830101251602173e-01 7.694707065820693970e-02 -2.947934158146381378e-02 1.972544938325881958e-01 -7.122976332902908325e-02 -1.786720603704452515e-01 1.442819535732269287e-01 -1.505167782306671143e-01 2.203307896852493286e-01 2.014265954494476318e-01
-1.494697779417037964e-01 -1.798757016658782959e-01 -5.186072364449501038e-02 -2.375377714633941650e-01 5.135413631796836853e-02 1.641288846731185913e-01 -5.382332205772399902e-02 2.242676615715026855e-01 -7.992018014192581177e-02 -1.094815284013748169e-01 -1.718167364597320557e-01 6.843822449445724487e-02 4.815675616264343262e-01 -1.444869190454483032e-01 -3.143563568592071533e-01 6.746669299900531769e-03 2.959705591201782227e-01 5.924458056688308716e-02 2.188554033637046814e-02 1.084780991077423096e-01 -1.959980726242065430e-01 -1.833877563476562500e-01 1.244259029626846313e-01 -5.946687236428260803e-02 1.301827933639287949e-02 1.853633821010589600e-01 -1.609540581703186035e-01 2.224625647068023682e-01 2.732210159301757812e-01 -1.202054768800735474e-01 -7.257220149040222168e-02 -2.199526876211166382e-02
-2.640060484409332275e-01 1.021214853972196579e-02 -1.969171501696109772e-02 5.769679788500070572e-03 -1.191178560256958008e-01 5.075926780700683594e-01 -1.615091115236282349e-01 -4.815867915749549866e-02 -8.992814272642135620e-02 -2.076997905969619751e-01 -1.064248085021972656e-01 2.989689409732818604e-01 2.774275781121104956e-04 -1.372117847204208374e-01 -1.178978383541107178e-01 -2.726916074752807617e-01 5.492470692843198776e-03 -1.538634300231933594e-03 -1.076988428831100464e-01 1.557453870773315430e-01 1.189090907573699951e-01 2.310791015625000000e-01 1.094409301877021790e-01 1.305387318134307861e-01 -1.224642843008041382e-01 7.857791334390640259e-02 -7.491605728864669800e-02 -5.138247460126876831e-02 3.490751087665557861e-01 6.567005533725023270e-03 -2.301476299762725830e-01 -1.837850511074066162e-01
-2.885431647300720215e-01 1.987463533878326416e-01 5.615352466702461243e-02 4.470369592308998108e-02 1.614255905151367188e-01 -1.386617543175816536e-03 -1.005014330148696899e-01 4.039351642131805420e-02 -1.437239199876785278e-01 -1.305323094129562378e-01 -1.519085168838500977e-01 1.904502213001251221e-01 -2.920289710164070129e-02 -2.863872945308685303e-01 -3.758094608783721924e-01 1.060288771986961365e-01 1.440082937479019165e-01 -2.346468567848205566e-01 -3.068783283233642578e-01 3.356288373470306396e-02 -1.597397178411483765e-01 1.565732061862945557e-01 1.023945119231939316e-02 4.048832058906555176e-01 -2.071941494941711426e-01 3.509042412042617798e-02 1.811684072017669678e-01 -4.578102752566337585e-02 -1.758566312491893768e-02 -1.279841084033250809e-02 -5.443766713142395020e-02 -1.850136965513229370e-01
-1.800908595323562622e-01 2.255574315786361694e-01 -1.968179047107696533e-01 2.309495061635971069e-01 -4.483780637383460999e-02 1.268614679574966431e-01 -1.027514189481735229e-01 1.224203780293464661e-01 -6.981838494539260864e-02 -2.071790397167205811e-01 -1.549128592014312744e-01 3.508494496345520020e-01 1.015064790844917297e-01 -1.750131249427795410e-01 -2.907983660697937012e-01 -8.800497651100158691e-02 2.064929604530334473e-01 -2.382597886025905609e-03 1.287142634391784668e-01 -4.556962847709655762e-02 -2.301981896162033081e-01 5.808003246784210205e-02 -9.539121389389038086e-02 -6.263766437768936157e-02 -1.838382482528686523e-01 2.720298767089843750e-01 -2.519753873348236084e-01 -2.736755013465881348e-01 6.338143348693847656e-02 1.356869339942932129e-01 -9.308328479528427124e-02 2.118462026119232178e-01
2.086814679205417633e-02 3.014428317546844482e-01 4.007175192236900330e-02 1.638600602746009827e-02 2.322583496570587158e-01 2.806131541728973389e-01 1.330547034740447998e-01 1.922618150711059570e-01 -1.205326691269874573e-01 -4.482206329703330994e-02 -1.770267188549041748e-01 3.337407112121582031e-01 1.042190492153167725e-01 4.045193642377853394e-02 -2.730839848518371582e-01 6.272374093532562256e-02 1.691555231809616089e-01 -1.648522466421127319e-01 -1.095250397920608521e-01 4.465701803565025330e-02 -2.529141902923583984e-01 2.058943957090377808e-01 1.966623663902282715e-01 3.360542356967926025e-01 -1.216335520148277283e-01 -2.502169609069824219e-01 7.852484285831451416e-02 5.946155264973640442e-02 3.332860767841339111e-02 -2.249185144901275635e-01 5.044211819767951965e-02 1.029700320214033127e-02
-2.407547533512115479e-01 -2.875974215567111969e-02 -3.606461286544799805e-01 2.443865835666656494e-01 -4.949267208576202393e-02 2.761501371860504150e-01 7.874140888452529907e-02 -8.446529507637023926e-02 2.389571815729141235e-02 6.460594385862350464e-02 1.367234587669372559e-01 -2.851275168359279633e-02 9.698115289211273193e-02 -1.464235633611679077e-01 -2.761383652687072754e-01 -1.065142974257469177e-01 3.753201365470886230e-01 -1.846562623977661133e-01 -8.039527386426925659e-02 1.501289606094360352e-01 -2.520104050636291504e-01 1.127276569604873657e-02 1.427908092737197876e-01 1.890589743852615356e-01 5.163100431673228741e-04 -1.545723080635070801e-01 1.200576499104499817e-02 -3.285608720034360886e-03 2.607856988906860352e-01 -2.310463488101959229e-01 2.005950063467025757e-01 -8.526785671710968018e-02
-2.116185426712036133e-01 5.277167633175849915e-02 -4.514265060424804688e-01 2.040791660547256470e-01 2.047680616378784180e-01 1.800927668809890747e-01 4.172732308506965637e-02 1.783977746963500977e-01 -7.295458763837814331e-02 -1.608356535434722900e-01 -1.073354557156562805e-01 2.432092092931270599e-02 2.993231117725372314e-01 2.233099192380905151e-01 -7.965211570262908936e-02 -9.493491053581237793e-02 1.468534022569656372e-01 1.120487675070762634e-01 -4.910582676529884338e-02 9.776139259338378906e-02 -2.451165169477462769e-01 2.837080061435699463e-01 -2.990751340985298157e-02 1.392431557178497314e-01 4.499521851539611816e-02 2.247510999441146851e-01 -4.640650749206542969e-02 -1.141053363680839539e-01 -4.029869567602872849e-03 5.928721278905868530e-02 5.867202207446098328e-02 3.454227745532989502e-01
-4.848910272121429443e-01 -1.482429951429367065e-01 -3.680385649204254150e-02 1.240581274032592773e-01 6.718190014362335205e-02 1.378394663333892822e-02 -1.006793528795242310e-01 1.291961818933486938e-01 -3.496904671192169189e-01 -6.337324529886245728e-02 8.591111749410629272e-02 5.251643806695938110e-02 1.147717311978340149e-01 1.727710664272308350e-01 -1.871492117643356323e-01 -2.334833145141601562e-01 5.049403011798858643e-02 1.141216456890106201e-01 1.658248305320739746e-01 -5.470254644751548767e-02 -1.616971790790557861e-01 -4.726125299930572510e-02 8.212358504533767700e-02 1.587105393409729004e-01 -1.680473536252975464e-01 1.077163815498352051e-01 -1.322440654039382935e-01 -3.486397564411163330e-01 -2.102022469043731689e-01 -1.776406019926071167e-01 -4.394298419356346130e-02 -2.503973841667175293e-01
-2.759689390659332275e-01 1.152382418513298035e-01 -2.011634558439254761e-01 6.187006086111068726e-02 -1.414208114147186279e-02 2.756447196006774902e-01 -2.899770140647888184e-01 -1.394183840602636337e-03 -3.599145635962486267e-02 1.577907940372824669e-03 -1.289653331041336060e-01 8.099414408206939697e-03 3.121755421161651611e-01 -1.688436418771743774e-02 -9.647493809461593628e-02 -2.372437566518783569e-01 4.448632895946502686e-01 1.534962505102157593e-01 -2.052871882915496826e-01 -2.982232272624969482e-01 -2.394060939550399780e-01 5.116433277726173401e-02 -1.504604816436767578e-01 -1.479039192199707031e-01 -8.886370807886123657e-02 1.067530289292335510e-01 -5.022587999701499939e-02 -1.032907664775848389e-01 8.050862699747085571e-02 5.865116417407989502e-02 -1.096515171229839325e-02 1.586001962423324585e-01
-5.259860754013061523e-01 -1.591624617576599121e-01 -3.258881568908691406e-01 8.403399586677551270e-02 2.112119793891906738e-01 1.533189322799444199e-02 -5.852167680859565735e-02 -7.903382927179336548e-02 -1.631867885589599609e-01 -2.039598859846591949e-02 1.030867472290992737e-01 -6.310262531042098999e-02 2.783012986183166504e-01 2.235711365938186646e-01 -1.754474043846130371e-01 -2.558763325214385986e-02 1.615265905857086182e-01 8.953838795423507690e-02 -1.745797134935855865e-02 6.077431142330169678e-02 -2.566122114658355713e-01 -1.613145619630813599e-01 7.017695903778076172e-02 2.952654659748077393e-01 1.373912096023559570e-01 -5.737185105681419373e-02 -7.579429447650909424e-02 -1.438795775175094604e-01 1.991451159119606018e-02 -1.966992318630218506e-01 4.291769117116928101e-02 -1.344223469495773315e-01
-2.690040767192840576e-01 -2.568922564387321472e-02 -1.771418750286102295e-01 -3.640550421550869942e-03 1.630748063325881958e-01 -1.254000701010227203e-02 2.915498316287994385e-01 2.555800080299377441e-01 1.265770476311445236e-02 1.225433647632598877e-01 9.549901634454727173e-02 9.428682923316955566e-02 1.785744130611419678e-01 -1.849417090415954590e-01 -4.440802037715911865e-01 9.815749712288379669e-03 2.297518402338027954e-01 -7.243161648511886597e-02 1.061755046248435974e-01 -1.025825291872024536e-01 -1.982037574052810669e-01 3.342919349670410156e-01 -4.529703035950660706e-02 -1.998040974140167236e-01 3.924388438463211060e-02 2.744194269180297852e-01 5.189966037869453430e-02 -9.097146242856979370e-02 -1.411345750093460083e-01 -1.831077486276626587e-01 -4.370445758104324341e-02 -7.692224532365798950e-02
-3.968795537948608398e-01 -6.914248317480087280e-02 -8.740077912807464600e-02 -3.507435321807861328e-02 1.213520672172307968e-02 7.151049375534057617e-02 -1.366856545209884644e-01 1.029402464628219604e-01 -1.669843196868896484e-01 -5.396886542439460754e-02 -7.627232372760772705e-02 1.410753279924392700e-01 1.156591922044754028e-01 2.883327305316925049e-01 -1.610676497220993042e-01 -1.010387092828750610e-01 5.089274644851684570e-01 -8.938121050596237183e-02 2.373738214373588562e-02 8.551914989948272705e-02 -1.554148942232131958e-01 -5.755737423896789551e-02 -1.427893340587615967e-02 1.541682183742523193e-01 2.661999166011810303e-01 2.728343307971954346e-01 -9.498975425958633423e-02 4.155399650335311890e-02 2.882213890552520752e-01 -1.754270642995834351e-01 -9.321911633014678955e-02 1.473487634211778641e-02
-2.392114102840423584e-01 1.645563244819641113e-01 3.389534726738929749e-02 -1.541467458009719849e-01 -1.331113129854202271e-01 -3.731729462742805481e-02 9.782905876636505127e-02 1.825790703296661377e-01 -1.581231504678726196e-01 4.526916891336441040e-02 -4.830063879489898682e-02 3.064155280590057373e-01 7.008263468742370605e-02 -3.490906581282615662e-02 -3.701868355274200439e-01 -1.329877227544784546e-01 2.656357884407043457e-01 1.096558049321174622e-01 3.284754604101181030e-02 3.143204376101493835e-02 -9.518954157829284668e-02 2.697913646697998047e-01 1.851916499435901642e-02 1.404828876256942749e-01 1.014262363314628601e-01 4.226869046688079834e-01 -1.513150930404663086e-01 -2.067313790321350098e-01 1.013098359107971191e-01 8.195730298757553101e-02 2.771807089447975159e-02 2.927919626235961914e-01
-1.362080723047256470e-01 4.325295984745025635e-01 -3.113184589892625809e-03 1.496714055538177490e-01 1.017220541834831238e-01 2.161221764981746674e-02 2.610208988189697266e-01 -6.852962076663970947e-02 -4.114061966538429260e-02 5.082143470644950867e-02 -6.043187901377677917e-02 4.863468408584594727e-01 3.972101509571075439e-01 -3.256380558013916016e-01 -1.105406284332275391e-01 -1.032754313200712204e-02 1.111193597316741943e-01 9.866561740636825562e-03 -1.541410535573959351e-01 5.477064475417137146e-02 3.476366400718688965e-02 4.925274476408958435e-02 2.497805207967758179e-01 8.342622220516204834e-02 -6.861735880374908447e-02 1.328849196434020996e-01 -3.690687939524650574e-02 2.652276307344436646e-02 3.488639369606971741e-02 -1.206697821617126465e-01 -3.048818930983543396e-02 -1.199174970388412476e-01
-1.680249273777008057e-01 1.960150748491287231e-01 -7.879606634378433228e-02 -2.045444101095199585e-01 -2.149267494678497314e-02 -9.641893953084945679e-02 -1.524002254009246826e-01 2.201962769031524658e-01 -2.741033732891082764e-01 2.170873582363128662e-01 1.070875078439712524e-01 3.008855879306793213e-01 3.105802536010742188e-01 1.810752972960472107e-02 -1.411202400922775269e-01 -2.041912376880645752e-01 2.653874270617961884e-02 1.045153439044952393e-01 7.290394604206085205e-02 -5.892535299062728882e-02 -1.693889796733856201e-01 8.733548969030380249e-02 1.847064197063446045e-01 7.767185568809509277e-02 -2.069240063428878784e-01 2.300809621810913086e-01 2.330183237791061401e-01 -9.744413942098617554e-02 1.377193629741668701e-01 -3.603122532367706299e-01 -1.020748019218444824e-01 7.435213029384613037e-02
-4.930914640426635742e-01 1.326323449611663818e-01 -2.589090466499328613e-01 2.451972663402557373e-01 1.902909874916076660e-01 2.755327224731445312e-01 9.009727090597152710e-02 2.116426527500152588e-01 -1.806796044111251831e-01 -1.188641786575317383e-01 1.666340380907058716e-01 -1.240727007389068604e-01 2.366258800029754639e-01 -1.048404350876808167e-01 -2.110472880303859711e-02 -1.551734656095504761e-01 1.943062543869018555e-01 7.625252753496170044e-02 4.114506766200065613e-02 7.792850583791732788e-02 -2.196425944566726685e-01 1.010252609848976135e-01 -1.101150140166282654e-01 1.282578855752944946e-01 2.191921770572662354e-01 3.810192272067070007e-02 1.321055460721254349e-03 1.104386672377586365e-01 1.335470527410507202e-01 -2.001057565212249756e-01 5.514730513095855713e-02 6.825739145278930664e-02
-1.778033822774887085e-01 7.267241925001144409e-02 -5.688524618744850159e-02 1.222324557602405548e-02 -2.373679131269454956e-01 3.392894566059112549e-01 -1.397631913423538208e-01 3.220572695136070251e-02 -9.715160727500915527e-02 -1.644521504640579224e-01 -2.213258892297744751e-01 1.757370382547378540e-01 1.658083945512771606e-01 -3.084480464458465576e-01 -3.001216948032379150e-01 -1.305907778441905975e-02 7.503796368837356567e-02 -2.665265202522277832e-01 -1.200252473354339600e-01 1.102906987071037292e-01 -1.228248625993728638e-01 1.380932629108428955e-01 3.275087103247642517e-02 1.206600219011306763e-01 -1.816834807395935059e-01 -1.985562033951282501e-02 3.678339999169111252e-03 -3.110283017158508301e-01 1.627987027168273926e-01 6.595944613218307495e-02 -3.423831164836883545e-01 8.485091477632522583e-02
-2.387465387582778931e-01 9.089996665716171265e-02 2.333811298012733459e-02 6.857413798570632935e-02 -7.626943290233612061e-02 6.642698496580123901e-02 -1.651845425367355347e-01 -2.378935366868972778e-01 -5.173561722040176392e-02 -1.444964408874511719e-01 5.859114602208137512e-02 2.000552564859390259e-01 3.427317142486572266e-01 -3.326910436153411865e-01 -2.239099293947219849e-01 1.244655922055244446e-01 2.585116624832153320e-01 3.147792220115661621e-01 -5.052883550524711609e-02 -4.154097288846969604e-02 -1.092561110854148865e-01 -2.319896966218948364e-01 8.823579549789428711e-02 -2.336581423878669739e-02 -1.335292495787143707e-02 -7.060477044433355331e-03 2.071792483329772949e-01 -3.093779981136322021e-01 1.327168755233287811e-02 -2.852203845977783203e-01 -6.901744008064270020e-02 -7.181756943464279175e-02
-1.589717119932174683e-01 9.296978823840618134e-03 1.795142516493797302e-02 1.695068329572677612e-01 -2.036426067352294922e-01 3.524589240550994873e-01 -1.344864517450332642e-01 -3.480733931064605713e-02 6.462736427783966064e-02 -4.558573290705680847e-02 -4.468501210212707520e-01 1.546095907688140869e-01 2.474419325590133667e-01 3.616196569055318832e-03 -2.827646732330322266e-01 -1.257509738206863403e-01 3.584621548652648926e-01 -9.935175999999046326e-03 -9.169150888919830322e-02 -2.020217925310134888e-01 -2.281298488378524780e-01 -5.663389712572097778e-02 2.054955959320068359e-01 5.168483406305313110e-02 2.473894692957401276e-02 1.381884962320327759e-01 -2.507766149938106537e-02 1.010564193129539490e-01 1.660233139991760254e-01 -6.337724626064300537e-02 -5.301442742347717285e-02 1.756212115287780762e-01
-1.062683388590812683e-01 -1.625781208276748657e-01 -3.905822709202766418e-02 6.266891211271286011e-02 9.626647084951400757e-02 4.169368445873260498e-01 2.117777764797210693e-01 1.315513849258422852e-01 4.538775235414505005e-02 -1.376974135637283325e-01 -1.136456876993179321e-01 2.511895596981048584e-01 1.394726336002349854e-01 -3.452233672142028809e-01 -2.280252724885940552e-01 -6.626020371913909912e-02 2.434680014848709106e-01 1.285746395587921143e-01 2.276790514588356018e-02 -2.887923121452331543e-01 -1.721888035535812378e-01 1.479876339435577393e-01 -3.698854148387908936e-02 2.411088794469833374e-01 -1.544262282550334930e-02 5.739074200391769409e-02 2.898488938808441162e-02 -2.531040608882904053e-01 2.568771876394748688e-02 6.662440299987792969e-02 -2.632261216640472412e-01 7.690396904945373535e-02
-2.917211055755615234e-01 1.069305092096328735e-01 -7.090761512517929077e-02 -1.786884069442749023e-01 1.764073073863983154e-01 9.077737480401992798e-02 1.286673843860626221e-01 -1.989896595478057861e-01 1.918911933898925781e-01 -1.547569632530212402e-01 -7.745068985968828201e-03 3.058543801307678223e-01 3.031225204467773438e-01 1.549585442990064621e-02 -3.557382524013519287e-01 1.096880882978439331e-01 1.104730740189552307e-01 1.270836144685745239e-01 -4.583055898547172546e-02 2.935847342014312744e-01 -2.694856226444244385e-01 -9.531220793724060059e-02 3.096613101661205292e-02 2.017489820718765259e-01 -1.095090731978416443e-01 -2.105112522840499878e-01 2.215158008038997650e-02 -1.328090280294418335e-01 1.525551825761795044e-02 -1.556412279605865479e-01 -7.092678546905517578e-02 -2.048716545104980469e-01
-4.945225715637207031e-01 -2.147647440433502197e-01 -2.258827239274978638e-01 1.563712954521179199e-01 2.161849588155746460e-01 1.022100895643234253e-01 1.782821714878082275e-01 -6.120578199625015259e-02 -5.908378213644027710e-02 -8.270604163408279419e-02 1.163205206394195557e-01 5.207351595163345337e-02 2.432669848203659058e-01 -3.074678182601928711e-01 -1.393577903509140015e-01 -1.380315721035003662e-01 2.357416553422808647e-03 6.553220748901367188e-02 -2.874620854854583740e-01 -2.702873051166534424e-01 5.259190220385789871e-04 -6.760992109775543213e-02 -1.473825573921203613e-01 6.631413102149963379e-02 -3.501418232917785645e-02 1.371653378009796143e-01 -1.445656120777130127e-01 -5.610030516982078552e-02 1.934867054224014282e-01 -2.616578154265880585e-02 2.033323049545288086e-01 -9.022407978773117065e-02
-4.214903116226196289e-01 -2.915948629379272461e-01 -7.400642335414886475e-02 4.255149513483047485e-02 1.618175506591796875e-01 1.608817130327224731e-01 1.799903661012649536e-01 -1.020625513046979904e-02 -1.896903067827224731e-01 -2.429684251546859741e-01 1.446062326431274414e-02 1.224573403596878052e-01 1.819796860218048096e-01 -3.352975845336914062e-01 -1.888629943132400513e-01 -4.319482296705245972e-02 3.947511781007051468e-03 -7.621908932924270630e-02 -7.227283716201782227e-02 -1.406431049108505249e-01 -4.375106096267700195e-02 -1.969544403254985809e-02 -1.614839434623718262e-01 6.863733381032943726e-02 -1.758466213941574097e-01 6.416732072830200195e-02 3.066827952861785889e-01 -1.978100389242172241e-01 2.758877575397491455e-01 -5.852779000997543335e-02 1.948413997888565063e-01 5.020835995674133301e-02
-3.462487757205963135e-01 6.312596797943115234e-02 -6.566164549440145493e-03 4.327180609107017517e-02 1.579502224922180176e-01 7.012667506933212280e-02 -1.204977184534072876e-02 -1.361019629985094070e-02 2.935495041310787201e-02 -2.318814164027571678e-03 -2.994060516357421875e-01 4.466447830200195312e-01 1.029129400849342346e-01 -2.121584713459014893e-01 -3.049870431423187256e-01 2.906962484121322632e-02 1.929123252630233765e-01 -3.528460562229156494e-01 -3.763490542769432068e-02 1.273739933967590332e-01 -1.461870670318603516e-01 1.134546026587486267e-01 -1.424683034420013428e-01 2.712457478046417236e-01 1.368454098701477051e-01 -4.343464225530624390e-02 1.539004147052764893e-01 -1.522584408521652222e-01 3.490738198161125183e-02 -6.874425336718559265e-03 -1.134614124894142151e-01 1.243272945284843445e-01
-4.536763727664947510e-01 -3.492609262466430664e-01 -2.092735469341278076e-01 -1.451954841613769531e-01 -1.245149597525596619e-01 1.562261879444122314e-01 4.471815004944801331e-02 -7.862537354230880737e-02 -1.815021596848964691e-02 -8.585361391305923462e-02 1.087306886911392212e-01 3.260518312454223633e-01 1.975598186254501343e-01 -6.224967911839485168e-02 -1.990941166877746582e-01 -9.278883039951324463e-02 2.227186262607574463e-01 -1.258783489465713501e-01 -6.679973751306533813e-02 -8.980857580900192261e-02 1.730390638113021851e-01 8.837211132049560547e-02 -1.274026185274124146e-01 1.663364470005035400e-01 2.224020063877105713e-01 1.539004296064376831e-01 -9.309136122465133667e-02 -1.360951364040374756e-01 1.905459910631179810e-01 -5.131626501679420471e-02 -7.649843394756317139e-02 -1.936042308807373047e-01
-1.038455739617347717e-01 3.116326965391635895e-02 -9.713277220726013184e-02 1.091648563742637634e-01 3.382836654782295227e-02 1.044499799609184265e-01 -7.149744033813476562e-02 5.596325732767581940e-03 -4.720404371619224548e-02 -3.697427809238433838e-01 5.064547806978225708e-02 2.540968656539916992e-01 1.628252714872360229e-01 -2.074714750051498413e-01 -4.273518621921539307e-01 -8.213471621274948120e-02 5.287268385291099548e-02 2.012677937746047974e-01 -1.144726797938346863e-01 1.628343947231769562e-02 -3.946575522422790527e-01 8.649297803640365601e-02 1.404479444026947021e-01 -1.642872989177703857e-01 -1.066118180751800537e-01 -2.388567477464675903e-02 -1.636522114276885986e-01 -1.010898407548666000e-02 4.008543118834495544e-02 3.062946200370788574e-01 1.882040351629257202e-01 2.200131714344024658e-01
-3.933151960372924805e-01 1.745453663170337677e-02 -8.053833991289138794e-02 2.104558646678924561e-01 6.661882996559143066e-02 2.530893087387084961e-01 1.613308787345886230e-01 3.550051897764205933e-02 -1.675003618001937866e-01 -9.637393802404403687e-02 2.613587677478790283e-01 1.124815344810485840e-01 3.902968466281890869e-01 4.651599749922752380e-02 -2.421113103628158569e-01 -1.871269494295120239e-01 1.317789107561111450e-01 6.679119076579809189e-03 -1.943428814411163330e-01 -1.430500894784927368e-01 -7.981660962104797363e-02 -1.724348068237304688e-01 -1.067513823509216309e-01 1.355943232774734497e-01 1.556234899908304214e-02 1.027453131973743439e-02 3.723897039890289307e-02 2.822376228868961334e-02 2.586477398872375488e-01 -2.672975324094295502e-02 3.467625379562377930e-01 -9.392456151545047760e-03
-2.925853729248046875e-01 -8.248798549175262451e-02 -7.836031168699264526e-02 -3.032683394849300385e-02 8.367092907428741455e-02 2.658907771110534668e-01 2.483218722045421600e-02 -7.811438292264938354e-02 7.620593160390853882e-02 2.245862595736980438e-02 1.540081501007080078e-01 4.168295860290527344e-01 2.636926174163818359e-01 1.645485758781433105e-01 -2.569774389266967773e-01 -8.879961073398590088e-02 1.964981108903884888e-02 -1.830590143799781799e-02 -1.743500865995883942e-02 -1.900701075792312622e-01 -2.380111813545227051e-01 -1.280631870031356812e-01 -3.218410611152648926e-01 1.734408289194107056e-01 1.036085262894630432e-01 1.438912004232406616e-01 -8.364394307136535645e-02 -6.685071438550949097e-02 -3.798775374889373779e-02 -1.875243335962295532e-01 -4.015311598777770996e-02 -3.417781293392181396e-01
-4.088441729545593262e-01 -8.276613801717758179e-02 -2.741823792457580566e-01 1.978196650743484497e-01 6.726961582899093628e-02 2.567630410194396973e-01 -7.057558745145797729e-02 -1.045375689864158630e-02 -1.453234106302261353e-01 -1.978332921862602234e-02 1.746693849563598633e-01 -2.654690109193325043e-02 2.337497025728225708e-01 -2.215833812952041626e-01 2.421942725777626038e-02 -2.545700669288635254e-01 3.989295959472656250e-01 -1.098205000162124634e-01 4.619676992297172546e-02 9.212350845336914062e-02 -1.489460170269012451e-01 -6.684413552284240723e-02 -3.499423712491989136e-02 1.390762180089950562e-01 -2.560873329639434814e-02 -7.253018021583557129e-02 -1.054021939635276794e-01 -4.049383103847503662e-02 2.306843698024749756e-01 -3.062618672847747803e-01 1.070025488734245300e-01 -9.009412676095962524e-02
-2.977173328399658203e-01 -1.214062124490737915e-01 -9.565953165292739868e-02 1.180183216929435730e-01 -1.358647048473358154e-01 -4.638672806322574615e-03 2.520293295383453369e-01 7.293792814016342163e-02 -1.862586289644241333e-01 -1.047964990139007568e-01 3.359265923500061035e-01 1.910310238599777222e-01 4.424346387386322021e-01 -1.215984523296356201e-01 1.520308479666709900e-02 -2.237804830074310303e-01 2.259266674518585205e-01 -1.786572486162185669e-01 1.887858211994171143e-01 -1.726911216974258423e-01 -2.356464713811874390e-01 5.362918227910995483e-02 2.686506323516368866e-02 1.466673463582992554e-01 -1.749681867659091949e-02 7.262773811817169189e-02 8.789451420307159424e-02 -6.599809974431991577e-02 9.550397843122482300e-02 -2.246887683868408203e-01 1.263924390077590942e-01 8.979812264442443848e-02
-3.418887257575988770e-01 -5.977576225996017456e-02 -2.684931457042694092e-01 2.118760347366333008e-01 -7.789132744073867798e-02 4.067404568195343018e-01 3.559250012040138245e-02 6.752332299947738647e-02 1.370483078062534332e-03 -1.819957643747329712e-01 3.536377102136611938e-02 -9.956732392311096191e-02 1.972289234399795532e-01 -1.483371760696172714e-02 -1.884635239839553833e-01 -1.834271252155303955e-01 3.637096881866455078e-01 -1.051232442259788513e-01 3.206341713666915894e-02 8.802313357591629028e-02 -3.650373220443725586e-02 5.985698848962783813e-02 1.720076799392700195e-01 1.149085983633995056e-01 -7.687531411647796631e-02 -1.816109418869018555e-01 -1.827055588364601135e-02 4.624528810381889343e-02 9.650621563196182251e-02 -3.333293497562408447e-01 2.582329511642456055e-01 -6.608700752258300781e-02
-1.739985346794128418e-01 -1.171741634607315063e-01 -4.681995511054992676e-02 1.162927299737930298e-01 1.309059709310531616e-01 3.040698766708374023e-01 1.554923057556152344e-01 8.838208764791488647e-02 -3.472191691398620605e-01 -2.176204025745391846e-01 1.152498200535774231e-01 2.411525249481201172e-01 1.864114105701446533e-01 -2.929307222366333008e-01 -1.458047479391098022e-01 4.859748110175132751e-02 1.493887454271316528e-01 -7.917897403240203857e-02 4.781356081366539001e-02 1.541565805673599243e-01 1.287304759025573730e-01 7.119695097208023071e-02 -3.638033270835876465e-01 4.926358535885810852e-02 -9.159224480390548706e-02 1.701534092426300049e-01 -6.867054384201765060e-03 -2.054964937269687653e-02 3.830355405807495117e-01 -9.699393063783645630e-02 8.393821120262145996e-02 -5.587369203567504883e-02
-1.189960241317749023e-01 -2.893826924264431000e-02 -3.119928240776062012e-01 2.667116187512874603e-02 7.288122177124023438e-02 2.868504822254180908e-01 4.873109515756368637e-03 2.463018745183944702e-01 -3.249164819717407227e-01 7.623186707496643066e-02 -1.976976543664932251e-01 3.714102506637573242e-01 -7.630721479654312134e-02 3.129509091377258301e-02 -1.455252021551132202e-01 -7.997895777225494385e-02 1.569871306419372559e-01 1.702290177345275879e-01 -1.472059786319732666e-01 -3.449941053986549377e-02 -2.286876887083053589e-01 4.637475311756134033e-02 1.047386452555656433e-01 -1.787770166993141174e-02 3.540286049246788025e-02 2.094723433256149292e-01 1.056961119174957275e-01 -2.415090650320053101e-01 1.566143929958343506e-01 -1.376097649335861206e-01 -2.380944490432739258e-01 2.426422387361526489e-01
-2.799676954746246338e-01 -2.070554196834564209e-01 -6.625787168741226196e-02 1.591786183416843414e-02 -6.206558272242546082e-02 2.148397117853164673e-01 1.555543839931488037e-01 6.148615479469299316e-02 -2.132562398910522461e-01 -2.318108081817626953e-01 2.581834793090820312e-02 1.552925407886505127e-01 4.856889247894287109e-01 -5.351903662085533142e-02 -3.682213723659515381e-01 -5.438174679875373840e-02 1.100814491510391235e-01 -9.820053726434707642e-02 1.970550715923309326e-01 -2.554880082607269287e-01 -8.144805580377578735e-02 -2.597722038626670837e-02 3.709815070033073425e-02 -1.530451001599431038e-03 2.544807791709899902e-01 8.919455111026763916e-02 3.330660238862037659e-02 -3.181975707411766052e-02 9.027658402919769287e-02 -5.462370067834854126e-02 1.132742688059806824e-01 2.479139417409896851e-01
-4.882894754409790039e-01 1.324885338544845581e-01 -7.174604386091232300e-02 2.998805046081542969e-01 1.034347042441368103e-01 1.985543668270111084e-01 -6.090858951210975647e-02 -8.533789962530136108e-02 -6.082319468259811401e-02 -9.618035703897476196e-02 3.370054960250854492e-01 1.233804821968078613e-01 2.785705626010894775e-01 3.760064765810966492e-02 -1.832566410303115845e-01 1.232711300253868103e-01 3.048522770404815674e-01 -2.633564360439777374e-02 -3.280361369252204895e-02 -3.410906344652175903e-02 -3.333795666694641113e-01 -7.588992267847061157e-02 1.819314509630203247e-01 8.561716973781585693e-02 4.430313408374786377e-02 -8.777323365211486816e-02 -2.471264451742172241e-03 -8.500644564628601074e-02 -8.963804692029953003e-02 -1.475345790386199951e-01 1.098936945199966431e-01 7.946104556322097778e-02
-2.714222967624664307e-01 2.083671987056732178e-01 8.715744316577911377e-02 -2.969717681407928467e-01 2.207232415676116943e-01 -9.074220806360244751e-02 -2.541313469409942627e-01 -9.540963172912597656e-02 -2.262507528066635132e-01 -1.352319568395614624e-01 6.912654638290405273e-02 1.966093033552169800e-01 4.038553535938262939e-01 -8.854845166206359863e-02 -1.369682401418685913e-01 -3.180382549762725830e-01 2.344525456428527832e-01 5.325661227107048035e-02 1.341122090816497803e-01 -8.085049339570105076e-04 -1.644217818975448608e-01 5.855038762092590332e-02 1.484852135181427002e-01 -1.056611072272062302e-03 -2.264741957187652588e-01 8.527631312608718872e-02 1.454108208417892456e-01 -1.398497074842453003e-01 1.153448149561882019e-01 -1.043067425489425659e-01 -3.006680309772491455e-02 8.413221687078475952e-03
-1.654776632785797119e-01 -8.405447751283645630e-02 -1.566445529460906982e-01 1.055370736867189407e-02 6.181384995579719543e-02 2.270877659320831299e-01 -4.515929147601127625e-02 -8.321505971252918243e-03 -3.511669337749481201e-01 6.668659299612045288e-02 -2.408820390701293945e-01 2.418656051158905029e-01 3.488530516624450684e-01 1.417240053415298462e-01 -1.748674809932708740e-01 -1.797377467155456543e-01 2.945693433284759521e-01 1.283662021160125732e-01 1.655409336090087891e-01 1.334661543369293213e-01 -6.171641126275062561e-02 -1.055707260966300964e-01 -8.089274168014526367e-02 1.009266898036003113e-01 -2.990384101867675781e-01 2.688662894070148468e-02 -7.999502867460250854e-02 3.438839688897132874e-02 2.925337851047515869e-01 -1.996334046125411987e-01 5.070691555738449097e-02 1.690225452184677124e-01
-2.146971970796585083e-01 3.547033295035362244e-02 -1.662925779819488525e-01 -1.585604995489120483e-01 -1.991091519594192505e-01 -1.205718982964754105e-02 7.840989530086517334e-02 -1.745704934000968933e-02 -6.803835928440093994e-02 -1.478155236691236496e-02 2.654275298118591309e-01 3.273219764232635498e-01 1.571567207574844360e-01 2.152204364538192749e-01 -2.500424087047576904e-01 3.054453060030937195e-02 2.331711053848266602e-01 -7.328187674283981323e-02 -3.048307895660400391e-01 -2.205650359392166138e-01 -2.543203830718994141e-01 -4.373119771480560303e-02 -1.197160128504037857e-02 1.579668819904327393e-01 4.352008178830146790e-02 1.054987963289022446e-02 -9.681697934865951538e-02 -8.893501013517379761e-02 -1.048583388328552246e-01 -3.867814540863037109e-01 -8.191256225109100342e-02 -2.389708012342453003e-01
-9.157145023345947266e-02 5.644143372774124146e-02 -2.892113029956817627e-01 1.813936382532119751e-01 -2.303363978862762451e-01 -8.757144957780838013e-02 3.525837883353233337e-02 -6.879798322916030884e-02 -1.342996209859848022e-01 -2.711000442504882812e-01 -2.284774333238601685e-01 2.812097072601318359e-01 1.249820925295352936e-02 -2.372238636016845703e-01 -5.859667435288429260e-02 -2.449055612087249756e-01 1.966390609741210938e-01 -1.644305437803268433e-01 2.027842216193675995e-02 2.047558128833770752e-01 -3.587755560874938965e-01 1.758152991533279419e-01 -9.906335175037384033e-02 1.574915274977684021e-02 -3.299401402473449707e-01 8.513531088829040527e-02 -1.162636578083038330e-01 -1.770517826080322266e-01 -4.372106119990348816e-02 -1.383381485939025879e-01 -4.322908818721771240e-02 -3.003937751054763794e-02
-2.658722102642059326e-01 8.631721138954162598e-02 1.112557873129844666e-01 5.104941781610250473e-03 -1.466395258903503418e-01 7.821758836507797241e-02 9.561785310506820679e-02 8.675914257764816284e-02 -2.017362713813781738e-01 -7.654103916138410568e-03 -8.865661174058914185e-02 3.837772607803344727e-01 4.456586763262748718e-02 -3.458489105105400085e-02 -3.004093766212463379e-01 -2.269329130649566650e-01 2.946901321411132812e-01 7.930626720190048218e-02 1.568408869206905365e-02 2.164401486515998840e-02 -3.570791706442832947e-02 2.540659606456756592e-01 1.543176639825105667e-02 8.783882856369018555e-02 1.784682273864746094e-01 3.530247509479522705e-01 -7.531262189149856567e-02 -2.940504848957061768e-01 1.504092067480087280e-01 7.776231318712234497e-02 1.544161047786474228e-02 2.814083993434906006e-01
-2.621270716190338135e-01 3.733696043491363525e-02 -2.827988564968109131e-01 3.141460418701171875e-01 1.189302429556846619e-01 4.917932152748107910e-01 3.016620501875877380e-02 5.749857798218727112e-02 3.185769170522689819e-02 -2.533222734928131104e-01 5.636630207300186157e-02 6.942065060138702393e-02 2.664293050765991211e-01 -1.593453064560890198e-02 -1.920169144868850708e-01 1.153714731335639954e-01 2.099360078573226929e-01 1.613232120871543884e-02 -3.596439212560653687e-02 -9.142897278070449829e-02 -1.502984315156936646e-01 -1.116247996687889099e-01 1.952883005142211914e-01 5.539282411336898804e-02 1.737239956855773926e-01 -1.914203017950057983e-01 3.877545893192291260e-02 -1.507684141397476196e-01 3.049681521952152252e-02 -1.103653162717819214e-01 2.489970475435256958e-01 4.230284248478710651e-04
-1.404623985290527344e-01 2.229375094175338745e-01 -2.821686863899230957e-01 -6.148213148117065430e-02 7.675624638795852661e-02 -1.467244029045104980e-01 -2.898619771003723145e-01 1.989983767271041870e-01 -1.602880507707595825e-01 1.984716653823852539e-01 5.058721080422401428e-02 2.536945343017578125e-01 2.863227427005767822e-01 -1.763722300529479980e-01 -3.167843222618103027e-01 -4.175645112991333008e-02 1.588999927043914795e-01 1.165088638663291931e-01 3.464776324108242989e-03 -4.057516157627105713e-02 8.385464549064636230e-02 5.921773239970207214e-02 -1.743729561567306519e-01 1.357887983322143555e-01 -2.014159709215164185e-01 1.975345797836780548e-02 1.862759590148925781e-01 -1.474446505308151245e-01 -3.604752942919731140e-02 -3.424035906791687012e-01 1.176548376679420471e-01 1.389198452234268188e-01
-3.234335482120513916e-01 -1.782597601413726807e-01 -2.536749839782714844e-01 1.015904918313026428e-01 2.438374795019626617e-02 1.046569272875785828e-01 9.832865744829177856e-02 3.528971970081329346e-02 -1.741299927234649658e-01 -6.777149438858032227e-02 -6.138712912797927856e-02 9.872923046350479126e-02 1.924976706504821777e-01 2.129020243883132935e-01 -4.697751626372337341e-02 -2.368225455284118652e-01 1.182178184390068054e-01 2.624182701110839844e-01 1.118828803300857544e-01 -5.755570530891418457e-02 -3.841112554073333740e-01 8.456462621688842773e-02 -5.068768560886383057e-02 6.283009052276611328e-02 -3.022775053977966309e-01 1.117547079920768738e-01 -6.833426654338836670e-02 -4.108165204524993896e-01 -1.412291824817657471e-01 -1.743804849684238434e-02 4.167395085096359253e-02 -1.349467039108276367e-01
-2.518599927425384521e-01 1.269297748804092407e-01 -1.930203586816787720e-01 6.952718645334243774e-02 7.287073880434036255e-02 2.232380062341690063e-01 -1.500841975212097168e-01 1.206759139895439148e-01 1.210761368274688721e-01 -4.467659890651702881e-01 -4.815774038434028625e-03 1.409731209278106689e-01 5.758762732148170471e-02 -1.427553296089172363e-01 -2.691386938095092773e-01 -1.457050293684005737e-01 -5.221999716013669968e-03 7.387965917587280273e-03 6.566134095191955566e-02 -7.997279614210128784e-02 -2.346083670854568481e-01 2.300845980644226074e-01 -1.491670161485671997e-01 -1.129958257079124451e-01 -3.427651524543762207e-01 2.193702161312103271e-01 -2.612882554531097412e-01 4.168453626334667206e-03 9.559814631938934326e-02 1.069516390562057495e-01 -1.492430269718170166e-01 -6.383574753999710083e-02
-2.782536745071411133e-01 5.687087401747703552e-02 -7.710210978984832764e-03 -1.333926469087600708e-01 -6.688616424798965454e-02 1.297850608825683594e-01 -6.513155996799468994e-02 1.676137000322341919e-01 -1.096630562096834183e-02 -1.309422552585601807e-01 1.079124137759208679e-01 -5.890209227800369263e-02 4.456360936164855957e-01 -3.310164064168930054e-02 -2.360052764415740967e-01 -2.769383490085601807e-01 3.161688446998596191e-01 -1.353687196969985962e-01 -1.534173786640167236e-01 2.718178927898406982e-01 -8.247132413089275360e-03 -1.035706996917724609e-01 5.228219553828239441e-02 1.245692092925310135e-02 2.240035831928253174e-01 1.284900158643722534e-01 -1.784662008285522461e-01 -6.292461603879928589e-02 1.460595875978469849e-01 -2.539091408252716064e-01 -1.247826218605041504e-01 -2.238487750291824341e-01
-2.520996332168579102e-01 1.342744193971157074e-02 -2.058296203613281250e-01 -2.136654406785964966e-01 8.612413704395294189e-02 1.341221332550048828e-01 -2.729240059852600098e-01 2.219645678997039795e-01 7.764461636543273926e-02 -1.921289414167404175e-01 3.973134234547615051e-02 -3.186293318867683411e-02 4.650744199752807617e-01 2.479377388954162598e-02 -1.835107207298278809e-01 -2.085285484790802002e-01 2.923057675361633301e-01 -1.210327744483947754e-01 -1.819285191595554352e-02 2.004058808088302612e-01 -4.360584914684295654e-02 5.198953300714492798e-02 1.197351366281509399e-01 1.685938537120819092e-01 2.754796445369720459e-01 9.361097216606140137e-02 -8.276345580816268921e-02 4.429728537797927856e-02 1.693032234907150269e-01 -8.688919991254806519e-02 -9.716879576444625854e-03 -2.043473124504089355e-01
-2.946051061153411865e-01 1.160059422254562378e-01 -5.600331723690032959e-02 -6.069048121571540833e-02 -1.315985899418592453e-02 -8.141421526670455933e-02 2.526641190052032471e-01 -4.621126130223274231e-02 -2.518695294857025146e-01 2.392466180026531219e-02 4.999760165810585022e-02 3.585722744464874268e-01 -9.561708569526672363e-02 -7.482279557734727859e-03 -2.284130007028579712e-01 -1.389761865139007568e-01 4.326901733875274658e-01 9.834103286266326904e-02 9.972960501909255981e-02 3.513347208499908447e-01 3.786418586969375610e-02 7.672478258609771729e-02 -9.421513229608535767e-02 1.768472045660018921e-01 -1.014334633946418762e-01 2.478028684854507446e-01 -9.169872850179672241e-02 -1.704635918140411377e-01 1.263613551855087280e-01 -1.427261382341384888e-01 -1.423612684011459351e-01 2.954250201582908630e-02
-4.082851111888885498e-01 -3.796287998557090759e-02 -1.394412368535995483e-01 -9.889551438391208649e-03 1.824423857033252716e-02 1.973959431052207947e-02 7.764882594347000122e-02 -1.006020046770572662e-02 -1.875662654638290405e-01 -2.998110353946685791e-01 2.870767377316951752e-02 1.776188313961029053e-01 1.289328485727310181e-01 -2.612661719322204590e-01 1.112444475293159485e-01 -2.868935465812683105e-01 2.394063919782638550e-01 -1.153538003563880920e-01 5.514309555292129517e-02 -2.885300219058990479e-01 -2.413223236799240112e-01 -1.582282334566116333e-01 -4.170602932572364807e-02 1.123860552906990051e-01 -3.427628427743911743e-02 3.685821965336799622e-02 -8.641908317804336548e-02 2.115415036678314209e-02 1.403336524963378906e-01 -3.803624808788299561e-01 1.703897118568420410e-01 1.002708375453948975e-01
-2.531312704086303711e-01 -4.301545023918151855e-02 -7.553632557392120361e-02 1.349270194768905640e-01 2.900393605232238770e-01 2.677670419216156006e-01 -1.486860364675521851e-01 -1.151609271764755249e-01 -9.149190783500671387e-02 -3.590736985206604004e-01 -1.274990737438201904e-01 -1.091984380036592484e-02 2.996633350849151611e-01 -9.156238287687301636e-02 -5.586061254143714905e-02 -6.138282641768455505e-02 -6.130512431263923645e-02 -2.078366428613662720e-01 -1.233748272061347961e-01 -5.789828300476074219e-02 9.180584922432899475e-03 1.569555252790451050e-01 1.757672429084777832e-01 2.261577248573303223e-01 7.345356792211532593e-02 5.825972650200128555e-03 -4.288318380713462830e-02 -2.088322788476943970e-01 3.960888981819152832e-01 -9.942831099033355713e-02 -1.906785219907760620e-01 1.841816604137420654e-01
-2.631270289421081543e-01 2.090932726860046387e-01 2.541200071573257446e-02 3.398621678352355957e-01 -1.042774468660354614e-01 2.300866991281509399e-01 -1.685196757316589355e-01 1.925368607044219971e-01 -1.243827268481254578e-01 -2.847042977809906006e-01 -4.695328697562217712e-02 -2.839164994657039642e-02 1.499446481466293335e-01 -1.131451427936553955e-01 -1.097583547234535217e-01 -1.010514646768569946e-01 3.807176053524017334e-01 3.827620670199394226e-02 5.849846452474594116e-02 1.270979493856430054e-01 -3.125791847705841064e-01 -7.407644763588905334e-03 -2.487225681543350220e-01 -1.163636296987533569e-01 -3.526898846030235291e-02 -1.374038159847259521e-01 -1.807561218738555908e-01 -7.821873575448989868e-02 7.736364752054214478e-02 8.488519489765167236e-02 -1.473559737205505371e-01 -2.270625680685043335e-01
-1.506634950637817383e-01 7.338608056306838989e-02 -1.349602639675140381e-01 1.749221086502075195e-01 6.661816500127315521e-03 -3.878645366057753563e-03 -1.040982604026794434e-01 -1.025001928210258484e-01 -2.950026988983154297e-01 -3.472769856452941895e-01 3.221336752176284790e-02 3.208823502063751221e-01 3.312771022319793701e-02 8.295742422342300415e-02 -4.442821443080902100e-01 1.353956758975982666e-01 7.619024813175201416e-02 -7.195098698139190674e-02 -1.546140313148498535e-01 -5.599021539092063904e-02 -9.662271291017532349e-02 2.293161451816558838e-01 -1.498054713010787964e-01 3.401733636856079102e-01 -3.292482346296310425e-02 3.822365775704383850e-02 8.742633461952209473e-02 9.108710289001464844e-02 1.644463539123535156e-01 -2.382158041000366211e-01 -1.324660927057266235e-01 9.190198779106140137e-02
-4.794445037841796875e-01 -3.416905179619789124e-02 -6.884699221700429916e-03 -5.917895212769508362e-02 -2.714686840772628784e-02 8.699037879705429077e-02 -9.751382283866405487e-03 1.086538732051849365e-01 3.377083688974380493e-02 1.185220200568437576e-02 -3.513939306139945984e-02 2.100809216499328613e-01 7.560998946428298950e-02 3.224044442176818848e-01 -1.243305802345275879e-01 -1.558699756860733032e-01 4.816062748432159424e-01 -1.331229954957962036e-01 1.820980906486511230e-01 3.817374259233474731e-02 -1.349674165248870850e-01 -6.172836758196353912e-03 -1.042639762163162231e-01 5.834867805242538452e-02 -1.905894652009010315e-02 3.364006280899047852e-01 -1.380838751792907715e-01 9.581541270017623901e-02 1.699784845113754272e-01 -1.954967826604843140e-01 1.218203231692314148e-01 9.276255220174789429e-02
-1.966450512409210205e-01 -6.290035694837570190e-02 -1.551732867956161499e-01 -2.498408555984497070e-01 3.991685435175895691e-02 1.651201099157333374e-01 -2.745952308177947998e-01 2.608627676963806152e-01 -3.327573835849761963e-02 -2.288240492343902588e-01 -7.500775903463363647e-02 6.729315221309661865e-02 3.964596986770629883e-01 -1.281571388244628906e-01 -1.017871946096420288e-01 -5.496511980891227722e-02 3.274255990982055664e-01 -1.047287285327911377e-01 -2.045042067766189575e-01 1.348497271537780762e-01 -8.213499933481216431e-02 -7.555875182151794434e-02 -1.235160157084465027e-01 -1.312222629785537720e-01 9.955497086048126221e-02 8.955588191747665405e-02 -1.050030067563056946e-01 8.462062478065490723e-02 1.088379323482513428e-01 -3.945282399654388428e-01 4.464977979660034180e-02 -1.386875808238983154e-01
-3.712540864944458008e-01 1.265347301959991455e-01 -3.390929698944091797e-01 3.319376111030578613e-01 -2.118934690952301025e-02 1.821949779987335205e-01 3.882495313882827759e-02 -1.815201714634895325e-02 -1.762160807847976685e-01 -4.534071683883666992e-02 1.962306201457977295e-01 2.199762314558029175e-01 8.756782859563827515e-02 -2.948587760329246521e-02 -1.564167737960815430e-01 -1.588964462280273438e-01 2.677403092384338379e-01 -6.178891286253929138e-02 -7.110307365655899048e-02 1.382945328950881958e-01 -2.910394072532653809e-01 -7.081533968448638916e-02 1.068843305110931396e-01 1.154321208596229553e-01 6.369565427303314209e-02 4.236127436161041260e-02 -6.484391540288925171e-02 1.614447832107543945e-01 2.510492801666259766e-01 -7.864917814731597900e-02 2.888511121273040771e-01 -6.586004048585891724e-02
-3.335944712162017822e-01 3.960691019892692566e-02 -8.068937808275222778e-03 2.356585301458835602e-02 1.248745024204254150e-01 -2.454279810190200806e-01 -1.266254782676696777e-01 -2.496807603165507317e-03 -2.284086048603057861e-01 -3.247029781341552734e-01 -1.552927196025848389e-01 3.875818848609924316e-01 5.500676855444908142e-02 -1.863957196474075317e-01 -3.436176180839538574e-01 5.635016784071922302e-02 1.962319016456604004e-02 -1.306345760822296143e-01 -1.471684426069259644e-01 1.118188574910163879e-01 4.564960300922393799e-02 -6.170268729329109192e-02 -2.965126559138298035e-02 3.824824094772338867e-01 6.485670059919357300e-02 2.255660444498062134e-01 4.127161204814910889e-02 -8.176608383655548096e-02 1.128985956311225891e-01 1.382640302181243896e-01 -5.860343575477600098e-02 1.589932292699813843e-02
-2.575621008872985840e-01 -2.769260704517364502e-01 -3.701108694076538086e-02 2.165522128343582153e-01 1.033747047185897827e-01 8.509835600852966309e-02 1.357738114893436432e-02 -4.826470836997032166e-02 -1.366463452577590942e-01 -8.810127526521682739e-02 -1.630684137344360352e-01 2.081752717494964600e-01 1.905192434787750244e-01 -1.142035890370607376e-02 -3.762550354003906250e-01 3.495897352695465088e-02 2.308901101350784302e-01 -2.203809916973114014e-01 -9.838198870420455933e-02 -1.179579794406890869e-01 1.036272719502449036e-01 2.379812598228454590e-01 1.226490959525108337e-01 -7.142737507820129395e-02 -2.655053324997425079e-02 -8.783071488142013550e-02 -4.726881384849548340e-01 -2.269544601440429688e-01 1.116648316383361816e-01 -4.091772437095642090e-02 -2.347657456994056702e-02 4.051190242171287537e-02
-2.344378679990768433e-01 -6.948057562112808228e-03 -2.200823426246643066e-01 1.271201670169830322e-01 -7.923978567123413086e-02 1.088632196187973022e-01 -4.458631947636604309e-02 3.959312140941619873e-01 3.320228308439254761e-02 -1.830866336822509766e-01 -5.816166102886199951e-02 1.091821268200874329e-01 1.579618304967880249e-01 1.911360323429107666e-01 -1.304677128791809082e-01 -1.557161957025527954e-01 3.732941746711730957e-01 -9.837344288825988770e-02 1.150551736354827881e-01 -4.276385307312011719e-01 -4.533500596880912781e-02 9.950407594442367554e-02 -1.702063232660293579e-01 -6.330996751785278320e-02 -8.472408354282379150e-02 -5.440708622336387634e-02 4.198361933231353760e-02 -2.282376587390899658e-01 9.301581978797912598e-02 -2.815185785293579102e-01 2.595851756632328033e-02 9.049579501152038574e-02
-2.473267465829849243e-01 -2.888525836169719696e-02 -9.945047646760940552e-02 2.637214399874210358e-02 -1.074640825390815735e-01 2.056076824665069580e-01 2.584915757179260254e-01 6.185102090239524841e-02 -2.598982453346252441e-01 8.859982341527938843e-02 8.942032605409622192e-02 4.286978021264076233e-02 3.067500889301300049e-01 -1.023439764976501465e-01 -2.461320012807846069e-01 -2.819213457405567169e-02 -3.765670582652091980e-02 1.129729449748992920e-01 -5.250069499015808105e-02 -1.389304101467132568e-01 -1.815305799245834351e-01 -1.881650686264038086e-01 6.696009635925292969e-02 2.147023230791091919e-01 1.848912984132766724e-01 3.077491521835327148e-01 -1.292112469673156738e-01 1.286089513450860977e-02 8.216789364814758301e-02 -2.611272931098937988e-01 1.639983057975769043e-02 -4.190749526023864746e-01
9.323580190539360046e-03 -4.951853305101394653e-02 -1.321824938058853149e-01 -1.284222602844238281e-01 9.790102392435073853e-02 2.754885852336883545e-01 -6.555822491645812988e-02 5.655871704220771790e-02 -1.673512458801269531e-01 4.030149802565574646e-02 -2.974946498870849609e-01 1.646429896354675293e-01 4.421815276145935059e-01 1.549368351697921753e-01 -2.578351497650146484e-01 -7.789573073387145996e-02 3.003523051738739014e-01 3.865047916769981384e-02 8.085448294878005981e-02 1.233512833714485168e-01 -1.689978092908859253e-01 1.008599177002906799e-01 -2.529894746840000153e-02 2.678652703762054443e-01 -1.722201108932495117e-01 2.625074796378612518e-02 -1.614058911800384521e-01 -8.850288391113281250e-02 3.211798667907714844e-01 8.273440599441528320e-02 -4.192854091525077820e-02 -1.806305795907974243e-01
-2.771467566490173340e-01 1.062002554535865784e-01 -3.485055267810821533e-02 2.798531949520111084e-01 -2.979619428515434265e-02 1.878617554903030396e-01 -1.889356076717376709e-01 1.973408609628677368e-01 5.222665145993232727e-02 -1.179164857603609562e-03 -1.736701577901840210e-01 8.518550544977188110e-02 1.148443073034286499e-01 -3.062506206333637238e-02 -1.397525817155838013e-01 -1.307235565036535263e-02 3.832656145095825195e-01 3.619430586695671082e-02 -8.135356009006500244e-02 -8.749817498028278351e-03 -9.980275481939315796e-02 2.232789546251296997e-01 -2.704672217369079590e-01 1.262388378381729126e-01 1.714296191930770874e-01 4.223487153649330139e-02 -6.792074441909790039e-02 -3.387885093688964844e-01 2.593928277492523193e-01 -1.657046563923358917e-02 -3.265141323208808899e-02 -3.529798388481140137e-01
-2.555537819862365723e-01 1.722460389137268066e-01 -1.562614180147647858e-02 -2.641839385032653809e-01 -3.289599120616912842e-01 9.444202482700347900e-02 1.927031874656677246e-01 8.016519248485565186e-02 5.106624960899353027e-02 -1.291484087705612183e-01 8.398191630840301514e-02 2.478201538324356079e-01 1.925672292709350586e-01 1.044510751962661743e-01 -3.183910548686981201e-01 9.750015288591384888e-02 1.354510784149169922e-01 6.577535718679428101e-02 -2.329887598752975464e-01 -1.884963512420654297e-01 -9.671877324581146240e-02 1.187781840562820435e-01 -4.792125523090362549e-02 -5.173216760158538818e-02 -1.542232930660247803e-02 1.786595582962036133e-02 -6.952487677335739136e-02 -1.914241909980773926e-01 -5.487443879246711731e-02 -4.096385240554809570e-01 7.224229723215103149e-02 -2.620570361614227295e-01
1.132412720471620560e-02 2.560268342494964600e-01 -1.395288854837417603e-01 7.040115445852279663e-02 -7.168877869844436646e-02 2.655750513076782227e-01 -1.324270963668823242e-01 -1.445430666208267212e-01 -3.996158391237258911e-02 -2.164634466171264648e-01 -3.085031509399414062e-01 1.986170858144760132e-01 1.178349107503890991e-01 -1.026876121759414673e-01 -5.006061792373657227e-01 -8.592014014720916748e-02 7.737549394369125366e-02 -1.746360361576080322e-01 -4.724983498454093933e-02 -1.190978959202766418e-01 -2.735134661197662354e-01 3.173280954360961914e-01 -9.876456856727600098e-02 -1.008706837892532349e-01 3.451701020821928978e-03 1.099245324730873108e-01 -1.878380179405212402e-01 9.660080075263977051e-03 -1.059725731611251831e-01 1.445330083370208740e-01 -4.420595616102218628e-02 2.049416489899158478e-02
-2.724002301692962646e-01 -8.574349433183670044e-02 -3.383133113384246826e-01 -1.177501212805509567e-02 -1.774687021970748901e-01 2.451881170272827148e-01 -1.606602920219302177e-03 3.347904980182647705e-01 2.116750366985797882e-02 -6.824228167533874512e-02 7.240239530801773071e-02 -4.666879028081893921e-02 1.139300912618637085e-01 -1.154507249593734741e-01 -1.353840678930282593e-01 -2.180235646665096283e-02 4.993869960308074951e-01 -1.210223585367202759e-01 -1.540572047233581543e-01 4.840502887964248657e-02 3.545892657712101936e-03 5.075124651193618774e-02 2.216394394636154175e-01 3.089458048343658447e-01 -1.956485584378242493e-02 -3.228100016713142395e-02 3.771338984370231628e-02 -2.365414053201675415e-01 -1.606463454663753510e-02 -1.420127302408218384e-01 -1.449988484382629395e-01 -7.066938281059265137e-02
-3.515110909938812256e-01 -2.320769429206848145e-01 2.107971720397472382e-02 1.456261426210403442e-01 1.337608993053436279e-01 1.001226827502250671e-01 2.720003128051757812e-01 1.178533807396888733e-01 -1.997838020324707031e-01 7.392868399620056152e-02 -1.875143945217132568e-01 1.872490197420120239e-01 3.243137001991271973e-01 2.581761479377746582e-01 -3.614448010921478271e-02 1.840315014123916626e-02 9.158590435981750488e-02 -4.087147861719131470e-02 -2.429315000772476196e-01 -2.423790842294692993e-01 -2.284635454416275024e-01 -1.400987990200519562e-02 -6.958376616239547729e-02 1.501056998968124390e-01 -8.181074634194374084e-03 1.993429958820343018e-01 -2.184697091579437256e-01 -2.046639323234558105e-01 1.035104095935821533e-01 -2.091835886240005493e-01 -5.550861358642578125e-03 -6.742071360349655151e-02
-1.362222363241016865e-03 1.175178587436676025e-02 -2.744178473949432373e-01 1.103974357247352600e-01 1.436138898134231567e-01 1.318631917238235474e-01 -2.631012797355651855e-01 -6.726904213428497314e-02 -1.087566688656806946e-01 -1.807523965835571289e-01 1.635386645793914795e-01 2.279279083013534546e-01 5.193910747766494751e-02 -1.535065323114395142e-01 -4.159432947635650635e-01 -1.733457595109939575e-01 1.822005659341812134e-01 -2.450263202190399170e-01 8.380503393709659576e-03 -2.521314322948455811e-01 2.813194505870342255e-02 2.244382500648498535e-01 -1.171250343322753906e-01 2.779394388198852539e-01 -1.354330778121948242e-01 1.318204402923583984e-01 -1.858997941017150879e-01 1.470871567726135254e-01 1.373468991369009018e-02 -2.219415158033370972e-01 -5.864174664020538330e-02 6.547158956527709961e-02
-7.739335298538208008e-02 1.837738454341888428e-01 -3.183292448520660400e-01 1.813330948352813721e-01 2.900954186916351318e-01 -2.541298605501651764e-02 -6.985434889793395996e-02 6.849306076765060425e-02 -1.359018087387084961e-01 -1.496280729770660400e-01 -1.300353407859802246e-01 3.561722636222839355e-01 3.140316307544708252e-01 1.288787573575973511e-01 -1.416318714618682861e-01 -3.235664218664169312e-02 4.215548336505889893e-01 2.264540083706378937e-02 -8.614504709839820862e-03 1.619013249874114990e-01 -9.677152149379253387e-03 -6.097505241632461548e-02 8.498411625623703003e-02 2.160776965320110321e-02 -1.270665824413299561e-01 -1.360991150140762329e-01 -1.288545131683349609e-01 8.938613533973693848e-02 -1.806338727474212646e-01 2.049054950475692749e-03 -3.078300654888153076e-01 8.960804343223571777e-02
-3.055932521820068359e-01 1.336839050054550171e-01 -3.183052467647939920e-04 1.624514907598495483e-02 6.911836098879575729e-03 -8.968591690063476562e-02 9.471197426319122314e-02 1.791438087821006775e-02 -2.789488621056079865e-02 -2.093636989593505859e-01 -5.909530818462371826e-02 1.020111218094825745e-01 3.971361219882965088e-01 -3.457633852958679199e-01 -1.088024303317070007e-01 3.758994489908218384e-02 6.625588238239288330e-02 9.783784300088882446e-02 -9.531512111425399780e-02 1.938867866992950439e-01 -1.401206552982330322e-01 7.068224996328353882e-02 4.406772181391716003e-02 3.987594693899154663e-02 -3.460552096366882324e-01 3.343081772327423096e-01 1.075141355395317078e-01 -2.813783884048461914e-01 -5.422557145357131958e-02 8.197276294231414795e-02 -2.531242072582244873e-01 -1.930868327617645264e-01
-7.366645336151123047e-02 1.287627313286066055e-02 6.168369203805923462e-02 -8.465969562530517578e-02 6.653921306133270264e-02 2.638382017612457275e-01 -8.279501646757125854e-02 5.792890861630439758e-02 1.032912917435169220e-02 -2.078346610069274902e-01 -2.287880488438531756e-04 4.769090116024017334e-01 1.574802100658416748e-01 -3.287219405174255371e-01 -2.511420845985412598e-01 -1.592689752578735352e-01 2.870132923126220703e-01 1.315128654241561890e-01 -4.860744252800941467e-02 3.488042578101158142e-02 4.779785871505737305e-02 -1.224044188857078552e-01 9.966559708118438721e-02 -6.339989602565765381e-02 3.459506435319781303e-03 1.264204829931259155e-01 9.081824868917465210e-02 -2.148699760437011719e-01 1.935246586799621582e-01 -9.038256108760833740e-02 -3.449957668781280518e-01 1.939571946859359741e-01
-1.646199971437454224e-01 7.135011255741119385e-02 -2.286038734018802643e-02 7.224161177873611450e-02 5.087322741746902466e-02 1.143224462866783142e-01 -9.756747633218765259e-02 -8.900262415409088135e-02 -3.508975207805633545e-01 -2.080350965261459351e-01 5.851757526397705078e-02 2.176724076271057129e-01 3.757931664586067200e-02 -4.934462904930114746e-02 -4.821872413158416748e-01 -6.481399293988943100e-03 2.363761067390441895e-01 -1.797937005758285522e-01 -1.674313694238662720e-01 -1.390518099069595337e-01 4.165521636605262756e-02 2.870095670223236084e-01 -7.812724262475967407e-02 2.597632110118865967e-01 -2.969725728034973145e-01 2.228673920035362244e-02 1.085330322384834290e-01 1.950705647468566895e-01 3.051760978996753693e-02 -1.888210475444793701e-01 -6.220028549432754517e-02 -5.593821406364440918e-02
-1.453007161617279053e-01 2.415771782398223877e-01 -3.884775191545486450e-02 8.770927041769027710e-02 1.468009054660797119e-01 3.251362591981887817e-02 1.928558200597763062e-01 9.682738035917282104e-02 -1.624884158372879028e-01 -2.786041200160980225e-01 1.803581602871417999e-02 2.180773913860321045e-01 3.271819055080413818e-01 -2.077031284570693970e-01 -5.556040406227111816e-01 1.285405755043029785e-01 7.528480142354965210e-03 4.620600119233131409e-02 3.657164797186851501e-02 -9.768508374691009521e-02 1.015071421861648560e-01 1.163725480437278748e-01 1.157691106200218201e-01 1.307068020105361938e-01 -1.917924582958221436e-01 1.107672899961471558e-01 9.277320653200149536e-02 2.586864233016967773e-01 -1.318831294775009155e-01 -6.903766095638275146e-02 -8.212105371057987213e-03 2.502076700329780579e-02
-5.105062127113342285e-01 2.662006616592407227e-01 -2.334627062082290649e-01 2.041728347539901733e-01 -1.123343501240015030e-02 3.298130333423614502e-01 -1.471191048622131348e-01 6.687665823847055435e-03 -1.831972151994705200e-01 -9.835013002157211304e-02 1.475309282541275024e-01 8.284319937229156494e-02 1.815861314535140991e-01 8.298260718584060669e-02 -9.871559590101242065e-02 -1.151426210999488831e-01 2.413879334926605225e-01 -8.542262017726898193e-02 -4.216319939587265253e-04 -1.416666340082883835e-02 -2.172652333974838257e-01 -1.409386396408081055e-01 1.640332043170928955e-01 1.059904992580413818e-01 -1.539168879389762878e-02 -6.284412741661071777e-02 -9.971026331186294556e-02 1.818822324275970459e-01 1.686197370290756226e-01 -9.397248178720474243e-02 2.095664292573928833e-01 -8.744841814041137695e-02
-3.786982595920562744e-02 8.931651711463928223e-02 -6.836200505495071411e-02 6.092462316155433655e-02 1.848914027214050293e-01 3.226209878921508789e-01 -1.225764602422714233e-01 -4.732730984687805176e-02 4.145893827080726624e-02 -7.317386101931333542e-03 -3.060907125473022461e-01 2.425493746995925903e-01 3.824572861194610596e-01 -2.348767884541302919e-05 -3.050192594528198242e-01 1.750603318214416504e-02 1.706504821777343750e-01 5.219881609082221985e-02 -8.120181411504745483e-02 2.851838804781436920e-02 -3.249876573681831360e-02 -2.724924087524414062e-01 6.529713422060012817e-02 2.673636078834533691e-01 -1.376823782920837402e-01 3.147068917751312256e-01 -2.087483555078506470e-01 3.051242418587207794e-02 2.336925417184829712e-01 -2.798177488148212433e-02 -1.093263328075408936e-01 1.122430562973022461e-01
-1.821165382862091064e-01 -5.652714520692825317e-02 -1.953834444284439087e-01 -5.033079069107770920e-03 5.952392145991325378e-02 4.326022416353225708e-02 -3.259212374687194824e-01 2.056578397750854492e-01 -2.078757584095001221e-01 1.036418527364730835e-01 -1.618576468899846077e-03 2.679488658905029297e-01 2.581352591514587402e-01 -1.306808590888977051e-01 -2.335784733295440674e-01 -1.535810828208923340e-01 1.649006605148315430e-01 5.934188887476921082e-02 -2.382947318255901337e-02 1.246205493807792664e-01 4.222176969051361084e-02 1.345446407794952393e-01 1.651179231703281403e-02 -3.647749722003936768e-01 -9.752036631107330322e-02 1.567797213792800903e-01 3.040135800838470459e-01 -1.930063664913177490e-01 2.365426719188690186e-01 -2.293524742126464844e-01 -1.048144176602363586e-01 2.358360029757022858e-02
-1.516146808862686157e-01 1.883613467216491699e-01 -2.682538032531738281e-01 1.052212715148925781e-01 2.846193015575408936e-01 -2.312102764844894409e-01 7.457678765058517456e-02 -1.054294109344482422e-01 -8.083222806453704834e-02 -4.859600216150283813e-02 -1.977131664752960205e-01 1.175234839320182800e-01 3.834646940231323242e-01 9.970082342624664307e-02 -3.476476073265075684e-01 -6.043936684727668762e-02 5.793842300772666931e-02 7.233107835054397583e-02 -4.502900689840316772e-02 2.348471991717815399e-02 -6.629103422164916992e-02 1.411983966827392578e-01 -1.617327332496643066e-01 -2.508663199841976166e-02 -4.223531484603881836e-02 2.398151308298110962e-01 -1.681112945079803467e-01 -2.631520628929138184e-01 3.361564576625823975e-01 -1.480050683021545410e-01 7.080111652612686157e-02 7.107723504304885864e-02
-5.281805396080017090e-01 1.451054364442825317e-01 -1.494962722063064575e-01 2.018206119537353516e-01 3.170071840286254883e-01 2.415974289178848267e-01 -5.669903010129928589e-02 1.478160470724105835e-01 -1.451959013938903809e-01 -2.519720792770385742e-02 6.728693842887878418e-02 2.505307272076606750e-02 1.461146771907806396e-01 -4.960159584879875183e-02 -8.720988035202026367e-02 2.606128156185150146e-02 2.720534205436706543e-01 2.993273437023162842e-01 -1.737152040004730225e-01 -5.619274452328681946e-02 -8.161479979753494263e-02 1.416484415531158447e-01 -1.488788891583681107e-02 -7.150622457265853882e-02 1.648632925935089588e-03 1.086129397153854370e-01 7.770267128944396973e-02 1.589545607566833496e-01 3.390094339847564697e-01 -7.853284478187561035e-02 8.163581602275371552e-03 -2.693783678114414215e-02
-2.349021136760711670e-01 -1.478209495544433594e-01 -1.294322162866592407e-01 -1.199756786227226257e-01 4.700496327131986618e-03 1.781556308269500732e-01 1.720626801252365112e-01 1.130817160010337830e-01 4.046805948019027710e-02 -5.573264509439468384e-02 1.825793087482452393e-01 2.357247024774551392e-01 3.790555596351623535e-01 1.503131985664367676e-01 -2.771289050579071045e-01 -4.929889738559722900e-02 2.659839577972888947e-02 -6.431468576192855835e-02 -1.929937452077865601e-01 -8.117445558309555054e-02 -2.257383465766906738e-01 -2.461581081151962280e-01 1.281852182000875473e-02 2.888187468051910400e-01 5.915263295173645020e-02 2.403957694768905640e-01 -1.522883921861648560e-01 -3.978587221354246140e-03 -1.048549488186836243e-01 -1.576755940914154053e-01 1.522131711244583130e-01 -3.019636571407318115e-01
-3.139496743679046631e-01 -1.265968531370162964e-01 -2.187031209468841553e-01 8.604304492473602295e-02 -1.637089252471923828e-01 2.676761448383331299e-01 1.860690712928771973e-01 2.000217139720916748e-02 8.004072122275829315e-03 -2.277798056602478027e-01 1.846705526113510132e-01 1.855148673057556152e-01 3.303478062152862549e-01 5.254963412880897522e-02 -5.198970064520835876e-02 -1.852321624755859375e-02 1.673628091812133789e-01 -6.096793711185455322e-02 -1.572115570306777954e-01 -2.132581770420074463e-01 6.695108022540807724e-03 1.965769827365875244e-01 3.690619468688964844e-01 1.683161966502666473e-02 -2.415129542350769043e-02 -7.067263126373291016e-02 1.248597949743270874e-01 -6.454730033874511719e-02 1.728330999612808228e-01 -1.979094743728637695e-01 1.984616518020629883e-01 2.245833724737167358e-01
-1.831069290637969971e-01 -3.019766416400671005e-03 -1.871771365404129028e-01 2.048919349908828735e-01 5.547052621841430664e-02 3.477634489536285400e-01 1.359702199697494507e-01 4.947357811033725739e-03 -1.733109205961227417e-01 -1.940857023000717163e-01 1.165658235549926758e-01 1.890251934528350830e-01 4.785957932472229004e-01 3.560790559276938438e-03 -1.020542755722999573e-01 -1.867802115157246590e-03 2.693072259426116943e-01 -2.262997925281524658e-01 4.941482469439506531e-02 1.011327374726533890e-02 -2.147462666034698486e-01 3.512763977050781250e-02 2.536313794553279877e-02 1.756331920623779297e-01 1.542018502950668335e-01 -9.338819235563278198e-02 1.507218331098556519e-01 -8.230198174715042114e-02 -3.180860280990600586e-01 1.997224427759647369e-02 1.469484418630599976e-01 -1.116553507745265961e-02
-4.454524815082550049e-01 4.692296683788299561e-02 1.330227497965097427e-02 -1.032351925969123840e-01 2.105668783187866211e-01 1.026090905070304871e-01 -1.387512870132923126e-02 -2.856729626655578613e-01 1.352211982011795044e-01 3.867537155747413635e-02 1.144193392246961594e-02 2.091069817543029785e-01 1.224475204944610596e-01 -1.008132249116897583e-01 -3.968050479888916016e-01 -1.311000883579254150e-01 2.531168162822723389e-01 -6.707447022199630737e-02 -1.642528027296066284e-01 5.029126256704330444e-02 -1.857830397784709930e-02 7.024212181568145752e-02 -8.063264936208724976e-02 2.371197044849395752e-01 1.986104436218738556e-02 9.410634636878967285e-02 3.110546171665191650e-01 -1.570276916027069092e-01 2.163076400756835938e-01 1.990984939038753510e-02 2.062668353319168091e-01 -4.422273859381675720e-02
-1.406962424516677856e-01 2.182898372411727905e-01 -2.090266346931457520e-01 1.912161111831665039e-01 3.881968930363655090e-02 2.705251276493072510e-01 4.299909621477127075e-02 7.456108182668685913e-02 4.888451471924781799e-02 -2.520077228546142578e-01 5.612264946103096008e-02 1.498873382806777954e-01 1.502697616815567017e-01 -2.611352503299713135e-01 -2.887174487113952637e-01 -6.836695969104766846e-02 1.719791293144226074e-01 -3.143573403358459473e-01 1.975244842469692230e-03 3.306426852941513062e-02 -2.922720015048980713e-01 2.320972234010696411e-01 -1.047903597354888916e-01 1.034978851675987244e-01 -2.530237734317779541e-01 1.576877385377883911e-01 -1.913032531738281250e-01 -1.235849261283874512e-01 -1.882884353399276733e-01 1.396381258964538574e-01 9.820362180471420288e-02 6.363996118307113647e-02
-4.111593961715698242e-01 1.563723683357238770e-01 -9.497795999050140381e-02 2.237330749630928040e-02 1.270955204963684082e-01 6.309670954942703247e-02 -1.629428565502166748e-01 -1.167081892490386963e-01 -3.528850674629211426e-01 8.890499360859394073e-03 -9.403792023658752441e-02 -2.499753609299659729e-02 3.918398320674896240e-01 1.523197740316390991e-01 -1.212252080440521240e-01 -7.584995776414871216e-02 2.091426961123943329e-02 1.792725771665573120e-01 -3.285227715969085693e-02 -1.987761706113815308e-01 -1.560104936361312866e-01 -2.123725041747093201e-02 3.955018222332000732e-01 5.674593895673751831e-02 -2.077949941158294678e-01 1.453343927860260010e-01 -2.489899098873138428e-01 -1.109291836619377136e-01 -2.819360047578811646e-02 -6.836107373237609863e-02 -4.076729714870452881e-02 -4.553724452853202820e-02
5.829753726720809937e-02 2.305094003677368164e-01 6.968824565410614014e-02 1.340095549821853638e-01 2.892347872257232666e-01 2.818299233913421631e-01 1.523308008909225464e-01 2.288366295397281647e-02 -1.294712275266647339e-01 2.787984348833560944e-02 -1.620588451623916626e-01 1.791848242282867432e-01 2.450668066740036011e-01 -5.059077963232994080e-02 -3.496357202529907227e-01 1.969572305679321289e-01 2.606593966484069824e-01 -1.931031495332717896e-01 3.908375650644302368e-02 -1.035703942179679871e-01 -1.212585940957069397e-01 1.394804865121841431e-01 1.850432008504867554e-01 1.769229322671890259e-01 -2.272698432207107544e-01 -1.914338320493698120e-01 6.570170074701309204e-02 -3.073004446923732758e-02 -9.406753629446029663e-02 -2.273097932338714600e-01 -1.843484640121459961e-01 -1.703641414642333984e-01
-1.133356839418411255e-01 4.105352796614170074e-03 -1.749120503664016724e-01 -1.782107651233673096e-01 6.285098940134048462e-02 3.209274113178253174e-01 -2.301875352859497070e-01 -1.088863797485828400e-02 -1.994948647916316986e-02 -1.271158754825592041e-01 1.202351972460746765e-01 1.530841439962387085e-01 5.479788184165954590e-01 -4.872705321758985519e-03 -1.896167546510696411e-01 -2.636528313159942627e-01 2.310802787542343140e-01 -1.492937207221984863e-01 -8.666584640741348267e-02 2.412506639957427979e-01 -1.661368608474731445e-01 1.935961842536926270e-02 -4.611027613282203674e-02 -2.101498246192932129e-01 1.679799109697341919e-01 -1.743179000914096832e-02 7.378588616847991943e-02 1.775004118680953979e-01 9.276251494884490967e-02 -1.146473437547683716e-01 -2.306855982169508934e-03 -4.030904546380043030e-02
-2.042928934097290039e-01 3.389163017272949219e-01 -3.289846181869506836e-01 2.032189667224884033e-01 1.712198704481124878e-01 -1.084723770618438721e-01 6.654971092939376831e-02 1.182173714041709900e-01 -1.229939386248588562e-01 -2.386118918657302856e-01 -2.081217169761657715e-01 1.717583984136581421e-01 3.814060389995574951e-01 -2.264371700584888458e-02 -1.946359425783157349e-01 2.225410938262939453e-02 -6.302469875663518906e-03 1.897866874933242798e-01 1.555536836385726929e-01 1.351049691438674927e-01 -3.774949163198471069e-02 -1.336254626512527466e-01 -6.786583364009857178e-02 -6.134358793497085571e-02 1.303310096263885498e-01 2.614907324314117432e-01 -1.384832859039306641e-01 -4.909476637840270996e-02 7.843046449124813080e-03 -2.370591908693313599e-01 1.170121654868125916e-01 1.486056149005889893e-01
-1.933816969394683838e-01 2.280171960592269897e-01 -2.174600064754486084e-01 2.146563231945037842e-01 1.125559285283088684e-01 1.287484169006347656e-01 -3.950251638889312744e-02 -1.631203442811965942e-01 -9.975587949156761169e-03 -3.803039789199829102e-01 7.805761694908142090e-02 2.796722948551177979e-01 1.342401057481765747e-01 -3.066610358655452728e-02 -1.081800609827041626e-01 -2.667968161404132843e-02 2.036781013011932373e-01 9.062015265226364136e-02 -2.691417038440704346e-01 1.122696772217750549e-01 -1.174109056591987610e-01 1.054952517151832581e-01 3.359972238540649414e-01 -1.319567263126373291e-01 -1.684112548828125000e-01 3.032369911670684814e-01 5.157977808266878128e-03 -5.539546534419059753e-02 1.407065838575363159e-01 1.306085735559463501e-01 -9.511782974004745483e-02 -2.003536224365234375e-01
-5.620257258415222168e-01 -8.824289590120315552e-02 1.038828566670417786e-01 3.747135400772094727e-02 2.930111251771450043e-02 8.340898901224136353e-02 -2.234801203012466431e-01 -1.088506914675235748e-02 -5.037140250205993652e-01 -5.922012031078338623e-02 -2.790050767362117767e-02 2.081754058599472046e-01 1.879457384347915649e-01 1.715298295021057129e-01 -3.729783429662347771e-06 4.836957901716232300e-02 8.286777138710021973e-02 4.847427830100059509e-02 2.845775894820690155e-02 -4.216220974922180176e-02 -1.348595619201660156e-01 -1.198452487587928772e-01 1.651670038700103760e-01 8.783576637506484985e-02 1.711640693247318268e-02 6.391885876655578613e-02 -2.178543061017990112e-02 -1.827134788036346436e-01 -3.006321564316749573e-02 -2.303497642278671265e-01 -9.860423952341079712e-02 -2.378160208463668823e-01
-1.677463948726654053e-01 2.507382929325103760e-01 -2.106403410434722900e-01 1.155987083911895752e-01 -8.924245089292526245e-02 2.378391325473785400e-01 -1.716560125350952148e-01 2.210893034934997559e-01 8.033099770545959473e-02 -1.219699010252952576e-01 -5.273373425006866455e-02 1.967347562313079834e-01 -5.665924027562141418e-02 -5.771805718541145325e-02 -2.209131866693496704e-01 -3.176909685134887695e-01 1.108933985233306885e-01 -6.359694525599479675e-03 1.368958652019500732e-01 2.856993675231933594e-02 -4.150920212268829346e-01 3.050331771373748779e-01 -1.312107443809509277e-01 4.937391728162765503e-03 -1.811598837375640869e-01 1.733070462942123413e-01 -2.756979465484619141e-01 -5.573317781090736389e-02 1.306039988994598389e-01 -7.276640087366104126e-02 1.742470427416265011e-03 -1.024069264531135559e-01
-3.433123528957366943e-01 1.209206655621528625e-01 -7.767735421657562256e-02 1.496338248252868652e-01 1.781779676675796509e-01 -1.055472195148468018e-01 -4.941836372017860413e-02 -2.433409914374351501e-02 -3.393090143799781799e-02 -3.959062695503234863e-02 -3.946156203746795654e-01 4.205994904041290283e-01 1.891035437583923340e-01 -1.868290156126022339e-01 -3.194983005523681641e-01 9.429958462715148926e-02 2.038875371217727661e-01 -1.806874424219131470e-01 -3.590587154030799866e-02 1.223593428730964661e-01 2.981672808527946472e-02 2.002381719648838043e-02 -1.410561501979827881e-01 1.980140209197998047e-01 1.042791455984115601e-01 3.702312335371971130e-02 1.680992394685745239e-01 -2.224139571189880371e-01 -5.073917284607887268e-02 5.391282960772514343e-02 -2.903703600168228149e-02 1.703466922044754028e-01
-1.334193348884582520e-01 -1.051722168922424316e-01 -1.352062821388244629e-01 -2.000686712563037872e-03 9.460060298442840576e-02 2.889403700828552246e-01 -9.311896562576293945e-02 1.645203679800033569e-01 -3.277821838855743408e-01 1.445825994014739990e-01 -1.513366848230361938e-01 1.176007986068725586e-01 4.599480628967285156e-01 1.806385070085525513e-01 -1.625436991453170776e-01 -2.011371105909347534e-01 2.697055041790008545e-01 3.920052573084831238e-02 -1.921809837222099304e-02 8.193370699882507324e-02 -3.572539091110229492e-01 1.625497266650199890e-02 -4.694243543781340122e-04 1.337350606918334961e-01 -1.886585652828216553e-01 1.740390956401824951e-01 -1.898418068885803223e-01 -8.343432098627090454e-03 -3.942205011844635010e-02 5.815199017524719238e-02 -4.605544731020927429e-02 1.111503541469573975e-01
-4.320134967565536499e-02 1.297860294580459595e-01 2.147244662046432495e-02 -2.505243569612503052e-02 1.249766796827316284e-01 -4.760477691888809204e-02 -3.104546852409839630e-02 3.488659113645553589e-02 -1.011772453784942627e-01 -2.566883563995361328e-01 -8.891027420759201050e-02 1.568231582641601562e-01 2.985815703868865967e-01 3.281007409095764160e-01 -3.370407223701477051e-01 -5.885418504476547241e-02 1.813146024942398071e-01 -2.628507316112518311e-01 2.034501880407333374e-01 2.522715330123901367e-01 -1.370695233345031738e-01 7.550132274627685547e-02 1.083214804530143738e-01 -4.861149564385414124e-02 -1.664545685052871704e-01 -8.870458602905273438e-02 5.198686197400093079e-02 -1.965128928422927856e-01 1.611109077930450439e-01 -4.181018471717834473e-01 7.363308966159820557e-02 9.477263689041137695e-02
-2.051468938589096069e-01 4.975767061114311218e-02 1.333256512880325317e-01 7.971567660570144653e-02 -2.428451329469680786e-01 1.010723412036895752e-01 -2.158938199281692505e-01 -1.693660765886306763e-01 -1.286000758409500122e-01 -2.328837066888809204e-01 1.200475320219993591e-01 2.203957438468933105e-01 3.010253608226776123e-01 -3.111884295940399170e-01 -3.291027247905731201e-01 -3.002204932272434235e-02 4.171537980437278748e-02 4.136764258146286011e-02 -9.106200933456420898e-02 2.870366871356964111e-01 -2.827226817607879639e-01 -4.202732816338539124e-03 2.151675522327423096e-01 1.521014124155044556e-01 -1.959495246410369873e-01 2.056561261415481567e-01 -9.273450821638107300e-02 -9.378974139690399170e-02 -2.034137584269046783e-02 5.646552424877882004e-03 -1.179976612329483032e-01 -2.073414251208305359e-02
-2.556829154491424561e-01 7.932994514703750610e-02 -2.195020318031311035e-01 3.486037254333496094e-02 9.442996233701705933e-02 1.023896113038063049e-01 -7.574387639760971069e-02 3.843729197978973389e-02 -1.394448429346084595e-01 -2.489661276340484619e-01 -1.858081370592117310e-01 1.763039082288742065e-01 -4.228700324892997742e-02 -9.021102637052536011e-02 -3.692494630813598633e-01 1.929091513156890869e-01 1.945920139551162720e-01 -2.683115005493164062e-01 -2.761782407760620117e-01 -6.709443777799606323e-02 -1.451510936021804810e-01 3.168702125549316406e-01 -1.009568348526954651e-01 2.816841304302215576e-01 -2.720372974872589111e-01 -2.432854473590850830e-02 1.181357875466346741e-01 -4.745022952556610107e-02 -6.627289205789566040e-02 -1.333865374326705933e-01 2.984678838402032852e-03 -8.459150791168212891e-02
-4.031922221183776855e-01 -3.488822579383850098e-01 -5.933462083339691162e-02 1.900314167141914368e-02 2.763237059116363525e-01 1.747298836708068848e-01 -1.071984618902206421e-01 1.336800307035446167e-02 -3.850492089986801147e-02 -1.024867221713066101e-01 -1.794225722551345825e-01 2.712256610393524170e-01 3.380577564239501953e-01 -2.873324155807495117e-01 -1.824973970651626587e-01 -2.530195415019989014e-01 1.257388591766357422e-01 -1.101774871349334717e-01 -1.993856728076934814e-01 -5.514172464609146118e-02 2.128834463655948639e-02 4.312589007895439863e-04 3.734536096453666687e-02 1.518121212720870972e-01 -3.525495412759482861e-04 -1.832191087305545807e-02 -2.047599256038665771e-01 3.794163698330521584e-03 1.170455515384674072e-01 4.229342937469482422e-02 -8.899932354688644409e-02 1.415811777114868164e-01
-1.478813737630844116e-01 -8.132959902286529541e-02 -3.423879146575927734e-01 1.867356151342391968e-01 -9.623792767524719238e-02 2.996186912059783936e-01 2.630605362355709076e-02 -6.535153370350599289e-03 -6.430505961179733276e-02 -2.941777110099792480e-01 1.903056800365447998e-01 4.569811373949050903e-02 1.297833621501922607e-01 1.943915896117687225e-02 -8.746432512998580933e-02 -3.586718812584877014e-02 4.949341118335723877e-01 -1.215355470776557922e-01 -6.949965655803680420e-02 -8.349189907312393188e-02 3.491157293319702148e-02 1.434118747711181641e-01 1.612364947795867920e-01 1.891448348760604858e-01 1.603008359670639038e-01 -1.570681333541870117e-01 2.596504520624876022e-03 -1.624314486980438232e-01 2.543549239635467529e-01 -1.685860902070999146e-01 1.754508763551712036e-01 -9.360619634389877319e-02
-1.782701909542083740e-01 -1.250681933015584946e-02 -1.845991909503936768e-01 -1.116955652832984924e-01 1.090444102883338928e-01 1.559804826974868774e-01 -1.069602207280695438e-03 1.459581255912780762e-01 2.470446564257144928e-02 -6.407796591520309448e-02 -1.775762587785720825e-01 1.416319608688354492e-01 7.082889974117279053e-02 -1.618929505348205566e-01 -1.570455282926559448e-01 -1.648666858673095703e-01 5.843114256858825684e-01 -6.186542287468910217e-02 -2.439014315605163574e-01 6.757979094982147217e-02 -1.120116859674453735e-01 1.026051416993141174e-01 -5.349808186292648315e-02 2.495286613702774048e-01 2.497299462556838989e-01 4.246740788221359253e-02 -1.056359987705945969e-02 -1.033900603652000427e-01 3.023861646652221680e-01 4.954766854643821716e-02 -6.882916390895843506e-02 -2.313069552183151245e-01
-2.522726953029632568e-01 1.525378078222274780e-01 -1.476996392011642456e-01 2.038266956806182861e-01 6.405306607484817505e-02 -2.004321813583374023e-01 4.284502938389778137e-02 -1.198331341147422791e-01 -1.802690327167510986e-01 -1.091395094990730286e-01 -2.012803256511688232e-01 5.322223901748657227e-02 1.542882770299911499e-01 5.288247764110565186e-02 -4.878689050674438477e-01 -1.743716001510620117e-01 1.178766861557960510e-01 8.302906900644302368e-02 -1.152388006448745728e-01 8.391006290912628174e-02 1.260855644941329956e-01 1.290049850940704346e-01 -2.129414379596710205e-01 -1.908807083964347839e-02 -3.568684309720993042e-02 1.783038079738616943e-01 -1.220436468720436096e-01 -3.339599668979644775e-01 1.399794965982437134e-01 -1.480405330657958984e-01 2.821325659751892090e-01 8.077336847782135010e-02
-5.007109642028808594e-01 1.254635304212570190e-01 -1.799117922782897949e-01 1.426420956850051880e-01 4.946548491716384888e-02 2.041414529085159302e-01 -4.896715655922889709e-02 2.039198577404022217e-02 -2.052348703145980835e-01 -3.540024533867835999e-02 2.942839562892913818e-01 1.875819414854049683e-01 8.839785307645797729e-02 4.333828017115592957e-02 -2.713886499404907227e-01 -7.468501478433609009e-02 2.396228760480880737e-01 -1.748360097408294678e-01 -4.643183946609497070e-02 5.079961940646171570e-02 -3.952709734439849854e-01 -7.993124425411224365e-02 1.732738167047500610e-01 1.060695424675941467e-01 4.906363785266876221e-02 -1.277883797883987427e-01 -4.299968481063842773e-02 9.607216715812683105e-02 1.054119020700454712e-01 -7.757499814033508301e-02 1.781221032142639160e-01 6.717619299888610840e-02
-4.274757206439971924e-01 -1.760397702455520630e-01 -4.530318826436996460e-02 9.577489644289016724e-02 1.541930884122848511e-01 1.902279853820800781e-01 1.454038023948669434e-01 1.948290169239044189e-01 -1.548115611076354980e-01 -1.406667977571487427e-01 1.940038613975048065e-02 2.244422771036624908e-02 2.695658504962921143e-01 -1.061874106526374817e-01 -3.106825947761535645e-01 2.304180525243282318e-02 2.130974680185317993e-01 -1.450167000293731689e-01 2.326095253229141235e-01 -7.943334430456161499e-02 -3.804035484790802002e-01 2.577130198478698730e-01 6.259964406490325928e-02 -4.158894717693328857e-02 9.914900362491607666e-02 1.502885520458221436e-01 1.291043758392333984e-01 -1.173334717750549316e-01 -1.053499151021242142e-02 -5.725533235818147659e-03 1.247873306274414062e-01 9.033361077308654785e-02
-3.134679198265075684e-01 2.437293082475662231e-01 -2.950662672519683838e-01 -2.437814138829708099e-02 -3.352815508842468262e-01 2.085884362459182739e-01 -1.647031456232070923e-01 1.877646297216415405e-01 -2.308982014656066895e-01 -7.950625568628311157e-02 5.090998485684394836e-02 6.718634814023971558e-02 9.424915164709091187e-02 -2.657231688499450684e-01 -1.168680638074874878e-01 9.853848814964294434e-02 3.145040273666381836e-01 7.835782133042812347e-03 -1.516581624746322632e-01 -1.278470456600189209e-01 6.543640047311782837e-02 1.896091848611831665e-01 -1.366850882768630981e-01 -1.388105452060699463e-01 1.199524924159049988e-01 1.983337998390197754e-01 -1.094001457095146179e-01 -7.727931439876556396e-02 2.464213520288467407e-01 -4.062899574637413025e-02 -9.914533048868179321e-02 -7.997512817382812500e-02
-4.210751056671142578e-01 6.002814043313264847e-03 -1.341211497783660889e-01 4.266907647252082825e-02 -1.805911399424076080e-02 2.943086028099060059e-01 -1.144388020038604736e-01 1.775623857975006104e-01 -1.950430274009704590e-01 -2.486684471368789673e-01 -9.744415059685707092e-03 1.473991870880126953e-01 3.311034739017486572e-01 -3.587889373302459717e-01 -1.319721527397632599e-02 -1.857572793960571289e-01 2.223265171051025391e-01 1.062911227345466614e-01 -1.815335601568222046e-01 -2.666866406798362732e-03 7.247471064329147339e-02 -1.338892877101898193e-01 1.913414001464843750e-01 -8.503895252943038940e-02 1.115257665514945984e-01 -6.641365587711334229e-02 -1.355503350496292114e-01 8.890366554260253906e-02 1.348759979009628296e-01 -1.365191638469696045e-01 1.657677292823791504e-01 9.164787083864212036e-02
-3.633136302232742310e-02 2.872313261032104492e-01 -3.403697609901428223e-01 1.707507371902465820e-01 1.737050712108612061e-01 1.340092569589614868e-01 7.668693549931049347e-03 2.217089571058750153e-02 -1.519475877285003662e-01 -1.793838739395141602e-01 -2.578504011034965515e-02 3.154547214508056641e-01 4.216944277286529541e-01 1.771838515996932983e-01 -5.618295818567276001e-02 5.406007170677185059e-02 2.252154052257537842e-01 -1.187654137611389160e-01 -1.830254346132278442e-01 9.117479622364044189e-02 -2.814496122300624847e-02 -8.557187765836715698e-02 1.886894255876541138e-01 1.821740120649337769e-01 -2.030009925365447998e-01 -6.296587642282247543e-03 -3.134546428918838501e-02 1.813159584999084473e-01 -2.601383328437805176e-01 2.632057666778564453e-02 -1.296835839748382568e-01 -8.895100653171539307e-02
-2.451057285070419312e-01 -6.119260191917419434e-02 -2.022657841444015503e-01 -9.629280120134353638e-02 6.646873429417610168e-03 3.458642661571502686e-01 -7.506097108125686646e-02 2.132441103458404541e-01 -1.336558023467659950e-03 -3.327856361865997314e-01 -1.777590066194534302e-02 2.441153861582279205e-02 2.444579303264617920e-01 -1.916844844818115234e-01 -1.692085862159729004e-01 -2.130571454763412476e-01 4.325109124183654785e-01 -8.835988491773605347e-02 -1.543714553117752075e-01 5.068287998437881470e-02 1.916032731533050537e-01 -5.187868326902389526e-02 1.293354779481887817e-01 -2.904132753610610962e-02 -3.254119306802749634e-02 -7.081839442253112793e-02 7.368135452270507812e-02 2.364315092563629150e-02 1.384344249963760376e-01 -2.226222604513168335e-01 2.719243466854095459e-01 7.584081962704658508e-03
-4.573497176170349121e-01 1.060070767998695374e-01 -8.317267149686813354e-02 -1.313000451773405075e-02 -1.691440194845199585e-01 -5.207693669945001602e-03 -2.535387575626373291e-01 1.842047721147537231e-01 -1.142101362347602844e-01 -1.941887661814689636e-02 1.881291568279266357e-01 3.917015790939331055e-01 9.338521212339401245e-02 -2.202203422784805298e-01 -2.537630200386047363e-01 1.886183172464370728e-01 8.323135226964950562e-02 2.007619291543960571e-01 -3.149217665195465088e-01 -5.023310706019401550e-02 5.346321687102317810e-02 1.759350448846817017e-01 1.286554932594299316e-01 -1.002726107835769653e-01 1.135036274790763855e-01 9.191784262657165527e-02 -2.424153126776218414e-02 -1.375214606523513794e-01 -3.793006017804145813e-02 -1.780657470226287842e-01 5.136560648679733276e-02 1.590793021023273468e-02
-1.232868656516075134e-01 1.106771975755691528e-01 -6.971383839845657349e-02 1.053964123129844666e-01 -1.502615064382553101e-01 1.906785815954208374e-01 2.626998722553253174e-02 -1.215892955660820007e-01 8.829770982265472412e-02 -2.584819495677947998e-01 8.058915287256240845e-02 1.453505456447601318e-01 9.835667163133621216e-02 -1.161808595061302185e-01 -3.186492323875427246e-01 -1.601173728704452515e-01 8.850991725921630859e-02 -2.404566258192062378e-01 1.919033378362655640e-01 1.805083360522985458e-03 -3.801436722278594971e-01 3.036942481994628906e-01 -4.297543689608573914e-02 2.391620278358459473e-01 -2.757164835929870605e-01 1.531433612108230591e-01 -4.608663171529769897e-02 -1.999414414167404175e-01 -1.257670670747756958e-01 1.088806986808776855e-01 2.377322018146514893e-01 7.459013164043426514e-02
-4.879422187805175781e-01 2.252449542284011841e-01 -7.005736976861953735e-02 -1.192163154482841492e-01 5.577683448791503906e-02 -2.692105770111083984e-01 1.242781654000282288e-01 -1.478155255317687988e-01 -1.260486245155334473e-02 6.419810652732849121e-02 -1.586215347051620483e-01 2.234527468681335449e-01 3.960662484169006348e-01 -2.006303668022155762e-01 -1.500811874866485596e-01 6.906343996524810791e-02 -3.944084513932466507e-03 -4.596076440066099167e-03 -4.955653101205825806e-02 2.801525406539440155e-02 -8.828214369714260101e-03 2.642802596092224121e-01 -4.879456385970115662e-02 1.990076154470443726e-01 -2.590053677558898926e-01 1.053846031427383423e-01 -1.347013562917709351e-01 -1.119372397661209106e-01 -3.763324022293090820e-02 -1.380482912063598633e-01 -1.353568583726882935e-01 -1.120081394910812378e-01
-4.398748651146888733e-02 1.851997226476669312e-01 -2.835901379585266113e-01 1.581119745969772339e-02 2.507557347416877747e-02 -2.660023793578147888e-02 4.594288021326065063e-02 -1.916179992258548737e-02 -2.706602811813354492e-01 -2.542005181312561035e-01 -2.882893979549407959e-01 2.835989594459533691e-01 1.347631309181451797e-02 -4.952047392725944519e-02 -4.866941273212432861e-02 -3.645777106285095215e-01 3.640332818031311035e-01 1.839169412851333618e-01 -2.372037768363952637e-01 -2.015404403209686279e-03 -3.450683653354644775e-01 -7.276274263858795166e-02 7.175333052873611450e-02 -3.810924943536520004e-03 -1.901737302541732788e-01 1.061603650450706482e-01 1.616331785917282104e-01 -3.128122910857200623e-02 3.282382339239120483e-02 -8.820394426584243774e-02 -6.634957343339920044e-02 -7.730431389063596725e-04
-3.622964322566986084e-01 1.327203214168548584e-01 1.052983328700065613e-01 -6.643320620059967041e-02 -3.100654296576976776e-02 -1.671678721904754639e-01 -1.341686099767684937e-01 -1.491417735815048218e-01 -5.512623488903045654e-02 -3.632457554340362549e-01 -8.501532673835754395e-02 3.145867213606834412e-02 1.737017631530761719e-01 -7.507421076297760010e-02 -3.798984885215759277e-01 4.463057219982147217e-02 -2.319753728806972504e-02 3.955298662185668945e-02 5.994642619043588638e-03 -2.571140602231025696e-02 -3.573310002684593201e-02 5.227030068635940552e-02 -3.998205810785293579e-02 -3.391049429774284363e-02 4.448153823614120483e-02 6.677905563265085220e-03 -3.070523738861083984e-01 -3.074555099010467529e-01 2.281851470470428467e-01 -2.801984250545501709e-01 -1.162599250674247742e-01 -3.109040260314941406e-01
4.217083565890789032e-03 1.190717518329620361e-02 -2.104146778583526611e-01 2.010239511728286743e-01 6.380219757556915283e-02 3.178063631057739258e-01 3.282832726836204529e-02 -6.980414688587188721e-02 1.623245179653167725e-01 -2.675742208957672119e-01 4.431941488292068243e-04 3.406202197074890137e-01 1.141948532313108444e-02 -2.028328180313110352e-01 -4.130979478359222412e-01 -9.991754591464996338e-02 2.382422834634780884e-01 -9.358768165111541748e-02 -5.936690047383308411e-02 3.727961704134941101e-02 -1.243600323796272278e-01 2.275626361370086670e-01 -2.479944750666618347e-02 3.014440461993217468e-02 -1.243477836251258850e-01 3.233369886875152588e-01 -2.480211108922958374e-01 -7.403251715004444122e-03 -7.019046694040298462e-02 2.002227604389190674e-01 4.721998423337936401e-02 -1.519975811243057251e-02
-2.513677477836608887e-01 -5.287497863173484802e-02 -1.135556772351264954e-01 -3.017445653676986694e-02 -7.109846919775009155e-02 2.958753705024719238e-01 2.075575739145278931e-01 -1.650754660367965698e-01 -2.380420565605163574e-01 -1.231029778718948364e-01 -3.389075398445129395e-02 1.411486864089965820e-01 4.610573351383209229e-01 -9.684602916240692139e-02 -2.951350510120391846e-01 4.910635203123092651e-02 1.552446037530899048e-01 -1.525861024856567383e-01 2.291540652513504028e-01 -2.281536012887954712e-01 -1.702279597520828247e-02 -1.268384158611297607e-01 1.320593655109405518e-01 1.746629923582077026e-01 1.864550858736038208e-01 2.602569758892059326e-02 -4.121770150959491730e-03 -1.261361092329025269e-01 2.223763018846511841e-01 8.735959976911544800e-02 8.432636409997940063e-02 1.452206969261169434e-01
-2.524652183055877686e-01 1.926720291376113892e-01 -2.477382272481918335e-01 2.568384110927581787e-01 2.378636896610260010e-01 -1.305236220359802246e-01 3.793218359351158142e-02 -2.695159614086151123e-02 -2.042627036571502686e-01 -1.220196411013603210e-01 -1.741306334733963013e-01 1.316052675247192383e-01 2.691197097301483154e-01 -1.376280188560485840e-01 -3.454298973083496094e-01 1.204918250441551208e-01 4.005828127264976501e-02 -6.728002429008483887e-02 2.070835679769515991e-01 1.948845088481903076e-01 -1.451785266399383545e-01 2.105911076068878174e-01 -3.227931261062622070e-01 2.577636204659938812e-02 6.033445242792367935e-03 5.797122418880462646e-02 6.855600327253341675e-02 -5.115754157304763794e-02 2.076951116323471069e-01 -1.806655898690223694e-02 1.587591320276260376e-01 1.729022264480590820e-01
-2.436604946851730347e-01 1.760990172624588013e-01 -6.334327906370162964e-02 -1.159138455986976624e-01 1.799620538949966431e-01 -5.756037309765815735e-02 -7.499492913484573364e-02 2.235994860529899597e-02 -2.281732857227325439e-01 -3.799668326973915100e-02 7.112983614206314087e-02 1.507593393325805664e-01 2.477376759052276611e-01 -1.571107953786849976e-01 -1.727047115564346313e-01 -2.849280536174774170e-01 -7.061009760946035385e-03 1.351789198815822601e-02 -3.125469088554382324e-01 2.392418235540390015e-01 -5.910035222768783569e-02 1.645151227712631226e-01 -1.308599859476089478e-01 -1.524118240922689438e-02 -1.638780683279037476e-01 -2.635213434696197510e-01 7.056275010108947754e-02 -3.326481282711029053e-01 1.020126864314079285e-01 -3.715409934520721436e-01 1.718100905418395996e-02 -9.075120836496353149e-02
-3.372137621045112610e-02 -5.410231649875640869e-02 -1.597161442041397095e-01 4.334799945354461670e-02 7.628792896866798401e-03 1.430756449699401855e-01 -1.184391155838966370e-01 8.331752382218837738e-03 -1.978428810834884644e-01 -2.493038028478622437e-01 1.334652602672576904e-01 2.304372489452362061e-01 7.483800500631332397e-02 -2.626538574695587158e-01 -4.352339208126068115e-01 -4.849703982472419739e-02 6.954678148031234741e-02 -1.556778699159622192e-01 -1.995309293270111084e-01 -2.311373651027679443e-01 -9.011673927307128906e-02 2.373508661985397339e-01 -6.759481877088546753e-02 2.885169386863708496e-01 -9.319628775119781494e-02 2.318395227193832397e-01 -1.430083215236663818e-01 1.478810608386993408e-01 -3.260408714413642883e-02 -1.635942906141281128e-01 -2.189147472381591797e-01 2.006556540727615356e-01
-1.518828421831130981e-01 7.794132083654403687e-02 -1.011341661214828491e-01 2.210880517959594727e-01 -3.131869733333587646e-01 1.794980168342590332e-01 -1.587487310171127319e-01 -4.263453185558319092e-02 -1.249294355511665344e-02 1.653266139328479767e-02 -7.181258872151374817e-03 6.880935747176408768e-03 1.696267873048782349e-01 -2.157464623451232910e-01 -1.209046766161918640e-01 -1.780703961849212646e-01 1.018516793847084045e-01 -1.974432915449142456e-01 -2.072388082742691040e-01 1.428531855344772339e-01 -1.765633076429367065e-01 -4.957424104213714600e-02 -8.744691312313079834e-02 1.998122632503509521e-01 -1.273200511932373047e-01 1.942049711942672729e-01 -2.168315947055816650e-01 -1.776227653026580811e-01 4.055092930793762207e-01 -3.531394898891448975e-01 -7.804924994707107544e-02 1.029749885201454163e-01
-2.335039898753166199e-02 5.306341126561164856e-02 -4.672630131244659424e-02 3.021845221519470215e-02 8.481245487928390503e-02 2.807824015617370605e-01 8.999201655387878418e-02 -1.787128858268260956e-02 -1.527816057205200195e-01 1.490092426538467407e-01 -2.743968665599822998e-01 2.248955368995666504e-01 4.194421172142028809e-01 2.270289883017539978e-02 -1.832999438047409058e-01 2.100672386586666107e-02 4.951342642307281494e-01 1.051495224237442017e-02 -6.874164938926696777e-02 1.284416913986206055e-01 -1.279363632202148438e-01 4.734803736209869385e-02 3.902434930205345154e-02 1.624147742986679077e-01 -1.751374751329421997e-01 1.425212174654006958e-01 -3.678885102272033691e-01 6.476361304521560669e-02 7.735529541969299316e-02 7.187958061695098877e-02 -3.686200827360153198e-02 -3.397867456078529358e-02
-2.229976654052734375e-01 3.120184876024723053e-02 -1.382715404033660889e-01 3.469180315732955933e-02 9.410990029573440552e-02 8.782940357923507690e-02 8.487188071012496948e-02 9.121482074260711670e-02 -3.771333992481231689e-01 -2.730309963226318359e-01 -4.808110743761062622e-02 2.258363068103790283e-01 8.165348321199417114e-02 -2.855090498924255371e-01 -3.449258506298065186e-01 1.219816580414772034e-01 -1.321071833372116089e-01 -3.556317687034606934e-01 -1.521157175302505493e-01 -1.023565605282783508e-02 -1.734483987092971802e-01 2.000062316656112671e-01 -1.336274594068527222e-01 2.131581902503967285e-01 5.005373060703277588e-02 -4.658409580588340759e-02 1.683716028928756714e-01 -6.044031679630279541e-02 1.981065124273300171e-01 -7.156874984502792358e-02 -6.263943016529083252e-02 1.386981457471847534e-01
-3.430071771144866943e-01 -1.229053456336259842e-02 -2.883290648460388184e-01 -1.189390197396278381e-02 -8.850483596324920654e-02 3.538539409637451172e-01 5.793519085273146629e-05 1.996310651302337646e-01 6.903826259076595306e-03 -1.303270161151885986e-01 -5.394680425524711609e-02 9.146371856331825256e-03 2.757007479667663574e-01 -1.806805431842803955e-01 -1.002739071846008301e-01 -1.631714403629302979e-01 4.138942956924438477e-01 -2.760754711925983429e-02 -1.799558103084564209e-02 3.227039054036140442e-02 2.148099690675735474e-01 1.397094875574111938e-01 1.005867794156074524e-01 -4.236225783824920654e-02 -1.988395601511001587e-01 1.689095422625541687e-02 1.563467979431152344e-01 2.785892784595489502e-02 1.184088662266731262e-01 -2.500049471855163574e-01 2.598433792591094971e-01 -2.374956384301185608e-02
-2.271922081708908081e-01 -2.604647874832153320e-01 -3.557208552956581116e-02 -1.714155077934265137e-02 -7.380368560552597046e-02 1.792442649602890015e-01 1.855066269636154175e-01 7.883957773447036743e-02 1.135929394513368607e-02 -3.585340455174446106e-02 1.313721388578414917e-01 4.047007560729980469e-01 2.268693894147872925e-01 2.110186368227005005e-01 -3.441010713577270508e-01 -1.898695975542068481e-01 -2.477904036641120911e-02 1.220553144812583923e-01 2.277746563777327538e-03 -4.245914891362190247e-02 -2.100404500961303711e-01 -1.929439902305603027e-01 -1.914773732423782349e-01 2.295925468206405640e-01 -1.244716867804527283e-01 1.017115935683250427e-01 4.900726303458213806e-02 -6.119995936751365662e-02 -1.614567078649997711e-02 -2.110147327184677124e-01 1.430058330297470093e-01 -2.874091863632202148e-01
9.976744651794433594e-02 -9.278821945190429688e-02 -4.980340003967285156e-01 -1.319488231092691422e-02 1.509281396865844727e-01 4.638393223285675049e-02 2.214660793542861938e-01 4.690267145633697510e-03 -1.785383075475692749e-01 -4.963245242834091187e-02 -2.634226158261299133e-02 -1.710186898708343506e-02 2.095879465341567993e-01 -2.946093678474426270e-01 -3.431429564952850342e-01 2.468169182538986206e-01 3.248053789138793945e-01 1.318877488374710083e-01 -6.973657011985778809e-02 1.082157623022794724e-02 -2.476592175662517548e-02 2.000474631786346436e-01 3.108518011868000031e-02 3.928747773170471191e-02 9.568496793508529663e-02 1.479900330305099487e-01 -8.787256665527820587e-03 -2.296049296855926514e-01 4.803496599197387695e-02 -1.803395748138427734e-01 -5.854411050677299500e-02 -1.462430804967880249e-01
-1.253189146518707275e-01 2.043115198612213135e-01 -1.938192844390869141e-01 1.075712777674198151e-02 1.123389601707458496e-01 2.556152343750000000e-01 -2.419378459453582764e-01 1.271428018808364868e-01 1.343565732240676880e-01 -1.348307132720947266e-01 -3.006277605891227722e-02 5.877202749252319336e-02 -1.031274441629648209e-03 -9.556697309017181396e-02 -2.929689288139343262e-01 -2.068100571632385254e-01 9.031789004802703857e-02 3.073889203369617462e-02 -1.324933767318725586e-01 -2.969365194439888000e-02 -4.061835408210754395e-01 3.019836544990539551e-01 -8.233035355806350708e-02 2.283281683921813965e-01 -2.391592860221862793e-01 1.953401565551757812e-01 -3.056262433528900146e-01 -1.229347884654998779e-01 -6.823793798685073853e-02 1.058281511068344116e-01 7.081779837608337402e-02 -8.069317787885665894e-02
-4.128551483154296875e-01 -1.699895858764648438e-01 -1.475678570568561554e-02 2.259748578071594238e-01 1.339892484247684479e-02 2.211098372936248779e-01 2.602585256099700928e-01 3.065183199942111969e-02 -1.190656125545501709e-01 -3.793063387274742126e-02 -9.902014583349227905e-02 2.787756621837615967e-01 4.115894734859466553e-01 -9.292077273130416870e-02 -1.263899952173233032e-01 1.981680691242218018e-01 -7.676889747381210327e-02 -1.551012545824050903e-01 3.898144140839576721e-02 6.487636268138885498e-02 1.527058035135269165e-01 3.963024914264678955e-02 2.234327374026179314e-03 2.668487094342708588e-02 -1.610471904277801514e-01 7.793413009494543076e-03 -3.123435080051422119e-01 6.303648650646209717e-02 3.098273873329162598e-01 -9.189436584711074829e-02 4.297101870179176331e-02 -1.045150589197874069e-02
-1.260628253221511841e-01 2.328847907483577728e-02 -7.490091025829315186e-02 8.016103878617286682e-03 -1.210082471370697021e-01 -7.434875704348087311e-03 8.378215134143829346e-02 1.803272590041160583e-02 -7.055322080850601196e-02 -9.893559664487838745e-02 2.174124419689178467e-01 9.533668309450149536e-02 1.882188469171524048e-01 -3.012790977954864502e-01 -3.594856262207031250e-01 -1.639256179332733154e-01 4.318380653858184814e-01 -1.946103125810623169e-01 9.378965012729167938e-03 -6.305769085884094238e-02 -1.279515177011489868e-01 2.562549412250518799e-01 9.505576640367507935e-02 -2.385044991970062256e-01 -2.093718796968460083e-01 2.963048219680786133e-01 5.758299306035041809e-02 1.007599979639053345e-01 -1.957977116107940674e-01 5.489178746938705444e-02 -1.875952631235122681e-01 6.637185066938400269e-02
1.720076426863670349e-02 1.859847605228424072e-01 -3.158844113349914551e-01 3.295627539046108723e-04 1.341161429882049561e-01 1.716415733098983765e-01 -2.814218103885650635e-01 5.818295106291770935e-02 -1.737493276596069336e-01 1.443080902099609375e-01 9.424304962158203125e-02 2.739000022411346436e-01 2.860309183597564697e-01 -8.662430569529533386e-03 -3.691089749336242676e-01 -1.357133835554122925e-01 9.082250297069549561e-03 2.006054073572158813e-01 -2.042818069458007812e-02 -3.032352961599826813e-02 9.760276973247528076e-02 1.454456895589828491e-01 -1.108504980802536011e-01 -1.899839341640472412e-01 -1.911268681287765503e-01 7.977022230625152588e-02 1.708083897829055786e-01 -3.358379304409027100e-01 1.519489437341690063e-01 -1.699353754520416260e-01 -3.993963822722434998e-03 7.919657975435256958e-02
-1.275583058595657349e-01 2.796566784381866455e-01 -2.260935604572296143e-01 -5.477176606655120850e-02 -3.507080376148223877e-01 2.079921364784240723e-01 -1.907240301370620728e-01 8.591175824403762817e-02 -1.721708923578262329e-01 -1.234926749020814896e-02 1.065494865179061890e-01 2.468081563711166382e-01 9.404303133487701416e-02 -2.214176356792449951e-01 3.370282007381320000e-03 1.315854489803314209e-01 2.951724231243133545e-01 -8.309654891490936279e-02 -3.135034441947937012e-02 -6.186458840966224670e-02 -1.607288271188735962e-01 2.675093412399291992e-01 1.229425147175788879e-01 -2.243162505328655243e-02 -9.363731741905212402e-02 9.181123971939086914e-02 -1.248488109558820724e-02 -2.747313082218170166e-01 2.081284224987030029e-01 -1.533685475587844849e-01 -2.264541536569595337e-01 -2.032853513956069946e-01
-1.183122396469116211e-01 -8.328106999397277832e-02 -4.089381396770477295e-01 -4.243707656860351562e-02 -8.308894932270050049e-02 2.324946597218513489e-02 -4.944835230708122253e-02 9.359544515609741211e-02 -2.661421000957489014e-01 -2.147782742977142334e-01 -2.734925746917724609e-01 2.420839071273803711e-01 7.447239011526107788e-02 -9.153846651315689087e-02 -2.200869172811508179e-01 2.785301022231578827e-02 1.880597174167633057e-01 1.490462869405746460e-01 3.198480606079101562e-02 5.841174721717834473e-02 -2.554003894329071045e-01 2.848333120346069336e-01 -1.380262076854705811e-01 -9.355668909847736359e-03 3.411195427179336548e-02 4.408291727304458618e-02 -2.222187668085098267e-01 -3.561638593673706055e-01 -2.264671586453914642e-02 1.022650450468063354e-01 -1.938272416591644287e-01 -1.499564647674560547e-01
-1.268310397863388062e-01 -3.519308194518089294e-02 -1.092921346426010132e-01 -1.432933192700147629e-02 5.743545666337013245e-02 1.152330115437507629e-01 -1.249160896986722946e-02 1.707168817520141602e-01 -1.707166433334350586e-01 1.457431912422180176e-01 -3.328727781772613525e-01 1.779945641756057739e-01 4.154832661151885986e-01 7.988267391920089722e-02 -2.408727556467056274e-01 2.190025290474295616e-03 2.912724018096923828e-01 9.592827409505844116e-02 8.309174329042434692e-02 1.387597769498825073e-01 -1.250901520252227783e-01 4.370289668440818787e-02 -1.043210700154304504e-01 2.986634373664855957e-01 -2.987833023071289062e-01 2.784550422802567482e-03 -2.824600934982299805e-01 -2.113520540297031403e-02 2.551298141479492188e-01 -1.044216938316822052e-02 -9.299318306148052216e-03 -1.486837863922119141e-01
-1.861858814954757690e-01 -7.631212472915649414e-02 -3.543067276477813721e-01 2.249542027711868286e-01 -5.124963819980621338e-02 -1.496714446693658829e-02 6.303490698337554932e-02 -2.019902467727661133e-01 -1.061670854687690735e-01 -2.575322985649108887e-01 -1.761482059955596924e-01 -1.852979138493537903e-02 2.828075885772705078e-01 -8.416385948657989502e-02 -1.965907514095306396e-01 -2.401281893253326416e-02 1.907765418291091919e-01 1.619763374328613281e-01 8.474320173263549805e-03 1.930060535669326782e-01 -1.604331731796264648e-01 1.378382146358489990e-01 -5.602660123258829117e-03 7.999286800622940063e-02 -2.269212752580642700e-01 2.857025265693664551e-01 -1.094394735991954803e-02 -1.545616388320922852e-01 -6.626952439546585083e-02 2.636029571294784546e-02 -4.295413494110107422e-01 -5.149020254611968994e-02
-1.153707057237625122e-01 2.980232238769531250e-01 -1.392952352762222290e-01 1.679252535104751587e-01 9.470546990633010864e-02 4.361075758934020996e-01 2.283417582511901855e-01 -3.259285166859626770e-02 1.098732352256774902e-01 -1.912833601236343384e-01 -1.044759154319763184e-01 7.375656813383102417e-02 1.296009719371795654e-01 -1.397740840911865234e-01 -8.562051691114902496e-03 -1.838408708572387695e-01 2.394214719533920288e-01 7.062611728906631470e-02 -1.925109177827835083e-01 9.411484934389591217e-03 -3.560936450958251953e-01 4.530767723917961121e-02 -1.319538429379463196e-02 9.100373089313507080e-02 -2.158554345369338989e-01 2.850242853164672852e-01 -2.298742979764938354e-01 -4.979347810149192810e-02 -1.152077093720436096e-01 -1.275678873062133789e-01 -8.267891407012939453e-02 7.987938076257705688e-02
-1.015522629022598267e-01 2.323958463966846466e-02 -4.401179030537605286e-02 2.153516560792922974e-01 1.186230182647705078e-01 5.873974040150642395e-02 3.284862637519836426e-02 8.079099655151367188e-02 -1.917087733745574951e-01 -6.916218250989913940e-02 -8.753818273544311523e-02 2.599992752075195312e-01 3.633207678794860840e-01 -6.765459477901458740e-02 -3.958360552787780762e-01 9.218175709247589111e-02 1.769898384809494019e-01 -3.380078375339508057e-01 -1.093700304627418518e-01 1.564106643199920654e-01 1.141306534409523010e-01 1.070822179317474365e-01 -1.447084993124008179e-01 2.077387273311614990e-01 -2.213065028190612793e-01 -2.514693439006805420e-01 2.819877564907073975e-01 2.106728032231330872e-02 4.402694478631019592e-02 -1.766183376312255859e-01 -2.332782931625843048e-02 -2.654804661870002747e-02
-4.219549596309661865e-01 -1.907927542924880981e-02 -6.971626728773117065e-02 1.458456665277481079e-01 8.434183895587921143e-02 3.280854970216751099e-02 1.454534083604812622e-01 1.239272654056549072e-01 -7.454434037208557129e-02 -7.614050805568695068e-02 -2.873747050762176514e-01 4.988914728164672852e-02 2.618602812290191650e-01 2.687867358326911926e-02 -3.749744296073913574e-01 -7.933218963444232941e-03 1.316016465425491333e-01 -2.123545259237289429e-01 -2.307011634111404419e-01 -3.202663362026214600e-01 1.042286753654479980e-01 2.663540653884410858e-02 -1.062566228210926056e-02 -1.299327462911605835e-01 2.392287552356719971e-02 -9.168836474418640137e-02 -3.433018326759338379e-01 -1.546223741024732590e-02 1.955070793628692627e-01 -1.142406761646270752e-01 -1.379676610231399536e-01 1.434380002319812775e-02
-7.117662578821182251e-02 2.399037480354309082e-01 2.629345469176769257e-02 7.888621091842651367e-02 8.173050731420516968e-02 -1.997975632548332214e-02 -4.899061284959316254e-03 -2.825847081840038300e-02 6.002370640635490417e-02 2.276754472404718399e-03 1.051072496920824051e-02 6.648492813110351562e-01 1.111956238746643066e-01 -1.597346067428588867e-01 -2.215705066919326782e-01 -1.357950270175933838e-01 2.107984274625778198e-01 -1.836484819650650024e-01 -2.649024501442909241e-02 2.439782917499542236e-01 -3.030594089068472385e-04 1.713127791881561279e-01 -1.102654039859771729e-01 -1.050673052668571472e-01 -2.886070311069488525e-01 2.518407106399536133e-01 3.731917962431907654e-02 -6.280191242694854736e-02 -2.020272612571716309e-02 -1.215086579322814941e-01 9.914081543684005737e-02 -5.844699963927268982e-02
-2.115137130022048950e-01 5.315345525741577148e-02 -3.447968959808349609e-01 1.191001310944557190e-01 -6.852966547012329102e-02 2.563656568527221680e-01 1.217356622219085693e-01 -1.410166323184967041e-01 1.498075854033231735e-02 -2.213403135538101196e-01 -4.571285471320152283e-02 -2.237658761441707611e-02 4.908457398414611816e-01 -8.540598303079605103e-02 -1.408922970294952393e-01 -1.104336008429527283e-01 5.871863663196563721e-02 1.222924888134002686e-01 7.825369387865066528e-02 7.674949616193771362e-02 -4.419256001710891724e-02 -4.006329178810119629e-02 -3.649463653564453125e-01 6.766816973686218262e-02 -6.469175964593887329e-02 2.441092133522033691e-01 1.103583276271820068e-01 1.951318830251693726e-01 1.035644337534904480e-01 -1.063501685857772827e-01 -2.719931602478027344e-01 1.948180049657821655e-02
-1.495030671358108521e-01 -7.314874976873397827e-02 -1.468053907155990601e-01 -1.016091778874397278e-01 1.395494937896728516e-01 2.865209877490997314e-01 7.448369264602661133e-02 8.557118475437164307e-02 -2.964735031127929688e-01 9.933273494243621826e-02 -2.467929869890213013e-01 1.744800060987472534e-01 3.100114464759826660e-01 2.923821471631526947e-02 -3.594941794872283936e-01 1.710469834506511688e-02 2.381494790315628052e-01 9.291584789752960205e-02 1.122658792883157730e-02 1.369220912456512451e-01 -5.948767066001892090e-02 1.654489189386367798e-01 2.514375373721122742e-02 1.064532399177551270e-01 -2.839508056640625000e-01 1.017390191555023193e-01 -3.940826058387756348e-01 -2.360741980373859406e-02 1.617117822170257568e-01 6.356163322925567627e-02 7.562106847763061523e-02 -2.309821359813213348e-02
-2.864629328250885010e-01 4.173167645931243896e-01 -3.605009615421295166e-02 -2.075706124305725098e-01 2.459577172994613647e-01 4.391657933592796326e-02 1.991108506917953491e-01 -6.616866588592529297e-02 -1.746751926839351654e-02 6.354658305644989014e-02 2.463478408753871918e-02 3.434178233146667480e-01 2.206631451845169067e-01 9.739949554204940796e-02 -3.088857531547546387e-01 2.666212059557437897e-02 1.714791804552078247e-01 1.300552040338516235e-01 8.881718665361404419e-02 -2.511279843747615814e-02 -2.480802685022354126e-02 1.080120578408241272e-01 -1.103091537952423096e-01 5.385565012693405151e-02 2.185006253421306610e-02 -5.805619433522224426e-02 -1.873523294925689697e-01 -1.780377328395843506e-01 2.113782316446304321e-01 -3.029595129191875458e-02 -2.432560473680496216e-01 -2.411630004644393921e-01
-4.747976362705230713e-01 2.385110855102539062e-01 1.202889811247587204e-02 -1.674782037734985352e-01 -2.512259185314178467e-01 7.577013224363327026e-02 -5.609595775604248047e-02 4.280601162463426590e-03 -1.537228226661682129e-01 -6.567588448524475098e-02 -1.498268842697143555e-01 1.421409100294113159e-01 7.021439820528030396e-02 -1.069753691554069519e-01 -2.159678936004638672e-01 -2.207340486347675323e-02 2.481850832700729370e-01 -1.953377425670623779e-01 2.117555029690265656e-02 -1.435634046792984009e-01 -2.294909954071044922e-01 3.564743697643280029e-02 -3.407078038435429335e-04 -1.251714378595352173e-01 8.009431511163711548e-02 -1.125999540090560913e-01 -1.766541898250579834e-01 6.463059037923812866e-02 1.312400251626968384e-01 -3.495776653289794922e-01 -1.491265445947647095e-01 -2.771365940570831299e-01
-1.240342631936073303e-01 9.700023382902145386e-02 7.154832594096660614e-03 8.914499729871749878e-02 -2.803407907485961914e-01 7.518938183784484863e-02 -2.190031558275222778e-01 -2.174367457628250122e-01 -4.259108752012252808e-02 -2.586027979850769043e-01 1.781454533338546753e-01 1.907082200050354004e-01 1.880605816841125488e-01 -1.903933286666870117e-01 -3.551378250122070312e-01 -1.053392291069030762e-01 4.503468051552772522e-02 -2.042314112186431885e-01 6.424165912903845310e-04 9.619792550802230835e-02 -3.333003818988800049e-01 1.743398308753967285e-01 -4.759564250707626343e-02 2.278518080711364746e-01 -1.652619093656539917e-01 3.412058651447296143e-01 -1.111451238393783569e-01 -1.604133993387222290e-01 -7.595332711935043335e-02 5.199312232434749603e-03 2.551816031336784363e-02 7.189216464757919312e-02
-3.979132771492004395e-01 1.429434120655059814e-01 -6.829123198986053467e-02 -4.477573186159133911e-02 -2.147459685802459717e-01 2.879726327955722809e-02 -7.928931713104248047e-02 1.692485064268112183e-02 -2.430961132049560547e-01 -2.515369467437267303e-02 -5.755826085805892944e-02 4.526533931493759155e-02 1.206163503229618073e-02 -1.600503772497177124e-01 -1.644734889268875122e-01 -9.879037737846374512e-02 3.847146034240722656e-01 -1.219111979007720947e-01 -1.249451749026775360e-02 -1.349284648895263672e-01 -1.123816370964050293e-01 2.372601479291915894e-01 4.219366982579231262e-02 -1.050442680716514587e-01 3.010264784097671509e-02 -9.763856977224349976e-02 -1.808626800775527954e-01 -1.368635892868041992e-01 2.062945067882537842e-01 -2.674272954463958740e-01 -2.310667037963867188e-01 -3.755890727043151855e-01
-3.437325358390808105e-01 4.011392220854759216e-02 -3.072893619537353516e-01 3.311296701431274414e-01 1.074182316660881042e-01 1.281011104583740234e-01 1.514219492673873901e-01 -3.611397743225097656e-02 -1.452672779560089111e-01 -4.666659235954284668e-02 -2.804422564804553986e-02 -3.469888120889663696e-02 3.149760365486145020e-01 -2.489757910370826721e-02 -9.997846186161041260e-02 4.162242170423269272e-03 1.696413457393646240e-01 -4.229367971420288086e-01 -7.731632888317108154e-02 -1.513753086328506470e-01 -8.952593058347702026e-02 7.135637849569320679e-02 4.484894126653671265e-02 6.167998537421226501e-02 -1.239700801670551300e-02 -1.488677710294723511e-01 -1.051070913672447205e-01 -6.987406313419342041e-02 2.702125720679759979e-02 -3.978861868381500244e-01 1.894141435623168945e-01 -1.533288508653640747e-02
-3.068248927593231201e-01 3.463906422257423401e-02 -1.349456161260604858e-01 -1.942290961742401123e-01 3.260776102542877197e-01 -2.329369261860847473e-02 -1.063146218657493591e-01 -2.557042613625526428e-02 -1.251363903284072876e-01 2.640907466411590576e-02 -2.098181396722793579e-01 3.493827879428863525e-01 1.918671429157257080e-01 -1.467646360397338867e-01 -1.316302269697189331e-01 -2.544265389442443848e-01 -7.183661311864852905e-02 1.649744659662246704e-01 -2.177868336439132690e-01 -3.354533389210700989e-02 -1.441742628812789917e-01 4.984003957360982895e-03 1.064943298697471619e-01 -1.194453686475753784e-01 -1.400622576475143433e-01 -2.980981767177581787e-01 -2.926388978958129883e-01 -3.284323215484619141e-02 1.718511730432510376e-01 -1.729328632354736328e-01 -1.195509657263755798e-01 1.037155538797378540e-01
-4.227388501167297363e-01 -1.086273714900016785e-01 -9.217642992734909058e-02 -5.983537528663873672e-03 -1.906767860054969788e-02 7.918617874383926392e-02 1.867908537387847900e-01 1.208921298384666443e-01 -5.576994642615318298e-02 -8.655887097120285034e-02 1.116365790367126465e-01 -7.379332184791564941e-02 3.348773121833801270e-01 1.110673472285270691e-01 -3.804435729980468750e-01 2.267649210989475250e-02 2.786148190498352051e-01 -1.074159517884254456e-01 2.019657790660858154e-01 -2.127954177558422089e-02 -1.751077026128768921e-01 3.235811293125152588e-01 6.040607392787933350e-02 -1.169705204665660858e-02 8.623491227626800537e-02 2.041170746088027954e-01 9.315026551485061646e-02 -1.803772002458572388e-01 1.004280894994735718e-01 -1.590422093868255615e-01 -2.096784487366676331e-02 2.255769968032836914e-01
3.775651752948760986e-02 2.726403176784515381e-01 -2.814598977565765381e-01 3.644981384277343750e-01 7.971770316362380981e-02 -3.591310605406761169e-02 6.077729165554046631e-02 2.794270589947700500e-02 -9.421751648187637329e-02 -1.542609333992004395e-01 -9.674025326967239380e-02 2.429184019565582275e-01 3.399135768413543701e-01 1.270617246627807617e-01 -2.071153968572616577e-01 1.023896411061286926e-01 1.601080894470214844e-01 6.157857552170753479e-02 2.829138636589050293e-01 1.662577837705612183e-01 -3.759571909904479980e-02 -4.552625864744186401e-02 -1.345698088407516479e-01 7.845532894134521484e-02 -6.798525899648666382e-02 2.871046662330627441e-01 -1.627446860074996948e-01 -2.594457864761352539e-01 7.041948288679122925e-02 -1.977621614933013916e-01 6.050147116184234619e-02 1.431748420000076294e-01
-3.077631294727325439e-01 1.437472403049468994e-01 -1.371039152145385742e-01 1.297705527395009995e-02 7.429482042789459229e-02 -2.594911754131317139e-01 -2.820026874542236328e-01 -1.921374350786209106e-01 9.426218271255493164e-02 -2.451386600732803345e-01 4.623010754585266113e-02 -6.957574933767318726e-02 1.304839104413986206e-01 -5.507956817746162415e-02 -3.710929453372955322e-01 1.102185919880867004e-01 1.589240133762359619e-01 -1.013349443674087524e-01 3.411529213190078735e-02 -1.177814975380897522e-01 -1.059974282979965210e-01 7.443247735500335693e-02 8.994742482900619507e-02 -6.673335283994674683e-02 -2.592045068740844727e-02 2.132953256368637085e-01 -1.066955626010894775e-01 -1.682839244604110718e-01 1.578767597675323486e-01 -3.312644660472869873e-01 5.214104428887367249e-02 -3.568601608276367188e-01
1.211449056863784790e-01 -1.038414314389228821e-01 -3.379237055778503418e-01 4.735000804066658020e-02 1.613978296518325806e-01 2.801181282848119736e-03 7.654546201229095459e-02 -1.925528049468994141e-02 -2.125395387411117554e-01 -1.347949057817459106e-01 6.063225679099559784e-03 5.621477961540222168e-02 9.182542562484741211e-02 -2.588831484317779541e-01 -4.402669966220855713e-01 2.646443247795104980e-01 2.610916793346405029e-01 3.141122460365295410e-01 -4.244668409228324890e-02 7.940089702606201172e-02 -1.497317254543304443e-01 2.556217312812805176e-01 1.594368964433670044e-01 2.077003568410873413e-02 1.783954203128814697e-01 7.980372756719589233e-02 -1.062552407383918762e-01 -1.991007030010223389e-01 1.392361074686050415e-01 -8.921649307012557983e-02 5.339936539530754089e-02 -1.098997890949249268e-01
-1.097055077552795410e-01 1.266116648912429810e-01 -1.693351268768310547e-01 1.872328221797943115e-01 -6.100999936461448669e-02 9.449119865894317627e-02 -5.316478013992309570e-02 2.382881939411163330e-01 4.704053979367017746e-03 -4.025439023971557617e-01 -1.002867147326469421e-01 1.331282258033752441e-01 1.687837541103363037e-01 -2.685283720493316650e-01 -2.138072103261947632e-01 -1.600290089845657349e-01 1.471592634916305542e-01 -2.575747668743133545e-01 1.835475303232669830e-02 1.512082815170288086e-01 -2.893595099449157715e-01 1.612517088651657104e-01 -1.847284100949764252e-02 -2.391604781150817871e-01 -2.151149958372116089e-01 1.413275599479675293e-01 -2.079606056213378906e-01 -1.273992508649826050e-01 1.288822591304779053e-01 2.669429779052734375e-02 -1.641047298908233643e-01 -1.604099720716476440e-01
-2.324642241001129150e-01 1.851835697889328003e-01 -3.338707089424133301e-01 2.246112227439880371e-01 -1.709513813257217407e-01 9.751152247190475464e-02 -1.039486154913902283e-01 2.860648930072784424e-01 1.059726439416408539e-02 -3.181801438331604004e-01 -1.137363985180854797e-01 1.409351825714111328e-01 8.236953616142272949e-02 -2.192784845829010010e-01 -1.749422550201416016e-01 -6.311157345771789551e-02 5.947147309780120850e-02 -1.239993944764137268e-01 -2.806411823257803917e-03 -1.531570591032505035e-02 -3.579190373420715332e-01 1.871456354856491089e-01 -1.466655433177947998e-01 -1.114499345421791077e-01 -1.712317317724227905e-01 1.776331961154937744e-01 -2.378505468368530273e-01 -8.283273130655288696e-02 3.501497581601142883e-02 -4.621072113513946533e-02 -1.314028650522232056e-01 -1.833532899618148804e-01
-3.399478197097778320e-01 -1.330890804529190063e-01 -5.669081211090087891e-02 -5.737711861729621887e-02 -6.724277883768081665e-02 -1.166327744722366333e-01 -8.830369263887405396e-02 3.712059184908866882e-02 -1.694922894239425659e-01 2.798436954617500305e-02 1.462885141372680664e-01 1.855967640876770020e-01 4.663595557212829590e-01 3.821067810058593750e-01 -2.646188139915466309e-01 9.724380448460578918e-03 7.787852734327316284e-02 1.886581070721149445e-02 -2.657721042633056641e-01 -8.144467137753963470e-03 -1.081639453768730164e-01 1.621045470237731934e-01 -1.383217796683311462e-02 1.035575568675994873e-01 -5.452734883874654770e-03 -1.091267764568328857e-01 1.334404647350311279e-01 -1.995859891176223755e-01 -1.185805350542068481e-01 -1.189636066555976868e-01 -5.295810103416442871e-02 -2.955203056335449219e-01
-3.495829999446868896e-01 4.518097266554832458e-02 -2.387920022010803223e-01 -1.490122377872467041e-01 -7.759178429841995239e-02 1.343474090099334717e-01 -5.133733898401260376e-02 9.735967218875885010e-02 -3.344565047882497311e-04 -7.217609137296676636e-02 1.868870342150330544e-03 -1.191984582692384720e-02 3.845737874507904053e-01 -2.085898667573928833e-01 -2.180871516466140747e-01 -2.553136646747589111e-01 4.387313425540924072e-01 -2.034448981285095215e-01 -1.820023208856582642e-01 1.090402454137802124e-01 5.329648032784461975e-02 -7.330483198165893555e-02 5.437094345688819885e-02 1.717178523540496826e-01 2.274624854326248169e-01 3.442924097180366516e-02 -1.175259519368410110e-02 -9.664708748459815979e-03 2.749322652816772461e-01 -4.688208922743797302e-03 5.155735416337847710e-04 -5.018075928092002869e-02
-3.407472968101501465e-01 1.827143249101936817e-03 -3.075953423976898193e-01 2.891302704811096191e-01 -5.309665575623512268e-02 2.728258371353149414e-01 1.374217569828033447e-01 3.435116633772850037e-02 -1.830372065305709839e-01 -7.027830928564071655e-02 -3.433604538440704346e-02 -6.744718551635742188e-02 3.271914124488830566e-01 4.281059280037879944e-02 -9.070628136396408081e-02 -9.404244273900985718e-02 5.898077040910720825e-02 -3.080131709575653076e-01 -1.170589700341224670e-01 -1.245181411504745483e-01 -2.635515034198760986e-01 -4.452752880752086639e-03 7.603004574775695801e-02 1.209553480148315430e-01 -2.138332724571228027e-01 -1.426583379507064819e-01 -7.657282799482345581e-02 3.423976898193359375e-02 1.326197534799575806e-01 -2.994352281093597412e-01 1.995000839233398438e-01 -2.490852773189544678e-02
-2.348645627498626709e-01 1.507239192724227905e-01 4.177325218915939331e-02 -2.483272999525070190e-01 2.664768993854522705e-01 -1.686491519212722778e-01 -1.283147931098937988e-01 -1.032119393348693848e-01 -6.217366829514503479e-02 -2.971774339675903320e-01 -2.453707903623580933e-02 1.660934835672378540e-01 3.555997014045715332e-01 -1.244332864880561829e-01 -2.432669550180435181e-01 -2.488700896501541138e-01 2.046550661325454712e-01 -1.856013983488082886e-01 1.232330277562141418e-01 1.446464061737060547e-01 -7.565069943666458130e-02 -6.274347752332687378e-02 2.300260215997695923e-01 -6.515088025480508804e-03 -2.743452191352844238e-01 1.767655909061431885e-01 1.087019294500350952e-01 -1.341062188148498535e-01 9.890051186084747314e-02 -1.543875485658645630e-01 -3.068643435835838318e-02 5.287300795316696167e-02
-2.828936278820037842e-01 4.379691183567047119e-02 -1.385256350040435791e-01 7.484900206327438354e-02 1.548227071762084961e-01 -3.545962274074554443e-02 -2.546193264424800873e-02 -1.624254509806632996e-02 -2.852312922477722168e-01 -3.609307110309600830e-01 -1.097464002668857574e-02 2.791645526885986328e-01 1.549250036478042603e-01 -1.792506724596023560e-01 -1.969744265079498291e-01 1.752220839262008667e-01 -1.224985532462596893e-02 -1.877965591847896576e-02 1.768871545791625977e-01 2.573377490043640137e-01 -1.525190770626068115e-01 7.987123914062976837e-03 -3.942681550979614258e-01 2.244433574378490448e-02 3.227300709113478661e-03 2.740040719509124756e-01 1.229600608348846436e-01 3.305137529969215393e-02 2.379588335752487183e-01 -1.611259877681732178e-01 2.230135723948478699e-02 1.146442070603370667e-02
-4.595960378646850586e-01 2.557452321052551270e-01 7.060279697179794312e-02 -1.283891499042510986e-01 -1.315398663282394409e-01 -1.686403900384902954e-01 2.273382842540740967e-01 -1.068339869379997253e-01 2.462494932115077972e-02 1.067974232137203217e-02 -6.835825741291046143e-02 5.381139740347862244e-02 2.381762117147445679e-01 1.322085708379745483e-01 -3.755647838115692139e-01 2.018447667360305786e-01 2.752327024936676025e-01 5.301839206367731094e-03 1.760834828019142151e-02 1.316816806793212891e-01 -3.062628507614135742e-01 -4.336167499423027039e-02 1.477591507136821747e-02 1.080260891467332840e-02 -2.234659940004348755e-01 1.556056886911392212e-01 -1.197496987879276276e-02 -1.367132961750030518e-01 9.245360642671585083e-02 -8.710585534572601318e-02 -2.677748724818229675e-02 -1.717355847358703613e-01
-5.120852589607238770e-02 7.591836154460906982e-02 -1.269562691450119019e-01 -5.034986883401870728e-02 4.727521166205406189e-02 3.632270097732543945e-01 -6.273683905601501465e-02 -4.058770835399627686e-02 8.981933817267417908e-03 -1.522678136825561523e-01 -1.496483236551284790e-01 6.423453986644744873e-02 1.994463503360748291e-01 -1.475384533405303955e-01 -3.442645370960235596e-01 1.587643846869468689e-02 3.452263772487640381e-01 2.429116964340209961e-01 5.098677799105644226e-02 -2.575815021991729736e-01 1.998499482870101929e-01 3.047744035720825195e-01 1.188002675771713257e-01 1.128091961145401001e-01 -4.288128111511468887e-03 -2.478406019508838654e-02 -4.009363427758216858e-02 -2.789643406867980957e-01 -7.607745472341775894e-03 -1.583687961101531982e-01 5.578118935227394104e-02 -2.966348826885223389e-01
-2.038474977016448975e-01 -2.236504852771759033e-01 -3.771552816033363342e-02 -1.247963029891252518e-02 1.289720367640256882e-02 1.551634073257446289e-01 2.324639260768890381e-01 5.110931396484375000e-02 -1.132128387689590454e-01 5.092015117406845093e-02 2.263597249984741211e-01 3.971843719482421875e-01 4.402232766151428223e-01 -5.614105984568595886e-02 -1.187773868441581726e-01 -2.670645415782928467e-01 3.588884323835372925e-02 1.276194006204605103e-01 -4.502890631556510925e-02 -5.131832510232925415e-02 -1.606979072093963623e-01 -1.214391291141510010e-01 -5.401518940925598145e-02 3.158446550369262695e-01 9.777521342039108276e-02 -8.215412497520446777e-02 8.082878589630126953e-02 -6.776335090398788452e-02 6.585866212844848633e-02 -2.967804074287414551e-01 9.635450690984725952e-02 -1.566957682371139526e-01
-3.335467576980590820e-01 3.439121246337890625e-01 -1.941853910684585571e-01 5.373085662722587585e-02 -2.542691528797149658e-01 2.496775053441524506e-02 -1.957200318574905396e-01 2.196735888719558716e-01 -2.445987612009048462e-01 -2.968920171260833740e-01 3.139052540063858032e-02 6.174886226654052734e-02 1.135186105966567993e-01 -3.229599595069885254e-01 -9.982152283191680908e-02 -3.882708400487899780e-02 1.002778485417366028e-01 -1.115625575184822083e-01 -2.050530612468719482e-01 -1.199612915515899658e-01 8.002817630767822266e-02 2.109220474958419800e-01 -2.396803721785545349e-02 -2.391466796398162842e-01 9.550540894269943237e-02 1.624255068600177765e-02 -1.425538361072540283e-01 -1.028948277235031128e-01 2.124918997287750244e-01 -1.003897786140441895e-01 -1.072600334882736206e-01 4.445967450737953186e-02
-1.753720939159393311e-01 -3.496688604354858398e-02 -4.266392290592193604e-01 2.057539112865924835e-02 -1.492328494787216187e-01 -2.807000093162059784e-02 -2.001447044312953949e-02 5.974927544593811035e-02 -2.559795975685119629e-01 -1.750432699918746948e-01 -2.325279861688613892e-01 1.705064624547958374e-01 9.824794530868530273e-02 -5.804643407464027405e-02 -1.048126593232154846e-01 8.449482917785644531e-02 5.638185888528823853e-02 1.076180581003427505e-02 4.384111985564231873e-02 -8.990179002285003662e-02 -4.162403643131256104e-01 2.574721276760101318e-01 -1.786700338125228882e-01 3.054799884557723999e-02 -1.540461629629135132e-01 5.366548895835876465e-03 -8.815173059701919556e-02 -4.435329139232635498e-01 -1.159489452838897705e-01 -6.161940097808837891e-02 -5.551002547144889832e-02 -1.175476238131523132e-01
-4.678266346454620361e-01 6.590563803911209106e-02 -1.270142048597335815e-01 3.801446780562400818e-02 8.155033737421035767e-02 1.220503747463226318e-01 -6.143942940980195999e-03 5.626113712787628174e-02 -2.544200420379638672e-01 -1.800017505884170532e-01 8.415941148996353149e-02 2.381262779235839844e-01 2.364924550056457520e-01 -2.041773051023483276e-01 -7.226928323507308960e-02 -4.407726228237152100e-02 1.469548195600509644e-01 3.925690054893493652e-02 -1.959503889083862305e-01 -6.583089381456375122e-02 1.964722424745559692e-01 9.850604087114334106e-02 -1.754574775695800781e-01 2.862351536750793457e-01 4.280004203319549561e-01 -4.388395696878433228e-02 -8.744178712368011475e-02 2.905106730759143829e-02 1.742654889822006226e-01 7.329221069812774658e-02 1.117598935961723328e-01 6.999976001679897308e-03
-4.692346975207328796e-02 1.310605108737945557e-01 -2.471776604652404785e-01 1.837982833385467529e-01 7.342848926782608032e-02 9.870370477437973022e-02 -2.444529980421066284e-01 2.455349117517471313e-01 -1.413018554449081421e-01 -1.570897698402404785e-01 2.151740342378616333e-02 3.367382287979125977e-01 5.560279637575149536e-02 -8.163510262966156006e-02 -4.945356845855712891e-01 5.608393624424934387e-02 -8.026558905839920044e-02 -1.169577762484550476e-01 1.330590993165969849e-01 1.686493009328842163e-01 -1.601720750331878662e-01 1.384074985980987549e-01 9.109903126955032349e-02 3.353232741355895996e-01 -1.373056024312973022e-01 -3.533483669161796570e-02 4.229284450411796570e-02 1.719215810298919678e-01 6.856049597263336182e-02 -6.235908716917037964e-02 -1.910311132669448853e-01 -7.904048264026641846e-02
-1.495064795017242432e-01 -4.581979289650917053e-02 -9.481640905141830444e-02 8.456066250801086426e-02 -1.369531899690628052e-01 2.571093440055847168e-01 2.349409833550453186e-02 -1.903306990861892700e-01 -1.030465960502624512e-01 -2.613524496555328369e-01 2.815961651504039764e-02 4.173399806022644043e-01 1.278876215219497681e-01 9.348467737436294556e-02 -2.303676605224609375e-01 -3.585481643676757812e-02 1.406760234385728836e-02 1.145122721791267395e-01 5.596929043531417847e-02 -3.986715078353881836e-01 -1.917726099491119385e-01 -1.585247069597244263e-01 -1.753905713558197021e-01 5.339571461081504822e-02 1.131141856312751770e-01 -1.224004551768302917e-01 -1.753347665071487427e-01 -8.057745546102523804e-02 -6.082032341510057449e-03 -2.219381183385848999e-01 -2.903219461441040039e-01 -1.869104057550430298e-01
-1.172256097197532654e-01 -1.393898129463195801e-01 -2.529265582561492920e-01 3.813868463039398193e-01 -1.567079275846481323e-01 9.177474305033683777e-03 1.026096940040588379e-01 7.055842131376266479e-02 9.330732375383377075e-02 -2.393947094678878784e-01 -7.766298949718475342e-02 2.008502334356307983e-01 2.576211690902709961e-01 -6.982409954071044922e-02 -4.479480385780334473e-01 -2.521794289350509644e-02 7.277060300111770630e-02 6.294851750135421753e-02 -9.622002393007278442e-02 -4.279164224863052368e-02 -2.313755005598068237e-01 -5.918864905834197998e-02 -4.608734324574470520e-02 -1.978693343698978424e-02 -3.344889283180236816e-01 2.687497735023498535e-01 2.896503359079360962e-02 -1.322578042745590210e-01 -1.082205097191035748e-03 9.627943485975265503e-02 -1.884961724281311035e-01 -7.199320197105407715e-02
[truncated: 3,276,380 more chars]
