# Supplementary material for: The Language of Innovation
Source: PLoS One. 2020 Apr 30;15(4):e0230107. doi: 10.1371/journal.pone.0230107 (PMC7194493; doi:10.1371/journal.pone.0230107)
Supplement: S26 File — (GZ) [file pone.0230107.s026.tar.gz › 2004-2008/V2Run_29_VS_4500_embeddings2004-2008ED32.txt]

3.073779344558715820e-01 1.345182657241821289e-01 3.149656355381011963e-01 -1.683542728424072266e-01 6.801198422908782959e-02 1.522988379001617432e-01 3.206869661808013916e-01 4.946577176451683044e-02 3.580610454082489014e-02 1.392164081335067749e-01 4.433442279696464539e-02 6.044520810246467590e-02 3.089197725057601929e-02 -2.164639532566070557e-01 -1.987943053245544434e-02 2.139209359884262085e-01 -5.371549353003501892e-02 1.488665044307708740e-01 9.382901340723037720e-02 -6.247255206108093262e-02 1.107400953769683838e-01 -3.312568664550781250e-01 9.771158546209335327e-02 4.338622093200683594e-02 2.830207645893096924e-01 1.658133715391159058e-01 6.205104291439056396e-02 3.974799811840057373e-02 -2.200909554958343506e-01 1.566181778907775879e-01 2.188108563423156738e-01 3.185414671897888184e-01
2.369049191474914551e-01 2.928421795368194580e-01 1.479998230934143066e-01 -3.013250418007373810e-02 -6.060054898262023926e-02 1.875634342432022095e-01 1.305796504020690918e-01 -2.073615342378616333e-01 -2.303599119186401367e-01 2.082891315221786499e-01 -1.568945299368351698e-05 1.038254238665103912e-02 9.826627373695373535e-02 -1.069809794425964355e-01 -1.603043377399444580e-01 2.557327151298522949e-01 -2.366954926401376724e-03 2.406174838542938232e-01 1.121192649006843567e-01 -4.761507511138916016e-01 -2.639772593975067139e-01 9.049779176712036133e-02 1.735215485095977783e-01 -2.222524881362915039e-01 1.780275702476501465e-01 4.143394529819488525e-02 6.381374597549438477e-02 4.958816245198249817e-02 7.585857994854450226e-03 1.499160528182983398e-01 4.577123746275901794e-02 9.223892539739608765e-02
-1.089502405375242233e-02 2.298169732093811035e-01 4.303637519478797913e-02 -3.010425269603729248e-01 1.958453208208084106e-01 3.900168463587760925e-03 1.861914992332458496e-01 2.601283788681030273e-01 1.905022412538528442e-01 2.574894726276397705e-01 4.988798871636390686e-03 3.070133097935467958e-04 1.557167172431945801e-01 -8.884544670581817627e-02 2.976791933178901672e-02 6.758929789066314697e-02 4.030959904193878174e-01 4.328237101435661316e-02 8.245427906513214111e-02 -1.763978451490402222e-01 -9.607851505279541016e-02 -1.798280328512191772e-01 -1.556129776872694492e-03 1.652345955371856689e-01 1.824940443038940430e-01 1.412434577941894531e-01 1.157799735665321350e-01 1.197181567549705505e-01 -1.944440603256225586e-01 -1.509882807731628418e-01 2.266226857900619507e-01 3.310070335865020752e-01
4.283937811851501465e-01 1.845727860927581787e-01 6.549241952598094940e-03 -1.475720852613449097e-01 3.511606529355049133e-02 8.205659687519073486e-02 2.483624666929244995e-01 -3.783026244491338730e-03 3.856034576892852783e-02 5.988907814025878906e-02 -1.089634969830513000e-01 1.277200728654861450e-01 3.793880343437194824e-02 -8.600692264735698700e-03 2.404551953077316284e-01 1.693190336227416992e-01 1.892047077417373657e-01 -7.007097452878952026e-02 3.468241095542907715e-01 -2.337746620178222656e-01 -3.111280202865600586e-01 -1.950706988573074341e-01 -6.361738592386245728e-02 -1.902827471494674683e-01 -1.325202267616987228e-02 2.895882427692413330e-01 2.254263162612915039e-01 1.346130389720201492e-02 -1.542462259531021118e-01 -1.075751483440399170e-01 7.338310033082962036e-02 5.592935904860496521e-02
1.174594387412071228e-01 1.889603137969970703e-01 2.215685322880744934e-02 -2.852249741554260254e-01 -1.235417206771671772e-03 7.230222225189208984e-02 3.933635652065277100e-01 -1.016320288181304932e-01 -6.646515429019927979e-02 1.533602029085159302e-01 3.076678700745105743e-02 1.130587607622146606e-01 1.138471588492393494e-01 -2.771503292024135590e-02 1.509838104248046875e-01 1.567473411560058594e-01 1.211871728301048279e-01 -5.365929752588272095e-02 2.733711302280426025e-01 -7.657160609960556030e-02 -2.139069326221942902e-02 2.479901909828186035e-02 -2.056224495172500610e-01 1.206796541810035706e-01 1.457690447568893433e-01 3.948571085929870605e-01 5.641325190663337708e-02 2.595161199569702148e-01 2.334129810333251953e-02 3.953931033611297607e-01 1.312709301710128784e-01 1.331062912940979004e-01
2.289889007806777954e-02 2.230442315340042114e-01 -3.934883326292037964e-02 2.316190302371978760e-02 5.860776454210281372e-02 5.696424096822738647e-02 3.074505627155303955e-01 1.152918785810470581e-01 -8.253006637096405029e-02 2.959862649440765381e-01 -1.077747642993927002e-01 -1.843990981578826904e-01 -4.561589285731315613e-02 -6.626872718334197998e-02 9.291519224643707275e-02 2.509961724281311035e-01 -2.454794794321060181e-01 9.634664654731750488e-02 3.865482211112976074e-01 -1.566211432218551636e-01 -2.803391814231872559e-01 -7.019457966089248657e-02 -1.112736240029335022e-01 -1.115495637059211731e-01 -2.590360492467880249e-02 3.695456087589263916e-01 -2.360285958275198936e-03 1.360649913549423218e-01 -2.316073179244995117e-01 1.979883760213851929e-01 1.206961423158645630e-01 1.983379712328314781e-03
3.441851437091827393e-01 2.223872691392898560e-01 4.143736660480499268e-01 -1.988235712051391602e-01 8.198743686079978943e-03 -1.844328194856643677e-01 3.233424425125122070e-01 3.713664039969444275e-02 -1.390229612588882446e-01 6.370562314987182617e-02 2.219401672482490540e-02 -1.084394752979278564e-01 6.550750136375427246e-02 -1.394771933555603027e-01 5.747748166322708130e-02 1.887725442647933960e-01 -4.883284494280815125e-02 -1.047941520810127258e-01 3.246004283428192139e-01 2.660687826573848724e-02 -7.571119815111160278e-02 -5.479735136032104492e-02 -2.165096104145050049e-01 -1.649554669857025146e-01 -2.726163342595100403e-02 3.028734624385833740e-01 4.465506225824356079e-02 1.644702255725860596e-01 -1.537171453237533569e-01 9.635674767196178436e-03 5.583663657307624817e-02 1.785763651132583618e-01
4.525919258594512939e-02 2.290970534086227417e-01 2.854432165622711182e-01 -2.253282964229583740e-01 2.121662721037864685e-02 5.531547963619232178e-02 2.904978096485137939e-01 2.583431079983711243e-02 8.961692452430725098e-02 -7.386650145053863525e-02 -3.158496022224426270e-01 1.295630726963281631e-02 -5.575522407889366150e-02 -2.662844024598598480e-02 6.440970301628112793e-02 1.700606793165206909e-01 1.570264399051666260e-01 6.133242323994636536e-02 1.391557604074478149e-01 -4.550136327743530273e-01 -1.277459114789962769e-01 2.999636232852935791e-01 -6.482587009668350220e-02 -1.803098171949386597e-01 2.729287743568420410e-01 7.396507263183593750e-02 1.799459308385848999e-01 -2.127577783539891243e-03 -1.799921095371246338e-01 9.165424853563308716e-02 1.267201751470565796e-01 -8.551202714443206787e-02
-5.504815652966499329e-02 2.680307626724243164e-01 9.471299499273300171e-02 -1.077999696135520935e-01 -9.520201385021209717e-02 3.553850576281547546e-02 2.786483466625213623e-01 1.052010729908943176e-01 -1.733162999153137207e-01 9.702161699533462524e-02 -1.490406841039657593e-01 1.139136478304862976e-01 2.654027938842773438e-01 1.667515486478805542e-01 1.827526241540908813e-01 1.395500600337982178e-01 -4.197802767157554626e-02 -9.707098454236984253e-02 4.458014369010925293e-01 3.484220802783966064e-02 -1.717009097337722778e-01 1.735670268535614014e-01 -1.038269996643066406e-01 -1.187809184193611145e-01 8.148252964019775391e-02 3.595411479473114014e-01 2.765202522277832031e-01 9.244807995855808258e-03 -1.910323947668075562e-01 -5.826747044920921326e-02 1.158314105123281479e-02 1.778382211923599243e-01
2.107159793376922607e-01 2.939521968364715576e-01 1.292129606008529663e-01 -3.562693297863006592e-02 7.837210595607757568e-02 2.462027594447135925e-02 1.925909817218780518e-01 9.020283073186874390e-02 -1.913929581642150879e-01 2.737448178231716156e-02 -2.016200870275497437e-01 -1.725144386291503906e-01 -1.837153360247612000e-02 3.151745498180389404e-01 -1.971991509199142456e-01 3.077983260154724121e-01 1.043974310159683228e-01 8.431475609540939331e-02 2.496822923421859741e-01 4.303571768105030060e-03 -2.233270108699798584e-01 2.428032830357551575e-02 6.861661374568939209e-02 -2.016160339117050171e-01 2.953590452671051025e-01 2.035418301820755005e-01 1.673992872238159180e-01 6.533537060022354126e-02 -3.689048811793327332e-02 2.333528362214565277e-03 3.375633060932159424e-01 7.546553760766983032e-02
6.918408721685409546e-02 3.556790947914123535e-01 1.004656553268432617e-01 -1.533158961683511734e-02 -5.208459123969078064e-02 2.515434920787811279e-01 3.591730892658233643e-01 -1.057535409927368164e-01 -1.498246788978576660e-01 3.264178037643432617e-01 -1.490499526262283325e-01 -3.868771344423294067e-02 2.165372818708419800e-01 -9.573984891176223755e-02 1.916922926902770996e-01 -1.942864991724491119e-02 1.779163926839828491e-01 -3.529932722449302673e-02 1.285256594419479370e-01 -5.652132257819175720e-02 1.648824512958526611e-01 -3.255645632743835449e-01 2.122486382722854614e-01 2.471200674772262573e-01 8.962781727313995361e-02 2.670224606990814209e-01 3.712886199355125427e-02 6.570670008659362793e-02 3.731749579310417175e-02 -3.011953830718994141e-02 1.453444808721542358e-01 7.713568955659866333e-02
1.606150120496749878e-01 2.334364950656890869e-01 1.752802431583404541e-01 -6.031925976276397705e-02 -2.367720939218997955e-02 -9.169706143438816071e-03 3.220988512039184570e-01 1.426606327295303345e-01 -4.971687868237495422e-02 2.274855375289916992e-01 1.092275157570838928e-01 -1.680118888616561890e-01 1.525846123695373535e-02 -1.405562609434127808e-01 2.316380739212036133e-01 1.211886405944824219e-01 -1.179234310984611511e-01 2.074146121740341187e-01 4.611384272575378418e-01 -1.200096085667610168e-01 -1.680977493524551392e-01 2.162951827049255371e-01 -1.780167371034622192e-01 1.706097871065139771e-01 9.894340485334396362e-02 2.963733077049255371e-01 1.047609671950340271e-01 8.354063332080841064e-02 -1.793553382158279419e-01 -2.218366786837577820e-02 1.331852842122316360e-02 -9.827486425638198853e-02
8.724739402532577515e-02 2.385594844818115234e-01 -1.354738026857376099e-01 -1.938501447439193726e-01 1.157750189304351807e-01 3.288885578513145447e-02 2.332480847835540771e-01 1.122476309537887573e-01 -2.942389622330665588e-02 1.623464077711105347e-01 -2.295706719160079956e-01 -7.827071845531463623e-02 -2.334473282098770142e-01 6.012912839651107788e-02 1.922798454761505127e-01 3.502708673477172852e-01 1.182881519198417664e-01 7.372646033763885498e-02 4.674474895000457764e-01 -2.166824042797088623e-01 -9.565918147563934326e-02 2.111912965774536133e-01 -2.608519792556762695e-01 -6.053064018487930298e-02 1.696501374244689941e-01 1.590214967727661133e-01 7.554807700216770172e-03 7.853147387504577637e-02 -1.386097520589828491e-01 -6.371418386697769165e-02 -2.416430506855249405e-03 1.770077273249626160e-02
3.697874546051025391e-01 3.046664297580718994e-01 1.826784908771514893e-01 -1.907591670751571655e-01 1.701799631118774414e-01 -1.232885643839836121e-01 2.860797941684722900e-01 1.000584438443183899e-01 -9.575128555297851562e-02 1.385207772254943848e-01 -1.149336174130439758e-01 -3.972028195858001709e-02 3.532785177230834961e-02 9.076538681983947754e-02 2.019566744565963745e-01 1.662607043981552124e-01 -1.430941466242074966e-02 6.058685109019279480e-02 3.188177347183227539e-01 -6.932213902473449707e-02 -7.655217498540878296e-02 -5.417975410819053650e-02 -9.975796937942504883e-02 1.648119240999221802e-01 -4.187408089637756348e-02 3.456591069698333740e-01 1.472301185131072998e-01 2.029756158590316772e-01 -1.792812645435333252e-01 2.598648965358734131e-01 4.280430451035499573e-02 -4.185565188527107239e-02
-2.550776302814483643e-01 3.695725798606872559e-01 -6.044179573655128479e-02 -2.708002328872680664e-01 1.430218517780303955e-01 -3.670772165060043335e-02 1.540085971355438232e-01 -1.053733844310045242e-02 1.413163542747497559e-01 3.481687307357788086e-01 -2.167584598064422607e-01 -4.028058797121047974e-02 1.807237416505813599e-01 -8.849402517080307007e-02 2.123258113861083984e-01 4.017687588930130005e-02 1.028964444994926453e-01 3.048546612262725830e-01 1.172793507575988770e-01 -6.409563869237899780e-02 -1.136718597263097763e-02 -1.675068438053131104e-01 1.469817571341991425e-02 2.181494832038879395e-01 2.669059038162231445e-01 1.052898243069648743e-01 1.322370022535324097e-01 -1.462697684764862061e-01 -5.889010056853294373e-02 -8.127245306968688965e-02 2.032257989048957825e-02 2.639580368995666504e-01
1.776308268308639526e-01 2.800748646259307861e-01 9.664812684059143066e-02 1.123564541339874268e-01 4.833489656448364258e-02 -1.174298152327537537e-01 7.899597287178039551e-02 -1.127179935574531555e-01 1.329671889543533325e-01 1.198543608188629150e-01 -1.387725118547677994e-02 1.008613333106040955e-01 1.425222605466842651e-01 3.611210361123085022e-02 1.337681412696838379e-01 4.490633308887481689e-01 2.398077845573425293e-01 -4.303282592445611954e-03 7.367373257875442505e-02 -2.451927512884140015e-01 -7.288190070539712906e-03 2.774440124630928040e-02 -5.549057852476835251e-03 -2.966533601284027100e-01 4.130274057388305664e-01 1.371664106845855713e-01 -1.134902089834213257e-01 1.580954492092132568e-01 -1.600034981966018677e-01 1.818360388278961182e-01 1.778894215822219849e-01 1.409551203250885010e-01
1.809346079826354980e-01 3.353484570980072021e-01 1.863308548927307129e-01 -2.559253573417663574e-01 1.473639607429504395e-01 2.318025827407836914e-01 3.557709511369466782e-03 -5.514552351087331772e-03 2.716836519539356232e-02 5.097499489784240723e-02 -1.350486576557159424e-01 -1.408933401107788086e-01 1.235930621623992920e-01 -1.864350736141204834e-01 1.959350705146789551e-01 1.220594197511672974e-01 2.553901672363281250e-01 -1.296983957290649414e-01 3.989615142345428467e-01 -3.355070576071739197e-02 -2.125373631715774536e-01 4.403853788971900940e-02 4.442730918526649475e-03 -1.876615136861801147e-01 1.991201750934123993e-02 1.666216701269149780e-01 4.908029362559318542e-02 2.375877350568771362e-01 -2.973403036594390869e-01 1.656587421894073486e-01 -8.226406574249267578e-02 4.499956499785184860e-03
3.853918313980102539e-01 1.762038171291351318e-01 1.953075528144836426e-01 5.448557808995246887e-02 1.034167408943176270e-01 -4.034510627388954163e-02 3.504904806613922119e-01 -5.572699010372161865e-02 -4.979001358151435852e-02 4.104892536997795105e-02 -1.691930741071701050e-01 1.314680874347686768e-01 1.825086921453475952e-01 1.111029759049415588e-01 -1.450994610786437988e-01 2.916282713413238525e-01 -2.378242835402488708e-02 -8.047067676670849323e-04 1.417676508426666260e-01 -1.538612246513366699e-01 -6.180422380566596985e-02 -2.516454458236694336e-01 -7.770773023366928101e-02 -1.748930215835571289e-01 3.414730429649353027e-01 1.689823418855667114e-01 6.524290144443511963e-02 2.165343463420867920e-01 2.726413868367671967e-02 -9.055348485708236694e-02 2.834927439689636230e-01 7.408576458692550659e-02
-8.399236947298049927e-02 3.717712163925170898e-01 -2.866737544536590576e-02 -4.245189428329467773e-01 -7.312080264091491699e-02 -2.335622757673263550e-01 1.567813456058502197e-01 1.492767632007598877e-01 -3.694451600313186646e-02 1.772225499153137207e-01 -2.240462154150009155e-01 -5.354144051671028137e-02 8.133995532989501953e-02 -2.041788548231124878e-01 -2.754931747913360596e-01 -1.828161813318729401e-02 6.079163774847984314e-02 8.393312990665435791e-02 1.338366270065307617e-01 -6.381332129240036011e-02 -8.712997287511825562e-02 -1.305310726165771484e-01 -9.711628407239913940e-02 3.113882839679718018e-01 1.958375424146652222e-01 9.989922493696212769e-02 1.896269023418426514e-01 1.541934907436370850e-01 -1.572534590959548950e-01 -1.678373217582702637e-01 -2.855988964438438416e-02 1.761546283960342407e-01
5.985292419791221619e-02 2.290977388620376587e-01 1.817724085412919521e-03 4.580901190638542175e-02 -1.182421110570430756e-02 -3.553165122866630554e-02 3.380755782127380371e-01 1.602510511875152588e-01 -1.162738278508186340e-01 2.714269161224365234e-01 -6.321414560079574585e-02 -1.029388830065727234e-01 4.871257767081260681e-02 -4.692410118877887726e-03 3.046966791152954102e-01 1.182664856314659119e-01 -5.666137486696243286e-02 -4.583413153886795044e-02 3.742756247520446777e-01 -5.326098203659057617e-02 8.167813718318939209e-02 3.047233819961547852e-02 -2.866300344467163086e-01 -1.012292131781578064e-01 2.911275625228881836e-01 2.779905200004577637e-01 5.099521018564701080e-03 2.455382645130157471e-01 -3.063105344772338867e-01 -1.025054082274436951e-01 1.204964965581893921e-01 3.093540901318192482e-03
7.813493907451629639e-02 1.671561151742935181e-01 6.952247582376003265e-03 -9.559168666601181030e-02 6.875245273113250732e-02 6.250873208045959473e-02 3.750681281089782715e-01 1.381523609161376953e-01 -1.446147412061691284e-01 3.050613999366760254e-01 -2.602583765983581543e-01 -5.560624599456787109e-02 1.975772082805633545e-01 -4.284506663680076599e-02 -8.036473393440246582e-02 1.109083965420722961e-01 -8.066739886999130249e-02 2.677110582590103149e-02 1.234653517603874207e-01 -1.431640982627868652e-01 1.296278834342956543e-01 -2.065920680761337280e-01 2.045283913612365723e-01 7.294733822345733643e-02 1.358370631933212280e-01 1.803157180547714233e-01 1.096706539392471313e-01 2.144933640956878662e-01 -1.010316796600818634e-02 -2.016147673130035400e-01 -8.927753195166587830e-03 4.944756031036376953e-01
1.871373951435089111e-01 2.585253715515136719e-01 -1.055167838931083679e-01 -2.062215656042098999e-01 -1.071231532841920853e-02 -1.681109964847564697e-01 1.870848983526229858e-01 9.495056420564651489e-02 1.888358034193515778e-02 3.078034222126007080e-01 1.921873986721038818e-01 -5.554994568228721619e-02 -5.088732764124870300e-02 7.726282626390457153e-02 1.703153401613235474e-01 1.990849077701568604e-01 -5.980167537927627563e-02 -5.503755435347557068e-02 1.794373095035552979e-01 -2.192655354738235474e-01 -2.109808921813964844e-01 6.932850182056427002e-02 -1.754662692546844482e-01 -3.452951610088348389e-01 1.455587893724441528e-01 2.386170327663421631e-01 2.415942549705505371e-01 -1.472175214439630508e-02 -3.258522152900695801e-01 1.016895771026611328e-01 -1.381968557834625244e-01 3.495996817946434021e-02
1.125935092568397522e-01 2.515104115009307861e-01 2.079123407602310181e-01 -2.371260672807693481e-01 4.384422674775123596e-02 -8.315619826316833496e-02 3.925316333770751953e-01 -3.922171518206596375e-02 5.626969411969184875e-02 -1.271098479628562927e-02 -4.109641537070274353e-02 -9.513544291257858276e-02 -1.045073270797729492e-01 2.600059658288955688e-02 2.210476696491241455e-01 2.563436627388000488e-01 -9.726460278034210205e-02 1.278243213891983032e-01 3.897733390331268311e-01 -1.368794143199920654e-01 -1.714129894971847534e-01 6.830508261919021606e-02 -1.079467013478279114e-01 2.147228643298149109e-02 1.324936002492904663e-01 4.702080786228179932e-01 -2.825383655726909637e-02 1.651412993669509888e-01 -8.891498297452926636e-02 1.503898389637470245e-02 -3.862081468105316162e-02 -3.080081380903720856e-02
3.197194263339042664e-02 2.417484372854232788e-01 2.175417542457580566e-01 -1.491256952285766602e-01 -1.352631151676177979e-01 8.535012602806091309e-02 4.031668901443481445e-01 -3.514482080936431885e-02 -6.634537875652313232e-02 4.628546535968780518e-01 -1.725093275308609009e-01 4.748581349849700928e-02 9.029871225357055664e-02 -1.558198407292366028e-02 6.352594494819641113e-02 2.646422013640403748e-02 -1.014361623674631119e-02 8.521796762943267822e-02 -1.732489652931690216e-02 -1.985258162021636963e-01 -1.100983396172523499e-01 -4.596227705478668213e-01 5.794065073132514954e-02 1.680485717952251434e-02 1.001464575529098511e-01 2.512772977352142334e-01 5.549254827201366425e-03 1.113550066947937012e-01 1.242782268673181534e-02 -1.394565701484680176e-01 -6.660319864749908447e-02 1.846597194671630859e-01
7.599626481533050537e-02 3.500791192054748535e-01 1.888170391321182251e-01 -4.126957952976226807e-01 -1.392215490341186523e-01 -8.766704797744750977e-02 2.113469839096069336e-01 7.851488143205642700e-02 -2.329674661159515381e-01 3.444169759750366211e-01 1.185906901955604553e-01 8.521033078432083130e-02 -5.656867101788520813e-02 -5.824479740113019943e-03 2.172390557825565338e-02 1.340862363576889038e-01 -1.877508908510208130e-01 2.396945208311080933e-01 3.866687417030334473e-01 -4.803596809506416321e-02 -2.685851650312542915e-03 -1.865343004465103149e-02 6.408821046352386475e-02 -3.121162019670009613e-02 -9.050862491130828857e-02 2.085301429033279419e-01 8.689122647047042847e-02 8.753640577197074890e-03 -1.019584909081459045e-01 2.136650085449218750e-01 4.970652610063552856e-02 -6.410732120275497437e-02
1.660193055868148804e-01 3.855565786361694336e-01 2.490922212600708008e-01 -1.460890918970108032e-01 -1.360441893339157104e-01 6.664495170116424561e-02 2.552143931388854980e-01 -6.884711235761642456e-02 -5.342406779527664185e-02 1.954952627420425415e-01 -6.812768429517745972e-02 -2.177068591117858887e-02 8.338330686092376709e-02 -5.215251073241233826e-02 2.104069739580154419e-01 2.199504673480987549e-01 -4.943449422717094421e-02 1.082962304353713989e-01 1.957314908504486084e-01 -2.107376605272293091e-01 -1.107133179903030396e-01 1.590368449687957764e-01 -1.252920925617218018e-01 -3.604670614004135132e-02 -6.617336720228195190e-02 4.353791177272796631e-01 -3.265452757477760315e-02 2.749767303466796875e-01 -1.261048018932342529e-01 1.901450008153915405e-01 3.067458048462867737e-02 1.549500375986099243e-01
2.167369574308395386e-01 3.491020798683166504e-01 1.771820783615112305e-01 -2.185772359371185303e-01 3.362374380230903625e-03 -1.685044169425964355e-01 2.035193704068660736e-02 3.066726028919219971e-02 3.356712162494659424e-01 3.650437295436859131e-01 -1.867916584014892578e-01 -8.051752299070358276e-02 1.755078434944152832e-01 -1.898687630891799927e-01 -3.719663619995117188e-02 -3.535600379109382629e-02 -3.240425884723663330e-02 1.128610819578170776e-01 3.226400017738342285e-01 7.918532937765121460e-03 1.697866320610046387e-01 8.818165399134159088e-03 1.065604388713836670e-01 1.074884831905364990e-01 6.027748063206672668e-02 5.101686343550682068e-02 3.071441948413848877e-01 5.853489786386489868e-02 6.054939702153205872e-02 -2.237150967121124268e-01 3.028464317321777344e-02 1.924516707658767700e-01
3.263045549392700195e-01 1.675108671188354492e-01 3.326650243252515793e-03 -2.167191803455352783e-01 4.702701792120933533e-02 -1.956552267074584961e-02 1.743248254060745239e-01 -6.918116658926010132e-02 2.842470631003379822e-02 1.646030545234680176e-01 1.707742065191268921e-01 9.104409068822860718e-02 -3.539970889687538147e-02 1.099002361297607422e-01 -1.052426025271415710e-01 2.646928131580352783e-01 1.261982917785644531e-01 7.230596989393234253e-02 2.699934840202331543e-01 -1.051899567246437073e-01 -2.655875980854034424e-01 9.429117292165756226e-02 -1.623454093933105469e-01 -2.528207898139953613e-01 6.808766722679138184e-02 4.855334758758544922e-01 -6.828615814447402954e-02 2.085756659507751465e-01 -1.109870895743370056e-01 -8.626696467399597168e-02 -1.896346360445022583e-01 4.252975061535835266e-02
3.873967826366424561e-01 2.262624204158782959e-01 1.317335218191146851e-01 -3.511756658554077148e-01 -1.572703868150711060e-01 2.136545926332473755e-01 3.198640048503875732e-01 -4.283070564270019531e-02 -6.772004067897796631e-02 -5.098239332437515259e-02 -5.919834226369857788e-02 -1.577075123786926270e-01 7.915848493576049805e-02 4.134591296315193176e-02 -6.504808366298675537e-02 -8.979672938585281372e-02 1.577904075384140015e-02 1.116195842623710632e-01 1.440616697072982788e-01 -1.646651327610015869e-01 1.753472723066806793e-02 9.447612613439559937e-02 -1.592489033937454224e-01 -2.045088261365890503e-01 2.136573642492294312e-01 2.806899845600128174e-01 3.999680280685424805e-02 1.650139689445495605e-01 -1.174282655119895935e-01 -1.422007083892822266e-01 2.944584190845489502e-01 1.292836666107177734e-01
-1.432265192270278931e-01 3.143900632858276367e-01 5.978220701217651367e-02 -1.430279463529586792e-01 4.884612932801246643e-02 9.228531271219253540e-02 3.786303699016571045e-01 1.133878901600837708e-01 7.986919581890106201e-02 3.474154174327850342e-01 -4.100726172327995300e-02 -1.616863757371902466e-01 2.369216531515121460e-01 -2.044686079025268555e-01 5.734517239034175873e-03 1.064444929361343384e-01 1.490522474050521851e-01 1.753571033477783203e-01 -1.477044541388750076e-03 1.090861670672893524e-02 1.463455557823181152e-01 -1.465908586978912354e-01 -9.167594462633132935e-02 7.234426680952310562e-03 2.401196509599685669e-01 6.685816496610641479e-02 2.290102094411849976e-02 3.044150769710540771e-01 -8.624739944934844971e-02 -1.616093665361404419e-01 9.447142481803894043e-02 3.507685065269470215e-01
-2.885844185948371887e-02 2.860603630542755127e-01 9.887257218360900879e-02 -1.884223967790603638e-01 9.963867068290710449e-02 3.515524044632911682e-02 4.535796046257019043e-01 1.503704488277435303e-01 1.361792236566543579e-01 3.716599047183990479e-01 5.456055514514446259e-03 1.960269547998905182e-02 2.183711230754852295e-01 4.453241825103759766e-03 -7.792968302965164185e-02 1.329180896282196045e-01 1.191432327032089233e-01 3.052125871181488037e-01 -5.085453856736421585e-03 -1.996969878673553467e-01 -7.061892002820968628e-02 -8.800508081912994385e-02 4.714476317167282104e-02 2.131399661302566528e-01 1.882422417402267456e-01 4.541810974478721619e-02 7.517054677009582520e-02 5.586067959666252136e-02 -1.513606160879135132e-01 -2.381728589534759521e-01 2.191594839096069336e-01 1.497947126626968384e-01
-4.761989414691925049e-02 3.322963714599609375e-01 9.403650462627410889e-02 -1.600105017423629761e-01 1.655300706624984741e-01 -1.855621486902236938e-02 3.155291080474853516e-01 1.046147868037223816e-01 1.493064314126968384e-01 2.310484051704406738e-01 -1.069455742835998535e-01 7.565520703792572021e-02 2.930187880992889404e-01 -1.086392477154731750e-01 1.009769458323717117e-02 6.563553586602210999e-03 1.921858638525009155e-01 3.056094050407409668e-01 2.077052369713783264e-02 -2.108801901340484619e-01 -9.441716223955154419e-02 -2.449635267257690430e-01 2.743650041520595551e-02 9.952125698328018188e-02 8.902215212583541870e-02 1.606339067220687866e-01 1.399693042039871216e-01 2.451744228601455688e-01 -1.827047020196914673e-01 -2.293165475130081177e-01 1.665510237216949463e-01 2.049964517354965210e-01
2.203581929206848145e-01 1.356773823499679565e-01 1.820059865713119507e-01 -8.109601587057113647e-02 -4.341685771942138672e-02 2.620202600955963135e-01 1.832382827997207642e-01 -1.630890369415283203e-01 -7.808002084493637085e-02 2.692069159820675850e-03 -3.501338064670562744e-01 4.488091543316841125e-02 9.814558923244476318e-02 -1.093277186155319214e-01 1.787060871720314026e-02 -1.820943504571914673e-01 1.096826419234275818e-01 8.308804593980312347e-03 1.960394382476806641e-01 -2.184051275253295898e-01 -7.704484462738037109e-02 1.445283647626638412e-02 -1.066913306713104248e-01 -3.841060698032379150e-01 1.900051683187484741e-01 1.255591809749603271e-01 1.791605055332183838e-01 7.132979482412338257e-02 -1.629896163940429688e-01 7.984258234500885010e-02 2.162301540374755859e-01 3.805212378501892090e-01
2.628659904003143311e-01 2.454961985349655151e-01 3.279329240322113037e-01 -1.125730425119400024e-01 2.713375911116600037e-02 8.380888961255550385e-03 3.128092885017395020e-01 1.540041714906692505e-01 -9.016818553209304810e-02 1.239459961652755737e-01 -7.123094052076339722e-03 1.989192813634872437e-01 -4.170817788690328598e-03 7.188696414232254028e-02 1.141075268387794495e-01 3.272846937179565430e-01 -1.615456119179725647e-02 1.369007378816604614e-01 2.549228966236114502e-01 9.453306347131729126e-02 -2.988480627536773682e-01 1.394429951906204224e-01 -7.669003307819366455e-02 1.048588193953037262e-02 1.594402641057968140e-01 2.512325346469879150e-01 -1.296748220920562744e-01 2.528532445430755615e-01 -1.941720545291900635e-01 9.563655406236648560e-02 1.141682192683219910e-01 5.262848362326622009e-02
5.865033715963363647e-02 4.280028641223907471e-01 2.073825746774673462e-01 -9.519564360380172729e-02 1.902152597904205322e-01 8.866250514984130859e-02 2.374974638223648071e-02 8.882571011781692505e-03 -3.199771046638488770e-01 1.234006956219673157e-01 7.938537746667861938e-03 -1.695115119218826294e-01 -1.323981285095214844e-01 -3.082328438758850098e-01 6.949625909328460693e-02 1.242423653602600098e-01 5.644364748150110245e-03 6.859413697384297848e-04 -9.920835494995117188e-02 -1.634571701288223267e-01 -2.923666834831237793e-01 2.151527255773544312e-01 9.928776323795318604e-02 -2.567199468612670898e-01 3.729330375790596008e-02 2.498835921287536621e-01 1.514729559421539307e-01 2.738848328590393066e-02 -2.263285666704177856e-01 -3.626750782132148743e-02 -2.011980414390563965e-01 1.128397136926651001e-01
4.948412254452705383e-02 3.705530464649200439e-01 3.606701195240020752e-01 -3.191935271024703979e-02 -3.546513617038726807e-02 4.352224618196487427e-02 2.030560672283172607e-01 1.298967599868774414e-01 -1.206717416644096375e-01 2.828049659729003906e-01 3.085602633655071259e-02 -1.620618402957916260e-01 3.047235608100891113e-01 4.835242778062820435e-02 4.706662148237228394e-02 2.243217453360557556e-02 1.929295212030410767e-01 -1.029955819249153137e-01 1.207180321216583252e-01 2.260931953787803650e-02 6.313823163509368896e-02 -1.659586727619171143e-01 9.267363697290420532e-02 -2.156530618667602539e-01 2.081920057535171509e-01 3.043313920497894287e-01 2.993031442165374756e-01 -5.144065618515014648e-02 1.586953252553939819e-01 1.178510412573814392e-01 2.993192709982395172e-02 1.746924072504043579e-01
-6.395553052425384521e-02 5.337186157703399658e-02 1.484941840171813965e-01 -3.989371359348297119e-01 1.707962155342102051e-02 -4.044590890407562256e-02 3.262702524662017822e-01 1.697636991739273071e-01 -1.851649284362792969e-01 1.618119776248931885e-01 -5.310063064098358154e-02 -9.603723883628845215e-02 2.772268056869506836e-01 -1.357277203351259232e-02 2.686760723590850830e-01 2.227882742881774902e-01 2.563315629959106445e-01 1.367132812738418579e-01 8.598516881465911865e-02 -1.294253319501876831e-01 -4.209479317069053650e-02 -1.287336796522140503e-01 1.036212518811225891e-01 -9.908315539360046387e-02 6.219574064016342163e-02 3.807759881019592285e-01 -1.461590975522994995e-01 -1.639733165502548218e-01 -7.443711161613464355e-02 1.740342192351818085e-02 -1.294848322868347168e-01 1.900779753923416138e-01
-1.020740792155265808e-01 2.998498082160949707e-01 5.632905662059783936e-02 -3.990913629531860352e-01 -7.386084645986557007e-02 1.504431515932083130e-01 -1.862748339772224426e-02 4.372484982013702393e-02 1.404563188552856445e-01 4.682049751281738281e-01 -1.735581159591674805e-01 2.254822403192520142e-01 6.042462959885597229e-02 -2.566581964492797852e-01 -9.875947982072830200e-02 -2.879106812179088593e-02 1.010665223002433777e-01 3.175700604915618896e-01 8.477850258350372314e-02 -1.876747161149978638e-01 -1.726334840059280396e-01 -7.188526540994644165e-02 -1.412281300872564316e-02 8.633394539356231689e-02 1.678111106157302856e-01 1.829625107347965240e-02 3.605222702026367188e-02 1.396212279796600342e-01 -1.331546604633331299e-01 -3.641657903790473938e-02 1.994769424200057983e-01 5.125847086310386658e-02
-4.090268164873123169e-02 2.598669230937957764e-01 2.691552340984344482e-01 -2.174815833568572998e-01 3.105088602751493454e-03 4.984366893768310547e-02 2.891035377979278564e-01 -1.104876678436994553e-02 -8.738899230957031250e-02 1.989780664443969727e-01 7.026450335979461670e-02 -6.241544708609580994e-02 1.267292052507400513e-01 1.384193003177642822e-01 6.210411712527275085e-02 1.446341127157211304e-01 -1.636693440377712250e-02 2.437089532613754272e-01 4.754394888877868652e-01 1.269180476665496826e-01 6.454643607139587402e-02 -7.304322719573974609e-02 2.324685640633106232e-02 8.055320009589195251e-03 -8.193063735961914062e-02 2.768391370773315430e-01 1.831719577312469482e-01 3.659504354000091553e-01 -1.624978184700012207e-01 1.025998964905738831e-01 7.537278532981872559e-02 -5.866166576743125916e-02
9.949163347482681274e-02 2.520273923873901367e-01 2.462506592273712158e-01 -3.371897637844085693e-01 1.797252520918846130e-02 2.065531313419342041e-01 3.590719401836395264e-01 7.620285451412200928e-02 -1.359620094299316406e-01 2.685895264148712158e-01 -1.346682906150817871e-01 9.762259433045983315e-04 -6.235224008560180664e-02 5.683686211705207825e-02 2.020231932401657104e-01 2.282231003046035767e-01 2.694249451160430908e-01 -2.521679550409317017e-02 3.525777757167816162e-01 8.072105236351490021e-03 -1.121520623564720154e-01 4.954096674919128418e-02 -3.826625272631645203e-02 7.743622642010450363e-03 1.504684053361415863e-02 2.288038283586502075e-01 2.757959663867950439e-01 -3.883174061775207520e-02 3.087745793163776398e-02 2.956902049481868744e-02 1.390554457902908325e-01 1.639635674655437469e-02
3.065016269683837891e-01 3.268263936042785645e-01 3.167514204978942871e-01 -2.862049639225006104e-01 2.847412228584289551e-01 2.004011422395706177e-01 5.341124907135963440e-02 -4.919429123401641846e-02 -2.105576395988464355e-01 3.629889711737632751e-02 5.691624805331230164e-02 2.134813219308853149e-01 -6.135257706046104431e-02 -3.066507577896118164e-01 2.091605812311172485e-01 1.009259000420570374e-01 1.227618381381034851e-01 7.733082398772239685e-03 1.970061846077442169e-02 -6.472291797399520874e-02 -2.997989952564239502e-02 2.177076647058129311e-03 -3.252727910876274109e-02 -1.868611085228621960e-03 3.415041267871856689e-01 2.441624104976654053e-01 6.755150854587554932e-02 2.280481345951557159e-02 7.283208519220352173e-02 -1.015711054205894470e-01 1.056837961077690125e-01 -1.204170733690261841e-01
1.281367987394332886e-01 3.468796312808990479e-01 1.893011033535003662e-01 -6.293265521526336670e-02 1.491119116544723511e-01 -8.336281776428222656e-02 2.139897495508193970e-01 1.909693144261837006e-02 -1.039104163646697998e-01 9.409029781818389893e-02 7.754357997328042984e-03 -9.778568148612976074e-02 -5.961195006966590881e-02 5.132783576846122742e-02 3.608764111995697021e-01 8.091786503791809082e-02 9.368859231472015381e-03 1.829998046159744263e-01 4.473809301853179932e-01 -1.381635479629039764e-02 -1.314017921686172485e-01 2.545374818146228790e-02 8.989358320832252502e-03 -8.895788341760635376e-03 9.264311194419860840e-02 2.777846157550811768e-01 4.413553047925233841e-03 3.244789540767669678e-01 -7.016901671886444092e-02 1.526660472154617310e-01 9.321940690279006958e-02 3.097013235092163086e-01
-8.340365439653396606e-02 3.327583670616149902e-01 1.255678385496139526e-01 -1.905799657106399536e-01 1.106520742177963257e-01 -1.245855018496513367e-01 3.968116939067840576e-01 1.807985305786132812e-01 1.360890865325927734e-01 2.357871085405349731e-01 -8.428662084043025970e-03 -3.515959903597831726e-02 1.804041266441345215e-01 2.131560817360877991e-03 1.256142742931842804e-02 8.754801750183105469e-02 1.057468354701995850e-01 3.573119342327117920e-01 5.019585788249969482e-02 -1.386481672525405884e-01 -1.071065142750740051e-01 6.317312363535165787e-03 6.372072547674179077e-02 2.266969233751296997e-01 1.286678910255432129e-01 1.748929470777511597e-01 8.692363649606704712e-02 1.445692777633666992e-01 -1.025103703141212463e-01 -2.457245588302612305e-01 2.313488423824310303e-01 2.625791728496551514e-01
-4.952375590801239014e-02 1.483677327632904053e-01 2.988588809967041016e-01 -1.367862969636917114e-01 -6.326141953468322754e-02 5.615381151437759399e-02 5.970282554626464844e-01 9.169575572013854980e-02 -7.102172821760177612e-02 2.191256284713745117e-01 5.917740985751152039e-02 -4.997747763991355896e-02 -2.946904301643371582e-02 9.926415234804153442e-02 1.336698085069656372e-01 2.881730794906616211e-01 3.999137133359909058e-02 1.040515825152397156e-01 5.834276601672172546e-02 -9.038834832608699799e-03 1.381801664829254150e-01 7.472856435924768448e-03 3.442466259002685547e-02 -9.970839601010084152e-04 -6.836463231593370438e-03 2.655176818370819092e-01 6.897057592868804932e-02 1.863760799169540405e-01 6.907625123858451843e-03 3.524903059005737305e-01 1.462658047676086426e-01 1.811928302049636841e-01
5.123335123062133789e-02 4.077265560626983643e-01 1.338534355163574219e-01 -1.273980140686035156e-01 3.941598162055015564e-02 -8.486182987689971924e-02 2.818376421928405762e-01 1.271528899669647217e-01 2.103199958801269531e-01 3.023219406604766846e-01 -1.134532466530799866e-01 3.639583941549062729e-03 2.744783759117126465e-01 -6.632485985755920410e-02 8.265895769000053406e-03 8.931914716958999634e-02 2.396950721740722656e-01 2.803688943386077881e-01 -3.525753505527973175e-03 -1.946901530027389526e-01 4.408026859164237976e-02 -9.430267848074436188e-03 3.419140726327896118e-02 2.864827811717987061e-01 9.174344688653945923e-02 1.645506471395492554e-01 7.605951279401779175e-02 1.528128087520599365e-01 -1.958503425121307373e-01 -1.416838914155960083e-01 9.113552421331405640e-02 2.563432455062866211e-01
1.786577142775058746e-02 1.409335155040025711e-02 3.476586639881134033e-01 -3.221175074577331543e-01 -9.465100243687629700e-03 -3.261656314134597778e-02 1.437356472015380859e-01 7.306052744388580322e-02 -2.979231253266334534e-02 2.318236231803894043e-01 1.984946243464946747e-02 -2.316776104271411896e-02 1.454460918903350830e-01 -8.235028013586997986e-03 2.986637949943542480e-01 3.112397789955139160e-01 -5.709973350167274475e-02 3.954784274101257324e-01 2.697533667087554932e-01 -1.116293296217918396e-01 -1.629407256841659546e-01 -1.591409593820571899e-01 -1.115862503647804260e-01 -1.378608774393796921e-02 -6.249289587140083313e-02 2.234753966331481934e-01 9.232593327760696411e-02 2.227413803339004517e-01 -1.265092641115188599e-01 1.588535606861114502e-01 1.474438160657882690e-01 -2.190496027469635010e-02
-8.743427693843841553e-03 3.498828709125518799e-01 3.833721578121185303e-02 -1.510802358388900757e-01 8.777004480361938477e-02 4.410104826092720032e-02 3.052380084991455078e-01 -6.568597257137298584e-02 8.845394104719161987e-02 4.202316999435424805e-01 1.012571156024932861e-01 -6.069952249526977539e-02 2.719724476337432861e-01 1.570745743811130524e-02 -1.310240030288696289e-01 -1.356502342969179153e-02 1.738493591547012329e-01 2.919181883335113525e-01 1.536902338266372681e-01 -1.784423589706420898e-01 -5.875321477651596069e-02 -6.593336164951324463e-02 3.734568879008293152e-02 2.361883074045181274e-01 1.480053961277008057e-01 5.750563740730285645e-02 7.488094270229339600e-02 1.131156012415885925e-01 -1.956682205200195312e-01 -2.529709041118621826e-01 1.716870814561843872e-01 2.118992656469345093e-01
1.616960167884826660e-01 3.095892965793609619e-01 2.719809412956237793e-01 -6.584049016237258911e-02 8.490104228258132935e-02 -1.310696708969771862e-03 2.795005738735198975e-01 -8.598726242780685425e-02 3.453670814633369446e-02 2.510821819305419922e-01 -1.271551195532083511e-02 1.862764507532119751e-01 -6.896121054887771606e-02 -2.458621747791767120e-03 3.943393528461456299e-01 3.468361794948577881e-01 -3.534718602895736694e-02 -5.048970133066177368e-02 3.545539379119873047e-01 9.105200320482254028e-02 -6.190964952111244202e-02 -3.855148702859878540e-02 -5.099406093358993530e-02 3.791801258921623230e-02 8.914313465356826782e-02 3.281026184558868408e-01 3.043301030993461609e-02 2.007553428411483765e-01 -9.296592324972152710e-02 9.071070700883865356e-02 -5.137902498245239258e-02 6.186676025390625000e-02
3.694816231727600098e-01 1.697646677494049072e-01 1.659987568855285645e-01 -3.100117295980453491e-02 1.139883846044540405e-01 1.300971508026123047e-01 2.381060719490051270e-01 1.281266063451766968e-01 1.526544690132141113e-01 2.571362257003784180e-01 -8.695778995752334595e-02 8.307314664125442505e-02 1.603573709726333618e-01 -1.516471952199935913e-01 3.974770195782184601e-03 1.303890794515609741e-01 3.210174441337585449e-01 5.757668241858482361e-02 5.904817581176757812e-02 -2.889961190521717072e-02 -2.460633665323257446e-01 2.161847352981567383e-01 1.059770360589027405e-01 -1.430536210536956787e-01 2.990682125091552734e-01 1.695484369993209839e-01 3.047381639480590820e-01 -9.467830508947372437e-02 9.545658528804779053e-02 5.665981769561767578e-02 2.213261872529983521e-01 5.010506138205528259e-02
-4.760675877332687378e-02 2.166469246149063110e-01 1.382732540369033813e-01 -5.102487280964851379e-02 1.596676260232925415e-01 1.365031749010086060e-01 3.516303896903991699e-01 1.583712846040725708e-01 1.882826536893844604e-01 5.152462124824523926e-01 -1.532840281724929810e-01 -8.145835995674133301e-02 7.910524308681488037e-02 -2.162971943616867065e-01 1.686561852693557739e-02 -1.093675196170806885e-02 7.550056278705596924e-02 7.278686761856079102e-02 1.935440301895141602e-01 -1.785096377134323120e-01 8.206176757812500000e-02 -2.196784913539886475e-01 1.057567074894905090e-01 3.645657002925872803e-02 4.302418977022171021e-02 4.910955205559730530e-02 1.784622073173522949e-01 2.106374204158782959e-01 -1.194387748837471008e-01 -1.088809147477149963e-01 -5.701113864779472351e-02 3.066521286964416504e-01
2.125466018915176392e-01 1.619686633348464966e-01 1.461206078529357910e-01 1.143467575311660767e-01 2.595033682882785797e-02 -8.345046639442443848e-02 3.761589825153350830e-01 1.642471738159656525e-02 -2.038493901491165161e-01 1.884126663208007812e-01 6.490372866392135620e-02 1.609915681183338165e-02 1.924477666616439819e-01 8.456604927778244019e-02 -1.391921564936637878e-02 2.797868847846984863e-01 2.026649564504623413e-01 -1.725466549396514893e-02 1.819103397428989410e-02 -2.977806329727172852e-01 -1.209105830639600754e-02 1.453825235366821289e-01 -1.425191909074783325e-01 2.809083834290504456e-02 1.003025993704795837e-01 5.393708348274230957e-01 1.276040673255920410e-01 -3.987548127770423889e-02 -2.879843115806579590e-02 -5.321044102311134338e-02 1.257906705141067505e-01 -1.716884076595306396e-01
4.586614370346069336e-01 3.066530525684356689e-01 -2.052533812820911407e-02 -3.884202986955642700e-02 4.487624764442443848e-02 5.836474150419235229e-02 7.492771744728088379e-02 -2.819333970546722412e-01 1.286570280790328979e-01 2.736220955848693848e-01 -1.322941780090332031e-01 9.729205071926116943e-02 -2.369160056114196777e-01 1.346861720085144043e-01 -3.605767386034131050e-03 2.601376473903656006e-01 5.832707509398460388e-02 8.529935777187347412e-02 1.344135403633117676e-01 -1.079507768154144287e-01 9.834436327219009399e-02 -3.196023404598236084e-02 -1.754466444253921509e-01 -2.234206199645996094e-01 -1.848157495260238647e-02 3.868763148784637451e-01 -1.033642422407865524e-02 -4.841820895671844482e-02 -2.032802999019622803e-01 -4.806764423847198486e-02 1.066795587539672852e-01 -5.941049754619598389e-02
1.772227585315704346e-01 3.070076406002044678e-01 2.234039604663848877e-01 -7.125737518072128296e-02 -6.287718564271926880e-02 7.628049701452255249e-02 4.828214943408966064e-01 -3.924829140305519104e-02 -1.219682097434997559e-01 1.665226817131042480e-01 -6.810741126537322998e-02 -2.768121846020221710e-02 -4.046643897891044617e-02 7.812613248825073242e-02 1.475639790296554565e-01 3.198433220386505127e-01 -1.134990453720092773e-01 1.105811968445777893e-01 2.997250258922576904e-01 -1.132887378334999084e-01 -1.886088252067565918e-01 1.030260846018791199e-01 2.704737149178981781e-02 1.055356413125991821e-01 -6.768871098756790161e-02 2.346689701080322266e-01 1.428006440401077271e-01 2.543060183525085449e-01 -1.311029344797134399e-01 1.620800793170928955e-01 -3.861811757087707520e-02 1.399803012609481812e-01
1.869228482246398926e-01 9.131034463644027710e-02 3.828997910022735596e-02 -1.960355639457702637e-01 3.162185102701187134e-02 -2.023938447237014771e-01 1.932129114866256714e-01 -1.433229893445968628e-01 -1.644642204046249390e-01 2.275243997573852539e-01 -1.599495410919189453e-01 1.138086467981338501e-01 -2.487915307283401489e-01 -2.429908663034439087e-01 -1.232144981622695923e-01 1.110092774033546448e-01 1.577647328376770020e-01 2.575732171535491943e-01 3.589572757482528687e-02 -4.944681376218795776e-02 -9.259081631898880005e-02 -7.123654335737228394e-02 4.003002494573593140e-02 -2.687808871269226074e-01 4.404874444007873535e-01 4.592980071902275085e-02 2.264115214347839355e-01 -1.462800949811935425e-01 -1.772438585758209229e-01 -1.040499061346054077e-01 9.277984499931335449e-02 2.215456664562225342e-01
2.186781167984008789e-01 3.602273762226104736e-01 1.909980326890945435e-01 1.826124824583530426e-02 7.891985028982162476e-02 2.229240164160728455e-02 4.883202314376831055e-01 -1.206987872719764709e-01 -6.744617968797683716e-02 1.185055077075958252e-01 1.152824014425277710e-01 -1.320991665124893188e-01 4.757716879248619080e-02 6.848675012588500977e-02 1.320521682500839233e-01 1.450755596160888672e-01 -9.077370166778564453e-02 4.642547667026519775e-02 2.549898922443389893e-01 1.464902516454458237e-02 -1.602198183536529541e-01 4.451536387205123901e-02 -7.181156426668167114e-02 2.427936196327209473e-01 1.537623107433319092e-01 2.865733206272125244e-01 4.660354554653167725e-02 4.425126686692237854e-02 -2.230711728334426880e-01 2.936957776546478271e-01 1.207827478647232056e-01 -5.647904798388481140e-02
6.484889239072799683e-02 2.580956220626831055e-01 1.602727025747299194e-01 -2.824923694133758545e-01 4.025465808808803558e-03 1.754844039678573608e-01 4.940566122531890869e-01 -8.195506781339645386e-02 -2.178756147623062134e-01 1.707802563905715942e-01 -1.331216841936111450e-01 -3.655064851045608521e-02 -1.510814204812049866e-02 -5.967643484473228455e-02 1.746568977832794189e-01 2.276895195245742798e-01 1.371724307537078857e-01 -1.065803915262222290e-01 2.419409602880477905e-01 1.281390637159347534e-01 -1.343082636594772339e-01 -6.085763499140739441e-02 -1.464636158198118210e-02 -4.488485306501388550e-02 -1.201811581850051880e-01 2.207138985395431519e-01 3.552906811237335205e-01 2.824244089424610138e-03 -1.092977374792098999e-01 1.687942817807197571e-02 1.593294590711593628e-01 6.423071026802062988e-02
3.523164987564086914e-02 4.153020679950714111e-01 1.238142549991607666e-01 -2.537306249141693115e-01 1.573420166969299316e-01 2.305260673165321350e-02 2.591021656990051270e-01 2.343889176845550537e-01 2.081731259822845459e-01 2.392981052398681641e-01 -1.495024412870407104e-01 9.475083649158477783e-02 2.712129056453704834e-01 -5.230359360575675964e-02 -8.235327899456024170e-02 1.587903648614883423e-01 1.466835290193557739e-01 2.277676165103912354e-01 3.299023956060409546e-03 -1.877866387367248535e-01 2.697761519812047482e-04 -1.149979326874017715e-02 4.334000870585441589e-02 3.185855448246002197e-01 1.069998294115066528e-01 1.391485929489135742e-01 8.275493234395980835e-02 1.157814338803291321e-01 -1.675325781106948853e-01 -1.412081420421600342e-01 1.730115115642547607e-01 1.334760040044784546e-01
2.588507235050201416e-01 2.146905958652496338e-01 1.485734581947326660e-01 -2.225033342838287354e-01 -1.826850920915603638e-01 7.106044888496398926e-02 3.923592865467071533e-01 1.095869541168212891e-01 -1.881849914789199829e-01 -9.666116535663604736e-02 -1.250549852848052979e-01 -9.822022914886474609e-02 -7.877701893448829651e-03 -4.638224467635154724e-02 1.587819010019302368e-01 9.730094671249389648e-02 -1.552363019436597824e-02 1.306748297065496445e-02 1.901156306266784668e-01 5.666136369109153748e-02 -1.074564158916473389e-01 -8.391335606575012207e-02 -1.274888366460800171e-01 -3.630039095878601074e-01 1.416137963533401489e-01 3.308624029159545898e-01 1.534790396690368652e-01 2.132849842309951782e-01 -2.840543389320373535e-01 1.217546612024307251e-01 5.522258952260017395e-02 2.229815535247325897e-02
-8.935365080833435059e-02 4.281876981258392334e-01 9.560503810644149780e-02 -1.355335712432861328e-01 -7.281436026096343994e-02 -4.961663857102394104e-02 2.630796134471893311e-01 1.217946782708168030e-01 6.573200691491365433e-03 2.405146509408950806e-01 -1.959762424230575562e-01 1.770368777215480804e-02 3.022434413433074951e-01 -2.631203830242156982e-01 -3.882773593068122864e-02 -5.720176734030246735e-03 3.114170730113983154e-01 1.665980219841003418e-01 1.676032692193984985e-01 -1.809295266866683960e-01 5.500772967934608459e-02 -5.177976191043853760e-02 1.086741238832473755e-01 1.604711711406707764e-01 2.968896329402923584e-01 -2.143285609781742096e-02 -7.300989329814910889e-02 8.072464913129806519e-02 -1.854466646909713745e-01 -1.401189267635345459e-01 1.002581641077995300e-01 1.930378228425979614e-01
1.706749796867370605e-01 3.398256599903106689e-01 -1.779924891889095306e-02 -1.807996183633804321e-01 4.774561896920204163e-02 -6.530239433050155640e-02 3.004604279994964600e-01 1.298134475946426392e-01 2.034542411565780640e-01 2.968474924564361572e-01 2.224440104328095913e-04 8.911544084548950195e-02 2.455378025770187378e-01 -1.066260933876037598e-01 -8.448316901922225952e-02 -3.891457989811897278e-02 1.196833699941635132e-01 3.538582921028137207e-01 5.933584645390510559e-02 -1.377131491899490356e-01 6.219545751810073853e-02 -1.814511418342590332e-01 1.638972572982311249e-02 2.258724123239517212e-01 7.045361399650573730e-02 2.087086439132690430e-01 1.298477500677108765e-01 1.051730364561080933e-01 -1.125853732228279114e-01 -2.351143807172775269e-01 1.977485120296478271e-01 2.394556105136871338e-01
-3.457552939653396606e-02 1.599254310131072998e-01 1.992614269256591797e-01 -5.253617465496063232e-02 -2.812623083591461182e-01 1.199245899915695190e-01 -1.607659608125686646e-01 -3.860720992088317871e-02 -9.211428463459014893e-02 2.083084881305694580e-01 -1.516053527593612671e-01 -1.202185451984405518e-01 6.812315434217453003e-02 -5.432810261845588684e-02 -1.162535771727561951e-01 5.965538322925567627e-02 5.933050066232681274e-02 2.649713158607482910e-01 2.316662110388278961e-02 -2.172451615333557129e-01 1.988220065832138062e-01 -1.410894375294446945e-02 8.905703574419021606e-02 1.472055632621049881e-02 3.209506571292877197e-01 4.551071226596832275e-01 -2.424799092113971710e-02 3.469904363155364990e-01 -5.511968582868576050e-02 -2.765922546386718750e-01 -2.010133862495422363e-02 1.246984228491783142e-01
-9.877417981624603271e-02 2.318803519010543823e-01 5.374497547745704651e-02 -7.108534872531890869e-02 1.215756312012672424e-01 -4.377713054418563843e-02 3.821383416652679443e-01 6.589371711015701294e-03 1.149060130119323730e-01 4.717542827129364014e-01 -6.869512796401977539e-02 -1.193025037646293640e-01 1.684396415948867798e-01 -2.926402986049652100e-01 -5.344414338469505310e-02 1.502735167741775513e-01 -7.374760508537292480e-02 -1.455616652965545654e-01 5.262361094355583191e-02 -2.138602547347545624e-02 -8.159868419170379639e-02 -2.327411919832229614e-01 1.898000091314315796e-01 -3.880872204899787903e-02 1.486837118864059448e-01 1.846675276756286621e-01 3.481603041291236877e-02 1.972654312849044800e-01 -9.439494460821151733e-02 -1.878193467855453491e-01 -4.722176119685173035e-03 3.207068741321563721e-01
-9.136723354458808899e-03 2.524467110633850098e-01 -7.774868607521057129e-02 -5.493180453777313232e-02 6.625128537416458130e-02 -5.876923352479934692e-02 1.975078284740447998e-01 9.207113087177276611e-02 -8.392497897148132324e-02 1.650975793600082397e-01 -5.557029321789741516e-02 -2.497492283582687378e-01 5.561374500393867493e-02 -7.477979362010955811e-02 2.136204242706298828e-01 1.609183996915817261e-01 -2.179598361253738403e-01 1.405450701713562012e-01 5.157778859138488770e-01 -2.022848427295684814e-01 6.736955046653747559e-02 -7.103276997804641724e-02 -2.575299739837646484e-01 -7.434066850692033768e-03 3.163556754589080811e-02 3.081801831722259521e-01 2.421920001506805420e-01 1.658752560615539551e-01 -1.884843856096267700e-01 -2.858439646661281586e-02 -4.327391460537910461e-02 1.459056735038757324e-01
2.730180323123931885e-01 4.316300749778747559e-01 1.060558632016181946e-01 -1.227489858865737915e-01 2.165727876126766205e-02 -1.616010665893554688e-01 2.121885716915130615e-01 -2.353194542229175568e-02 2.528389170765876770e-02 1.022148728370666504e-01 -2.213212847709655762e-01 -3.758754208683967590e-02 -4.113195464015007019e-02 2.065031789243221283e-02 -5.526235699653625488e-02 1.223131939768791199e-01 2.159119099378585815e-01 -1.324637234210968018e-01 4.576356150209903717e-03 -2.375144660472869873e-01 -1.762829869985580444e-01 5.127121508121490479e-02 1.302487850189208984e-01 -1.996060907840728760e-01 1.948300004005432129e-01 1.174787729978561401e-01 3.409891724586486816e-01 2.326338142156600952e-01 -1.578751653432846069e-01 -2.721785902976989746e-01 1.254618018865585327e-01 -1.051427051424980164e-01
1.137470528483390808e-01 3.508817553520202637e-01 1.290038079023361206e-01 -8.683847635984420776e-02 3.268803656101226807e-01 3.559314412996172905e-03 2.517600357532501221e-01 -2.342379689216613770e-01 -1.131489649415016174e-01 1.655614674091339111e-01 -2.108877748250961304e-01 1.463407576084136963e-01 1.351792216300964355e-01 -3.076527826488018036e-02 -1.432787477970123291e-01 1.970835179090499878e-01 6.657942384481430054e-02 1.460254788398742676e-01 2.526355208829045296e-03 -2.601233422756195068e-01 7.517861574888229370e-02 1.343447118997573853e-01 4.112578555941581726e-02 -2.924600243568420410e-01 2.732931375503540039e-01 1.553360968828201294e-01 -1.578362584114074707e-01 3.343355283141136169e-02 -1.715657562017440796e-01 2.286708652973175049e-01 -6.379460543394088745e-02 1.223059743642807007e-01
2.438583374023437500e-01 1.805341839790344238e-01 1.387757360935211182e-01 -2.791127860546112061e-01 -2.882137298583984375e-01 2.203649468719959259e-02 2.859163284301757812e-01 -1.319539397954940796e-01 2.436592243611812592e-02 -4.905226454138755798e-02 4.896311461925506592e-02 -4.787550494074821472e-02 1.210320647805929184e-02 -4.855898395180702209e-02 5.364488344639539719e-03 1.821271926164627075e-01 2.481572180986404419e-01 1.362908780574798584e-01 7.624603062868118286e-02 -7.363349199295043945e-02 -4.635152965784072876e-02 -1.249748561531305313e-02 -3.113426268100738525e-01 -3.285036683082580566e-01 3.879113197326660156e-01 1.646507382392883301e-01 2.330349832773208618e-01 1.612298786640167236e-01 -1.139388903975486755e-01 6.007663160562515259e-02 1.025028973817825317e-01 -3.380705043673515320e-02
5.931671708822250366e-02 -6.339320540428161621e-02 2.452587522566318512e-02 -2.674351930618286133e-01 -2.495274692773818970e-02 2.878295816481113434e-02 3.181663751602172852e-01 1.998764127492904663e-01 -3.862711191177368164e-01 -1.123900488018989563e-01 -6.652593612670898438e-02 1.448989845812320709e-02 -4.749226197600364685e-02 1.425149589776992798e-01 5.172064062207937241e-03 1.237373892217874527e-02 1.736183017492294312e-01 9.328163415193557739e-02 4.436840116977691650e-01 -1.693474054336547852e-01 3.609696030616760254e-02 -1.377666145563125610e-01 -1.138381883502006531e-01 -6.463864445686340332e-02 1.156374141573905945e-01 1.633917540311813354e-01 1.749774068593978882e-01 2.172335535287857056e-01 -3.364690244197845459e-01 1.251954734325408936e-01 -5.531962215900421143e-02 1.920130997896194458e-01
-1.551063731312751770e-02 3.611917495727539062e-01 1.607757657766342163e-01 -2.759441137313842773e-01 2.335385382175445557e-01 2.002584934234619141e-01 1.268191486597061157e-01 -1.437963694334030151e-01 -1.809883266687393188e-01 8.875360339879989624e-02 -3.588310256600379944e-02 9.707961976528167725e-02 -1.128655001521110535e-01 -2.128629088401794434e-01 2.049475908279418945e-01 2.484857589006423950e-01 9.414564818143844604e-02 -2.693950664252042770e-03 1.460460852831602097e-02 9.244542568922042847e-02 -2.019407302141189575e-01 1.886098980903625488e-01 -8.685446530580520630e-02 -8.509471267461776733e-02 4.072454571723937988e-02 2.677506506443023682e-01 1.976400911808013916e-01 2.872907221317291260e-01 -3.015362918376922607e-01 1.517022997140884399e-01 7.133675366640090942e-02 3.994249273091554642e-03
-1.081002578139305115e-01 3.365657627582550049e-01 2.449945956468582153e-01 -2.662032246589660645e-01 -2.059833146631717682e-02 1.851326078176498413e-01 1.312422454357147217e-01 6.231702119112014771e-02 1.705048419535160065e-02 2.368634790182113647e-01 -7.882049679756164551e-02 -1.151978224515914917e-01 2.566603124141693115e-01 -2.713231444358825684e-01 -1.180659830570220947e-01 -1.326110959053039551e-01 1.743069887161254883e-01 1.313895136117935181e-01 1.079374775290489197e-01 -1.148939356207847595e-01 1.523133963346481323e-01 -1.063435971736907959e-01 1.807035150704905391e-04 1.620396524667739868e-01 1.007248163223266602e-01 1.977195441722869873e-01 -2.318007685244083405e-02 -7.055825740098953247e-02 -1.912153661251068115e-01 -2.597453892230987549e-01 9.674633294343948364e-02 3.742233514785766602e-01
6.630147248506546021e-02 2.350318729877471924e-01 9.862789511680603027e-02 -1.055961176753044128e-01 -1.575181335210800171e-01 1.481883674860000610e-01 4.871955141425132751e-02 -3.313773572444915771e-01 5.784372612833976746e-02 8.943335711956024170e-02 -2.753310799598693848e-01 -5.896768346428871155e-02 2.877931110560894012e-02 2.245430797338485718e-01 -1.546489149332046509e-01 2.467172145843505859e-01 3.010641336441040039e-01 -4.706836491823196411e-02 2.392685860395431519e-01 -2.585308551788330078e-01 3.081476315855979919e-03 -9.064719825983047485e-02 -1.657260358333587646e-01 -9.842465072870254517e-02 1.941722184419631958e-01 1.247260421514511108e-01 1.955407261848449707e-01 1.592373549938201904e-01 -6.391739100217819214e-02 8.776136487722396851e-02 3.701199293136596680e-01 7.692538201808929443e-02
9.508230537176132202e-02 8.068263530731201172e-02 1.295468062162399292e-01 -5.270482599735260010e-02 1.490798145532608032e-01 -3.882366931065917015e-03 -9.566122293472290039e-02 -1.155013889074325562e-01 -1.714942604303359985e-01 4.033091366291046143e-01 -3.725378811359405518e-01 -2.163933590054512024e-03 -1.211898680776357651e-02 -1.626682430505752563e-01 -1.814424842596054077e-01 2.922068350017070770e-02 2.768285870552062988e-01 3.076089918613433838e-01 4.873584024608135223e-03 1.601374708116054535e-03 -1.390747725963592529e-01 4.514825530350208282e-03 -1.411820203065872192e-01 -4.831900075078010559e-02 2.561901211738586426e-01 2.070831954479217529e-01 1.561888903379440308e-01 -9.691164642572402954e-02 -3.391437232494354248e-01 1.058381572365760803e-01 1.953632533550262451e-01 9.650704264640808105e-02
1.232794597744941711e-01 1.655240952968597412e-01 1.323572844266891479e-01 -3.317137062549591064e-01 3.677887320518493652e-01 1.537903100252151489e-01 1.819841563701629639e-01 -7.015252858400344849e-02 -2.502256333827972412e-01 -3.170075267553329468e-02 -1.966101825237274170e-01 -8.985258638858795166e-02 -1.639236956834793091e-01 -2.836624681949615479e-01 6.260747462511062622e-02 1.106954813003540039e-01 1.580741703510284424e-01 1.397653222084045410e-01 6.510946154594421387e-02 -1.138802468776702881e-01 -2.323935925960540771e-01 -6.947295740246772766e-03 -3.876898065209388733e-02 -5.495471879839897156e-02 -2.410705573856830597e-02 4.234115779399871826e-01 -9.574735909700393677e-02 1.670895069837570190e-01 -1.608496755361557007e-01 -1.173737049102783203e-01 -1.422779262065887451e-01 4.349114373326301575e-02
8.166754245758056641e-02 1.871592402458190918e-01 1.493824273347854614e-01 1.659043319523334503e-02 1.474601328372955322e-01 -7.315319776535034180e-02 -2.559882588684558868e-02 -2.188084274530410767e-02 -1.638282090425491333e-01 2.430465966463088989e-01 -2.623708844184875488e-01 2.754325047135353088e-02 2.675223536789417267e-02 -1.925474852323532104e-01 -9.515891224145889282e-02 -5.005102232098579407e-02 3.791660964488983154e-01 2.335075736045837402e-01 1.418178826570510864e-01 -2.377127297222614288e-02 -2.162164300680160522e-01 1.518448255956172943e-02 -1.055986210703849792e-01 -2.691087499260902405e-02 4.889996349811553955e-01 1.637985408306121826e-01 9.702262282371520996e-02 -1.598721928894519806e-02 -3.234736025333404541e-01 -1.005703061819076538e-01 1.585028916597366333e-01 9.646129608154296875e-02
-1.143549606204032898e-01 3.547305464744567871e-01 5.894976854324340820e-02 -2.060879915952682495e-01 2.453922927379608154e-01 -2.438830770552158356e-02 2.304503172636032104e-01 3.065263628959655762e-01 1.793590486049652100e-01 3.104145824909210205e-01 -7.496750354766845703e-02 7.140635699033737183e-02 2.873129546642303467e-01 -1.200635358691215515e-01 -1.134415343403816223e-01 -1.378254592418670654e-01 6.872376799583435059e-02 2.550920248031616211e-01 1.327016800642013550e-01 -1.783198267221450806e-01 -4.933838918805122375e-02 -1.010911390185356140e-01 3.603776171803474426e-02 1.490962654352188110e-01 2.326200753450393677e-01 2.281297296285629272e-01 1.116852462291717529e-01 1.153541803359985352e-01 -1.464410424232482910e-01 -1.315799206495285034e-01 8.716280758380889893e-02 7.425177842378616333e-02
8.629313111305236816e-02 1.788316071033477783e-01 -3.479319810867309570e-02 -1.843354403972625732e-01 -8.569610863924026489e-02 -8.122426271438598633e-02 4.706944525241851807e-02 -2.468237429857254028e-01 -1.775096505880355835e-01 3.010126948356628418e-01 1.235257685184478760e-01 -1.487753540277481079e-01 -1.903829723596572876e-02 -5.785535089671611786e-03 -9.400777518749237061e-02 1.698774695396423340e-01 2.133381068706512451e-01 2.171354740858078003e-02 1.044021844863891602e-01 -2.837502360343933105e-01 -5.602580308914184570e-02 -1.034470647573471069e-01 5.846944404765963554e-04 5.531986430287361145e-02 9.111062437295913696e-02 -9.710618294775485992e-03 8.762346953153610229e-02 7.223030924797058105e-02 -5.572109818458557129e-01 2.966436147689819336e-01 2.654255330562591553e-01 -7.860687375068664551e-02
1.282449215650558472e-01 1.959296762943267822e-01 3.346343338489532471e-01 -2.588327601552009583e-02 1.795636266469955444e-01 -1.602705102413892746e-03 9.991131722927093506e-02 -1.740985782817006111e-03 1.039301306009292603e-01 3.450846374034881592e-01 1.563783138990402222e-01 1.061366945505142212e-01 8.306270092725753784e-02 4.479309543967247009e-02 -2.765442617237567902e-02 3.268795609474182129e-01 1.535276025533676147e-01 1.653598248958587646e-01 2.599788904190063477e-01 -1.008312702178955078e-01 8.838708698749542236e-02 8.066471666097640991e-02 -2.044516056776046753e-01 -2.778570950031280518e-01 9.080762416124343872e-02 1.749895066022872925e-01 -1.161375120282173157e-01 -2.132075279951095581e-01 -3.391857743263244629e-01 3.055598400533199310e-02 1.554451584815979004e-01 -9.059549868106842041e-02
6.153809372335672379e-03 5.131847262382507324e-01 1.080640926957130432e-01 -2.418747693300247192e-01 1.348994821310043335e-01 4.432766232639551163e-03 2.048228532075881958e-01 1.917738616466522217e-01 1.231032088398933411e-01 3.434105515480041504e-01 -2.346727810800075531e-02 1.115601882338523865e-02 1.463878005743026733e-01 -9.125609695911407471e-02 -3.183637931942939758e-02 4.184252023696899414e-02 8.763264119625091553e-02 2.287105917930603027e-01 2.087701112031936646e-02 -3.175738453865051270e-01 1.024948433041572571e-02 -1.130321994423866272e-02 1.021910179406404495e-02 1.863366365432739258e-01 1.454635560512542725e-01 1.595922559499740601e-01 1.148403510451316833e-01 2.414419315755367279e-02 -1.219138354063034058e-01 -2.522386908531188965e-01 1.370822638273239136e-01 2.217620760202407837e-01
1.759083867073059082e-01 2.269880846142768860e-02 1.199164986610412598e-01 -2.052580267190933228e-01 -1.242200806736946106e-01 -5.617573112249374390e-02 4.374506883323192596e-03 1.981883049011230469e-01 -2.329323142766952515e-01 -3.330571576952934265e-02 -2.237597554922103882e-01 6.781050562858581543e-02 -1.674845218658447266e-01 4.829685762524604797e-02 5.891502276062965393e-02 1.686804145574569702e-01 5.192295461893081665e-02 1.433303952217102051e-01 -6.179079413414001465e-02 -5.563281103968620300e-02 3.379632830619812012e-01 -8.394656330347061157e-02 2.283924818038940430e-01 1.781902462244033813e-01 3.834377825260162354e-01 3.271363079547882080e-01 2.824960350990295410e-01 2.761012315750122070e-01 -1.485917717218399048e-01 2.701539359986782074e-02 7.562953233718872070e-02 8.867621421813964844e-02
1.734501868486404419e-01 1.627161055803298950e-01 -5.295623838901519775e-02 -1.439577490091323853e-01 -1.353238672018051147e-01 -7.697165012359619141e-02 6.675190478563308716e-02 2.336062341928482056e-01 1.398096513003110886e-02 2.425162494182586670e-01 -6.955569982528686523e-02 -1.309980452060699463e-01 1.460320502519607544e-01 -1.823412775993347168e-01 1.342105269432067871e-01 1.942060291767120361e-01 6.737084686756134033e-02 2.074441760778427124e-01 4.827382862567901611e-01 -4.980262368917465210e-02 -6.713077425956726074e-02 1.363412593491375446e-03 -2.532996833324432373e-01 -9.835706651210784912e-02 9.296204894781112671e-02 2.693903744220733643e-01 7.341991364955902100e-02 3.075103163719177246e-01 -2.190960496664047241e-01 1.979225277900695801e-01 -5.272283777594566345e-02 -1.130536198616027832e-01
1.153585016727447510e-01 3.175778090953826904e-01 -1.564267277717590332e-01 -1.269569247961044312e-01 9.528722614049911499e-02 -2.772786654531955719e-03 3.384340107440948486e-01 3.589969500899314880e-02 1.851565763354301453e-02 2.736485898494720459e-01 -2.703353203833103180e-02 -1.092094630002975464e-01 1.275867521762847900e-01 -1.820628345012664795e-02 2.605123519897460938e-01 1.638068705797195435e-01 -8.349699527025222778e-02 1.730671674013137817e-01 4.392789602279663086e-01 -9.981590509414672852e-02 1.888299360871315002e-02 5.880249198526144028e-03 -2.916442751884460449e-01 -9.147258847951889038e-02 6.087739393115043640e-02 3.115647435188293457e-01 1.600472331047058105e-01 1.417837888002395630e-01 -1.971683204174041748e-01 3.679803758859634399e-02 -3.201682586222887039e-03 2.717812173068523407e-02
-5.294387042522430420e-02 2.956800758838653564e-01 6.930688023567199707e-02 -2.770805358886718750e-01 4.863885417580604553e-02 2.172775566577911377e-01 4.075110852718353271e-01 1.907694190740585327e-01 1.449819505214691162e-01 3.411303460597991943e-01 -1.794804483652114868e-01 -1.626407802104949951e-01 4.194232076406478882e-02 -5.140309780836105347e-02 -4.876042529940605164e-02 8.118549734354019165e-02 1.689036190509796143e-01 1.019050702452659607e-01 1.313911378383636475e-01 9.091951884329319000e-03 1.139008924365043640e-01 -1.709568500518798828e-01 1.637097448110580444e-01 5.310081690549850464e-02 1.798726171255111694e-01 9.569554775953292847e-02 -6.281252950429916382e-03 1.969534307718276978e-01 -9.094586223363876343e-02 -3.200521469116210938e-01 -7.927842438220977783e-02 2.032820284366607666e-01
2.053108811378479004e-01 3.377140760421752930e-01 2.010181732475757599e-02 -2.269237339496612549e-01 -1.754389852285385132e-01 1.074371766299009323e-02 -1.299470663070678711e-01 9.738463908433914185e-02 -9.065260738134384155e-02 5.097561515867710114e-04 -2.755827605724334717e-01 6.638868898153305054e-02 1.609069705009460449e-01 -2.896608226001262665e-02 -4.473726823925971985e-02 -2.435733377933502197e-02 5.204441770911216736e-02 2.312638759613037109e-01 2.519871890544891357e-01 -2.733897268772125244e-01 2.237948775291442871e-02 -1.379879415035247803e-01 -1.602150201797485352e-01 -3.135951161384582520e-01 2.296348661184310913e-01 3.316418230533599854e-01 9.833814948797225952e-02 -1.466856151819229126e-01 -2.600865066051483154e-01 -9.597755223512649536e-02 -9.920551441609859467e-03 -8.884757757186889648e-02
-2.724050879478454590e-01 2.365003824234008789e-01 -1.831150799989700317e-01 -1.982636451721191406e-01 -1.384237259626388550e-01 -6.433100253343582153e-02 3.452990055084228516e-01 3.711860626935958862e-02 -1.418558061122894287e-01 1.552937179803848267e-01 -2.646516263484954834e-01 -2.780634462833404541e-01 1.106723677366971970e-02 -2.702889144420623779e-01 -1.405306905508041382e-01 1.501994878053665161e-01 1.999494880437850952e-01 1.620265096426010132e-01 1.226477473974227905e-01 -3.973524086177349091e-03 -1.353478133678436279e-01 -1.188671141862869263e-01 1.088093668222427368e-01 -1.710106283426284790e-01 -2.176630496978759766e-02 3.492327928543090820e-01 -5.989168584346771240e-02 -3.730698674917221069e-02 -1.446977853775024414e-01 -1.033342722803354263e-02 7.620859146118164062e-02 1.921900510787963867e-01
5.430097505450248718e-02 3.483839035034179688e-01 1.817216277122497559e-01 -1.312313824892044067e-01 1.159133575856685638e-02 5.958703532814979553e-02 3.733639419078826904e-01 -9.446232765913009644e-02 -9.860150516033172607e-02 -9.899277240037918091e-02 -4.873449727892875671e-02 1.211886554956436157e-01 7.924561202526092529e-02 1.044988483190536499e-01 3.925834968686103821e-02 2.245916612446308136e-02 3.534188121557235718e-02 -2.277895575389266014e-03 -2.255573496222496033e-02 -2.353629916906356812e-01 -1.435762196779251099e-01 -2.489306963980197906e-02 2.125194109976291656e-02 -2.788179516792297363e-01 4.047350585460662842e-01 4.344121366739273071e-02 2.955754399299621582e-01 1.958916187286376953e-01 -2.820736765861511230e-01 -1.895246654748916626e-02 2.923350036144256592e-01 -6.475789099931716919e-02
-3.517096629366278648e-03 1.643989980220794678e-01 3.146070837974548340e-01 4.630393162369728088e-02 -1.346349269151687622e-01 3.437351062893867493e-02 2.380253672599792480e-01 2.402427643537521362e-01 -3.534859418869018555e-02 3.443184494972229004e-01 -6.639104336500167847e-02 9.146698564291000366e-02 2.514945864677429199e-01 -1.059288159012794495e-01 -2.081960253417491913e-02 1.019999105483293533e-02 -8.682491257786750793e-03 -3.852333873510360718e-03 2.514004409313201904e-01 -3.514163568615913391e-02 3.674719482660293579e-02 -1.237801015377044678e-01 1.426536589860916138e-01 1.094821691513061523e-01 3.030056357383728027e-01 1.076864302158355713e-01 -5.759270396083593369e-03 1.664781868457794189e-01 -1.075431779026985168e-01 -4.022597968578338623e-01 3.863346995785832405e-03 3.353884220123291016e-01
2.483205795288085938e-01 -7.233657687902450562e-02 1.072390899062156677e-01 -2.791885435581207275e-01 -3.597039729356765747e-02 -3.250713646411895752e-02 -5.350113287568092346e-02 -9.482759237289428711e-02 -1.722850352525711060e-01 2.995809018611907959e-01 4.083982482552528381e-02 -3.942193090915679932e-02 -2.305669784545898438e-01 -6.909957528114318848e-02 -1.307817697525024414e-01 3.804463744163513184e-01 3.182548880577087402e-01 4.172720015048980713e-02 2.408499643206596375e-02 -3.766631782054901123e-01 6.650875508785247803e-02 -4.978966712951660156e-02 1.683035492897033691e-01 1.478925347328186035e-01 1.114631444215774536e-01 9.933501482009887695e-02 5.128291621804237366e-02 1.245110556483268738e-01 -3.341624140739440918e-01 1.420670300722122192e-01 9.292362630367279053e-02 5.941880121827125549e-02
3.728522360324859619e-01 2.230257987976074219e-01 1.375014632940292358e-01 -1.412154082208871841e-02 1.186094358563423157e-01 -1.538036391139030457e-02 2.973675169050693512e-02 -1.004531309008598328e-01 -1.166086420416831970e-01 2.078772485256195068e-01 -7.819403707981109619e-02 1.481772959232330322e-01 1.954947412014007568e-02 6.430808454751968384e-02 -7.101617008447647095e-02 2.184174060821533203e-01 1.009940505027770996e-01 -6.143065402284264565e-04 1.575979590415954590e-01 -7.289497554302215576e-02 4.138265922665596008e-02 2.844642996788024902e-01 -1.026159599423408508e-01 -3.677195012569427490e-01 4.159168303012847900e-01 1.719149649143218994e-01 -8.037451654672622681e-03 4.032803699374198914e-02 -3.378451168537139893e-01 1.770298629999160767e-01 6.857743114233016968e-02 3.950980678200721741e-02
2.643551528453826904e-01 2.388925552368164062e-01 1.448864936828613281e-01 -1.505642533302307129e-01 -2.644467353820800781e-01 2.748542465269565582e-02 1.486923247575759888e-01 3.713253140449523926e-02 -1.244084089994430542e-01 7.614415884017944336e-02 -2.716498374938964844e-01 -2.069578878581523895e-02 -1.440312713384628296e-01 2.415067516267299652e-03 1.880625039339065552e-01 1.650190055370330811e-01 -3.495110198855400085e-02 -1.410759892314672470e-02 4.064721167087554932e-01 -7.666511833667755127e-02 -3.262758255004882812e-01 1.439724564552307129e-01 -1.309394240379333496e-01 1.723604351282119751e-01 2.752427756786346436e-01 2.222825586795806885e-01 -3.804400563240051270e-02 1.108819153159856796e-03 -1.084713637828826904e-01 7.156428694725036621e-02 -1.575838625431060791e-01 2.036429345607757568e-01
-8.341275900602340698e-02 3.082351982593536377e-01 4.806781560182571411e-02 -1.755929887294769287e-01 5.259936675429344177e-02 4.381959885358810425e-02 2.679362297058105469e-01 7.339044660329818726e-02 2.136767804622650146e-01 3.384235799312591553e-01 -6.319242715835571289e-02 -5.396782606840133667e-02 2.682449817657470703e-01 -6.925260275602340698e-02 -1.320215612649917603e-01 1.492183953523635864e-01 1.712298989295959473e-01 2.342527806758880615e-01 8.799211680889129639e-02 -2.496996819972991943e-01 -8.798233419656753540e-02 -1.474720388650894165e-01 1.858510076999664307e-02 1.892312765121459961e-01 1.213878616690635681e-01 1.233448311686515808e-01 3.333514556288719177e-02 1.298201382160186768e-01 -1.642437428236007690e-01 -2.167378664016723633e-01 1.306238323450088501e-01 3.750055134296417236e-01
1.137332469224929810e-01 2.725890874862670898e-01 -1.191751062870025635e-01 -1.870406568050384521e-01 4.806960746645927429e-02 -5.671424418687820435e-02 1.734900027513504028e-01 1.516399979591369629e-01 -1.367851048707962036e-01 1.901361495256423950e-01 1.248842105269432068e-01 -1.442062109708786011e-01 6.695537595078349113e-04 -6.109865382313728333e-03 1.792729198932647705e-01 2.735854983329772949e-01 -6.318423431366682053e-03 2.027263194322586060e-01 4.149963855743408203e-01 1.016966626048088074e-01 -8.605495840311050415e-02 -7.853627204895019531e-02 -3.041572272777557373e-01 -2.358911372721195221e-02 -2.113154157996177673e-02 3.784251809120178223e-01 2.660229206085205078e-01 6.917051225900650024e-02 -1.330358386039733887e-01 -3.009650111198425293e-02 1.932675391435623169e-01 -3.417558595538139343e-02
2.676854655146598816e-02 2.116109430789947510e-01 1.900629103183746338e-01 9.441511332988739014e-02 1.528843492269515991e-01 1.368552744388580322e-01 3.046727776527404785e-01 -1.061013415455818176e-01 -3.025331906974315643e-02 -1.629815064370632172e-02 -1.590605378150939941e-01 -7.416465133428573608e-02 7.336331903934478760e-02 -1.428857147693634033e-01 1.401633322238922119e-01 4.404202103614807129e-02 1.191116590052843094e-02 2.393385171890258789e-01 1.433656960725784302e-01 -2.482873946428298950e-01 -1.788371354341506958e-01 -2.249190062284469604e-01 -2.624920010566711426e-01 -2.906915247440338135e-01 3.361048698425292969e-01 2.857604920864105225e-01 -2.955231070518493652e-02 -2.529734969139099121e-01 3.197501180693507195e-03 4.647289961576461792e-02 2.116663157939910889e-01 -4.298279061913490295e-02
7.858040928840637207e-02 1.312583684921264648e-01 -6.487705558538436890e-02 -1.725629121065139771e-01 7.998256385326385498e-02 -1.041997969150543213e-01 3.983928263187408447e-01 1.532886177301406860e-01 -1.870665512979030609e-02 2.376704216003417969e-01 -3.590054064989089966e-02 -2.435395568609237671e-01 1.095695421099662781e-01 -5.098840920254588127e-04 1.997136324644088745e-01 1.346596479415893555e-01 -6.439758092164993286e-02 1.777683347463607788e-01 4.146066308021545410e-01 -2.344681695103645325e-02 -1.211325153708457947e-01 -7.958173006772994995e-02 -3.215665221214294434e-01 -4.489294439554214478e-02 2.090738862752914429e-01 2.781420350074768066e-01 1.616855897009372711e-02 1.208879649639129639e-01 -2.842435538768768311e-01 6.878942716866731644e-03 -6.522541493177413940e-02 2.867210190743207932e-03
5.190261453390121460e-02 2.754445075988769531e-01 -1.466284245252609253e-01 1.776675283908843994e-01 -1.547824442386627197e-01 3.364509344100952148e-02 6.118115782737731934e-02 -2.154954969882965088e-01 -1.858437806367874146e-02 1.694085150957107544e-01 -2.180581241846084595e-01 1.843065023422241211e-02 -4.019671678543090820e-01 -1.527628977783024311e-03 -1.265961080789566040e-01 -1.107101794332265854e-03 -1.260060667991638184e-01 2.815857231616973877e-01 3.198818266391754150e-01 7.987841963768005371e-02 1.287921816110610962e-01 -7.959271967411041260e-02 3.001482598483562469e-02 -5.635457113385200500e-02 3.117474317550659180e-01 1.917344480752944946e-01 6.393001228570938110e-02 8.955305442214012146e-03 -3.738056421279907227e-01 -1.150139197707176208e-01 1.081302762031555176e-01 -7.013820856809616089e-02
-5.622765421867370605e-02 4.588383436203002930e-01 6.152237206697463989e-02 -1.294646412134170532e-01 2.077684551477432251e-01 -5.385733023285865784e-02 3.791225850582122803e-01 1.754545569419860840e-01 1.457731276750564575e-01 3.317291438579559326e-01 -4.331512749195098877e-02 -6.469888240098953247e-02 1.462126225233078003e-01 -1.110364869236946106e-01 -1.420011967420578003e-01 1.335288304835557938e-02 1.745410561561584473e-01 2.120752334594726562e-01 8.484149724245071411e-02 -1.342812180519104004e-01 -4.908832907676696777e-02 -1.408298313617706299e-01 7.154622673988342285e-02 1.287977695465087891e-01 1.612523645162582397e-01 1.144625321030616760e-01 4.869809746742248535e-02 8.376681059598922729e-02 -9.694858640432357788e-02 -8.010175824165344238e-02 1.361347436904907227e-01 3.553959131240844727e-01
1.362227499485015869e-01 2.134108543395996094e-01 8.035860210657119751e-02 -1.228050887584686279e-01 8.755099773406982422e-02 -7.575262337923049927e-02 2.758101224899291992e-01 -2.900962233543395996e-01 -2.607606351375579834e-01 3.688016533851623535e-01 -3.027217648923397064e-02 7.348776608705520630e-02 -1.712978235445916653e-03 -4.874649643898010254e-02 1.693304032087326050e-01 2.624814510345458984e-01 1.612316071987152100e-01 1.751942783594131470e-01 4.478583335876464844e-01 4.096971452236175537e-02 -1.193536072969436646e-01 -4.687407519668340683e-03 -7.355311512947082520e-02 -2.768926024436950684e-01 4.743641987442970276e-02 8.635428547859191895e-02 7.600343972444534302e-02 2.261035591363906860e-01 -4.285211861133575439e-02 7.397770136594772339e-02 -2.902109175920486450e-02 2.012529410421848297e-02
-3.259798139333724976e-02 3.668013215065002441e-01 -9.226859360933303833e-02 7.152864336967468262e-02 9.194804728031158447e-02 7.013681461103260517e-04 9.042870998382568359e-02 -3.012801147997379303e-02 1.594894379377365112e-02 -8.341857790946960449e-02 -3.597805202007293701e-01 4.996023327112197876e-02 1.441625505685806274e-01 7.336782291531562805e-03 -1.112190410494804382e-01 1.602718830108642578e-01 1.349724382162094116e-01 3.620592132210731506e-02 7.213392853736877441e-02 -3.258986175060272217e-01 -1.770272552967071533e-01 -1.220610812306404114e-01 -1.587931513786315918e-01 -2.590499222278594971e-01 2.523932754993438721e-01 3.099372684955596924e-01 2.519367039203643799e-01 1.725574135780334473e-01 -1.734430193901062012e-01 1.123328432440757751e-01 2.473351657390594482e-01 -9.376107901334762573e-02
9.785367548465728760e-02 2.268830686807632446e-02 1.300145965069532394e-02 -2.168884575366973877e-01 1.360269486904144287e-01 -9.340799599885940552e-02 6.477323919534683228e-02 -3.961403854191303253e-04 -2.948828637599945068e-01 2.547733783721923828e-01 -2.787112630903720856e-02 -3.485718043521046638e-03 4.359978437423706055e-02 9.970756620168685913e-02 -1.042226478457450867e-01 7.162090390920639038e-02 1.367451995611190796e-02 -1.190197467803955078e-01 -2.411087602376937866e-02 -4.080621600151062012e-01 1.622014045715332031e-01 -3.144824504852294922e-02 1.273919176310300827e-02 1.809678077697753906e-01 4.000763595104217529e-01 1.634166240692138672e-01 2.731841802597045898e-01 -1.527812182903289795e-01 -3.131519854068756104e-01 3.151694685220718384e-02 2.437797635793685913e-01 2.142543345689773560e-01
-2.657399512827396393e-02 2.375108301639556885e-01 1.173826679587364197e-01 2.793902531266212463e-02 1.076705306768417358e-01 1.707776784896850586e-01 4.486480653285980225e-01 -5.524502694606781006e-02 2.983835898339748383e-02 4.090029597282409668e-01 -6.297163665294647217e-02 -6.927136331796646118e-02 1.321829557418823242e-01 -7.568367570638656616e-02 -1.629615426063537598e-01 1.664279960095882416e-02 2.595454081892967224e-02 1.369506567716598511e-01 1.558937877416610718e-01 2.275639399886131287e-02 3.876582160592079163e-02 -2.900395393371582031e-01 1.654215902090072632e-01 2.984819747507572174e-02 1.077862307429313660e-01 1.678732335567474365e-01 1.009072661399841309e-01 2.126894146203994751e-01 2.085720002651214600e-02 -2.289004474878311157e-01 1.420863419771194458e-01 3.604006767272949219e-01
2.229304909706115723e-01 2.099218070507049561e-01 5.852796509861946106e-02 -1.896404922008514404e-01 6.657560914754867554e-02 -3.587818145751953125e-01 8.834748715162277222e-02 -1.294738501310348511e-01 -5.866003781557083130e-02 1.381081938743591309e-01 -6.406214088201522827e-02 3.258498907089233398e-01 3.035665862262248993e-02 -6.432870775461196899e-02 -1.204980984330177307e-01 1.040628328919410706e-01 3.343881666660308838e-01 3.228521943092346191e-01 2.937273085117340088e-01 8.190706372261047363e-02 8.973912149667739868e-02 2.497214265167713165e-02 8.328819274902343750e-02 -1.555542182177305222e-02 -4.995249211788177490e-02 2.751311659812927246e-01 2.709195911884307861e-01 -3.785790875554084778e-02 -2.681573154404759407e-03 -6.087750196456909180e-02 1.570719629526138306e-01 1.990419179201126099e-01
-8.289015293121337891e-02 3.119451403617858887e-01 -4.489805921912193298e-02 -1.701174974441528320e-01 -3.101728670299053192e-02 3.062804229557514191e-02 4.296920299530029297e-01 -3.951416816562414169e-03 -2.467343769967556000e-02 2.660293579101562500e-01 -3.854045569896697998e-01 -9.667970240116119385e-02 3.967000171542167664e-02 -3.089511394500732422e-01 1.220914199948310852e-01 1.362055540084838867e-01 1.509657651185989380e-01 6.001505255699157715e-02 9.660081006586551666e-03 -1.292096227407455444e-01 2.541125714778900146e-01 6.487876921892166138e-02 2.050578147172927856e-01 -8.111051283776760101e-03 1.248150598257780075e-02 8.510070294141769409e-02 -2.361602894961833954e-02 -2.533656954765319824e-01 -2.493950873613357544e-01 -6.817411631345748901e-02 1.557081192731857300e-01 3.531999886035919189e-02
-8.088353276252746582e-02 1.702530384063720703e-01 7.338473945856094360e-02 -2.378435134887695312e-01 -1.508604288101196289e-01 9.837152808904647827e-02 5.336683988571166992e-01 -1.927866414189338684e-02 -1.890591382980346680e-01 -5.953558254987001419e-03 -6.853858474642038345e-03 -9.844665229320526123e-02 4.937197640538215637e-02 -3.143461421132087708e-02 2.211226224899291992e-01 1.251177191734313965e-01 -1.468982398509979248e-01 8.117376267910003662e-02 2.710764408111572266e-01 -2.109353691339492798e-01 1.556893251836299896e-02 -1.464367806911468506e-01 -2.480846047401428223e-01 7.750633358955383301e-02 7.687609642744064331e-02 2.624651603400707245e-02 3.100311756134033203e-01 1.067063212394714355e-01 -3.040649890899658203e-01 1.076152697205543518e-01 -9.647317230701446533e-02 9.264310449361801147e-02
1.452820301055908203e-01 1.938297897577285767e-01 1.437040418386459351e-01 -1.108544394373893738e-01 1.898735314607620239e-01 4.080439358949661255e-02 2.861567139625549316e-01 -1.347937732934951782e-01 -1.098959296941757202e-01 -1.061822026968002319e-01 9.860559552907943726e-02 -2.241129614412784576e-02 2.377670407295227051e-01 3.469084948301315308e-02 1.620351523160934448e-01 2.567737102508544922e-01 -3.703768178820610046e-02 2.581155598163604736e-01 3.136356472969055176e-01 -6.379444152116775513e-02 1.339463442564010620e-01 -3.530030325055122375e-02 1.692746020853519440e-02 9.711819142103195190e-02 1.043769717216491699e-02 5.373952388763427734e-01 1.237328201532363892e-01 3.701135888695716858e-02 -8.043221384286880493e-02 2.611616551876068115e-01 -3.274518996477127075e-02 -8.026037365198135376e-02
-2.827668376266956329e-02 2.581129372119903564e-01 1.713087968528270721e-02 -1.759976297616958618e-01 1.206520646810531616e-01 -3.153699636459350586e-02 3.506298661231994629e-01 4.222380369901657104e-02 1.636143028736114502e-01 2.003581523895263672e-01 -9.548828750848770142e-02 1.592777296900749207e-02 3.272270262241363525e-01 -1.310048848390579224e-01 -9.410043805837631226e-02 8.546144515275955200e-02 2.050312012434005737e-01 2.223922014236450195e-01 4.911272227764129639e-02 -1.352709084749221802e-01 -1.747170835733413696e-01 -2.113321982324123383e-02 4.282004013657569885e-02 3.119161128997802734e-01 1.372586041688919067e-01 2.874015569686889648e-01 3.574573248624801636e-02 6.755568832159042358e-02 -1.643942892551422119e-01 -2.718880772590637207e-01 6.757743656635284424e-02 2.987474799156188965e-01
1.410945057868957520e-01 5.950155481696128845e-02 3.156262636184692383e-02 -1.093466207385063171e-01 4.195973277091979980e-03 -1.984133273363113403e-01 9.102884680032730103e-02 -2.277047485113143921e-01 -9.815673530101776123e-02 2.681354880332946777e-01 -1.618525832891464233e-01 -6.292523443698883057e-02 -2.905681543052196503e-02 -1.317168772220611572e-01 -1.983118057250976562e-02 -2.877438627183437347e-02 4.579306244850158691e-01 1.519538760185241699e-01 -4.785251617431640625e-02 -1.735874563455581665e-01 -1.130666956305503845e-01 2.979549206793308258e-02 -1.723309457302093506e-01 -7.652397453784942627e-02 4.128184616565704346e-01 2.625884115695953369e-01 2.612245082855224609e-01 1.320637669414281845e-02 -2.154108285903930664e-01 7.145438343286514282e-02 5.079337209463119507e-02 2.380443066358566284e-01
1.649213284254074097e-01 -5.595891736447811127e-03 -6.269630044698715210e-02 3.593022376298904419e-02 9.832879900932312012e-02 3.312587738037109375e-02 2.432517260313034058e-01 4.107359796762466431e-02 9.612146764993667603e-02 2.978673577308654785e-01 -9.637688845396041870e-02 -9.164525568485260010e-02 1.170350983738899231e-01 6.130236759781837463e-02 1.197079494595527649e-01 9.914834797382354736e-02 4.502957686781883240e-03 -3.894525766372680664e-02 5.520227551460266113e-01 -2.986475825309753418e-01 -1.757445186376571655e-02 1.552730500698089600e-01 -4.796287044882774353e-02 9.165719151496887207e-02 2.082527875900268555e-01 4.078380763530731201e-01 -1.060079932212829590e-01 1.008477658033370972e-01 -2.423916012048721313e-01 1.078648120164871216e-01 7.291397452354431152e-02 3.557600826025009155e-02
1.783683001995086670e-01 2.015258669853210449e-01 2.467624396085739136e-01 6.721915304660797119e-02 9.715586900711059570e-02 1.173869054764509201e-02 2.195763587951660156e-01 -3.324102759361267090e-01 1.893352344632148743e-02 1.433916855603456497e-02 9.417429566383361816e-03 8.810165524482727051e-02 6.822919845581054688e-02 -4.683047905564308167e-02 4.190484583377838135e-01 2.180761285126209259e-02 1.238723993301391602e-01 2.145748399198055267e-02 1.939210295677185059e-01 -2.764525264501571655e-02 -3.282749652862548828e-01 1.938608707860112190e-03 2.570826560258865356e-02 4.761847481131553650e-02 4.467557370662689209e-01 8.480137586593627930e-02 5.422006174921989441e-02 -2.127199918031692505e-01 -9.285326302051544189e-02 5.876278504729270935e-02 7.432678341865539551e-02 2.551321387290954590e-01
-2.741174399852752686e-02 4.332523941993713379e-01 1.347058918327093124e-03 -2.685589194297790527e-01 3.621952235698699951e-02 -9.027753025293350220e-03 3.134138882160186768e-01 1.357034146785736084e-01 2.005934715270996094e-01 2.502495348453521729e-01 1.178318932652473450e-01 1.055346503853797913e-01 2.249940037727355957e-01 -1.027552708983421326e-01 3.197071701288223267e-02 5.840719863772392273e-02 2.077831625938415527e-01 2.263097167015075684e-01 -8.077383972704410553e-03 -1.269030719995498657e-01 3.182872757315635681e-02 -1.285726437345147133e-03 4.665827751159667969e-02 2.318598479032516479e-01 2.374454587697982788e-01 1.762231737375259399e-01 1.470204144716262817e-01 8.143737167119979858e-02 -2.214659303426742554e-01 -2.496555149555206299e-01 5.405375361442565918e-02 1.743275672197341919e-01
-1.084171310067176819e-01 2.277678251266479492e-01 2.873318493366241455e-01 -7.606308162212371826e-02 -1.193800345063209534e-01 7.492946088314056396e-02 4.150824546813964844e-01 -2.704797312617301941e-02 -1.848709285259246826e-01 3.007140159606933594e-01 1.141914632171392441e-02 -2.683060169219970703e-01 -3.573122620582580566e-02 7.813103497028350830e-02 -4.275018349289894104e-02 3.224292695522308350e-01 2.291687726974487305e-01 -1.784918159246444702e-01 -1.100124269723892212e-01 -1.395245492458343506e-01 1.460499018430709839e-01 -2.072850428521633148e-02 -1.159862894564867020e-02 3.774965927004814148e-02 2.790350615978240967e-01 2.608494460582733154e-01 1.653580963611602783e-01 7.507377862930297852e-02 -8.467097650282084942e-04 9.710932523012161255e-02 6.695386767387390137e-02 1.147769913077354431e-01
-8.585556596517562866e-02 2.389040887355804443e-01 2.172253653407096863e-02 -3.234112560749053955e-01 1.638367772102355957e-01 -2.720976807177066803e-02 1.279530953615903854e-02 7.245808839797973633e-02 -8.319704234600067139e-02 2.859450578689575195e-01 -1.048254370689392090e-01 4.430326819419860840e-02 2.221436202526092529e-01 -3.307016491889953613e-01 8.962442725896835327e-02 -5.379452556371688843e-02 1.955323666334152222e-02 3.079267740249633789e-01 1.825329363346099854e-01 -2.240339666604995728e-01 -8.687876909971237183e-02 8.925828337669372559e-02 7.918849587440490723e-02 1.589119881391525269e-01 2.749429643154144287e-01 3.956422954797744751e-02 4.509158805012702942e-02 3.214222490787506104e-01 -8.958569914102554321e-02 8.146190643310546875e-02 4.172767326235771179e-02 3.186817467212677002e-01
2.100495696067810059e-01 2.419566549360752106e-02 -1.313498020172119141e-01 9.275895543396472931e-03 7.653100043535232544e-02 9.828440845012664795e-02 3.616015911102294922e-01 6.342716515064239502e-02 -4.463209584355354309e-02 2.580389082431793213e-01 -1.733465939760208130e-01 -1.187236383557319641e-01 -8.820886141620576382e-04 1.837238967418670654e-01 3.618530929088592529e-01 1.744988709688186646e-01 -1.703157722949981689e-01 1.534943133592605591e-01 2.458691447973251343e-01 -1.818701326847076416e-01 -7.014507055282592773e-02 1.709782630205154419e-01 -1.226426362991333008e-01 4.881118237972259521e-02 2.957732677459716797e-01 2.785759568214416504e-01 7.500898838043212891e-02 1.165540143847465515e-02 -2.021551728248596191e-01 -4.718596860766410828e-02 2.191558033227920532e-01 1.419543325901031494e-01
2.343157678842544556e-01 2.081611603498458862e-01 -1.628918759524822235e-02 -6.000677123665809631e-02 2.163820117712020874e-01 1.743436232209205627e-02 2.916525006294250488e-01 -1.026237234473228455e-01 -4.651458933949470520e-02 -8.391724899411201477e-03 -2.612563967704772949e-01 -1.379020661115646362e-01 -1.226406544446945190e-01 3.834959864616394043e-02 -1.422913074493408203e-01 3.083441555500030518e-01 1.393315941095352173e-01 9.224445372819900513e-02 -1.825359463691711426e-02 -2.136246562004089355e-01 4.320537298917770386e-02 -2.848231606185436249e-02 3.331424891948699951e-01 -9.211187064647674561e-02 3.759081065654754639e-01 1.983458399772644043e-01 3.336093425750732422e-01 1.558052003383636475e-01 3.645330667495727539e-02 -1.057033315300941467e-01 6.562583148479461670e-02 6.910841166973114014e-02
2.260693758726119995e-01 8.991923183202743530e-02 -3.226587176322937012e-02 -2.697050869464874268e-01 -1.509683392941951752e-02 -6.279765069484710693e-02 1.110409796237945557e-01 -6.462497264146804810e-02 -2.483926564455032349e-01 7.240506261587142944e-02 1.272737085819244385e-01 -2.557050883769989014e-01 -7.240262627601623535e-02 -4.343038424849510193e-03 -1.467919349670410156e-01 1.954413801431655884e-01 7.165520917624235153e-03 9.735969454050064087e-02 2.651451230049133301e-01 -1.837056279182434082e-01 1.528421938419342041e-01 -4.607218876481056213e-02 -2.867756783962249756e-01 -2.938588708639144897e-02 9.608814865350723267e-02 2.952772378921508789e-01 -8.440373092889785767e-02 -2.750382572412490845e-02 -3.682969212532043457e-01 1.339172422885894775e-01 3.815905451774597168e-01 8.461104333400726318e-02
1.335913389921188354e-01 6.727940589189529419e-02 1.505552083253860474e-01 -6.508537381887435913e-02 2.036454156041145325e-03 2.137817591428756714e-01 3.673509955406188965e-01 1.254090517759323120e-01 7.438313215970993042e-02 3.680225834250450134e-02 2.046910971403121948e-01 -2.113670259714126587e-01 -9.467524290084838867e-02 -1.454528719186782837e-01 7.991325110197067261e-02 2.880210280418395996e-01 2.314924597740173340e-01 7.811307907104492188e-02 5.875897035002708435e-02 1.271455828100442886e-02 1.966957598924636841e-01 1.983602344989776611e-01 -1.377280801534652710e-01 4.148686230182647705e-01 1.852756738662719727e-01 2.703581750392913818e-01 2.530264258384704590e-01 5.980328097939491272e-02 -1.010016053915023804e-01 1.004646271467208862e-01 1.363161392509937286e-02 1.161619946360588074e-01
5.825875326991081238e-02 -3.063853085041046143e-02 1.858843564987182617e-01 -1.489680409431457520e-01 4.492411762475967407e-02 1.543817073106765747e-01 3.688008189201354980e-01 1.788062304258346558e-01 -1.776327490806579590e-01 -1.613064669072628021e-02 1.495822370052337646e-01 2.658646106719970703e-01 -2.263898700475692749e-01 -2.782104611396789551e-01 2.047830522060394287e-01 1.035673841834068298e-01 8.600475639104843140e-02 -1.827476322650909424e-01 2.249725908041000366e-01 -2.239485979080200195e-01 2.162289917469024658e-01 -1.720116883516311646e-01 -1.746790260076522827e-01 3.825497627258300781e-02 1.949158608913421631e-01 1.336321532726287842e-01 6.328215450048446655e-02 -8.029938489198684692e-02 -2.813739478588104248e-01 1.345200277864933014e-02 3.780128806829452515e-02 2.047802805900573730e-01
2.740454860031604767e-02 2.621844708919525146e-01 1.318527609109878540e-01 -1.403051018714904785e-01 9.964757412672042847e-02 2.468599379062652588e-01 4.085566997528076172e-01 1.315723359584808350e-01 -1.150333657860755920e-01 -9.421970695257186890e-02 -2.771498858928680420e-01 5.366145074367523193e-02 4.247166216373443604e-02 -9.734217822551727295e-02 3.545262664556503296e-02 4.878900945186614990e-02 2.508873343467712402e-01 8.788990788161754608e-03 3.839102387428283691e-01 -1.875306367874145508e-01 8.539170026779174805e-02 -4.080177098512649536e-02 7.867293804883956909e-02 -1.040701419115066528e-01 1.573872566223144531e-01 3.295377790927886963e-01 1.445297002792358398e-01 -1.180899664759635925e-01 1.332262456417083740e-01 2.290369123220443726e-01 -9.103955328464508057e-02 5.806671828031539917e-02
1.230542138218879700e-01 6.880448758602142334e-02 1.296960562467575073e-01 -2.865801155567169189e-01 1.095147281885147095e-01 -7.532198727130889893e-02 2.283513993024826050e-01 -2.077468782663345337e-01 -3.630293309688568115e-01 2.782226502895355225e-01 1.155708506703376770e-01 -6.339164078235626221e-02 6.510087847709655762e-02 -1.406721472740173340e-01 3.136385679244995117e-01 2.553552687168121338e-01 -4.921600967645645142e-02 2.842277884483337402e-01 3.280778825283050537e-01 6.267651170492172241e-02 1.952918618917465210e-02 -3.578396886587142944e-02 -4.142630472779273987e-02 -1.673389673233032227e-01 7.107306271791458130e-02 2.578780651092529297e-01 2.875746227800846100e-03 1.743092550896108150e-03 -1.692645400762557983e-01 -7.987014949321746826e-03 -1.570574194192886353e-01 -5.414985120296478271e-02
2.089065164327621460e-01 2.835820913314819336e-01 1.357853859663009644e-01 -2.823453545570373535e-01 -9.722475707530975342e-02 2.889637053012847900e-01 2.358567118644714355e-01 -6.773767620325088501e-02 2.005374990403652191e-02 -1.197035312652587891e-01 -3.745183646678924561e-01 1.694572856649756432e-03 9.660221636295318604e-02 -1.209880709648132324e-01 1.066372841596603394e-01 7.632862031459808350e-02 1.127714663743972778e-01 1.172485426068305969e-01 2.538264989852905273e-01 -1.226985678076744080e-01 3.309570951387286186e-03 2.417816594243049622e-02 -2.021996229887008667e-01 -1.409238427877426147e-01 1.378735750913619995e-01 1.852742135524749756e-01 3.434434235095977783e-01 -2.162068486213684082e-01 5.572365596890449524e-02 3.521677851676940918e-02 1.432170271873474121e-01 1.351645439863204956e-01
-1.328801363706588745e-01 2.764047086238861084e-01 1.009531095623970032e-01 -1.081394478678703308e-01 -9.051825851202011108e-02 1.058432310819625854e-01 3.906064331531524658e-01 9.922437369823455811e-02 1.577676534652709961e-01 3.461020290851593018e-01 -1.020442396402359009e-01 -7.705307751893997192e-02 9.828512370586395264e-02 -3.758580889552831650e-03 4.478251188993453979e-02 6.048612669110298157e-02 6.298495084047317505e-02 7.080543786287307739e-02 4.726943001151084900e-02 -2.432262748479843140e-01 1.769005358219146729e-01 -2.464501559734344482e-01 2.352781035006046295e-02 3.059946931898593903e-02 1.920612156391143799e-01 8.839236944913864136e-02 1.102159991860389709e-01 2.340189367532730103e-01 -1.463404595851898193e-01 -1.050076931715011597e-01 5.664148926734924316e-02 4.633767902851104736e-01
1.930820196866989136e-02 1.716551929712295532e-01 -9.022983163595199585e-02 -4.977986589074134827e-02 -1.321860700845718384e-01 1.768709719181060791e-01 2.993375957012176514e-01 -1.844621896743774414e-01 -2.547283843159675598e-02 4.037904441356658936e-01 6.345031410455703735e-02 -6.620213389396667480e-02 -1.588513259775936604e-03 -1.916659995913505554e-02 2.180301100015640259e-01 3.259662687778472900e-01 1.612770557403564453e-01 3.078163862228393555e-01 1.847235262393951416e-01 -2.722947113215923309e-02 1.465423554182052612e-01 1.818633973598480225e-01 -3.150035142898559570e-01 -2.270466536283493042e-01 2.281191051006317139e-01 7.168672978878021240e-02 3.966968879103660583e-02 -1.912089996039867401e-02 -1.138307005167007446e-01 -7.111859321594238281e-02 -1.957535929977893829e-02 1.497475504875183105e-01
-4.620615392923355103e-02 1.986870020627975464e-01 1.444930583238601685e-01 -8.676455914974212646e-02 -2.838282845914363861e-03 2.671963572502136230e-01 3.393301069736480713e-01 2.026975601911544800e-01 2.135848626494407654e-02 4.293724596500396729e-01 -1.820507198572158813e-01 -6.573654711246490479e-02 1.017098575830459595e-01 -2.241664081811904907e-01 -3.362521156668663025e-02 1.500324606895446777e-01 3.249220922589302063e-02 7.482776790857315063e-02 1.540712565183639526e-01 -1.805501580238342285e-01 -6.806281860917806625e-03 -2.304900586605072021e-01 -1.057452522218227386e-02 1.410231143236160278e-01 1.680387109518051147e-01 2.711405046284198761e-02 1.000858936458826065e-02 3.078999519348144531e-01 -5.607352405786514282e-02 -2.212857455015182495e-01 1.190057843923568726e-01 2.636682987213134766e-01
1.399853676557540894e-01 4.928210750222206116e-02 2.490612119436264038e-01 -4.596874490380287170e-02 -4.084567539393901825e-03 1.404613107442855835e-01 2.987466454505920410e-01 -1.254933141171932220e-02 1.616632342338562012e-01 3.863191902637481689e-01 -1.269797235727310181e-01 -4.627213627099990845e-02 1.895951926708221436e-01 -1.155231073498725891e-01 -6.049945950508117676e-02 2.719540335237979889e-02 1.353622078895568848e-01 1.382285803556442261e-01 1.779134124517440796e-01 -1.069102436304092407e-01 -6.442835181951522827e-02 -2.095823734998703003e-01 2.663596868515014648e-01 1.516189277172088623e-01 5.228285118937492371e-02 1.962850242853164673e-01 -4.653132334351539612e-02 2.531480789184570312e-01 -1.129325628280639648e-01 -1.480284929275512695e-01 -6.230503320693969727e-03 4.388661980628967285e-01
8.094707876443862915e-02 2.215489745140075684e-01 3.492318466305732727e-02 -9.720969945192337036e-02 2.456206828355789185e-01 1.453102082014083862e-01 5.708863586187362671e-02 1.035326346755027771e-01 -8.362935483455657959e-02 3.242606818675994873e-01 -1.950640529394149780e-01 5.249345302581787109e-02 -7.541325688362121582e-02 9.906708262860774994e-03 -3.781589912250638008e-03 -4.412146285176277161e-02 2.656072080135345459e-01 2.091492414474487305e-01 1.421337872743606567e-01 1.343457549810409546e-01 1.048373878002166748e-01 -8.020061999559402466e-02 -3.924779593944549561e-02 -1.394571512937545776e-01 6.609054207801818848e-01 -3.268953785300254822e-02 9.778581559658050537e-02 5.496137216687202454e-02 -1.312697678804397583e-01 -6.689628958702087402e-02 1.107428073883056641e-01 4.700426012277603149e-02
2.277724295854568481e-01 2.589999437332153320e-01 2.348214983940124512e-01 -2.217062860727310181e-01 -1.645213961601257324e-01 1.509560197591781616e-01 3.487166762351989746e-02 -9.459401480853557587e-03 7.964227348566055298e-02 -1.698231101036071777e-01 4.933534935116767883e-02 -1.904503675177693367e-03 1.483652144670486450e-01 -5.001589655876159668e-02 2.306648641824722290e-01 1.238979101181030273e-01 1.005512923002243042e-01 1.221571117639541626e-01 2.318728715181350708e-01 -5.889744684100151062e-02 -9.778126329183578491e-02 1.081122905015945435e-01 -1.966604143381118774e-01 -2.926078736782073975e-01 3.205631673336029053e-01 2.379593104124069214e-01 3.984169065952301025e-01 -6.464489549398422241e-02 -1.564817726612091064e-01 2.501939982175827026e-02 9.938675910234451294e-02 9.894813597202301025e-02
1.567290425300598145e-01 2.264461815357208252e-01 -1.965661067515611649e-03 -9.771350771188735962e-03 -1.212735846638679504e-01 -2.272733598947525024e-01 5.526546016335487366e-02 -2.829267978668212891e-01 -1.149377599358558655e-01 2.876264452934265137e-01 4.197400063276290894e-02 -1.515962481498718262e-01 -1.803680360317230225e-01 -3.338303416967391968e-02 -1.118761603720486164e-03 2.322008311748504639e-01 2.017623186111450195e-01 -2.772576874122023582e-03 1.002668309956789017e-02 -2.170404046773910522e-01 2.807045280933380127e-01 -3.324149921536445618e-02 -2.716553509235382080e-01 -2.360498718917369843e-02 1.906773746013641357e-01 1.761689186096191406e-01 2.732992172241210938e-02 -4.915661364793777466e-02 -3.437048494815826416e-01 9.054848551750183105e-02 2.875993847846984863e-01 2.111147195100784302e-01
5.483477935194969177e-02 5.253199115395545959e-02 1.387909948825836182e-01 1.870655417442321777e-01 -5.009125918149948120e-02 -1.390098333358764648e-01 9.551762789487838745e-02 -1.418692916631698608e-01 -2.246214300394058228e-01 -5.524882301688194275e-02 -1.252539902925491333e-01 6.054504960775375366e-02 6.008297204971313477e-02 -3.355871737003326416e-01 2.162385173141956329e-02 3.322805464267730713e-01 2.631258964538574219e-01 8.435656130313873291e-02 6.688242405652999878e-02 2.516452409327030182e-02 -2.967874333262443542e-02 -8.439411967992782593e-02 9.147281199693679810e-02 -2.468743920326232910e-01 2.662576735019683838e-01 2.609626650810241699e-01 1.156229227781295776e-01 -9.891922026872634888e-02 -2.236710637807846069e-01 1.884075105190277100e-01 -6.009180098772048950e-02 4.229239821434020996e-01
2.641253769397735596e-01 8.262616582214832306e-03 2.053388953208923340e-01 -3.079042136669158936e-01 -1.065981108695268631e-02 4.218021407723426819e-02 2.172529548406600952e-01 4.834901914000511169e-02 -1.019555106759071350e-01 -2.931050583720207214e-02 -1.728565543889999390e-01 2.129538729786872864e-02 1.685707122087478638e-01 -1.518203131854534149e-02 2.049867212772369385e-01 1.359453499317169189e-01 -1.578955352306365967e-02 -1.517228484153747559e-01 3.853083550930023193e-01 -9.334360808134078979e-02 -3.401799499988555908e-01 -1.287493705749511719e-01 -1.273145228624343872e-01 -1.370960325002670288e-01 2.957656085491180420e-01 2.839491069316864014e-01 1.749791651964187622e-01 -8.973105996847152710e-02 -1.434772759675979614e-01 -2.567064389586448669e-02 1.160069629549980164e-01 1.476931720972061157e-01
-8.719046600162982941e-03 2.983831167221069336e-01 2.124048024415969849e-01 -3.563374280929565430e-01 -5.056167021393775940e-02 2.558803558349609375e-01 3.423392176628112793e-01 1.007983237504959106e-01 -2.759922444820404053e-01 1.972193866968154907e-01 -1.849282346665859222e-02 1.926470734179019928e-02 5.802739411592483521e-02 -1.830217801034450531e-02 1.810291260480880737e-01 1.780138164758682251e-01 3.982979059219360352e-02 -7.044399529695510864e-02 3.474625647068023682e-01 -3.169715404510498047e-02 -2.528160512447357178e-01 -1.431145668029785156e-01 8.608110249042510986e-02 -4.327042400836944580e-02 1.298402529209852219e-02 7.759079337120056152e-02 1.517443358898162842e-01 -1.093051135540008545e-01 -1.310866028070449829e-01 1.434709727764129639e-01 1.597245186567306519e-01 1.818314939737319946e-01
1.183971688151359558e-01 1.189343556761741638e-01 -2.705040946602821350e-02 -9.677731990814208984e-02 -1.772033721208572388e-01 1.435465216636657715e-01 1.642215624451637268e-02 1.387413442134857178e-01 2.476403862237930298e-02 9.381055831909179688e-02 1.244647719431668520e-04 7.552445679903030396e-02 -1.403196454048156738e-01 -6.372537463903427124e-02 1.322164535522460938e-01 2.704817652702331543e-01 -5.440226197242736816e-02 4.910421743988990784e-02 -3.914673998951911926e-02 -3.845682144165039062e-01 9.787510335445404053e-02 1.697669625282287598e-01 6.891416013240814209e-02 2.525009810924530029e-01 3.801356256008148193e-01 1.366308033466339111e-01 4.140569269657135010e-01 1.044284701347351074e-01 -1.718410253524780273e-01 3.191048204898834229e-01 -1.000709086656570435e-01 1.100492700934410095e-01
8.940175920724868774e-02 5.486128479242324829e-02 1.631864309310913086e-01 -1.752943396568298340e-01 -5.523363593965768814e-03 3.313550651073455811e-01 1.066766604781150818e-01 -1.019894629716873169e-01 -2.930310182273387909e-02 -2.420472353696823120e-02 -3.174319863319396973e-01 -3.697239235043525696e-02 -9.542638435959815979e-03 -8.132212609052658081e-02 -8.484995365142822266e-02 3.810754120349884033e-01 1.856978684663772583e-01 1.043100804090499878e-01 3.890739977359771729e-01 -3.063657321035861969e-02 -2.912819683551788330e-01 -9.657412767410278320e-02 -2.440689057111740112e-01 -1.204377859830856323e-01 1.413557976484298706e-01 9.260423481464385986e-02 2.156259715557098389e-01 -2.225064635276794434e-01 1.577852852642536163e-02 3.284949436783790588e-02 1.228006407618522644e-01 1.744635254144668579e-01
3.306503966450691223e-02 1.260818839073181152e-01 -7.415951788425445557e-02 6.690341979265213013e-02 -5.141018703579902649e-02 1.853169500827789307e-02 3.438922464847564697e-01 6.518673151731491089e-02 1.046837493777275085e-01 1.802546083927154541e-01 -2.366293780505657196e-02 -2.285165190696716309e-01 8.607125282287597656e-02 -1.140089426189661026e-02 2.492274343967437744e-01 8.058641850948333740e-02 3.598229959607124329e-02 1.483950614929199219e-01 3.826205134391784668e-01 -2.219475060701370239e-01 -1.456824243068695068e-01 2.330598533153533936e-01 -9.032686054706573486e-02 5.025983229279518127e-02 1.623151004314422607e-01 4.578632712364196777e-01 3.149657323956489563e-02 9.190727770328521729e-02 -2.637412250041961670e-01 1.799145042896270752e-01 1.500606238842010498e-01 9.429533965885639191e-03
1.427804827690124512e-01 8.980636298656463623e-02 1.336334645748138428e-01 -1.990495026111602783e-01 -3.257247060537338257e-02 -1.982365399599075317e-01 -9.883550554513931274e-02 1.432741247117519379e-02 -3.126069530844688416e-02 2.726114690303802490e-01 -2.116729691624641418e-02 6.129309535026550293e-02 -3.742404654622077942e-02 -2.498528510332107544e-01 -3.992087766528129578e-02 1.626059859991073608e-01 2.953386604785919189e-01 2.258467525243759155e-01 3.435217440128326416e-01 -4.300168156623840332e-02 3.307213783264160156e-01 -5.399780347943305969e-02 1.256941258907318115e-01 -2.232336252927780151e-01 2.699947729706764221e-02 1.629288941621780396e-01 1.762022823095321655e-01 -1.079785265028476715e-02 3.999430686235427856e-03 -1.086243540048599243e-01 1.134871989488601685e-01 4.162103235721588135e-01
3.747238814830780029e-01 1.421302855014801025e-01 1.296179890632629395e-01 -1.529908478260040283e-01 1.297395229339599609e-01 1.897091604769229889e-02 2.526184916496276855e-01 -1.630532145500183105e-01 -5.402526259422302246e-02 -6.952857971191406250e-02 -1.049535349011421204e-01 -2.370376735925674438e-01 2.118668146431446075e-02 -1.160494284704327583e-03 -2.752489745616912842e-01 2.385782450437545776e-01 1.888694763183593750e-01 8.013501018285751343e-02 -1.857865229249000549e-02 -7.050482928752899170e-02 1.072301715612411499e-01 -1.348856389522552490e-01 9.861683100461959839e-02 -1.105562448501586914e-01 5.039865374565124512e-01 -1.178500708192586899e-02 2.964566349983215332e-01 6.308016180992126465e-02 -6.808642297983169556e-02 3.825990483164787292e-02 -6.980723142623901367e-02 1.657198071479797363e-01
3.261191844940185547e-01 1.438769251108169556e-01 2.228830456733703613e-01 -2.020138949155807495e-01 -3.407161235809326172e-01 1.810999587178230286e-02 1.843222379684448242e-01 -3.330170363187789917e-02 -1.583692431449890137e-01 5.906724184751510620e-02 -1.855745315551757812e-01 -6.980866193771362305e-02 -2.259376645088195801e-02 1.207930669188499451e-01 2.827529311180114746e-01 1.081372052431106567e-01 -1.654492020606994629e-01 1.043267399072647095e-01 2.640722393989562988e-01 1.649366617202758789e-01 -1.928420662879943848e-01 3.675659745931625366e-02 4.326763004064559937e-02 8.848812431097030640e-02 1.686785370111465454e-01 3.582960367202758789e-01 8.446331322193145752e-02 -1.255736947059631348e-01 -1.965677142143249512e-01 5.986800882965326309e-03 -2.213621325790882111e-02 2.323828637599945068e-01
1.810763478279113770e-01 9.077882766723632812e-02 1.328947991132736206e-01 -1.774491816759109497e-01 1.207698136568069458e-01 4.822398349642753601e-02 2.932717502117156982e-01 7.466746121644973755e-02 -2.098197191953659058e-01 5.291826650500297546e-02 1.911033987998962402e-01 1.579530984163284302e-01 -2.326992899179458618e-01 -3.158784005790948868e-03 -3.340459614992141724e-02 1.383947134017944336e-01 5.196920409798622131e-02 7.033839821815490723e-02 2.118825912475585938e-01 -3.582213819026947021e-01 1.472440958023071289e-01 1.665482670068740845e-01 -3.460360467433929443e-01 5.322125181555747986e-02 1.273107528686523438e-01 3.538769483566284180e-01 5.855180323123931885e-02 -1.894018948078155518e-01 -2.679904103279113770e-01 3.503959253430366516e-02 -1.059097871184349060e-01 2.729446999728679657e-02
6.489133089780807495e-02 8.932192623615264893e-02 -2.678122743964195251e-02 -2.205464392900466919e-01 5.143179744482040405e-02 -2.730632126331329346e-01 2.850486934185028076e-01 -1.855051219463348389e-01 -1.124235689640045166e-01 1.783104836940765381e-01 -1.850959211587905884e-01 8.477637916803359985e-02 -2.047338783740997314e-01 -2.184924185276031494e-01 7.534780353307723999e-02 -3.187513351440429688e-02 2.774475514888763428e-02 9.829307347536087036e-02 -5.010898038744926453e-02 -1.004308611154556274e-01 1.899436116218566895e-01 -1.298357099294662476e-01 7.142493873834609985e-02 -2.631088197231292725e-01 5.107474327087402344e-01 1.904411613941192627e-01 1.235386133193969727e-01 2.753199264407157898e-02 -2.149690836668014526e-01 -6.472867727279663086e-02 4.227537661790847778e-02 2.184448838233947754e-01
2.073693275451660156e-01 3.678217232227325439e-01 -7.162971049547195435e-02 5.548615008592605591e-02 -2.261886149644851685e-01 -1.637724041938781738e-01 4.050652384757995605e-01 -1.677885204553604126e-01 -9.981230646371841431e-02 6.718440353870391846e-02 -3.370865434408187866e-02 4.275925457477569580e-02 1.527029871940612793e-01 4.497641324996948242e-02 -1.261222660541534424e-01 3.347934186458587646e-01 -5.152186006307601929e-02 -4.075219109654426575e-02 1.787968128919601440e-01 2.977904118597507477e-02 -2.496949136257171631e-01 1.200032979249954224e-02 7.667603343725204468e-02 3.744293749332427979e-02 3.643301427364349365e-01 2.469092160463333130e-01 2.903941087424755096e-03 1.640938967466354370e-01 -1.153304651379585266e-01 -2.293398417532444000e-02 1.621476411819458008e-01 -6.934703141450881958e-02
1.811580657958984375e-01 2.142717838287353516e-01 -4.211274534463882446e-02 -6.158295646309852600e-02 1.664327681064605713e-01 -8.544905483722686768e-02 2.006117999553680420e-01 -2.750796675682067871e-01 3.679031506180763245e-03 2.724292576313018799e-01 -2.251704037189483643e-01 1.413211822509765625e-01 -1.492935121059417725e-01 -6.493448466062545776e-02 -7.198435068130493164e-02 2.470471709966659546e-01 1.430440843105316162e-01 2.111087888479232788e-01 -2.935271896421909332e-02 -1.415961831808090210e-01 1.384857147932052612e-01 -9.232053905725479126e-02 2.003597840666770935e-02 -2.542900741100311279e-01 4.419930875301361084e-01 -3.281893208622932434e-02 2.271572202444076538e-01 -1.188387721776962280e-01 -2.257742583751678467e-01 -2.182501740753650665e-02 -5.113992467522621155e-02 1.795409023761749268e-01
1.992704123258590698e-01 3.185422122478485107e-01 -2.183275297284126282e-02 1.959322541952133179e-01 4.202646762132644653e-02 2.366517335176467896e-01 3.618766367435455322e-02 8.084569871425628662e-02 3.408625721931457520e-02 -1.386209577322006226e-02 -3.575959801673889160e-01 2.715412527322769165e-02 8.247347921133041382e-02 -1.320375651121139526e-01 6.118737533688545227e-02 3.719819188117980957e-01 1.623306721448898315e-01 -1.603655330836772919e-02 4.796978458762168884e-02 2.532229945063591003e-02 2.847151271998882294e-02 -1.543694585561752319e-01 1.153140142560005188e-01 1.079865768551826477e-01 1.415098756551742554e-01 7.902351021766662598e-02 -1.978236716240644455e-03 -2.039756923913955688e-01 -4.354552328586578369e-01 1.569396853446960449e-01 -2.302359491586685181e-01 2.091277688741683960e-01
2.073600441217422485e-01 3.067902475595474243e-02 1.004608869552612305e-01 -1.815841719508171082e-02 -1.081825941801071167e-01 1.926642060279846191e-01 2.680987715721130371e-01 -4.549669623374938965e-01 1.083864271640777588e-02 7.324117422103881836e-02 -2.126681953668594360e-01 5.479132384061813354e-02 7.493178546428680420e-02 8.441422879695892334e-02 2.203814238309860229e-01 2.100462168455123901e-01 2.504538893699645996e-01 6.223576143383979797e-02 2.369767427444458008e-01 1.278503146022558212e-02 -2.201704680919647217e-01 7.876545935869216919e-02 1.010545566678047180e-01 3.641582652926445007e-02 3.040799200534820557e-01 7.814142853021621704e-02 -1.049021705985069275e-01 8.612856268882751465e-02 -2.193637192249298096e-01 1.819124817848205566e-01 -7.666479051113128662e-02 2.560894489288330078e-01
1.015514656901359558e-01 1.555922180414199829e-01 1.788762956857681274e-01 -6.948407739400863647e-02 1.697435528039932251e-01 -2.135679423809051514e-01 -5.928580183535814285e-03 -4.246092215180397034e-02 -1.987198293209075928e-01 3.411500751972198486e-01 -3.822746574878692627e-01 -1.724082976579666138e-02 -2.417217474430799484e-03 -1.885285228490829468e-01 -9.062871336936950684e-02 -7.426743209362030029e-02 3.195709586143493652e-01 1.675842702388763428e-01 4.397973045706748962e-02 -1.259741634130477905e-01 -1.777013689279556274e-01 -7.569398730993270874e-02 -1.144239562563598156e-03 -5.692891776561737061e-02 3.843002021312713623e-01 2.121825367212295532e-01 7.836955785751342773e-02 -2.919397375080734491e-04 -2.690819203853607178e-01 1.017709542065858841e-02 1.351381242275238037e-01 1.504160761833190918e-01
6.681661307811737061e-02 9.148325771093368530e-02 3.915316462516784668e-01 -8.292319625616073608e-02 -6.164183840155601501e-02 2.072536200284957886e-01 2.055460810661315918e-01 1.179586499929428101e-01 -3.416888788342475891e-02 4.385657608509063721e-01 -2.374340593814849854e-01 -1.918450146913528442e-01 5.162447318434715271e-02 -1.169597133994102478e-01 8.181691914796829224e-02 2.126923799514770508e-01 1.135568767786026001e-01 3.704104106873273849e-03 2.551506087183952332e-02 -5.408044159412384033e-02 1.486773341894149780e-01 -1.522662937641143799e-01 2.962597012519836426e-01 -2.248740009963512421e-02 2.839381992816925049e-02 3.613353371620178223e-01 7.475514709949493408e-02 1.221911087632179260e-01 8.190608024597167969e-02 -1.509809046983718872e-01 7.847122848033905029e-02 1.775167286396026611e-01
-5.235508456826210022e-02 3.871849179267883301e-01 1.033778954297304153e-02 -8.679179102182388306e-02 -3.458541631698608398e-02 3.918467089533805847e-02 4.002281427383422852e-01 1.894904524087905884e-01 1.254334598779678345e-01 5.148632526397705078e-01 -1.431919038295745850e-01 -1.017820984125137329e-01 1.675292402505874634e-01 -4.639601707458496094e-02 2.586232731118798256e-03 8.016140200197696686e-03 7.219118624925613403e-02 3.213538974523544312e-02 1.099912673234939575e-01 -9.254877269268035889e-02 4.188201203942298889e-02 -1.768146604299545288e-01 9.844271093606948853e-02 1.052920743823051453e-01 2.230783998966217041e-01 1.001930609345436096e-01 -3.443829342722892761e-02 1.372187286615371704e-01 -1.711705029010772705e-01 -9.709081798791885376e-02 1.410460323095321655e-01 2.824456393718719482e-01
1.214699670672416687e-01 1.214096397161483765e-01 -5.451722815632820129e-02 -3.996171951293945312e-01 1.230608206242322922e-02 1.495718210935592651e-01 1.137819439172744751e-01 -1.443443000316619873e-01 4.309136047959327698e-02 -4.667411372065544128e-02 1.047153994441032410e-01 -3.382619470357894897e-02 -1.177441552281379700e-01 6.980334967374801636e-02 -1.622208766639232635e-02 1.458953917026519775e-01 2.428493350744247437e-01 -7.676047086715698242e-02 3.816976547241210938e-01 8.987582474946975708e-02 -1.856055557727813721e-01 -1.392689645290374756e-01 -1.640837043523788452e-01 -2.129758596420288086e-01 2.150643169879913330e-01 2.748181819915771484e-01 3.109231889247894287e-01 -7.072196900844573975e-02 -1.172065883874893188e-01 -1.229165196418762207e-01 1.354000270366668701e-01 2.823233306407928467e-01
2.349430769681930542e-01 1.681588292121887207e-01 1.979577839374542236e-01 -5.892044678330421448e-02 -3.014539927244186401e-02 4.197972640395164490e-02 5.334236100316047668e-02 2.560477517545223236e-02 -2.593357115983963013e-02 3.568027317523956299e-01 -1.314675211906433105e-01 -1.016777157783508301e-01 -4.525740072131156921e-02 -5.813161283731460571e-02 2.051214873790740967e-01 2.688364684581756592e-01 5.127093195915222168e-02 6.893835961818695068e-02 -1.411597132682800293e-01 -1.984733492136001587e-01 1.351505368947982788e-01 -5.190571397542953491e-02 3.001636266708374023e-01 6.148949265480041504e-02 3.568969368934631348e-01 3.507244586944580078e-01 2.733415365219116211e-01 -2.168211154639720917e-02 1.232076585292816162e-01 -1.351882517337799072e-01 1.672654002904891968e-01 1.541907936334609985e-01
4.242569208145141602e-02 2.870086133480072021e-01 1.057085096836090088e-01 5.992086231708526611e-02 1.416218429803848267e-01 1.708200424909591675e-01 1.753342747688293457e-01 -6.439412385225296021e-02 -2.481995671987533569e-01 5.820277705788612366e-02 1.956501007080078125e-01 -1.698798686265945435e-01 -2.893193066120147705e-01 9.509343653917312622e-02 -1.771143525838851929e-01 1.774804592132568359e-01 -1.198952794075012207e-01 2.816048562526702881e-01 6.041673570871353149e-02 1.621620953083038330e-01 -3.268929943442344666e-02 -1.282948851585388184e-01 -1.413539331406354904e-02 1.358991712331771851e-01 1.613803952932357788e-01 3.870547711849212646e-01 2.628926038742065430e-01 2.808803506195545197e-02 -6.780444178730249405e-03 -8.846342563629150391e-02 -3.562079370021820068e-02 3.383398354053497314e-01
2.731274962425231934e-01 4.303814470767974854e-01 1.034285500645637512e-01 -1.429296880960464478e-01 -2.647865377366542816e-02 1.063924953341484070e-01 2.195960134267807007e-01 -1.880691647529602051e-01 -1.361654251813888550e-01 1.563984602689743042e-01 -3.518162667751312256e-01 1.172629296779632568e-01 -2.082365751266479492e-01 -2.825099229812622070e-01 1.021212339401245117e-01 -4.218596499413251877e-03 1.740186512470245361e-01 1.153780072927474976e-01 5.474249646067619324e-02 1.493993848562240601e-01 -2.950838766992092133e-02 -1.451378762722015381e-01 -1.378360986709594727e-01 -3.413460403680801392e-02 2.362571209669113159e-01 -4.913443326950073242e-02 1.068887934088706970e-01 3.047657012939453125e-01 -9.027757495641708374e-02 1.169538423418998718e-01 7.495895493775606155e-03 6.206193566322326660e-02
9.429049491882324219e-02 4.201269149780273438e-01 1.107836291193962097e-01 -2.162468731403350830e-01 1.155857145786285400e-01 -6.717255711555480957e-02 2.520513236522674561e-01 9.313968569040298462e-02 2.001775950193405151e-01 2.718054950237274170e-01 -9.273019619286060333e-03 -5.241601169109344482e-02 1.924097985029220581e-01 -2.952864579856395721e-02 -7.463153451681137085e-02 3.133014217019081116e-02 2.025839090347290039e-01 2.432211190462112427e-01 1.127228438854217529e-01 -1.505039781332015991e-01 -1.280875504016876221e-01 -2.958661131560802460e-02 -3.412195667624473572e-02 3.423759639263153076e-01 7.605241239070892334e-02 1.363714635372161865e-01 8.332343399524688721e-02 1.375766843557357788e-02 -2.018568515777587891e-01 -2.491274178028106689e-01 1.211831569671630859e-01 2.898809015750885010e-01
-4.851615801453590393e-02 3.539119660854339600e-01 8.277273923158645630e-02 -1.701162010431289673e-01 3.867027908563613892e-02 -7.724223285913467407e-02 3.656384646892547607e-01 1.648951172828674316e-01 1.655069738626480103e-01 2.898776233196258545e-01 -8.840409666299819946e-02 9.537683427333831787e-02 1.528143882751464844e-01 -8.814086765050888062e-02 1.657757721841335297e-02 8.311914652585983276e-02 1.577561050653457642e-01 1.982373595237731934e-01 -4.454004112631082535e-03 -1.801895648241043091e-01 -1.792639121413230896e-02 -1.641810499131679535e-02 2.485483139753341675e-02 2.062901854515075684e-01 2.314628362655639648e-01 2.102232873439788818e-01 7.893873751163482666e-02 6.631246209144592285e-02 -8.195783197879791260e-02 -3.170953094959259033e-01 1.871431767940521240e-01 3.324084579944610596e-01
1.473432332277297974e-01 5.490452647209167480e-01 1.430500894784927368e-01 -4.497297853231430054e-02 5.725140869617462158e-02 9.695813059806823730e-02 2.393304109573364258e-01 -3.234048560261726379e-02 9.148433804512023926e-02 8.843430876731872559e-02 -8.461841195821762085e-02 1.242281422019004822e-01 8.102028816938400269e-02 -5.163306742906570435e-02 6.971136480569839478e-02 7.949054986238479614e-02 2.139282226562500000e-01 2.558028697967529297e-01 -7.541292160749435425e-02 -3.103240579366683960e-02 -2.222660034894943237e-01 -2.048531323671340942e-01 1.154813766479492188e-01 4.768201708793640137e-02 5.694970861077308655e-02 3.050375543534755707e-02 1.776440292596817017e-01 1.128021031618118286e-01 -3.090493381023406982e-01 -2.104877531528472900e-01 1.150170266628265381e-01 3.127779364585876465e-01
3.432019948959350586e-01 2.187341153621673584e-01 7.946684211492538452e-02 2.001853846013545990e-02 -1.939641684293746948e-02 -1.287236958742141724e-01 1.434271484613418579e-01 -3.242622315883636475e-01 7.088334858417510986e-02 1.152431517839431763e-01 -4.030808061361312866e-02 3.207443654537200928e-02 -1.362333148717880249e-01 1.352818589657545090e-02 -6.394027173519134521e-02 3.302480280399322510e-01 6.678591668605804443e-02 4.755190759897232056e-02 2.384233921766281128e-01 -1.416815165430307388e-02 1.715222746133804321e-02 1.281651258468627930e-01 -2.786124050617218018e-01 -3.387145400047302246e-01 3.331080824136734009e-02 3.462759256362915039e-01 1.478148251771926880e-01 1.761233061552047729e-02 -3.153892159461975098e-01 -3.897707164287567139e-02 -7.226766645908355713e-02 9.952849894762039185e-02
1.035692617297172546e-01 3.386031091213226318e-01 1.078364159911870956e-02 -1.635001152753829956e-01 1.031835377216339111e-01 2.620763778686523438e-01 1.292260736227035522e-01 -1.178652346134185791e-01 -3.535592183470726013e-02 1.360234320163726807e-01 -1.360723525285720825e-01 1.116183847188949585e-01 -1.753129214048385620e-01 -2.283785492181777954e-01 -1.395041495561599731e-01 1.382746850140392780e-03 2.974084317684173584e-01 5.151931941509246826e-02 -4.137769713997840881e-02 -5.744605883955955505e-02 1.577931344509124756e-01 -1.158791827037930489e-03 -2.647294476628303528e-02 -1.943401694297790527e-01 4.959514439105987549e-01 2.143691778182983398e-01 3.150451481342315674e-01 7.527644932270050049e-02 -2.662403695285320282e-02 -9.170112013816833496e-02 1.015566289424896240e-01 9.491067379713058472e-02
1.102607473731040955e-01 2.667623162269592285e-01 2.303862273693084717e-01 1.442193388938903809e-01 -9.791015088558197021e-02 1.949130147695541382e-01 -2.791454493999481201e-01 -2.512152791023254395e-01 5.418901145458221436e-02 4.083702340722084045e-02 -1.006218884140253067e-02 1.921754628419876099e-01 2.169071137905120850e-02 5.355047062039375305e-02 3.150250762701034546e-02 4.524401724338531494e-01 3.760303929448127747e-02 1.909185051918029785e-01 1.097087934613227844e-01 1.431233584880828857e-01 -1.338574588298797607e-01 -1.256867051124572754e-01 -6.925262510776519775e-02 5.211275815963745117e-02 1.986159235239028931e-01 2.659093439579010010e-01 1.418567448854446411e-01 6.125099211931228638e-02 -3.713463842868804932e-01 1.336670666933059692e-01 -1.055466942489147186e-02 4.480018466711044312e-02
1.536420136690139771e-01 2.518679499626159668e-01 7.691774517297744751e-02 1.247114092111587524e-01 -1.206996142864227295e-01 9.618284553289413452e-02 2.654816210269927979e-01 5.467246100306510925e-02 -9.117351472377777100e-02 -3.365373937413096428e-03 1.385391205549240112e-01 -2.463660836219787598e-01 4.345708992332220078e-03 -1.869712620973587036e-01 7.162033766508102417e-02 3.681702017784118652e-01 1.833348348736763000e-02 5.526049062609672546e-02 1.101705953478813171e-01 -4.210505262017250061e-02 1.140321344137191772e-01 4.437001794576644897e-02 -1.515759676694869995e-01 4.464323222637176514e-01 1.059889867901802063e-01 1.626866012811660767e-01 2.906247973442077637e-01 1.839528530836105347e-01 -1.839039921760559082e-01 2.301007062196731567e-01 6.119069084525108337e-02 1.710748523473739624e-01
-1.194865778088569641e-01 2.238296419382095337e-01 2.001098841428756714e-01 -3.183555006980895996e-01 -8.425237983465194702e-02 1.172509696334600449e-02 3.639661669731140137e-01 1.796916574239730835e-01 -1.029491871595382690e-01 1.457504928112030029e-01 -6.068826466798782349e-02 4.526599496603012085e-02 1.532053798437118530e-01 -1.211401373147964478e-01 1.782723329961299896e-02 1.776271909475326538e-01 3.751376271247863770e-01 1.868330985307693481e-01 2.334288209676742554e-01 8.029080927371978760e-02 2.327614277601242065e-02 6.990664987824857235e-04 2.216893434524536133e-01 -2.447045445442199707e-01 -2.129723131656646729e-02 3.041878640651702881e-01 -4.841123893857002258e-02 -1.820792257785797119e-01 -1.185108199715614319e-01 7.687641307711601257e-03 1.532060950994491577e-01 4.946918040513992310e-02
1.571452766656875610e-01 3.022474050521850586e-01 6.373576819896697998e-02 -2.276158183813095093e-01 6.448570638895034790e-02 2.015848159790039062e-01 1.228310391306877136e-01 -7.632991671562194824e-02 1.020312868058681488e-02 4.493487626314163208e-02 3.791321069002151489e-02 3.846005350351333618e-02 5.445749685168266296e-02 9.145144373178482056e-02 -3.172715380787849426e-02 1.360190063714981079e-01 9.000273421406745911e-03 -2.711448371410369873e-01 5.027042627334594727e-01 7.384467124938964844e-02 -2.255733758211135864e-01 -1.245060563087463379e-01 -1.283109933137893677e-01 -1.030183434486389160e-01 2.223118394613265991e-01 1.982146203517913818e-01 4.181297421455383301e-01 -5.257010832428932190e-02 -1.627138704061508179e-01 -2.696912363171577454e-02 5.944996699690818787e-02 6.499045342206954956e-02
9.265875443816184998e-03 1.792316883802413940e-01 -6.406933814287185669e-02 -9.416071698069572449e-03 8.676630258560180664e-02 -1.143720000982284546e-01 2.962239086627960205e-01 1.544678956270217896e-01 -7.723644375801086426e-02 2.631816864013671875e-01 -4.367139935493469238e-02 -2.461303398013114929e-02 4.336182028055191040e-02 4.816859960556030273e-02 1.931795775890350342e-01 1.514953672885894775e-01 -1.383369565010070801e-01 3.287874162197113037e-01 4.813917279243469238e-01 -1.831772178411483765e-01 -3.066045977175235748e-02 -1.619581878185272217e-02 -2.852910459041595459e-01 -3.812253847718238831e-02 1.510718315839767456e-01 2.975266873836517334e-01 1.001085340976715088e-01 1.928314119577407837e-01 -2.020479887723922729e-01 -9.809650480747222900e-02 -4.377433285117149353e-02 -4.093808308243751526e-02
-1.627373695373535156e-01 4.103411138057708740e-01 5.021193623542785645e-02 -3.317003846168518066e-01 3.589623607695102692e-03 -4.736365750432014465e-02 2.520572207868099213e-02 5.583788827061653137e-02 9.432791918516159058e-02 3.299549221992492676e-01 -1.763795316219329834e-01 -1.294086724519729614e-01 3.267075121402740479e-01 -2.206986546516418457e-01 -1.606495305895805359e-02 1.413818597793579102e-01 1.449292302131652832e-01 2.576898038387298584e-01 8.439400792121887207e-02 -1.552130728960037231e-01 -3.830660425592213869e-04 -2.042296342551708221e-02 1.073224842548370361e-01 1.295742392539978027e-01 1.689992845058441162e-01 1.180022209882736206e-01 4.143765941262245178e-02 4.369322955608367920e-02 -1.550145894289016724e-01 -1.765486001968383789e-01 1.517074853181838989e-01 2.712779939174652100e-01
-2.358436398208141327e-02 -5.019301921129226685e-02 -7.116247713565826416e-02 -1.151432171463966370e-01 1.891984492540359497e-01 -7.080824580043554306e-03 -8.723051287233829498e-03 -1.078397035598754883e-01 -2.636126577854156494e-01 1.794703751802444458e-01 -3.895996212959289551e-01 -2.784878015518188477e-01 8.469721651636064053e-04 -2.052175812423229218e-02 1.526982150971889496e-02 3.845584988594055176e-01 -9.278789907693862915e-02 6.707412004470825195e-02 -5.348357930779457092e-02 1.819195598363876343e-02 4.108417406678199768e-02 -1.613931357860565186e-01 5.722388997673988342e-02 -3.524442389607429504e-02 4.792956709861755371e-01 2.002374827861785889e-01 1.744136810302734375e-01 4.270957037806510925e-02 -1.985229253768920898e-01 1.788289994001388550e-01 1.714922487735748291e-01 7.008690852671861649e-03
3.328566253185272217e-01 4.064996242523193359e-01 1.068974360823631287e-01 1.932663321495056152e-01 7.212154567241668701e-02 8.855320513248443604e-02 1.543651819229125977e-01 2.355030737817287445e-02 6.521364673972129822e-03 2.034049928188323975e-01 -6.711046397686004639e-02 -1.936736106872558594e-01 1.959018856287002563e-01 -6.357701122760772705e-02 2.521843016147613525e-01 3.748276084661483765e-02 4.040534049272537231e-02 7.616708427667617798e-02 3.643819093704223633e-01 -3.257638812065124512e-01 1.811710558831691742e-02 1.785596250556409359e-04 -2.465923130512237549e-01 -1.225477680563926697e-01 1.382240206003189087e-01 1.987316161394119263e-01 1.425559371709823608e-01 -1.710211932659149170e-01 -6.452275812625885010e-02 1.421636994928121567e-02 7.297710329294204712e-02 -8.100914210081100464e-02
2.491408586502075195e-02 3.492878973484039307e-01 1.477072685956954956e-01 -1.685819923877716064e-01 -1.873580217361450195e-01 5.487784370779991150e-02 -4.688656330108642578e-02 8.958445489406585693e-02 -1.127540394663810730e-01 -8.386475592851638794e-02 -1.502834260463714600e-01 2.544434964656829834e-01 1.794478595256805420e-01 -3.314284980297088623e-02 4.755833745002746582e-02 1.121454536914825439e-01 4.181594774127006531e-02 2.685064375400543213e-01 1.814117431640625000e-01 -1.881842464208602905e-01 -1.764969341456890106e-02 -7.739859819412231445e-02 -1.859007924795150757e-01 -1.867590844631195068e-01 2.984811067581176758e-01 5.902914702892303467e-02 2.108693867921829224e-01 -2.130540013313293457e-01 -4.355989396572113037e-01 7.317853718996047974e-02 1.483513861894607544e-01 -7.835096120834350586e-02
1.083114370703697205e-01 3.750542551279067993e-02 6.319789588451385498e-02 -8.915622532367706299e-02 1.005689352750778198e-01 1.980811208486557007e-01 3.473824262619018555e-01 5.743296444416046143e-02 -1.664176434278488159e-01 8.029050379991531372e-02 -2.102716639637947083e-02 -8.325341343879699707e-02 -1.375055313110351562e-01 -4.665350168943405151e-02 -1.525874882936477661e-01 2.405932098627090454e-01 -9.892743080854415894e-03 1.128724142909049988e-01 3.593974933028221130e-02 -2.800844013690948486e-01 1.072784587740898132e-01 9.954501874744892120e-03 -2.857478559017181396e-01 3.683894574642181396e-01 -1.999256759881973267e-01 2.839026749134063721e-01 2.498501241207122803e-01 1.199855506420135498e-01 -2.772104144096374512e-01 -1.663754135370254517e-02 1.004729494452476501e-01 2.273139357566833496e-01
1.005436629056930542e-01 7.717888802289962769e-02 1.191173940896987915e-01 2.327558398246765137e-02 1.066779568791389465e-01 -4.630190879106521606e-02 8.556513488292694092e-02 -3.904300555586814880e-02 3.258915618062019348e-02 2.833627760410308838e-01 -3.209272027015686035e-01 -3.390523046255111694e-02 2.106734784319996834e-03 3.466914966702461243e-02 -3.107726275920867920e-01 -2.822337672114372253e-02 2.599722445011138916e-01 3.491204977035522461e-01 9.953298419713973999e-02 1.929921796545386314e-03 -7.951597124338150024e-02 -9.642342478036880493e-02 6.077018380165100098e-02 -7.958377152681350708e-02 5.467964410781860352e-01 1.835035979747772217e-01 7.155949622392654419e-02 2.016556262969970703e-01 -9.925813227891921997e-02 9.929838031530380249e-02 9.636396169662475586e-02 1.740085482597351074e-01
1.620929688215255737e-01 4.035179316997528076e-01 6.506954878568649292e-02 -1.824216097593307495e-01 -1.987935453653335571e-01 -1.187664456665515900e-02 3.435303689911961555e-03 -8.313815295696258545e-02 2.835022099316120148e-02 3.337894380092620850e-02 -2.660732865333557129e-01 4.738861322402954102e-02 1.331019103527069092e-01 -1.835161149501800537e-01 1.278225630521774292e-01 3.459214419126510620e-02 -3.811567649245262146e-02 1.697840988636016846e-01 1.049034893512725830e-01 -1.705647259950637817e-01 3.327219560742378235e-02 -1.886920332908630371e-01 -3.140203356742858887e-01 -2.816655933856964111e-01 1.774586439132690430e-01 1.712253838777542114e-01 2.564177811145782471e-01 -1.279488801956176758e-01 -3.083237409591674805e-01 3.406492993235588074e-03 2.399922013282775879e-01 -4.775930196046829224e-02
1.078998595476150513e-01 2.731723189353942871e-01 2.181935682892799377e-02 -1.263717561960220337e-01 1.858090907335281372e-01 1.937251091003417969e-01 1.520131826400756836e-01 -8.000291883945465088e-02 -7.815895229578018188e-02 1.405453085899353027e-01 -1.704186499118804932e-01 1.603519357740879059e-02 -9.671616554260253906e-02 -1.839515417814254761e-01 -1.423845291137695312e-01 5.972242914140224457e-03 2.286294251680374146e-01 4.841455444693565369e-02 -8.897951990365982056e-02 -7.622593641281127930e-02 1.573359221220016479e-01 3.100166283547878265e-02 1.295547783374786377e-01 -2.134297639131546021e-01 5.916479229927062988e-01 1.439815014600753784e-01 3.207759261131286621e-01 1.370493322610855103e-02 -5.075428634881973267e-02 -1.065254956483840942e-01 9.764474630355834961e-02 1.527950912714004517e-01
1.189638525247573853e-01 3.290223777294158936e-01 2.471401244401931763e-01 -2.081156522035598755e-02 1.496854275465011597e-01 1.962529420852661133e-01 2.307467311620712280e-01 -2.647496014833450317e-02 -1.018711179494857788e-01 3.008078411221504211e-02 -3.824808597564697266e-01 -8.489327132701873779e-02 -2.210226096212863922e-02 -1.721673756837844849e-01 8.759870380163192749e-02 2.847524881362915039e-01 2.577321976423263550e-02 -2.357546612620353699e-02 4.508484154939651489e-02 -8.159840106964111328e-02 -5.000181496143341064e-02 -1.354179680347442627e-01 -3.173952698707580566e-01 -2.747752964496612549e-01 -9.146431460976600647e-03 1.654175966978073120e-01 2.875425815582275391e-01 -4.856219142675399780e-02 4.934969544410705566e-02 9.331409633159637451e-02 2.228612601757049561e-01 1.930280774831771851e-01
4.894668608903884888e-02 3.795229196548461914e-01 4.544192925095558167e-02 -9.617522358894348145e-02 8.315077424049377441e-02 3.869313746690750122e-02 9.819176048040390015e-02 1.044852286577224731e-01 1.716042757034301758e-01 3.533632457256317139e-01 1.836048089899122715e-03 1.365155577659606934e-01 2.604937553405761719e-01 1.489413082599639893e-01 -9.556566178798675537e-02 1.115816980600357056e-01 9.167139977216720581e-02 1.290498226881027222e-01 1.431186199188232422e-01 3.919361531734466553e-02 -8.067873120307922363e-02 -7.301191799342632294e-03 2.101612538099288940e-01 -9.588085860013961792e-02 2.817055881023406982e-01 -7.281403243541717529e-02 5.109788849949836731e-02 1.144286915659904480e-01 -3.396228253841400146e-01 -2.377949208021163940e-01 1.230519264936447144e-01 3.664808869361877441e-01
2.612081170082092285e-01 2.368771582841873169e-01 -4.502879828214645386e-02 -7.095003873109817505e-02 -6.806757301092147827e-02 1.496642231941223145e-01 -3.394319117069244385e-02 7.321140915155410767e-02 -1.219468936324119568e-01 2.295064181089401245e-01 4.688936099410057068e-02 -1.941318511962890625e-01 -1.666816920042037964e-01 -6.485842168331146240e-02 1.479192674160003662e-01 9.776735305786132812e-02 7.341603934764862061e-02 1.753138601779937744e-01 3.647968173027038574e-03 -1.829452514648437500e-01 5.231226980686187744e-02 -2.696693874895572662e-02 2.136733978986740112e-01 3.449141681194305420e-01 4.134086966514587402e-01 7.311188429594039917e-02 2.900786697864532471e-01 7.090144604444503784e-02 -2.743297219276428223e-01 -6.520805507898330688e-02 2.732685506343841553e-01 -8.302490413188934326e-02
2.856443263590335846e-02 4.880194067955017090e-01 1.851197890937328339e-02 -1.909917742013931274e-01 8.597899973392486572e-02 -2.053550258278846741e-02 2.030945122241973877e-01 1.144487559795379639e-01 2.840174436569213867e-01 2.961758971214294434e-01 9.905990213155746460e-03 -2.077938988804817200e-02 1.959648281335830688e-01 -1.859534345567226410e-02 -7.571379840373992920e-02 1.197515428066253662e-02 1.895160824060440063e-01 2.394830286502838135e-01 1.143727730959653854e-02 -1.961199641227722168e-01 4.850967600941658020e-02 -3.989447280764579773e-02 -8.978576399385929108e-03 2.838398516178131104e-01 1.385819464921951294e-01 2.892924547195434570e-01 1.001152321696281433e-01 1.054717898368835449e-01 -1.769922226667404175e-01 -2.145195305347442627e-01 9.100891649723052979e-02 1.495925188064575195e-01
6.580434739589691162e-03 2.697010934352874756e-01 -5.003449972718954086e-03 -2.303653657436370850e-01 2.547679841518402100e-01 3.086532056331634521e-01 5.170490592718124390e-02 1.483643613755702972e-02 -1.535619646310806274e-01 2.994990050792694092e-01 -1.435197144746780396e-01 1.261353343725204468e-01 -2.027437686920166016e-01 -6.495137512683868408e-02 -4.849088191986083984e-02 -4.799047112464904785e-02 2.187751829624176025e-01 1.753987669944763184e-01 3.968504071235656738e-02 2.438637986779212952e-02 2.305648177862167358e-01 -4.410185664892196655e-02 1.175498738884925842e-01 -1.978370994329452515e-01 4.462939798831939697e-01 1.049540117383003235e-01 2.959632575511932373e-01 -5.183273926377296448e-02 -1.836841180920600891e-02 6.515279412269592285e-02 9.178556501865386963e-02 9.460217505693435669e-02
1.757747679948806763e-01 1.689943671226501465e-01 1.499631851911544800e-01 -4.949521273374557495e-02 6.776201725006103516e-02 1.417808532714843750e-01 1.695034801959991455e-01 -2.158686518669128418e-01 6.039434298872947693e-02 8.768491446971893311e-02 -3.519847393035888672e-01 -1.849238872528076172e-01 -6.288841366767883301e-02 1.365782320499420166e-02 1.288315206766128540e-01 -5.058313161134719849e-02 2.188009321689605713e-01 1.293325871229171753e-01 1.820048242807388306e-01 -2.535974681377410889e-01 -3.995247557759284973e-02 4.649574682116508484e-02 -6.646842509508132935e-02 -2.585769295692443848e-01 2.701379358768463135e-01 -4.336354136466979980e-02 3.498773574829101562e-01 -9.694182127714157104e-02 -1.616494357585906982e-01 -5.703340284526348114e-03 1.889982223510742188e-01 3.423894643783569336e-01
-9.655177593231201172e-02 1.398365199565887451e-01 2.604474127292633057e-02 -4.644143879413604736e-01 -7.971620559692382812e-02 1.110483929514884949e-01 2.711435556411743164e-01 1.830016821622848511e-01 -1.309349685907363892e-01 1.987967938184738159e-01 -1.462783198803663254e-02 -1.240069121122360229e-01 1.487557142972946167e-01 -4.635030031204223633e-02 5.683297663927078247e-02 6.524518132209777832e-02 2.371382415294647217e-01 -1.472833305597305298e-01 2.371864616870880127e-01 -1.074891760945320129e-01 -9.856559336185455322e-02 -1.926278024911880493e-01 3.212755322456359863e-01 -1.949063688516616821e-01 1.297436654567718506e-01 2.084516584873199463e-01 1.126446500420570374e-01 -5.801431834697723389e-02 -2.017047852277755737e-01 1.754664182662963867e-01 1.941060423851013184e-01 -7.612098753452301025e-02
2.130669951438903809e-01 2.420995533466339111e-01 2.171342223882675171e-01 -1.140751913189888000e-01 -7.297277450561523438e-02 -3.745402395725250244e-02 2.466707490384578705e-02 1.370576173067092896e-01 -2.631422877311706543e-01 -1.706572473049163818e-01 -8.196321874856948853e-02 -9.421616047620773315e-02 2.959264516830444336e-01 3.260960429906845093e-02 6.822134554386138916e-02 2.862312197685241699e-01 9.635645896196365356e-02 2.716394960880279541e-01 2.457247525453567505e-01 -1.127635166049003601e-01 9.148082137107849121e-02 -1.151001900434494019e-01 -1.836135089397430420e-01 -2.272256016731262207e-01 1.095380261540412903e-01 2.532602250576019287e-01 5.153788998723030090e-02 4.427896440029144287e-02 -2.707919180393218994e-01 -2.056013643741607666e-01 2.378218322992324829e-01 -6.694403290748596191e-02
2.976031973958015442e-02 1.379854232072830200e-01 2.578296363353729248e-01 1.344844046980142593e-02 4.920031130313873291e-02 -2.902577444911003113e-02 1.643854379653930664e-02 2.840591035783290863e-02 -1.581815481185913086e-01 3.914729356765747070e-01 -3.264794647693634033e-01 1.210885588079690933e-03 8.904546499252319336e-02 -2.577913999557495117e-01 -6.590853631496429443e-02 -6.842949241399765015e-02 3.123159408569335938e-01 1.546181142330169678e-01 5.565146449953317642e-03 -1.167282164096832275e-01 -9.627760201692581177e-02 3.548559918999671936e-02 -3.124939836561679840e-02 -1.708991639316082001e-02 4.437516331672668457e-01 2.426823377609252930e-01 7.072619348764419556e-02 -1.490782201290130615e-02 -2.039983868598937988e-01 5.186756700277328491e-02 1.708242744207382202e-01 2.436789870262145996e-01
1.359550803899765015e-01 6.762053072452545166e-02 3.389863669872283936e-02 -2.192835062742233276e-01 1.517205685377120972e-01 -2.013479918241500854e-01 2.842200994491577148e-01 -1.302322149276733398e-01 -1.044429466128349304e-01 1.239374205470085144e-01 -1.279268264770507812e-01 6.120222061872482300e-02 -3.087668120861053467e-01 -1.343281269073486328e-01 -3.044600132852792740e-03 -6.108307279646396637e-03 6.165720149874687195e-02 2.450776398181915283e-01 6.907502561807632446e-02 -9.049534797668457031e-02 2.263290807604789734e-02 -5.766636505722999573e-02 -6.500668078660964966e-02 -3.592469096183776855e-01 5.054840445518493652e-01 4.011682420969009399e-02 2.950031757354736328e-01 -6.166740786284208298e-03 -1.007229760289192200e-01 5.685574561357498169e-02 1.851804181933403015e-02 1.863981783390045166e-01
-7.882031798362731934e-02 4.336946010589599609e-01 5.479392036795616150e-02 -2.283610850572586060e-01 1.371961236000061035e-01 4.163742437958717346e-02 3.885295987129211426e-01 6.080896779894828796e-02 1.636340320110321045e-01 2.515126764774322510e-01 -1.052593514323234558e-01 -7.898380979895591736e-03 1.410076171159744263e-01 -1.192922517657279968e-01 -2.585646696388721466e-02 1.058922782540321350e-01 1.520144939422607422e-01 2.266160845756530762e-01 2.867473661899566650e-02 -1.805845499038696289e-01 -8.883515000343322754e-02 -2.607611380517482758e-02 -3.050202131271362305e-02 2.517686188220977783e-01 1.353160440921783447e-01 1.070364192128181458e-01 1.766168139874935150e-02 8.879492990672588348e-03 -1.642215400934219360e-01 -1.374931186437606812e-01 2.181211113929748535e-01 3.518094122409820557e-01
4.010393470525741577e-02 -7.203740999102592468e-03 7.132026553153991699e-02 1.078377515077590942e-01 1.500607430934906006e-01 -1.556116789579391479e-01 8.138406276702880859e-02 -1.082459613680839539e-01 -2.104880958795547485e-01 5.143178701400756836e-01 -3.562792837619781494e-01 1.151915565133094788e-01 -8.122762292623519897e-02 -6.609939783811569214e-02 9.501454979181289673e-02 -3.753643110394477844e-02 1.448018401861190796e-01 7.262903451919555664e-02 1.465671211481094360e-01 -1.206585243344306946e-01 -4.512016475200653076e-02 -9.648445993661880493e-03 6.263636518269777298e-03 -1.132030338048934937e-01 2.004441320896148682e-01 2.445291578769683838e-01 1.808852404356002808e-01 -8.692365139722824097e-02 -4.012897312641143799e-01 -5.867237597703933716e-02 1.274515539407730103e-01 2.188184559345245361e-01
2.849855720996856689e-01 2.203471958637237549e-01 1.293948143720626831e-01 -1.594689786434173584e-01 -4.492536932229995728e-02 -1.798257827758789062e-01 3.255875110626220703e-01 -1.296065151691436768e-01 -6.720230728387832642e-02 3.480003774166107178e-02 -9.840188175439834595e-02 8.862153440713882446e-02 4.476658999919891357e-02 -3.629676997661590576e-02 -4.656736925244331360e-02 3.589237928390502930e-01 2.989118918776512146e-02 5.078965052962303162e-02 3.547942638397216797e-01 -1.429146230220794678e-01 -2.981376349925994873e-01 1.095959767699241638e-01 -8.512090146541595459e-02 1.044782102108001709e-01 2.628548741340637207e-01 1.676323711872100830e-01 -2.196971178054809570e-01 2.067605257034301758e-01 -9.835479408502578735e-02 -5.354758817702531815e-03 2.156443744897842407e-01 -8.127142675220966339e-03
-6.396284699440002441e-02 1.713258177042007446e-01 2.168108522891998291e-01 -9.569646418094635010e-02 -2.716068625450134277e-01 1.356338262557983398e-01 3.164407908916473389e-01 -2.494699135422706604e-02 4.520197585225105286e-02 2.749052047729492188e-01 -1.514488607645034790e-01 -1.716433614492416382e-01 -3.562637045979499817e-02 -1.086016446352005005e-01 -9.150558151304721832e-03 1.966859251260757446e-01 2.910214066505432129e-01 3.383829072117805481e-02 1.132125407457351685e-01 -9.435767680406570435e-02 1.672755330801010132e-01 -2.307741641998291016e-01 2.853774130344390869e-01 5.200529005378484726e-03 1.155433878302574158e-01 3.203045129776000977e-01 3.037435114383697510e-01 2.584462799131870270e-02 1.996850371360778809e-01 1.725941896438598633e-02 -4.624703526496887207e-02 1.190484464168548584e-01
1.879841387271881104e-01 3.383243978023529053e-01 7.809315621852874756e-02 -2.103166282176971436e-01 3.579123690724372864e-02 6.891512125730514526e-02 2.286440730094909668e-01 -1.964660584926605225e-01 -1.811203807592391968e-01 2.267712950706481934e-01 -1.089124009013175964e-01 -1.076402515172958374e-01 -2.234504967927932739e-01 -8.689066767692565918e-02 -1.245300322771072388e-01 7.066042162477970123e-03 2.061779797077178955e-01 5.536199361085891724e-02 -6.562200188636779785e-02 9.366476908326148987e-03 7.009512931108474731e-02 -1.123742833733558655e-01 3.142755478620529175e-02 -1.691431999206542969e-01 5.832185149192810059e-01 3.515938296914100647e-02 2.032802104949951172e-01 -6.746378540992736816e-02 -2.998949214816093445e-02 -1.095643043518066406e-01 1.515495777130126953e-01 4.485395923256874084e-02
2.441047579050064087e-01 1.771708577871322632e-01 -6.839641369879245758e-03 -1.273921281099319458e-01 -1.049699336290359497e-01 -1.768309623003005981e-01 2.902208268642425537e-01 -2.357211261987686157e-01 -6.197134032845497131e-02 1.143613904714584351e-01 -2.319249957799911499e-01 1.714140921831130981e-01 -3.494051992893218994e-01 -2.490923702716827393e-01 5.640610307455062866e-02 1.055700778961181641e-01 4.305694997310638428e-02 1.904999613761901855e-01 -6.124606728553771973e-02 -9.113510698080062866e-02 8.832371234893798828e-02 -2.298586256802082062e-02 3.385600075125694275e-02 -1.751125156879425049e-01 4.805606305599212646e-01 1.529425531625747681e-01 1.656179577112197876e-01 -1.955125667154788971e-02 -1.049097627401351929e-01 9.356491267681121826e-02 1.376202702522277832e-02 1.403081268072128296e-01
1.127883046865463257e-01 1.046459302306175232e-01 1.589944809675216675e-01 -4.946215823292732239e-02 4.638903215527534485e-02 1.560029536485671997e-01 9.666161239147186279e-02 3.596368059515953064e-02 -1.683730632066726685e-01 3.782615363597869873e-01 -2.685168385505676270e-01 6.730306148529052734e-02 -9.142475575208663940e-02 -1.038095802068710327e-01 2.070280909538269043e-01 3.700213506817817688e-02 3.215982913970947266e-01 3.066814541816711426e-01 -7.833405584096908569e-02 -9.752402454614639282e-02 -1.039648354053497314e-01 8.662604540586471558e-02 2.416189992800354958e-03 -1.112363114953041077e-01 3.439445495605468750e-01 2.209017574787139893e-01 1.912043243646621704e-01 9.686141461133956909e-02 -7.334576547145843506e-02 7.573229074478149414e-02 2.428037375211715698e-01 2.704186737537384033e-01
-8.234655112028121948e-02 2.944046556949615479e-01 1.166603192687034607e-01 -2.848830223083496094e-01 -1.506512314081192017e-01 1.997591257095336914e-01 1.472462862730026245e-01 7.049965113401412964e-02 -2.867481485009193420e-02 1.217551752924919128e-01 -1.581493318080902100e-01 -1.800077110528945923e-01 8.381845057010650635e-02 -2.013729065656661987e-01 3.134132921695709229e-01 1.188751310110092163e-01 2.699125707149505615e-01 8.080732822418212891e-02 2.908284068107604980e-01 -1.504326798021793365e-02 2.442982047796249390e-02 -6.222274899482727051e-02 1.241735890507698059e-01 -1.242460086941719055e-01 1.001860871911048889e-01 2.034376114606857300e-01 -3.435568884015083313e-02 -4.111094474792480469e-01 -1.737625151872634888e-01 -1.222785934805870056e-01 1.394077092409133911e-01 -6.180118396878242493e-02
2.081185728311538696e-01 -1.200513690710067749e-01 1.870396733283996582e-01 -1.025046557188034058e-01 -8.649624884128570557e-02 3.438702225685119629e-01 3.902539238333702087e-02 -1.501668840646743774e-01 1.991580985486507416e-02 3.860754519701004028e-02 9.894156828522682190e-03 -7.720628380775451660e-02 1.246962603181600571e-02 -6.229282543063163757e-02 1.452163048088550568e-02 3.486637771129608154e-01 8.560854196548461914e-02 1.015226021409034729e-01 1.315842941403388977e-02 -1.072876974940299988e-01 -6.254212558269500732e-02 -2.301405817270278931e-01 -1.162061765789985657e-01 5.228138342499732971e-02 6.323284655809402466e-02 3.903914391994476318e-01 -1.408914476633071899e-01 -1.518492549657821655e-01 -5.109014511108398438e-01 -6.225124001502990723e-02 2.304377779364585876e-02 2.145948559045791626e-01
4.391741007566452026e-02 2.353969812393188477e-01 1.762148886919021606e-01 -8.970773965120315552e-02 -4.870712757110595703e-02 -1.526421904563903809e-01 1.866179145872592926e-02 -1.472519070375710726e-04 2.514844760298728943e-03 1.929495036602020264e-01 -3.700394183397293091e-02 2.856482267379760742e-01 -1.381323337554931641e-01 -2.542562484741210938e-01 3.803516924381256104e-02 2.977920770645141602e-01 3.413569927215576172e-01 2.985113859176635742e-01 3.138926625251770020e-01 3.091933578252792358e-02 1.890273690223693848e-01 4.804359376430511475e-02 4.916680231690406799e-02 -1.809089779853820801e-01 -1.503598503768444061e-02 2.356792688369750977e-01 3.279274702072143555e-01 3.319744765758514404e-02 5.148034542798995972e-02 -3.094214014708995819e-02 1.102829277515411377e-01 1.581262052059173584e-01
2.731474936008453369e-01 2.726218402385711670e-01 3.416222333908081055e-01 -1.805526167154312134e-01 5.329687613993883133e-03 1.164825707674026489e-01 6.823092699050903320e-02 -6.629215925931930542e-02 5.343032255768775940e-02 1.621965914964675903e-01 -5.230524390935897827e-02 -1.986402124166488647e-01 4.410786554217338562e-02 7.869918644428253174e-02 5.308122932910919189e-02 -8.709470741450786591e-03 2.797262668609619141e-01 1.294872611761093140e-01 3.970226272940635681e-03 -2.752178609371185303e-01 -4.507032409310340881e-02 -2.382802814245223999e-01 1.454769670963287354e-01 -2.786800563335418701e-01 1.768330782651901245e-01 4.782870039343833923e-02 9.902992099523544312e-02 1.682126522064208984e-01 -2.716254293918609619e-01 -1.269246190786361694e-01 3.266395926475524902e-01 -8.624096401035785675e-03
1.414739340543746948e-01 2.590283155441284180e-01 1.788547039031982422e-01 -2.188462018966674805e-01 1.555115580558776855e-01 -5.228246748447418213e-02 1.674826294183731079e-01 -1.004710048437118530e-01 -3.411462306976318359e-01 1.991753578186035156e-01 -1.870888657867908478e-02 5.784312263131141663e-02 5.314712598919868469e-02 -3.985951095819473267e-02 3.793729245662689209e-01 3.366639018058776855e-01 5.297584459185600281e-02 1.555124670267105103e-01 3.782123029232025146e-01 -2.307053096592426300e-02 4.828495904803276062e-02 6.468285340815782547e-03 -7.294453214854001999e-03 -3.026745021343231201e-01 1.631788164377212524e-01 1.441197693347930908e-01 7.097433507442474365e-02 8.506342768669128418e-02 -6.261271983385086060e-02 9.786520898342132568e-02 -9.002687036991119385e-02 2.525399066507816315e-02
3.872370347380638123e-02 2.787986770272254944e-02 -2.384665459394454956e-01 1.913667768239974976e-01 9.965454787015914917e-02 9.324079379439353943e-03 3.391174972057342529e-01 2.051696330308914185e-01 -3.462245315313339233e-02 2.024705410003662109e-01 -1.070642843842506409e-01 -5.715011060237884521e-02 1.173286288976669312e-01 -4.919996485114097595e-02 1.562144905328750610e-01 1.466276645660400391e-01 -7.021716237068176270e-02 2.157133072614669800e-01 4.140839874744415283e-01 -6.280021369457244873e-02 6.070669367909431458e-02 1.127504110336303711e-01 -1.140705421566963196e-01 -4.864544421434402466e-02 1.544944792985916138e-01 4.247072935104370117e-01 2.245904654264450073e-01 1.677127629518508911e-01 -2.598508894443511963e-01 -5.129972845315933228e-02 3.759146854281425476e-02 -7.128962129354476929e-02
3.844496309757232666e-01 3.198425769805908203e-01 -1.227409243583679199e-01 4.019064828753471375e-02 -1.118106693029403687e-01 1.005540862679481506e-01 8.055885136127471924e-02 2.751466631889343262e-01 2.217232994735240936e-02 3.262615203857421875e-01 -4.508849233388900757e-02 3.883886337280273438e-02 7.912835478782653809e-02 -5.317783355712890625e-02 8.573418110609054565e-02 -3.370992839336395264e-02 8.674090355634689331e-02 1.536258757114410400e-01 6.073323637247085571e-02 -2.204577922821044922e-01 -1.698081493377685547e-01 -7.614879310131072998e-02 2.748911678791046143e-01 1.485755890607833862e-01 2.590821087360382080e-01 1.418133229017257690e-01 3.180633187294006348e-01 4.778616502881050110e-02 -1.590869128704071045e-01 -1.299788951873779297e-01 1.901453435420989990e-01 1.250034421682357788e-01
-3.699091821908950806e-02 2.053214013576507568e-01 4.330673441290855408e-02 -9.282878786325454712e-02 -6.348647922277450562e-02 2.314879558980464935e-02 1.161705553531646729e-01 6.149095948785543442e-03 -3.427302241325378418e-01 1.106915250420570374e-01 1.931523531675338745e-01 -2.798347733914852142e-02 -6.476813554763793945e-02 -5.094985943287611008e-03 3.844402134418487549e-01 3.372822105884552002e-01 2.220353484153747559e-01 1.878062933683395386e-01 4.377860724925994873e-01 -1.649575233459472656e-01 -7.095808535814285278e-02 -6.209801882505416870e-03 3.170228330418467522e-03 -2.789832353591918945e-01 1.822340488433837891e-01 1.507097631692886353e-01 1.510582268238067627e-01 -2.066313289105892181e-02 -1.490294784307479858e-01 7.353695482015609741e-02 -2.296038530766963959e-02 2.517097443342208862e-02
-6.905110087245702744e-03 9.276956319808959961e-02 1.018247380852699280e-01 6.916866451501846313e-02 1.241780743002891541e-01 -2.165563404560089111e-02 1.728721261024475098e-01 -1.531482636928558350e-01 -9.221983700990676880e-02 9.495837241411209106e-02 -1.830323487520217896e-01 -1.184648126363754272e-01 2.264334559440612793e-01 1.649667471647262573e-01 3.126540407538414001e-02 2.248346358537673950e-01 6.046495586633682251e-02 2.032188624143600464e-01 1.728318445384502411e-02 1.280980068258941174e-03 2.297363132238388062e-01 -6.920842826366424561e-02 1.069482266902923584e-01 2.569729276001453400e-02 3.488697707653045654e-01 8.088006079196929932e-02 2.310423552989959717e-01 1.386979222297668457e-01 -4.481543600559234619e-01 -1.035838108509778976e-02 -4.336192905902862549e-01 8.443239331245422363e-02
-2.937546558678150177e-02 1.213359907269477844e-01 -2.292650192975997925e-02 -6.722151488065719604e-02 2.046536505222320557e-01 -1.754073202610015869e-01 2.618164718151092529e-01 3.149929642677307129e-01 -2.676323242485523224e-02 3.050716519355773926e-01 2.011874876916408539e-02 -4.360694438219070435e-02 8.571562170982360840e-02 -1.384696513414382935e-01 9.877908229827880859e-02 2.213777303695678711e-01 -1.270841658115386963e-01 2.520054280757904053e-01 4.602620601654052734e-01 -1.175010390579700470e-02 -1.006629839539527893e-01 9.940350428223609924e-04 -2.425405830144882202e-01 -9.769201278686523438e-02 8.192992955446243286e-02 2.834641039371490479e-01 1.681931912899017334e-01 1.992145478725433350e-01 -1.708972752094268799e-01 -4.077645763754844666e-02 -2.555714547634124756e-02 2.952730283141136169e-02
2.696356475353240967e-01 2.535772621631622314e-01 -6.538704782724380493e-02 -1.442659944295883179e-01 1.533695310354232788e-01 -9.684022516012191772e-02 2.309840321540832520e-01 9.231962263584136963e-02 -1.644178330898284912e-01 -1.065269559621810913e-01 -1.866603456437587738e-02 -2.653460502624511719e-01 1.927385330200195312e-01 -1.482441276311874390e-01 -1.314931809902191162e-01 5.171641707420349121e-01 3.701519221067428589e-02 -4.635894671082496643e-02 1.125757582485675812e-02 -1.294150352478027344e-01 -8.465726859867572784e-03 6.679129600524902344e-02 -1.553585529327392578e-01 -4.328688979148864746e-02 1.210133880376815796e-01 2.057556957006454468e-01 8.492807298898696899e-02 7.278548181056976318e-02 -3.565042912960052490e-01 -1.527646463364362717e-02 2.047082930803298950e-01 -2.137595601379871368e-02
-6.322051584720611572e-02 1.552798300981521606e-01 -7.590335793793201447e-03 -1.937097311019897461e-01 -7.820766419172286987e-02 6.666449480690062046e-04 3.150751888751983643e-01 -5.660106241703033447e-02 -2.574676871299743652e-01 -4.533643648028373718e-02 1.637365855276584625e-02 3.830316066741943359e-01 -2.111328952014446259e-02 -1.454258803278207779e-02 -1.294075399637222290e-01 2.735708951950073242e-01 4.692179709672927856e-02 -1.121484935283660889e-01 -2.449233457446098328e-02 -1.069192308932542801e-02 3.094050288200378418e-02 -1.189445555210113525e-01 6.622885167598724365e-02 -2.075053602457046509e-01 2.621175721287727356e-02 3.031035065650939941e-01 7.229837775230407715e-02 6.920271366834640503e-02 -3.652948737144470215e-01 -4.790503531694412231e-02 -1.851128786802291870e-01 4.093000888824462891e-01
1.979131102561950684e-01 2.781852781772613525e-01 3.862633109092712402e-01 -3.477385267615318298e-02 8.604554831981658936e-02 2.411732822656631470e-02 1.471410542726516724e-01 -6.358830630779266357e-02 6.127200648188591003e-02 4.093940258026123047e-01 -5.801683291792869568e-02 -6.044889613986015320e-02 -2.510552406311035156e-01 -2.399105429649353027e-01 -3.041023388504981995e-02 -2.985958941280841827e-02 1.471226364374160767e-01 2.314299903810024261e-02 7.696737349033355713e-02 1.564338654279708862e-01 -2.009601294994354248e-01 -2.238399982452392578e-01 -8.302537351846694946e-02 -1.111677438020706177e-01 2.980033159255981445e-01 -7.916313409805297852e-02 2.195311337709426880e-01 1.984422206878662109e-01 -1.011026278138160706e-01 1.951743289828300476e-02 1.945783495903015137e-01 -7.175673544406890869e-02
2.296346873044967651e-01 1.904050558805465698e-01 -6.240892037749290466e-02 -1.558378636837005615e-01 2.225585430860519409e-01 1.999043859541416168e-02 5.692498758435249329e-02 -4.799511656165122986e-02 -2.191464453935623169e-01 -2.098164558410644531e-01 6.004237011075019836e-02 -1.300508975982666016e-01 1.493808478116989136e-01 1.239215135574340820e-01 -1.181578636169433594e-01 4.562682211399078369e-01 8.864686638116836548e-02 2.048083990812301636e-01 1.413376629352569580e-01 -1.378783881664276123e-01 8.997723460197448730e-02 1.288618445396423340e-01 -9.655197151005268097e-03 -2.716936916112899780e-02 1.081034168601036072e-01 2.055984437465667725e-01 9.938336908817291260e-02 1.369123607873916626e-01 -4.863267540931701660e-01 7.304539438337087631e-03 1.460435390472412109e-01 1.337572839111089706e-02
5.841016024351119995e-02 -6.308302283287048340e-02 4.733607470989227295e-01 -3.985448181629180908e-02 -7.988207042217254639e-02 8.139988780021667480e-02 -1.747499033808708191e-02 -4.920510109513998032e-03 6.487947702407836914e-02 3.270800113677978516e-01 -9.924058616161346436e-02 -2.065054774284362793e-01 8.401857316493988037e-02 -1.158197075128555298e-01 -1.936813592910766602e-01 8.262702822685241699e-02 -3.008024692535400391e-01 1.831680238246917725e-01 1.538328826427459717e-01 -1.225655078887939453e-01 1.126168668270111084e-01 1.136744916439056396e-01 1.610364317893981934e-01 1.584057509899139404e-01 2.800908684730529785e-01 3.225439488887786865e-01 1.833827644586563110e-01 -3.367525711655616760e-02 -6.844399869441986084e-02 -1.199751570820808411e-01 1.908138096332550049e-01 1.141495779156684875e-01
1.948378086090087891e-01 2.157535254955291748e-01 1.061652526259422302e-01 -9.790676832199096680e-02 1.567672789096832275e-01 2.025125771760940552e-01 -8.611283451318740845e-02 1.398884803056716919e-01 2.982243150472640991e-02 3.623808026313781738e-01 -1.908774971961975098e-01 9.735967218875885010e-02 -1.243537217378616333e-01 -1.459341496229171753e-01 2.447669394314289093e-02 -4.169140756130218506e-02 2.869081497192382812e-01 1.975157409906387329e-01 1.209964826703071594e-01 -3.878783062100410461e-02 1.546657979488372803e-01 -5.258377268910408020e-02 -5.977587029337882996e-02 -2.133782953023910522e-01 5.408272147178649902e-01 -3.310154750943183899e-02 1.225032880902290344e-01 1.171707883477210999e-01 -1.970251649618148804e-01 -4.811884369701147079e-03 1.019378527998924255e-01 4.180079791694879532e-03
2.393039464950561523e-01 3.019268512725830078e-01 3.769141435623168945e-02 -9.114208072423934937e-02 8.483477681875228882e-02 1.797837577760219574e-02 7.797173410654067993e-02 -1.537720300257205963e-02 -9.140592813491821289e-02 1.367374062538146973e-01 -3.084432780742645264e-01 1.851737350225448608e-01 9.606848657131195068e-02 1.280097067356109619e-01 -1.720671355724334717e-01 4.224230051040649414e-01 5.140191316604614258e-02 1.159762404859066010e-02 2.292664051055908203e-01 -2.401215434074401855e-01 4.258798435330390930e-02 1.004845090210437775e-02 -4.144596680998802185e-02 -3.061671853065490723e-01 2.612644433975219727e-01 2.831594944000244141e-01 -1.013735681772232056e-01 5.271104723215103149e-02 -1.094292253255844116e-01 1.176182553172111511e-01 2.004278153181076050e-01 -4.982701502740383148e-03
1.411758810281753540e-01 4.572854563593864441e-02 1.809871196746826172e-01 -4.145958721637725830e-01 -2.107112295925617218e-02 -1.434722393751144409e-01 2.589027583599090576e-01 3.118103556334972382e-02 1.054613441228866577e-01 2.562489509582519531e-01 -3.546949848532676697e-02 -7.576266676187515259e-02 1.190024837851524353e-01 1.298734098672866821e-01 1.334063112735748291e-01 4.746542498469352722e-02 1.042353808879852295e-01 1.091044768691062927e-01 1.382557749748229980e-01 9.828065335750579834e-02 -3.980565443634986877e-02 2.605447173118591309e-02 -3.248578682541847229e-02 -1.100127696990966797e-01 -1.202298551797866821e-01 3.986507058143615723e-01 2.834275066852569580e-01 3.419881686568260193e-02 -2.620687484741210938e-01 2.726272344589233398e-01 -2.148581892251968384e-01 1.960266828536987305e-01
2.753455638885498047e-01 3.153780698776245117e-01 4.312056675553321838e-02 -2.166737616062164307e-01 7.623054087162017822e-02 5.120243132114410400e-02 3.638878762722015381e-01 6.695324927568435669e-02 -1.372835338115692139e-01 -1.630195528268814087e-01 3.150998614728450775e-03 -3.054126724600791931e-02 1.627873331308364868e-01 7.060611993074417114e-02 2.678026445209980011e-02 4.404950737953186035e-01 -1.062470301985740662e-01 8.431435376405715942e-02 1.479918658733367920e-01 -1.841915398836135864e-01 -4.519282653927803040e-02 -3.439627960324287415e-02 -1.235249266028404236e-01 -1.796453595161437988e-01 3.074361085891723633e-01 3.088673055171966553e-01 -6.580746918916702271e-02 -4.230578616261482239e-02 -1.243226304650306702e-01 -4.914893582463264465e-02 1.320480704307556152e-01 -4.068333283066749573e-02
-1.579515188932418823e-01 1.200106963515281677e-01 -4.333831369876861572e-02 -2.891485691070556641e-01 3.668886423110961914e-02 -1.928039640188217163e-01 4.085576832294464111e-01 -1.109075099229812622e-01 -2.713928222656250000e-01 1.783105283975601196e-01 -1.066760197281837463e-01 2.002960070967674255e-02 -2.416315674781799316e-02 -2.999029755592346191e-01 4.106382839381694794e-03 -1.358010619878768921e-01 2.573499269783496857e-02 2.318943142890930176e-01 1.079023331403732300e-01 -2.615262567996978760e-01 2.832433767616748810e-02 1.620801538228988647e-01 2.197670787572860718e-01 -6.832111626863479614e-02 2.510781586170196533e-01 2.029045522212982178e-01 -5.127068608999252319e-02 -1.085736826062202454e-01 -1.263321787118911743e-01 -1.712112128734588623e-01 8.312644064426422119e-02 2.142103910446166992e-01
4.320644587278366089e-02 1.389858871698379517e-01 4.152885079383850098e-02 -1.363206934183835983e-02 8.411052636802196503e-03 -1.740130037069320679e-01 1.205918043851852417e-01 -9.891717880964279175e-02 -1.684771627187728882e-01 2.949984669685363770e-01 -2.367764115333557129e-01 -2.724154479801654816e-02 -8.118163049221038818e-02 -4.490390717983245850e-01 -2.482368610799312592e-02 -3.938628360629081726e-02 1.371043771505355835e-01 1.190813928842544556e-01 7.481608539819717407e-02 -2.631667852401733398e-01 -1.188312992453575134e-01 7.536660879850387573e-02 3.452550619840621948e-02 3.214866667985916138e-02 2.512219548225402832e-01 1.868085116147994995e-01 3.142491281032562256e-01 -3.265578746795654297e-01 -2.824802398681640625e-01 2.064754255115985870e-02 -6.599969416856765747e-02 1.475839465856552124e-01
-9.918152540922164917e-02 2.517820000648498535e-01 1.135283112525939941e-01 -1.511658877134323120e-01 1.492382735013961792e-01 -8.848395943641662598e-02 1.398586779832839966e-01 -2.017933577299118042e-01 4.095358774065971375e-02 3.876329958438873291e-01 5.134267732501029968e-02 1.747674047946929932e-01 7.262919098138809204e-02 3.917408362030982971e-02 -1.446623355150222778e-02 3.329509496688842773e-01 -5.571141466498374939e-02 6.077680736780166626e-02 1.217182651162147522e-01 1.706769131124019623e-02 2.551524154841899872e-02 -2.941301278769969940e-02 -1.539186537265777588e-01 -4.051492512226104736e-01 2.737757265567779541e-01 3.186261057853698730e-01 7.240935415029525757e-02 -2.547026239335536957e-02 -2.252956926822662354e-01 5.176478624343872070e-02 9.021900594234466553e-02 -2.060414105653762817e-01
-2.915454804897308350e-01 4.498533308506011963e-01 9.645234793424606323e-02 -1.569616049528121948e-01 -7.155092060565948486e-02 -1.492605060338973999e-01 2.152622491121292114e-01 9.949672222137451172e-02 -1.733870990574359894e-02 2.319489866495132446e-01 -1.050260365009307861e-01 -9.586691856384277344e-02 1.949613168835639954e-02 -1.552022844552993774e-01 -3.987237438559532166e-02 2.286345213651657104e-01 4.549304246902465820e-01 1.744798719882965088e-01 1.297809630632400513e-01 -1.872142031788825989e-02 1.410955339670181274e-01 -3.424905985593795776e-02 -1.231771707534790039e-02 2.052567712962627411e-02 1.368705276399850845e-02 3.608101606369018555e-01 -5.282735079526901245e-02 -1.581745445728302002e-01 -1.038295775651931763e-02 -8.035096339881420135e-03 -7.259377837181091309e-02 5.028087273240089417e-02
3.290951251983642578e-02 7.700940221548080444e-02 -8.062920719385147095e-02 -1.036440879106521606e-01 5.812143161892890930e-02 2.089496105909347534e-01 1.522879749536514282e-01 -6.185537949204444885e-02 -2.067072838544845581e-01 1.717390120029449463e-01 1.673219352960586548e-01 -1.828057169914245605e-01 -6.536845117807388306e-02 1.530544608831405640e-01 -1.351078003644943237e-01 1.742837280035018921e-01 1.103534102439880371e-01 6.316471844911575317e-02 -2.076613157987594604e-02 -2.665607631206512451e-01 2.098210006952285767e-01 -3.479705750942230225e-02 -2.998548150062561035e-01 8.126977086067199707e-02 9.070876985788345337e-02 3.146936595439910889e-01 2.287091910839080811e-01 1.734625697135925293e-01 -4.583521485328674316e-01 1.287836879491806030e-01 1.707858145236968994e-01 1.296885609626770020e-01
3.760359063744544983e-02 3.787126839160919189e-01 7.269179914146661758e-03 -2.757006287574768066e-01 2.821695292368531227e-03 7.121454179286956787e-02 -8.556271903216838837e-03 -4.441355541348457336e-02 -5.636445805430412292e-02 -1.081521287560462952e-01 -5.634094774723052979e-02 -1.554053276777267456e-03 2.402570396661758423e-01 -1.148740425705909729e-01 3.433794900774955750e-02 1.305166631937026978e-01 -2.443104237318038940e-02 3.743638694286346436e-01 1.827182918787002563e-01 -2.925699055194854736e-01 3.821200877428054810e-02 -2.461195886135101318e-01 -1.933970600366592407e-01 -2.682130038738250732e-01 1.573757082223892212e-01 1.621359139680862427e-01 3.348981216549873352e-02 -4.130679368972778320e-02 -3.793900609016418457e-01 -7.054691016674041748e-02 1.465708315372467041e-01 -9.698726981878280640e-02
-1.966378837823867798e-02 3.581009209156036377e-01 1.593611761927604675e-02 -1.434882581233978271e-01 -6.832372397184371948e-02 -5.972471088171005249e-02 3.464165031909942627e-01 8.042895793914794922e-02 -2.899117469787597656e-01 1.491029709577560425e-01 1.924174726009368896e-01 -4.437684267759323120e-02 -7.258839160203933716e-02 1.212258636951446533e-01 2.300923466682434082e-01 1.885174065828323364e-01 1.630337089300155640e-01 2.381438910961151123e-01 3.381167948246002197e-01 -1.428470164537429810e-01 9.483952075242996216e-02 -2.202938944101333618e-01 -8.185932785272598267e-02 -7.189743965864181519e-02 6.973769515752792358e-02 3.377455770969390869e-01 6.931409239768981934e-02 -1.801282018423080444e-01 -1.322979032993316650e-01 -6.305458489805459976e-03 3.085182048380374908e-02 3.188643371686339378e-03
5.230053514242172241e-02 1.467351615428924561e-01 -9.143994748592376709e-02 1.314793620258569717e-02 7.432492077350616455e-02 -1.652772128582000732e-01 2.855646908283233643e-01 1.893572956323623657e-01 -4.704494774341583252e-02 3.774378001689910889e-01 -1.741067767143249512e-01 -2.041095048189163208e-01 -1.287446171045303345e-02 -3.250124398618936539e-03 2.502582371234893799e-01 1.074825972318649292e-01 -9.053383022546768188e-02 1.175701990723609924e-01 4.204818904399871826e-01 -1.660901904106140137e-01 -4.387911036610603333e-02 7.004582881927490234e-02 -7.234444469213485718e-02 3.668964374810457230e-03 1.330017447471618652e-01 3.829543888568878174e-01 7.593849301338195801e-02 1.338015794754028320e-01 -3.012373447418212891e-01 -4.048234224319458008e-02 4.128272086381912231e-02 -7.322367280721664429e-02
6.137944012880325317e-02 2.375134974718093872e-01 -2.331352559849619865e-03 -1.470088958740234375e-01 7.420422881841659546e-02 -9.056911617517471313e-02 -3.009389713406562805e-02 -1.248747333884239197e-01 1.131860315799713135e-01 -2.033453732728958130e-01 -1.247199550271034241e-01 1.715948581695556641e-01 -3.701295852661132812e-01 5.997451394796371460e-02 5.825543031096458435e-02 2.861919999122619629e-01 -1.429326981306076050e-01 7.600320875644683838e-02 2.384950518608093262e-01 -1.746071875095367432e-01 -2.799188159406185150e-02 -1.081985160708427429e-01 1.498168557882308960e-01 2.051727473735809326e-01 2.732492387294769287e-01 3.564403057098388672e-01 1.617837995290756226e-01 2.982551231980323792e-02 -2.808098196983337402e-01 -1.621780991554260254e-01 -1.851643770933151245e-01 6.416007876396179199e-02
2.185803838074207306e-03 8.015079051256179810e-02 -3.039469569921493530e-02 5.664313794113695621e-04 8.168677240610122681e-02 3.575103580951690674e-01 1.041209697723388672e-02 1.079942882061004639e-01 -1.347799599170684814e-01 2.356218639761209488e-03 -1.013120859861373901e-01 5.093389376997947693e-02 1.142763495445251465e-01 -9.997860342264175415e-02 -1.987496316432952881e-01 2.392101734876632690e-01 6.410135328769683838e-02 2.774478495121002197e-01 2.469328641891479492e-01 -3.139391541481018066e-01 -1.000124379061162472e-03 1.030213851481676102e-02 -1.730788201093673706e-01 2.227986752986907959e-01 -1.404316872358322144e-01 2.479068934917449951e-01 7.692983746528625488e-02 2.594396173954010010e-01 -2.996580600738525391e-01 2.033631503582000732e-01 -1.396405696868896484e-01 2.649574279785156250e-01
-8.968865871429443359e-02 2.054494172334671021e-01 -4.041710123419761658e-02 -1.410497575998306274e-01 1.655829995870590210e-01 1.795160211622714996e-02 -1.484697908163070679e-01 -1.320373564958572388e-01 -1.347447931766510010e-01 1.895558089017868042e-01 6.667267531156539917e-02 1.851195544004440308e-01 -1.216174662113189697e-02 -3.635945618152618408e-01 1.377086341381072998e-01 1.862308681011199951e-01 3.277834057807922363e-01 1.392463445663452148e-01 3.803439438343048096e-01 1.419352274388074875e-02 2.863970100879669189e-01 -6.602664291858673096e-02 4.667738452553749084e-02 4.496037214994430542e-02 -1.371805439703166485e-03 2.649624943733215332e-01 7.755988836288452148e-02 8.015141636133193970e-02 2.964717708528041840e-02 -1.698042079806327820e-02 2.627279460430145264e-01 2.590114176273345947e-01
2.313017696142196655e-01 4.666337370872497559e-01 1.900552511215209961e-01 2.004412114620208740e-01 -9.435379505157470703e-02 -2.576910890638828278e-02 9.137429296970367432e-02 5.113588273525238037e-02 9.161264449357986450e-02 6.628827005624771118e-02 -4.248171448707580566e-01 -1.295209079980850220e-01 3.577809035778045654e-02 -2.822935581207275391e-02 -2.408164925873279572e-02 2.093463987112045288e-01 -7.056590169668197632e-02 -3.168450295925140381e-02 1.502176523208618164e-01 -2.384362369775772095e-01 -5.727192386984825134e-03 -1.185301765799522400e-01 -7.113611698150634766e-02 -2.622902393341064453e-01 2.599699497222900391e-01 1.788739413022994995e-01 9.689549356698989868e-02 -2.020107582211494446e-02 2.772946469485759735e-02 2.304358184337615967e-01 1.874212920665740967e-01 6.079685688018798828e-02
1.173541694879531860e-01 -7.287648320198059082e-02 1.699417829513549805e-01 -2.676411718130111694e-02 9.518019109964370728e-02 3.675882518291473389e-01 4.357757419347763062e-02 2.513062953948974609e-02 -3.153719753026962280e-02 1.070702522993087769e-01 7.835953682661056519e-02 -9.971808642148971558e-03 1.377537846565246582e-01 1.288367360830307007e-01 1.936287805438041687e-02 3.326207399368286133e-01 2.808154001832008362e-02 2.319539636373519897e-01 -5.805191770195960999e-02 -8.179700374603271484e-02 -2.487668097019195557e-01 2.452278137207031250e-02 1.571840643882751465e-01 2.684908360242843628e-02 1.478686779737472534e-01 3.788621425628662109e-01 -1.907078363001346588e-02 -2.301189303398132324e-01 -4.805521368980407715e-01 2.016293257474899292e-02 8.600153774023056030e-02 1.711886376142501831e-01
1.654263399541378021e-02 1.842450350522994995e-01 1.868250370025634766e-01 -3.931129276752471924e-01 5.963984131813049316e-02 -8.133523911237716675e-02 1.999424993991851807e-01 -4.036404937505722046e-02 -2.961166203022003174e-02 2.901554107666015625e-01 8.356758207082748413e-02 6.238546222448348999e-02 -4.126648604869842529e-02 5.271499231457710266e-02 2.844824492931365967e-01 2.554865479469299316e-01 -8.978623151779174805e-02 1.161993518471717834e-01 4.114510715007781982e-01 -4.939018189907073975e-02 3.809640184044837952e-02 -1.113880574703216553e-01 1.453170925378799438e-01 1.779072284698486328e-01 8.542669564485549927e-02 1.150706708431243896e-01 1.454115360975265503e-01 3.535524308681488037e-01 -1.259726434946060181e-01 1.787928491830825806e-01 -5.876839160919189453e-02 6.156460382044315338e-03
-1.777300052344799042e-02 2.838646173477172852e-01 -7.247999310493469238e-02 2.572464942932128906e-01 -1.053025349974632263e-01 -4.971258807927370071e-03 2.033404856920242310e-01 4.498470574617385864e-03 -1.286870390176773071e-01 -1.525768786668777466e-01 5.835710093379020691e-03 1.735492348670959473e-01 -2.511779367923736572e-01 -8.754240721464157104e-02 -5.194884911179542542e-02 1.904972046613693237e-01 1.966661512851715088e-01 3.759288787841796875e-02 2.010820358991622925e-01 -2.078171074390411377e-01 1.996172815561294556e-01 3.632616717368364334e-03 -4.583044350147247314e-02 -7.643380761146545410e-02 1.245034635066986084e-01 1.371809095144271851e-01 3.513152003288269043e-01 -1.855908147990703583e-02 -4.442535042762756348e-01 -1.470923125743865967e-01 -1.357649415731430054e-01 2.200638800859451294e-01
2.098238915205001831e-01 2.610249258577823639e-02 -8.501012925989925861e-04 1.227413192391395569e-01 -8.806021511554718018e-02 1.928893625736236572e-01 3.685993254184722900e-01 2.494083855708595365e-05 1.189423277974128723e-01 7.406070828437805176e-02 -8.934313058853149414e-02 1.286853104829788208e-01 -2.672426104545593262e-01 -7.942084968090057373e-02 -2.710598409175872803e-01 1.992917954921722412e-01 1.185009405016899109e-01 2.395795583724975586e-01 8.174577355384826660e-02 2.870381772518157959e-01 3.975683823227882385e-02 -1.204647868871688843e-01 -2.230118960142135620e-01 -5.265323817729949951e-02 2.498719543218612671e-01 1.860906481742858887e-01 -1.215907931327819824e-01 -3.699141368269920349e-02 -3.044030368328094482e-01 1.404755562543869019e-01 3.378008306026458740e-02 2.616133093833923340e-01
2.368953675031661987e-01 2.388757020235061646e-01 -1.843837499618530273e-01 -3.119675517082214355e-01 -2.549587190151214600e-01 -6.110639870166778564e-02 1.731358468532562256e-01 1.051267832517623901e-01 -5.053092539310455322e-02 3.724429607391357422e-01 -2.050835341215133667e-01 1.705579161643981934e-01 1.975861936807632446e-02 2.753096632659435272e-02 -7.024950347840785980e-03 3.342298865318298340e-01 -6.567274779081344604e-02 -5.025866627693176270e-02 2.284406721591949463e-01 9.857888519763946533e-02 6.004635244607925415e-02 5.322966724634170532e-02 -2.993451356887817383e-01 -2.137518972158432007e-01 1.633628904819488525e-01 1.242964193224906921e-01 3.763078898191452026e-02 -1.037310585379600525e-01 -2.130717933177947998e-01 -8.860371075570583344e-03 -2.203124947845935822e-02 9.825318306684494019e-02
1.597343571484088898e-02 3.200636506080627441e-01 -7.052995264530181885e-02 -9.549728780984878540e-02 1.501346081495285034e-01 1.959811747074127197e-01 2.450208663940429688e-01 -5.329708755016326904e-02 6.197491288185119629e-02 5.892462283372879028e-02 -4.374841973185539246e-02 -3.797379136085510254e-02 -8.247859776020050049e-02 -1.382014155387878418e-01 1.421192735433578491e-01 5.211668610572814941e-01 1.900923550128936768e-01 -7.988847047090530396e-02 -3.271384164690971375e-02 -1.735963486135005951e-02 2.529612928628921509e-02 -1.243088766932487488e-01 -2.839089930057525635e-01 6.430239975452423096e-02 3.872746527194976807e-01 9.552481933496892452e-04 2.609880641102790833e-03 -2.461909316480159760e-02 -1.593486405909061432e-02 2.500433921813964844e-01 1.660277694463729858e-01 2.129417508840560913e-01
2.443967014551162720e-01 2.989584505558013916e-01 3.996542654931545258e-03 -1.290998309850692749e-01 -5.580877140164375305e-02 -2.890642546117305756e-02 2.264969348907470703e-01 -1.571595221757888794e-01 -1.916399449110031128e-01 -2.284732311964035034e-01 -8.400773257017135620e-02 -2.549862563610076904e-01 1.596204340457916260e-01 -6.952236592769622803e-02 -7.022516429424285889e-02 4.309512078762054443e-01 -1.228828914463520050e-02 -1.216882467269897461e-02 1.582083553075790405e-01 -1.167445629835128784e-01 1.555747166275978088e-02 8.255374431610107422e-02 -2.462114952504634857e-02 3.997109830379486084e-02 1.265680938959121704e-01 3.143195509910583496e-01 -1.542126387357711792e-02 7.994554191827774048e-02 -3.073159456253051758e-01 -2.027558386325836182e-01 2.582801580429077148e-01 -1.926584355533123016e-02
5.762778222560882568e-02 2.256327420473098755e-01 -1.512962579727172852e-02 -1.564151495695114136e-01 1.278692483901977539e-01 -2.104637771844863892e-01 3.451591730117797852e-01 -2.153226584196090698e-01 -1.764592528343200684e-01 5.574316903948783875e-02 -1.770879775285720825e-01 3.844347223639488220e-02 -2.613524198532104492e-01 -3.232801556587219238e-01 -1.473134607076644897e-01 8.733072876930236816e-02 3.455828130245208740e-02 1.434385329484939575e-01 8.746698498725891113e-02 -1.483843624591827393e-01 8.854497224092483521e-02 -1.829063706099987030e-02 -3.406066074967384338e-02 -2.658123672008514404e-01 4.198621809482574463e-01 1.047377511858940125e-01 1.998168528079986572e-01 -1.092462986707687378e-02 -7.289009541273117065e-02 1.701703369617462158e-01 7.335499674081802368e-02 1.652974784374237061e-01
-9.319085627794265747e-02 3.307448029518127441e-01 7.908710837364196777e-02 -4.257462322711944580e-01 -1.047930791974067688e-01 -1.467195600271224976e-01 -1.501131504774093628e-01 -4.761011898517608643e-02 2.272036075592041016e-01 2.338038198649883270e-02 -4.148928821086883545e-02 9.448696672916412354e-02 -9.354667365550994873e-02 3.674000129103660583e-02 1.436941772699356079e-01 4.593108966946601868e-02 1.070332750678062439e-01 2.364365607500076294e-01 8.621175587177276611e-02 -1.863728761672973633e-01 1.954728513956069946e-01 8.972454816102981567e-02 3.189295232295989990e-01 4.445502907037734985e-02 2.749075591564178467e-01 2.924572527408599854e-01 1.429919004440307617e-01 1.874288618564605713e-01 -1.660841256380081177e-01 -3.944257274270057678e-02 1.705774515867233276e-01 8.383284509181976318e-02
3.106234669685363770e-01 2.691307477653026581e-02 1.141349300742149353e-01 -2.811241745948791504e-01 7.580183446407318115e-03 1.819928139448165894e-01 2.674824595451354980e-01 3.402515128254890442e-02 1.609292328357696533e-01 1.368916183710098267e-01 -1.439541280269622803e-01 -8.498334139585494995e-02 7.526426017284393311e-02 -1.553768962621688843e-01 -4.495177045464515686e-02 1.389579027891159058e-01 -3.312742710113525391e-02 1.258349418640136719e-01 -1.837735772132873535e-01 -2.695072591304779053e-01 -4.308528266847133636e-03 -1.295883804559707642e-01 1.385456621646881104e-01 -3.310523033142089844e-01 2.439431250095367432e-01 1.806896328926086426e-01 2.398461550474166870e-01 9.222102351486682892e-03 -2.307847887277603149e-01 6.366365402936935425e-02 2.793455123901367188e-01 -1.645324826240539551e-01
1.120804101228713989e-01 2.410900443792343140e-01 1.307511776685714722e-01 -4.012202024459838867e-01 1.543419249355792999e-02 1.949793845415115356e-01 3.813651800155639648e-01 1.435186862945556641e-01 -2.192791551351547241e-01 1.351226586848497391e-03 -1.737706214189529419e-01 -1.054299101233482361e-01 -2.597122453153133392e-02 -1.075606495141983032e-01 1.000568270683288574e-01 2.481674104928970337e-01 1.545921862125396729e-01 -1.557733267545700073e-01 3.088188469409942627e-01 1.490820944309234619e-01 -2.087058424949645996e-01 -1.399903446435928345e-01 8.020072430372238159e-02 -6.018035858869552612e-02 1.108373329043388367e-01 1.320014744997024536e-01 2.757486701011657715e-01 6.807406991720199585e-02 -4.237854853272438049e-02 -3.182431682944297791e-02 1.361891031265258789e-01 5.480860918760299683e-02
1.102103367447853088e-01 1.861738413572311401e-01 8.610351383686065674e-02 -5.851208418607711792e-02 -1.404112577438354492e-01 1.515986770391464233e-01 -4.472856223583221436e-02 -8.704897947609424591e-03 7.082721590995788574e-02 -3.357276087626814842e-03 1.752132736146450043e-02 1.248316541314125061e-01 2.245603203773498535e-01 -1.729892492294311523e-01 -2.701631784439086914e-01 2.067499607801437378e-01 2.291593998670578003e-01 1.250030696392059326e-01 1.355742812156677246e-01 1.095972806215286255e-01 -3.641197457909584045e-02 -4.426701739430427551e-02 2.220980376005172729e-01 -2.276760041713714600e-01 4.415419101715087891e-01 4.367818534374237061e-01 1.461821943521499634e-01 1.041705831885337830e-01 1.683332920074462891e-01 -4.498963057994842529e-02 -3.915651515126228333e-02 1.665670275688171387e-01
-1.071634739637374878e-01 8.559309691190719604e-02 -9.593126364052295685e-03 6.453286111354827881e-02 -2.302697114646434784e-02 8.757843822240829468e-02 1.178319975733757019e-01 -2.627001702785491943e-01 -6.566845625638961792e-02 -4.370089620351791382e-02 -1.892670392990112305e-01 -9.815089404582977295e-02 -2.875003516674041748e-01 -1.617680490016937256e-01 8.497808873653411865e-02 1.261277347803115845e-01 -7.779797166585922241e-02 3.289485573768615723e-01 3.038179278373718262e-01 -2.706303596496582031e-01 -1.377070993185043335e-01 -1.990477442741394043e-01 2.098398655652999878e-01 -3.277017772197723389e-01 5.260083824396133423e-02 1.243568286299705505e-01 1.878374069929122925e-01 1.149218603968620300e-01 -3.387653827667236328e-01 -1.294049024581909180e-01 -8.755870908498764038e-02 8.061596751213073730e-02
-4.648636095225811005e-03 1.623131036758422852e-01 1.895889341831207275e-01 -2.451421916484832764e-01 1.790418326854705811e-01 -6.513726711273193359e-02 -7.797966245561838150e-03 7.513596117496490479e-02 1.217200048267841339e-02 3.524943292140960693e-01 4.117879644036293030e-02 -1.487982273101806641e-02 2.581095099449157715e-01 -2.781285047531127930e-01 -8.904479444026947021e-03 -2.224801629781723022e-01 8.021294325590133667e-02 2.996453940868377686e-01 2.195771634578704834e-01 -3.073501586914062500e-01 -2.470346093177795410e-01 -1.283067315816879272e-01 6.929529458284378052e-02 3.747586160898208618e-02 1.973547786474227905e-01 6.313235312700271606e-02 6.067008525133132935e-02 2.290760874748229980e-01 -2.383688539266586304e-01 1.285615861415863037e-01 -6.525584310293197632e-02 1.281671673059463501e-01
4.434958845376968384e-02 5.432266592979431152e-01 1.056870967149734497e-01 -1.570956408977508545e-01 1.123498380184173584e-01 7.476409431546926498e-03 3.612014055252075195e-01 4.405449703335762024e-02 1.393085420131683350e-01 9.075423330068588257e-02 -1.122576743364334106e-01 6.644733250141143799e-02 6.970475614070892334e-02 1.028132140636444092e-01 5.700181797146797180e-02 -1.536536868661642075e-02 3.808864578604698181e-02 5.342616513371467590e-02 -9.667009115219116211e-02 -7.929042726755142212e-02 -1.628776639699935913e-01 -1.004798784852027893e-01 1.730049252510070801e-01 1.298369020223617554e-01 1.509162932634353638e-01 4.658852890133857727e-02 2.282518446445465088e-01 7.031907141208648682e-02 -3.184372782707214355e-01 -7.679719477891921997e-02 1.931425333023071289e-01 3.584463298320770264e-01
1.823896467685699463e-01 9.805186837911605835e-02 2.300124615430831909e-01 -3.917821496725082397e-02 2.892704010009765625e-01 -3.840277716517448425e-02 7.837876677513122559e-02 -1.773438602685928345e-01 -1.427090764045715332e-01 3.689474761486053467e-01 -6.196429021656513214e-03 -1.333012282848358154e-01 1.613016612827777863e-02 4.723649844527244568e-02 -2.974373660981655121e-02 1.099495068192481995e-01 2.553542256355285645e-01 6.613176316022872925e-02 -1.485060453414916992e-01 -1.996379494667053223e-01 4.487134516239166260e-02 -1.707326322793960571e-01 -5.745778232812881470e-02 -1.238046362996101379e-01 4.299437701702117920e-01 2.068516314029693604e-01 4.981170594692230225e-02 -5.627683363854885101e-03 -3.012584149837493896e-01 1.051722541451454163e-01 2.459986656904220581e-01 1.280880123376846313e-01
1.865906417369842529e-01 3.923303484916687012e-01 2.240618504583835602e-02 1.263333857059478760e-01 3.981648385524749756e-02 1.579065769910812378e-01 1.970951557159423828e-01 -1.103117782622575760e-02 6.259004771709442139e-02 -3.346855938434600830e-02 -4.801849275827407837e-02 -1.765181194059550762e-03 1.328497678041458130e-01 -3.423137068748474121e-01 3.844118118286132812e-02 1.640401184558868408e-01 1.460711508989334106e-01 8.120268583297729492e-02 1.397590041160583496e-01 -1.251425594091415405e-01 1.934843212366104126e-01 -4.030783101916313171e-02 1.547338217496871948e-01 -3.461154699325561523e-01 2.840161621570587158e-01 2.232582718133926392e-01 2.274773418903350830e-01 -8.914991468191146851e-02 -5.605328455567359924e-02 3.413320779800415039e-01 -2.468949556350708008e-02 -4.862470924854278564e-02
3.020565398037433624e-02 9.623041003942489624e-02 -1.716304868459701538e-01 9.029998630285263062e-02 -4.842129349708557129e-02 -3.445810079574584961e-02 1.932928264141082764e-01 -1.399714499711990356e-01 -5.488279461860656738e-02 9.923069924116134644e-02 -2.839937508106231689e-01 -1.671363227069377899e-02 1.513555049896240234e-01 -4.370357394218444824e-01 7.613423466682434082e-02 3.271655142307281494e-01 7.977175712585449219e-02 5.561089888215065002e-02 -1.194760855287313461e-02 8.498849719762802124e-02 -2.254345417022705078e-01 2.592730149626731873e-02 5.226687341928482056e-02 -1.731738895177841187e-01 2.604003250598907471e-01 2.043821960687637329e-01 3.572602868080139160e-01 -2.461487352848052979e-01 -1.424950361251831055e-01 1.169170290231704712e-01 -6.566623598337173462e-02 1.845811307430267334e-01
1.372854858636856079e-01 2.074661552906036377e-01 2.929403781890869141e-01 -1.829876899719238281e-01 1.072944886982440948e-02 -2.814449667930603027e-01 1.786770969629287720e-01 -1.111039593815803528e-01 -2.067014127969741821e-01 1.707944422960281372e-01 -1.877586841583251953e-01 1.746044754981994629e-01 -1.599015295505523682e-02 -1.976203918457031250e-01 3.336877524852752686e-01 1.815205812454223633e-01 6.076752021908760071e-02 1.505472809076309204e-01 2.376215010881423950e-01 1.014269962906837463e-01 -2.451189048588275909e-02 -8.723303675651550293e-02 -2.905979380011558533e-02 -2.926296889781951904e-01 2.502351403236389160e-01 -6.034317240118980408e-02 3.025257401168346405e-02 2.604005634784698486e-01 -1.114656478166580200e-01 5.370338633656501770e-02 -1.545273065567016602e-01 1.095784977078437805e-01
2.134722424671053886e-03 2.324487119913101196e-01 2.018175274133682251e-01 -1.164541989564895630e-01 -2.278408706188201904e-01 -1.819265037775039673e-01 1.015670523047447205e-01 -9.740392863750457764e-02 1.654462814331054688e-01 3.222266435623168945e-01 -9.508725255727767944e-02 -2.171831876039505005e-01 -1.320958137512207031e-01 -4.208423569798469543e-02 2.074455469846725464e-01 -6.285732984542846680e-02 5.689699575304985046e-02 1.366632878780364990e-01 -4.821494966745376587e-02 -1.642266064882278442e-01 1.842604279518127441e-01 -1.900518499314785004e-02 1.567908823490142822e-01 2.022100538015365601e-01 4.547865986824035645e-01 1.943864524364471436e-01 2.201490849256515503e-01 2.107945084571838379e-01 -1.755409240722656250e-01 -2.217459678649902344e-02 1.062209680676460266e-01 4.626694694161415100e-02
9.394287317991256714e-02 1.064545363187789917e-01 2.378525733947753906e-01 -2.026767134666442871e-01 -5.563477799296379089e-02 -2.151088863611221313e-01 -1.622778475284576416e-01 -6.207087635993957520e-02 1.183219999074935913e-01 1.560382694005966187e-01 -1.962279677391052246e-01 3.746591135859489441e-02 1.463324278593063354e-01 -8.340106159448623657e-02 -2.409229278564453125e-01 2.374944388866424561e-01 6.036677956581115723e-02 3.410416543483734131e-01 2.455577403306961060e-01 8.917492814362049103e-03 1.930839866399765015e-01 -2.704477608203887939e-01 1.298195123672485352e-01 5.555965378880500793e-02 1.684519648551940918e-01 1.081628277897834778e-01 -3.253493458032608032e-02 1.298223286867141724e-01 -5.754685029387474060e-02 -5.742787942290306091e-02 1.532346159219741821e-01 4.275394678115844727e-01
8.639327436685562134e-02 1.770707964897155762e-01 -1.299500279128551483e-02 -2.469970099627971649e-02 -3.284031897783279419e-02 2.780437171459197998e-01 9.864952415227890015e-02 1.674246042966842651e-01 -7.913128286600112915e-02 2.263758033514022827e-01 2.259709127247333527e-02 -1.079000532627105713e-01 -1.911002397537231445e-02 2.624289877712726593e-02 -2.892379760742187500e-01 1.525935679674148560e-01 5.227519571781158447e-02 2.167683541774749756e-01 4.735843092203140259e-02 -2.638989090919494629e-01 2.797736227512359619e-01 9.738194197416305542e-02 -2.576084136962890625e-01 2.382694929838180542e-01 -4.612653329968452454e-02 2.332919239997863770e-01 1.394097357988357544e-01 3.493033349514007568e-02 -4.697096943855285645e-01 1.224775835871696472e-01 7.762411236763000488e-02 1.234361603856086731e-01
7.481586188077926636e-03 2.310044020414352417e-01 1.405714303255081177e-01 2.676124572753906250e-01 7.021220028400421143e-02 1.960529834032058716e-01 7.818102836608886719e-02 1.543794292956590652e-02 -4.448047280311584473e-02 2.187265157699584961e-01 -1.169621422886848450e-01 -3.127799183130264282e-02 -2.914195656776428223e-01 -7.696980237960815430e-02 -1.096922233700752258e-01 2.594000995159149170e-01 8.313912898302078247e-02 3.805814385414123535e-01 -5.161962285637855530e-02 1.349332034587860107e-01 -1.062131300568580627e-01 -2.341805994510650635e-01 -9.245247580111026764e-03 -3.625535964965820312e-02 1.936594098806381226e-01 2.507078349590301514e-01 2.406349331140518188e-01 -1.519366949796676636e-01 -3.189547061920166016e-01 1.576325297355651855e-01 -1.350882351398468018e-01 -6.718247383832931519e-02
-2.391341142356395721e-03 1.174340397119522095e-01 2.933525443077087402e-01 -2.042972445487976074e-01 1.291625350713729858e-01 -9.538111835718154907e-02 1.106967553496360779e-01 -4.066400229930877686e-02 -1.919991075992584229e-01 3.064146935939788818e-01 1.466659605503082275e-01 5.482637323439121246e-03 7.847243919968605042e-03 -8.162837475538253784e-02 2.427021861076354980e-01 8.992484956979751587e-02 -1.557358652353286743e-01 1.208611428737640381e-01 4.078532457351684570e-01 2.366103045642375946e-02 -5.802937969565391541e-02 -1.595329195261001587e-01 -5.171890556812286377e-02 -6.236761063337326050e-02 1.547243744134902954e-01 1.451818197965621948e-01 2.548370063304901123e-01 3.421251475811004639e-01 -2.050538957118988037e-01 2.753624916076660156e-01 -7.776932418346405029e-02 2.521692030131816864e-02
2.215353250503540039e-01 2.710198163986206055e-01 1.093646138906478882e-01 -1.530975699424743652e-01 -1.709130555391311646e-01 9.361066669225692749e-02 2.543803863227367401e-02 5.907095223665237427e-02 -2.865611342713236809e-03 1.435786485671997070e-03 -2.318857163190841675e-01 1.215296462178230286e-01 1.851880699396133423e-01 -1.802606433629989624e-01 6.205346062779426575e-02 6.375579535961151123e-02 8.468261361122131348e-02 2.086417526006698608e-01 1.825677156448364258e-01 -2.309907376766204834e-01 3.324367105960845947e-02 -1.820673495531082153e-01 -2.761074006557464600e-01 -3.512845039367675781e-01 2.569788396358489990e-01 1.175245046615600586e-01 2.584922611713409424e-01 -1.876726448535919189e-01 -2.572169303894042969e-01 -3.075852990150451660e-02 1.829264163970947266e-01 -5.447418615221977234e-02
1.358397901058197021e-01 4.693791270256042480e-01 1.094578206539154053e-01 -2.501744925975799561e-01 1.631674617528915405e-01 9.473720192909240723e-02 3.015387654304504395e-01 3.352157399058341980e-02 2.120125293731689453e-01 5.674724280834197998e-02 -1.268433034420013428e-01 -1.010081395506858826e-01 6.077813357114791870e-02 6.689853966236114502e-02 5.446676537394523621e-02 -4.371940344572067261e-02 2.140130996704101562e-01 2.752610146999359131e-01 2.670732699334621429e-02 5.982901155948638916e-02 -1.604921519756317139e-01 -1.928214728832244873e-01 1.462245732545852661e-01 8.180908113718032837e-02 8.179541677236557007e-02 -6.816130597144365311e-03 2.172409147024154663e-01 1.046872586011886597e-01 -3.608802855014801025e-01 -1.347720324993133545e-01 6.480007618665695190e-02 1.927258074283599854e-01
-3.457117453217506409e-02 4.847281873226165771e-01 -1.451544314622879028e-01 -2.850302755832672119e-01 -6.001095101237297058e-02 -1.684870719909667969e-01 2.922499179840087891e-01 -3.477354720234870911e-02 -1.037394106388092041e-01 3.388499915599822998e-01 -8.560141921043395996e-02 -1.272693425416946411e-01 1.647152304649353027e-01 -7.515028119087219238e-02 -2.241969481110572815e-02 9.175697714090347290e-02 1.311780959367752075e-01 4.034957662224769592e-02 7.849603891372680664e-02 -5.544088035821914673e-02 1.290988624095916748e-01 -6.991539895534515381e-02 7.601796090602874756e-02 -9.201967716217041016e-02 1.005519181489944458e-01 1.941401511430740356e-01 -3.227209448814392090e-01 -9.706681221723556519e-02 -2.221146821975708008e-01 1.612826734781265259e-01 1.475154757499694824e-01 1.725227981805801392e-01
-1.755935549736022949e-01 2.992713749408721924e-01 1.537148281931877136e-02 -1.933739483356475830e-01 -8.630678057670593262e-02 -1.238742470741271973e-01 2.538877427577972412e-01 3.205973282456398010e-02 7.420704513788223267e-02 2.399410158395767212e-01 1.366635113954544067e-01 1.190951392054557800e-01 1.068538203835487366e-01 -3.412934839725494385e-01 1.893974244594573975e-01 1.339556090533733368e-02 1.157957985997200012e-01 1.874658614397048950e-01 -2.582528069615364075e-02 -3.989830985665321350e-02 6.846306473016738892e-02 -1.378997974097728729e-02 1.789984256029129028e-01 -1.847991794347763062e-01 1.577602028846740723e-01 3.203659653663635254e-01 -1.474092453718185425e-01 -1.519412696361541748e-01 -2.803234457969665527e-01 2.026517838239669800e-01 1.688480079174041748e-01 2.267776876688003540e-01
1.375103592872619629e-01 1.551287174224853516e-01 1.857745051383972168e-01 -1.256668716669082642e-01 -1.029599159955978394e-01 1.006756499409675598e-01 1.243991479277610779e-01 1.154548302292823792e-01 -3.149872422218322754e-01 -1.455077528953552246e-01 -1.440202631056308746e-02 1.973883062601089478e-01 8.739729970693588257e-02 -3.277943655848503113e-02 1.386376917362213135e-01 9.002082981169223785e-03 1.279030293226242065e-01 4.133854061365127563e-02 2.805680930614471436e-01 -3.827840089797973633e-01 1.862466335296630859e-01 -1.934891641139984131e-01 -2.009175419807434082e-01 -2.023095935583114624e-01 1.020996719598770142e-01 1.152016073465347290e-01 8.127709478139877319e-02 -1.374350208789110184e-02 -4.803718328475952148e-01 -1.764933764934539795e-02 4.803109541535377502e-02 9.491083025932312012e-02
-1.780295968055725098e-01 1.651996187865734100e-02 1.396142840385437012e-01 -4.080522954463958740e-01 -4.095542058348655701e-02 6.488036364316940308e-02 4.036308526992797852e-01 2.757954001426696777e-01 -9.618340432643890381e-02 -5.423685163259506226e-02 -2.257702872157096863e-02 -2.223513647913932800e-02 -5.100041627883911133e-02 -1.149369627237319946e-01 9.260447323322296143e-02 2.510389685630798340e-01 2.148433588445186615e-03 2.518862485885620117e-01 2.441028207540512085e-01 -1.796508580446243286e-01 5.455546826124191284e-02 -5.899327620863914490e-02 -1.621622741222381592e-01 -1.624797582626342773e-01 -5.983376130461692810e-02 8.395031839609146118e-02 3.098927438259124756e-01 2.408596575260162354e-01 -1.365936547517776489e-01 6.452184915542602539e-02 8.012761920690536499e-02 1.678705513477325439e-01
1.806867271661758423e-01 -1.888295821845531464e-02 -1.590517312288284302e-01 1.332146376371383667e-01 9.118057787418365479e-02 2.228124141693115234e-01 1.996467858552932739e-01 1.017152294516563416e-01 -8.588220179080963135e-02 3.072533011436462402e-01 -7.492885738611221313e-02 -1.636457294225692749e-01 8.441291749477386475e-03 1.314259916543960571e-01 1.493754982948303223e-01 6.111175566911697388e-02 -2.720370423048734665e-03 2.346592955291271210e-02 5.070939660072326660e-01 -1.309095174074172974e-01 -4.899084568023681641e-02 1.200810670852661133e-01 -3.852663934230804443e-02 -5.081400647759437561e-02 2.526427209377288818e-01 2.346382588148117065e-01 9.298609197139739990e-02 2.081393003463745117e-01 -3.529445827007293701e-01 -3.656001016497612000e-02 1.934249997138977051e-01 9.123856574296951294e-02
1.034729406237602234e-01 2.292254269123077393e-01 -6.431284546852111816e-02 4.314474388957023621e-02 1.085928753018379211e-01 1.049371957778930664e-01 1.136179938912391663e-01 9.918898344039916992e-02 1.200758069753646851e-01 4.165607988834381104e-01 -2.663124203681945801e-01 6.108730286359786987e-02 -2.173464745283126831e-01 -3.222193419933319092e-01 1.837070286273956299e-02 -6.078245490789413452e-02 2.699195444583892822e-01 1.120566278696060181e-01 -2.069931291043758392e-02 -7.277064770460128784e-02 -7.478190958499908447e-02 1.621638536453247070e-01 -1.514234393835067749e-01 -1.423413455486297607e-01 3.709734678268432617e-01 2.585236132144927979e-01 1.332366019487380981e-01 1.147873103618621826e-01 -1.666716188192367554e-01 -5.451183766126632690e-02 1.772433072328567505e-01 6.116433069109916687e-02
-3.871763497591018677e-02 1.799381673336029053e-01 -1.532800048589706421e-01 -3.972989693284034729e-02 1.477035880088806152e-01 -9.334570914506912231e-02 3.390171825885772705e-01 2.519873678684234619e-01 -1.000585332512855530e-01 1.565474420785903931e-01 -5.201818887144327164e-03 -1.804147660732269287e-01 7.759737223386764526e-02 -6.694427877664566040e-02 2.192153781652450562e-01 2.007787674665451050e-01 -7.362031936645507812e-02 2.064341902732849121e-01 3.891063928604125977e-01 -2.786107361316680908e-01 4.611352458596229553e-02 5.718231573700904846e-02 -1.336795240640640259e-01 -8.553089946508407593e-02 1.695061028003692627e-01 2.487305998802185059e-01 1.828491687774658203e-02 3.016947805881500244e-01 -2.456340640783309937e-01 -1.918773725628852844e-02 9.081298112869262695e-02 8.703364431858062744e-02
1.933583468198776245e-01 -2.995431795716285706e-02 7.398754358291625977e-02 -1.529005765914916992e-01 1.636122614145278931e-01 -1.259487718343734741e-01 -9.012502618134021759e-03 4.690212383866310120e-02 -5.123728513717651367e-02 3.631080985069274902e-01 -4.426134824752807617e-01 5.182971060276031494e-02 -3.376763686537742615e-02 -3.007152378559112549e-01 7.064644992351531982e-02 -3.608987852931022644e-02 2.940690815448760986e-01 2.832943797111511230e-01 4.529564827680587769e-02 -1.107722669839859009e-01 -9.909000992774963379e-02 5.272824317216873169e-02 7.745735347270965576e-02 -1.128451600670814514e-01 1.861651986837387085e-01 2.434614151716232300e-01 6.071821227669715881e-02 -1.427829712629318237e-01 -3.160633146762847900e-01 2.235687337815761566e-02 4.457912154975929298e-07 1.619646400213241577e-01
9.071503579616546631e-02 3.487683832645416260e-01 2.616257369518280029e-01 -3.843089342117309570e-01 -9.497639536857604980e-02 -1.060018613934516907e-01 -6.733588129281997681e-02 -7.720723748207092285e-03 1.608187332749366760e-02 2.174388468265533447e-01 -6.600191444158554077e-02 1.841011494398117065e-01 3.853176906704902649e-02 -1.060130894184112549e-01 -4.697325453162193298e-02 5.259114131331443787e-02 -4.456649720668792725e-02 1.898932605981826782e-01 3.154545426368713379e-01 4.367867019027471542e-03 3.545056283473968506e-02 -1.670199483633041382e-01 3.877318277955055237e-02 3.602324128150939941e-01 2.314240038394927979e-01 1.149431020021438599e-01 1.089675426483154297e-01 8.365310728549957275e-02 8.932936936616897583e-02 -2.119844406843185425e-01 -3.346542268991470337e-02 2.966121733188629150e-01
9.403052181005477905e-02 6.774282455444335938e-02 -9.835588186979293823e-02 1.050936952233314514e-01 1.714956462383270264e-01 -1.012296006083488464e-01 2.510688602924346924e-01 1.729256063699722290e-01 3.891386836767196655e-02 3.188978135585784912e-01 -3.922520205378532410e-03 -1.545857936143875122e-01 1.051288992166519165e-01 -1.931795924901962280e-01 2.493045181035995483e-01 5.168871581554412842e-02 -2.391733787953853607e-02 3.305342197418212891e-01 3.991289138793945312e-01 -1.555602252483367920e-01 -6.780482083559036255e-02 -3.260175138711929321e-02 -1.962909251451492310e-01 -4.682526364922523499e-02 7.003467530012130737e-02 3.314717710018157959e-01 1.031612083315849304e-01 1.308894753456115723e-01 -3.268568515777587891e-01 2.796893566846847534e-02 -3.380260244011878967e-02 4.373304918408393860e-02
-2.387737780809402466e-01 1.286156475543975830e-01 -9.295861423015594482e-02 -1.444510221481323242e-01 9.155162842944264412e-04 1.650014072656631470e-01 2.513906359672546387e-01 -1.250194106251001358e-02 1.447878330945968628e-01 3.983195722103118896e-01 -4.210804700851440430e-01 -1.556328982114791870e-01 6.941518932580947876e-02 -1.918866038322448730e-01 -1.050803661346435547e-01 9.878974407911300659e-02 2.201067656278610229e-01 1.332152038812637329e-01 -9.797641634941101074e-02 -1.396008133888244629e-01 1.116271093487739563e-01 1.201892420649528503e-01 8.207904547452926636e-02 -2.553236484527587891e-02 1.994831115007400513e-01 2.056185454130172729e-01 2.422955632209777832e-02 -1.533695757389068604e-01 -1.431979835033416748e-01 -7.913523167371749878e-02 2.092492282390594482e-01 2.376010119915008545e-01
1.181424781680107117e-01 4.747827351093292236e-02 3.108087182044982910e-01 -1.779442280530929565e-01 -8.800808340311050415e-02 1.250948756933212280e-01 2.408451735973358154e-01 1.272890157997608185e-02 -1.169361057691276073e-03 4.364927709102630615e-01 -8.558229357004165649e-02 -1.068436056375503540e-01 8.685340732336044312e-02 -9.032507985830307007e-02 -2.363868504762649536e-01 2.723802067339420319e-02 -5.093333125114440918e-02 -1.326574757695198059e-02 1.504602432250976562e-01 8.422628045082092285e-02 -1.773107424378395081e-02 -1.977668553590774536e-01 1.954227834939956665e-01 2.173565477132797241e-01 2.028689533472061157e-01 6.118597462773323059e-02 5.366176366806030273e-02 2.095085978507995605e-01 -1.998609006404876709e-01 -2.428326010704040527e-01 1.630210578441619873e-01 3.432871997356414795e-01
-1.769529134035110474e-01 2.945267856121063232e-01 -3.385810554027557373e-02 -1.645331084728240967e-01 -7.978531531989574432e-03 8.810453116893768311e-02 6.150228530168533325e-02 1.521800607442855835e-01 -1.047133654356002808e-01 1.109667345881462097e-01 1.363321989774703979e-01 8.747432380914688110e-03 -1.588252373039722443e-02 1.633007526397705078e-01 3.362942039966583252e-01 2.934326827526092529e-01 1.973996013402938843e-01 1.700321882963180542e-01 5.060067772865295410e-01 -1.018153280019760132e-01 -2.796342223882675171e-02 -2.345898449420928955e-01 -1.653007119894027710e-01 -4.981905594468116760e-02 1.383370757102966309e-01 2.223348468542098999e-01 6.125272437930107117e-02 -4.088918864727020264e-02 -2.309153825044631958e-01 5.182552710175514221e-02 1.076177414506673813e-02 -2.957004681229591370e-02
-1.897108256816864014e-01 2.816768586635589600e-01 1.872397586703300476e-02 -1.008166521787643433e-01 1.281283143907785416e-02 -1.437454372644424438e-01 3.236479759216308594e-01 1.823309808969497681e-01 -8.424445986747741699e-02 1.949314475059509277e-01 -1.025635153055191040e-01 -2.067578881978988647e-01 -7.687343657016754150e-02 -1.763795167207717896e-01 -1.791280135512351990e-02 2.068528532981872559e-01 2.759399116039276123e-01 1.465355008840560913e-01 1.690537035465240479e-01 -3.551766742020845413e-03 -1.259856820106506348e-01 -7.724412530660629272e-02 3.164340555667877197e-01 -1.250441074371337891e-01 1.721481084823608398e-01 1.963857114315032959e-01 -8.515446633100509644e-02 -3.687835037708282471e-01 -2.037163376808166504e-01 -1.155028343200683594e-01 7.098874449729919434e-02 4.115561023354530334e-02
4.357644915580749512e-02 3.583116233348846436e-01 -1.244895718991756439e-02 -2.590514123439788818e-01 1.693383157253265381e-01 -2.220499515533447266e-02 -6.656694412231445312e-02 6.843512505292892456e-02 -1.013267552480101585e-03 4.386284947395324707e-01 -1.553237903863191605e-02 1.950408965349197388e-01 4.837442561984062195e-02 4.780849441885948181e-02 -5.074201151728630066e-02 -8.874327689409255981e-02 1.758953630924224854e-01 1.474609673023223877e-01 1.524732559919357300e-01 4.984780400991439819e-02 1.288729012012481689e-01 -1.515426021069288254e-02 3.334862887859344482e-01 6.657999008893966675e-03 2.737428545951843262e-01 7.168769836425781250e-02 -3.432699665427207947e-02 1.696404814720153809e-01 -3.567338287830352783e-01 -8.787538856267929077e-02 1.897087320685386658e-02 2.579350769519805908e-01
1.195982694625854492e-01 1.692283153533935547e-01 1.440624240785837173e-02 -1.537212356925010681e-02 1.515044420957565308e-01 -1.488570123910903931e-01 2.433249950408935547e-01 -1.663968861103057861e-01 -2.509009540081024170e-01 1.245897710323333740e-01 -1.264943480491638184e-01 1.344515830278396606e-01 -2.229837924242019653e-01 -4.246646761894226074e-01 -8.343716710805892944e-02 2.583026289939880371e-01 7.649282459169626236e-03 6.418804824352264404e-02 7.720813900232315063e-02 -2.980699837207794189e-01 3.080379031598567963e-02 -1.319301277399063110e-01 1.147744897753000259e-02 -1.685151755809783936e-01 2.529790699481964111e-01 1.351691037416458130e-01 1.202215626835823059e-01 -2.816241383552551270e-01 -5.109725520014762878e-02 1.675451993942260742e-01 -8.788116276264190674e-03 2.358988970518112183e-01
1.455953270196914673e-01 1.931474953889846802e-01 1.419650316238403320e-01 -3.719273954629898071e-02 1.253074109554290771e-01 3.052142262458801270e-02 -2.068528681993484497e-01 2.078360319137573242e-01 -3.401990281417965889e-03 1.346080154180526733e-01 7.507572323083877563e-02 -7.953473180532455444e-02 -2.426359653472900391e-01 -1.391792148351669312e-01 1.363252252340316772e-01 3.168855905532836914e-01 -6.462512910366058350e-02 3.308553248643875122e-02 1.299750059843063354e-01 -1.976394094526767731e-02 3.494934737682342529e-01 -3.057406246662139893e-01 -1.352503299713134766e-01 -2.000717818737030029e-01 2.228366285562515259e-01 2.989823520183563232e-01 -1.927122846245765686e-02 1.226735189557075500e-01 -1.182435601949691772e-01 -1.556842476129531860e-01 1.935164928436279297e-01 2.517342865467071533e-01
1.185702085494995117e-01 2.533056139945983887e-01 1.869189441204071045e-01 -1.059990674257278442e-01 -1.702691167593002319e-01 -1.968006193637847900e-01 -3.412102162837982178e-02 4.682080354541540146e-03 2.243912965059280396e-01 -6.160276010632514954e-02 1.750724576413631439e-02 -1.099052838981151581e-02 -2.300576120615005493e-01 2.093855142593383789e-01 -1.184158623218536377e-01 1.727106869220733643e-01 9.317988902330398560e-02 -3.912396356463432312e-02 1.549023538827896118e-01 -8.631104975938796997e-02 1.309846639633178711e-01 -1.277933120727539062e-01 1.034903824329376221e-01 2.980653941631317139e-02 3.416866660118103027e-01 4.860509932041168213e-01 1.661112159490585327e-01 5.804291367530822754e-02 -3.303930163383483887e-01 -1.683974713087081909e-01 -5.320160835981369019e-02 -2.125607617199420929e-02
1.100387200713157654e-01 3.115903735160827637e-01 1.653165221214294434e-01 1.468767672777175903e-01 -5.893485993146896362e-02 3.060632646083831787e-01 1.746810227632522583e-01 2.269415855407714844e-01 -1.121805608272552490e-01 -3.607007488608360291e-02 -2.209910899400711060e-01 -1.098572537302970886e-01 1.375924646854400635e-01 4.023470974061638117e-04 -1.303844898939132690e-01 2.012943923473358154e-01 5.699101090431213379e-02 1.334425210952758789e-01 -5.127123370766639709e-02 1.711786352097988129e-02 -6.882635876536369324e-03 -2.765381336212158203e-01 5.569643899798393250e-02 -8.610231429338455200e-02 1.432858407497406006e-01 2.072047442197799683e-01 9.990818053483963013e-02 -1.379737164825201035e-02 -4.668302237987518311e-01 -5.816760659217834473e-02 -3.146058917045593262e-01 8.095346391201019287e-02
1.800563633441925049e-01 1.690427660942077637e-01 -2.937674336135387421e-02 -1.778248399496078491e-01 1.533484160900115967e-01 -1.446388661861419678e-01 2.108490020036697388e-01 -1.272214651107788086e-01 -4.495537653565406799e-02 1.178754717111587524e-01 -2.928259074687957764e-01 -7.185900211334228516e-02 -1.660837382078170776e-01 -1.089097261428833008e-01 -1.688797920942306519e-01 1.092290282249450684e-01 4.914128407835960388e-02 2.340123951435089111e-01 -3.011897020041942596e-02 -1.505140513181686401e-01 7.625738531351089478e-02 -2.563375532627105713e-01 5.101922899484634399e-02 -2.753089368343353271e-01 4.631972610950469971e-01 -5.461504682898521423e-02 3.109781444072723389e-01 1.247440427541732788e-01 -1.316050291061401367e-01 1.318874023854732513e-02 6.107927113771438599e-02 1.817416697740554810e-01
8.984634280204772949e-02 3.547982275485992432e-01 2.031216919422149658e-01 -1.896716505289077759e-01 -3.076270967721939087e-02 -1.250262707471847534e-01 3.877883553504943848e-01 1.130452677607536316e-01 -2.237630337476730347e-01 1.872105002403259277e-01 -1.056636944413185120e-01 -1.937353461980819702e-01 -2.010968327522277832e-02 2.314939349889755249e-01 -1.697856187820434570e-02 2.559515833854675293e-01 9.883381426334381104e-02 -1.192087382078170776e-01 2.622057497501373291e-01 3.864933550357818604e-02 8.745016902685165405e-02 -1.025894805788993835e-01 1.363300979137420654e-01 1.112565547227859497e-01 3.411812484264373779e-01 -6.308878213167190552e-02 -9.017486125230789185e-02 -2.580313086509704590e-01 -1.012676581740379333e-01 5.733200162649154663e-02 -5.476506054401397705e-02 2.162344194948673248e-02
2.648593187332153320e-01 2.148894667625427246e-01 -2.086530774831771851e-01 4.068216681480407715e-02 1.689122058451175690e-02 1.955334097146987915e-01 3.696188330650329590e-01 9.471864253282546997e-02 3.189243376255035400e-03 2.329381257295608521e-01 -1.481438130140304565e-01 -1.079447120428085327e-01 2.028392702341079712e-01 -7.480112370103597641e-03 2.354459613561630249e-01 2.108217924833297729e-01 -2.729977481067180634e-02 1.981697976589202881e-01 3.448072373867034912e-01 8.940384723246097565e-04 -1.041129529476165771e-01 2.556702792644500732e-01 -2.148783765733242035e-02 -2.988157607614994049e-02 1.739273518323898315e-01 1.450748592615127563e-01 -9.230185300111770630e-02 4.734296351671218872e-02 -3.002375662326812744e-01 5.222798883914947510e-02 1.836110055446624756e-01 1.762316375970840454e-02
1.488726437091827393e-01 2.079316079616546631e-01 6.087661907076835632e-02 -2.172002047300338745e-01 -5.991295352578163147e-02 1.296545565128326416e-01 -3.648792579770088196e-02 9.403600357472896576e-03 7.101665437221527100e-02 2.335319481790065765e-02 6.975111551582813263e-03 2.448257058858871460e-01 1.626278609037399292e-01 -1.099002733826637268e-01 2.762203849852085114e-02 -1.306866668164730072e-02 8.878520876169204712e-02 2.794730067253112793e-01 2.539702057838439941e-01 -1.862173378467559814e-01 7.869660109281539917e-02 -1.595206409692764282e-01 -2.585945427417755127e-01 -2.223938256502151489e-01 2.427766919136047363e-01 3.678457736968994141e-01 7.107447087764739990e-02 -1.786585450172424316e-01 -3.174806237220764160e-01 -1.322620064020156860e-01 2.435436844825744629e-01 -1.220861822366714478e-01
-2.285233698785305023e-02 3.750410377979278564e-01 1.009850054979324341e-01 -6.818193942308425903e-03 -2.221569605171680450e-02 -4.371259361505508423e-02 -4.851108416914939880e-03 -3.307179361581802368e-02 7.868009060621261597e-02 -1.515368223190307617e-01 -7.792604714632034302e-02 -6.588815897703170776e-02 -1.393448859453201294e-01 2.487396895885467529e-01 1.089583188295364380e-01 3.118518590927124023e-01 -1.719799041748046875e-01 5.629906803369522095e-02 1.548860371112823486e-01 -1.334481537342071533e-01 2.532403171062469482e-01 -2.063121050596237183e-01 1.185998413711786270e-02 1.792618073523044586e-02 6.114625930786132812e-02 5.642648935317993164e-01 1.604104936122894287e-01 1.868970692157745361e-01 -1.729288548231124878e-01 9.857074357569217682e-03 1.175431162118911743e-01 8.222335577011108398e-02
-2.444797428324818611e-03 5.735174193978309631e-02 -2.859717421233654022e-02 -3.927798941731452942e-02 1.619415134191513062e-01 1.161824688315391541e-01 1.012790948152542114e-01 7.652961462736129761e-02 -7.867044769227504730e-03 1.059899404644966125e-01 2.203562110662460327e-01 2.373465746641159058e-01 -4.432943090796470642e-02 5.178547464311122894e-03 2.211387455463409424e-01 3.524632453918457031e-01 -3.506638854742050171e-02 2.993048131465911865e-01 3.593739867210388184e-01 -8.962430804967880249e-02 1.665881648659706116e-02 -4.806081950664520264e-02 8.455727249383926392e-02 -2.539106011390686035e-01 -4.893942736089229584e-03 9.699972718954086304e-02 1.877655386924743652e-01 -8.990641683340072632e-02 -4.424781501293182373e-01 -1.702546477317810059e-01 -5.854405462741851807e-02 2.530213892459869385e-01
2.371685355901718140e-01 7.710447162389755249e-02 1.174005195498466492e-01 -1.436384469270706177e-01 -4.598400741815567017e-02 -7.410260289907455444e-02 2.932824939489364624e-02 -2.815256118774414062e-01 -6.829477846622467041e-02 2.496994882822036743e-01 -1.811860054731369019e-01 -2.349979430437088013e-01 3.542277216911315918e-02 -3.682466596364974976e-02 -9.569038450717926025e-02 2.431216537952423096e-01 8.298446983098983765e-02 2.292775809764862061e-01 -1.498307585716247559e-01 -2.481987923383712769e-01 1.395027060061693192e-02 -8.295318484306335449e-02 6.042559444904327393e-02 1.719553470611572266e-01 4.329880177974700928e-01 1.662188321352005005e-01 2.997730076313018799e-01 1.397266983985900879e-01 -5.381065979599952698e-02 -6.103562936186790466e-02 2.526137828826904297e-01 1.048558205366134644e-01
9.614966809749603271e-02 2.263089828193187714e-02 9.716442227363586426e-02 -2.313695102930068970e-01 -2.142208963632583618e-01 1.633917796425521374e-03 3.732137978076934814e-01 1.015967577695846558e-01 -5.562741681933403015e-02 9.250223636627197266e-02 -4.200541973114013672e-02 2.701188623905181885e-01 -2.724928259849548340e-01 3.237469121813774109e-02 9.259374439716339111e-02 2.833064496517181396e-01 1.400526911020278931e-01 -1.055422350764274597e-01 3.044297993183135986e-01 -1.796447187662124634e-01 5.261040851473808289e-02 -2.999187447130680084e-02 -2.414813488721847534e-01 -1.962979584932327271e-01 3.867090493440628052e-02 2.401385009288787842e-01 1.699032336473464966e-01 -8.678112924098968506e-02 -2.898486256599426270e-01 -1.101457998156547546e-01 -2.409755997359752655e-02 1.809643656015396118e-01
-2.545252442359924316e-01 3.382889926433563232e-01 8.467202633619308472e-02 -2.907782495021820068e-01 -2.068469822406768799e-01 -7.001689076423645020e-02 1.680562496185302734e-01 2.568563073873519897e-02 -1.301298737525939941e-01 2.920999228954315186e-01 -1.269886046648025513e-01 -1.946769505739212036e-01 -7.946464419364929199e-02 -2.438551783561706543e-01 -2.842029742896556854e-02 5.505220964550971985e-02 2.853783667087554932e-01 1.853449791669845581e-01 -2.233158797025680542e-02 -9.646168351173400879e-02 6.126224622130393982e-02 -1.787449419498443604e-01 1.508378237485885620e-01 9.098690748214721680e-02 5.597072839736938477e-02 3.536713421344757080e-01 -1.366128027439117432e-01 -1.284195184707641602e-01 -2.220496237277984619e-01 -9.671775996685028076e-02 -1.103703007102012634e-01 4.721412900835275650e-03
1.417589932680130005e-01 2.756158411502838135e-01 3.298232331871986389e-02 -1.082097664475440979e-01 -7.262963056564331055e-02 -1.821789145469665527e-01 2.467794120311737061e-01 -2.548969984054565430e-01 -6.107197701930999756e-02 1.495122015476226807e-01 -1.853050291538238525e-01 -1.743434742093086243e-02 7.949289679527282715e-02 1.134013012051582336e-01 1.662498712539672852e-02 3.596106767654418945e-01 1.949204802513122559e-01 1.997146196663379669e-02 2.366107553243637085e-01 -9.411673247814178467e-02 -2.822361886501312256e-01 2.518477849662303925e-02 7.662022113800048828e-02 1.125933900475502014e-01 2.775665223598480225e-01 2.396746873855590820e-01 -6.997648626565933228e-02 3.392789959907531738e-01 -1.752941459417343140e-01 -2.929328009486198425e-02 1.461551636457443237e-01 -8.825546503067016602e-02
-5.595105886459350586e-02 9.962201863527297974e-02 -4.916847497224807739e-02 -1.020835489034652710e-01 -1.912210285663604736e-01 1.347395926713943481e-01 1.627468913793563843e-01 -1.345761269330978394e-01 1.678621917963027954e-01 2.541334368288516998e-03 -2.642339468002319336e-01 -9.421738982200622559e-02 -3.232181668281555176e-01 -2.255099564790725708e-01 -1.841324120759963989e-01 2.112933099269866943e-01 -1.752998977899551392e-01 3.627462387084960938e-01 3.006513416767120361e-01 -4.196655005216598511e-02 7.811599969863891602e-02 -6.330412626266479492e-02 4.031834751367568970e-02 -2.058548629283905029e-01 2.011440843343734741e-01 1.084513068199157715e-01 3.521799668669700623e-02 -5.954822897911071777e-02 -3.677599430084228516e-01 -3.885145112872123718e-02 1.651996523141860962e-01 6.633797287940979004e-02
1.192784681916236877e-01 1.543599069118499756e-01 1.862127333879470825e-01 -2.813102006912231445e-01 -1.303591281175613403e-01 6.261177361011505127e-02 1.926591247320175171e-01 -2.758841589093208313e-02 7.685663551092147827e-02 1.979992166161537170e-02 -1.448400020599365234e-01 -2.066208124160766602e-01 1.962004303932189941e-01 -5.046055652201175690e-03 -9.756451845169067383e-02 1.871343106031417847e-01 7.481324672698974609e-02 1.249467507004737854e-01 -1.574351340532302856e-01 -2.852445840835571289e-01 -3.711552917957305908e-02 -1.109831631183624268e-01 1.279478967189788818e-01 -3.937990665435791016e-01 2.025744169950485229e-01 1.702960133552551270e-01 2.390283793210983276e-01 1.687080264091491699e-01 -2.208307385444641113e-01 -1.642069071531295776e-01 3.028676807880401611e-01 2.682358026504516602e-02
-1.590142548084259033e-01 1.190572604537010193e-01 2.970128357410430908e-01 -1.019066572189331055e-02 -1.856143623590469360e-01 2.517676949501037598e-01 -1.431929767131805420e-01 -1.551643908023834229e-01 -8.745845407247543335e-02 3.615078330039978027e-01 -1.510434895753860474e-01 -7.656053453683853149e-02 3.381397947669029236e-02 -2.329144924879074097e-01 1.401275247335433960e-01 7.832240313291549683e-02 -2.405679374933242798e-01 9.051619470119476318e-02 1.063081324100494385e-01 -2.158716619014739990e-01 1.822229623794555664e-01 -1.130885109305381775e-01 1.997775435447692871e-01 1.782545596361160278e-01 1.689450591802597046e-01 1.832981109619140625e-01 -9.498097933828830719e-03 1.270281821489334106e-01 -2.188938111066818237e-01 -7.025825232267379761e-02 -4.211806505918502808e-02 3.270847797393798828e-01
-7.798841595649719238e-02 3.562903031706809998e-02 2.614535987377166748e-01 -1.326731145381927490e-01 1.594941467046737671e-01 -7.970762252807617188e-02 1.808788478374481201e-01 -1.245174854993820190e-01 6.450034677982330322e-02 2.981935627758502960e-02 -1.269086357206106186e-02 2.137223929166793823e-01 -1.478922665119171143e-01 -4.607658460736274719e-02 -2.776798605918884277e-01 3.094859123229980469e-01 1.261095255613327026e-01 -3.026580251753330231e-02 4.051407873630523682e-01 -1.186416894197463989e-01 9.351905435323715210e-02 -1.183290220797061920e-02 -2.588070034980773926e-01 -1.720193475484848022e-01 2.794443964958190918e-01 1.244918107986450195e-01 -1.046150848269462585e-01 -1.369423717260360718e-01 -3.912905454635620117e-01 5.538778379559516907e-03 1.984658651053905487e-02 -3.992790728807449341e-02
1.077728644013404846e-01 3.977262973785400391e-02 8.649246767163276672e-03 -3.945973813533782959e-01 1.161625534296035767e-01 4.815852642059326172e-02 4.008553549647331238e-02 4.076768457889556885e-02 1.269675493240356445e-01 3.380996882915496826e-01 -7.529255747795104980e-02 1.494430452585220337e-01 1.252235621213912964e-01 -4.778252169489860535e-02 -1.721279695630073547e-02 -3.588155284523963928e-02 6.239248067140579224e-02 2.511565387248992920e-01 2.084128707647323608e-01 -1.197329722344875336e-02 -2.100477814674377441e-01 -8.736440539360046387e-02 2.957282960414886475e-01 -1.619470715522766113e-01 4.709818661212921143e-01 2.609591782093048096e-01 -3.833985328674316406e-02 2.275782972574234009e-01 4.021258279681205750e-02 -5.376180633902549744e-02 4.135111812502145767e-03 1.012951433658599854e-01
2.443547397851943970e-01 -1.258070468902587891e-01 3.270332813262939453e-01 -3.164126574993133545e-01 -1.156100556254386902e-01 -1.639761328697204590e-01 2.894359529018402100e-01 -2.151114679872989655e-02 1.265323460102081299e-01 1.964040249586105347e-01 2.295203506946563721e-01 -1.382673718035221100e-02 9.573811292648315430e-02 -4.318841546773910522e-02 1.227510124444961548e-01 1.859149895608425140e-02 9.229111671447753906e-02 1.011427715420722961e-01 2.480130791664123535e-01 -7.398914080113172531e-03 3.921290114521980286e-02 8.111566305160522461e-02 2.089800238609313965e-01 -7.361441105604171753e-02 -9.363899379968643188e-02 2.470627725124359131e-01 1.843763142824172974e-01 1.469917893409729004e-01 -3.319549560546875000e-01 1.302065849304199219e-01 -1.275115013122558594e-01 2.294935435056686401e-01
1.504484266042709351e-01 3.796625733375549316e-01 6.295524537563323975e-02 -6.346723437309265137e-02 1.966668479144573212e-02 2.478133700788021088e-02 2.077151238918304443e-01 2.012319564819335938e-01 -2.587446868419647217e-01 1.591599285602569580e-01 1.054151058197021484e-01 -2.110819965600967407e-01 1.384796388447284698e-02 1.095453202724456787e-01 4.358750209212303162e-02 1.173519417643547058e-01 1.048480719327926636e-02 2.096756845712661743e-01 4.676574468612670898e-01 -2.016046196222305298e-01 1.251328885555267334e-01 -6.778406351804733276e-02 -1.604484915733337402e-01 -2.021712809801101685e-01 1.870477572083473206e-02 3.526759743690490723e-01 -5.420782417058944702e-02 -1.342601031064987183e-01 -1.570777595043182373e-01 -1.302304677665233612e-02 -6.270139664411544800e-02 -4.129515495151281357e-03
1.365930885076522827e-01 1.154070645570755005e-01 7.370649278163909912e-02 8.923900127410888672e-02 -5.895943567156791687e-02 -2.576727569103240967e-01 -2.949557453393936157e-02 -1.290164291858673096e-01 -8.194188028573989868e-02 1.436623185873031616e-01 -6.330549716949462891e-02 1.314692050218582153e-01 -1.405276730656623840e-02 -3.597204685211181641e-01 1.089180335402488708e-01 2.401153594255447388e-01 3.998562097549438477e-01 3.053409457206726074e-01 2.983126640319824219e-01 -7.894892990589141846e-02 1.439434140920639038e-01 -1.165986433625221252e-01 2.096745371818542480e-01 -1.057207137346267700e-01 3.573524951934814453e-02 1.121170744299888611e-01 2.935530841350555420e-01 -4.223989695310592651e-02 -1.505798846483230591e-01 -7.553151249885559082e-02 4.862486198544502258e-02 2.216656506061553955e-01
1.660879403352737427e-01 3.513565063476562500e-01 8.604998141527175903e-02 1.264100372791290283e-01 -1.091042300686240196e-03 2.150558829307556152e-01 1.896758228540420532e-01 -2.110476642847061157e-01 6.766136735677719116e-02 -3.288448229432106018e-02 -3.189540207386016846e-01 -2.530778646469116211e-01 2.574097514152526855e-01 -1.580331027507781982e-01 6.473245471715927124e-02 9.479456394910812378e-02 7.809361908584833145e-03 1.337520033121109009e-01 1.839880198240280151e-01 -2.582572102546691895e-01 9.948591887950897217e-02 -1.507758945226669312e-01 -2.435310781002044678e-01 -1.080655530095100403e-01 1.369362622499465942e-01 1.970217525959014893e-01 9.841033816337585449e-02 -9.973250329494476318e-02 7.221456617116928101e-02 2.315939813852310181e-01 1.925943940877914429e-01 1.664397567510604858e-01
3.243318572640419006e-02 -8.297708630561828613e-02 -1.862044446170330048e-02 1.083710342645645142e-01 -1.006399542093276978e-01 2.248448133468627930e-01 -7.042644172906875610e-02 2.099343240261077881e-01 -1.604487001895904541e-01 2.160346359014511108e-01 -1.785176545381546021e-01 1.248079016804695129e-01 -1.939499564468860626e-02 8.570966124534606934e-02 -3.534497693181037903e-02 2.673262059688568115e-01 1.574714183807373047e-01 -1.700332015752792358e-02 3.683560490608215332e-01 -2.877010405063629150e-01 -5.694143101572990417e-02 -1.117598786950111389e-01 7.263965904712677002e-02 2.735108435153961182e-01 3.441940546035766602e-01 3.237236142158508301e-01 -1.305882036685943604e-01 -1.099827140569686890e-02 -9.434978663921356201e-02 -1.966896094381809235e-02 -1.580121666193008423e-01 2.364357411861419678e-01
-2.240265347063541412e-02 1.136671453714370728e-01 -1.380225270986557007e-01 -1.825582087039947510e-01 -1.184855848550796509e-01 -6.721199303865432739e-02 2.430846393108367920e-01 2.897585742175579071e-02 -1.918299347162246704e-01 -3.325189277529716492e-02 -1.877589374780654907e-01 2.307136505842208862e-01 -1.496701836585998535e-01 -1.972028613090515137e-01 3.996374830603599548e-02 1.916184574365615845e-01 -2.047090828418731689e-01 1.450553536415100098e-02 -3.436258435249328613e-02 2.642362192273139954e-02 -5.285923182964324951e-02 -9.606677293777465820e-02 1.444334685802459717e-01 -7.423195242881774902e-02 -5.875775963068008423e-02 5.185724496841430664e-01 7.481805980205535889e-02 -6.573911756277084351e-02 -4.107445776462554932e-01 -8.924977481365203857e-02 5.295681580901145935e-02 2.925113141536712646e-01
1.882964521646499634e-01 1.164520755410194397e-01 1.314298361539840698e-01 -1.036832034587860107e-01 8.680339157581329346e-02 -3.917483687400817871e-01 5.815051868557929993e-02 -7.438074797391891479e-02 -8.637884259223937988e-02 2.549054026603698730e-01 -1.450450718402862549e-01 1.519935578107833862e-01 -2.075298130512237549e-01 -2.098989486694335938e-01 -9.578150510787963867e-02 1.641900278627872467e-02 2.949321866035461426e-01 1.744192838668823242e-01 2.919484376907348633e-01 -2.555130608379840851e-02 1.714706718921661377e-01 -1.006920188665390015e-01 1.139331609010696411e-01 -1.507350653409957886e-01 1.454233974218368530e-01 2.484237961471080780e-02 1.918145418167114258e-01 9.731794707477092743e-03 -1.513521969318389893e-01 -8.591104298830032349e-02 6.052361428737640381e-02 4.107979536056518555e-01
-1.982148550450801849e-02 1.622624546289443970e-01 2.442291378974914551e-01 -3.952870890498161316e-02 -1.159635111689567566e-01 4.606712237000465393e-02 2.382525354623794556e-01 -1.395096629858016968e-01 -9.915301203727722168e-02 3.736739456653594971e-01 -1.735751032829284668e-01 -3.615142777562141418e-02 -9.187296032905578613e-03 -5.027661845088005066e-02 9.847977012395858765e-02 2.408082187175750732e-01 2.055338025093078613e-01 4.566390067338943481e-02 5.305446311831474304e-02 -1.456799209117889404e-01 1.174539923667907715e-01 -2.258807122707366943e-01 1.926187425851821899e-01 -4.825614765286445618e-02 4.550079628825187683e-02 4.742697179317474365e-01 2.340488284826278687e-01 8.906833082437515259e-02 2.323729544878005981e-01 7.673717103898525238e-03 -1.307363361120223999e-01 1.886687427759170532e-01
2.644343376159667969e-01 9.620919823646545410e-02 -1.296130418777465820e-01 6.226113066077232361e-02 -1.004155203700065613e-01 5.623376742005348206e-02 3.717047572135925293e-01 6.225937977433204651e-02 -1.842028796672821045e-01 5.398500338196754456e-02 -2.770710289478302002e-01 -1.014158725738525391e-01 1.810826361179351807e-01 -7.765249907970428467e-02 5.349535122513771057e-02 5.381402373313903809e-01 1.062399707734584808e-02 7.101297378540039062e-02 2.114564329385757446e-01 -6.607828289270401001e-02 -6.889347732067108154e-02 6.981427222490310669e-02 -1.167552620172500610e-01 -1.246998310089111328e-01 8.569737523794174194e-02 1.052848473191261292e-01 2.160565555095672607e-02 -8.131649345159530640e-02 -1.126729547977447510e-01 -2.693726718425750732e-01 2.822006642818450928e-01 7.899286597967147827e-02
1.220170855522155762e-01 4.850985482335090637e-02 1.353951096534729004e-01 -3.110533654689788818e-01 3.431183993816375732e-01 -1.634526252746582031e-01 9.864662587642669678e-02 1.507779508829116821e-01 -7.765335962176322937e-03 3.388593345880508423e-02 -1.157933026552200317e-01 2.330100722610950470e-02 -1.153011694550514221e-01 -2.031570971012115479e-01 -2.189983986318111420e-02 4.315499365329742432e-01 -9.248617291450500488e-02 3.452231734991073608e-02 -6.025445833802223206e-02 -1.003303471952676773e-02 3.731132745742797852e-01 -1.577954292297363281e-01 1.258664727210998535e-01 -2.606994211673736572e-01 2.167364954948425293e-01 2.529987990856170654e-01 3.535078465938568115e-02 -1.443119049072265625e-01 -1.126895174384117126e-01 -7.058001309633255005e-02 1.458896398544311523e-01 -2.999439835548400879e-02
-6.414441019296646118e-02 1.024726033210754395e-01 1.937947571277618408e-01 -2.992161363363265991e-02 -1.901845186948776245e-01 -7.901055365800857544e-02 -5.389482527971267700e-02 -3.651836887001991272e-04 -5.418529734015464783e-02 -1.151080057024955750e-01 -1.195788085460662842e-01 1.183684393763542175e-01 -1.321222633123397827e-01 -1.085330694913864136e-01 1.503221988677978516e-01 3.017044663429260254e-01 3.459149599075317383e-02 2.291318178176879883e-01 -8.960500359535217285e-02 -4.756075516343116760e-02 2.609676122665405273e-01 5.999314039945602417e-02 9.711711108684539795e-02 1.353606730699539185e-01 3.365847170352935791e-01 4.035536646842956543e-01 2.763198614120483398e-01 3.355214893817901611e-01 -2.253012210130691528e-01 1.854633092880249023e-01 1.328785787336528301e-03 2.416105382144451141e-02
1.660003215074539185e-01 6.868334114551544189e-02 1.340665072202682495e-01 -1.751697063446044922e-01 2.193088270723819733e-02 1.825962662696838379e-01 -8.246909826993942261e-03 -7.917885482311248779e-02 -4.680972546339035034e-02 -8.933251351118087769e-02 -4.019470810890197754e-01 1.416547223925590515e-03 1.330267786979675293e-01 -2.555194795131683350e-01 8.058147877454757690e-02 1.987530887126922607e-01 1.376207172870635986e-01 1.587999798357486725e-02 2.622716724872589111e-01 -2.142714262008666992e-01 -1.473419368267059326e-01 -5.220827832818031311e-02 -1.771490871906280518e-01 -2.653297781944274902e-01 2.327858507633209229e-01 8.567770570516586304e-02 3.134942948818206787e-01 -7.626505196094512939e-02 -3.537722304463386536e-02 1.843906491994857788e-01 1.237748339772224426e-01 3.191977143287658691e-01
1.286950707435607910e-01 2.605786323547363281e-01 1.961559206247329712e-01 1.964808814227581024e-02 1.718434877693653107e-02 -2.135886251926422119e-01 -6.984101980924606323e-02 -2.226115912199020386e-01 1.701087504625320435e-01 1.470955163240432739e-01 -3.295227512717247009e-02 9.217561036348342896e-02 -1.866036355495452881e-01 -6.111644580960273743e-02 -8.379389345645904541e-02 2.624837160110473633e-01 -8.315128087997436523e-02 1.717318743467330933e-01 1.839136779308319092e-01 -1.736624985933303833e-01 -3.529631346464157104e-02 -3.942385315895080566e-01 1.261621862649917603e-01 -2.156950086355209351e-01 -5.655109137296676636e-02 4.134314954280853271e-01 -5.824909731745719910e-02 2.059907093644142151e-02 -1.825001835823059082e-01 -1.522145271301269531e-01 -6.582513451576232910e-02 2.084298580884933472e-01
3.047157227993011475e-01 2.114432901144027710e-01 -8.272328972816467285e-02 -8.602785319089889526e-02 -1.104640588164329529e-02 3.885345160961151123e-02 -4.596174880862236023e-02 1.734841056168079376e-02 -3.447594493627548218e-02 1.174867451190948486e-01 -8.670624345541000366e-02 -3.921204060316085815e-02 -1.814325898885726929e-01 -1.208528056740760803e-01 1.469787806272506714e-01 6.578738242387771606e-02 -3.206349164247512817e-02 5.980186536908149719e-02 -5.755881965160369873e-02 -4.079348221421241760e-02 1.517353057861328125e-01 -1.138919293880462646e-01 2.045022845268249512e-01 1.369593739509582520e-01 5.995535254478454590e-01 1.758211702108383179e-01 3.418303430080413818e-01 1.904582828283309937e-01 -2.318842262029647827e-01 -6.903745234012603760e-02 1.948053836822509766e-01 2.256351150572299957e-02
-1.494611892849206924e-02 1.651552021503448486e-01 2.226909697055816650e-01 -7.006977498531341553e-02 2.015398293733596802e-01 2.767021059989929199e-01 2.585696876049041748e-01 3.029706776142120361e-01 -2.031691819429397583e-01 1.231670677661895752e-01 -3.036208823323249817e-02 -4.873796552419662476e-02 -1.990838348865509033e-01 5.667617172002792358e-02 -2.417655140161514282e-01 2.154989391565322876e-01 -6.380397081375122070e-02 8.728029578924179077e-02 1.678073555231094360e-01 3.259564982727169991e-03 -2.334692887961864471e-02 3.219768404960632324e-02 3.304568678140640259e-02 3.028982691466808319e-02 1.387527026236057281e-02 1.260403990745544434e-01 -8.022854104638099670e-03 -1.416105628013610840e-01 -5.149054527282714844e-01 1.070226207375526428e-01 -1.280483007431030273e-01 2.491206526756286621e-01
2.702304124832153320e-01 -1.037056669592857361e-01 2.460319399833679199e-01 -3.067404776811599731e-02 7.646358758211135864e-02 2.892254590988159180e-01 5.764154344797134399e-02 4.458013176918029785e-02 5.147634446620941162e-02 6.066966429352760315e-02 6.326942145824432373e-02 -3.714295476675033569e-02 -7.193197309970855713e-02 6.911210715770721436e-02 -7.089906930923461914e-02 3.071238696575164795e-01 2.332008332014083862e-01 4.098417237401008606e-02 1.117112562060356140e-01 5.385743454098701477e-02 -9.507265686988830566e-02 -7.061255723237991333e-02 1.574457623064517975e-02 -5.051046982407569885e-02 2.048153132200241089e-01 4.339531958103179932e-01 -1.239535808563232422e-01 -1.592252254486083984e-01 -5.228564739227294922e-01 -6.117386743426322937e-02 -2.849172428250312805e-02 4.175060242414474487e-02
9.285731613636016846e-02 3.089898228645324707e-01 3.120352029800415039e-01 -3.448588028550148010e-02 -6.079327315092086792e-02 2.411094261333346367e-03 -2.053281664848327637e-02 -1.944417506456375122e-01 -7.311053574085235596e-02 -6.615245342254638672e-02 -1.826354712247848511e-01 6.047535315155982971e-02 1.539283096790313721e-01 -1.509053856134414673e-01 8.666782826185226440e-02 -4.900600761175155640e-02 1.149185076355934143e-01 2.550810277462005615e-01 1.860421150922775269e-01 -2.524112164974212646e-01 3.652998059988021851e-02 -8.314952254295349121e-02 -3.436471521854400635e-01 -2.239187508821487427e-01 7.473909109830856323e-02 2.300164699554443359e-01 2.990127205848693848e-01 -1.981798857450485229e-01 -2.542088031768798828e-01 -3.742862865328788757e-02 2.077129632234573364e-01 5.367862805724143982e-02
-5.194388702511787415e-02 2.372256964445114136e-01 8.968553692102432251e-02 -5.037218928337097168e-01 -2.792746201157569885e-02 4.223130643367767334e-03 2.480002194643020630e-01 1.308948639780282974e-02 -1.020146384835243225e-01 -5.874990671873092651e-02 -1.965949088335037231e-01 -1.408278644084930420e-01 1.964818686246871948e-01 -5.898116528987884521e-02 -4.414273425936698914e-02 8.455093204975128174e-02 -1.363952993415296078e-03 1.402356922626495361e-01 1.369796693325042725e-01 -1.975930184125900269e-01 -1.859324052929878235e-02 -2.056787163019180298e-01 2.665328085422515869e-01 -7.520266622304916382e-02 2.041181325912475586e-01 1.461252272129058838e-01 -2.632475495338439941e-01 -1.681587696075439453e-01 -1.394466757774353027e-01 1.177446022629737854e-01 2.779476344585418701e-01 1.589807868003845215e-01
1.550473868846893311e-01 3.639489114284515381e-01 5.146466661244630814e-03 -1.879455149173736572e-01 1.433516293764114380e-01 7.757489103823900223e-03 3.323805928230285645e-01 -2.637048810720443726e-02 2.043557763099670410e-01 1.256870180368423462e-01 -2.502528950572013855e-02 1.055275648832321167e-02 1.634234935045242310e-01 -1.574278250336647034e-02 5.381353572010993958e-02 1.380500644445419312e-01 5.824880674481391907e-02 2.048588544130325317e-01 -1.046026349067687988e-01 -1.768539473414421082e-02 -2.736735343933105469e-01 -2.189773470163345337e-01 1.679475456476211548e-01 1.471246927976608276e-01 6.581819057464599609e-02 -3.143109008669853210e-02 2.466201037168502808e-01 9.621647000312805176e-02 -3.351439237594604492e-01 -1.374479830265045166e-01 1.625390201807022095e-01 3.268303573131561279e-01
-1.648330837488174438e-01 1.452238708734512329e-01 1.002579107880592346e-01 -4.309686124324798584e-01 -6.916282325983047485e-02 1.850594766438007355e-02 -1.630068570375442505e-01 4.699641838669776917e-02 8.477365970611572266e-02 2.268796861171722412e-01 -8.015859127044677734e-02 -4.418224841356277466e-02 9.032362699508666992e-02 -1.541057676076889038e-01 4.956828802824020386e-02 2.465991079807281494e-01 1.326298862695693970e-01 8.182561397552490234e-02 1.150743439793586731e-01 -1.842457950115203857e-01 5.000581592321395874e-02 -1.407260745763778687e-01 4.598595798015594482e-01 -2.340687811374664307e-01 1.298277676105499268e-01 2.290244549512863159e-01 8.723196387290954590e-02 -8.217924833297729492e-02 -6.231635436415672302e-02 -2.542232573032379150e-01 1.504348497837781906e-02 2.176871895790100098e-01
1.787743568420410156e-01 1.978879868984222412e-01 1.138608306646347046e-01 -9.292005561292171478e-03 -1.392345428466796875e-01 -1.081993952393531799e-01 1.939883679151535034e-01 1.856722980737686157e-01 2.060104906558990479e-02 -1.311356276273727417e-01 1.117690950632095337e-01 6.135060265660285950e-02 -2.858519554138183594e-01 1.570371389389038086e-01 -1.017216965556144714e-01 3.805712461471557617e-01 5.393072590231895447e-02 8.597273379564285278e-02 -6.361321080476045609e-03 -1.259654611349105835e-01 3.276334404945373535e-01 -2.017412185668945312e-01 -1.295321732759475708e-01 -3.531114384531974792e-02 1.819525212049484253e-01 3.686541318893432617e-01 1.653504669666290283e-01 2.812641672790050507e-02 -2.438724935054779053e-01 -5.978907924145460129e-03 -3.234171494841575623e-02 2.592740654945373535e-01
2.459157854318618774e-01 2.413219362497329712e-01 3.484209775924682617e-01 1.195746883749961853e-01 1.839509233832359314e-02 2.678548097610473633e-01 3.037258684635162354e-01 2.676013708114624023e-01 -2.129388451576232910e-01 1.236029900610446930e-02 2.577547915279865265e-02 -9.672145545482635498e-02 6.919149309396743774e-02 7.585921883583068848e-02 9.258536621928215027e-03 3.113290071487426758e-01 3.882595598697662354e-01 -5.808355286717414856e-03 2.069258540868759155e-01 -8.151179552078247070e-02 3.073490411043167114e-02 -7.274997420608997345e-03 -5.338383466005325317e-02 -7.640165835618972778e-02 1.482893079519271851e-01 1.648564636707305908e-01 7.047609984874725342e-02 -1.771356463432312012e-01 -1.920109093189239502e-01 7.489298284053802490e-02 -9.306643158197402954e-02 2.209138125181198120e-03
2.882114239037036896e-02 2.216170728206634521e-01 1.082063093781471252e-01 -1.656280457973480225e-02 -5.686749145388603210e-02 1.731639206409454346e-01 1.723508089780807495e-01 5.315982550382614136e-02 -2.166242897510528564e-01 6.058214604854583740e-02 1.275655329227447510e-01 -3.805059567093849182e-02 -4.782868921756744385e-02 -1.120491102337837219e-01 -1.190398186445236206e-01 2.314574569463729858e-01 -5.416275560855865479e-02 1.628712862730026245e-01 5.226803570985794067e-02 -1.707607507705688477e-01 2.268418222665786743e-01 1.587744206190109253e-01 -3.290022909641265869e-01 3.718006312847137451e-01 -1.504815928637981415e-02 2.729789018630981445e-01 2.546843588352203369e-01 1.511842757463455200e-01 -3.356400132179260254e-01 7.972775399684906006e-02 2.621321380138397217e-02 2.340082973241806030e-01
2.673198003321886063e-03 5.330975651741027832e-01 1.063353270292282104e-01 -1.442983150482177734e-01 1.561446785926818848e-01 -2.246985211968421936e-02 2.433722615242004395e-01 5.697507411241531372e-02 1.718261539936065674e-01 1.478358060121536255e-01 1.238546241074800491e-02 4.504985734820365906e-02 3.048958629369735718e-02 1.407982707023620605e-01 -5.644653365015983582e-02 9.362338110804557800e-03 1.179331243038177490e-01 2.153930813074111938e-01 -5.917207896709442139e-02 6.866070325486361980e-04 -2.463165223598480225e-01 -2.660088837146759033e-01 1.176186501979827881e-01 5.568343400955200195e-02 5.441293120384216309e-02 1.318764090538024902e-01 2.637789845466613770e-01 8.554115891456604004e-02 -3.116057515144348145e-01 -9.794867783784866333e-02 1.883401721715927124e-01 2.591015994548797607e-01
1.374415010213851929e-01 2.329317927360534668e-01 1.473840326070785522e-01 -6.990025937557220459e-02 1.708225309848785400e-01 -2.063917815685272217e-01 -1.865326017141342163e-01 1.328061074018478394e-01 -4.240840673446655273e-02 -4.348833113908767700e-02 -8.278490602970123291e-02 -1.593326479196548462e-01 -1.082425042986869812e-01 1.267607808113098145e-01 -1.349015980958938599e-01 2.902207672595977783e-01 -7.510264217853546143e-02 1.394884586334228516e-01 2.414357364177703857e-01 -7.365924119949340820e-02 7.968418300151824951e-02 -3.518405258655548096e-01 1.657432168722152710e-01 4.304428026080131531e-02 1.237571537494659424e-01 3.733933866024017334e-01 -6.582102924585342407e-02 1.688786037266254425e-02 -3.756405711174011230e-01 1.398776937276124954e-02 -1.997046321630477905e-01 1.451712548732757568e-01
-1.309581100940704346e-01 1.771260499954223633e-01 8.903638273477554321e-02 -2.270676642656326294e-01 -1.106995642185211182e-01 1.700461357831954956e-01 -1.722838282585144043e-01 -2.625200897455215454e-02 -1.534108668565750122e-01 1.013413965702056885e-01 1.649677008390426636e-01 9.240869432687759399e-03 -2.440472394227981567e-01 -1.408277750015258789e-01 -2.666028738021850586e-01 1.698839711025357246e-03 -1.338629871606826782e-01 2.702137231826782227e-01 2.587420642375946045e-01 -1.612224131822586060e-01 -8.505266904830932617e-02 -2.587236650288105011e-02 8.858758956193923950e-02 -3.094249218702316284e-02 3.361334502696990967e-01 4.242166280746459961e-01 4.270108789205551147e-02 -2.241011857986450195e-01 -3.940260782837867737e-02 -3.080525249242782593e-02 -1.268142461776733398e-01 2.114595621824264526e-01
1.065450087189674377e-01 9.907478094100952148e-02 -6.284982711076736450e-02 8.662661164999008179e-02 -5.612704902887344360e-02 6.214945111423730850e-03 4.622753262519836426e-01 1.014377363026142120e-02 6.396444514393806458e-03 3.801046907901763916e-01 -8.252932131290435791e-02 -3.078593313694000244e-01 7.346319407224655151e-02 3.885428234934806824e-02 1.780276000499725342e-01 1.989161819219589233e-01 -2.740868926048278809e-02 -2.323115989565849304e-02 3.630217015743255615e-01 -1.732154637575149536e-01 7.269173115491867065e-02 1.142758280038833618e-01 -1.744824349880218506e-01 -2.357926964759826660e-02 1.785152554512023926e-01 2.948710620403289795e-01 1.884792149066925049e-01 -4.315382614731788635e-02 -2.238821238279342651e-01 6.604418158531188965e-02 1.867853850126266479e-02 -5.149027705192565918e-02
-4.831417649984359741e-02 -1.308453641831874847e-02 9.926924854516983032e-02 9.484174847602844238e-02 2.546313591301441193e-02 9.198761731386184692e-02 5.287019908428192139e-02 1.290661692619323730e-01 -8.412660658359527588e-02 1.387213319540023804e-01 -5.347201824188232422e-01 -2.318447083234786987e-01 -1.611443012952804565e-01 -1.952196955680847168e-01 -5.535976216197013855e-02 8.943127095699310303e-02 -1.336695700883865356e-01 2.237643152475357056e-01 3.344411551952362061e-01 3.625242412090301514e-02 2.215691506862640381e-01 -7.944300770759582520e-02 6.562866270542144775e-02 5.896152555942535400e-02 3.142876029014587402e-01 6.299915164709091187e-02 1.421023160219192505e-01 1.464369744062423706e-01 -2.515450716018676758e-01 -4.551937058568000793e-02 2.320637553930282593e-01 -3.268596157431602478e-02
1.310187764465808868e-02 2.413415163755416870e-02 2.037101835012435913e-01 -2.122945189476013184e-01 2.230014652013778687e-01 5.475206300616264343e-02 1.523759812116622925e-01 -2.321706116199493408e-01 4.601381346583366394e-02 2.747917473316192627e-01 2.280288748443126678e-02 1.248875409364700317e-01 1.185526233166456223e-02 3.777263313531875610e-02 -1.266691684722900391e-01 2.805440425872802734e-01 2.263724245131015778e-02 1.014295592904090881e-01 2.413080781698226929e-01 -1.435015052556991577e-01 1.290520131587982178e-01 6.098201870918273926e-02 -1.185588389635086060e-01 -2.317740768194198608e-01 2.615931034088134766e-01 3.503098487854003906e-01 -1.358260363340377808e-01 -2.212307602167129517e-01 -3.707083463668823242e-01 1.012736372649669647e-02 5.080346018075942993e-02 -1.278614699840545654e-01
2.171980775892734528e-02 6.663221865892410278e-03 2.135199755430221558e-01 -8.610507100820541382e-02 2.366956770420074463e-01 -2.366486340761184692e-01 3.276235759258270264e-01 3.298793733119964600e-02 -9.377345442771911621e-02 1.799811422824859619e-01 -9.041591733694076538e-02 1.420837640762329102e-01 -1.626240909099578857e-01 -1.349790990352630615e-01 -2.230097949504852295e-01 4.887140169739723206e-02 1.857553571462631226e-01 2.239331901073455811e-01 2.178692966699600220e-01 -3.847169131040573120e-02 8.920580893754959106e-02 1.065534204244613647e-01 -7.380325347185134888e-02 -2.975940704345703125e-01 4.279113411903381348e-01 6.744858622550964355e-02 7.018730789422988892e-02 1.327571719884872437e-01 -1.071369126439094543e-01 2.094208598136901855e-01 1.786817610263824463e-01 1.236914768815040588e-01
1.516170054674148560e-01 5.012550204992294312e-02 2.816464304924011230e-01 -5.044105276465415955e-02 -1.321287304162979126e-01 2.172772288322448730e-01 3.454268574714660645e-01 6.840882450342178345e-02 2.335678786039352417e-02 4.638332128524780273e-01 -5.958428978919982910e-02 1.318028718233108521e-01 2.702707946300506592e-01 -2.097106426954269409e-01 -1.181791201233863831e-01 -1.874352246522903442e-02 7.413290441036224365e-02 -4.490995407104492188e-02 6.425854563713073730e-02 8.751282095909118652e-02 8.806430548429489136e-02 -8.428172022104263306e-02 2.123646587133407593e-01 1.539740115404129028e-01 1.771649271249771118e-01 9.201592952013015747e-02 2.096951901912689209e-01 1.028500944375991821e-01 -9.470175951719284058e-02 -4.033020138740539551e-02 7.447876781225204468e-02 3.499996066093444824e-01
5.772095546126365662e-02 1.714691072702407837e-01 -4.388424381613731384e-02 -9.787883609533309937e-02 1.213917210698127747e-01 1.647014915943145752e-01 1.270032078027725220e-01 4.952006414532661438e-02 -2.298299819231033325e-01 1.029671058058738708e-01 6.774844229221343994e-02 -1.091329008340835571e-02 -7.883103191852569580e-02 -1.353820413351058960e-01 -1.001840978860855103e-01 2.570385038852691650e-01 1.521689742803573608e-01 1.379481852054595947e-01 7.799508515745401382e-03 -1.983454823493957520e-01 1.253344565629959106e-01 7.428212463855743408e-02 -3.053069114685058594e-01 3.154068291187286377e-01 2.041993197053670883e-03 3.184705376625061035e-01 6.833869218826293945e-02 2.514176964759826660e-01 -4.401654899120330811e-01 1.976425051689147949e-01 6.251343339681625366e-02 1.581222265958786011e-01
1.636292636394500732e-01 2.800249755382537842e-01 1.250502467155456543e-01 -2.066874504089355469e-01 -7.674479484558105469e-02 8.203493058681488037e-02 -1.653891652822494507e-01 1.004106774926185608e-01 -4.798378422856330872e-02 -6.870395154692232609e-04 -1.872065663337707520e-01 3.108403086662292480e-01 1.799493879079818726e-01 -1.292710155248641968e-01 -1.694225221872329712e-01 2.101722806692123413e-01 -1.226667761802673340e-01 1.817282587289810181e-01 1.245018765330314636e-01 -2.763083875179290771e-01 -6.262824684381484985e-02 -7.636514306068420410e-02 -2.414925396442413330e-01 -2.959116101264953613e-01 1.611362844705581665e-01 2.431450039148330688e-01 1.153765395283699036e-01 -3.365803137421607971e-02 -2.706691622734069824e-01 2.662085928022861481e-03 2.343786060810089111e-01 -8.468762040138244629e-02
1.581854671239852905e-01 1.747360080480575562e-01 5.275245010852813721e-02 -1.205270439386367798e-01 4.489840357564389706e-04 -3.173071444034576416e-01 1.232671141624450684e-01 -2.565230987966060638e-02 4.374188184738159180e-02 6.992367655038833618e-02 6.378742307424545288e-02 1.590162217617034912e-01 -9.166886657476425171e-02 -3.956968784332275391e-01 5.735848098993301392e-02 3.074283897876739502e-01 2.536756396293640137e-01 2.453367710113525391e-01 4.931571185588836670e-01 -2.142128907144069672e-02 -1.137696951627731323e-02 -1.146010085940361023e-01 1.431888937950134277e-01 -1.630132347345352173e-01 5.530492588877677917e-02 1.858497038483619690e-02 1.543626934289932251e-01 8.893655985593795776e-02 7.706300355494022369e-03 -1.082301959395408630e-01 1.505995541810989380e-01 1.162792071700096130e-01
9.040572494268417358e-02 5.850740075111389160e-01 1.241083741188049316e-01 -7.737503200769424438e-02 7.722436636686325073e-02 -3.733625635504722595e-02 2.981940805912017822e-01 1.565959304571151733e-01 9.989665448665618896e-02 1.489582210779190063e-01 5.049579311162233353e-03 -7.156382501125335693e-02 1.862743794918060303e-01 -9.331479668617248535e-02 -1.376380957663059235e-02 7.840776443481445312e-02 1.036991626024246216e-01 9.876426309347152710e-02 -2.029136419296264648e-01 4.321938008069992065e-02 -2.232946604490280151e-01 -1.534064114093780518e-01 2.276432327926158905e-02 1.215651258826255798e-01 2.344448864459991455e-01 7.493477314710617065e-02 1.665644198656082153e-01 8.287950605154037476e-02 -3.141438961029052734e-01 -1.531763374805450439e-01 1.324537098407745361e-01 1.820503175258636475e-01
2.983479797840118408e-01 2.189803123474121094e-01 -1.311445236206054688e-01 -9.275782853364944458e-02 4.004474729299545288e-02 1.145137399435043335e-01 -1.169692501425743103e-01 2.656291797757148743e-02 -1.404467076063156128e-01 2.824315726757049561e-01 -3.547642379999160767e-02 -3.567104041576385498e-02 -1.338234841823577881e-01 -1.090726554393768311e-01 1.517208218574523926e-01 1.019376516342163086e-01 -2.917853929102420807e-02 2.040376961231231689e-01 -9.972473233938217163e-02 -1.887847185134887695e-01 2.833224833011627197e-02 -3.177204728126525879e-02 2.404501736164093018e-01 1.486824452877044678e-01 3.956499397754669189e-01 1.787688732147216797e-01 3.275591433048248291e-01 2.048094421625137329e-01 -2.450390905141830444e-01 -4.094817116856575012e-02 2.713256776332855225e-01 -2.994102425873279572e-03
-5.910484492778778076e-02 3.040088415145874023e-01 2.042251527309417725e-01 -5.696199368685483932e-03 7.399801164865493774e-02 -1.799292117357254028e-01 2.121092677116394043e-01 -1.372792571783065796e-01 -1.099313348531723022e-01 -9.140079841017723083e-03 -1.598575115203857422e-01 8.798013441264629364e-03 2.302103191614151001e-01 -6.765970587730407715e-02 -2.469055503606796265e-01 2.524116933345794678e-01 -1.034014448523521423e-01 1.001203656196594238e-01 3.350068330764770508e-01 -1.722937375307083130e-01 1.567443013191223145e-01 1.024439334869384766e-01 1.561209857463836670e-01 1.272937804460525513e-01 -7.115741819143295288e-02 1.826753616333007812e-01 3.920992314815521240e-01 -7.411407679319381714e-02 -3.174103097990155220e-03 2.444510906934738159e-01 4.281271621584892273e-02 2.075341343879699707e-01
1.797230690717697144e-01 2.661855518817901611e-01 1.859300397336483002e-02 6.485521048307418823e-02 2.702740728855133057e-01 6.646699737757444382e-03 1.023262217640876770e-01 -1.416490525007247925e-01 -1.631080359220504761e-01 2.065887600183486938e-01 -1.045169010758399963e-01 -2.179670184850692749e-01 1.058260574936866760e-01 -4.013202618807554245e-03 -1.103629320859909058e-01 4.459379911422729492e-01 1.405320614576339722e-01 7.597392052412033081e-02 1.455390602350234985e-01 -1.660881936550140381e-01 -4.779096052516251802e-04 1.925478577613830566e-01 2.185840159654617310e-02 -1.820102520287036896e-02 2.085617929697036743e-01 4.231423512101173401e-02 -7.374592125415802002e-02 -1.475001573562622070e-01 -3.904399573802947998e-01 -3.073019087314605713e-01 -6.936063617467880249e-02 -4.846816882491111755e-02
1.113060936331748962e-01 1.514175385236740112e-01 2.090837955474853516e-01 -6.180402706377208233e-04 2.864642068743705750e-02 2.025312632322311401e-01 1.560699045658111572e-01 -1.179940775036811829e-01 1.975694745779037476e-01 1.745560318231582642e-01 -1.548295170068740845e-01 -1.183642894029617310e-01 2.469804435968399048e-01 -4.885208234190940857e-02 7.515295594930648804e-02 2.357824593782424927e-01 1.145903989672660828e-01 2.360225915908813477e-01 -1.052905432879924774e-02 1.443997025489807129e-04 3.637285232543945312e-01 -6.025616824626922607e-02 4.040020704269409180e-02 -4.921910166740417480e-02 1.839226484298706055e-01 -5.323212221264839172e-02 2.036296427249908447e-01 -1.596630737185478210e-02 -4.548252224922180176e-01 1.709126532077789307e-01 -2.840546071529388428e-01 6.823836266994476318e-02
1.772385537624359131e-01 1.649791747331619263e-01 -4.808090999722480774e-02 -2.278341948986053467e-01 7.048755884170532227e-02 1.124569475650787354e-01 3.552097678184509277e-01 -6.254117190837860107e-02 -4.686929658055305481e-02 6.609590351581573486e-02 -2.342178374528884888e-01 -2.170388102531433105e-01 1.494030468165874481e-02 1.151813194155693054e-01 -1.730015575885772705e-01 1.827972978353500366e-01 -2.548982203006744385e-02 8.954701572656631470e-02 -4.381529986858367920e-03 -1.446384042501449585e-01 -1.016691848635673523e-01 -8.884643763303756714e-02 3.332614302635192871e-01 -4.802594427019357681e-03 1.699999719858169556e-01 3.911964595317840576e-01 3.674204647541046143e-01 -1.864460557699203491e-01 1.242113113403320312e-01 1.455102860927581787e-01 8.205184340476989746e-02 1.143921352922916412e-02
-2.951030991971492767e-02 6.220370903611183167e-02 1.213115174323320389e-02 -1.833816766738891602e-01 8.253166079521179199e-02 1.388752758502960205e-01 8.597562462091445923e-02 -7.856433838605880737e-02 3.711377084255218506e-02 7.634391635656356812e-02 -3.519579768180847168e-01 2.660590410232543945e-02 -3.028984963893890381e-01 -2.345383763313293457e-01 -1.509786248207092285e-01 -8.570998907089233398e-02 -7.149758934974670410e-02 1.988645792007446289e-01 3.631247282028198242e-01 -5.288873985409736633e-02 1.907702684402465820e-01 -1.985545754432678223e-01 1.436527669429779053e-01 -3.665079176425933838e-01 3.181984722614288330e-01 1.522316187620162964e-01 8.454725891351699829e-02 2.603241056203842163e-02 -2.610579133033752441e-01 -5.271863192319869995e-03 1.162558048963546753e-02 4.975164681673049927e-02
2.580115795135498047e-01 2.308613806962966919e-01 -1.176748201251029968e-01 -2.320059575140476227e-03 -1.893692314624786377e-01 -4.041601344943046570e-02 -5.053416267037391663e-02 2.616515457630157471e-01 8.691412955522537231e-02 2.845788300037384033e-01 -1.630805283784866333e-01 -3.980361856520175934e-03 1.369174718856811523e-01 -1.233954727649688721e-01 1.001636236906051636e-01 8.306501433253288269e-03 1.934956014156341553e-01 2.962436676025390625e-01 1.385092884302139282e-01 1.562936604022979736e-02 -2.948087155818939209e-01 -8.876722306013107300e-02 1.561051905155181885e-01 1.023428514599800110e-01 3.098000586032867432e-01 1.003079116344451904e-01 1.904257237911224365e-01 9.968491643667221069e-02 -7.827498018741607666e-02 1.457288265228271484e-01 2.155624777078628540e-01 3.133902847766876221e-01
1.319466233253479004e-01 6.137071251869201660e-01 1.510019302368164062e-01 -1.182508468627929688e-02 1.387872993946075439e-01 2.723475359380245209e-02 2.660328745841979980e-01 5.902323126792907715e-02 7.297427952289581299e-02 1.069173440337181091e-01 -5.766815319657325745e-02 -1.340259015560150146e-01 1.332370936870574951e-01 -1.264683306217193604e-01 -4.792210459709167480e-02 4.290472716093063354e-02 1.636367738246917725e-01 1.509500741958618164e-01 -8.043076097965240479e-02 4.487620294094085693e-02 -7.435259968042373657e-02 -2.084910422563552856e-01 6.131688877940177917e-02 8.421111106872558594e-02 2.062497586011886597e-01 -2.541630528867244720e-02 2.470849156379699707e-01 1.613690704107284546e-01 -1.689884364604949951e-01 -9.738106280565261841e-02 2.827374935150146484e-01 2.160369902849197388e-01
3.933565914630889893e-01 3.679701685905456543e-01 8.454211056232452393e-02 5.525095388293266296e-02 1.081598736345767975e-02 4.503585025668144226e-02 4.345244169235229492e-01 -6.063138693571090698e-02 -3.165317326784133911e-02 -3.782808408141136169e-02 -1.189692318439483643e-02 -1.036024242639541626e-01 3.035019338130950928e-01 7.079912722110748291e-02 3.172411024570465088e-02 3.522422611713409424e-01 -5.563836544752120972e-02 7.939220219850540161e-02 1.907308995723724365e-01 -3.847229853272438049e-02 1.104951743036508560e-02 8.615439385175704956e-02 -1.263664662837982178e-01 -3.674658387899398804e-02 2.768699228763580322e-01 1.651901006698608398e-01 -6.162333115935325623e-02 2.258318364620208740e-01 -6.675758212804794312e-02 -9.499036520719528198e-02 1.586366742849349976e-01 3.546221647411584854e-03
3.000377118587493896e-01 -4.288189485669136047e-02 1.436109840869903564e-01 -2.369852066040039062e-01 9.170776233077049255e-03 -3.006384707987308502e-02 -1.124869957566261292e-01 1.050640596076846123e-03 -1.585437506437301636e-01 3.010730445384979248e-01 8.172464370727539062e-02 -1.218801438808441162e-01 -4.039388149976730347e-02 9.511815756559371948e-02 2.683547139167785645e-01 1.592328250408172607e-01 5.443640053272247314e-02 1.032455340027809143e-01 -4.802914708852767944e-02 -2.771719694137573242e-01 2.176368385553359985e-01 -1.630591452121734619e-01 1.278959959745407104e-01 2.462878823280334473e-01 3.258459568023681641e-01 1.757284849882125854e-01 2.869100868701934814e-01 3.456530347466468811e-02 -2.342835515737533569e-01 3.702494129538536072e-02 6.679487228393554688e-02 2.175642699003219604e-01
1.446216106414794922e-01 6.042262539267539978e-02 2.191669940948486328e-01 -4.660780075937509537e-03 1.434488035738468170e-02 -1.249798852950334549e-02 1.465043127536773682e-01 4.540266934782266617e-03 -1.408959180116653442e-01 4.691431820392608643e-01 -3.784555792808532715e-01 -2.026863954961299896e-02 -3.844789415597915649e-02 -2.195951491594314575e-01 -1.897575892508029938e-02 -1.155463755130767822e-01 2.044998854398727417e-01 2.880768775939941406e-01 1.025659292936325073e-01 -1.153491213917732239e-01 -1.253088116645812988e-01 8.493494242429733276e-03 5.373012740164995193e-03 -1.164593920111656189e-01 4.134563207626342773e-01 1.184569671750068665e-01 -1.624013879336416721e-03 -9.681792557239532471e-02 -2.337119877338409424e-01 -2.929993160068988800e-02 1.657699942588806152e-01 5.674799531698226929e-02
-5.081903561949729919e-02 1.958878189325332642e-01 2.510489523410797119e-01 -6.437864899635314941e-02 1.930027604103088379e-01 2.366187721490859985e-01 2.819451093673706055e-01 6.123721227049827576e-02 -1.816428899765014648e-01 2.004278600215911865e-01 -2.428789883852005005e-01 3.911852464079856873e-02 1.267500966787338257e-02 -1.516087204217910767e-01 7.038626074790954590e-02 -1.936075836420059204e-02 1.376992613077163696e-01 -4.794142767786979675e-02 3.486292660236358643e-01 -2.075042724609375000e-01 -1.905142143368721008e-02 -3.310994505882263184e-01 -9.224343299865722656e-02 -8.836898207664489746e-02 2.805912792682647705e-01 1.673532724380493164e-01 1.554858684539794922e-01 -1.104969605803489685e-01 2.384331375360488892e-01 -5.631340667605400085e-02 1.738781034946441650e-01 -8.767109364271163940e-02
1.390798538923263550e-01 -4.474603384733200073e-02 2.489349544048309326e-01 -3.130575120449066162e-01 7.705510407686233521e-02 1.348921209573745728e-01 3.419414162635803223e-01 1.207701265811920166e-01 -6.381687521934509277e-02 1.918713301420211792e-01 -1.579823046922683716e-01 -2.912605702877044678e-01 1.558674871921539307e-01 -2.275792136788368225e-02 -8.268629014492034912e-02 2.168432623147964478e-01 2.109895199537277222e-01 -6.268400698900222778e-02 2.951837182044982910e-01 -1.273431777954101562e-01 -7.310234755277633667e-02 -2.253888994455337524e-01 2.584725022315979004e-01 -8.167740306816995144e-04 1.514271199703216553e-01 2.070086747407913208e-01 1.383496522903442383e-01 -1.178902760148048401e-01 1.135218068957328796e-01 1.691546142101287842e-01 1.360863745212554932e-01 -9.974899701774120331e-03
1.122163012623786926e-01 2.114010304212570190e-01 1.671841740608215332e-02 -2.250778228044509888e-01 -4.180233553051948547e-02 1.196896773763000965e-03 1.866954116849228740e-04 1.395252496004104614e-01 -2.608731091022491455e-01 -3.681340813636779785e-02 7.165700942277908325e-02 -8.506694436073303223e-02 2.795197535306215286e-03 3.346113115549087524e-02 7.568479329347610474e-02 2.807312905788421631e-01 -1.232323944568634033e-01 1.051906496286392212e-01 5.896508097648620605e-01 -7.521641254425048828e-02 3.766342764720320702e-03 8.635257929563522339e-02 -1.275227069854736328e-01 -1.130670160055160522e-01 1.426800042390823364e-01 4.355968236923217773e-01 -3.358324244618415833e-02 -3.310383111238479614e-02 -2.546686530113220215e-01 5.266380682587623596e-02 -8.379503339529037476e-02 -4.862837493419647217e-03
1.280209720134735107e-01 2.489341646432876587e-01 1.889029443264007568e-01 -1.872975528240203857e-01 2.770657241344451904e-01 1.342185884714126587e-01 1.856605112552642822e-01 3.659626096487045288e-02 -4.496698454022407532e-02 -1.873402893543243408e-01 -1.215405762195587158e-01 6.844844669103622437e-02 -5.955237522721290588e-02 -1.430622041225433350e-01 3.545273095369338989e-02 1.344570815563201904e-01 1.314890533685684204e-01 1.475041508674621582e-01 1.378046125173568726e-01 -8.922100812196731567e-02 -2.287409007549285889e-01 4.672740399837493896e-02 1.059080362319946289e-01 -1.502943485975265503e-01 5.007798597216606140e-02 4.806477427482604980e-01 2.487901300191879272e-01 5.651322379708290100e-02 1.062503010034561157e-01 2.991575598716735840e-01 1.973972767591476440e-01 1.663895398378372192e-01
-4.999791458249092102e-02 2.041381150484085083e-01 -1.761490255594253540e-01 5.931637063622474670e-02 9.236743301153182983e-02 -1.837873458862304688e-01 3.177623748779296875e-01 1.386363804340362549e-01 -5.155688151717185974e-02 1.901286989450454712e-01 -3.047813847661018372e-02 -1.155772060155868530e-01 4.894690960645675659e-02 -7.949446886777877808e-02 1.195378154516220093e-01 2.116615325212478638e-01 -1.103902906179428101e-01 1.866441667079925537e-01 4.927315711975097656e-01 -8.369617909193038940e-02 -6.563816964626312256e-02 3.614991903305053711e-02 -2.101169675588607788e-01 -7.134788483381271362e-02 1.958024650812149048e-01 3.333506882190704346e-01 1.743860542774200439e-01 1.963046491146087646e-01 -2.143905460834503174e-01 -1.176529005169868469e-01 -7.500999420881271362e-02 4.871981218457221985e-02
1.296022236347198486e-01 2.187984883785247803e-01 1.501737534999847412e-01 -4.925977289676666260e-01 2.314423210918903351e-02 1.726120710372924805e-01 3.141818344593048096e-01 1.488223671913146973e-01 -2.116850912570953369e-01 -3.181482851505279541e-02 -6.033170223236083984e-02 -1.776528730988502502e-02 -2.519099228084087372e-02 -1.235251054167747498e-01 1.366330236196517944e-01 2.512000203132629395e-01 1.301583498716354370e-01 -1.354124993085861206e-01 3.271669447422027588e-01 8.712984621524810791e-02 -1.777564436197280884e-01 -5.213087052106857300e-02 -2.764763496816158295e-02 -3.482883051037788391e-02 4.795434698462486267e-02 1.151631250977516174e-01 3.393206000328063965e-01 5.199605599045753479e-02 -1.112786307930946350e-01 1.506565324962139130e-02 1.654640734195709229e-01 1.091007739305496216e-01
-3.282906115055084229e-02 6.775765120983123779e-02 -1.274581700563430786e-01 -5.458723008632659912e-02 8.305948972702026367e-02 6.683976948261260986e-02 4.723839461803436279e-02 -1.584341675043106079e-01 1.518419533967971802e-01 4.039980471134185791e-02 -1.929672658443450928e-01 2.659483440220355988e-02 -3.095055818557739258e-01 -3.534576594829559326e-01 -7.122667133808135986e-02 1.136534363031387329e-01 -1.966292858123779297e-01 3.469317555427551270e-01 2.845184206962585449e-01 -4.206722974777221680e-02 1.154912561178207397e-01 -1.950296610593795776e-01 7.793020457029342651e-02 -2.069320380687713623e-01 3.763455748558044434e-01 1.634365767240524292e-01 1.756380200386047363e-01 -6.302152574062347412e-02 -2.703767716884613037e-01 1.148197278380393982e-01 5.361825227737426758e-02 2.673078514635562897e-02
2.250842750072479248e-02 8.892364799976348877e-02 1.307622790336608887e-01 2.068060263991355896e-02 -1.664341241121292114e-01 3.238242864608764648e-01 1.584626287221908569e-01 5.462787300348281860e-02 -7.913690060377120972e-02 2.438675761222839355e-01 -1.056917533278465271e-01 7.135133445262908936e-02 -3.927714750170707703e-02 -7.119337562471628189e-03 -1.604060232639312744e-01 2.162868678569793701e-01 5.565085262060165405e-02 2.173532843589782715e-01 1.014464870095252991e-01 -2.833976447582244873e-01 -1.685148291289806366e-02 2.129226364195346832e-02 -3.468532264232635498e-01 2.025383561849594116e-01 -1.402916461229324341e-01 2.972716391086578369e-01 2.920503728091716766e-02 9.316718578338623047e-02 -2.363038063049316406e-01 1.724770665168762207e-01 -1.016826778650283813e-01 3.752059340476989746e-01
-2.014709822833538055e-02 1.438711136579513550e-01 -1.043910682201385498e-01 2.172785997390747070e-02 5.715676024556159973e-02 -1.940321028232574463e-01 3.042168021202087402e-01 1.840050071477890015e-01 6.768491119146347046e-02 3.064373731613159180e-01 -4.299510270357131958e-02 -6.001278012990951538e-02 1.181565877050161362e-02 -1.572612673044204712e-01 2.130328118801116943e-01 2.360983043909072876e-01 -1.016426831483840942e-01 1.944733709096908569e-01 3.973408639430999756e-01 -1.543286293745040894e-01 -7.624367624521255493e-02 -3.049673326313495636e-02 -3.100370764732360840e-01 5.701504275202751160e-02 1.232474893331527710e-01 3.680012822151184082e-01 3.714631125330924988e-02 6.808811426162719727e-02 -2.754933834075927734e-01 1.370590366423130035e-02 -1.066635735332965851e-02 3.845921903848648071e-02
1.538765709847211838e-02 2.712819166481494904e-02 3.170750439167022705e-01 -1.658466011285781860e-01 2.128226161003112793e-01 -4.749420657753944397e-02 2.784244418144226074e-01 -2.607750594615936279e-01 -1.063132882118225098e-01 3.302820920944213867e-01 -5.696250498294830322e-02 -4.073866084218025208e-02 -2.385060861706733704e-02 1.049475893378257751e-01 -5.763699486851692200e-02 1.690060347318649292e-01 2.037853896617889404e-01 9.112637490034103394e-02 -1.431266963481903076e-01 -1.493829339742660522e-01 8.907027542591094971e-02 -1.058257073163986206e-01 -8.425918221473693848e-02 -9.241742640733718872e-02 4.628208875656127930e-01 1.342951357364654541e-01 7.357306033372879028e-02 -5.789147317409515381e-02 -3.263751864433288574e-01 7.630726695060729980e-02 1.542466133832931519e-01 -6.787449866533279419e-02
1.441480368375778198e-01 4.576136469841003418e-01 -1.953360438346862793e-02 -1.556400326080620289e-03 -8.408205956220626831e-02 -2.251522988080978394e-02 1.654711663722991943e-01 1.501687616109848022e-01 9.513926506042480469e-02 8.540689200162887573e-02 -1.199508979916572571e-01 -7.590330671519041061e-03 9.487129002809524536e-02 1.131477802991867065e-01 -9.072185307741165161e-02 -3.507679700851440430e-02 1.973993182182312012e-01 2.503261864185333252e-01 -7.568084448575973511e-02 -9.222146123647689819e-02 -1.787696480751037598e-01 -2.354553788900375366e-01 1.465524137020111084e-01 9.665242582559585571e-02 1.609212607145309448e-01 1.568811982870101929e-01 2.671784758567810059e-01 2.192333340644836426e-01 -2.704736888408660889e-01 -3.514613583683967590e-02 3.123010098934173584e-01 2.718565762042999268e-01
-9.299969300627708435e-03 2.768636047840118408e-01 -8.820737898349761963e-02 -1.633518636226654053e-01 -8.873400092124938965e-02 2.790111005306243896e-01 3.543606400489807129e-01 1.933282613754272461e-01 -3.593062162399291992e-01 2.612771689891815186e-01 1.205475032329559326e-01 -6.408902257680892944e-02 -1.053195074200630188e-02 1.591866649687290192e-02 1.119964048266410828e-01 8.525193482637405396e-02 2.472068928182125092e-02 7.462345063686370850e-02 3.566143214702606201e-01 -2.429823130369186401e-01 1.767420023679733276e-01 4.320717230439186096e-02 -1.104611083865165710e-01 -2.063419520854949951e-01 2.207812070846557617e-01 2.483287826180458069e-02 1.501328796148300171e-01 -2.120761759579181671e-02 -1.308077424764633179e-01 5.013259127736091614e-02 -5.644925683736801147e-02 1.688427180051803589e-01
1.410243660211563110e-01 1.944636255502700806e-01 9.326190501451492310e-02 -1.651768237352371216e-01 -2.799819037318229675e-02 -2.172189056873321533e-01 5.090360529720783234e-03 -4.020660743117332458e-02 -1.761134415864944458e-01 2.051281332969665527e-01 -2.801769599318504333e-02 8.294346928596496582e-02 -2.027839720249176025e-01 -3.596650660037994385e-01 -1.322414278984069824e-01 1.932991296052932739e-01 2.883939445018768311e-01 3.441873490810394287e-01 2.641870975494384766e-01 -9.136389195919036865e-02 1.840023994445800781e-01 -1.720283366739749908e-02 3.457722719758749008e-03 -1.198454946279525757e-01 1.571476832032203674e-02 1.726420670747756958e-01 1.696629673242568970e-01 8.585028350353240967e-02 5.059961974620819092e-02 -1.017304584383964539e-01 2.010027617216110229e-01 3.206058740615844727e-01
2.702522277832031250e-01 2.935501933097839355e-01 -1.230789422988891602e-01 -1.349449753761291504e-01 6.908090412616729736e-02 2.423895336687564850e-02 1.918616443872451782e-01 7.283685263246297836e-03 -2.152450531721115112e-01 -1.323075145483016968e-01 -1.384523510932922363e-01 -2.636621892452239990e-01 2.197532653808593750e-01 -8.511766046285629272e-02 3.211385756731033325e-02 1.720360517501831055e-01 -6.249554082751274109e-02 2.074950933456420898e-01 3.034845739603042603e-02 -1.040101870894432068e-01 -7.943568378686904907e-02 -1.068572625517845154e-01 -9.089986234903335571e-02 -2.644990384578704834e-01 5.759844928979873657e-02 3.155081868171691895e-01 1.433426886796951294e-01 -1.364287883043289185e-01 -4.015700817108154297e-01 -1.489386856555938721e-01 1.662955433130264282e-01 -1.369467675685882568e-01
1.139187067747116089e-01 3.444643020629882812e-01 1.383385509252548218e-01 1.425928920507431030e-01 1.910260319709777832e-01 -5.280623957514762878e-02 5.287427827715873718e-02 -1.037781834602355957e-01 3.157091094180941582e-03 2.402176558971405029e-01 -2.544291913509368896e-01 -3.308792114257812500e-01 1.081781685352325439e-01 1.713368445634841919e-01 -2.148191444575786591e-02 1.569676250219345093e-01 -7.371488213539123535e-02 8.936306089162826538e-02 1.378056406974792480e-01 -2.681064903736114502e-01 3.374144062399864197e-02 -8.083442598581314087e-02 5.658677592873573303e-02 -3.556133061647415161e-02 3.019974529743194580e-01 1.372271627187728882e-01 3.402643501758575439e-01 2.465028017759323120e-01 2.413041144609451294e-02 1.070112735033035278e-01 2.506856620311737061e-01 8.825764060020446777e-03
-2.489612065255641937e-02 1.168403401970863342e-01 -6.462997198104858398e-02 -9.730968624353408813e-02 -1.024505645036697388e-01 1.824749559164047241e-01 3.356162309646606445e-01 7.626962382346391678e-03 1.551273167133331299e-01 2.851799726486206055e-01 -1.904642283916473389e-01 -6.931532919406890869e-02 7.130689918994903564e-02 -1.690201163291931152e-01 7.722990959882736206e-02 1.639016345143318176e-02 2.204536497592926025e-01 1.361968964338302612e-01 5.613099038600921631e-02 -1.701036691665649414e-01 1.367602050304412842e-01 -3.367262780666351318e-01 1.096076816320419312e-01 1.322484165430068970e-01 3.099480271339416504e-01 1.800432801246643066e-01 7.050748169422149658e-02 4.042664766311645508e-01 -2.108283527195453644e-02 -1.504759043455123901e-01 -2.348305284976959229e-02 2.188194692134857178e-01
1.312738209962844849e-01 1.668078303337097168e-01 1.319520324468612671e-01 -1.415528208017349243e-01 1.996952146291732788e-01 -2.932209894061088562e-02 7.541494816541671753e-02 -1.127617061138153076e-01 -6.536205857992172241e-02 3.143046796321868896e-01 -1.963191032409667969e-01 -7.740971446037292480e-02 -7.738655060529708862e-02 -2.170715034008026123e-01 2.836829796433448792e-02 -4.157310351729393005e-02 3.508351445198059082e-01 1.549541652202606201e-01 4.895861074328422546e-02 -1.442041993141174316e-01 3.891489701345562935e-03 4.184202291071414948e-03 1.305105835199356079e-01 -2.459823936223983765e-01 4.779040515422821045e-01 3.081996925175189972e-02 1.919110119342803955e-01 -9.125360101461410522e-02 -1.630981266498565674e-01 -1.109869703650474548e-01 9.368271380662918091e-02 2.916550934314727783e-01
-1.421250123530626297e-02 4.537176340818405151e-02 1.512773931026458740e-01 -4.403091222047805786e-02 1.978370273718610406e-04 2.118522375822067261e-01 1.954389661550521851e-01 1.505214273929595947e-01 9.974983334541320801e-02 3.569484949111938477e-01 -1.623655557632446289e-01 1.939614862203598022e-01 2.732963263988494873e-01 -1.257081925868988037e-01 -1.487173587083816528e-01 3.167393850162625313e-03 3.371843695640563965e-02 -6.673882156610488892e-02 1.848282814025878906e-01 8.043331652879714966e-02 1.172564476728439331e-01 -1.799672693014144897e-01 -7.933959364891052246e-02 -7.611895352602005005e-02 1.583313047885894775e-01 3.533240556716918945e-01 -1.134939491748809814e-01 3.388957083225250244e-01 -8.582372218370437622e-02 -9.287162683904170990e-03 1.642564237117767334e-01 3.697257339954376221e-01
1.702516674995422363e-01 1.894519776105880737e-01 -8.994875103235244751e-02 8.458246290683746338e-02 3.134346008300781250e-02 -4.290021583437919617e-02 4.101263880729675293e-01 1.246995776891708374e-01 -2.179395873099565506e-03 3.000743687152862549e-01 -9.165060520172119141e-02 -5.974848195910453796e-02 7.740496098995208740e-02 -2.653741091489791870e-02 1.267916709184646606e-01 2.174789644777774811e-02 -1.159706562757492065e-01 1.246314346790313721e-01 5.045031905174255371e-01 -2.178254276514053345e-01 8.882597833871841431e-02 1.124843358993530273e-01 -7.842040061950683594e-02 2.479694038629531860e-02 1.079100146889686584e-01 4.123969376087188721e-01 -1.898701302707195282e-02 3.972640633583068848e-02 -1.920273452997207642e-01 -1.475500036031007767e-02 1.243091598153114319e-01 -1.165180355310440063e-01
4.834932088851928711e-02 1.946100443601608276e-01 2.340833842754364014e-01 -2.028959542512893677e-01 1.029463708400726318e-01 -2.833315134048461914e-01 3.161762058734893799e-01 -1.474272906780242920e-01 -3.008460700511932373e-01 1.143968030810356140e-01 1.243435870856046677e-02 1.902409791946411133e-01 -1.456315815448760986e-01 -1.951413601636886597e-01 1.764962971210479736e-01 3.518775850534439087e-02 1.880209296941757202e-01 3.033376038074493408e-01 3.127666115760803223e-01 -5.000588670372962952e-02 2.758756093680858612e-02 -6.286358833312988281e-02 1.843112893402576447e-02 -2.972567975521087646e-01 1.783407032489776611e-01 2.111745998263359070e-02 9.136664867401123047e-02 1.087263822555541992e-01 -1.050840392708778381e-01 -7.278750091791152954e-02 -1.278407126665115356e-01 1.158600673079490662e-01
-1.107296720147132874e-01 1.680271327495574951e-01 8.241964131593704224e-02 2.529091835021972656e-01 -9.556596726179122925e-02 1.825005412101745605e-01 3.510150909423828125e-01 -1.833411157131195068e-01 -2.040088772773742676e-01 -5.719347670674324036e-02 1.613474637269973755e-02 1.029655709862709045e-01 -2.770937681198120117e-01 -1.197663396596908569e-01 1.697112917900085449e-01 2.451054304838180542e-01 7.845412194728851318e-02 9.764980524778366089e-02 2.049838900566101074e-01 -1.790486425161361694e-01 5.202605854719877243e-03 -1.113000512123107910e-01 4.196082800626754761e-02 -2.123657464981079102e-01 9.420450031757354736e-02 8.718545734882354736e-02 1.692191362380981445e-01 2.002802118659019470e-02 -4.269141852855682373e-01 -1.890756040811538696e-01 -4.630164057016372681e-02 1.975478827953338623e-01
2.716671824455261230e-01 1.184516921639442444e-01 1.902552507817745209e-02 -2.159362286329269409e-01 9.780215471982955933e-02 -8.869797736406326294e-02 2.454446852207183838e-01 -1.897683143615722656e-01 1.348781287670135498e-01 1.662630587816238403e-01 -1.865480691194534302e-01 -1.911986023187637329e-01 -1.537457853555679321e-01 6.636139750480651855e-02 -1.997790299355983734e-02 2.016072720289230347e-01 6.400083750486373901e-02 1.543723046779632568e-01 7.583048939704895020e-02 -4.089459031820297241e-02 4.154423624277114868e-02 1.435683369636535645e-01 -1.312703192234039307e-01 -4.654110074043273926e-01 3.656369745731353760e-01 1.232598945498466492e-01 1.471635140478610992e-02 -6.635870039463043213e-02 -3.129075765609741211e-01 -2.649566158652305603e-02 -7.760666310787200928e-02 1.246717870235443115e-01
2.786103263497352600e-02 2.231291681528091431e-01 6.648310273885726929e-02 -2.014435082674026489e-02 6.448526680469512939e-02 2.088051289319992065e-01 1.602712422609329224e-01 1.889783442020416260e-01 -2.834529578685760498e-01 6.088898330926895142e-02 2.183610945940017700e-01 8.728154003620147705e-02 -8.833938091993331909e-02 -6.031926348805427551e-02 1.665865480899810791e-01 3.101342618465423584e-01 2.674725838005542755e-02 2.483836859464645386e-01 4.642238914966583252e-01 -5.996898189187049866e-02 5.914838612079620361e-02 1.980472728610038757e-02 -2.511755526065826416e-01 -2.849285490810871124e-02 7.416489720344543457e-02 9.842320531606674194e-02 -3.787582367658615112e-02 -5.746617168188095093e-02 -3.363245129585266113e-01 -6.399855017662048340e-02 -1.850995868444442749e-01 2.000659257173538208e-01
-6.862791627645492554e-02 2.178735584020614624e-01 1.643740981817245483e-01 -3.503769040107727051e-01 4.451759159564971924e-01 1.492303311824798584e-01 1.914719790220260620e-01 -2.131016105413436890e-01 -1.238726824522018433e-01 3.197659924626350403e-02 -1.336438655853271484e-01 -1.082239225506782532e-01 -3.375471383333206177e-02 -3.289206326007843018e-01 -1.136183068156242371e-01 2.043702900409698486e-01 -1.737121306359767914e-02 -5.986994504928588867e-02 1.769397854804992676e-01 -3.560679731890559196e-03 -1.372884064912796021e-01 1.268704831600189209e-01 2.707958780229091644e-02 7.932183146476745605e-02 -4.562785103917121887e-02 1.816246658563613892e-01 3.184005022048950195e-01 3.332225978374481201e-02 -1.690292805433273315e-01 1.440364122390747070e-01 -1.411166414618492126e-02 1.460061371326446533e-01
1.128366068005561829e-01 3.409430384635925293e-01 2.574251294136047363e-01 -2.477668225765228271e-01 1.525949090719223022e-01 -5.419292952865362167e-03 3.212685883045196533e-01 -1.513109654188156128e-01 2.475301176309585571e-02 -6.812759675085544586e-03 1.944271288812160492e-02 -7.239435613155364990e-02 7.372702658176422119e-02 4.154074995312839746e-04 -3.579564020037651062e-02 1.771255284547805786e-01 -1.864961385726928711e-01 1.548170000314712524e-01 1.070066541433334351e-01 -1.195063218474388123e-01 -2.910210005939006805e-02 3.691349923610687256e-02 -3.644176721572875977e-01 -9.633911401033401489e-02 6.481642276048660278e-02 2.433424144983291626e-01 -1.816732250154018402e-02 -2.596105337142944336e-01 -3.777047395706176758e-01 -1.612365394830703735e-01 -1.178725957870483398e-01 8.431521058082580566e-02
-7.943296805024147034e-03 4.256674051284790039e-01 4.971922934055328369e-02 -8.861146867275238037e-02 6.421971321105957031e-02 2.900528013706207275e-01 1.149093359708786011e-01 -2.598783373832702637e-01 -4.834412783384323120e-02 2.429673448204994202e-02 1.206579711288213730e-02 -3.550894558429718018e-03 -1.792259514331817627e-01 -1.636340916156768799e-01 -2.181077003479003906e-01 -8.922715787775814533e-04 2.891822457313537598e-01 6.378595530986785889e-02 7.161543518304824829e-02 8.465736359357833862e-02 2.834186190739274025e-03 3.633831068873405457e-02 -4.308669641613960266e-02 -7.867438346147537231e-02 2.843112349510192871e-01 2.915180325508117676e-01 4.474484324455261230e-01 9.263766556978225708e-02 1.499912440776824951e-01 -9.034935384988784790e-02 1.095875799655914307e-01 5.680215731263160706e-02
-7.006981968879699707e-02 7.579616270959377289e-03 5.165274143218994141e-01 1.312264241278171539e-02 -3.189771473407745361e-01 1.659251600503921509e-01 -5.200347304344177246e-02 3.815912082791328430e-02 -3.579539433121681213e-02 3.546005785465240479e-01 -5.705242231488227844e-02 -8.491118997335433960e-02 2.788463048636913300e-02 -1.707882285118103027e-01 -2.553575858473777771e-02 9.764690697193145752e-02 -2.414004504680633545e-01 2.161068916320800781e-01 1.070526987314224243e-01 -1.083990186452865601e-01 7.698281854391098022e-02 5.507868528366088867e-02 1.582460701465606689e-01 2.868662402033805847e-02 3.008625805377960205e-01 2.479837983846664429e-01 1.758999824523925781e-01 4.806113615632057190e-02 -1.151064783334732056e-01 -1.786468625068664551e-01 9.221435338258743286e-02 1.227063089609146118e-01
2.116887122392654419e-01 3.423408865928649902e-01 1.701886802911758423e-01 -2.309657782316207886e-01 -7.560198754072189331e-02 9.013146907091140747e-02 -8.825000375509262085e-02 9.712900221347808838e-02 1.712762415409088135e-01 9.481912478804588318e-03 -7.824099063873291016e-02 2.441606484353542328e-02 -2.424629628658294678e-01 -1.303305327892303467e-01 1.404113918542861938e-01 4.866979718208312988e-01 -2.162681668996810913e-01 3.764171898365020752e-01 -2.556019648909568787e-02 -3.605416417121887207e-02 3.036215342581272125e-02 -1.007555574178695679e-01 1.295130401849746704e-01 -1.466013789176940918e-01 9.145156294107437134e-02 1.476939488202333450e-02 2.594328224658966064e-01 -1.235463991761207581e-01 -1.061296314001083374e-01 -1.070125624537467957e-01 1.042028702795505524e-02 4.882059618830680847e-02
5.771836638450622559e-02 2.241140305995941162e-01 -6.305973976850509644e-02 -3.409912809729576111e-02 1.197727844119071960e-01 -3.261413425207138062e-02 2.626818418502807617e-01 -2.522823587059974670e-02 -1.781753301620483398e-01 3.937562108039855957e-01 -1.433154661208391190e-02 -4.759881272912025452e-02 1.312255207449197769e-02 8.406835049390792847e-02 3.049051165580749512e-01 4.282213151454925537e-01 8.907990157604217529e-02 2.746175527572631836e-01 3.636200428009033203e-01 -7.336507551372051239e-03 6.719952821731567383e-02 3.597152605652809143e-02 -1.201114207506179810e-01 -2.499543279409408569e-01 4.177171736955642700e-02 -2.883318345993757248e-03 1.045112311840057373e-02 9.280712157487869263e-02 -2.158171832561492920e-01 4.359897226095199585e-02 1.231997311115264893e-01 1.046146005392074585e-01
1.258861571550369263e-01 2.993576526641845703e-01 1.263366080820560455e-02 -1.693187952041625977e-01 -6.370536983013153076e-02 -7.360626757144927979e-02 1.747692227363586426e-01 -6.851176917552947998e-02 -1.106363907456398010e-01 2.438512891530990601e-01 -3.656434714794158936e-01 -1.783131808042526245e-01 1.146048605442047119e-01 1.288694143295288086e-02 -1.006850823760032654e-01 8.189729601144790649e-02 7.886321097612380981e-02 4.622120782732963562e-02 -8.373919129371643066e-02 -2.884857058525085449e-01 8.129731565713882446e-02 -9.399476647377014160e-02 9.707101434469223022e-02 3.151383623480796814e-02 6.093018651008605957e-01 1.403124630451202393e-01 1.174263358116149902e-01 6.242999061942100525e-02 -4.045492038130760193e-03 7.219933718442916870e-02 1.155951768159866333e-01 -4.459705576300621033e-02
1.683436334133148193e-01 2.104038447141647339e-01 1.926295906305313110e-01 -1.134097948670387268e-02 2.470631897449493408e-01 3.934151828289031982e-01 -1.530126631259918213e-01 -1.335272192955017090e-01 5.116702243685722351e-02 2.743851840496063232e-01 1.374037936329841614e-02 1.581695824861526489e-01 -3.741311281919479370e-02 -1.104325726628303528e-01 -1.755683720111846924e-01 4.431982934474945068e-01 4.783505201339721680e-02 1.439539343118667603e-01 1.862592548131942749e-01 -8.124134689569473267e-02 1.002606675028800964e-01 -1.962257772684097290e-01 5.346994102001190186e-02 1.897851526737213135e-01 1.367816627025604248e-01 5.671809986233711243e-02 1.707436889410018921e-01 6.490270048379898071e-02 -2.486378401517868042e-01 1.319192349910736084e-01 -8.236602880060672760e-03 -5.311036854982376099e-02
9.794322401285171509e-02 6.693715602159500122e-02 2.712103426456451416e-01 -2.902455627918243408e-01 1.262422557920217514e-02 1.361445989459753036e-02 3.323867022991180420e-01 -3.589694201946258545e-02 1.753841191530227661e-01 5.407033115625381470e-02 -1.682121753692626953e-01 -2.393819987773895264e-01 -9.214592166244983673e-03 3.517059609293937683e-03 -4.301683045923709869e-03 2.748770415782928467e-01 -5.675059556961059570e-02 2.020827680826187134e-01 -1.085652038455009460e-01 -1.229734048247337341e-01 -1.078946590423583984e-01 2.262433469295501709e-01 -5.763254687190055847e-02 -2.663647532463073730e-01 2.206633090972900391e-01 1.355696022510528564e-01 3.454156219959259033e-01 -8.991499431431293488e-03 -2.977580726146697998e-01 -5.471632629632949829e-02 1.070205643773078918e-01 -1.530421972274780273e-01
3.311361074447631836e-01 2.137022465467453003e-01 1.648019701242446899e-01 -1.120354235172271729e-01 2.224392816424369812e-02 8.104307204484939575e-02 3.872726857662200928e-01 -6.359170377254486084e-02 7.574325054883956909e-02 1.136110872030258179e-01 -1.893125772476196289e-01 1.050604134798049927e-01 6.958546489477157593e-02 -1.009645387530326843e-01 4.092631861567497253e-02 1.361508667469024658e-01 1.928566396236419678e-01 2.308248281478881836e-01 1.678980886936187744e-01 -1.396612673997879028e-01 -1.502811163663864136e-01 3.055552020668983459e-02 3.370957076549530029e-01 -1.657913476228713989e-01 9.218537062406539917e-02 1.942263394594192505e-01 2.858287096023559570e-01 6.362856924533843994e-02 1.508293896913528442e-01 2.774524986743927002e-01 8.023888617753982544e-02 4.657187685370445251e-02
2.820483744144439697e-01 -1.090642344206571579e-02 -6.261964887380599976e-02 -1.204162836074829102e-01 -7.173070218414068222e-03 -6.464994698762893677e-02 5.263961479067802429e-02 1.239866465330123901e-01 2.444742247462272644e-02 1.263572573661804199e-01 1.555614322423934937e-01 -7.031738013029098511e-02 -2.236317843198776245e-02 -2.508021891117095947e-02 -1.601051725447177887e-02 3.823839724063873291e-01 1.021853536367416382e-01 1.421878635883331299e-01 1.469015330076217651e-01 5.352896079421043396e-02 1.528206765651702881e-01 6.289204955101013184e-02 -1.044917269609868526e-03 4.060404896736145020e-01 1.469478458166122437e-01 2.758962810039520264e-01 4.027253687381744385e-01 1.911297291517257690e-01 -1.965771317481994629e-01 1.288662403821945190e-01 -1.851243972778320312e-01 2.301919907331466675e-01
4.114712402224540710e-02 1.588329374790191650e-01 -1.942849904298782349e-01 -1.593335568904876709e-01 -5.089554935693740845e-02 4.686125516891479492e-01 3.417918384075164795e-01 1.999459713697433472e-01 -1.621092855930328369e-01 1.830067932605743408e-01 5.327942222356796265e-02 1.304814359173178673e-03 1.173679456114768982e-01 2.734518609941005707e-02 2.064284682273864746e-01 1.223650872707366943e-01 1.304266005754470825e-01 5.586692690849304199e-02 1.420986503362655640e-01 -1.097585558891296387e-01 2.017926275730133057e-01 -4.157500714063644409e-02 -1.915436387062072754e-01 -2.650740146636962891e-01 3.285793960094451904e-01 1.561784297227859497e-01 1.231353208422660828e-01 -7.962056994438171387e-02 -4.992389678955078125e-02 -4.226354509592056274e-02 -1.271296571940183640e-02 1.901725381612777710e-01
4.917331505566835403e-03 2.132698446512222290e-01 -9.580338001251220703e-02 -4.871110618114471436e-01 -4.820676986128091812e-03 1.826632767915725708e-01 2.061767727136611938e-01 8.979695290327072144e-02 -9.584610909223556519e-02 3.286638259887695312e-01 -8.646208047866821289e-02 2.619563415646553040e-02 1.577762663364410400e-01 -1.453524380922317505e-01 3.130318596959114075e-02 2.617365717887878418e-01 2.806208431720733643e-01 -1.870412975549697876e-01 2.212720513343811035e-01 -8.056820929050445557e-02 6.467113643884658813e-02 -2.420145273208618164e-01 1.135737821459770203e-02 -1.692667007446289062e-01 1.430095639079809189e-02 1.538686007261276245e-01 -1.676140725612640381e-01 -1.143407821655273438e-01 -1.092149615287780762e-01 1.118808910250663757e-01 3.306553885340690613e-02 1.785894483327865601e-01
-7.225663214921951294e-02 2.513374090194702148e-01 1.842532902956008911e-01 3.809238970279693604e-02 -9.213013201951980591e-02 2.055862694978713989e-01 3.016883432865142822e-01 -5.760945007205009460e-02 -1.239353418350219727e-01 4.996175765991210938e-01 -5.944832786917686462e-02 2.676148340106010437e-02 4.416197165846824646e-02 -5.120147764682769775e-02 1.281608343124389648e-01 2.983341515064239502e-01 1.716116368770599365e-01 7.415627688169479370e-02 -5.866883322596549988e-02 -9.542694687843322754e-02 -6.565415114164352417e-02 -2.696090042591094971e-01 1.295153349637985229e-01 -3.981677815318107605e-02 1.349547207355499268e-01 3.107904195785522461e-01 1.872354447841644287e-01 1.573162376880645752e-01 2.004267126321792603e-01 -4.952891170978546143e-02 6.775651872158050537e-02 8.491636812686920166e-02
8.925410360097885132e-02 2.859300971031188965e-01 2.306422293186187744e-01 3.683269023895263672e-04 7.446344196796417236e-02 2.917905151844024658e-01 5.039544105529785156e-01 1.938727945089340210e-01 -1.504788398742675781e-01 2.822953835129737854e-02 -4.570559784770011902e-02 -3.497558087110519409e-02 2.878827787935733795e-02 3.978182747960090637e-02 -1.055815964937210083e-01 2.693272531032562256e-01 3.075001835823059082e-01 5.523222684860229492e-02 1.732127815485000610e-01 -7.472200691699981689e-02 7.229189388453960419e-03 -1.088722888380289078e-02 2.840045839548110962e-02 -3.135458752512931824e-02 2.813368439674377441e-01 2.027502954006195068e-01 -8.822331577539443970e-02 -1.804327070713043213e-01 -1.219094097614288330e-01 1.105173900723457336e-01 -1.960574239492416382e-01 2.690666355192661285e-02
-9.874408133327960968e-04 1.914521455764770508e-01 1.762762069702148438e-01 2.690645679831504822e-02 1.985022276639938354e-01 3.360645771026611328e-01 3.114077728241682053e-03 6.013609934598207474e-03 1.022658571600914001e-01 2.880428135395050049e-01 -2.822934687137603760e-01 1.357317268848419189e-01 -1.263278871774673462e-01 3.014240413904190063e-02 1.722567528486251831e-01 -9.198096394538879395e-02 2.932549417018890381e-01 3.498434126377105713e-01 1.676376909017562866e-01 1.582182198762893677e-01 1.952631771564483643e-01 -1.139201149344444275e-01 -5.914214998483657837e-02 -1.685989499092102051e-01 3.424220085144042969e-01 1.568256020545959473e-01 1.639192998409271240e-01 -6.962998211383819580e-02 -1.809633150696754456e-02 -2.042511664330959320e-02 4.615214467048645020e-02 1.078277453780174255e-01
-1.082214117050170898e-01 8.125944435596466064e-02 -1.082523465156555176e-01 -2.167538702487945557e-01 -2.381796576082706451e-02 1.111393272876739502e-01 5.494686961174011230e-01 2.744269967079162598e-01 -1.071807816624641418e-01 6.634373217821121216e-02 1.268020421266555786e-01 -1.193331480026245117e-01 -3.146592900156974792e-02 -8.936424739658832550e-03 1.154171526432037354e-01 2.186359912157058716e-01 1.214916631579399109e-02 2.341618835926055908e-01 4.078382849693298340e-01 -1.339570283889770508e-01 8.101161569356918335e-02 1.555923558771610260e-02 -1.325846761465072632e-01 -1.586757898330688477e-01 2.238437533378601074e-01 1.401103138923645020e-01 1.883224844932556152e-01 1.213217675685882568e-01 5.678244866430759430e-03 -1.391202444210648537e-03 -3.573311492800712585e-02 1.199493929743766785e-01
1.201067566871643066e-01 1.598523557186126709e-01 1.792730987071990967e-01 -6.275181472301483154e-02 2.328016012907028198e-01 4.606414958834648132e-02 3.490059673786163330e-01 9.548162668943405151e-02 -1.827629804611206055e-01 -4.103578254580497742e-02 5.122763663530349731e-02 -1.231033280491828918e-01 -7.412697374820709229e-02 5.622708052396774292e-02 -9.016164392232894897e-02 8.076917380094528198e-02 2.204407900571823120e-01 5.952871218323707581e-02 1.803079545497894287e-01 -9.925261139869689941e-02 1.457471549510955811e-01 -2.642406225204467773e-01 -2.027218341827392578e-01 1.311930716037750244e-01 -3.452702611684799194e-02 2.508784830570220947e-01 2.033839672803878784e-01 1.033308655023574829e-01 -3.356337547302246094e-01 2.336031794548034668e-01 -6.138512119650840759e-02 3.598533868789672852e-01
1.640975922346115112e-01 2.636928558349609375e-01 -1.399092227220535278e-01 -1.122417151927947998e-01 9.916999936103820801e-02 -7.476528640836477280e-03 2.210289686918258667e-01 1.564130634069442749e-01 -4.628515616059303284e-02 6.956613063812255859e-02 -1.113520264625549316e-01 -1.667026244103908539e-02 1.349683701992034912e-01 1.354573667049407959e-01 1.993050426244735718e-01 3.433406651020050049e-01 -1.175971552729606628e-01 2.106164209544658661e-02 4.294730424880981445e-01 -8.265359699726104736e-02 1.785865873098373413e-01 1.828249692916870117e-01 -1.501869261264801025e-01 -4.074230790138244629e-02 2.364026606082916260e-01 2.580403089523315430e-01 -7.855142652988433838e-02 -7.576469331979751587e-02 -3.583402931690216064e-01 9.060215204954147339e-02 6.925543397665023804e-02 -5.870569124817848206e-02
1.053521931171417236e-01 2.559723258018493652e-01 -3.758063167333602905e-02 -3.368995785713195801e-01 -2.564468979835510254e-01 -1.004674192517995834e-02 3.906341493129730225e-01 1.858640611171722412e-01 5.405768752098083496e-02 -5.733348429203033447e-03 -2.077978402376174927e-01 -3.496782481670379639e-02 1.818178035318851471e-02 6.849022209644317627e-02 2.162903249263763428e-01 3.638375699520111084e-01 -1.151646450161933899e-01 3.800377994775772095e-02 3.049604892730712891e-01 4.432449489831924438e-02 5.775038525462150574e-02 1.084613497368991375e-03 -2.697902359068393707e-02 2.649884112179279327e-02 -1.481868177652359009e-01 2.132335752248764038e-01 1.237193942070007324e-01 2.039603590965270996e-01 -2.700909376144409180e-01 -5.253367498517036438e-02 -1.127757597714662552e-02 9.649447351694107056e-02
3.911629319190979004e-01 2.119259387254714966e-01 -3.876511380076408386e-02 8.293259143829345703e-02 1.145757362246513367e-01 -5.054674297571182251e-02 3.091009855270385742e-01 1.122903674840927124e-01 1.022865325212478638e-01 1.763152033090591431e-01 -5.276532098650932312e-02 -8.456084132194519043e-02 1.331346808001399040e-03 -5.641573294997215271e-02 2.288435995578765869e-01 2.426417022943496704e-01 -1.192863732576370239e-01 2.938447520136833191e-02 4.719727039337158203e-01 -1.107026040554046631e-01 -9.601140767335891724e-02 2.485393881797790527e-01 2.901062183082103729e-02 -2.814896963536739349e-02 1.799047440290451050e-01 3.542982935905456543e-01 -9.978787973523139954e-03 -4.758757352828979492e-02 -9.938699007034301758e-02 -6.108665838837623596e-02 8.403666317462921143e-02 1.707530207931995392e-02
-2.965948916971683502e-02 4.453592896461486816e-01 3.353979066014289856e-02 -2.122538834810256958e-01 6.480007618665695190e-02 8.452893234789371490e-03 1.531382054090499878e-01 2.063850760459899902e-01 2.556995255872607231e-03 2.144968211650848389e-01 -1.941196024417877197e-01 -5.715326219797134399e-02 1.905372291803359985e-01 -2.888421416282653809e-01 6.477963924407958984e-02 2.548908591270446777e-01 1.357377171516418457e-01 2.600523456931114197e-02 8.420056104660034180e-02 -1.982626467943191528e-01 6.044039875268936157e-02 -7.745923101902008057e-02 3.387574851512908936e-02 -1.591999828815460205e-01 4.468473419547080994e-02 2.694592773914337158e-01 -2.189095467329025269e-01 -3.142449557781219482e-01 -1.031412556767463684e-01 1.471464484930038452e-01 2.247510403394699097e-01 5.190685763955116272e-02
1.355796456336975098e-01 2.359794527292251587e-01 1.283422261476516724e-01 -1.075154244899749756e-01 3.681867569684982300e-02 7.457037270069122314e-02 3.845175802707672119e-01 -3.131183981895446777e-01 1.942512691020965576e-01 1.321305632591247559e-01 -2.102521210908889771e-01 1.341994553804397583e-01 -8.015628159046173096e-02 -2.335206121206283569e-01 8.948218822479248047e-02 2.074650526046752930e-01 -1.303238272666931152e-01 2.022572159767150879e-01 8.940189331769943237e-02 1.477843672037124634e-01 -2.247143164277076721e-02 -3.232155740261077881e-02 1.834823787212371826e-01 -3.229777216911315918e-01 3.697060346603393555e-01 -2.622405812144279480e-02 1.468823403120040894e-01 5.699234828352928162e-02 2.393568120896816254e-02 8.018008619546890259e-02 1.196507960557937622e-01 7.005634158849716187e-02
1.314578503370285034e-01 2.005456238985061646e-01 2.147196382284164429e-01 -5.646966099739074707e-01 3.725593909621238708e-02 1.300358325242996216e-01 4.148773849010467529e-01 1.392841935157775879e-01 -1.306336969137191772e-01 6.199086084961891174e-02 -1.260426193475723267e-01 -7.646938413381576538e-02 1.376826018095016479e-01 -1.595225557684898376e-02 7.743889000266790390e-03 1.605075895786285400e-01 -8.383378386497497559e-02 -3.100649826228618622e-02 2.021421790122985840e-01 -2.420057356357574463e-02 -1.697848141193389893e-01 -1.860743016004562378e-01 -8.215660601854324341e-02 -6.798420101404190063e-02 -3.853506222367286682e-02 2.040365934371948242e-01 2.716712951660156250e-01 1.149769872426986694e-01 -1.100660637021064758e-01 8.278638124465942383e-02 -2.341521717607975006e-02 7.810772210359573364e-02
-6.271817535161972046e-02 2.397803813219070435e-01 4.704333841800689697e-02 5.934817343950271606e-02 1.689645200967788696e-01 -7.175810635089874268e-02 2.552834153175354004e-01 -1.664092764258384705e-02 -3.020398132503032684e-02 3.411354720592498779e-01 -7.876853644847869873e-02 -9.955816715955734253e-02 -4.400241188704967499e-03 -1.570609398186206818e-02 2.982899248600006104e-01 1.807762235403060913e-01 -1.011869404464960098e-02 2.347297370433807373e-01 4.082608520984649658e-01 -2.032058872282505035e-02 -2.061585783958435059e-01 -4.584012180566787720e-02 -2.821459174156188965e-01 6.127360835671424866e-02 1.769691891968250275e-02 2.144051939249038696e-01 2.359050214290618896e-01 2.122463434934616089e-01 -2.547174692153930664e-01 3.922342136502265930e-02 -1.206485107541084290e-01 1.244888454675674438e-02
5.323463678359985352e-02 2.436487823724746704e-01 6.277845241129398346e-03 -1.994696110486984253e-01 -7.649241387844085693e-02 -4.638196527957916260e-02 -7.367954403162002563e-02 6.222245097160339355e-02 2.461912482976913452e-01 -1.869782805442810059e-02 -1.493442356586456299e-01 -2.156086079776287079e-02 -3.678209483623504639e-01 1.394287645816802979e-01 2.178711257874965668e-02 2.332139015197753906e-01 -2.967321686446666718e-02 5.285327509045600891e-02 2.462702542543411255e-01 -5.996246263384819031e-02 2.198318988084793091e-01 3.988866508007049561e-02 2.090957015752792358e-01 -6.433579325675964355e-02 2.035825997591018677e-01 4.886475503444671631e-01 2.740026712417602539e-01 -1.193502545356750488e-02 -2.069311589002609253e-01 8.944927901029586792e-02 -2.525419555604457855e-02 -1.214462742209434509e-01
1.577817276120185852e-02 3.072994649410247803e-01 1.026782467961311340e-01 -3.173086345195770264e-01 -2.299033850431442261e-01 1.433461997658014297e-02 -5.398757010698318481e-02 -6.283574551343917847e-02 -1.127787865698337555e-02 -1.176279410719871521e-01 -9.425516426563262939e-02 1.221886426210403442e-01 -1.370963547378778458e-02 -1.181188151240348816e-01 1.182201653718948364e-01 1.044062748551368713e-01 7.253313809633255005e-02 2.470745295286178589e-01 2.414925694465637207e-01 -5.209727585315704346e-02 8.250378817319869995e-02 -1.939768940210342407e-01 -2.164232581853866577e-01 -3.098717331886291504e-01 1.662189811468124390e-01 3.807702362537384033e-01 6.997860223054885864e-02 -6.281204521656036377e-02 -2.405965924263000488e-01 -9.403920173645019531e-02 3.059281408786773682e-01 -3.098193556070327759e-02
1.332513540983200073e-01 2.013701796531677246e-01 -2.313728071749210358e-02 1.991457939147949219e-01 -9.446471184492111206e-02 2.035486698150634766e-01 2.513440251350402832e-01 3.532978892326354980e-02 -6.275712978094816208e-03 1.195555701851844788e-01 -2.640951424837112427e-02 4.773340374231338501e-02 -8.140627294778823853e-02 -1.344719678163528442e-01 -1.067214682698249817e-01 1.998864859342575073e-01 5.364444479346275330e-02 1.504308730363845825e-01 -3.179573686793446541e-03 -2.652133405208587646e-01 -9.746463038027286530e-04 -1.155873611569404602e-01 -1.321713775396347046e-01 1.863863021135330200e-01 -1.303469985723495483e-01 1.792674660682678223e-01 9.341840632259845734e-03 2.042302191257476807e-01 -5.578562021255493164e-01 1.393350660800933838e-01 -2.163982763886451721e-02 3.315463960170745850e-01
-4.108607396483421326e-02 -7.180225849151611328e-02 -4.980714246630668640e-02 -3.251023963093757629e-02 2.168864384293556213e-02 -1.794320642948150635e-01 1.292965412139892578e-01 4.910772666335105896e-02 -1.055612117052078247e-01 3.376164734363555908e-01 -1.877942830324172974e-01 3.026825748383998871e-02 -9.275825321674346924e-02 -4.046683907508850098e-01 -1.651381701231002808e-02 1.285025477409362793e-01 3.348633050918579102e-01 5.507262423634529114e-02 -5.428784340620040894e-02 -2.474304474890232086e-02 -5.211495980620384216e-02 1.154249720275402069e-02 5.594191700220108032e-02 -9.281437098979949951e-02 4.540390670299530029e-01 1.337168365716934204e-01 1.924231052398681641e-01 7.251013815402984619e-02 -3.896171450614929199e-01 -5.263544991612434387e-02 1.453880220651626587e-01 1.096422597765922546e-01
-3.245016932487487793e-02 3.817383050918579102e-01 4.716266691684722900e-02 -1.570632457733154297e-01 6.425034999847412109e-02 3.376248776912689209e-01 1.200218796730041504e-01 -1.356872469186782837e-01 -1.610489785671234131e-01 -1.614955067634582520e-02 -1.435889005661010742e-01 1.093579903244972229e-01 -1.633414328098297119e-01 -2.057937532663345337e-01 -1.919408589601516724e-01 1.995992660522460938e-01 2.908174991607666016e-01 3.868338093161582947e-02 6.520929187536239624e-02 -1.780065521597862244e-02 3.996190801262855530e-02 4.637907445430755615e-02 7.683196663856506348e-02 -7.837684452533721924e-02 2.648205757141113281e-01 2.817910313606262207e-01 3.882355093955993652e-01 1.032347753643989563e-01 1.317538768053054810e-01 -6.484097242355346680e-02 1.770092397928237915e-01 2.563822083175182343e-02
2.375460267066955566e-01 2.861717939376831055e-01 6.450269371271133423e-02 -3.281490504741668701e-02 4.068231210112571716e-02 1.447106599807739258e-01 3.366303741931915283e-01 -8.498142659664154053e-02 -1.420151591300964355e-01 3.192609548568725586e-01 -1.416478753089904785e-01 7.058202475309371948e-02 -1.567382551729679108e-02 1.837195083498954773e-02 3.002231121063232422e-01 7.642294466495513916e-02 -2.866317629814147949e-01 1.170315369963645935e-01 5.023146271705627441e-01 -7.939635962247848511e-02 -3.867457807064056396e-02 -3.313717432320117950e-03 -5.551258474588394165e-02 1.135344207286834717e-01 2.118061184883117676e-01 1.015632003545761108e-01 -6.563039869070053101e-02 1.289202123880386353e-01 -5.616700649261474609e-02 1.104231253266334534e-01 -4.915281664580106735e-03 7.854720205068588257e-02
1.863695681095123291e-01 3.205553293228149414e-01 3.578497562557458878e-03 -3.127106130123138428e-01 -2.103756181895732880e-02 -6.783564388751983643e-02 -1.216840967535972595e-01 4.215554799884557724e-03 -1.054713875055313110e-01 1.381295323371887207e-01 -8.648904412984848022e-02 9.582015872001647949e-02 4.483935609459877014e-02 -1.803203672170639038e-01 -2.935533598065376282e-02 4.058163166046142578e-01 -1.248958259820938110e-01 5.080983638763427734e-01 7.499895244836807251e-02 -1.190770510584115982e-02 3.134562075138092041e-01 -9.270412474870681763e-02 -1.113876253366470337e-01 8.486963808536529541e-02 1.716052740812301636e-01 6.685125082731246948e-02 1.481723040342330933e-01 -1.312625557184219360e-01 8.373157680034637451e-02 -9.653811343014240265e-03 3.568395972251892090e-02 1.021375805139541626e-01
5.389856547117233276e-02 -3.432150930166244507e-02 -3.613318130373954773e-02 -8.613778278231620789e-03 -9.455510973930358887e-02 1.922776177525520325e-02 2.328982502222061157e-01 -1.452333778142929077e-01 -1.657140254974365234e-01 1.227873712778091431e-01 -1.994047313928604126e-01 4.660364687442779541e-01 -2.665182054042816162e-01 -1.847549974918365479e-01 1.875589787960052490e-01 1.412557065486907959e-01 9.498199447989463806e-03 2.352149635553359985e-01 1.745885983109474182e-02 -2.436071783304214478e-01 5.926621332764625549e-02 -6.890517473220825195e-02 -2.252435237169265747e-01 -1.299884170293807983e-01 1.643597185611724854e-01 9.254488348960876465e-02 2.264860421419143677e-01 -1.038102060556411743e-01 -3.561822175979614258e-01 -4.210895672440528870e-02 -5.735486000776290894e-02 1.719512045383453369e-01
6.872521340847015381e-02 2.388375848531723022e-01 6.621529161930084229e-02 -3.016707301139831543e-02 2.685017585754394531e-01 -1.186409294605255127e-01 -1.034716442227363586e-01 7.971417158842086792e-02 -1.555577516555786133e-01 2.967846691608428955e-01 -3.416149318218231201e-01 3.105138055980205536e-02 3.169361129403114319e-02 -1.594623327255249023e-01 -1.405050307512283325e-01 -1.089459285140037537e-02 1.838700473308563232e-01 2.086691409349441528e-01 1.639411598443984985e-01 -2.034212946891784668e-01 -2.095033079385757446e-01 -4.080934822559356689e-02 1.027693897485733032e-01 -2.742168903350830078e-01 4.032538235187530518e-01 1.148222759366035461e-01 4.622625187039375305e-02 1.162988469004631042e-01 -2.218888700008392334e-01 1.269707083702087402e-01 8.863632380962371826e-02 1.089847758412361145e-01
8.943069726228713989e-02 1.587435007095336914e-01 2.697017043828964233e-02 -1.006629467010498047e-01 7.149522751569747925e-02 -6.066796928644180298e-02 2.941001355648040771e-01 -7.270334661006927490e-02 -1.128618195652961731e-01 -1.151872724294662476e-01 1.929157376289367676e-01 -2.580237090587615967e-01 1.942908912897109985e-01 1.777709573507308960e-01 -1.127109900116920471e-01 4.141773879528045654e-01 -3.266503103077411652e-03 1.403419226408004761e-01 1.540556401014328003e-01 -2.429004460573196411e-01 1.092457547783851624e-01 3.145635128021240234e-02 -8.423462510108947754e-02 5.825975164771080017e-02 1.322701722383499146e-01 3.100613057613372803e-01 1.365969143807888031e-02 -1.411849409341812134e-01 -4.133342802524566650e-01 4.785652458667755127e-02 1.553519517183303833e-01 1.228642314672470093e-01
-2.587570436298847198e-02 2.766376137733459473e-01 8.228971064090728760e-02 -1.460435390472412109e-01 1.708795279264450073e-01 -6.814020127058029175e-02 3.239537477493286133e-01 -1.001686304807662964e-01 -8.452989161014556885e-03 6.726802885532379150e-02 4.703780636191368103e-02 -1.939840614795684814e-01 1.448907852172851562e-01 1.504294574260711670e-01 -1.923872232437133789e-01 4.196204245090484619e-01 -9.188972413539886475e-02 4.710920527577400208e-02 1.418526768684387207e-01 -3.441320955753326416e-01 -1.133518069982528687e-01 7.091269642114639282e-02 -9.535814821720123291e-02 -3.731327503919601440e-02 8.305983990430831909e-02 4.101110100746154785e-01 -6.132767722010612488e-02 -9.829900413751602173e-02 -2.138771712779998779e-01 -3.014074452221393585e-02 1.784419566392898560e-01 -1.190623268485069275e-02
-2.432103455066680908e-01 3.077780604362487793e-01 5.475200340151786804e-02 -1.253958493471145630e-01 1.992225348949432373e-01 1.239831075072288513e-01 -8.819778263568878174e-02 2.065878175199031830e-02 -1.509074717760086060e-01 -3.014148212969303131e-02 1.768892444670200348e-02 1.755599230527877808e-01 -1.457961834967136383e-02 -1.122529506683349609e-01 -1.023848503828048706e-01 1.936831474304199219e-01 1.334355920553207397e-01 -4.463836923241615295e-02 2.051966041326522827e-01 1.427668184041976929e-01 1.835850924253463745e-01 5.314805731177330017e-02 8.019736409187316895e-02 4.646002128720283508e-02 5.129546523094177246e-01 3.912529051303863525e-01 2.803287804126739502e-01 4.560946300625801086e-02 4.641883075237274170e-02 4.000950977206230164e-02 3.486794605851173401e-02 1.388041526079177856e-01
1.865709871053695679e-01 1.276719272136688232e-01 -2.493846863508224487e-01 -2.881989777088165283e-01 -2.879242897033691406e-01 6.875056773424148560e-03 2.926365733146667480e-01 1.534893810749053955e-01 -3.104709833860397339e-02 1.674347370862960815e-01 -3.046463727951049805e-01 2.635125443339347839e-02 -5.998783744871616364e-03 1.136286556720733643e-01 1.141740754246711731e-01 4.879159331321716309e-01 -9.870883822441101074e-02 7.584156841039657593e-02 1.600056588649749756e-01 5.128577724099159241e-02 -2.559267170727252960e-02 2.991058304905891418e-02 -2.413801848888397217e-01 -1.614178530871868134e-02 1.174486055970191956e-01 1.288994550704956055e-01 7.709088921546936035e-02 -1.773563399910926819e-02 -2.362179458141326904e-01 -1.250845193862915039e-02 9.880480170249938965e-02 1.369788944721221924e-01
8.453005552291870117e-02 1.229875609278678894e-01 2.103689014911651611e-01 -2.036917060613632202e-01 -1.390414386987686157e-01 4.221495985984802246e-02 1.814137995243072510e-01 4.302532412111759186e-03 -2.768839336931705475e-02 2.065144479274749756e-01 -7.752151042222976685e-02 -3.471293747425079346e-01 1.855399906635284424e-01 -4.476931691169738770e-02 9.176353923976421356e-03 1.991628110408782959e-01 1.828569918870925903e-01 -2.470297217369079590e-01 2.560163736343383789e-01 -1.009944453835487366e-02 -2.413589209318161011e-01 -3.456857204437255859e-01 1.176797226071357727e-01 -1.655458211898803711e-01 2.484133690595626831e-01 1.298266947269439697e-01 1.082110181450843811e-01 -4.496451839804649353e-02 -1.040073335170745850e-01 1.171668767929077148e-01 2.943073213100433350e-01 -9.625571966171264648e-02
-1.374681144952774048e-01 1.685013175010681152e-01 3.631492853164672852e-01 7.158983498811721802e-02 1.716414988040924072e-01 -1.056510284543037415e-01 8.693844079971313477e-02 -2.145792394876480103e-01 -1.856818050146102905e-01 3.048093318939208984e-01 -1.686446815729141235e-01 -8.399622142314910889e-02 -9.937822073698043823e-02 1.226899623870849609e-01 -1.669400334358215332e-01 1.961667537689208984e-01 1.581617146730422974e-01 1.963658630847930908e-01 4.866072162985801697e-02 2.178589254617691040e-02 1.591077744960784912e-01 7.851310819387435913e-02 -1.622067987918853760e-01 -2.044552713632583618e-01 1.848057955503463745e-01 1.224584579467773438e-01 1.044550910592079163e-01 -7.830110192298889160e-02 -4.540068507194519043e-01 -6.644576042890548706e-02 1.360193938016891479e-01 -7.797659933567047119e-02
-7.992321252822875977e-02 3.679405450820922852e-01 7.252022624015808105e-03 -1.491652280092239380e-01 6.328584998846054077e-02 -1.840668916702270508e-02 3.906618654727935791e-01 7.323540002107620239e-02 1.319891512393951416e-01 1.914101243019104004e-01 -1.169779673218727112e-01 1.121221780776977539e-01 9.819456934928894043e-02 -9.640771150588989258e-02 1.269131451845169067e-01 5.549462512135505676e-02 1.919253170490264893e-01 2.238005101680755615e-01 4.092834144830703735e-02 -7.362588495016098022e-02 -1.030147671699523926e-01 -6.722068786621093750e-02 4.324015974998474121e-02 3.063515722751617432e-01 5.503768101334571838e-02 1.956975758075714111e-01 9.067328274250030518e-02 1.856353133916854858e-01 -1.909376084804534912e-01 -8.140520751476287842e-02 2.058410942554473877e-01 4.252469539642333984e-01
1.754430383443832397e-01 4.868918359279632568e-01 1.285082548856735229e-01 -3.042950928211212158e-01 1.932456791400909424e-01 9.978628903627395630e-02 1.878258436918258667e-01 3.008433245122432709e-02 7.430617511272430420e-02 4.134449735283851624e-02 -4.860958084464073181e-02 9.426957368850708008e-02 -2.797203324735164642e-02 1.825118213891983032e-01 -3.356732428073883057e-02 4.551621619611978531e-03 -9.154775738716125488e-02 1.611201465129852295e-01 1.713581681251525879e-01 -3.438134863972663879e-02 1.066309064626693726e-01 4.278654605150222778e-02 -4.021485447883605957e-01 -1.880263686180114746e-01 5.772795528173446655e-02 2.135237753391265869e-01 -3.434561192989349365e-02 -1.179292872548103333e-01 -2.871908545494079590e-01 2.942372299730777740e-02 -1.557027250528335571e-01 1.976775377988815308e-01
1.095004826784133911e-01 3.128141164779663086e-01 -1.280401945114135742e-01 -2.631871402263641357e-02 1.628966480493545532e-01 7.023875415325164795e-02 1.679063588380813599e-01 -4.656082019209861755e-02 -8.671863377094268799e-02 -1.320872902870178223e-01 9.255748987197875977e-02 -1.545097678899765015e-01 1.848994195461273193e-01 -5.448848381638526917e-02 -1.013475283980369568e-01 5.482789278030395508e-01 7.399005442857742310e-02 6.575538218021392822e-02 1.225803270936012268e-01 -8.588210493326187134e-02 5.763410776853561401e-02 1.799847781658172607e-01 -7.026508450508117676e-02 -1.943885087966918945e-01 1.259435415267944336e-01 3.209439516067504883e-01 -5.557148903608322144e-02 7.879008352756500244e-02 -3.355836570262908936e-01 -1.155979558825492859e-01 1.839950680732727051e-01 8.461114019155502319e-02
-2.195673808455467224e-02 5.091645196080207825e-02 -1.495762765407562256e-01 7.580561190843582153e-02 1.844694763422012329e-01 2.404856123030185699e-02 3.802472651004791260e-01 1.273899227380752563e-01 -2.994828857481479645e-02 2.783462703227996826e-01 -5.470661446452140808e-02 -1.389129310846328735e-01 1.332159191370010376e-01 3.362888097763061523e-02 8.529163897037506104e-02 8.196911215782165527e-02 5.914501473307609558e-02 1.026894524693489075e-01 4.766617119312286377e-01 -2.607183754444122314e-01 1.109802629798650742e-02 9.547183662652969360e-02 -1.245038956403732300e-01 -6.950762867927551270e-02 1.106405109167098999e-01 3.068423569202423096e-01 1.710773110389709473e-01 1.174855157732963562e-01 -3.538430929183959961e-01 -1.619199812412261963e-01 -9.396195411682128906e-03 -8.871849626302719116e-03
3.498539701104164124e-02 1.376536041498184204e-01 1.241257712244987488e-01 -2.614233791828155518e-01 -1.660035699605941772e-01 1.682837605476379395e-01 3.223882913589477539e-01 4.612198099493980408e-02 2.337452210485935211e-02 2.290352284908294678e-01 -6.201697513461112976e-02 -9.827649593353271484e-02 1.024744436144828796e-01 -6.529112905263900757e-02 3.579394146800041199e-02 4.297528788447380066e-02 3.328645527362823486e-01 2.460366189479827881e-01 -1.475608050823211670e-01 -2.127760350704193115e-01 5.142071843147277832e-02 -1.206467449665069580e-01 1.467836350202560425e-01 3.488137423992156982e-01 2.262365669012069702e-01 3.923704326152801514e-01 1.296623349189758301e-01 4.708374384790658951e-03 1.336466819047927856e-01 3.800111263990402222e-02 -4.738271981477737427e-02 8.614282310009002686e-02
2.395738959312438965e-01 1.783366799354553223e-01 6.393294036388397217e-02 -1.787520051002502441e-01 8.956450968980789185e-02 2.410095930099487305e-01 1.091417521238327026e-01 2.054551392793655396e-01 6.808313727378845215e-02 -1.630741059780120850e-01 -3.744875788688659668e-01 -4.560098983347415924e-03 -8.640035986900329590e-02 -1.149467006325721741e-01 1.802055723965167999e-02 2.275350093841552734e-01 6.127692013978958130e-02 1.654953509569168091e-01 3.603582084178924561e-01 5.143042281270027161e-02 -2.430095821619033813e-01 -1.907808147370815277e-02 -1.935697905719280243e-02 -2.016442567110061646e-01 1.959519386291503906e-01 1.524845212697982788e-01 2.717406451702117920e-01 -1.936310082674026489e-01 6.069215014576911926e-02 1.179850399494171143e-01 4.803363233804702759e-02 2.308017015457153320e-01
3.442586958408355713e-01 1.134559810161590576e-01 3.023427128791809082e-01 -1.121347397565841675e-02 -2.267304956912994385e-01 -7.065466046333312988e-02 2.775887250900268555e-01 -1.421639025211334229e-01 8.750095963478088379e-02 1.170747727155685425e-01 1.535584032535552979e-02 1.290732026100158691e-01 -2.075034677982330322e-01 -1.463855206966400146e-01 8.410298079252243042e-02 3.252924978733062744e-01 5.361360684037208557e-02 6.999600678682327271e-02 1.660462170839309692e-01 -2.389814890921115875e-02 -1.959286183118820190e-01 2.711226344108581543e-01 -1.899817287921905518e-01 -7.675500959157943726e-02 1.960088908672332764e-01 2.321145236492156982e-01 -5.574135109782218933e-02 -2.312242537736892700e-01 -8.781885355710983276e-02 -2.985417842864990234e-02 -1.086943894624710083e-01 2.206714600324630737e-01
6.976191699504852295e-02 2.629387974739074707e-01 2.813955545425415039e-01 -1.778668910264968872e-02 1.847545653581619263e-01 1.761428713798522949e-01 2.551441490650177002e-01 2.645892500877380371e-01 -3.702697157859802246e-01 3.506831824779510498e-02 -1.309659034013748169e-01 5.635162070393562317e-02 -2.032120823860168457e-01 -5.576572939753532410e-02 -8.153313398361206055e-02 2.743315696716308594e-01 6.571850180625915527e-02 6.397545337677001953e-02 1.621237993240356445e-01 -1.018626689910888672e-01 9.149107336997985840e-02 4.882154613733291626e-02 3.626182209700345993e-03 1.129229143261909485e-01 -1.370057016611099243e-01 5.909239500761032104e-02 -1.480106147937476635e-03 3.038408048450946808e-02 -4.281598031520843506e-01 -5.499631538987159729e-02 4.343125596642494202e-02 2.850478887557983398e-01
2.051157951354980469e-01 1.647557616233825684e-01 1.091212257742881775e-01 -2.483868896961212158e-01 -1.194994058459997177e-02 -6.620537489652633667e-02 -3.674326837062835693e-02 -1.075717136263847351e-01 -5.172377079725265503e-02 5.692814290523529053e-02 -1.417449861764907837e-01 1.902613937854766846e-01 2.728257775306701660e-01 -1.458405554294586182e-01 8.344443887472152710e-02 7.682292908430099487e-02 4.516929388046264648e-03 2.479859590530395508e-01 1.380691677331924438e-01 -3.111454844474792480e-01 -7.956862449645996094e-02 -2.382947206497192383e-01 -1.970843076705932617e-01 -2.959485054016113281e-01 1.379909217357635498e-01 2.498283833265304565e-01 1.243329867720603943e-01 -1.492354422807693481e-01 -3.834309875965118408e-01 -1.557703223079442978e-02 8.147809654474258423e-02 -1.701021194458007812e-01
9.941004216670989990e-02 5.335775762796401978e-02 2.435331195592880249e-01 -7.439485192298889160e-02 2.994703054428100586e-01 5.118866264820098877e-02 3.140426874160766602e-01 -1.744528561830520630e-01 5.802955478429794312e-03 2.623184025287628174e-01 1.177981197834014893e-01 3.092962317168712616e-02 4.353312030434608459e-02 -9.371321648359298706e-02 -1.492854654788970947e-01 3.003199398517608643e-01 4.687185585498809814e-02 1.969881504774093628e-01 9.402301907539367676e-02 3.351168334484100342e-02 1.103852242231369019e-01 -7.320880889892578125e-02 9.825739078223705292e-03 -3.022791147232055664e-01 2.648602128028869629e-01 2.886807024478912354e-01 -1.193462088704109192e-01 -2.635370790958404541e-01 -2.003586143255233765e-01 1.524186134338378906e-01 2.532726712524890900e-02 -1.818172633647918701e-01
1.789922639727592468e-02 3.930364549160003662e-02 8.667252957820892334e-02 9.896377474069595337e-02 -2.019026689231395721e-02 3.292659819126129150e-01 4.210920631885528564e-02 -8.394990861415863037e-02 -2.387812361121177673e-02 1.207556501030921936e-01 -2.582395970821380615e-01 -1.213177815079689026e-01 -1.498779952526092529e-01 -1.956558823585510254e-01 -1.179418042302131653e-01 3.720863759517669678e-01 1.257448494434356689e-01 1.299484167248010635e-02 1.415895223617553711e-01 -8.642120659351348877e-02 5.533968564122915268e-03 -1.454761624336242676e-01 -9.985658526420593262e-02 1.293196082115173340e-01 -7.972729951143264771e-02 3.338598608970642090e-01 6.146559491753578186e-02 2.335655391216278076e-01 -4.644167423248291016e-01 4.583682399243116379e-03 -2.090965658426284790e-01 1.629815250635147095e-01
2.356742173433303833e-01 1.881492584943771362e-01 1.922591179609298706e-01 4.634928703308105469e-02 5.906606093049049377e-02 -1.524927169084548950e-01 8.784260600805282593e-02 5.397046357393264771e-02 -8.601535111665725708e-03 3.318388164043426514e-01 -2.081291228532791138e-01 -5.407565832138061523e-02 -1.055068448185920715e-01 -2.709798514842987061e-01 -3.812652826309204102e-02 -1.564404368400573730e-01 3.247814178466796875e-01 8.917450904846191406e-02 -5.188888683915138245e-02 1.874737063189968467e-04 -8.673385530710220337e-02 -4.996177554130554199e-02 2.891598269343376160e-02 -1.285684481263160706e-02 3.138451278209686279e-01 3.188247084617614746e-01 3.669117763638496399e-02 -8.275367319583892822e-03 -9.780131280422210693e-02 -8.948860317468643188e-02 1.536545455455780029e-01 4.424457252025604248e-01
2.466393858194351196e-01 1.760024577379226685e-01 9.554734826087951660e-02 8.236575126647949219e-02 -2.855519391596317291e-02 3.412819653749465942e-02 3.487166166305541992e-01 -2.542057037353515625e-01 -1.814195215702056885e-01 7.489928603172302246e-02 -1.602763682603836060e-01 -1.092366967350244522e-02 -7.160524372011423111e-03 1.198689173907041550e-02 2.278543822467327118e-02 2.438315004110336304e-01 1.637943275272846222e-02 -4.909040406346321106e-02 2.610650360584259033e-01 -2.783676050603389740e-02 -1.621235460042953491e-01 -6.691793352365493774e-02 1.858249902725219727e-01 2.993439137935638428e-02 2.604225873947143555e-01 3.820324242115020752e-01 -3.017900884151458740e-01 2.269943803548812866e-01 -2.376645356416702271e-01 6.143803149461746216e-02 1.518554836511611938e-01 -4.568969085812568665e-02
1.159499883651733398e-01 3.396380320191383362e-02 1.368964463472366333e-01 -3.092816472053527832e-01 -8.174829185009002686e-02 2.188879400491714478e-01 1.409744471311569214e-01 1.175545081496238708e-01 -3.170904517173767090e-01 -1.833728402853012085e-01 -3.808931633830070496e-02 7.564422488212585449e-02 -1.999741494655609131e-01 -9.620804339647293091e-02 1.878648698329925537e-01 1.263307631015777588e-01 1.706536412239074707e-01 -5.451147258281707764e-02 3.497330844402313232e-01 -2.056981921195983887e-01 1.027488522231578827e-02 -1.001556888222694397e-01 -1.401005238294601440e-01 -1.096720620989799500e-01 9.933901578187942505e-02 1.783095002174377441e-01 3.104465305805206299e-01 -2.059512585401535034e-01 -2.904034852981567383e-01 2.331111393868923187e-02 -4.126958921551704407e-02 1.879553943872451782e-01
9.662488847970962524e-02 4.765583276748657227e-01 1.692475676536560059e-01 -7.035362720489501953e-02 3.340888023376464844e-02 1.678284443914890289e-02 2.438843548297882080e-01 1.259473562240600586e-01 2.591159343719482422e-01 -1.392723247408866882e-02 -1.736829727888107300e-01 6.444392353296279907e-02 8.385260403156280518e-02 5.841240659356117249e-02 -2.583495713770389557e-02 1.141807511448860168e-01 1.843870431184768677e-01 2.031258940696716309e-01 2.034772932529449463e-02 -9.236004203557968140e-02 -1.645751148462295532e-01 -1.640430986881256104e-01 2.368002384901046753e-01 1.218573004007339478e-01 1.833316832780838013e-01 -6.231315899640321732e-03 2.252461016178131104e-01 8.527304977178573608e-02 -2.321712821722030640e-01 -2.323477566242218018e-01 2.889374494552612305e-01 1.877952367067337036e-01
-2.527158856391906738e-01 2.013266980648040771e-01 1.869914382696151733e-01 6.019535288214683533e-02 5.979350581765174866e-02 -6.544815748929977417e-02 -1.600313931703567505e-01 -1.301773823797702789e-03 1.198471188545227051e-01 2.230639606714248657e-01 -1.674306094646453857e-01 1.667978465557098389e-01 -1.088940426707267761e-01 -4.469171538949012756e-02 -1.110368594527244568e-01 1.539364755153656006e-01 -2.518608868122100830e-01 4.282072558999061584e-02 3.898721933364868164e-01 -5.827639251947402954e-02 6.476587802171707153e-02 5.495413020253181458e-02 9.029625356197357178e-02 -2.510665655136108398e-01 1.218677088618278503e-01 1.896758526563644409e-01 1.370876431465148926e-01 1.340325325727462769e-01 -3.458188176155090332e-01 1.199398413300514221e-01 2.789272367954254150e-01 2.350674867630004883e-01
-1.622249372303485870e-02 9.223454445600509644e-02 1.126650199294090271e-01 -2.542502805590629578e-02 -1.225633844733238220e-01 -1.073302030563354492e-01 4.601352661848068237e-02 -2.035144865512847900e-01 -1.638554781675338745e-02 1.956951990723609924e-02 -1.330467164516448975e-01 -8.307363837957382202e-02 -1.111832782626152039e-01 -3.383647799491882324e-01 2.271326780319213867e-01 1.089793816208839417e-01 -2.186634577810764313e-02 2.050483375787734985e-01 -2.031723707914352417e-01 -1.011219397187232971e-01 2.676303386688232422e-01 -4.548079334199428558e-03 1.397884637117385864e-01 1.112810000777244568e-01 4.030650258064270020e-01 3.783327639102935791e-01 1.873659491539001465e-01 3.003013730049133301e-01 -2.376140207052230835e-01 1.917265728116035461e-02 -7.734330371022224426e-03 8.288697153329849243e-02
1.993789672851562500e-01 6.408114731311798096e-02 -8.459024131298065186e-02 -1.096957623958587646e-01 1.263520270586013794e-01 9.452658146619796753e-02 2.121155411005020142e-01 -3.844081237912178040e-02 1.704731136560440063e-01 1.063256412744522095e-01 -9.068563580513000488e-02 -2.803088724613189697e-01 -1.256062835454940796e-01 -1.979845017194747925e-02 -8.878452330827713013e-02 4.131230115890502930e-01 4.153900593519210815e-02 -2.572053298354148865e-02 -5.648647621273994446e-02 -2.187739014625549316e-01 5.365340784192085266e-02 -3.870609775185585022e-02 3.298881947994232178e-01 -1.532167941331863403e-01 2.940164804458618164e-01 2.637188434600830078e-01 3.550106287002563477e-01 1.038665324449539185e-01 4.123447835445404053e-02 1.052785143256187439e-01 1.442047208547592163e-01 1.648801416158676147e-01
-6.996741145849227905e-02 4.822999238967895508e-01 7.197932153940200806e-02 -1.427213102579116821e-01 9.933659434318542480e-02 1.300588846206665039e-01 2.860432565212249756e-01 1.199619770050048828e-01 1.850366294384002686e-01 1.652358770370483398e-01 -2.667397074401378632e-02 9.662465006113052368e-02 2.179830074310302734e-01 -1.656856089830398560e-01 -6.874933373183012009e-03 -4.682727158069610596e-03 1.965108811855316162e-01 2.054488360881805420e-01 7.555044721812009811e-03 -8.206297457218170166e-02 -9.730383753776550293e-02 -1.453696638345718384e-01 -7.069928199052810669e-02 1.260739266872406006e-01 2.029111236333847046e-01 1.890420317649841309e-01 6.637128442525863647e-02 1.559506356716156006e-01 -9.787727147340774536e-02 -2.184933722019195557e-01 9.207689762115478516e-02 3.959493339061737061e-01
-5.476853996515274048e-02 1.112304925918579102e-01 3.195443451404571533e-01 -2.659291326999664307e-01 -2.339597791433334351e-02 -1.175619512796401978e-01 1.816082298755645752e-01 5.275177210569381714e-02 1.306381672620773315e-01 2.677552103996276855e-01 -2.280184179544448853e-01 5.827125534415245056e-02 2.822685539722442627e-01 -2.067154049873352051e-01 -2.009163424372673035e-02 6.194777786731719971e-02 -2.632565796375274658e-01 1.235688701272010803e-01 2.374982386827468872e-01 -8.353196829557418823e-02 4.665005579590797424e-02 -2.446204423904418945e-01 6.562393158674240112e-02 2.773218750953674316e-01 1.719953566789627075e-01 1.404754258692264557e-02 8.149901777505874634e-02 7.576346397399902344e-02 -1.482412964105606079e-01 -1.808223575353622437e-01 2.504468560218811035e-01 2.003256380558013916e-01
6.348146498203277588e-02 1.183283030986785889e-01 -2.540000677108764648e-01 3.162934258580207825e-02 9.628438949584960938e-02 -4.118949174880981445e-02 2.501779198646545410e-01 3.396816179156303406e-02 -4.572372138500213623e-02 3.635499477386474609e-01 -1.428896635770797729e-01 -1.937438249588012695e-01 -3.088083863258361816e-02 9.689038619399070740e-03 2.470518946647644043e-01 1.496353596448898315e-01 -3.481532912701368332e-03 1.741634309291839600e-01 4.172005951404571533e-01 -1.293916404247283936e-01 5.921381339430809021e-02 -7.556967902928590775e-03 -2.017829269170761108e-01 -6.180387735366821289e-02 7.720785588026046753e-02 4.110048711299896240e-01 1.187322139739990234e-01 1.273317486047744751e-01 -2.416054159402847290e-01 -1.719430536031723022e-01 5.174020305275917053e-02 -1.137383398599922657e-03
1.454240828752517700e-01 2.432641014456748962e-02 1.290553361177444458e-01 -3.143222630023956299e-01 -1.774084419012069702e-01 5.599093064665794373e-02 8.767625689506530762e-02 -8.204323053359985352e-02 -1.381244417279958725e-02 4.120866302400827408e-03 -2.476944923400878906e-01 -5.944465845823287964e-02 3.699296116828918457e-01 -1.124670505523681641e-01 2.384441206231713295e-03 1.780286878347396851e-01 7.839008420705795288e-02 1.326413750648498535e-01 -1.630835235118865967e-01 -1.770068109035491943e-01 1.823363825678825378e-02 -1.169510260224342346e-01 -1.029420197010040283e-01 -2.817562222480773926e-01 1.778212487697601318e-01 3.197192549705505371e-01 2.371312379837036133e-01 -1.108277961611747742e-01 -3.764264881610870361e-01 -1.429382860660552979e-01 1.306771785020828247e-01 -1.639937795698642731e-02
2.602581977844238281e-01 7.784808427095413208e-02 2.022867351770401001e-01 -2.811876535415649414e-01 2.555197775363922119e-01 -1.059510484337806702e-01 3.515510761644691229e-04 4.102528467774391174e-02 -6.999178975820541382e-02 4.831220954656600952e-02 -3.018719851970672607e-01 -1.228994801640510559e-01 4.965309053659439087e-02 -2.031330019235610962e-01 -6.690461933612823486e-02 5.425559282302856445e-01 -6.218480318784713745e-02 1.572539359331130981e-01 -1.126018911600112915e-02 5.213585495948791504e-02 3.219299614429473877e-01 -7.532221823930740356e-02 1.421852558851242065e-01 -1.943010389804840088e-01 6.527591496706008911e-02 1.181851476430892944e-01 3.898833692073822021e-02 -9.561572223901748657e-02 -1.676800698041915894e-01 -8.746481686830520630e-02 -1.280766539275646210e-02 9.186962991952896118e-02
1.233928278088569641e-01 1.195709407329559326e-01 -1.356757129542529583e-03 -5.527475848793983459e-02 -4.714237526059150696e-03 -1.042007580399513245e-01 9.949930757284164429e-02 -5.313773080706596375e-02 -6.935509294271469116e-02 8.300753682851791382e-02 3.885390982031822205e-02 3.154373168945312500e-02 -1.030012443661689758e-01 -3.621010780334472656e-01 1.552411168813705444e-01 2.488185465335845947e-01 3.383587300777435303e-01 4.075984060764312744e-01 2.590916752815246582e-01 -9.886500239372253418e-02 1.372912079095840454e-01 -1.586480736732482910e-01 7.913446426391601562e-02 1.611952483654022217e-02 -2.039223536849021912e-02 2.171540260314941406e-01 3.144144713878631592e-01 -6.005761399865150452e-02 5.536508187651634216e-02 -2.518533766269683838e-01 1.724738180637359619e-01 2.180146276950836182e-01
7.246506214141845703e-02 7.952932268381118774e-02 3.551930561661720276e-02 -6.843391805887222290e-02 -2.304631099104881287e-02 3.409909829497337341e-02 5.254137888550758362e-02 5.639058724045753479e-02 -1.317246556282043457e-01 4.442908465862274170e-01 -3.934355080127716064e-02 -1.393541395664215088e-01 -1.005907729268074036e-01 8.338565379381179810e-02 1.704444736242294312e-01 3.499805927276611328e-01 2.155751734972000122e-01 1.285815238952636719e-01 1.758764833211898804e-01 -9.786076098680496216e-02 1.712133586406707764e-01 1.927257925271987915e-01 -2.040629088878631592e-01 -3.177833259105682373e-01 2.429434061050415039e-01 1.402967423200607300e-01 2.546306513249874115e-02 1.846660226583480835e-01 -1.636172682046890259e-01 -2.066729068756103516e-01 -9.508039802312850952e-02 2.567923069000244141e-01
8.835652843117713928e-03 1.954974085092544556e-01 1.092382818460464478e-01 -1.184392496943473816e-01 6.284349411725997925e-02 3.468967676162719727e-01 3.378495275974273682e-01 1.533290445804595947e-01 -2.646735906600952148e-01 1.123969033360481262e-01 -3.854002431035041809e-02 1.630065292119979858e-01 -4.456879571080207825e-02 -1.051064301282167435e-02 -4.816936701536178589e-02 1.286676079034805298e-01 7.349323481321334839e-02 1.299188286066055298e-01 9.409491717815399170e-02 -2.188210785388946533e-01 2.157174050807952881e-01 -5.185673013329505920e-02 -3.492408096790313721e-01 1.022363454103469849e-01 -4.771867766976356506e-02 1.474276483058929443e-01 1.927059143781661987e-01 4.729202017188072205e-02 -2.253490090370178223e-01 2.030084282159805298e-01 7.656469941139221191e-02 3.466799557209014893e-01
3.170643448829650879e-01 1.864762306213378906e-01 5.781814455986022949e-02 -1.723198890686035156e-01 -3.534892573952674866e-02 9.162117540836334229e-02 2.196976244449615479e-01 1.647804081439971924e-01 -1.241214126348495483e-01 1.514513194561004639e-01 -3.380810618400573730e-01 1.977278105914592743e-02 -5.548826884478330612e-03 -1.504270136356353760e-01 4.299386739730834961e-01 2.658383548259735107e-01 -1.820903569459915161e-01 -1.161393895745277405e-01 3.293572962284088135e-01 -7.337797433137893677e-02 -7.431422173976898193e-02 3.869523480534553528e-02 3.012156859040260315e-02 1.223184168338775635e-01 9.681517630815505981e-02 2.624034881591796875e-01 -2.123959176242351532e-02 -4.541556537151336670e-02 -8.814988285303115845e-02 -1.408316846936941147e-02 2.020374834537506104e-01 4.960993677377700806e-02
9.946838021278381348e-02 1.680720746517181396e-01 2.085724771022796631e-01 -2.409585416316986084e-01 -8.660978823900222778e-02 1.312853023409843445e-02 3.022975921630859375e-01 3.718690946698188782e-02 -1.020032465457916260e-01 3.102547824382781982e-01 1.825696788728237152e-02 -1.681950688362121582e-02 3.294486925005912781e-02 -7.648526690900325775e-03 1.580106168985366821e-01 2.100736498832702637e-01 -8.231481164693832397e-02 2.889138460159301758e-01 4.314618706703186035e-01 -1.831248402595520020e-02 -8.523248136043548584e-02 4.207890853285789490e-02 6.642863154411315918e-02 1.513337939977645874e-01 -7.253617048263549805e-02 2.861832082271575928e-01 2.127383500337600708e-01 2.825329005718231201e-01 1.012013666331768036e-02 2.378686070442199707e-01 9.488902054727077484e-03 -1.492694485932588577e-02
2.433182746171951294e-01 3.076911866664886475e-01 1.367794424295425415e-01 -6.793837249279022217e-02 -1.363010257482528687e-01 2.149439454078674316e-01 2.590918540954589844e-01 1.129322722554206848e-01 -1.179208755493164062e-01 3.830853104591369629e-01 2.296941280364990234e-01 -8.919557929039001465e-02 -2.925411760807037354e-01 9.684752672910690308e-02 -7.591329514980316162e-02 2.714987397193908691e-01 1.950768083333969116e-01 -2.749416418373584747e-02 1.853261590003967285e-01 2.162912860512733459e-03 1.516943722963333130e-01 -1.991497725248336792e-01 2.985686250030994415e-02 -3.697183215990662575e-03 1.426207423210144043e-01 3.167485594749450684e-01 9.844298660755157471e-02 2.679728902876377106e-02 1.105554252862930298e-01 1.501690596342086792e-02 -1.542523852549493313e-03 4.538685083389282227e-02
1.183102205395698547e-01 6.296359747648239136e-02 2.562118172645568848e-01 2.738912589848041534e-03 1.903727091848850250e-02 -6.695935875177383423e-02 2.139974683523178101e-01 1.239008158445358276e-01 -1.790495067834854126e-01 3.907584846019744873e-01 -2.251663506031036377e-01 -2.172972634434700012e-02 4.869021358899772167e-04 -3.060025908052921295e-02 1.404725462198257446e-01 -2.102588862180709839e-02 3.539378643035888672e-01 2.840655446052551270e-01 -2.168334461748600006e-02 -6.859910790808498859e-04 -1.333794593811035156e-01 1.473049372434616089e-01 7.821483537554740906e-03 -5.445038527250289917e-02 3.947831690311431885e-01 1.767778247594833374e-01 1.480895429849624634e-01 5.506788939237594604e-02 -1.479447931051254272e-01 -2.627107873558998108e-02 2.656657993793487549e-01 1.979542374610900879e-01
-1.799266040325164795e-01 1.815655529499053955e-01 1.403580605983734131e-02 -1.784416884183883667e-01 -8.205938339233398438e-02 1.419782936573028564e-01 1.674600988626480103e-01 -1.438773721456527710e-01 -2.225616015493869781e-03 -1.017388850450515747e-01 -7.736992835998535156e-02 -1.433373987674713135e-01 -4.655224680900573730e-01 1.591801084578037262e-02 1.145431995391845703e-01 2.131657749414443970e-01 -7.709998637437820435e-02 3.103219270706176758e-01 1.705299019813537598e-01 -1.713783591985702515e-01 -1.621155738830566406e-01 -7.505437731742858887e-02 3.654327616095542908e-02 -2.233832180500030518e-01 1.890725642442703247e-01 1.061858832836151123e-01 1.577660292387008667e-01 -1.669559255242347717e-02 -4.100253283977508545e-01 -9.328377246856689453e-02 3.955242037773132324e-02 1.419512033462524414e-01
5.179440136998891830e-03 -2.450954727828502655e-02 7.429514825344085693e-02 7.856524735689163208e-02 9.220702946186065674e-02 1.947093605995178223e-01 1.387155801057815552e-01 1.270339936017990112e-01 1.501998007297515869e-01 4.067087173461914062e-01 -1.648300141096115112e-01 1.033189520239830017e-01 2.115101963281631470e-01 9.651981294155120850e-02 -7.057522237300872803e-02 1.058256030082702637e-01 6.141472235321998596e-02 -5.894865095615386963e-02 2.687856853008270264e-01 1.451295763254165649e-01 -2.354547940194606781e-02 -2.707131505012512207e-01 -1.264165937900543213e-01 -4.124951735138893127e-02 2.339016050100326538e-01 2.632387876510620117e-01 -4.038743302226066589e-02 2.901478409767150879e-01 -8.890634030103683472e-02 -1.885837763547897339e-01 1.446824669837951660e-01 3.788641393184661865e-01
9.366026520729064941e-02 1.949903368949890137e-02 7.491686940193176270e-02 -2.363544255495071411e-01 1.375460773706436157e-01 2.071652375161647797e-02 2.227568477392196655e-01 -6.403157860040664673e-02 -1.114557459950447083e-01 -4.342685919255018234e-03 1.371175497770309448e-01 -3.224804699420928955e-01 2.053894549608230591e-01 4.120273515582084656e-02 -1.348082125186920166e-01 3.680511116981506348e-01 -6.376337260007858276e-02 5.820122733712196350e-02 1.261813342571258545e-01 -9.446866065263748169e-02 8.722312748432159424e-02 -1.716108918190002441e-01 -1.368684470653533936e-01 1.339294854551553726e-02 3.714646771550178528e-02 4.632540643215179443e-01 -1.022987216711044312e-01 2.085727453231811523e-01 -3.356996476650238037e-01 -1.202584579586982727e-01 1.834536045789718628e-01 -6.720416247844696045e-02
-4.335541650652885437e-02 1.134733855724334717e-01 -5.379005894064903259e-02 -2.077311873435974121e-01 3.540741279721260071e-02 -3.353649973869323730e-01 -7.017980515956878662e-02 6.878170371055603027e-02 -1.679774373769760132e-01 1.443734765052795410e-02 -1.427129954099655151e-01 8.533247560262680054e-02 -1.141902729868888855e-01 -3.008262515068054199e-01 -1.644840687513351440e-01 1.744219958782196045e-01 1.499665677547454834e-01 2.914023101329803467e-01 3.597118556499481201e-01 -1.750789433717727661e-01 -5.162402987480163574e-02 -1.229072362184524536e-01 -2.314660139381885529e-02 -1.731975674629211426e-01 1.449175179004669189e-03 1.252419799566268921e-01 2.980868518352508545e-01 1.719849184155464172e-02 -5.205796286463737488e-02 -2.065320871770381927e-02 1.163773909211158752e-01 4.018170535564422607e-01
-6.911920756101608276e-02 -3.889641538262367249e-02 1.307383626699447632e-01 -8.949572592973709106e-02 5.842516571283340454e-02 1.177050098776817322e-01 4.153966903686523438e-03 3.169014304876327515e-02 -2.910488471388816833e-02 1.106588244438171387e-01 -4.466646015644073486e-01 -3.046315014362335205e-01 -1.173368021845817566e-01 -2.665700614452362061e-01 7.917444407939910889e-02 1.485454738140106201e-01 -1.090968251228332520e-01 3.493672907352447510e-01 2.581649124622344971e-01 7.304641604423522949e-02 9.816293418407440186e-02 -6.300368905067443848e-02 1.507003009319305420e-01 6.688544154167175293e-02 4.681183099746704102e-01 9.113296866416931152e-02 5.118532478809356689e-02 -5.716782528907060623e-03 -1.736261099576950073e-01 9.716842323541641235e-04 1.363113820552825928e-01 -7.873822748661041260e-02
-1.339582651853561401e-01 2.416309267282485962e-01 -1.047255191951990128e-02 1.284023094922304153e-02 -5.055367574095726013e-02 2.346937060356140137e-01 2.118198573589324951e-01 6.806893739849328995e-03 -9.880664199590682983e-02 -1.289898455142974854e-01 1.211899518966674805e-02 -1.411183774471282959e-01 -2.317702025175094604e-01 -3.192563727498054504e-02 2.047426551580429077e-01 4.176569581031799316e-01 -1.180275008082389832e-01 1.465919315814971924e-01 1.934157907962799072e-01 -2.794253528118133545e-01 -4.743635281920433044e-02 -5.701290443539619446e-02 3.930014371871948242e-02 -1.933361738920211792e-01 9.674607217311859131e-02 1.039266958832740784e-01 4.950780794024467468e-02 -1.660512089729309082e-01 -3.984118402004241943e-01 6.154096871614456177e-02 -1.211763024330139160e-01 2.838464677333831787e-01
1.485642492771148682e-01 1.909773349761962891e-01 8.844500035047531128e-02 1.167233288288116455e-01 1.238156780600547791e-01 -1.147155165672302246e-01 -4.839048255234956741e-03 -4.782469198107719421e-02 -3.318307921290397644e-02 4.376137256622314453e-01 -4.192499518394470215e-01 1.267905235290527344e-01 -3.712285682559013367e-02 -9.691155515611171722e-03 -1.759422868490219116e-01 2.838458307087421417e-02 2.251566350460052490e-01 2.197273969650268555e-01 -1.528668915852904320e-03 -1.494240164756774902e-01 -2.000675499439239502e-01 1.297578662633895874e-01 -4.465824738144874573e-02 -2.166666835546493530e-01 3.398600518703460693e-01 2.325672954320907593e-01 9.998741559684276581e-03 -1.634923368692398071e-02 -2.576197385787963867e-01 6.252636760473251343e-02 2.944400347769260406e-02 5.753161013126373291e-02
-1.529264152050018311e-01 2.204369306564331055e-01 7.610901445150375366e-02 3.872327506542205811e-02 -8.324147760868072510e-02 1.298777312040328979e-01 2.254372388124465942e-01 -4.209307953715324402e-02 -2.103653550148010254e-01 4.311296939849853516e-01 -1.758958548307418823e-01 -7.876810431480407715e-02 3.658849000930786133e-02 -1.879917234182357788e-01 1.554469615221023560e-01 3.041969537734985352e-01 1.646069884300231934e-01 8.177045732736587524e-02 -5.414116755127906799e-02 -7.755385339260101318e-02 8.686569519340991974e-03 -1.643584519624710083e-01 1.777257621288299561e-01 -5.060403048992156982e-02 1.300221979618072510e-01 3.728980422019958496e-01 2.653462588787078857e-01 1.578861661255359650e-02 2.495594620704650879e-01 -7.782170176506042480e-02 -1.002755574882030487e-02 1.570699810981750488e-01
6.459752470254898071e-02 2.054626196622848511e-01 3.676925003528594971e-01 -2.690591812133789062e-01 -1.548416167497634888e-01 -8.877219259738922119e-02 1.686696112155914307e-01 -7.754243165254592896e-02 -1.795261502265930176e-01 -7.640141248703002930e-02 -5.909440573304891586e-03 5.814020708203315735e-02 -3.483709320425987244e-02 -5.480656027793884277e-02 -2.208505757153034210e-02 -3.402643650770187378e-02 -1.312480270862579346e-01 3.317160308361053467e-01 2.230610251426696777e-01 -2.404435425996780396e-01 -8.808032609522342682e-03 -1.382823139429092407e-01 -2.179173678159713745e-01 -3.692439198493957520e-01 2.395662218332290649e-01 5.018245056271553040e-02 2.528192996978759766e-01 1.879706047475337982e-02 -2.474792003631591797e-01 -7.993736863136291504e-02 2.760529145598411560e-02 -4.381062090396881104e-02
1.431503444910049438e-01 2.692778408527374268e-01 1.193381696939468384e-01 2.137684077024459839e-02 7.494084537029266357e-02 -1.534745991230010986e-01 -9.644751250743865967e-02 -1.675295084714889526e-01 2.285052239894866943e-01 1.162341982126235962e-01 1.392433196306228638e-01 -3.836189210414886475e-02 -1.540484465658664703e-02 -5.152646824717521667e-02 5.700717866420745850e-02 3.147115111351013184e-01 -6.243794038891792297e-02 1.328693032264709473e-01 4.301777780055999756e-01 -1.353747546672821045e-01 1.979322358965873718e-02 -4.503237903118133545e-01 5.589082092046737671e-02 -5.580060929059982300e-02 5.943820998072624207e-02 2.903644740581512451e-01 -1.120778694748878479e-01 -6.655446439981460571e-02 -7.876285910606384277e-02 -1.894223839044570923e-01 4.745119810104370117e-02 2.246442884206771851e-01
3.885702192783355713e-01 2.003024816513061523e-01 -7.344880700111389160e-02 -3.784445673227310181e-02 -1.023726612329483032e-01 3.463767841458320618e-02 -1.321369111537933350e-01 3.827337874099612236e-03 -5.978076905012130737e-02 2.263042032718658447e-01 -4.901944845914840698e-02 -5.680592730641365051e-02 -1.747396588325500488e-02 -1.965597271919250488e-02 1.772896498441696167e-01 7.265472412109375000e-02 3.651072829961776733e-02 2.078577131032943726e-01 7.680000364780426025e-02 -2.050650119781494141e-01 3.147270902991294861e-02 4.901050776243209839e-02 2.173080146312713623e-01 1.608893573284149170e-01 5.522624254226684570e-01 1.120214015245437622e-01 2.598432004451751709e-01 8.279785513877868652e-02 -2.784247100353240967e-01 -4.568475484848022461e-02 1.536016166210174561e-01 1.048099324107170105e-01
-1.231013461947441101e-01 2.189531475305557251e-01 -7.295739650726318359e-02 -1.389269232749938965e-01 -7.715997751802206039e-03 1.112522110342979431e-01 4.469497799873352051e-01 2.362417727708816528e-01 2.332650870084762573e-01 2.792774736881256104e-01 -1.229443922638893127e-01 -1.316733099520206451e-02 -1.074053123593330383e-01 -1.353354007005691528e-01 -7.530383020639419556e-02 8.563017845153808594e-02 4.957630112767219543e-02 5.451805517077445984e-02 1.309919208288192749e-01 -2.480056732892990112e-01 7.729105651378631592e-02 -2.833245992660522461e-01 1.505116224288940430e-01 -2.370887063443660736e-02 1.954341828823089600e-01 7.506981492042541504e-03 1.038029491901397705e-01 3.483781218528747559e-01 -4.565624892711639404e-02 -2.868786267936229706e-02 2.086533308029174805e-01 2.081440538167953491e-01
2.689714170992374420e-02 2.870611846446990967e-01 2.363693863153457642e-01 -1.287135034799575806e-01 3.397941472940146923e-04 1.996866911649703979e-01 2.733708918094635010e-01 3.449383005499839783e-02 -2.295040637254714966e-01 4.836978018283843994e-02 -1.430341005325317383e-01 -2.003933936357498169e-01 1.431854069232940674e-01 1.157250031828880310e-01 1.481747487559914589e-03 1.821248531341552734e-01 6.704724580049514771e-02 -3.460393100976943970e-02 2.689301371574401855e-01 -2.400072962045669556e-01 -4.810599982738494873e-02 -2.817293107509613037e-01 -6.914614886045455933e-02 -2.622410953044891357e-01 2.826316356658935547e-01 2.544621825218200684e-01 2.051045894622802734e-01 -1.199349090456962585e-01 6.756912171840667725e-02 -3.746070712804794312e-02 2.142062932252883911e-01 -4.637183621525764465e-02
1.284945011138916016e-01 8.133248239755630493e-02 3.148037567734718323e-02 1.737399399280548096e-01 -1.253323405981063843e-01 6.388603150844573975e-02 3.512268960475921631e-01 -5.223512649536132812e-02 -2.455488592386245728e-01 7.926274091005325317e-02 -1.173696592450141907e-01 1.114619895815849304e-01 -2.004748024046421051e-02 -9.833384305238723755e-02 3.342363536357879639e-01 1.770483255386352539e-01 3.147352952510118484e-03 -3.929360955953598022e-02 3.264110088348388672e-01 -2.556500434875488281e-01 -1.310115605592727661e-01 2.878718078136444092e-01 1.327486187219619751e-01 7.446440309286117554e-02 1.940065026283264160e-01 3.047041594982147217e-01 -9.550193697214126587e-02 1.721152812242507935e-01 -2.459734678268432617e-01 8.602523244917392731e-03 9.050738811492919922e-02 1.387778371572494507e-01
2.498652637004852295e-01 1.450351327657699585e-01 1.485572159290313721e-01 -1.667602546513080597e-02 1.654585450887680054e-01 -1.003829613327980042e-01 4.497040212154388428e-01 -1.452675461769104004e-01 1.575114391744136810e-02 1.567477881908416748e-01 -9.086534380912780762e-03 -2.331960946321487427e-01 -4.961352096870541573e-04 5.128277093172073364e-02 -7.328670471906661987e-02 9.374894946813583374e-02 1.787652820348739624e-01 1.140278279781341553e-01 1.561948508024215698e-01 -1.835540235042572021e-01 6.089266017079353333e-02 1.564815081655979156e-02 5.290146544575691223e-02 -1.108116805553436279e-01 2.701595127582550049e-01 4.564249217510223389e-01 -7.848843932151794434e-02 -1.588552743196487427e-01 -1.362685263156890869e-01 1.542334407567977905e-01 6.986495107412338257e-02 -2.351635843515396118e-01
4.355435073375701904e-02 2.056651115417480469e-01 -8.448123931884765625e-02 -2.169518545269966125e-02 2.074940502643585205e-02 -1.832331158220767975e-02 -3.803332895040512085e-02 1.236675586551427841e-02 -1.349768191576004028e-01 2.562611103057861328e-01 3.708822652697563171e-02 1.620658934116363525e-01 -1.436831951141357422e-01 -3.182779252529144287e-01 -3.945800289511680603e-02 1.778939068317413330e-01 2.787820696830749512e-01 1.609769761562347412e-01 3.072109520435333252e-01 -2.032949961721897125e-02 1.322057396173477173e-01 -1.246229279786348343e-02 1.231616660952568054e-01 -1.473389100283384323e-02 -7.072119414806365967e-02 3.163296878337860107e-01 4.279673695564270020e-01 3.379109129309654236e-02 3.914751112461090088e-02 -3.507648408412933350e-01 1.231869533658027649e-01 1.363863348960876465e-01
-1.523173879832029343e-03 2.245738804340362549e-01 -1.167011708021163940e-01 8.874309808015823364e-02 3.822532016783952713e-03 -6.633353978395462036e-02 3.240508735179901123e-01 1.059530451893806458e-01 3.202619403600692749e-02 3.048189580440521240e-01 -4.623440094292163849e-03 -1.304285675287246704e-01 5.122943222522735596e-02 4.212421551346778870e-02 7.023743540048599243e-02 8.441328257322311401e-02 -2.246430702507495880e-02 2.236924916505813599e-01 4.293361604213714600e-01 -1.709947586059570312e-01 -1.338451206684112549e-01 2.081636711955070496e-02 -2.288337945938110352e-01 -1.254600733518600464e-01 3.574024140834808350e-02 3.950172662734985352e-01 1.928488612174987793e-01 2.259608358144760132e-01 -2.443079948425292969e-01 -1.434262096881866455e-01 -6.000595539808273315e-02 -1.007051556371152401e-03
1.811881065368652344e-01 3.265285491943359375e-01 2.035309821367263794e-01 -3.644299805164337158e-01 1.299886703491210938e-01 2.072188258171081543e-01 2.111285030841827393e-01 -6.163433939218521118e-02 -1.425581127405166626e-01 1.547226309776306152e-01 -1.409713774919509888e-01 2.621163614094257355e-02 -7.279805094003677368e-02 -3.186697959899902344e-01 1.147127225995063782e-01 2.296544760465621948e-01 -4.472899809479713440e-02 -4.342157021164894104e-02 2.527612149715423584e-01 1.031896471977233887e-01 -1.694064736366271973e-01 5.314154922962188721e-02 -3.346188459545373917e-04 -1.915646344423294067e-01 1.811598986387252808e-02 2.516599297523498535e-01 9.899640083312988281e-02 3.029873967170715332e-01 -1.037866175174713135e-01 1.208060011267662048e-01 -5.453604832291603088e-02 -1.698527671396732330e-02
1.842391043901443481e-01 1.378018260002136230e-01 1.392413824796676636e-01 1.068576425313949585e-01 1.734395325183868408e-01 9.070379287004470825e-02 2.627999782562255859e-01 -2.625763714313507080e-01 -1.963992714881896973e-01 1.345463842153549194e-01 -3.523429483175277710e-02 -1.543019413948059082e-01 2.007573992013931274e-01 -2.143110148608684540e-02 -5.492783617228269577e-03 3.784253895282745361e-01 2.063508182764053345e-01 1.657026708126068115e-01 1.016001030802726746e-01 2.839490957558155060e-02 -3.744506835937500000e-02 1.314923018217086792e-01 6.385846436023712158e-02 1.396186351776123047e-01 4.181034266948699951e-01 3.462620079517364502e-03 5.534721538424491882e-02 -1.499531269073486328e-01 -2.404868304729461670e-01 -2.951590716838836670e-01 -7.114708423614501953e-02 -1.998794637620449066e-02
2.812874913215637207e-01 2.068399451673030853e-02 -1.465560751967132092e-03 -9.280002117156982422e-02 -3.341068327426910400e-02 2.949516288936138153e-02 3.522767722606658936e-01 8.760043978691101074e-02 -1.059441193938255310e-01 7.696984708309173584e-02 -1.968055218458175659e-01 -2.078764885663986206e-01 3.102467954158782959e-01 -7.458844780921936035e-02 1.102297380566596985e-01 4.715367555618286133e-01 -1.048128083348274231e-01 -1.080754678696393967e-02 3.206230401992797852e-01 -1.495701372623443604e-01 7.143359631299972534e-02 -1.824021339416503906e-02 -1.277560740709304810e-01 -4.058634117245674133e-02 3.081878721714019775e-01 8.019054308533668518e-03 -1.352072507143020630e-01 6.632754951715469360e-02 -2.031726688146591187e-01 -1.018731296062469482e-01 1.015661582350730896e-01 5.739716067910194397e-02
-3.088850080966949463e-01 8.620508015155792236e-02 2.023932933807373047e-01 4.947718698531389236e-03 7.899378985166549683e-02 4.123058542609214783e-02 8.585537970066070557e-02 -1.139010041952133179e-01 1.880037039518356323e-01 3.307827115058898926e-01 -2.355293631553649902e-01 1.913459002971649170e-01 -2.198803052306175232e-02 -5.188717320561408997e-02 -3.420898318290710449e-02 8.200453221797943115e-02 -3.547397553920745850e-01 -5.912986025214195251e-02 2.719358503818511963e-01 1.819673739373683929e-02 7.256640493869781494e-02 -2.497800998389720917e-02 1.994124427437782288e-02 1.077049300074577332e-01 1.279281377792358398e-01 8.804198354482650757e-02 1.451942920684814453e-01 1.653453260660171509e-01 -2.723924517631530762e-01 3.071858081966638565e-03 3.041734099388122559e-01 3.452467620372772217e-01
3.826754689216613770e-01 3.553367853164672852e-01 1.434490643441677094e-02 2.475170977413654327e-02 -3.751270845532417297e-02 7.105135172605514526e-02 4.160088896751403809e-01 2.340625785291194916e-02 -3.143962845206260681e-02 -5.944788921624422073e-03 1.283755619078874588e-02 -2.167124599218368530e-01 1.394179183989763260e-02 -5.940485373139381409e-02 1.959615200757980347e-01 3.741545081138610840e-01 -1.211382374167442322e-01 3.600299358367919922e-02 2.176904678344726562e-01 -2.210687100887298584e-02 -3.115293383598327637e-02 1.115959137678146362e-01 -3.659997880458831787e-02 -3.283851221203804016e-02 3.330624997615814209e-01 1.306200474500656128e-01 -1.657034158706665039e-01 4.073069617152214050e-02 -1.698547452688217163e-01 -1.009673699736595154e-01 1.954318434000015259e-01 4.586094245314598083e-02
1.141067519783973694e-01 1.694081872701644897e-01 2.881199419498443604e-01 1.760414429008960724e-02 2.157013565301895142e-01 1.069583222270011902e-01 2.171475291252136230e-01 4.446664825081825256e-02 1.270333230495452881e-01 1.088228970766067505e-01 -1.483140140771865845e-01 -1.924597769975662231e-01 9.822352230548858643e-02 -7.818485796451568604e-02 1.173597648739814758e-01 3.080739080905914307e-01 -3.651609644293785095e-02 1.585809290409088135e-01 -9.122171252965927124e-02 -1.153160780668258667e-01 2.624431550502777100e-01 -1.016676947474479675e-01 1.461730897426605225e-01 -3.783144429326057434e-02 1.421407014131546021e-01 -9.557049721479415894e-02 3.181159794330596924e-01 9.209169074892997742e-03 -4.383531510829925537e-01 5.347114428877830505e-02 -2.837685942649841309e-01 1.140699256211519241e-02
6.705737859010696411e-02 5.259995535016059875e-02 1.754855066537857056e-01 1.097989901900291443e-01 -1.124022230505943298e-01 -2.585063688457012177e-02 1.553121656179428101e-01 2.085925489664077759e-01 -8.000679314136505127e-02 4.480438530445098877e-01 -1.305089294910430908e-01 1.024336367845535278e-01 -8.304830640554428101e-02 6.058687344193458557e-02 1.868823170661926270e-01 1.149372011423110962e-01 1.513273864984512329e-01 2.813934981822967529e-01 -1.634635627269744873e-01 -4.220633581280708313e-02 -1.057806834578514099e-01 1.167148277163505554e-01 9.273245185613632202e-02 -1.280396580696105957e-01 2.691127657890319824e-01 1.260534524917602539e-01 2.405789643526077271e-01 1.040652617812156677e-01 -3.153736591339111328e-01 3.272918239235877991e-02 3.154184520244598389e-01 1.953164339065551758e-01
-1.748360395431518555e-01 2.013781964778900146e-01 2.784941792488098145e-01 -1.549554616212844849e-02 -2.852400541305541992e-01 -1.312428270466625690e-03 -8.692439645528793335e-02 -1.240401193499565125e-01 -1.515038013458251953e-01 1.923491060733795166e-01 1.346023827791213989e-01 -1.972629427909851074e-01 -6.434504687786102295e-02 -3.205656111240386963e-01 6.245219334959983826e-02 2.655729651451110840e-01 -9.498377889394760132e-02 1.776223480701446533e-01 3.434745594859123230e-03 -1.260287314653396606e-01 5.451083555817604065e-02 -1.810733079910278320e-01 1.352989822626113892e-01 7.794531434774398804e-02 1.748521625995635986e-01 3.412772417068481445e-01 2.126240879297256470e-01 1.180811151862144470e-01 -1.818352192640304565e-01 2.144253440201282501e-02 -2.412693202495574951e-01 1.841834485530853271e-01
-2.160094911232590675e-03 8.915634453296661377e-02 3.305178508162498474e-02 -2.132641524076461792e-01 1.040395274758338928e-01 9.855723381042480469e-02 4.384906031191349030e-03 2.615638775750994682e-03 9.771216660737991333e-02 9.499281644821166992e-02 -2.669472992420196533e-01 1.466808915138244629e-01 -3.500212728977203369e-01 -3.632149696350097656e-01 -1.240375190973281860e-01 -3.237499669194221497e-02 -1.289016902446746826e-01 2.071774303913116455e-01 2.508041858673095703e-01 6.617604941129684448e-02 2.830050587654113770e-01 2.655482105910778046e-02 -6.259600073099136353e-02 -2.007369399070739746e-01 3.832404315471649170e-01 2.176731824874877930e-01 1.033986806869506836e-01 1.208406165242195129e-01 -2.549509704113006592e-01 6.304631382226943970e-02 3.797791898250579834e-02 2.985494770109653473e-02
2.988004125654697418e-02 2.263906300067901611e-01 1.979963481426239014e-01 2.646139822900295258e-02 -8.302920311689376831e-02 9.134441614151000977e-02 -9.405899792909622192e-02 -5.686761066317558289e-02 8.713517338037490845e-03 3.782919049263000488e-02 -1.524460911750793457e-01 -1.821543127298355103e-01 -3.053258359432220459e-01 1.806513667106628418e-01 1.063217408955097198e-02 3.850666284561157227e-01 2.741617858409881592e-01 3.026734888553619385e-01 8.380275219678878784e-03 1.140444502234458923e-01 4.075919836759567261e-02 -1.361979544162750244e-01 8.187105995602905750e-04 1.844547837972640991e-01 1.802581548690795898e-01 2.533622682094573975e-01 9.202621877193450928e-04 -2.506373636424541473e-02 -3.748926222324371338e-01 8.116964995861053467e-02 -7.736534625291824341e-02 2.528585195541381836e-01
1.343762129545211792e-01 -4.176629707217216492e-02 2.201705127954483032e-01 -3.019000217318534851e-02 1.283007413148880005e-01 1.122908443212509155e-01 1.060896664857864380e-01 1.207357645034790039e-01 -3.586835786700248718e-02 1.537272483110427856e-01 -3.338441848754882812e-01 1.275872141122817993e-01 5.280617997050285339e-02 -1.834216266870498657e-01 1.417800188064575195e-01 -3.911882638931274414e-02 3.256613314151763916e-01 3.260274231433868408e-01 8.514638245105743408e-02 -6.873126327991485596e-02 -6.680101901292800903e-02 1.443880423903465271e-02 4.759965464472770691e-02 -9.184665977954864502e-02 4.080265164375305176e-01 2.541403770446777344e-01 1.445708330720663071e-02 1.667640656232833862e-01 -3.551266342401504517e-02 -9.621400386095046997e-04 3.529790341854095459e-01 2.013772428035736084e-01
3.745171800255775452e-02 2.484551966190338135e-01 2.170012891292572021e-01 -4.877367317676544189e-01 -5.233200639486312866e-02 5.279764905571937561e-02 4.194769859313964844e-01 2.002402693033218384e-01 1.254614144563674927e-01 -1.085590291768312454e-02 -1.274610124528408051e-02 -2.435705438256263733e-02 1.991668790578842163e-01 -4.165505990386009216e-02 1.375575512647628784e-01 2.067166119813919067e-01 7.170645147562026978e-02 -9.194469451904296875e-02 3.129429519176483154e-01 -4.308224469423294067e-02 -1.052752956748008728e-01 -6.397873163223266602e-02 7.769186049699783325e-02 -6.943000108003616333e-02 3.204727545380592346e-02 1.126700788736343384e-01 2.516201436519622803e-01 1.902934163808822632e-02 -1.667565107345581055e-01 2.082123160362243652e-01 5.254641920328140259e-02 1.410728543996810913e-01
-8.622641861438751221e-02 3.629210591316223145e-01 -1.269868016242980957e-01 -1.939501911401748657e-01 -4.953061044216156006e-02 -1.799777597188949585e-01 1.549058854579925537e-01 -2.299565821886062622e-02 -2.820384204387664795e-01 3.307852745056152344e-01 -5.248561874032020569e-02 -4.597210884094238281e-02 -6.793574243783950806e-02 -3.033969402313232422e-01 5.096925050020217896e-02 1.503844708204269409e-01 2.791927754878997803e-01 2.535731792449951172e-01 3.153811097145080566e-01 -9.755159914493560791e-02 -1.986796222627162933e-02 -6.592670083045959473e-02 2.263270765542984009e-01 5.429657176136970520e-03 -1.654643565416336060e-02 1.124370247125625610e-01 1.061429753899574280e-01 -6.922614574432373047e-02 5.000018328428268433e-02 -2.364118546247482300e-01 8.989766240119934082e-02 1.713455617427825928e-01
4.372898861765861511e-02 8.581459522247314453e-02 9.210019558668136597e-02 -1.550007462501525879e-01 2.381323724985122681e-01 -1.006389483809471130e-01 -1.876801252365112305e-01 2.480905205011367798e-01 -1.346788853406906128e-01 1.208285465836524963e-01 1.014144346117973328e-01 6.100025400519371033e-02 -1.901835650205612183e-01 -1.840446740388870239e-01 -2.173468321561813354e-01 3.744007050991058350e-01 -1.812912225723266602e-01 1.173300668597221375e-01 1.502404063940048218e-01 -1.456498354673385620e-01 1.877286285161972046e-01 -1.976253390312194824e-01 -6.475467234849929810e-02 -2.473638355731964111e-01 2.444895654916763306e-01 3.450013399124145508e-01 5.877401679754257202e-02 2.139821797609329224e-01 -4.688155651092529297e-02 -3.968231379985809326e-02 -1.690980792045593262e-02 1.679442226886749268e-01
1.050620004534721375e-01 3.925149440765380859e-01 1.840759813785552979e-01 -8.516818284988403320e-03 -5.104638636112213135e-02 -1.412072312086820602e-02 3.050224483013153076e-01 2.191575318574905396e-01 4.051196947693824768e-02 4.983299598097801208e-02 -1.692911833524703979e-01 2.730641700327396393e-02 1.671892851591110229e-01 -3.840138018131256104e-02 -9.200337529182434082e-02 2.310346625745296478e-02 1.660533696413040161e-01 2.358841896057128906e-01 -3.178579732775688171e-02 -8.604759722948074341e-02 -2.860857248306274414e-01 -2.581884562969207764e-01 1.572292149066925049e-01 9.306202642619609833e-03 2.187788039445877075e-01 5.834079533815383911e-02 1.752830296754837036e-01 1.366537362337112427e-01 -2.355631142854690552e-01 -2.049862146377563477e-01 2.959424853324890137e-01 1.854931116104125977e-01
2.267683446407318115e-01 3.096588850021362305e-01 -1.865805536508560181e-01 -4.220505058765411377e-02 1.358782798051834106e-01 -2.669838964939117432e-01 1.218022629618644714e-01 -1.397752910852432251e-01 -1.555865108966827393e-01 2.926263511180877686e-01 -5.406701564788818359e-02 -8.999995887279510498e-02 1.036777272820472717e-01 9.314715862274169922e-02 -3.108999431133270264e-01 1.871433407068252563e-01 1.306009441614151001e-01 -3.111905045807361603e-02 4.334510490298271179e-02 -1.181026995182037354e-01 4.347950592637062073e-02 -2.221664637327194214e-01 -1.715756393969058990e-02 -9.633651934564113617e-03 3.460583984851837158e-01 5.083327740430831909e-02 1.328243017196655273e-01 -7.438345998525619507e-02 -2.744558155536651611e-01 1.082214862108230591e-01 3.172756433486938477e-01 3.612976148724555969e-02
4.651397839188575745e-02 1.475595086812973022e-01 1.548475176095962524e-01 -2.696233391761779785e-01 -1.965520977973937988e-01 -7.048441469669342041e-02 -2.962823584675788879e-02 4.576836898922920227e-02 3.290553763508796692e-02 -7.724124193191528320e-02 -6.348386406898498535e-02 -1.346063911914825439e-01 1.717787235975265503e-01 -1.157486662268638611e-01 1.297973067266866565e-04 -8.507562428712844849e-02 1.407013088464736938e-01 2.483333796262741089e-01 1.897132843732833862e-01 -2.390482574701309204e-01 -1.615868322551250458e-02 2.659648889675736427e-03 -1.417562365531921387e-01 -3.530299663543701172e-01 3.589230179786682129e-01 2.993099689483642578e-01 2.467802166938781738e-01 -1.882617026567459106e-01 -3.267409503459930420e-01 -1.601910404860973358e-02 1.049988642334938049e-01 -3.289787098765373230e-02
8.573094382882118225e-03 3.474084734916687012e-01 9.287814050912857056e-02 -2.732738554477691650e-01 3.253110498189926147e-02 5.065212026238441467e-02 3.598669767379760742e-01 1.725008934736251831e-01 -4.783992469310760498e-02 3.605700731277465820e-01 -1.548668742179870605e-01 -2.244936376810073853e-01 1.107600629329681396e-01 7.370030134916305542e-02 7.087006419897079468e-02 8.855351060628890991e-02 3.183387219905853271e-01 1.645176708698272705e-01 5.332055687904357910e-02 -1.233332008123397827e-01 1.130191162228584290e-01 -2.276544570922851562e-01 1.726554483175277710e-01 -8.959997445344924927e-03 7.760155946016311646e-02 1.027759909629821777e-01 -6.221725046634674072e-02 1.722396165132522583e-01 -1.172669008374214172e-01 8.221752941608428955e-02 1.809111684560775757e-01 2.269085049629211426e-01
3.446805477142333984e-01 2.739286720752716064e-01 1.567688211798667908e-02 -5.390141159296035767e-02 8.363815397024154663e-02 7.265710830688476562e-02 3.093312382698059082e-01 4.053610190749168396e-02 1.872517317533493042e-01 9.043986350297927856e-02 -1.756282150745391846e-02 -2.345571517944335938e-01 1.465578749775886536e-02 -1.961878314614295959e-02 3.070312440395355225e-01 3.590468466281890869e-01 -5.840637534856796265e-02 1.506926715373992920e-01 1.866573095321655273e-01 1.722734235227108002e-02 -1.803368330001831055e-01 8.461446315050125122e-02 3.062153793871402740e-02 -5.015949532389640808e-02 3.286638259887695312e-01 1.214142143726348877e-01 -2.414576113224029541e-01 4.853489343076944351e-03 -1.280944347381591797e-01 -6.816013902425765991e-02 2.344975173473358154e-01 9.763093292713165283e-02
6.845580041408538818e-02 4.440210759639739990e-02 6.253083795309066772e-02 2.559477277100086212e-02 8.798702061176300049e-02 7.579789310693740845e-02 3.936662077903747559e-01 1.183976531028747559e-01 -2.022343724966049194e-01 3.352390974760055542e-02 -1.544403284788131714e-02 7.819539308547973633e-02 6.322432309389114380e-02 -9.538204222917556763e-02 1.892251148819923401e-02 4.732378572225570679e-02 1.351457834243774414e-01 1.515916585922241211e-01 7.775436341762542725e-02 -1.134536564350128174e-01 1.329870969057083130e-01 -2.364280372858047485e-01 -3.756098449230194092e-01 1.854703873395919800e-01 -2.439666911959648132e-02 2.664613723754882812e-01 3.074239194393157959e-01 5.567798390984535217e-02 -3.254085481166839600e-01 2.185672521591186523e-01 4.358737915754318237e-02 3.289896547794342041e-01
1.492116600275039673e-01 2.354317456483840942e-01 6.136470288038253784e-02 -9.526497870683670044e-02 7.447421550750732422e-02 -1.222069188952445984e-01 2.564227879047393799e-01 -2.361779212951660156e-01 -7.586137950420379639e-02 -5.893183872103691101e-02 2.924279496073722839e-02 -1.204485893249511719e-01 2.052793651819229126e-01 -5.004247426986694336e-01 -3.020554184913635254e-01 2.863642759621143341e-02 6.964440643787384033e-02 6.085012480616569519e-02 3.587682843208312988e-01 3.472198173403739929e-02 2.203204929828643799e-01 6.234971806406974792e-02 -3.447295457590371370e-04 1.815242767333984375e-01 1.344128251075744629e-01 1.503676921129226685e-01 2.371363490819931030e-01 -9.638849645853042603e-02 -1.567876189947128296e-01 -2.762367716059088707e-03 -4.704748466610908508e-02 -3.717382252216339111e-02
3.245255649089813232e-01 1.659117341041564941e-01 1.327599436044692993e-01 5.640562623739242554e-02 2.376075387001037598e-01 -3.346430137753486633e-02 -2.193231694400310516e-02 1.080408021807670593e-01 6.621978245675563812e-03 2.896076440811157227e-01 -3.516300618648529053e-01 2.568007409572601318e-01 -3.514965623617172241e-02 -3.098306991159915924e-02 -7.114938646554946899e-02 1.018764674663543701e-01 2.181014418601989746e-01 2.461758404970169067e-01 3.887725993990898132e-02 -3.022931516170501709e-01 -2.380116432905197144e-01 1.139314994215965271e-01 -4.116578400135040283e-02 -8.344163000583648682e-02 3.730482161045074463e-01 1.030469164252281189e-01 1.830342109315097332e-03 4.735200107097625732e-02 -1.860281676054000854e-01 7.782536000013351440e-02 1.093849241733551025e-01 3.830640017986297607e-02
5.246262997388839722e-02 2.356304824352264404e-01 9.661020338535308838e-02 -1.596374809741973877e-01 -1.190676465630531311e-01 1.172767654061317444e-01 1.724471300840377808e-01 3.368497788906097412e-01 1.330472230911254883e-01 1.233981456607580185e-02 -1.074667423963546753e-01 4.246468469500541687e-02 -3.729657456278800964e-02 -2.049177139997482300e-01 8.276607841253280640e-03 2.912494242191314697e-01 1.518320292234420776e-01 -1.072225272655487061e-01 3.005746304988861084e-01 -1.311809569597244263e-01 -1.294653862714767456e-01 -1.005799770355224609e-01 -8.925661444664001465e-02 -3.012625575065612793e-01 2.719818241894245148e-02 2.504739463329315186e-01 1.889133006334304810e-01 -3.545506298542022705e-01 4.449206590652465820e-02 7.596087455749511719e-02 1.389899104833602905e-01 2.379968911409378052e-01
2.241683900356292725e-01 4.891214892268180847e-03 4.027569293975830078e-01 -2.963199317455291748e-01 3.624539673328399658e-01 2.022537775337696075e-02 7.187063992023468018e-02 1.706059575080871582e-01 -9.864086657762527466e-02 1.994565874338150024e-01 -1.728341281414031982e-01 -6.540372222661972046e-02 4.406792670488357544e-02 -3.058010637760162354e-01 1.357077062129974365e-01 2.191518694162368774e-01 2.695899009704589844e-01 -2.611672319471836090e-02 -1.802352964878082275e-01 9.477324783802032471e-02 -8.879520744085311890e-02 2.506076730787754059e-02 1.311293840408325195e-01 3.609076887369155884e-02 1.633615493774414062e-01 1.931482106447219849e-01 1.535597443580627441e-01 6.777300685644149780e-02 -2.177915275096893311e-01 2.237687259912490845e-02 3.694049268960952759e-02 6.918524950742721558e-02
1.695211678743362427e-01 3.208371400833129883e-01 2.109423577785491943e-01 -6.759297847747802734e-02 2.109364569187164307e-01 -2.789125591516494751e-02 -5.463659390807151794e-02 -2.070515602827072144e-02 -8.356209099292755127e-02 7.357504218816757202e-02 -2.437672019004821777e-01 1.734683066606521606e-01 -1.781893149018287659e-02 -8.067616075277328491e-02 -9.805561602115631104e-02 3.108927011489868164e-01 -8.791603147983551025e-02 4.551765024662017822e-01 -5.277200788259506226e-02 -2.409362606704235077e-02 4.287763237953186035e-01 -8.295152336359024048e-02 -5.476061254739761353e-02 -8.638346940279006958e-02 -2.216119319200515747e-03 1.848386973142623901e-01 1.749634593725204468e-01 -1.497846841812133789e-01 2.525150030851364136e-02 -9.199485927820205688e-02 4.321546480059623718e-02 1.947113424539566040e-01
-1.671361387707293034e-03 7.994351536035537720e-02 -1.398105546832084656e-02 2.065269462764263153e-02 1.536000519990921021e-01 1.553215533494949341e-01 1.403115540742874146e-01 -2.440008074045181274e-01 -1.363907307386398315e-01 -4.849021323025226593e-03 -6.083053722977638245e-02 -2.432806044816970825e-01 3.550434410572052002e-01 -1.608629226684570312e-01 -6.971684843301773071e-02 2.770166695117950439e-01 2.421339228749275208e-02 1.275623589754104614e-01 -8.045740425586700439e-02 -1.585874706506729126e-01 8.549832552671432495e-02 -1.170895397663116455e-01 1.114984229207038879e-01 3.089905343949794769e-02 4.921640753746032715e-01 9.228436648845672607e-02 1.523049324750900269e-01 -1.716652363538742065e-01 -3.192507922649383545e-01 1.186335738748311996e-02 -1.675870716571807861e-01 1.858933866024017334e-01
1.153168007731437683e-01 3.690714389085769653e-02 -6.942114233970642090e-02 6.997844576835632324e-02 1.150288153439760208e-02 -2.379937171936035156e-01 1.976291984319686890e-01 -1.780484467744827271e-01 2.499060519039630890e-02 3.293648362159729004e-02 -2.648745179176330566e-01 5.573444068431854248e-02 2.569099515676498413e-02 -4.717582762241363525e-01 7.433915976434946060e-03 1.190305873751640320e-01 1.477390527725219727e-01 4.864530265331268311e-02 4.662634804844856262e-02 -1.547503322362899780e-01 -1.365893483161926270e-01 -2.591678872704505920e-02 5.327512510120868683e-03 -6.098867580294609070e-02 3.846085667610168457e-01 2.740417718887329102e-01 2.679653167724609375e-01 -1.643633395433425903e-01 -1.947238594293594360e-01 1.606084704399108887e-01 -1.007180735468864441e-01 2.580446600914001465e-01
1.234456226229667664e-01 2.814764082431793213e-01 3.906004503369331360e-02 -2.463813871145248413e-01 -1.059232056140899658e-01 1.116737723350524902e-01 -1.247849687933921814e-01 2.509188093245029449e-02 -1.163734868168830872e-01 -4.473643749952316284e-02 -2.827437520027160645e-01 2.200493812561035156e-01 1.744932495057582855e-02 -1.722899526357650757e-01 1.025602817535400391e-01 1.014568284153938293e-01 9.659875184297561646e-02 2.897191941738128662e-01 2.206430733203887939e-01 -3.157944083213806152e-01 -2.846777066588401794e-02 -7.183382660150527954e-02 -1.469102203845977783e-01 -1.472994238138198853e-01 2.022431492805480957e-01 2.055747658014297485e-01 7.373075187206268311e-02 -2.445790618658065796e-01 -3.360256850719451904e-01 -7.007315009832382202e-02 1.847098767757415771e-01 -1.319580674171447754e-01
-3.853489086031913757e-02 1.657925248146057129e-01 -1.392981130629777908e-02 -1.977897584438323975e-01 1.805880814790725708e-01 -3.190266191959381104e-01 2.221941798925399780e-01 -1.266678869724273682e-01 7.339510321617126465e-02 6.241611391305923462e-02 -1.152859702706336975e-01 6.853765249252319336e-02 -2.436151206493377686e-01 -2.687764167785644531e-01 -3.797281160950660706e-02 -9.401589632034301758e-02 -7.305530458688735962e-02 1.464789211750030518e-01 -5.471385642886161804e-02 -1.587014794349670410e-01 -1.457149349153041840e-02 8.761989325284957886e-02 9.317824244499206543e-02 5.226209014654159546e-02 4.353435635566711426e-01 3.694689571857452393e-01 1.163056120276451111e-01 1.304744556546211243e-02 -2.678363025188446045e-01 -1.386682987213134766e-01 1.680293679237365723e-01 1.719400733709335327e-01
-2.770691551268100739e-02 -8.945564925670623779e-02 2.070043683052062988e-01 -5.497543886303901672e-02 1.189631596207618713e-01 -3.424668312072753906e-02 1.679470390081405640e-01 -9.028331190347671509e-02 3.214490041136741638e-02 3.692493140697479248e-01 -1.202094033360481262e-01 1.396432220935821533e-01 -6.250928342342376709e-02 -1.094483509659767151e-01 -1.155170500278472900e-01 7.696042209863662720e-02 1.841844171285629272e-01 2.521001994609832764e-01 1.335840821266174316e-01 -2.038592100143432617e-01 -3.335575386881828308e-02 7.922734320163726807e-02 -2.764613628387451172e-01 -2.616364061832427979e-01 4.466452002525329590e-01 1.311935037374496460e-01 3.577001392841339111e-02 2.393749505281448364e-01 -2.100087143480777740e-02 1.735496222972869873e-01 1.490013450384140015e-01 2.235874533653259277e-01
-1.208831369876861572e-01 2.214620560407638550e-01 1.377957165241241455e-01 -1.271281242370605469e-01 -1.101660579442977905e-01 1.581088602542877197e-01 2.096282243728637695e-01 1.899757236242294312e-01 1.533331871032714844e-01 3.906825482845306396e-01 -1.343501955270767212e-01 -2.173822671175003052e-01 2.572247385978698730e-01 -1.024336293339729309e-01 -4.391273856163024902e-02 1.611604094505310059e-01 5.604587122797966003e-02 1.776015162467956543e-01 3.068224489688873291e-01 4.097932204604148865e-02 5.779600888490676880e-02 -2.999309599399566650e-01 5.823913216590881348e-02 -5.124547332525253296e-02 -1.847513765096664429e-02 2.191633582115173340e-01 -2.008049190044403076e-02 2.201710343360900879e-01 3.656997904181480408e-02 -2.272944599390029907e-01 1.510075032711029053e-01 1.874574869871139526e-01
2.419082075357437134e-01 9.754964709281921387e-02 9.241437655873596668e-04 -2.470390200614929199e-01 7.311125844717025757e-02 2.526565790176391602e-01 8.946670591831207275e-02 -2.183205448091030121e-02 -6.799278408288955688e-02 1.085061114281415939e-02 -4.233390092849731445e-02 -1.721061170101165771e-01 8.095504343509674072e-02 1.203707307577133179e-01 8.393236249685287476e-02 1.764952540397644043e-01 1.081764400005340576e-01 1.513362023979425430e-02 3.904237747192382812e-01 4.982704296708106995e-02 -1.701261103153228760e-01 -3.902205452322959900e-02 1.659353263676166534e-02 -2.031390815973281860e-01 1.351165175437927246e-01 2.419724017381668091e-01 4.378888905048370361e-01 -1.957656890153884888e-01 -1.284408271312713623e-01 -3.597398102283477783e-02 1.432295888662338257e-01 3.374126255512237549e-01
-2.786833327263593674e-03 3.266422152519226074e-01 2.238174229860305786e-01 -5.507949739694595337e-02 2.843445539474487305e-02 -8.528909087181091309e-02 -1.844154596328735352e-01 6.342729926109313965e-02 -9.939198195934295654e-02 3.677767813205718994e-01 -2.966487407684326172e-01 1.185553073883056641e-01 -1.544128060340881348e-01 -9.113446623086929321e-02 -2.118165418505668640e-02 1.985420435667037964e-01 5.812162160873413086e-02 7.234551943838596344e-03 1.085643693804740906e-01 -1.235531419515609741e-01 1.208321005105972290e-01 4.600631445646286011e-02 2.239762693643569946e-01 2.518654465675354004e-01 3.208289444446563721e-01 3.935486674308776855e-01 3.187513351440429688e-02 1.246649324893951416e-01 6.499217450618743896e-02 5.765282548964023590e-03 -5.015481635928153992e-02 1.813865005970001221e-01
9.566330164670944214e-02 3.207502961158752441e-01 -3.809301555156707764e-02 -1.168986558914184570e-01 1.460542231798171997e-01 -1.224582791328430176e-01 2.358553260564804077e-01 1.421426087617874146e-01 -8.198764920234680176e-02 1.061020493507385254e-01 2.056424617767333984e-01 5.820626020431518555e-02 -1.230393946170806885e-01 -2.918033003807067871e-01 9.738132357597351074e-02 -2.113511264324188232e-01 -1.549470424652099609e-01 2.503512203693389893e-01 -4.568282514810562134e-03 -1.292098015546798706e-01 -9.101716801524162292e-03 -6.924236565828323364e-02 4.905589669942855835e-02 -3.112145364284515381e-01 1.505162268877029419e-01 4.260742962360382080e-01 -5.227714031934738159e-02 -7.761999964714050293e-02 -1.857500225305557251e-01 -4.529388248920440674e-02 2.496961802244186401e-01 1.523189246654510498e-01
2.389700263738632202e-01 2.534925639629364014e-01 1.661800146102905273e-01 -1.509694606065750122e-01 -2.322039380669593811e-02 8.824199438095092773e-02 1.965393498539924622e-02 1.097717955708503723e-01 -5.569097399711608887e-02 -1.247292831540107727e-01 -2.408790588378906250e-01 1.779106110334396362e-01 1.223933845758438110e-01 -1.438428610563278198e-01 1.395083814859390259e-01 4.136479645967483521e-02 4.942851141095161438e-02 2.791667878627777100e-01 1.941900700330734253e-01 -1.652658283710479736e-01 9.939869865775108337e-03 -2.002423256635665894e-01 -1.907220929861068726e-01 -2.448869943618774414e-01 2.773480415344238281e-01 1.156587004661560059e-01 2.032474279403686523e-01 -2.779537439346313477e-01 -2.677253484725952148e-01 -4.630763456225395203e-02 2.783121168613433838e-01 -1.418342255055904388e-02
6.061631813645362854e-02 6.728264689445495605e-02 -1.286468189209699631e-02 -1.596062630414962769e-01 2.100503444671630859e-01 1.112803444266319275e-02 -3.365182504057884216e-02 -3.680993989109992981e-02 -1.109462082386016846e-01 9.624066948890686035e-02 1.336632817983627319e-01 -1.085339263081550598e-01 -2.047101855278015137e-01 -5.283359065651893616e-02 -2.343077510595321655e-01 1.661341786384582520e-01 9.458478540182113647e-02 2.208804190158843994e-01 1.051158308982849121e-01 9.691356122493743896e-02 -9.975977241992950439e-02 -2.375992834568023682e-01 1.604588702321052551e-02 1.778990626335144043e-01 4.461314901709556580e-02 4.715154767036437988e-01 4.462618827819824219e-01 5.408011004328727722e-02 -9.831617772579193115e-02 1.225419119000434875e-01 -1.953835785388946533e-01 2.743642032146453857e-01
2.435250133275985718e-01 1.073914300650358200e-02 9.798719733953475952e-02 4.813430830836296082e-02 1.441737115383148193e-01 2.517844438552856445e-01 3.815128467977046967e-03 8.295125514268875122e-02 -1.571893319487571716e-02 -6.894239783287048340e-02 4.675504565238952637e-02 -1.885759532451629639e-01 -6.391049921512603760e-02 -6.003258749842643738e-02 7.621809840202331543e-02 3.344398140907287598e-01 4.269397258758544922e-02 1.055968478322029114e-01 5.152120068669319153e-02 -1.736187636852264404e-01 -2.288726717233657837e-01 -8.112816512584686279e-02 9.649523347616195679e-02 9.231463819742202759e-02 1.786256432533264160e-01 3.337493836879730225e-01 -4.904277995228767395e-02 -3.241996467113494873e-01 -5.166079401969909668e-01 -1.037960126996040344e-01 8.575202524662017822e-02 1.053753718733787537e-01
2.179156243801116943e-01 2.994284927845001221e-01 -1.687866449356079102e-01 1.115020513534545898e-01 -1.286903172731399536e-01 1.034354940056800842e-01 -7.830729373381473124e-06 8.682413399219512939e-02 -1.178615093231201172e-01 3.831194937229156494e-01 -1.039775274693965912e-02 -7.697252929210662842e-02 -9.016311913728713989e-02 7.007402833551168442e-03 3.080763109028339386e-02 -5.204388499259948730e-02 1.881358921527862549e-01 2.838379740715026855e-01 -1.398279070854187012e-01 -1.188156902790069580e-01 -9.018745273351669312e-02 -7.221100851893424988e-03 9.210903197526931763e-02 7.578039914369583130e-02 3.200013637542724609e-01 1.717258095741271973e-01 3.487654924392700195e-01 1.378745585680007935e-01 -2.903733253479003906e-01 -1.392652690410614014e-01 2.137195318937301636e-01 1.209494993090629578e-01
5.599952768534421921e-03 2.181718684732913971e-02 2.310521900653839111e-01 9.681619703769683838e-02 1.493919491767883301e-01 3.299765288829803467e-01 1.016894131898880005e-01 -3.433919697999954224e-02 -1.013906970620155334e-01 3.026518039405345917e-02 9.773887693881988525e-02 -8.431521803140640259e-02 1.008059550076723099e-02 -5.737728253006935120e-02 -1.144770681858062744e-01 4.658399820327758789e-01 1.849119812250137329e-01 1.135852336883544922e-01 1.514919102191925049e-01 -5.172764882445335388e-02 -9.335399419069290161e-02 1.604548543691635132e-01 1.352603882551193237e-01 3.220570087432861328e-02 3.142499029636383057e-01 1.259927451610565186e-01 7.198661565780639648e-02 -2.963179945945739746e-01 -4.331407845020294189e-01 1.468637306243181229e-02 1.003267318010330200e-01 -2.509175986051559448e-02
2.320122160017490387e-02 -6.789119541645050049e-02 -3.357965126633644104e-02 -1.822476536035537720e-01 -2.064601480960845947e-01 1.330438852310180664e-01 8.118747919797897339e-02 6.290388107299804688e-02 -1.315822899341583252e-01 1.513594835996627808e-01 -9.646372497081756592e-02 -5.868660286068916321e-02 1.662047654390335083e-01 -2.000339142978191376e-02 3.387063741683959961e-01 2.285250425338745117e-01 -1.151873990893363953e-01 -1.360421814024448395e-02 4.441781938076019287e-01 -1.027039140462875366e-01 -1.914813667535781860e-01 -4.284216091036796570e-02 -1.777815669775009155e-01 8.146736025810241699e-02 1.436017453670501709e-01 3.989452421665191650e-01 1.978349387645721436e-01 1.387013942003250122e-01 -3.107266128063201904e-01 -4.629342630505561829e-02 5.365347489714622498e-02 6.265190243721008301e-02
1.735806167125701904e-01 2.031879723072052002e-01 -1.909855753183364868e-02 -2.776888757944107056e-02 -8.863792568445205688e-02 1.076944023370742798e-01 -1.553574055433273315e-01 5.309275165200233459e-02 8.589877188205718994e-02 -6.892302632331848145e-02 2.329301089048385620e-02 -1.848556250333786011e-01 -2.678182423114776611e-01 -1.899121552705764771e-01 -2.977200746536254883e-01 1.781019419431686401e-01 -6.098539009690284729e-02 -7.144439220428466797e-02 3.571857511997222900e-01 -2.805224061012268066e-01 5.859031900763511658e-02 -2.950524389743804932e-01 -1.137052401900291443e-01 -2.131952643394470215e-01 2.898892164230346680e-01 2.638098001480102539e-01 2.145987898111343384e-01 -9.692345559597015381e-02 6.305137183517217636e-03 -2.247979305684566498e-02 1.459668427705764771e-01 1.055828556418418884e-01
1.077409237623214722e-01 4.792060554027557373e-01 2.926488220691680908e-01 -3.975855112075805664e-01 1.276015639305114746e-01 8.995283395051956177e-02 1.741807609796524048e-01 -4.655544459819793701e-02 -5.911700427532196045e-02 8.417803049087524414e-02 -1.066880226135253906e-01 2.606899663805961609e-02 4.553829319775104523e-03 -2.368187159299850464e-01 5.166903510689735413e-02 1.003792211413383484e-01 -4.672644287347793579e-02 -5.989860743284225464e-02 1.927189081907272339e-01 1.563736647367477417e-01 -2.969785630702972412e-01 -3.264805674552917480e-02 -2.587866038084030151e-02 -1.708607226610183716e-01 -2.196315908804535866e-03 2.888066768646240234e-01 9.542012959718704224e-02 1.332671344280242920e-01 -2.477622628211975098e-01 8.466518670320510864e-02 -1.942324452102184296e-02 -3.103352151811122894e-02
5.997745320200920105e-02 2.439806908369064331e-01 1.228946000337600708e-01 -1.455066949129104614e-01 -1.108346972614526749e-02 -4.715954363346099854e-01 5.324050039052963257e-02 -2.048975415527820587e-02 -1.190223693847656250e-01 7.965538650751113892e-02 6.479017436504364014e-02 6.234363839030265808e-02 -8.629699051380157471e-02 -2.136342674493789673e-01 -1.239230781793594360e-01 2.113232947885990143e-02 1.172253787517547607e-01 2.357750535011291504e-01 2.709936797618865967e-01 -1.389068067073822021e-01 1.311268359422683716e-01 3.397417813539505005e-02 4.268234223127365112e-02 -6.880395114421844482e-02 4.220547154545783997e-02 2.320609427988529205e-02 3.516462743282318115e-01 -6.871056556701660156e-02 -1.773964464664459229e-01 -3.359921649098396301e-02 1.829651147127151489e-01 4.399954080581665039e-01
6.189741939306259155e-02 2.156554907560348511e-01 2.434283047914505005e-01 -1.145865097641944885e-01 -1.535028368234634399e-01 5.635891854763031006e-02 -1.480128765106201172e-01 -1.974747329950332642e-02 -1.654772274196147919e-02 -4.172727093100547791e-02 4.834345309063792229e-04 -1.148436814546585083e-01 5.037041381001472473e-02 2.155238948762416840e-02 -2.011979967355728149e-01 4.683215618133544922e-01 1.075025871396064758e-01 4.908883869647979736e-01 9.698428958654403687e-02 6.672823429107666016e-02 -2.752447128295898438e-02 -9.471660107374191284e-02 3.934149444103240967e-02 1.496326774358749390e-01 1.812546104192733765e-01 1.186601072549819946e-01 -4.766883328557014465e-02 -1.099708154797554016e-01 -3.785948455333709717e-01 -7.285994943231344223e-03 -1.727891266345977783e-01 1.250162273645401001e-01
2.414770424365997314e-01 2.275457680225372314e-01 1.719418466091156006e-01 -3.175893053412437439e-02 1.100025251507759094e-01 -1.445301324129104614e-01 2.314234077930450439e-01 3.882671892642974854e-02 -4.549743607640266418e-02 -5.035720393061637878e-02 4.760469123721122742e-02 -1.747885793447494507e-01 1.035273596644401550e-01 -4.945692718029022217e-01 -3.386998772621154785e-01 -1.615666411817073822e-02 -5.964690074324607849e-02 5.733933299779891968e-02 3.885242044925689697e-01 1.170252189040184021e-01 2.140456885099411011e-01 1.049978137016296387e-01 7.748140394687652588e-02 2.277811057865619659e-02 2.080453485250473022e-01 3.415700793266296387e-02 2.598530054092407227e-01 1.048797741532325745e-02 -1.205616444349288940e-01 1.458329148590564728e-02 -2.149411663413047791e-02 3.768341243267059326e-02
2.009876966476440430e-01 7.820928096771240234e-02 1.819719821214675903e-01 1.306655071675777435e-02 1.816827952861785889e-01 -1.049099043011665344e-01 -5.916485562920570374e-02 -1.131713539361953735e-01 -1.948572397232055664e-01 3.881944119930267334e-01 -3.795441091060638428e-01 -2.639659680426120758e-02 7.686751335859298706e-02 -2.361682057380676270e-01 7.295747101306915283e-02 -1.233355700969696045e-02 1.987224072217941284e-01 2.099445611238479614e-01 4.900067672133445740e-02 -1.411715000867843628e-01 -7.851507514715194702e-02 -8.423976600170135498e-02 -8.264727145433425903e-02 1.927361474372446537e-03 4.087013900279998779e-01 1.987630575895309448e-01 1.012048274278640747e-01 -7.754424214363098145e-02 -3.190803825855255127e-01 -4.772835597395896912e-02 7.835091650485992432e-02 -1.687712036073207855e-02
1.476427912712097168e-01 5.176960304379463196e-02 1.933899372816085815e-01 9.108619391918182373e-02 5.597971379756927490e-02 -1.106993630528450012e-01 -6.030779331922531128e-02 -1.716234683990478516e-01 -1.977778077125549316e-01 2.571650743484497070e-01 -3.124487698078155518e-01 -5.319020897150039673e-02 -1.487341802567243576e-02 -2.331302314996719360e-01 -6.448790431022644043e-02 4.076420143246650696e-02 3.203327059745788574e-01 2.895932197570800781e-01 5.652385950088500977e-02 -1.172915324568748474e-01 -9.480601549148559570e-02 9.093085676431655884e-02 -2.855253405869007111e-02 -2.458113804459571838e-02 4.094327688217163086e-01 2.432732880115509033e-01 7.741661369800567627e-02 -3.997968137264251709e-02 -3.971215486526489258e-01 1.860965788364410400e-02 -1.264128275215625763e-02 2.290498465299606323e-02
-1.583534665405750275e-02 7.211432605981826782e-02 8.013129979372024536e-02 1.748483031988143921e-01 -1.684588193893432617e-01 1.096982359886169434e-01 3.152436017990112305e-01 2.763046920299530029e-01 6.786995381116867065e-02 -2.153307758271694183e-02 2.361101955175399780e-01 1.052146330475807190e-01 -2.196543812751770020e-01 1.220472715795040131e-02 -6.986003369092941284e-02 2.816007137298583984e-01 -5.445065349340438843e-02 1.675866693258285522e-01 3.446899056434631348e-01 -2.457126528024673462e-01 -2.587569132447242737e-02 -2.038055062294006348e-01 -2.752634510397911072e-02 9.737951308488845825e-02 1.199554055929183960e-01 2.110138684511184692e-01 1.776026785373687744e-01 -5.119210481643676758e-02 -3.564818501472473145e-01 2.084790319204330444e-01 3.244393691420555115e-02 9.797336906194686890e-02
2.382380068302154541e-01 2.051691710948944092e-01 1.386274546384811401e-01 -1.018825769424438477e-01 5.292192474007606506e-02 -9.460441768169403076e-02 4.634508490562438965e-01 -3.835305571556091309e-02 -2.014385163784027100e-01 9.964193403720855713e-02 5.335375294089317322e-02 -4.084716141223907471e-01 1.823617517948150635e-02 6.611670553684234619e-02 1.562670059502124786e-02 3.128203451633453369e-01 3.681186214089393616e-02 -4.202635586261749268e-02 7.049950957298278809e-02 -2.622609436511993408e-01 5.581081658601760864e-02 -6.435694545507431030e-02 1.450351346284151077e-02 -7.544920779764652252e-03 1.942545324563980103e-01 3.162281513214111328e-01 -1.180589124560356140e-01 -6.028823181986808777e-02 -2.543032765388488770e-01 1.151215052232146263e-03 7.658901810646057129e-02 -1.014621183276176453e-01
-9.720899164676666260e-03 2.470766380429267883e-02 -2.729961648583412170e-02 -2.442955374717712402e-01 -1.240249052643775940e-01 5.654911696910858154e-02 1.309883892536163330e-01 1.035654395818710327e-01 -1.208795234560966492e-01 2.617476880550384521e-01 -1.095843315124511719e-01 -6.529524177312850952e-02 5.512304604053497314e-02 7.244234532117843628e-02 3.070107400417327881e-01 1.219879388809204102e-01 -1.124228611588478088e-01 6.112382933497428894e-02 4.324336051940917969e-01 -2.274464070796966553e-01 -2.155727148056030273e-01 5.217007175087928772e-02 -2.411055415868759155e-01 8.477263152599334717e-02 1.084609180688858032e-01 3.919394016265869141e-01 9.152487665414810181e-02 -2.022813260555267334e-02 -2.365852147340774536e-01 -1.097112074494361877e-01 2.117112427949905396e-01 1.377399861812591553e-01
1.004345435649156570e-02 3.388440310955047607e-01 1.362134069204330444e-01 -1.164543107151985168e-01 -6.229286082088947296e-03 -2.375446110963821411e-01 -8.344745635986328125e-02 -8.153574168682098389e-02 2.576737701892852783e-01 -7.005021721124649048e-02 -5.695515871047973633e-02 -1.985273882746696472e-02 -1.943790614604949951e-01 1.631519794464111328e-01 8.267068862915039062e-02 2.254402190446853638e-01 2.380359172821044922e-02 -1.066497759893536568e-03 2.204949855804443359e-01 -7.504639774560928345e-02 2.528917193412780762e-01 -7.383888121694326401e-03 1.385782063007354736e-01 1.246694847941398621e-01 3.233862519264221191e-01 4.393740892410278320e-01 2.776610553264617920e-01 1.343740969896316528e-01 -1.818010807037353516e-01 -7.024414092302322388e-02 3.927388787269592285e-02 -2.929986221715807915e-03
-8.514099568128585815e-02 2.297242134809494019e-01 -1.026841253042221069e-01 -2.718438804149627686e-01 3.647874668240547180e-02 -2.043829262256622314e-01 1.409441530704498291e-01 7.813585549592971802e-02 -4.665476828813552856e-02 2.413737922906875610e-01 3.756603226065635681e-02 -2.204767614603042603e-02 1.938667893409729004e-01 -3.231430351734161377e-01 3.200791031122207642e-02 2.149737030267715454e-01 1.902781277894973755e-01 1.088460162281990051e-01 1.197866573929786682e-01 -1.788793802261352539e-01 7.855602540075778961e-03 -1.301906853914260864e-01 3.032246530055999756e-01 1.284049153327941895e-01 1.655165851116180420e-01 3.043367564678192139e-01 -2.395581901073455811e-01 -2.438196092844009399e-01 -1.538369059562683105e-01 -3.107662498950958252e-02 1.322457045316696167e-01 1.899069249629974365e-01
-7.309328019618988037e-02 1.351912021636962891e-01 5.802888050675392151e-02 -7.439036667346954346e-02 -2.066844701766967773e-01 6.843432784080505371e-02 -1.061012893915176392e-01 1.931497901678085327e-01 1.815548911690711975e-02 6.647437810897827148e-02 1.410951614379882812e-01 -2.513213641941547394e-02 -1.667407006025314331e-01 -3.176102936267852783e-01 4.475921392440795898e-02 3.626574575901031494e-01 2.732246220111846924e-01 1.773973703384399414e-01 4.143190011382102966e-02 -4.733400419354438782e-02 -5.234234780073165894e-02 -1.450885981321334839e-01 -3.075574636459350586e-01 2.854050397872924805e-01 2.317214906215667725e-01 2.645417451858520508e-01 2.885155081748962402e-01 2.902079932391643524e-02 -1.668082177639007568e-01 1.578149497509002686e-01 -1.146946772933006287e-01 -2.145114913582801819e-02
3.283586502075195312e-01 2.903868816792964935e-02 7.633475959300994873e-02 -1.487738341093063354e-01 4.083177074790000916e-02 1.237208470702171326e-01 4.178136289119720459e-01 -1.863367706537246704e-01 -4.993878304958343506e-02 -1.467419564723968506e-01 -1.723497919738292694e-02 1.935026347637176514e-01 1.543034464120864868e-01 -1.452776938676834106e-01 -2.582072019577026367e-01 1.116750389337539673e-01 -1.629859209060668945e-01 2.969639897346496582e-01 2.584534287452697754e-01 1.026001106947660446e-02 4.678513482213020325e-02 -1.066829487681388855e-01 2.949266731739044189e-01 1.032176464796066284e-01 1.943841427564620972e-01 2.325810492038726807e-01 1.061120107769966125e-01 -9.832530468702316284e-02 -1.604432463645935059e-01 1.307992786169052124e-01 -4.900347813963890076e-02 -1.919161528348922729e-02
-2.524145320057868958e-02 -2.944785729050636292e-02 6.163120642304420471e-02 -1.702699214220046997e-01 1.309049595147371292e-02 4.037873148918151855e-01 5.389217138290405273e-01 8.125092089176177979e-02 -6.146950647234916687e-02 -9.412386268377304077e-02 8.848839998245239258e-02 2.045467793941497803e-01 5.206244066357612610e-02 -5.190278589725494385e-02 3.435899689793586731e-02 3.330039083957672119e-01 -4.173452779650688171e-02 1.503570973873138428e-01 2.544603645801544189e-01 -2.074957937002182007e-01 1.199917048215866089e-01 -1.135021075606346130e-01 -8.807824552059173584e-02 1.364199817180633545e-01 -1.683983579277992249e-02 2.149543315172195435e-01 9.577509015798568726e-02 9.177821129560470581e-02 -5.679972469806671143e-02 1.012708693742752075e-01 2.205863893032073975e-01 1.167898029088973999e-01
1.033930480480194092e-01 1.013611331582069397e-01 8.766260743141174316e-02 3.306007012724876404e-02 1.997663974761962891e-01 -6.218224298208951950e-03 1.816826462745666504e-01 -7.748957723379135132e-02 -1.831019669771194458e-01 1.725024282932281494e-01 -1.408291421830654144e-02 -2.461331635713577271e-01 2.543554306030273438e-01 5.762774031609296799e-03 1.420389562845230103e-01 2.747792601585388184e-01 2.863535284996032715e-01 2.496539652347564697e-01 1.733325049281120300e-02 -3.428616747260093689e-02 9.135611355304718018e-02 2.023117616772651672e-02 5.221823230385780334e-02 1.092368885874748230e-01 5.509415268898010254e-01 -5.928244814276695251e-02 -1.363781001418828964e-02 -1.199310645461082458e-01 -2.278543412685394287e-01 -1.290005445480346680e-01 -2.050828039646148682e-01 7.330483198165893555e-02
4.992930963635444641e-02 -5.094966292381286621e-02 -1.794200390577316284e-01 1.126985326409339905e-01 1.146398931741714478e-01 -1.072101518511772156e-01 1.287447363138198853e-01 -8.189769089221954346e-02 -2.060381621122360229e-01 1.004027798771858215e-01 -1.045500040054321289e-01 1.141848489642143250e-01 -4.909854382276535034e-02 -4.633189737796783447e-01 -4.765617474913597107e-02 9.640698879957199097e-02 1.210231259465217590e-01 -4.747416824102401733e-02 5.175721365958452225e-03 -5.291170999407768250e-02 -1.378097981214523315e-01 2.542406693100929260e-02 7.467547804117202759e-02 -1.825500130653381348e-01 2.143477052450180054e-01 3.369344472885131836e-01 2.885021269321441650e-01 -5.104328691959381104e-02 -3.694683015346527100e-01 1.802376359701156616e-01 2.763054706156253815e-02 3.219126760959625244e-01
-3.045189008116722107e-02 1.940395832061767578e-01 -3.722886741161346436e-02 -9.532252699136734009e-02 -1.709686517715454102e-01 2.124759256839752197e-01 3.235782980918884277e-01 1.313468068838119507e-01 -1.869758367538452148e-01 3.155431151390075684e-01 -4.371875151991844177e-02 -6.258806586265563965e-02 3.324500471353530884e-02 3.115127980709075928e-01 6.629534065723419189e-02 2.217652499675750732e-01 2.856093645095825195e-01 9.831254184246063232e-02 3.558002412319183350e-01 6.276051048189401627e-03 5.605301633477210999e-02 -1.596738845109939575e-01 2.245559692382812500e-01 -1.289325654506683350e-01 2.073225677013397217e-01 1.665169000625610352e-01 -8.761975914239883423e-02 -7.489367574453353882e-02 -1.942505687475204468e-01 7.396721839904785156e-02 -1.457831412553787231e-01 -2.301200106739997864e-02
1.952777616679668427e-02 4.008421897888183594e-01 -7.341996580362319946e-02 -4.792964830994606018e-02 8.359582722187042236e-02 1.036403253674507141e-01 -8.745331317186355591e-02 1.673666983842849731e-01 -6.373679265379905701e-03 3.974733948707580566e-01 -6.225043162703514099e-02 1.106481179594993591e-01 2.173061668872833252e-01 6.629209220409393311e-02 -5.381477251648902893e-02 8.275583386421203613e-03 1.116391941905021667e-01 2.433674037456512451e-01 2.382536381483078003e-01 -4.748104885220527649e-02 9.230467677116394043e-02 -1.261158734560012817e-01 2.407004833221435547e-01 1.245895493775606155e-02 2.025174349546432495e-01 7.079566270112991333e-02 -9.001450985670089722e-02 3.188471496105194092e-01 -2.499897629022598267e-01 -1.620645672082901001e-01 1.100412383675575256e-01 2.815217971801757812e-01
3.268323838710784912e-01 1.706469655036926270e-01 -1.419774442911148071e-01 8.769883215427398682e-02 1.713126152753829956e-01 -7.514438778162002563e-02 2.931524217128753662e-01 -1.928062550723552704e-02 5.350536853075027466e-02 1.617769338190555573e-02 -2.265605926513671875e-01 -2.692346088588237762e-02 -2.621375396847724915e-02 -2.528276294469833374e-02 -1.419990956783294678e-01 -1.685715466737747192e-02 -3.786014020442962646e-02 4.542338848114013672e-02 1.848575472831726074e-02 5.784555524587631226e-02 1.952683031558990479e-01 -1.706390529870986938e-01 -1.029049828648567200e-01 2.172229588031768799e-01 -3.048001602292060852e-02 3.546316325664520264e-01 1.344360113143920898e-01 -1.212944686412811279e-01 -3.757804334163665771e-01 1.223371028900146484e-01 -1.806265562772750854e-01 3.968185186386108398e-01
9.871781617403030396e-02 7.508547604084014893e-02 1.094671338796615601e-01 -7.258568704128265381e-02 2.065293639898300171e-01 -1.288355886936187744e-01 2.123122364282608032e-01 -1.045978292822837830e-01 1.962925642728805542e-01 2.380236685276031494e-01 -1.182077899575233459e-01 1.411047130823135376e-01 -1.514131277799606323e-01 -1.124820783734321594e-01 1.362017691135406494e-01 -2.817220985889434814e-01 2.031925693154335022e-02 1.951135396957397461e-01 1.370595674961805344e-02 -2.058309763669967651e-01 -2.498875372111797333e-02 -1.899732276797294617e-02 1.056435927748680115e-01 -1.840615831315517426e-02 4.387592971324920654e-01 3.249241113662719727e-01 -9.122707694768905640e-02 2.017519026994705200e-01 -3.632995784282684326e-01 1.878792233765125275e-02 1.283226534724235535e-02 1.280311346054077148e-01
2.452954277396202087e-02 8.891119807958602905e-02 3.140901625156402588e-01 -7.224161177873611450e-02 -1.121347993612289429e-01 1.479065567255020142e-01 -2.117815427482128143e-02 2.944016642868518829e-02 7.246049493551254272e-02 -1.053698547184467316e-02 -1.246327161788940430e-01 -1.584947407245635986e-01 -1.208501234650611877e-01 1.712152510881423950e-01 -1.858463883399963379e-01 3.844652473926544189e-01 2.412235885858535767e-01 3.894076645374298096e-01 2.077253609895706177e-01 1.279559880495071411e-01 1.927475482225418091e-01 -8.054986596107482910e-02 1.570980846881866455e-01 1.164786964654922485e-01 2.064854055643081665e-01 3.209219500422477722e-02 -2.444409765303134918e-02 9.772641211748123169e-02 -3.560008406639099121e-01 1.320971697568893433e-01 -4.798313975334167480e-02 1.674188673496246338e-01
1.945932507514953613e-01 2.686056792736053467e-01 -9.161072224378585815e-02 -1.057253777980804443e-01 -2.788808345794677734e-01 -1.053160950541496277e-01 3.082298934459686279e-01 1.690080463886260986e-01 -1.510783936828374863e-02 1.495283544063568115e-01 -1.594126373529434204e-01 -9.031675755977630615e-02 4.170157015323638916e-02 -3.618660569190979004e-02 3.287898898124694824e-01 3.344654142856597900e-01 -2.164588123559951782e-02 -9.600606560707092285e-02 3.176681995391845703e-01 9.223995357751846313e-02 -1.699896454811096191e-01 1.776830852031707764e-01 5.548119917511940002e-02 8.616937696933746338e-02 7.713591307401657104e-02 2.421488016843795776e-01 1.206497326493263245e-01 9.702052175998687744e-02 -2.091719508171081543e-01 1.848920807242393494e-02 8.101992425508797169e-04 2.368014007806777954e-01
8.276829123497009277e-02 3.351731598377227783e-01 2.254557562991976738e-03 1.371147204190492630e-02 2.222813218832015991e-01 4.030088484287261963e-01 2.010037889704108238e-03 -1.964213252067565918e-01 1.901040822267532349e-01 1.536405682563781738e-01 -7.838714867830276489e-02 1.005138903856277466e-01 4.758523404598236084e-02 -6.807696074247360229e-02 -2.508320510387420654e-01 3.688591718673706055e-01 -2.113111875951290131e-02 2.167508006095886230e-02 6.877877563238143921e-02 -6.981088966131210327e-02 8.770474046468734741e-02 -2.139381915330886841e-01 9.364423155784606934e-02 1.764351129531860352e-01 2.926697432994842529e-01 6.642261892557144165e-02 4.127410054206848145e-02 1.268760710954666138e-01 -3.033105731010437012e-01 2.097797393798828125e-01 -8.221318013966083527e-03 -2.276018448173999786e-02
[truncated: 3,258,960 more chars]
