# Supplementary material for: The Language of Innovation
Source: PLoS One. 2020 Apr 30;15(4):e0230107. doi: 10.1371/journal.pone.0230107 (PMC7194493; doi:10.1371/journal.pone.0230107)
Supplement: S26 File — (GZ) [file pone.0230107.s026.tar.gz › 2004-2008/V2Run_15_VS_4500_embeddings2004-2008ED32.txt]

-1.162878870964050293e-01 1.723436638712882996e-02 -8.695987612009048462e-02 -1.788074374198913574e-01 -6.840451806783676147e-02 -1.136431377381086349e-02 3.334805965423583984e-01 -3.227854520082473755e-02 -3.450068458914756775e-02 -1.089273318648338318e-01 -7.789983646944165230e-04 -1.844059526920318604e-01 2.978084087371826172e-01 -2.037179172039031982e-01 2.458855509757995605e-02 -2.478542029857635498e-01 2.446244955062866211e-01 5.330199003219604492e-02 9.003333747386932373e-02 2.402125597000122070e-01 -5.299379304051399231e-02 3.062711954116821289e-01 -1.192638427019119263e-01 1.561162173748016357e-01 3.683495819568634033e-01 -1.177436187863349915e-01 -1.958875954151153564e-01 -1.196196377277374268e-01 1.877623349428176880e-01 -9.474495798349380493e-02 -2.448822557926177979e-01 -1.420439034700393677e-01
3.371305763721466064e-01 -3.897775709629058838e-02 5.442932993173599243e-02 -1.573103815317153931e-01 -1.531087458133697510e-01 1.743104457855224609e-01 2.629250288009643555e-01 9.954145550727844238e-02 -2.433644533157348633e-01 7.211058586835861206e-02 -2.437997609376907349e-01 7.509840279817581177e-02 6.221482530236244202e-02 -1.998534649610519409e-01 1.265298575162887573e-01 -2.388357743620872498e-02 -4.819591715931892395e-02 -3.057964742183685303e-01 8.197015523910522461e-02 5.210497602820396423e-02 -2.369575947523117065e-01 3.656114339828491211e-01 -7.863006740808486938e-02 1.171010136604309082e-01 2.233997285366058350e-01 2.761589549481868744e-02 5.125850439071655273e-02 -1.719598919153213501e-01 1.022467985749244690e-01 -4.321233183145523071e-02 -2.567974627017974854e-01 2.413188070058822632e-01
2.812693119049072266e-01 -7.913585752248764038e-02 -2.559908628463745117e-01 -7.990179583430290222e-03 -2.819964885711669922e-01 1.610310524702072144e-01 -5.748531222343444824e-02 -1.707549095153808594e-01 -3.147666901350021362e-02 1.116741448640823364e-01 4.138681665062904358e-02 7.701227813959121704e-02 4.065187275409698486e-01 -3.641388192772865295e-02 -1.780386120080947876e-01 -3.810326009988784790e-02 4.864471405744552612e-02 3.055227734148502350e-02 6.982470862567424774e-03 4.303016960620880127e-01 -3.389456123113632202e-02 2.449298053979873657e-01 8.219747990369796753e-02 1.084769889712333679e-01 2.578500211238861084e-01 3.887035185471177101e-03 -1.264874041080474854e-01 -1.744782775640487671e-01 -2.854463458061218262e-02 -2.339699864387512207e-01 -9.873256832361221313e-02 -2.094204574823379517e-01
1.540911197662353516e-01 1.582208424806594849e-01 -1.388829350471496582e-01 -2.731352448463439941e-01 -3.336739838123321533e-01 -4.691445268690586090e-03 2.319542914628982544e-01 7.556696236133575439e-02 -3.360553979873657227e-01 5.165194720029830933e-02 -7.403012365102767944e-02 -1.545579135417938232e-01 9.288975596427917480e-02 -1.116610988974571228e-01 -7.244572043418884277e-02 4.903230816125869751e-03 6.630005687475204468e-02 1.039083302021026611e-01 -1.400599777698516846e-01 -1.244944520294666290e-02 4.002440720796585083e-02 3.225396871566772461e-01 1.399121433496475220e-01 2.890859246253967285e-01 7.482558488845825195e-02 6.493669003248214722e-02 -3.282813355326652527e-02 -3.856550753116607666e-01 -2.779142856597900391e-01 1.248054131865501404e-01 -5.638254806399345398e-03 -1.375011503696441650e-01
2.438876777887344360e-02 -1.350283473730087280e-01 -5.019803717732429504e-02 -2.217129915952682495e-01 -3.698615431785583496e-01 -7.942909002304077148e-02 2.337688356637954712e-01 1.278661787509918213e-01 -1.671718806028366089e-01 -1.657994389533996582e-01 1.072332728654146194e-03 -1.902150064706802368e-01 3.448788523674011230e-01 -3.251101672649383545e-01 2.468025237321853638e-01 4.003755748271942139e-03 6.029612571001052856e-02 2.280442416667938232e-01 1.390105783939361572e-01 4.922350496053695679e-02 -6.050930172204971313e-02 7.409006357192993164e-02 -1.417305171489715576e-01 6.149502471089363098e-02 1.359872370958328247e-01 -1.019432544708251953e-01 -7.947374880313873291e-02 -9.430757910013198853e-02 -1.916234344244003296e-01 -9.901345521211624146e-02 -2.814261317253112793e-01 -2.407946735620498657e-01
2.905364893376827240e-02 8.284249156713485718e-02 -2.242349684238433838e-01 -2.469417601823806763e-01 -3.252988457679748535e-01 8.949692547321319580e-02 1.158635392785072327e-01 -1.921545267105102539e-01 -1.089251339435577393e-01 -7.165256887674331665e-02 7.140497677028179169e-03 2.575618922710418701e-01 3.830671012401580811e-01 -3.114930689334869385e-01 -3.392270207405090332e-02 1.389231979846954346e-01 6.889067590236663818e-02 5.390306934714317322e-02 5.596823990345001221e-02 2.351705729961395264e-02 1.940482258796691895e-01 1.622744500637054443e-01 1.172175258398056030e-01 9.324298053979873657e-02 1.126927435398101807e-01 -1.659549772739410400e-01 -2.489491924643516541e-02 -7.785021513700485229e-02 -1.932116597890853882e-01 -2.399249225854873657e-01 -2.027446478605270386e-01 -2.976040244102478027e-01
2.091101408004760742e-01 1.789420396089553833e-01 -5.087049305438995361e-02 -1.928478181362152100e-01 -1.773212701082229614e-01 2.167147696018218994e-01 1.144930273294448853e-01 2.882528305053710938e-01 -1.252367943525314331e-01 -2.675598263740539551e-01 -4.439390823245048523e-02 -2.110564857721328735e-01 2.943813204765319824e-01 -3.308522403240203857e-01 -6.663292646408081055e-02 1.350528448820114136e-01 2.381049282848834991e-02 -5.981190502643585205e-02 -4.154821485280990601e-02 -3.783727064728736877e-02 -9.278097003698348999e-02 1.948175430297851562e-01 -3.291868045926094055e-02 2.120208144187927246e-01 1.507920473814010620e-01 -1.640305668115615845e-02 -2.010298818349838257e-01 -6.422290205955505371e-02 -2.519338130950927734e-01 -1.744513958692550659e-01 -1.252196282148361206e-01 -2.832796275615692139e-01
1.932627111673355103e-01 -1.114271879196166992e-01 3.529844572767615318e-03 -3.016125857830047607e-01 -9.751267731189727783e-02 4.202708974480628967e-02 1.398878544569015503e-01 -1.599103361368179321e-01 -7.183118164539337158e-02 1.488092243671417236e-01 8.276420086622238159e-02 -2.127411663532257080e-01 2.634866908192634583e-02 -2.190387994050979614e-01 -6.345867365598678589e-02 1.020644139498472214e-02 -6.843677908182144165e-02 -1.736549288034439087e-01 7.079019397497177124e-02 4.726228769868612289e-03 -2.274078689515590668e-02 4.074612557888031006e-01 7.961568236351013184e-02 1.653074771165847778e-01 2.662715017795562744e-01 1.287609711289405823e-02 1.727396696805953979e-01 -6.793509423732757568e-02 -3.169042468070983887e-01 3.548807278275489807e-02 -4.438375830650329590e-01 -1.622947901487350464e-01
3.579303622245788574e-01 1.749035865068435669e-01 -2.568081021308898926e-01 -3.161044716835021973e-01 -1.744536012411117554e-01 -3.171581774950027466e-02 1.573298424482345581e-01 8.344383537769317627e-02 -2.143321782350540161e-01 -1.820661276578903198e-01 -6.989898532629013062e-02 -8.409093134105205536e-03 1.769813597202301025e-01 -4.020991921424865723e-02 2.342128008604049683e-01 -1.439193356782197952e-02 -1.911278963088989258e-01 1.260562837123870850e-01 -5.428805015981197357e-03 1.137618124485015869e-01 2.503266632556915283e-01 2.231589257717132568e-01 5.770349130034446716e-02 8.618540316820144653e-02 1.595310568809509277e-01 -1.684346944093704224e-01 -1.350153535604476929e-01 -1.737200766801834106e-01 -2.768047749996185303e-01 -9.801159054040908813e-02 -1.629005521535873413e-01 -1.913569420576095581e-01
3.532172739505767822e-01 -1.599775850772857666e-01 8.545393496751785278e-02 -1.874963492155075073e-01 -1.512867808341979980e-01 6.928661372512578964e-03 9.965828806161880493e-02 -5.312807857990264893e-02 -3.010969758033752441e-01 6.021967530250549316e-02 6.438938528299331665e-02 1.261392533779144287e-01 4.579529464244842529e-01 3.552038595080375671e-02 -1.123335286974906921e-01 -5.605201050639152527e-02 2.721905475482344627e-03 -1.647595912218093872e-01 1.767911165952682495e-01 -2.489643394947052002e-01 5.104227736592292786e-02 4.058103859424591064e-01 -9.986598975956439972e-03 1.847335696220397949e-01 1.937790364027023315e-01 -2.262021787464618683e-02 4.562789108604192734e-03 -1.580655574798583984e-01 -1.853965967893600464e-01 -3.879335895180702209e-02 -3.761265426874160767e-02 -9.026111662387847900e-02
4.397356510162353516e-01 1.177375111728906631e-02 -4.084224998950958252e-02 6.513477116823196411e-02 -8.760786056518554688e-02 1.510549038648605347e-01 5.339488014578819275e-02 4.479956254363059998e-02 -2.389818429946899414e-01 1.215280070900917053e-01 1.715334653854370117e-01 -1.577335745096206665e-01 3.063476681709289551e-01 -1.280245780944824219e-01 2.588447630405426025e-01 -5.039787665009498596e-02 2.860606014728546143e-01 -1.040412560105323792e-01 2.057774178683757782e-02 2.339820563793182373e-01 -1.104793176054954529e-01 -5.184230580925941467e-02 -7.537985593080520630e-02 -7.812209427356719971e-02 3.289450705051422119e-01 -2.104744464159011841e-01 8.714529126882553101e-02 -3.572743013501167297e-02 -8.568043261766433716e-02 -2.316717356443405151e-01 -1.911450475454330444e-01 -1.607439815998077393e-01
1.163771562278270721e-02 1.301686912775039673e-01 -7.145957648754119873e-02 -2.326570004224777222e-01 -1.931595355272293091e-01 1.590553820133209229e-01 3.602435886859893799e-01 9.114097058773040771e-02 -2.947600185871124268e-01 -6.029621139168739319e-02 6.221674010157585144e-02 7.229101657867431641e-02 3.045304715633392334e-01 -3.367072939872741699e-01 8.845568448305130005e-02 1.272517442703247070e-01 1.192542631179094315e-02 2.639147266745567322e-02 1.414926052093505859e-01 6.341060996055603027e-02 2.365500479936599731e-01 7.402858883142471313e-02 1.652940511703491211e-01 6.418889760971069336e-02 3.983161747455596924e-01 2.143876440823078156e-02 -9.685481898486614227e-03 6.502526998519897461e-02 -1.816255450248718262e-01 -1.323757618665695190e-01 -2.026735544204711914e-01 -1.430589407682418823e-01
6.258751451969146729e-02 4.371709004044532776e-02 -1.954129636287689209e-01 -3.263750076293945312e-01 -8.473758399486541748e-02 -3.852106630802154541e-02 3.446634113788604736e-01 2.241887152194976807e-03 -8.830939233303070068e-02 6.797087192535400391e-02 -6.570012867450714111e-02 -4.256430640816688538e-02 4.473885297775268555e-01 -1.855365782976150513e-01 -1.372598409652709961e-01 -1.819553971290588379e-02 -1.115437597036361694e-01 1.885401159524917603e-01 -1.176709192804992199e-03 -2.126616090536117554e-01 2.625321745872497559e-01 1.641939282417297363e-01 1.227391809225082397e-01 3.683414682745933533e-02 2.496145963668823242e-01 6.680418737232685089e-03 1.141869574785232544e-01 -1.602315455675125122e-01 -1.268188804388046265e-01 -1.310266256332397461e-01 -3.106455206871032715e-01 -1.156178414821624756e-01
3.124706819653511047e-02 9.420809894800186157e-02 -7.776496559381484985e-02 -3.165656924247741699e-01 -2.221038043498992920e-01 1.609171479940414429e-01 1.107998117804527283e-01 6.062592938542366028e-02 -2.144447565078735352e-01 -4.702970385551452637e-02 9.308324195444583893e-03 -6.913506239652633667e-02 3.833457231521606445e-01 -3.824157118797302246e-01 2.149633020162582397e-01 1.051941588521003723e-01 -6.397539284080266953e-03 -1.237861439585685730e-02 1.950330287218093872e-02 1.512459367513656616e-01 -3.319771215319633484e-02 1.234949827194213867e-01 -3.977296128869056702e-02 -2.622511237859725952e-02 1.529189199209213257e-01 1.539506018161773682e-01 -1.494378000497817993e-01 -1.499222964048385620e-01 -4.216120243072509766e-01 -4.678022861480712891e-02 -2.075640857219696045e-01 -1.793914139270782471e-01
3.036609888076782227e-01 6.420585513114929199e-02 -5.770497396588325500e-02 -7.812963798642158508e-03 -8.045201748609542847e-02 3.853924870491027832e-01 1.097455844283103943e-01 -1.995083242654800415e-01 7.056245207786560059e-02 2.501900196075439453e-01 -3.615977987647056580e-02 5.089351907372474670e-02 1.410614848136901855e-01 -1.535811424255371094e-01 1.002569422125816345e-01 -3.087716698646545410e-01 -5.548550281673669815e-03 -6.168582290410995483e-02 -2.355081737041473389e-01 3.991098701953887939e-01 -1.233729943633079529e-01 1.226244345307350159e-01 8.869574964046478271e-02 -1.065709292888641357e-01 1.566483080387115479e-01 -5.239395052194595337e-02 -5.193334445357322693e-02 -1.266057342290878296e-01 3.722712770104408264e-02 -2.672306001186370850e-01 -1.251479387283325195e-01 -2.655934393405914307e-01
1.228218600153923035e-01 -3.813613206148147583e-03 2.772371470928192139e-01 -1.484933942556381226e-01 -1.905982792377471924e-01 7.958928495645523071e-02 1.923326104879379272e-01 -2.768475748598575592e-02 -1.105116680264472961e-01 6.574220955371856689e-02 2.985803037881851196e-02 7.235442847013473511e-02 8.563398569822311401e-02 -1.698576658964157104e-01 -1.374635547399520874e-01 -6.167839094996452332e-02 2.279517427086830139e-02 1.415200829505920410e-01 -5.604447051882743835e-02 -6.257395446300506592e-02 -1.206765547394752502e-01 5.708028674125671387e-01 -2.585348784923553467e-01 8.855971507728099823e-03 4.509137198328971863e-02 -7.497580349445343018e-02 -9.330851025879383087e-03 -2.758112847805023193e-01 -2.552999928593635559e-02 -2.813435494899749756e-01 -3.479728102684020996e-01 -6.645500659942626953e-02
1.589636951684951782e-01 1.060010790824890137e-01 -8.560159802436828613e-02 -3.783021271228790283e-01 -2.396263331174850464e-01 -2.496529370546340942e-03 1.958940178155899048e-01 2.482732087373733521e-01 -1.599536836147308350e-01 -1.998584419488906860e-01 7.487687747925519943e-03 -1.362449675798416138e-01 4.252783656120300293e-01 -5.240142345428466797e-02 -2.455282807350158691e-01 -1.027298867702484131e-01 8.078673481941223145e-02 -9.125693887472152710e-02 -1.001081708818674088e-02 1.993469446897506714e-01 -5.358675494790077209e-02 1.133281290531158447e-01 1.143023446202278137e-01 -7.739791274070739746e-02 1.563432812690734863e-01 -1.667026132345199585e-01 -1.779902875423431396e-01 -8.392204344272613525e-02 -2.798085212707519531e-01 1.164253428578376770e-01 -2.080680280923843384e-01 -3.821054846048355103e-02
2.100242376327514648e-01 -1.277168095111846924e-01 2.279964387416839600e-01 -2.912500798702239990e-01 -1.939261257648468018e-01 9.678824804723262787e-03 2.296207547187805176e-01 1.430960278958082199e-02 -3.278725743293762207e-01 2.060135739156976342e-04 8.253102004528045654e-02 8.033122122287750244e-02 1.692930608987808228e-01 -1.075493246316909790e-01 -2.312508374452590942e-01 -1.303207576274871826e-01 -1.254308875650167465e-02 -1.600276827812194824e-01 -2.171255182474851608e-03 -1.351809408515691757e-02 -1.836259663105010986e-01 1.947720199823379517e-01 -3.436081111431121826e-02 -4.703431576490402222e-02 2.621707022190093994e-01 -1.528673171997070312e-01 2.707469835877418518e-02 -3.531520962715148926e-01 4.564992338418960571e-02 -1.971731632947921753e-01 5.843107029795646667e-02 -3.431582748889923096e-01
2.449251413345336914e-01 2.039658874273300171e-01 -7.111103832721710205e-02 1.489281803369522095e-01 -3.118328750133514404e-02 7.083591818809509277e-02 -4.202510416507720947e-02 2.573111467063426971e-02 1.218595728278160095e-01 6.221175193786621094e-02 6.154388189315795898e-02 -3.943232446908950806e-02 2.574021518230438232e-01 -1.929685175418853760e-01 -1.184888258576393127e-01 -3.641639053821563721e-01 -7.643046230077743530e-02 8.991732448339462280e-02 2.610841765999794006e-03 4.006653726100921631e-01 1.177419200539588928e-01 1.038304641842842102e-01 2.406373918056488037e-01 1.035715546458959579e-02 2.553252577781677246e-01 -9.333382546901702881e-02 6.706954445689916611e-03 -2.693283855915069580e-01 3.417780250310897827e-02 -1.434627622365951538e-01 -9.119178168475627899e-03 -4.038598537445068359e-01
1.603779196739196777e-01 1.281550079584121704e-01 -2.162645608186721802e-01 -2.151498794555664062e-01 -1.331503689289093018e-01 1.419493854045867920e-01 2.710283994674682617e-01 -8.192798495292663574e-02 -2.560740113258361816e-01 8.444895036518573761e-03 4.458035342395305634e-03 -6.602809578180313110e-02 3.873815238475799561e-01 -2.392681986093521118e-01 2.530277334153652191e-02 1.647017300128936768e-01 -2.003175169229507446e-01 1.741950064897537231e-01 -1.758485217578709126e-03 -1.451084017753601074e-02 2.208272665739059448e-01 1.401283126324415207e-02 -1.340842545032501221e-01 1.904946267604827881e-01 3.821357488632202148e-01 -7.841690629720687866e-02 1.752046048641204834e-01 -1.660031825304031372e-01 -9.145647287368774414e-02 -1.896987408399581909e-01 -7.665596157312393188e-02 -8.410436660051345825e-02
2.496459186077117920e-01 -5.105924233794212341e-02 -1.306820362806320190e-01 -5.425787344574928284e-02 -2.214266359806060791e-01 5.876326188445091248e-02 -9.924985468387603760e-02 5.420947074890136719e-02 -1.197000965476036072e-02 7.531565427780151367e-02 1.649560779333114624e-01 -7.071839272975921631e-02 3.127426207065582275e-01 -2.746089696884155273e-01 1.936281919479370117e-01 -1.608293056488037109e-01 9.418786317110061646e-02 -1.286794058978557587e-02 -2.120039463043212891e-01 8.313627541065216064e-02 5.566396564245223999e-02 2.351939231157302856e-01 -5.345704033970832825e-02 1.046834960579872131e-01 4.240091741085052490e-01 -1.407412737607955933e-01 8.189690113067626953e-02 -1.397931426763534546e-01 2.293023169040679932e-01 -3.799833655357360840e-01 -4.449413623660802841e-03 -1.386348009109497070e-01
7.368837296962738037e-02 1.448089182376861572e-01 -6.251841038465499878e-02 -3.710250258445739746e-01 -1.627322286367416382e-01 2.418018430471420288e-01 2.086218893527984619e-01 -1.098782196640968323e-01 -3.797540664672851562e-01 -1.340110599994659424e-02 -4.679672792553901672e-02 -1.527631133794784546e-01 1.619868576526641846e-01 -2.339637726545333862e-01 -2.078412026166915894e-01 1.390072107315063477e-01 3.796876594424247742e-02 8.924065530300140381e-02 5.458742845803499222e-03 -8.069853484630584717e-02 2.214279174804687500e-01 1.130288168787956238e-01 4.470624029636383057e-02 -2.965463511645793915e-02 1.218376904726028442e-01 -1.792379617691040039e-01 -1.824515759944915771e-01 -2.823635339736938477e-01 -3.133907914161682129e-01 -1.817705035209655762e-01 -7.551886141300201416e-02 -2.213252894580364227e-02
4.422252997756004333e-02 -1.340709030628204346e-01 -2.005556672811508179e-01 -3.831879496574401855e-01 -1.710672527551651001e-01 1.932276785373687744e-01 1.522231549024581909e-01 4.290372505784034729e-02 -2.825505733489990234e-01 -1.024628803133964539e-01 -4.162543639540672302e-02 -5.588288418948650360e-03 3.200101554393768311e-01 -3.445541262626647949e-01 4.738535732030868530e-02 8.618851751089096069e-02 1.963201165199279785e-01 5.867239087820053101e-02 1.367826610803604126e-01 -1.560484170913696289e-01 9.012310951948165894e-02 1.689948439598083496e-01 -3.285502642393112183e-02 1.527662277221679688e-01 3.084456920623779297e-01 7.583422213792800903e-02 -9.829078614711761475e-02 -9.235978871583938599e-02 -2.860623002052307129e-01 2.914441190659999847e-02 -1.640333980321884155e-01 -6.077168136835098267e-02
1.195989772677421570e-01 1.483140289783477783e-01 -1.256402730941772461e-01 1.370751559734344482e-01 -3.451085090637207031e-01 1.003649905323982239e-01 4.906861484050750732e-02 9.946381906047463417e-04 -1.486348956823348999e-01 1.743933558464050293e-01 2.372701838612556458e-02 -6.210951134562492371e-02 2.504665255546569824e-01 -1.781144142150878906e-01 3.063786327838897705e-01 -2.103814110159873962e-02 4.945649579167366028e-02 -1.114464253187179565e-01 -1.912174224853515625e-01 2.315612435340881348e-01 -9.949976950883865356e-02 2.130364179611206055e-01 -2.062214165925979614e-01 1.494602207094430923e-02 4.879400730133056641e-01 -2.253642380237579346e-01 4.612360149621963501e-02 -7.991880923509597778e-02 -2.341965027153491974e-02 -9.173329919576644897e-02 -1.571498513221740723e-01 -1.330892890691757202e-01
1.386321485042572021e-01 -9.898386150598526001e-02 -5.774827674031257629e-02 -1.029615923762321472e-01 -2.673761248588562012e-01 1.459303051233291626e-01 1.184617355465888977e-01 1.383121758699417114e-01 -1.337025463581085205e-01 3.589205443859100342e-02 -6.650904566049575806e-02 -4.711766913533210754e-02 4.625917673110961914e-01 -1.790573000907897949e-01 3.629307448863983154e-01 -1.108597517013549805e-01 3.894839063286781311e-02 1.890492439270019531e-01 4.219751432538032532e-02 -5.883003771305084229e-02 1.063830405473709106e-01 1.052388548851013184e-01 2.219866961240768433e-01 8.444179594516754150e-02 9.033702313899993896e-02 8.742497116327285767e-02 -2.773312330245971680e-01 3.247183933854103088e-02 -2.535869181156158447e-01 -3.161956071853637695e-01 -1.750981807708740234e-01 -7.220393419265747070e-02
7.066579163074493408e-02 -1.102657318115234375e-01 -5.579569842666387558e-03 -3.931035101413726807e-01 -1.930791884660720825e-01 1.232961788773536682e-01 2.274056673049926758e-01 1.325754076242446899e-01 -1.630742996931076050e-01 -2.227447926998138428e-01 1.454212609678506851e-02 1.650128960609436035e-01 3.238944709300994873e-01 -2.823403477668762207e-01 1.410297453403472900e-01 5.052464082837104797e-02 9.044851362705230713e-02 6.640180945396423340e-02 6.491439044475555420e-02 -3.691746667027473450e-02 -8.170675486326217651e-02 1.716768741607666016e-02 1.092169284820556641e-01 8.920973539352416992e-02 2.816345691680908203e-01 -5.821992456912994385e-02 -2.459460645914077759e-01 -1.465487927198410034e-01 -2.639262080192565918e-01 -8.956432342529296875e-02 -1.253180503845214844e-01 -3.044977486133575439e-01
1.788206994533538818e-01 -5.533991381525993347e-02 4.460750892758369446e-02 1.197636500000953674e-01 -1.774200648069381714e-01 3.257688581943511963e-01 -3.295904770493507385e-02 1.289620101451873779e-01 8.146482706069946289e-02 -4.284284636378288269e-02 1.863376796245574951e-01 1.524923369288444519e-02 1.435725986957550049e-01 -3.446754813194274902e-01 1.858984678983688354e-01 -2.046356946229934692e-01 -1.967455297708511353e-01 5.971597507596015930e-02 -1.066548377275466919e-01 3.065650463104248047e-01 4.145101457834243774e-02 2.352672666311264038e-01 2.323288619518280029e-01 1.512756198644638062e-01 7.962780445814132690e-02 -3.035078048706054688e-01 -1.969681084156036377e-01 6.194882839918136597e-02 4.448608681559562683e-02 -2.013989686965942383e-01 -1.979080438613891602e-01 -1.722508221864700317e-01
1.943480670452117920e-01 6.739930063486099243e-02 -1.964105814695358276e-01 -2.581676244735717773e-01 -9.207877516746520996e-02 8.740854263305664062e-02 4.522914588451385498e-01 -3.251366317272186279e-02 -3.209446966648101807e-01 -9.621252119541168213e-02 -5.572618544101715088e-02 -4.776131734251976013e-02 1.942562460899353027e-01 -2.107967287302017212e-01 -1.957590579986572266e-01 1.828224658966064453e-01 1.993466913700103760e-01 8.950164169073104858e-02 1.632214933633804321e-01 -1.323927342891693115e-01 -6.255671381950378418e-02 7.164410501718521118e-02 5.259345844388008118e-02 2.090408205986022949e-01 8.614935725927352905e-02 -5.485809221863746643e-02 -3.428070247173309326e-01 -6.599983572959899902e-02 -3.172747045755386353e-02 4.546604678034782410e-02 -2.709575593471527100e-01 -5.408512800931930542e-02
2.649517357349395752e-01 -1.482323557138442993e-01 -1.135583817958831787e-01 -2.243482023477554321e-01 -1.025986298918724060e-01 1.396967172622680664e-01 1.163569390773773193e-01 2.126193791627883911e-01 -3.304100334644317627e-01 -1.048277392983436584e-01 -1.405922695994377136e-02 -1.305771432816982269e-02 1.885079741477966309e-01 -2.359637320041656494e-01 -2.161365151405334473e-01 -2.641992568969726562e-01 7.515092194080352783e-02 -6.460866890847682953e-03 3.106202483177185059e-01 3.937840461730957031e-02 1.867596060037612915e-02 2.207213938236236572e-01 6.119878590106964111e-02 2.618257999420166016e-01 1.839401759207248688e-02 -4.557468742132186890e-02 1.837788820266723633e-01 -1.706466376781463623e-01 -2.364965826272964478e-01 -1.234556213021278381e-01 -1.559776812791824341e-01 -2.040918320417404175e-01
2.532639205455780029e-01 -2.840335294604301453e-02 -4.133839532732963562e-02 -1.722407154738903046e-02 -1.750268638134002686e-01 1.453116089105606079e-01 -1.077767182141542435e-02 -1.400089710950851440e-01 1.202389597892761230e-01 8.491008728742599487e-02 2.383736073970794678e-01 -1.222847998142242432e-01 2.515000700950622559e-01 -1.923966556787490845e-01 -2.590847387909889221e-02 -1.685900986194610596e-01 9.038757532835006714e-02 -1.752498932182788849e-02 -1.806399226188659668e-01 2.978776693344116211e-01 -1.388443112373352051e-01 2.076663523912429810e-01 -5.207926779985427856e-02 5.636014044284820557e-02 5.422335267066955566e-01 1.995249092578887939e-02 -1.182414293289184570e-01 -1.831558048725128174e-01 -1.963317394256591797e-02 -1.591555029153823853e-01 -2.753630280494689941e-02 -2.687450349330902100e-01
2.162388116121292114e-01 -3.860350325703620911e-02 -1.863640248775482178e-01 -1.475941687822341919e-01 -2.062755376100540161e-01 1.936790049076080322e-01 -3.869417682290077209e-02 -9.710074216127395630e-02 -1.389310136437416077e-02 1.295839250087738037e-01 1.280778944492340088e-01 -4.150572046637535095e-02 3.685032129287719727e-01 -1.281678527593612671e-01 -7.016096729785203934e-03 -5.499204248189926147e-02 -5.308151617646217346e-02 -5.829633399844169617e-02 -1.119146049022674561e-01 2.378026694059371948e-01 -2.438344806432723999e-01 1.722906231880187988e-01 1.786189377307891846e-01 1.339359730482101440e-01 3.630138039588928223e-01 1.129822358489036560e-01 -2.756398357450962067e-02 -3.475005179643630981e-02 1.640745103359222412e-01 -5.486267432570457458e-02 -1.232378855347633362e-01 -4.560022950172424316e-01
1.558349132537841797e-01 7.503847777843475342e-02 -3.128685057163238525e-02 -7.277213037014007568e-02 -1.657134741544723511e-01 1.692606955766677856e-01 -1.555147320032119751e-01 -1.405081748962402344e-01 -7.515132427215576172e-02 2.100436687469482422e-01 1.406428124755620956e-02 -1.742250099778175354e-02 3.286336660385131836e-01 -5.861856788396835327e-02 -4.498544707894325256e-02 -1.101237386465072632e-01 -2.360586822032928467e-02 -4.162061214447021484e-02 -1.447070986032485962e-01 3.502369821071624756e-01 -7.900115102529525757e-02 1.711884737014770508e-01 1.572452485561370850e-01 -3.619019873440265656e-03 4.522499740123748779e-01 1.414754986763000488e-01 -1.093768104910850525e-01 -1.363998353481292725e-01 2.626503258943557739e-02 -2.272078841924667358e-01 -1.961945891380310059e-01 -3.685341477394104004e-01
2.370668351650238037e-01 1.001501902937889099e-01 5.807007662951946259e-03 -5.947020277380943298e-02 -1.524173617362976074e-01 -6.675421446561813354e-02 6.967973709106445312e-02 2.395643852651119232e-02 -3.273287042975425720e-02 -7.166212797164916992e-02 -2.531097829341888428e-01 -3.593465089797973633e-01 2.761288359761238098e-02 -3.158330321311950684e-01 -1.706383079290390015e-01 -2.342501431703567505e-01 -1.152758672833442688e-01 -2.820793390274047852e-01 1.359280478209257126e-02 4.583020135760307312e-02 2.630489319562911987e-02 4.269253909587860107e-01 -3.225170448422431946e-02 2.643408477306365967e-01 2.039121240377426147e-01 -3.500671824440360069e-03 1.949148029088973999e-01 -1.508327275514602661e-01 -1.019338816404342651e-01 3.450873494148254395e-02 -1.154278442263603210e-01 -1.921508610248565674e-01
2.184436619281768799e-01 -1.071097701787948608e-01 2.899253182113170624e-02 -3.337093591690063477e-01 -1.099910289049148560e-01 1.540150046348571777e-01 1.776219010353088379e-01 1.167300939559936523e-01 -1.977529674768447876e-01 -8.426017127931118011e-03 -5.809511989355087280e-02 3.777247667312622070e-02 2.448125779628753662e-01 -3.586052656173706055e-01 5.893333256244659424e-02 2.458428144454956055e-01 1.300638914108276367e-01 6.108343601226806641e-03 -7.291033118963241577e-02 3.786924853920936584e-02 2.362962998449802399e-02 4.550110548734664917e-02 4.437923803925514221e-02 -6.107949465513229370e-02 2.659775614738464355e-01 1.169748008251190186e-01 -2.392953187227249146e-01 -1.433797776699066162e-01 -1.117778047919273376e-01 6.387133151292800903e-02 -3.896753191947937012e-01 -2.974740564823150635e-01
6.945966929197311401e-02 7.353928685188293457e-02 -3.272593915462493896e-01 -8.649332821369171143e-02 -1.600093692541122437e-01 1.187653243541717529e-01 1.357844024896621704e-01 -6.853267550468444824e-02 -6.543648988008499146e-02 -1.273729950189590454e-01 5.160856992006301880e-02 -1.576806008815765381e-01 1.695282310247421265e-01 -2.920519709587097168e-01 -1.713029691018164158e-03 -1.089899614453315735e-01 2.668066024780273438e-01 -4.832318127155303955e-01 1.537693012505769730e-02 -2.674913592636585236e-02 -1.653553247451782227e-01 2.533243000507354736e-01 2.072191685438156128e-01 1.200286149978637695e-01 7.817118614912033081e-02 5.296714138239622116e-03 -2.414912283420562744e-01 -1.442329119890928268e-02 -1.164551973342895508e-01 1.369378715753555298e-01 -2.796294689178466797e-01 9.334185719490051270e-02
2.104936540126800537e-01 1.446856856346130371e-01 3.240000456571578979e-02 -1.257490087300539017e-02 -6.271322071552276611e-02 -1.805481761693954468e-01 7.611052691936492920e-02 7.849027961492538452e-02 -1.935309469699859619e-01 9.211217612028121948e-02 -1.260015964508056641e-01 -2.008952051401138306e-01 1.431229710578918457e-01 -1.191053763031959534e-01 1.422076821327209473e-01 -6.592016667127609253e-02 4.121053218841552734e-01 -2.076583802700042725e-01 5.100812390446662903e-02 1.335820555686950684e-01 -2.648862637579441071e-02 3.285897374153137207e-01 -1.654540300369262695e-01 8.034251630306243896e-02 3.317676186561584473e-01 -5.732304230332374573e-02 -5.466146022081375122e-02 -3.470412641763687134e-02 -1.802689731121063232e-01 -4.077927768230438232e-02 -7.263960689306259155e-02 -4.367695152759552002e-01
3.054355382919311523e-01 6.396699696779251099e-02 -3.450403511524200439e-01 -1.095146387815475464e-01 -2.135545760393142700e-01 -7.815644890069961548e-02 2.458807528018951416e-01 7.456416636705398560e-02 -9.487502276897430420e-02 1.598651637323200703e-03 -1.027551591396331787e-01 2.397346310317516327e-02 1.618075221776962280e-01 -8.529845625162124634e-02 1.641045957803726196e-01 -2.123483121395111084e-01 5.676778033375740051e-02 5.141955241560935974e-02 -2.798357009887695312e-01 1.423043906688690186e-01 -1.679322421550750732e-01 8.565119653940200806e-02 -1.940062195062637329e-01 -3.377225622534751892e-02 1.481086760759353638e-01 -2.346438765525817871e-01 -1.938407421112060547e-01 -9.546472132205963135e-02 -2.396454066038131714e-01 -2.719095349311828613e-01 -5.910405516624450684e-02 -3.015658855438232422e-01
1.957618147134780884e-01 -1.664374023675918579e-01 -1.062621772289276123e-01 1.309365034103393555e-01 -2.093523889780044556e-01 2.582284808158874512e-01 -1.076226979494094849e-01 -6.555383652448654175e-02 -1.209487840533256531e-01 -2.060116827487945557e-02 1.513181179761886597e-01 -5.075592175126075745e-02 3.246342390775680542e-02 -4.018750786781311035e-01 6.680015474557876587e-02 -2.792885899543762207e-01 -2.435273230075836182e-01 1.159492433071136475e-01 -1.227520555257797241e-01 3.094468116760253906e-01 -1.760266423225402832e-01 2.035882622003555298e-01 -8.696910738945007324e-02 5.877037346363067627e-02 1.248072087764739990e-01 1.438438445329666138e-01 -4.422907531261444092e-02 -3.106101453304290771e-01 -5.760863050818443298e-02 -7.319669425487518311e-02 -2.096990356221795082e-03 -2.884293496608734131e-01
2.834731936454772949e-01 5.528391525149345398e-02 -2.239966690540313721e-01 -2.210190296173095703e-01 -2.092539519071578979e-01 1.972107142210006714e-01 3.943906724452972412e-02 8.479100465774536133e-02 -7.171729207038879395e-02 -1.235404796898365021e-02 -6.616590917110443115e-02 -9.659334272146224976e-02 3.388602435588836670e-01 -4.586076736450195312e-01 2.977287769317626953e-01 1.736508682370185852e-02 5.302374437451362610e-02 3.586954623460769653e-02 3.286815062165260315e-02 -3.235958516597747803e-02 7.526185363531112671e-02 -1.096581146121025085e-01 5.009052902460098267e-02 6.099402904510498047e-02 3.060557842254638672e-01 2.533166203647851944e-03 -1.761440187692642212e-01 -4.768814891576766968e-02 -1.871412247419357300e-01 -1.929414570331573486e-01 -2.520919144153594971e-01 1.108588278293609619e-02
4.108215272426605225e-01 1.033587083220481873e-01 -1.088961511850357056e-01 -1.803974211215972900e-01 -3.377779126167297363e-01 1.055214107036590576e-01 1.355735808610916138e-01 6.084568053483963013e-02 -1.625258624553680420e-01 -5.293250083923339844e-02 -1.520096361637115479e-01 -1.360183209180831909e-01 4.297904372215270996e-01 -5.131723731756210327e-02 1.662072986364364624e-01 -1.389677077531814575e-01 1.708689033985137939e-01 -1.177303642034530640e-01 7.108278572559356689e-02 -6.170272082090377808e-02 1.391763091087341309e-01 1.585407406091690063e-01 -2.684550546109676361e-02 2.601739205420017242e-02 1.326438486576080322e-01 4.247125610709190369e-02 1.724596507847309113e-02 -5.152596905827522278e-02 -3.858858942985534668e-01 -4.090531170368194580e-02 -1.212761402130126953e-01 -1.955922544002532959e-01
2.002342976629734039e-02 -4.240908101201057434e-02 -9.446153044700622559e-02 -3.107513487339019775e-01 5.337179079651832581e-02 3.847569972276687622e-02 8.923886343836784363e-03 1.803249716758728027e-01 3.443099930882453918e-02 -1.970254629850387573e-01 1.068318933248519897e-01 -2.302392274141311646e-01 2.080841511487960815e-01 -1.691576987504959106e-01 9.460313618183135986e-02 -2.016397714614868164e-01 1.448564827442169189e-01 -3.538538515567779541e-01 -3.821342810988426208e-02 7.743327319622039795e-02 2.058143354952335358e-02 4.757888913154602051e-01 -9.923315048217773438e-02 5.842906236648559570e-02 6.718103587627410889e-02 -4.813669994473457336e-02 -1.773639172315597534e-01 -3.476961851119995117e-01 -1.691958308219909668e-01 -2.344818413257598877e-02 -1.920335590839385986e-01 1.024168506264686584e-01
-8.704447187483310699e-03 -7.165832445025444031e-03 -1.369663029909133911e-01 -2.666593790054321289e-01 -5.790044739842414856e-02 1.198008581995964050e-01 2.361296415328979492e-01 1.020342335104942322e-01 -1.094380468130111694e-01 -1.279084384441375732e-01 -3.072931766510009766e-01 -7.039974909275770187e-03 2.962061166763305664e-01 -4.088819324970245361e-01 8.565213531255722046e-02 4.342873767018318176e-02 7.965502142906188965e-02 -6.021853536367416382e-02 -2.080753594636917114e-01 1.170478090643882751e-01 2.065305709838867188e-01 2.163144573569297791e-02 -1.500681042671203613e-02 2.205592691898345947e-01 2.987274825572967529e-01 -8.553441613912582397e-02 -1.154469847679138184e-01 -4.102567583322525024e-02 -2.789560854434967041e-01 -3.035175148397684097e-03 -2.096497863531112671e-01 -2.164880037307739258e-01
2.255088686943054199e-01 9.212718904018402100e-02 -1.777097880840301514e-01 -1.128614693880081177e-01 -2.301311790943145752e-01 1.921493113040924072e-01 -1.089174151420593262e-01 -7.364901155233383179e-02 -8.511316962540149689e-03 1.245480552315711975e-01 1.433165371417999268e-01 -8.845575898885726929e-02 3.456622660160064697e-01 -1.106345951557159424e-01 -2.303463220596313477e-02 -2.102119028568267822e-01 -5.364203825592994690e-02 -4.161306470632553101e-02 -6.632997095584869385e-02 3.047427237033843994e-01 -1.837826669216156006e-01 2.078155875205993652e-01 1.815576106309890747e-01 9.481097012758255005e-02 3.382961452007293701e-01 1.297563463449478149e-01 -1.222802922129631042e-01 1.309745665639638901e-02 1.033998727798461914e-01 -1.393986940383911133e-01 -2.172861993312835693e-01 -3.524852991104125977e-01
1.376624107360839844e-01 5.789100541733205318e-04 7.701504044234752655e-03 -3.219386041164398193e-01 -2.689805030822753906e-01 -3.388282284140586853e-02 9.646494686603546143e-02 8.897753804922103882e-02 -1.796959526836872101e-02 1.525585539638996124e-02 1.091868802905082703e-01 -1.111642224714159966e-03 4.442557394504547119e-01 -1.074694246053695679e-01 4.051733911037445068e-01 -8.889161050319671631e-02 2.483026832342147827e-01 2.692664042115211487e-02 7.889467477798461914e-02 2.835990861058235168e-02 -1.112373471260070801e-01 1.064665317535400391e-01 -1.806697547435760498e-01 7.702196389436721802e-02 3.008876144886016846e-01 7.478059828281402588e-02 -1.179606318473815918e-01 9.549646824598312378e-02 -8.650871366262435913e-02 -1.702515631914138794e-01 -2.435107678174972534e-01 -2.157494872808456421e-01
8.968158811330795288e-02 1.365491300821304321e-01 -9.906220436096191406e-02 2.181745320558547974e-02 -2.670519053936004639e-01 1.391525268554687500e-01 -6.041902303695678711e-02 -1.334967017173767090e-01 -3.039685636758804321e-02 9.974607080221176147e-02 8.554734289646148682e-02 -1.565980911254882812e-01 3.399434983730316162e-01 -1.874293684959411621e-01 -5.391067638993263245e-02 -8.911868929862976074e-02 2.633290551602840424e-02 7.339934259653091431e-02 -1.411129981279373169e-01 3.808590173721313477e-01 -1.217159405350685120e-01 2.332187294960021973e-01 1.665355116128921509e-01 7.185380160808563232e-02 3.932761549949645996e-01 7.106398791074752808e-02 -1.469186842441558838e-01 9.475840628147125244e-02 5.031003430485725403e-02 -1.467140316963195801e-01 -2.017898410558700562e-01 -3.441075384616851807e-01
2.496202737092971802e-01 -2.952948212623596191e-02 -6.194591522216796875e-02 -4.639891088008880615e-01 -2.425315380096435547e-01 1.356816291809082031e-01 7.263936847448348999e-02 8.538624644279479980e-02 -5.534484237432479858e-02 -9.857881814241409302e-02 -1.481130421161651611e-01 2.608891809359192848e-03 2.577722668647766113e-01 -4.822099506855010986e-01 1.040687784552574158e-01 -1.199328005313873291e-01 2.021538764238357544e-01 1.869941800832748413e-01 -8.863704279065132141e-03 1.305773258209228516e-01 1.279688328504562378e-01 -7.347224652767181396e-02 1.083143949508666992e-01 2.840897068381309509e-02 1.844941675662994385e-01 1.224707588553428650e-01 -4.311055317521095276e-02 -1.781200245022773743e-02 -1.377911120653152466e-01 -2.465910613536834717e-01 -5.664736032485961914e-02 -8.656344562768936157e-02
1.979240775108337402e-01 -1.924078911542892456e-03 -1.499481052160263062e-01 -4.272416234016418457e-02 -2.584763169288635254e-01 1.364786922931671143e-01 -1.163372173905372620e-01 -1.647092103958129883e-01 -8.878044039011001587e-02 2.926652729511260986e-01 1.476885229349136353e-01 -9.709265828132629395e-02 3.743073940277099609e-01 -1.671151816844940186e-01 2.672723494470119476e-02 -7.661328464746475220e-02 -1.628014296293258667e-01 -5.437060445547103882e-02 -1.208799183368682861e-01 2.379705458879470825e-01 -7.930164039134979248e-02 1.235592439770698547e-01 2.338158190250396729e-01 -6.021682638674974442e-03 4.024799168109893799e-01 1.344415843486785889e-01 -1.826206445693969727e-01 -6.684012711048126221e-02 1.421586275100708008e-01 -9.734501689672470093e-02 -3.944575041532516479e-02 -2.914336919784545898e-01
1.148809641599655151e-01 -1.270550023764371872e-02 -1.049231737852096558e-01 -3.680137693881988525e-01 -3.457024991512298584e-01 8.140591531991958618e-02 2.410120815038681030e-01 1.455741822719573975e-01 6.272799521684646606e-02 -2.967284619808197021e-02 -4.014136642217636108e-02 6.794905662536621094e-02 3.694025576114654541e-01 -3.575789630413055420e-01 1.530397832393646240e-01 5.757708847522735596e-02 1.993417441844940186e-01 3.117550536990165710e-02 6.128073483705520630e-02 4.672843590378761292e-02 1.405261009931564331e-01 1.637972742319107056e-01 -8.038111776113510132e-02 1.942248493432998657e-01 1.921716332435607910e-01 7.760954555124044418e-03 -1.843326538801193237e-01 -1.869710236787796021e-01 -1.839683800935745239e-01 9.595676511526107788e-02 -2.134838402271270752e-01 -2.678567916154861450e-02
1.595399379730224609e-01 -5.697319866158068180e-04 3.277395367622375488e-01 -8.355332911014556885e-02 -2.454558312892913818e-01 2.105119079351425171e-02 2.309815734624862671e-01 4.405448213219642639e-02 -2.627637702971696854e-03 -2.438468933105468750e-01 5.410822108387947083e-02 -1.033672913908958435e-01 2.214042544364929199e-01 -8.830045163631439209e-02 7.898838818073272705e-02 1.813597232103347778e-02 9.990026801824569702e-02 -8.440707810223102570e-03 -9.786764532327651978e-02 1.650692373514175415e-01 -1.375188231468200684e-01 6.188284158706665039e-01 -2.006153389811515808e-02 -9.293030947446823120e-03 2.093883305788040161e-01 2.224806696176528931e-02 1.188806593418121338e-01 -1.643184274435043335e-01 -1.034694463014602661e-01 -7.754674181342124939e-03 -2.201082408428192139e-01 -1.174320280551910400e-01
1.851236671209335327e-01 -1.204910874366760254e-01 -2.537797987461090088e-01 -1.282527949661016464e-02 -1.476110666990280151e-01 2.628563046455383301e-01 4.457931593060493469e-02 1.895994544029235840e-01 -8.456717245280742645e-03 1.654965281486511230e-01 -1.453334931284189224e-02 -1.026239171624183655e-01 2.233451008796691895e-01 -1.781444251537322998e-01 5.179837718605995178e-02 -4.023689776659011841e-02 2.981906523928046227e-03 -1.084503680467605591e-01 -1.226750910282135010e-01 2.586432099342346191e-01 -9.392175078392028809e-02 2.238906174898147583e-01 2.258555032312870026e-02 8.905573934316635132e-02 5.695585608482360840e-01 -1.357191950082778931e-01 -1.991795934736728668e-02 -1.341344565153121948e-01 7.601036131381988525e-02 -1.694595068693161011e-01 4.003676772117614746e-02 -2.743953466415405273e-01
3.807587921619415283e-02 1.435802429914474487e-01 1.290961354970932007e-01 -1.562076956033706665e-01 -8.552915602922439575e-02 -9.928930550813674927e-02 3.543517887592315674e-01 -7.798455655574798584e-02 -3.801029324531555176e-01 8.870186656713485718e-02 7.290938496589660645e-02 6.184643134474754333e-02 4.320424497127532959e-01 -2.460140436887741089e-01 1.271844953298568726e-01 1.780687868595123291e-01 -5.571344122290611267e-02 -5.267453193664550781e-02 3.223276138305664062e-02 1.572286593727767467e-03 -2.634202539920806885e-01 6.708234082907438278e-03 -1.129025034606456757e-02 8.823747187852859497e-02 1.847463399171829224e-01 -4.747617617249488831e-02 -1.923170872032642365e-03 -2.410685420036315918e-01 -2.946773469448089600e-01 -1.489505469799041748e-01 3.104728460311889648e-02 -2.067280262708663940e-01
1.002887412905693054e-01 -5.657542124390602112e-02 5.150558426976203918e-02 -2.577254176139831543e-01 -1.144978925585746765e-01 1.707458794116973877e-01 3.461373448371887207e-01 1.609533838927745819e-02 -4.482355341315269470e-02 9.204720146954059601e-03 1.751142442226409912e-01 1.323005855083465576e-01 1.123475730419158936e-01 -2.965949177742004395e-01 -2.271976917982101440e-01 -1.986859738826751709e-02 1.359561383724212646e-01 1.110173091292381287e-01 1.713042855262756348e-01 -2.140631824731826782e-01 -1.061915457248687744e-01 2.322925627231597900e-01 -2.821202948689460754e-02 2.726366519927978516e-01 -6.007343158125877380e-02 -3.368601202964782715e-01 -2.485695034265518188e-01 -3.090893030166625977e-01 -5.898302793502807617e-02 -1.662152819335460663e-02 2.880240790545940399e-02 -1.647243350744247437e-01
2.407307177782058716e-01 5.337600782513618469e-02 -4.445710033178329468e-02 -3.223232328891754150e-01 -3.101987838745117188e-01 9.865763783454895020e-02 5.198087915778160095e-02 8.271858841180801392e-02 -2.777429223060607910e-01 -2.028246521949768066e-01 9.551439434289932251e-02 2.247594445943832397e-01 3.791772723197937012e-01 -3.062244355678558350e-01 2.269354313611984253e-01 -3.624444454908370972e-02 1.312382072210311890e-01 -1.465237885713577271e-01 -1.405255869030952454e-03 -1.350146904587745667e-02 4.024142026901245117e-02 -5.046240519732236862e-03 -4.431190714240074158e-02 1.689200699329376221e-01 1.491529196500778198e-01 3.868810087442398071e-02 -1.126337349414825439e-01 -6.373824179172515869e-02 -1.723196804523468018e-01 -4.718953371047973633e-02 -2.898992300033569336e-01 -1.485766768455505371e-01
1.812821924686431885e-01 -2.824711203575134277e-01 4.191233217716217041e-02 -1.201483830809593201e-01 5.620364472270011902e-02 1.800206005573272705e-01 2.407243549823760986e-01 -3.334164023399353027e-01 7.611071318387985229e-02 1.498915720731019974e-02 -8.207121491432189941e-02 -2.296285927295684814e-01 5.608148872852325439e-02 -1.884450763463973999e-01 1.341807097196578979e-02 -3.527590036392211914e-01 6.507518142461776733e-02 -1.976664215326309204e-01 -7.627671211957931519e-02 4.266040027141571045e-02 5.698032677173614502e-02 2.709626853466033936e-01 -2.643227577209472656e-01 3.039972782135009766e-01 2.209949344396591187e-01 -9.848096221685409546e-02 -1.005780249834060669e-01 -2.007450461387634277e-01 -9.265941381454467773e-02 -1.072779670357704163e-01 -3.713208809494972229e-02 -1.318997144699096680e-01
-6.659007072448730469e-02 -3.986880183219909668e-02 -6.667814403772354126e-02 -3.918733000755310059e-01 -2.096253335475921631e-01 7.740753144025802612e-02 1.355515718460083008e-01 4.591416940093040466e-02 -3.144921660423278809e-01 4.548812285065650940e-02 1.020591519773006439e-02 1.171637699007987976e-01 1.263403296470642090e-01 -4.354213476181030273e-01 2.422113567590713501e-01 5.408139154314994812e-02 4.071165621280670166e-02 -1.298941373825073242e-01 1.458700746297836304e-01 1.115372404456138611e-01 1.471796929836273193e-01 6.903897970914840698e-02 -1.157796680927276611e-01 5.313494056463241577e-02 2.186850458383560181e-01 -1.334943063557147980e-02 -1.111748814582824707e-01 -1.523594111204147339e-01 -1.099644377827644348e-01 -5.561398342251777649e-02 -2.255876362323760986e-01 -3.728849887847900391e-01
4.026797711849212646e-01 1.079067066311836243e-01 -1.117756515741348267e-01 -1.125562041997909546e-01 -3.345755636692047119e-01 9.531348198652267456e-02 5.438757315278053284e-02 3.128767386078834534e-02 -2.111914753913879395e-01 -1.992931365966796875e-01 -1.699450910091400146e-01 -2.757463455200195312e-01 4.151391088962554932e-01 -2.663074806332588196e-02 2.512006163597106934e-01 -2.009751088917255402e-02 8.262870460748672485e-02 -1.107989177107810974e-01 9.474717080593109131e-02 -1.037179827690124512e-01 7.869290560483932495e-02 6.785389780998229980e-02 8.572362363338470459e-02 1.485601812601089478e-01 1.653716415166854858e-01 1.059394795447587967e-02 -8.150873705744743347e-03 -1.325056701898574829e-01 -2.573191523551940918e-01 -4.727239534258842468e-02 -1.567892432212829590e-01 -1.819869428873062134e-01
1.372741460800170898e-01 5.235416069626808167e-02 -3.438603505492210388e-02 -9.039700031280517578e-02 -2.740993201732635498e-01 2.014459073543548584e-01 -6.544282287359237671e-02 -2.379187382757663727e-02 3.787957876920700073e-02 1.619667559862136841e-01 1.386861950159072876e-01 -9.394814819097518921e-02 2.527908980846405029e-01 -1.843300461769104004e-01 -8.472315967082977295e-02 -1.577583104372024536e-01 4.299264028668403625e-02 1.255106627941131592e-01 6.030249223113059998e-02 3.949784338474273682e-01 -8.512279391288757324e-02 1.901890039443969727e-01 2.983338236808776855e-01 5.206707119941711426e-02 3.148433566093444824e-01 3.621837124228477478e-02 -1.073226481676101685e-01 -6.811282783746719360e-02 1.223540678620338440e-01 -1.086214482784271240e-01 -2.536906301975250244e-01 -3.777899742126464844e-01
2.353160232305526733e-01 -1.341542135924100876e-02 -4.947223141789436340e-02 -4.574703276157379150e-01 -1.510818451642990112e-01 2.895021811127662659e-02 1.013212054967880249e-01 1.199339181184768677e-01 -2.286820858716964722e-01 -2.046831101179122925e-01 6.495984271168708801e-03 -1.774967014789581299e-01 2.633254826068878174e-01 -2.721876204013824463e-01 6.513364613056182861e-02 -1.754964143037796021e-01 -4.286418855190277100e-02 -1.880170963704586029e-02 -1.513724960386753082e-02 -1.455812603235244751e-01 -1.072035208344459534e-01 7.269436866044998169e-02 2.710546553134918213e-01 2.099939137697219849e-01 9.944678097963333130e-02 -1.373873949050903320e-01 1.322579830884933472e-01 -1.613743603229522705e-01 -2.688832581043243408e-01 -5.468308180570602417e-02 -1.480755768716335297e-02 -2.728272676467895508e-01
3.524303138256072998e-01 -6.090534850955009460e-02 -4.938022419810295105e-02 2.542296350002288818e-01 -3.975206054747104645e-03 1.151374280452728271e-01 7.011403888463973999e-02 -4.530965536832809448e-02 -3.902303054928779602e-02 1.885434687137603760e-01 4.806804656982421875e-02 -1.715445667505264282e-01 2.984236180782318115e-01 -3.059063255786895752e-01 -6.419747322797775269e-02 -1.659586727619171143e-01 2.081076847389340401e-03 7.545934617519378662e-02 -1.802597343921661377e-01 3.244053125381469727e-01 -1.685170233249664307e-01 3.504558280110359192e-02 1.102684363722801208e-01 4.463980346918106079e-02 3.258113861083984375e-01 8.200324326753616333e-02 -7.237623631954193115e-02 -1.762515306472778320e-01 -1.795948855578899384e-02 -2.015295624732971191e-01 -2.586807906627655029e-01 -2.396261841058731079e-01
2.703509330749511719e-01 1.042009666562080383e-01 -1.176686435937881470e-01 -7.051345892250537872e-03 -1.526315212249755859e-01 1.440063714981079102e-01 -1.579989790916442871e-01 -1.437653154134750366e-01 -1.157779246568679810e-01 5.971044301986694336e-02 7.282800041139125824e-03 -6.267010420560836792e-02 3.262922763824462891e-01 -1.790216565132141113e-01 -1.034985948354005814e-02 -1.943739056587219238e-01 -3.764246776700019836e-02 -3.028271719813346863e-02 -5.611686501652002335e-03 3.801591396331787109e-01 -1.942772120237350464e-01 1.339785456657409668e-01 1.811448931694030762e-01 1.488373279571533203e-01 2.880375087261199951e-01 7.923331856727600098e-02 -1.489958167076110840e-01 -4.214810207486152649e-02 2.603654861450195312e-01 -1.287061274051666260e-01 -2.424375712871551514e-01 -3.181807696819305420e-01
2.213988453149795532e-01 -1.973848938941955566e-01 -2.276209294795989990e-01 -1.133589772507548332e-03 -7.940228283405303955e-02 -5.952031537890434265e-02 -9.199691563844680786e-02 -2.317361906170845032e-02 -4.800396412611007690e-02 1.373301297426223755e-01 2.348962277173995972e-01 1.693362295627593994e-01 3.863102495670318604e-01 -4.250801205635070801e-01 3.194340271875262260e-03 -4.051212668418884277e-01 5.021554231643676758e-02 5.416550207883119583e-03 -7.963894307613372803e-02 1.634265109896659851e-02 1.534048169851303101e-01 2.595740556716918945e-01 -5.466529726982116699e-02 -2.157559096813201904e-01 8.886319585144519806e-03 -2.374041229486465454e-01 -3.335625305771827698e-02 -5.463917925953865051e-02 -2.569269202649593353e-02 6.163530051708221436e-02 -1.663356423377990723e-01 2.958498662337660789e-03
3.503565490245819092e-01 2.775458805263042450e-02 -7.787343859672546387e-02 -8.837389945983886719e-02 -1.582041084766387939e-01 -8.573754131793975830e-02 4.330777376890182495e-02 5.592780560255050659e-02 7.373362779617309570e-02 5.065494403243064880e-02 -3.746530506759881973e-03 -8.980119600892066956e-03 2.288347333669662476e-01 -2.077546417713165283e-01 1.620076149702072144e-01 3.545451909303665161e-02 -1.274098753929138184e-01 1.255238149315118790e-02 -2.056156247854232788e-01 3.655694127082824707e-01 -1.810328215360641479e-01 1.790400296449661255e-01 -9.013994783163070679e-02 -5.374730378389358521e-02 5.363913178443908691e-01 -9.970442950725555420e-02 -5.322081968188285828e-02 -1.584275662899017334e-01 1.863593012094497681e-01 -2.377465516328811646e-01 -1.758482307195663452e-02 -9.376659244298934937e-02
3.016026224941015244e-03 2.316735982894897461e-01 -3.075574338436126709e-01 -2.635052502155303955e-01 -7.881455868482589722e-02 8.726771920919418335e-02 1.820559948682785034e-01 1.814229786396026611e-02 -1.171630248427391052e-01 -1.454741954803466797e-01 7.786323130130767822e-02 -8.419636636972427368e-02 4.091602563858032227e-01 -2.210799306631088257e-01 4.760661721229553223e-02 3.297808393836021423e-02 3.692101687192916870e-02 1.302540004253387451e-01 -7.383649796247482300e-02 1.434779912233352661e-01 2.903667688369750977e-01 6.466113775968551636e-02 1.759397685527801514e-01 1.237422972917556763e-01 3.115529417991638184e-01 -9.876950085163116455e-02 -3.544672951102256775e-02 -1.037677451968193054e-01 -7.999604195356369019e-02 -3.281767964363098145e-01 -2.295204401016235352e-01 -5.054869130253791809e-02
-5.231218412518501282e-03 -1.048658415675163269e-01 2.082947194576263428e-01 -1.681574732065200806e-01 -1.041978076100349426e-01 2.017995566129684448e-01 5.933716520667076111e-02 -7.609559595584869385e-02 -4.689636528491973877e-01 8.704015612602233887e-02 -2.883240766823291779e-02 -2.077303230762481689e-01 1.529291123151779175e-01 6.767950206995010376e-02 -1.079313382506370544e-01 4.775587841868400574e-02 -6.345306336879730225e-02 -1.663731187582015991e-01 -2.233513072133064270e-02 3.638229146599769592e-02 -7.185756415128707886e-02 4.604309797286987305e-01 1.019873917102813721e-01 1.400751918554306030e-01 3.512799739837646484e-01 -4.855634272098541260e-02 -2.132515422999858856e-02 -6.646294146776199341e-02 -1.595927327871322632e-01 -2.049679458141326904e-01 -1.634235978126525879e-01 -1.936721205711364746e-01
2.230393588542938232e-01 -4.421045538038015366e-03 2.065791338682174683e-01 -1.445939093828201294e-01 -1.607545316219329834e-01 2.012690603733062744e-01 3.514002263545989990e-01 -1.630397289991378784e-01 -1.585242003202438354e-01 1.252366602420806885e-01 -5.411089584231376648e-02 1.073453724384307861e-01 5.415854975581169128e-02 -3.681585788726806641e-01 1.030677277594804764e-02 -2.024416998028755188e-02 2.253987826406955719e-02 -2.409568130970001221e-01 -3.499573841691017151e-02 -4.701579734683036804e-02 3.156614303588867188e-02 3.224773705005645752e-01 -9.728614240884780884e-03 -1.173053607344627380e-01 -3.978174552321434021e-02 -2.403954416513442993e-01 3.424464538693428040e-02 -1.988728791475296021e-01 -2.604534029960632324e-01 -5.834747105836868286e-02 -3.446300625801086426e-01 7.091350853443145752e-02
3.246006667613983154e-01 -1.189195439219474792e-01 1.691728830337524414e-01 -2.083205878734588623e-01 7.104995101690292358e-02 6.610961258411407471e-02 2.702016234397888184e-01 1.558189243078231812e-01 -2.295449972152709961e-01 -1.430499702692031860e-01 -7.749980315566062927e-03 -2.948235273361206055e-01 1.553310453891754150e-01 -1.138103902339935303e-01 -2.660765685141086578e-02 -1.491490006446838379e-01 -7.614483684301376343e-02 1.653414219617843628e-01 1.024666726589202881e-01 -1.485208235681056976e-02 -1.064137592911720276e-01 3.427842259407043457e-01 2.183307260274887085e-01 2.994092404842376709e-01 -2.218800969421863556e-02 -4.563245922327041626e-02 2.455010078847408295e-02 -1.419721841812133789e-01 -1.358388513326644897e-01 -1.683117747306823730e-01 -3.077566027641296387e-01 -8.231636881828308105e-02
3.258336707949638367e-02 1.584552526473999023e-01 -9.927572309970855713e-02 -3.088995814323425293e-01 -2.474050521850585938e-01 1.355292797088623047e-01 -1.315372437238693237e-02 -9.880636632442474365e-02 -3.011971898376941681e-02 -1.966564804315567017e-01 -1.112605109810829163e-01 3.911398351192474365e-02 1.313852518796920776e-01 -2.041201293468475342e-01 1.940766423940658569e-01 -3.074642121791839600e-01 1.136695779860019684e-02 1.546080708503723145e-01 -7.993591576814651489e-02 -1.164320111274719238e-01 1.943591609597206116e-02 1.412930935621261597e-01 7.127546705305576324e-03 1.405320912599563599e-01 6.011172384023666382e-02 -1.242455840110778809e-01 2.664390504360198975e-01 -1.442808061838150024e-01 -2.994816899299621582e-01 -3.769318461418151855e-01 -3.128829598426818848e-01 -9.892047196626663208e-02
1.075228005647659302e-01 -4.887961596250534058e-02 -2.270697988569736481e-02 -2.577182054519653320e-01 -7.882951200008392334e-02 1.739724725484848022e-01 5.922172963619232178e-02 3.476293059065937996e-03 -1.349798142910003662e-01 -1.463218331336975098e-01 -4.236226901412010193e-02 -2.512865066528320312e-01 3.153388202190399170e-01 -3.567925989627838135e-01 7.512807846069335938e-02 5.472483485937118530e-02 4.635323956608772278e-02 -2.798421680927276611e-01 4.915967956185340881e-02 2.439183369278907776e-02 5.584717914462089539e-02 6.280250102281570435e-02 1.846895813941955566e-01 -8.291108161211013794e-02 6.177714839577674866e-02 -2.207021564245223999e-01 -3.465934693813323975e-01 -1.857456713914871216e-01 -3.457249104976654053e-01 1.108199432492256165e-01 -2.463445514440536499e-01 -8.945236355066299438e-02
2.111904025077819824e-01 3.921322897076606750e-02 -1.465152055025100708e-01 2.645614147186279297e-01 -1.928057968616485596e-01 1.792061179876327515e-01 6.251574307680130005e-02 -6.729529052972793579e-02 -8.332393132150173187e-03 5.390211939811706543e-02 8.018155395984649658e-02 4.468000307679176331e-02 2.218817025423049927e-01 -1.938427984714508057e-01 -6.170944124460220337e-02 -1.471405178308486938e-01 9.415058046579360962e-02 4.007035493850708008e-02 -1.198054552078247070e-01 2.605277895927429199e-01 -1.262937784194946289e-01 1.118380874395370483e-01 1.403260082006454468e-01 -5.970717594027519226e-02 4.275593757629394531e-01 -8.968364447355270386e-02 -2.385600656270980835e-01 -1.920851469039916992e-01 2.206083238124847412e-01 -3.000028431415557861e-01 -1.636293977499008179e-01 -2.578683793544769287e-01
2.275088876485824585e-01 -9.370784461498260498e-02 2.271632850170135498e-01 -1.497420519590377808e-01 3.221427323296666145e-03 -2.929176986217498779e-01 1.294454336166381836e-01 2.443924918770790100e-02 -2.657030522823333740e-01 7.597556710243225098e-02 -2.179115116596221924e-01 3.859402984380722046e-02 3.266070485115051270e-01 -5.107452347874641418e-02 3.314379602670669556e-02 -7.090038806200027466e-02 -1.231802776455879211e-01 -1.062156483530998230e-01 -1.236315146088600159e-01 -4.039998725056648254e-02 -1.546131819486618042e-02 3.407157957553863525e-01 1.721837818622589111e-01 1.205613911151885986e-01 1.707156300544738770e-01 -3.541641235351562500e-01 3.059865906834602356e-02 -1.587681323289871216e-01 2.270200476050376892e-02 -9.098515659570693970e-02 -2.629717588424682617e-01 -2.428342401981353760e-01
1.669276654720306396e-01 -2.730529904365539551e-01 -2.436117827892303467e-02 -2.170085906982421875e-02 6.578573491424322128e-03 2.336870729923248291e-01 9.158368408679962158e-02 -3.802995085716247559e-01 -5.121397227048873901e-02 -1.131115481257438660e-01 -1.442271471023559570e-01 -2.288495153188705444e-01 2.164301127195358276e-01 -3.109592497348785400e-01 1.058105099946260452e-02 -2.210281230509281158e-02 -4.029219225049018860e-02 -9.718167036771774292e-02 -6.502377986907958984e-02 6.363025400787591934e-03 -1.323899626731872559e-01 1.900114417076110840e-01 -3.346531465649604797e-02 9.742455184459686279e-02 1.543316841125488281e-01 -1.831784695386886597e-01 4.848632961511611938e-02 -3.057312369346618652e-01 2.059851586818695068e-01 -2.928123995661735535e-02 -4.200489819049835205e-01 -6.010819226503372192e-02
3.754793107509613037e-02 9.864868223667144775e-02 -3.072948455810546875e-01 -2.760351896286010742e-01 -1.221385821700096130e-01 1.737538278102874756e-01 2.067078500986099243e-01 -1.224206238985061646e-01 -6.679078191518783569e-02 -3.274988532066345215e-01 6.625340878963470459e-02 -1.535233706235885620e-01 1.525736600160598755e-01 -2.210776209831237793e-01 -8.861105889081954956e-02 -1.472422480583190918e-01 2.009359300136566162e-01 -2.195673584938049316e-01 2.026278376579284668e-01 1.058943718671798706e-01 -9.034191071987152100e-02 3.046251535415649414e-01 -1.825061999261379242e-02 -1.295705735683441162e-01 -7.667555660009384155e-02 8.134897053241729736e-02 -2.844371199607849121e-01 -1.538668870925903320e-01 -1.808771789073944092e-01 -6.222662329673767090e-02 -2.461968362331390381e-01 -2.887687087059020996e-02
1.453007608652114868e-01 -2.537406682968139648e-01 -4.883095622062683105e-02 8.675205521285533905e-03 -4.682020284235477448e-03 1.485538333654403687e-01 3.870657458901405334e-02 -4.272727072238922119e-01 -6.744788587093353271e-02 -1.310732364654541016e-01 4.274860769510269165e-02 -1.972172260284423828e-01 2.726266980171203613e-01 -2.301922291517257690e-01 -1.625382751226425171e-01 -4.800555482506752014e-02 2.264755219221115112e-02 -2.144256532192230225e-01 -5.640964210033416748e-02 1.316275894641876221e-01 -1.667120754718780518e-01 1.905087530612945557e-01 -1.667501330375671387e-01 1.562843769788742065e-01 2.252034246921539307e-01 -1.869387179613113403e-02 -6.646549701690673828e-02 -4.225985109806060791e-01 4.185197502374649048e-02 -2.436558157205581665e-02 -2.574293613433837891e-01 -3.742216527462005615e-02
2.157125473022460938e-01 -8.561351895332336426e-02 2.356478571891784668e-02 -1.785775832831859589e-02 -1.039413735270500183e-01 3.026509582996368408e-01 -1.306070685386657715e-01 -1.113079413771629333e-01 1.913771964609622955e-02 8.897913247346878052e-02 1.144427135586738586e-01 -2.938119322061538696e-02 2.515140473842620850e-01 -1.180453747510910034e-01 1.466738805174827576e-02 -1.809342354536056519e-01 -1.653629168868064880e-02 1.322825402021408081e-01 -4.687827825546264648e-02 3.874558508396148682e-01 -2.840219736099243164e-01 1.447878330945968628e-01 3.022229373455047607e-01 8.552398532629013062e-02 3.681428432464599609e-01 1.545666996389627457e-02 -8.681815862655639648e-02 -2.138372957706451416e-01 -1.422434486448764801e-02 -2.013507783412933350e-01 -1.547601222991943359e-01 -2.385814934968948364e-01
-1.999938488006591797e-01 5.418927595019340515e-02 1.109131425619125366e-01 -2.189264446496963501e-01 2.728507220745086670e-01 7.616937160491943359e-02 2.270110547542572021e-01 1.861541531980037689e-02 -2.294138818979263306e-01 2.649821043014526367e-01 -1.718899011611938477e-01 -3.505480661988258362e-02 4.097743034362792969e-01 -1.310092657804489136e-01 1.381409466266632080e-01 -6.627622246742248535e-02 -3.974338993430137634e-02 1.500264555215835571e-01 -6.313749402761459351e-02 1.943522989749908447e-01 -7.274848222732543945e-02 2.669869363307952881e-01 -2.435612864792346954e-02 4.716986790299415588e-02 -6.211330182850360870e-03 -1.212363094091415405e-01 -1.784395128488540649e-01 -1.714778542518615723e-01 -2.814415656030178070e-02 -3.005241751670837402e-01 -2.548854053020477295e-01 -1.588583588600158691e-01
3.030705749988555908e-01 1.889843344688415527e-01 9.116341173648834229e-02 -4.117035567760467529e-01 1.758970916271209717e-01 5.324780195951461792e-02 2.773389816284179688e-01 -8.144322782754898071e-02 -2.561348862946033478e-02 2.710495293140411377e-01 9.572584182024002075e-02 -8.453178405761718750e-02 2.684389948844909668e-01 -2.927330136299133301e-01 -1.170132830739021301e-01 6.642206758260726929e-02 1.204265803098678589e-01 2.643818408250808716e-02 2.452047541737556458e-02 4.639612510800361633e-02 -1.173962652683258057e-01 4.763348028063774109e-02 -1.576999723911285400e-01 9.772627055644989014e-02 1.931600086390972137e-02 -1.844784468412399292e-01 -1.958802044391632080e-01 -1.979257017374038696e-01 -3.688920289278030396e-02 -2.670971453189849854e-01 -2.358596473932266235e-01 -4.797919467091560364e-02
1.526554524898529053e-01 2.309111878275871277e-02 2.019299566745758057e-02 -1.009068936109542847e-01 -3.307126164436340332e-01 1.672331094741821289e-01 -5.630736425518989563e-02 -1.214884296059608459e-01 3.805794939398765564e-02 1.284697204828262329e-01 3.027136437594890594e-02 -4.048747941851615906e-02 4.328368306159973145e-01 -1.521806418895721436e-01 -2.360673807561397552e-02 -1.670833975076675415e-01 1.203189510852098465e-02 7.498200051486492157e-03 3.986110445111989975e-03 3.985089063644409180e-01 -1.142123937606811523e-01 3.740552812814712524e-02 2.468656599521636963e-01 1.007514744997024536e-01 3.409610986709594727e-01 4.581126570701599121e-02 -2.021369189023971558e-01 -1.068549752235412598e-01 8.472271263599395752e-02 -1.995756328105926514e-01 -1.050287246471270919e-04 -2.976810038089752197e-01
9.198363870382308960e-02 -9.584297239780426025e-02 4.034017771482467651e-02 1.191649585962295532e-01 7.155945152044296265e-02 2.943167388439178467e-01 1.839215010404586792e-01 2.443803250789642334e-01 -1.998440325260162354e-01 6.885384023189544678e-02 -1.281019300222396851e-02 -4.126392770558595657e-03 3.376212120056152344e-01 -3.280012309551239014e-01 -9.248504787683486938e-02 -2.702232599258422852e-01 1.396093610674142838e-02 1.176519095897674561e-01 2.020958960056304932e-01 2.096544802188873291e-01 -2.507248893380165100e-02 7.867446541786193848e-02 -2.713881134986877441e-01 -1.828370802104473114e-02 2.868239879608154297e-01 -3.480521440505981445e-01 2.235306054353713989e-02 -2.224027737975120544e-02 4.468620568513870239e-02 1.528228670358657837e-01 -1.479792892932891846e-01 -4.400207102298736572e-02
6.653489544987678528e-03 7.431942969560623169e-02 -1.961713284254074097e-01 -2.201972901821136475e-01 -1.799760907888412476e-01 9.976608306169509888e-02 2.251228690147399902e-01 -4.098847508430480957e-02 -2.253302037715911865e-01 -8.671979606151580811e-02 1.899045556783676147e-01 -8.319590240716934204e-02 3.608145117759704590e-01 -4.064798653125762939e-01 -1.200050190091133118e-01 3.738390281796455383e-02 6.011755391955375671e-02 2.130406498908996582e-01 -1.321439445018768311e-01 6.461418420076370239e-02 9.476235508918762207e-02 2.220923900604248047e-01 -2.214108593761920929e-02 2.677290141582489014e-02 2.173236757516860962e-01 -6.738688331097364426e-03 -3.821970149874687195e-02 2.079159170389175415e-01 -2.670559883117675781e-01 -3.100777268409729004e-01 -7.686019688844680786e-02 -6.912011653184890747e-02
1.277852356433868408e-01 2.355650812387466431e-01 -3.214838206768035889e-01 -2.852851450443267822e-01 -1.595587432384490967e-01 6.284189224243164062e-02 4.157401323318481445e-01 -8.234463632106781006e-02 -2.419332861900329590e-01 -1.640713810920715332e-01 1.602724492549896240e-01 1.132826413959264755e-02 3.144555389881134033e-01 -2.705539762973785400e-01 -1.988556981086730957e-02 -8.787452243268489838e-03 7.654538005590438843e-02 1.558979302644729614e-01 -5.065282806754112244e-02 -3.846754506230354309e-02 1.660347282886505127e-01 1.869409158825874329e-02 2.734267152845859528e-02 1.002835184335708618e-01 1.837844848632812500e-01 -3.010264225304126740e-02 -1.583196222782135010e-02 -1.905336529016494751e-01 -1.818308681249618530e-01 -2.072133570909500122e-01 -1.627844572067260742e-01 -6.265291571617126465e-02
2.716577053070068359e-01 2.067627571523189545e-02 -1.575492024421691895e-01 -5.424393340945243835e-02 -1.236022040247917175e-01 1.708929240703582764e-01 -8.309359103441238403e-02 5.006295070052146912e-02 1.849730163812637329e-01 3.003972172737121582e-01 6.352967116981744766e-03 -1.568185091018676758e-01 3.496359288692474365e-01 -1.981455683708190918e-01 9.816161543130874634e-02 -2.362086623907089233e-02 2.315775305032730103e-01 7.796499133110046387e-02 -7.606479525566101074e-02 1.819717437028884888e-01 -1.529563814401626587e-01 1.550606638193130493e-01 4.540164023637771606e-02 1.350471228361129761e-01 4.853805601596832275e-01 -1.254471093416213989e-01 -9.536160528659820557e-02 -2.036893218755722046e-01 9.432411938905715942e-02 -9.429108351469039917e-02 1.892837323248386383e-02 -1.921606063842773438e-01
3.125125467777252197e-01 -9.426517412066459656e-03 -8.253418654203414917e-02 -1.183175072073936462e-01 -1.600569635629653931e-01 -1.668998748064041138e-01 1.077261641621589661e-01 -2.463441193103790283e-01 -3.204206228256225586e-01 3.837598860263824463e-02 1.553936004638671875e-01 -1.090759336948394775e-01 3.589166793972253799e-03 -2.182696908712387085e-01 -8.338396251201629639e-02 -6.304232776165008545e-02 -9.278898686170578003e-02 1.217932850122451782e-01 3.614146262407302856e-02 2.176363170146942139e-01 -1.202775016427040100e-01 2.071729153394699097e-01 1.160172298550605774e-01 4.022606015205383301e-01 1.612877696752548218e-01 -3.697972297668457031e-01 -1.401043832302093506e-01 -1.291790902614593506e-01 -2.251455932855606079e-01 -2.741098403930664062e-02 -6.830380298197269440e-03 -3.947870805859565735e-02
3.683402538299560547e-01 1.108157634735107422e-01 -1.824222505092620850e-02 2.325089834630489349e-02 -1.824427694082260132e-01 -8.597793057560920715e-03 1.736899763345718384e-01 -5.744345113635063171e-02 -9.729667566716670990e-03 1.821116954088211060e-01 -3.075266182422637939e-01 -1.956375688314437866e-01 1.948805153369903564e-01 5.327644944190979004e-02 5.955324694514274597e-02 -8.612081408500671387e-02 -1.539248526096343994e-01 2.668335139751434326e-01 -8.875659666955471039e-03 9.719367325305938721e-02 -1.414754390716552734e-01 1.903200745582580566e-01 1.736410893499851227e-02 -2.362816035747528076e-01 2.386370450258255005e-01 -8.678125590085983276e-02 -3.402282893657684326e-01 -1.887236237525939941e-01 -1.060295850038528442e-01 -2.055877149105072021e-01 2.041571401059627533e-02 -2.826601862907409668e-01
2.040229588747024536e-01 -2.563606500625610352e-01 1.164415851235389709e-01 -3.393699228763580322e-01 -1.520947515964508057e-01 -9.641469456255435944e-03 5.399903282523155212e-02 2.905753813683986664e-02 -3.180027604103088379e-01 3.953357785940170288e-02 6.259161233901977539e-02 -2.502508461475372314e-01 1.991591602563858032e-01 -1.530246287584304810e-01 -2.774312198162078857e-01 -1.558176130056381226e-01 -5.221553519368171692e-02 -1.508804708719253540e-01 -1.455118954181671143e-01 9.218705445528030396e-02 -1.445000618696212769e-01 2.649627327919006348e-01 1.069185361266136169e-01 9.537237137556076050e-02 2.590534090995788574e-01 -1.300408691167831421e-01 -2.282843180000782013e-02 3.413917124271392822e-02 -3.837425634264945984e-02 -2.307097464799880981e-01 -2.929462492465972900e-01 -1.018715575337409973e-01
4.345814585685729980e-01 1.176748611032962799e-02 -1.586419343948364258e-01 4.160163924098014832e-02 -2.744824886322021484e-01 1.399025619029998779e-01 -6.004101410508155823e-02 7.651192601770162582e-03 4.593503475189208984e-02 2.484048157930374146e-02 4.957580938935279846e-02 -4.260023590177297592e-03 2.342462539672851562e-01 -3.501865267753601074e-01 1.060438081622123718e-01 2.272704802453517914e-02 7.358049601316452026e-02 -1.419504731893539429e-01 -7.331328839063644409e-02 2.544980645179748535e-01 1.492738574743270874e-01 1.276703178882598877e-01 5.838721618056297302e-02 4.516500979661941528e-02 4.244905710220336914e-01 -2.270606160163879395e-01 -1.765769347548484802e-02 -4.369153827428817749e-02 2.603681385517120361e-01 8.044627308845520020e-02 -9.800858795642852783e-03 -2.073424160480499268e-01
-1.992858946323394775e-01 1.896454840898513794e-01 1.055878922343254089e-01 3.843129053711891174e-02 2.315458059310913086e-01 3.622498363256454468e-03 1.622746288776397705e-01 -7.984212785959243774e-02 -2.153879106044769287e-01 1.526280343532562256e-01 -2.196295708417892456e-01 -3.660037741065025330e-02 3.802425563335418701e-01 -3.135814666748046875e-01 3.682954981923103333e-02 -1.796108931303024292e-01 5.106051638722419739e-02 -2.169343829154968262e-02 -1.661689579486846924e-01 6.243975088000297546e-02 -6.952574849128723145e-02 3.675830960273742676e-01 -2.579091489315032959e-01 2.684325166046619415e-02 9.838280826807022095e-02 -1.053088456392288208e-01 2.113990299403667450e-02 1.034420281648635864e-01 -4.455929156392812729e-03 -2.277417033910751343e-01 -3.060348927974700928e-01 -1.016067191958427429e-01
1.570269316434860229e-01 2.941453270614147186e-02 1.535128206014633179e-01 -4.313737899065017700e-02 -1.065844297409057617e-01 -7.185810827650129795e-04 3.865287005901336670e-01 2.255843393504619598e-02 -1.127896457910537720e-01 1.387888789176940918e-01 -3.767397999763488770e-02 -1.824631094932556152e-01 1.782603114843368530e-01 -4.237366318702697754e-01 -2.681531310081481934e-01 1.135866716504096985e-02 7.902890443801879883e-02 -8.789202570915222168e-02 1.209235284477472305e-02 -1.149151995778083801e-01 -6.570998579263687134e-02 3.349037170410156250e-01 -2.362497001886367798e-01 7.252960652112960815e-02 7.524898648262023926e-02 -1.183522716164588928e-01 -1.294852346181869507e-01 -2.795332372188568115e-01 -9.684091061353683472e-02 -2.180839926004409790e-01 -2.473607659339904785e-01 1.181091833859682083e-02
1.805239021778106689e-01 -7.941732555627822876e-02 -4.524484276771545410e-02 -2.730828225612640381e-01 -1.887205392122268677e-01 -3.512076288461685181e-02 9.018842130899429321e-02 -1.575171761214733124e-02 -2.520557045936584473e-01 -1.295105218887329102e-01 -9.467211365699768066e-02 4.963096696883440018e-03 2.950105369091033936e-01 -2.677386701107025146e-01 8.533912897109985352e-02 -5.276243761181831360e-02 -2.585413455963134766e-01 5.458327755331993103e-02 -9.192203730344772339e-02 -1.867413669824600220e-01 1.841186136007308960e-01 1.635713875293731689e-01 -4.538175463676452637e-02 -9.248175658285617828e-03 2.449855804443359375e-01 9.898603707551956177e-02 -2.207362651824951172e-01 2.737449109554290771e-02 -2.347902953624725342e-01 3.262074589729309082e-01 -1.599065363407135010e-01 -3.143790960311889648e-01
1.958368271589279175e-01 -3.035533428192138672e-02 -1.331761628389358521e-01 -4.749072715640068054e-02 -3.004489839076995850e-01 1.098608598113059998e-01 -9.258945286273956299e-02 -9.255616366863250732e-02 -6.346256285905838013e-02 2.212067097425460815e-01 1.531090140342712402e-01 2.873226627707481384e-02 1.741677075624465942e-01 -2.410945445299148560e-01 -5.168532952666282654e-02 -1.763785183429718018e-01 8.582309819757938385e-03 -8.266881853342056274e-02 -9.835001081228256226e-02 3.449328839778900146e-01 -5.147922039031982422e-02 1.671893745660781860e-01 1.723622977733612061e-01 1.330451518297195435e-01 4.937400519847869873e-01 2.866015024483203888e-02 -8.504356443881988525e-02 -3.246621415019035339e-02 4.134072363376617432e-02 -1.012167930603027344e-01 -7.685904949903488159e-02 -3.707660734653472900e-01
1.307616680860519409e-01 2.284976541996002197e-01 -2.162652313709259033e-01 -1.160759031772613525e-01 -8.595730364322662354e-02 3.279452398419380188e-02 2.059112191200256348e-01 -2.156950347125530243e-02 -1.695968806743621826e-01 -1.047534719109535217e-01 1.324602402746677399e-02 -1.903003603219985962e-01 3.069892227649688721e-01 -3.540149331092834473e-01 1.151178553700447083e-01 8.999413996934890747e-02 1.113219112157821655e-01 2.421691268682479858e-01 6.094514951109886169e-02 -2.764176763594150543e-02 2.353643625974655151e-01 1.478352397680282593e-01 2.067724019289016724e-01 9.713813662528991699e-02 1.679243594408035278e-01 -4.531801491975784302e-02 -5.531159415841102600e-02 -4.518235847353935242e-02 -2.701638340950012207e-01 -3.513929843902587891e-01 -4.560594260692596436e-02 -2.514225244522094727e-01
4.140734374523162842e-01 1.441941708326339722e-01 -1.981893628835678101e-01 -2.625710070133209229e-01 -3.317994996905326843e-02 -4.937888681888580322e-02 2.092764377593994141e-01 -3.089362084865570068e-01 -1.316883116960525513e-01 -1.438680589199066162e-01 3.488436713814735413e-02 5.492414161562919617e-02 -4.083929955959320068e-02 -2.276460826396942139e-01 -1.397541314363479614e-01 -8.716874569654464722e-02 1.966524720191955566e-01 -1.926115453243255615e-01 -5.219659581780433655e-02 6.423059105873107910e-02 -4.678127169609069824e-02 3.569756746292114258e-01 -1.401694566011428833e-01 2.823539823293685913e-02 2.825331874191761017e-02 -1.515035182237625122e-01 2.199100255966186523e-01 -2.132613509893417358e-01 -2.370772361755371094e-01 -1.882830820977687836e-02 -4.357612133026123047e-02 -1.584932953119277954e-01
1.492582540959119797e-02 1.834804415702819824e-01 -1.826731711626052856e-01 -1.783641129732131958e-01 -1.748166829347610474e-01 1.424254924058914185e-01 3.797460794448852539e-01 -9.525058418512344360e-02 -1.429402232170104980e-01 -2.141179740428924561e-01 1.092650443315505981e-01 -7.622155547142028809e-02 4.646982252597808838e-01 -3.057805299758911133e-01 -1.159158628433942795e-02 6.153498310595750809e-03 -6.856484711170196533e-02 1.721841394901275635e-01 -1.764902099967002869e-02 -7.578811794519424438e-02 2.783606052398681641e-01 9.638050198554992676e-02 -4.474171623587608337e-02 4.487888514995574951e-02 1.413569599390029907e-01 -1.726014465093612671e-01 2.411436103284358978e-02 -1.803311333060264587e-02 -1.686552017927169800e-01 -2.151375859975814819e-01 -2.070542424917221069e-01 -6.069735437631607056e-02
2.127454578876495361e-01 6.146467477083206177e-02 7.646036148071289062e-02 -2.031618952751159668e-01 3.478726446628570557e-01 3.558505699038505554e-02 1.673690080642700195e-01 9.650614112615585327e-03 1.979217082262039185e-01 -2.045446075499057770e-03 -3.093199431896209717e-01 -1.667100638151168823e-01 2.005784511566162109e-01 -2.071771472692489624e-01 1.005631219595670700e-02 -2.981718182563781738e-01 1.626470535993576050e-01 2.305760830640792847e-01 -2.523939609527587891e-01 -8.170881122350692749e-02 1.471091061830520630e-02 1.514893919229507446e-01 -6.780563853681087494e-03 2.185896933078765869e-01 3.376195430755615234e-01 -1.826065033674240112e-01 -9.907620027661323547e-03 -1.934423893690109253e-01 7.323888689279556274e-02 -2.958535775542259216e-02 -7.998962700366973877e-02 -1.281899120658636093e-02
2.267884463071823120e-01 -4.585748910903930664e-02 -7.868814468383789062e-02 2.697088569402694702e-02 -2.626729607582092285e-01 1.433017253875732422e-01 -3.403877839446067810e-03 1.815938204526901245e-02 -7.182605564594268799e-02 2.297857999801635742e-01 5.223887786269187927e-02 -1.507090330123901367e-01 3.169514536857604980e-01 -7.890260219573974609e-02 4.896323010325431824e-02 -1.914313435554504395e-01 -7.757300138473510742e-02 4.830637946724891663e-02 -2.038770616054534912e-01 3.044240772724151611e-01 -9.719280153512954712e-02 2.710040509700775146e-01 1.069326624274253845e-01 1.192770153284072876e-01 4.150022268295288086e-01 6.198242306709289551e-02 -1.547659486532211304e-01 -1.197334602475166321e-01 6.828529387712478638e-02 -2.158409059047698975e-01 -4.816651344299316406e-02 -3.185461759567260742e-01
1.065989136695861816e-01 -5.211431160569190979e-02 -6.363952159881591797e-02 -1.868840754032135010e-01 -2.860231697559356689e-01 -9.730990976095199585e-02 4.142973124980926514e-01 6.167632713913917542e-02 -1.412307918071746826e-01 1.465044468641281128e-01 -1.559069901704788208e-01 -1.727102994918823242e-01 2.282448559999465942e-01 -2.670999765396118164e-01 9.722641855478286743e-02 -6.494574248790740967e-02 4.156912490725517273e-02 -1.054560914635658264e-01 3.238585218787193298e-02 4.389926418662071228e-02 1.923546493053436279e-01 9.512387216091156006e-03 -1.718157678842544556e-01 1.884946227073669434e-01 1.597892791032791138e-01 7.214779406785964966e-02 -2.636266350746154785e-01 -3.035965859889984131e-01 -2.571601867675781250e-01 -1.570585668087005615e-01 -2.132937312126159668e-01 2.997297793626785278e-02
1.902463436126708984e-01 -5.960988253355026245e-02 1.903300434350967407e-01 -2.514804303646087646e-01 -6.950566917657852173e-02 -1.269102841615676880e-01 3.078845143318176270e-02 -2.637613117694854736e-01 -3.833020925521850586e-01 -1.027851253747940063e-01 5.772756412625312805e-02 -8.820936083793640137e-02 1.491930037736892700e-01 -9.094261378049850464e-02 -2.240179032087326050e-01 8.186919614672660828e-03 1.537697911262512207e-01 -1.118940040469169617e-01 -6.908687762916088104e-03 -2.048433199524879456e-02 -1.944268494844436646e-01 3.293070197105407715e-01 1.009992957115173340e-01 5.198824778199195862e-02 2.560114264488220215e-01 -3.000082373619079590e-01 1.047775223851203918e-01 -1.607726812362670898e-01 -3.575721755623817444e-03 -1.216918453574180603e-01 -3.306836187839508057e-01 -8.731192350387573242e-02
-5.048866197466850281e-02 -1.743859350681304932e-01 1.403122693300247192e-01 -2.744687721133232117e-03 1.183875948190689087e-01 4.844145849347114563e-02 3.690410256385803223e-01 -1.811938285827636719e-01 -4.061799049377441406e-01 3.409860655665397644e-02 1.227280707098543644e-03 -1.858398765325546265e-01 4.233150780200958252e-01 -3.326894342899322510e-01 1.274256110191345215e-01 -1.066811010241508484e-01 1.330448091030120850e-01 -5.504262167960405350e-03 -2.234745323657989502e-01 1.088438630104064941e-01 -1.555002927780151367e-01 -2.360797300934791565e-02 4.190650209784507751e-02 -2.895693061873316765e-03 1.960007995367050171e-01 -1.158026754856109619e-01 -5.835225805640220642e-02 2.281420119106769562e-02 2.318734228610992432e-01 -1.588183343410491943e-01 -9.023098275065422058e-03 -5.421011149883270264e-02
2.657909989356994629e-01 -4.837604984641075134e-02 1.337892562150955200e-02 9.850872308015823364e-02 -1.185590177774429321e-01 8.621556311845779419e-02 -1.555107999593019485e-02 6.043438613414764404e-02 -8.542599529027938843e-02 9.906303882598876953e-02 1.184173449873924255e-01 -7.170938700437545776e-02 4.077407121658325195e-01 -2.062183171510696411e-01 2.461720705032348633e-01 9.017752110958099365e-02 7.009434700012207031e-02 1.685338839888572693e-02 -3.123419284820556641e-01 9.994944930076599121e-02 -2.077884413301944733e-02 2.434076219797134399e-01 1.103844642639160156e-01 1.472520977258682251e-01 5.209372639656066895e-01 -9.573635458946228027e-02 -3.639720007777214050e-02 -2.696652524173259735e-02 8.543977141380310059e-02 -1.121808066964149475e-01 -1.079193502664566040e-01 -2.398867011070251465e-01
4.540533125400543213e-01 -1.215168386697769165e-01 1.439548730850219727e-01 4.397956281900405884e-02 -7.088592648506164551e-02 5.943295359611511230e-02 2.476799488067626953e-01 -5.554456263780593872e-02 -6.085835024714469910e-02 -1.009372770786285400e-01 1.642295569181442261e-01 1.081035062670707703e-01 -3.403999656438827515e-02 -2.360081225633621216e-01 -4.567666724324226379e-02 -1.860075592994689941e-01 -1.098236441612243652e-02 -3.614570200443267822e-02 2.306195050477981567e-01 2.286625653505325317e-01 2.305738031864166260e-01 1.222993358969688416e-01 -2.362100481986999512e-01 6.357010453939437866e-02 1.391890197992324829e-01 2.959462068974971771e-02 -3.371977806091308594e-01 -1.313087493181228638e-01 -1.122456416487693787e-01 -1.307489126920700073e-01 -1.889387518167495728e-01 -2.930667102336883545e-01
4.556654691696166992e-01 1.039352547377347946e-02 -1.128948181867599487e-01 1.718210242688655853e-02 -2.709383964538574219e-01 3.837152197957038879e-02 1.231968775391578674e-01 -2.704335749149322510e-01 2.189342528581619263e-01 7.444909214973449707e-02 -1.965222656726837158e-01 -2.589761912822723389e-01 2.198896706104278564e-01 -2.186162173748016357e-01 -5.851778015494346619e-02 -1.846515685319900513e-01 -2.326195687055587769e-02 4.296743310987949371e-03 -4.455038160085678101e-02 8.138759061694145203e-03 -3.657215833663940430e-01 8.211150020360946655e-02 2.530363574624061584e-02 -5.289261788129806519e-02 2.147984355688095093e-01 -2.036819905042648315e-01 -2.844336815178394318e-02 1.236181557178497314e-01 8.433599025011062622e-02 -1.996211707592010498e-01 -8.665482699871063232e-02 -1.359066218137741089e-01
1.122343763709068298e-01 1.332239061594009399e-01 -1.001688539981842041e-01 -2.390597760677337646e-01 -2.391984760761260986e-01 4.179993867874145508e-01 1.937986314296722412e-01 -1.776379346847534180e-02 -2.379766553640365601e-01 -7.071653753519058228e-02 -2.461815066635608673e-02 -8.158255368471145630e-02 2.810245454311370850e-01 3.775770962238311768e-02 8.940204232931137085e-02 -6.708593666553497314e-02 5.476992204785346985e-02 1.964938640594482422e-01 -1.035796105861663818e-01 -9.362336248159408569e-02 -8.594655245542526245e-02 -1.615249365568161011e-01 -5.935809388756752014e-02 2.140320241451263428e-01 2.590312361717224121e-01 -1.308155357837677002e-01 5.244123190641403198e-02 -3.091094791889190674e-01 -2.098235785961151123e-01 -1.961650699377059937e-01 -2.488052695989608765e-01 6.023589521646499634e-03
9.881521016359329224e-02 1.960322707891464233e-01 -2.405131049454212189e-02 -3.286868929862976074e-01 -2.189706414937973022e-01 -1.635309457778930664e-01 1.300630867481231689e-01 -1.275845468044281006e-01 -2.044928967952728271e-01 -3.371313214302062988e-02 -1.937437802553176880e-01 1.578402332961559296e-02 1.087103337049484253e-01 -4.941299259662628174e-01 3.018054068088531494e-01 4.051524773240089417e-02 -5.354082211852073669e-03 -1.271554501727223396e-03 1.670765578746795654e-01 -9.432274103164672852e-02 -1.677635759115219116e-01 9.056264907121658325e-02 -4.412169381976127625e-02 -7.072258740663528442e-02 2.220065295696258545e-01 -2.165466547012329102e-01 -1.948964595794677734e-01 3.221947327256202698e-02 -1.698105782270431519e-01 -1.541830450296401978e-01 -1.935781091451644897e-01 -2.097007259726524353e-02
1.726971566677093506e-01 4.482352361083030701e-02 -1.078010722994804382e-01 -2.757407724857330322e-02 -2.246297448873519897e-01 1.271132975816726685e-01 -1.456045508384704590e-01 -1.496870815753936768e-01 -3.343227878212928772e-02 2.090662121772766113e-01 1.497852653264999390e-01 -8.669704198837280273e-02 2.664795517921447754e-01 -1.339441388845443726e-01 -9.765082597732543945e-02 -1.487011015415191650e-01 -5.095167085528373718e-02 1.226779893040657043e-01 -5.609877035021781921e-02 3.009592592716217041e-01 -2.159218490123748779e-01 2.882110774517059326e-01 1.833533495664596558e-01 -1.274720728397369385e-01 3.937068581581115723e-01 -2.466091886162757874e-02 -1.253373473882675171e-01 -4.488527029752731323e-02 3.998610004782676697e-02 -2.163397222757339478e-01 -1.901453584432601929e-01 -3.183770477771759033e-01
1.141818463802337646e-01 -3.255850970745086670e-01 -2.974930219352245331e-02 -5.047686770558357239e-02 1.160631701350212097e-01 2.163480818271636963e-01 2.920245528221130371e-01 -3.881425261497497559e-01 -1.409194767475128174e-01 -8.203113079071044922e-02 -9.121789783239364624e-02 -2.518896460533142090e-01 3.068276643753051758e-01 -2.166325896978378296e-01 4.376876354217529297e-02 2.220951393246650696e-02 -4.247124120593070984e-02 -1.357342302799224854e-01 -7.065735757350921631e-02 1.198448687791824341e-01 -1.315537989139556885e-01 3.139270246028900146e-01 -1.461897492408752441e-01 2.154051363468170166e-01 1.390199810266494751e-01 -9.234988689422607422e-02 -6.586652249097824097e-02 -1.555883437395095825e-01 -8.722051046788692474e-03 -2.176164276897907257e-02 -1.624751687049865723e-01 -1.814287006855010986e-01
8.365802466869354248e-03 1.228337734937667847e-01 -1.536171734333038330e-01 -3.042715191841125488e-01 -5.930416658520698547e-02 -6.757300347089767456e-02 3.760470151901245117e-01 -1.225609183311462402e-01 -2.815926671028137207e-01 1.340046408586204052e-03 -2.084320485591888428e-01 1.970086693763732910e-01 2.727156281471252441e-01 -1.900303512811660767e-01 -9.743492305278778076e-02 1.642525345087051392e-01 -7.375478744506835938e-02 1.439449340105056763e-01 -9.348433464765548706e-02 1.737093925476074219e-01 4.194486513733863831e-02 1.141163334250450134e-01 1.964634051546454430e-03 -1.391302943229675293e-01 4.224250614643096924e-01 2.210642583668231964e-02 -2.784657664597034454e-02 -1.845421195030212402e-01 -1.844688951969146729e-01 -1.271274387836456299e-01 -3.182397782802581787e-02 -1.773514598608016968e-01
8.210501819849014282e-02 1.400338709354400635e-01 1.488762944936752319e-01 -3.699620068073272705e-01 -4.156095907092094421e-02 3.236452117562294006e-02 2.761656939983367920e-01 9.317778795957565308e-02 -1.239134222269058228e-01 -2.773909084498882294e-02 -2.794637978076934814e-01 -5.373212695121765137e-02 2.764854431152343750e-01 1.646792516112327576e-02 3.212803602218627930e-02 -1.035780459642410278e-01 -6.738527677953243256e-03 -2.749357745051383972e-02 -9.083472937345504761e-02 1.645958274602890015e-01 1.999410539865493774e-01 4.254852533340454102e-01 -3.039698600769042969e-01 1.331356167793273926e-01 1.278836429119110107e-01 1.462197154760360718e-01 -6.714316457509994507e-02 -5.182354897260665894e-02 -1.059435606002807617e-01 1.920632123947143555e-01 -2.552540600299835205e-01 -1.257996410131454468e-01
2.467371225357055664e-01 8.252345770597457886e-02 -1.965036690235137939e-01 -5.829364806413650513e-02 -1.805738359689712524e-01 1.993319541215896606e-01 -7.885342091321945190e-02 -1.389865726232528687e-01 -5.253488942980766296e-02 1.175297796726226807e-01 9.982810169458389282e-02 -2.839052863419055939e-02 3.474997282028198242e-01 -1.862680017948150635e-01 -8.512061834335327148e-02 -1.990159898996353149e-01 6.887695193290710449e-02 8.451141417026519775e-02 -4.766572266817092896e-02 3.828455805778503418e-01 -2.053520977497100830e-01 9.191791713237762451e-02 2.519086003303527832e-01 1.198829859495162964e-01 2.836872935295104980e-01 8.613612502813339233e-02 -1.234660148620605469e-01 1.010340917855501175e-02 4.853479564189910889e-02 -8.989006280899047852e-02 -9.397637099027633667e-02 -3.886973559856414795e-01
1.552134305238723755e-01 1.082247868180274963e-01 -1.315563768148422241e-01 4.004503041505813599e-02 1.318108439445495605e-01 -7.811079919338226318e-02 1.665881127119064331e-01 1.385755240917205811e-01 -1.650197952985763550e-01 2.255309373140335083e-01 7.073547691106796265e-02 -1.793285012245178223e-01 5.018312335014343262e-01 -1.821138262748718262e-01 2.684585154056549072e-01 -1.201767101883888245e-01 2.073509395122528076e-01 -2.337360829114913940e-01 7.254495471715927124e-02 -3.706265613436698914e-02 -1.718029975891113281e-01 2.167824506759643555e-01 -1.523249745368957520e-01 8.523535728454589844e-02 2.652539908885955811e-01 -8.380178362131118774e-03 5.842830240726470947e-02 -2.650944329798221588e-02 5.402771010994911194e-02 -1.989395767450332642e-01 -1.256981343030929565e-01 -2.097626775503158569e-01
2.733956277370452881e-01 -9.093301743268966675e-02 -1.437773406505584717e-01 1.271512806415557861e-01 -1.967994123697280884e-01 2.539565861225128174e-01 -2.153347581624984741e-01 -3.798783570528030396e-02 4.098441079258918762e-02 -6.212489679455757141e-02 -1.065949872136116028e-01 -1.125611457973718643e-02 1.239799335598945618e-01 -3.780550062656402588e-01 -2.769895829260349274e-03 -2.824424207210540771e-01 -8.104939758777618408e-02 -9.102167934179306030e-02 -2.014499008655548096e-01 1.480143815279006958e-01 -1.870846189558506012e-02 2.936304211616516113e-01 3.095740079879760742e-01 -1.079896390438079834e-01 2.283664196729660034e-01 1.870546638965606689e-01 8.527739904820919037e-03 -2.457762062549591064e-01 -6.455587595701217651e-02 -1.402684748172760010e-01 -1.279441118240356445e-01 -1.214974075555801392e-01
1.093761026859283447e-01 7.857772707939147949e-02 -3.808027505874633789e-01 -1.339167058467864990e-01 -4.343831166625022888e-02 1.047130450606346130e-01 3.092786967754364014e-01 5.363051593303680420e-02 -2.117470502853393555e-01 -1.025191545486450195e-01 -1.071467399597167969e-01 1.692305207252502441e-01 2.009082734584808350e-01 -3.597488701343536377e-01 -2.059134542942047119e-01 -6.185513734817504883e-02 -2.274684756994247437e-01 4.568976536393165588e-02 -3.655330836772918701e-02 -5.519749224185943604e-02 1.447999924421310425e-01 1.157812029123306274e-02 7.585058920085430145e-04 -1.177394315600395203e-01 3.368907570838928223e-01 -3.422947227954864502e-02 1.090618073940277100e-01 -2.237526029348373413e-01 -2.784089744091033936e-01 -3.050453402101993561e-02 -3.481248021125793457e-02 -2.158781737089157104e-01
6.729429215192794800e-02 -1.537191569805145264e-01 3.356526494026184082e-01 -1.197603195905685425e-01 2.874992787837982178e-02 1.185723114758729935e-03 2.388025671243667603e-01 1.079185958951711655e-02 -2.231929153203964233e-01 1.521864533424377441e-02 1.247745528817176819e-01 5.038454383611679077e-02 9.859135001897811890e-02 -6.737437099218368530e-02 -8.050291240215301514e-02 -3.816532492637634277e-01 6.933641433715820312e-02 -5.893538519740104675e-02 5.214112997055053711e-02 1.088648736476898193e-01 -2.424902766942977905e-01 4.525303542613983154e-01 -8.334857970476150513e-02 -6.889874488115310669e-02 4.131689369678497314e-01 -7.423622161149978638e-02 3.265525773167610168e-02 1.816989108920097351e-02 2.615050971508026123e-02 -1.589900851249694824e-01 -1.979737430810928345e-01 -1.068197488784790039e-01
-6.701479852199554443e-02 -7.349339127540588379e-02 -9.548565745353698730e-02 -3.995818793773651123e-01 1.061970070004463196e-01 -4.285262525081634521e-02 1.544375717639923096e-01 -1.395970433950424194e-01 -3.263998627662658691e-01 1.701762527227401733e-01 1.931270025670528412e-02 1.326263546943664551e-01 2.195243686437606812e-01 -2.846717834472656250e-01 -1.164671685546636581e-02 -2.319343090057373047e-01 6.753003597259521484e-02 1.904578059911727905e-01 -1.352390199899673462e-01 -1.614983379840850830e-01 -1.963973790407180786e-01 4.830082505941390991e-02 -6.900369189679622650e-04 3.197600543498992920e-01 8.206221461296081543e-02 -5.367659963667392731e-03 -9.531315416097640991e-02 -1.335289329290390015e-01 -1.812310703098773956e-02 -2.454408109188079834e-01 2.948989858850836754e-03 -3.250242769718170166e-01
1.850860565900802612e-01 1.935463845729827881e-01 -4.155111312866210938e-02 -1.243219077587127686e-01 -1.131593137979507446e-01 3.168088793754577637e-01 6.124430149793624878e-02 -8.124648779630661011e-02 -2.442929148674011230e-01 1.396962851285934448e-01 2.323317974805831909e-01 1.786203980445861816e-01 2.257674783468246460e-01 -3.237532675266265869e-01 2.889564335346221924e-01 -3.035346567630767822e-01 -4.788327030837535858e-03 2.190696150064468384e-01 3.195912539958953857e-01 1.050486564636230469e-01 -1.859698891639709473e-01 1.572280749678611755e-02 -1.367933601140975952e-01 1.080647408962249756e-01 -6.084800697863101959e-03 -1.177498176693916321e-01 6.257726997137069702e-02 1.150009967386722565e-02 -1.255733966827392578e-01 -2.747824974358081818e-02 3.208690136671066284e-02 -1.707866936922073364e-01
8.895682543516159058e-02 2.054307162761688232e-01 1.672268062829971313e-01 -9.409026242792606354e-03 -6.391856074333190918e-02 4.552106931805610657e-02 3.010411858558654785e-01 2.182095870375633240e-02 -8.010385185480117798e-02 -2.706470787525177002e-01 -1.360326260328292847e-01 -4.432277008891105652e-02 3.014192283153533936e-01 9.303440898656845093e-02 -7.058399170637130737e-02 -3.488301038742065430e-01 2.260019481182098389e-01 2.264990359544754028e-01 1.635879464447498322e-02 6.211368832737207413e-03 1.418965216726064682e-02 -4.969448596239089966e-02 1.050681099295616150e-01 1.102217584848403931e-01 1.442530304193496704e-01 -2.210898399353027344e-01 4.854685440659523010e-02 -2.134697139263153076e-01 -3.025546371936798096e-01 -4.605770856142044067e-02 -3.302648365497589111e-01 -2.221876233816146851e-01
2.453501075506210327e-01 1.775250583887100220e-01 6.003110110759735107e-02 -2.063800692558288574e-01 -1.864196807146072388e-01 -2.750029228627681732e-02 3.327996432781219482e-01 -2.636695653200149536e-02 -6.645200401544570923e-02 2.249215357005596161e-02 2.912381477653980255e-02 -8.884586393833160400e-02 1.442729681730270386e-01 -8.121823519468307495e-02 2.548909187316894531e-01 -1.794236898422241211e-01 1.189448311924934387e-01 -1.103870272636413574e-01 1.720564998686313629e-02 -1.376427430659532547e-02 -1.432576328516006470e-01 9.556827694177627563e-02 8.189027011394500732e-02 -1.807208657264709473e-01 2.969397306442260742e-01 -1.854162216186523438e-01 2.199904322624206543e-01 -2.091026157140731812e-01 -4.393991827964782715e-01 9.361524134874343872e-02 -9.597209841012954712e-02 -2.352372258901596069e-01
2.587682306766510010e-01 1.260343641042709351e-01 -1.670143604278564453e-01 -2.390162199735641479e-01 -3.051781654357910156e-01 1.219041123986244202e-01 4.256777763366699219e-01 -9.883875958621501923e-03 -9.380057454109191895e-02 -4.032946377992630005e-02 -2.711746394634246826e-01 -1.105911880731582642e-01 2.024581879377365112e-01 -4.117698669433593750e-01 -9.912736713886260986e-03 -1.501895785331726074e-01 5.900992825627326965e-02 -5.814548954367637634e-02 1.631516516208648682e-01 -1.367853581905364990e-01 1.070241853594779968e-01 -4.065364599227905273e-02 -4.891953989863395691e-02 1.100833043456077576e-01 -1.414048578590154648e-02 1.220357045531272888e-02 -1.973209828138351440e-01 -1.128304749727249146e-01 -5.145674571394920349e-02 -2.688654363155364990e-01 -6.294652819633483887e-02 5.219585821032524109e-02
3.985238969326019287e-01 2.342683635652065277e-02 -6.619469076395034790e-02 -2.805839776992797852e-01 -8.684159070253372192e-02 4.558582231402397156e-02 2.342530786991119385e-01 4.191000014543533325e-02 -1.560725569725036621e-01 -1.166420206427574158e-01 -1.174996122717857361e-01 -2.757730185985565186e-01 -9.693323820829391479e-02 -1.845177635550498962e-02 7.938757538795471191e-03 -1.212557703256607056e-01 -1.180505659431219101e-02 -2.587282471358776093e-02 1.531250625848770142e-01 1.375718265771865845e-01 -3.292698785662651062e-02 2.578918933868408203e-01 6.225621327757835388e-02 1.074284389615058899e-01 3.295891284942626953e-01 -1.469369232654571533e-01 1.262409389019012451e-01 -2.065000236034393311e-01 -3.271185159683227539e-01 1.486556231975555420e-01 -1.515474468469619751e-01 -2.681148648262023926e-01
2.124310880899429321e-01 -3.833746537566184998e-02 -1.925271302461624146e-01 -3.207692503929138184e-02 -2.005330771207809448e-01 2.728165686130523682e-01 -3.803484886884689331e-02 -2.240148372948169708e-03 -2.859936095774173737e-02 1.540054976940155029e-01 7.255936414003372192e-02 5.195919051766395569e-02 3.343622684478759766e-01 -1.954392641782760620e-01 3.164826333522796631e-02 -1.770336776971817017e-01 1.024473980069160461e-01 -4.989836364984512329e-02 -2.315850406885147095e-01 1.825378388166427612e-01 -7.230238616466522217e-02 1.773384362459182739e-01 -1.047059223055839539e-01 1.136006489396095276e-01 5.936462879180908203e-01 -9.471321478486061096e-03 -6.355484575033187866e-02 5.817268043756484985e-03 -4.095899686217308044e-02 -9.902682900428771973e-02 1.258612722158432007e-01 -1.999758630990982056e-01
1.695435941219329834e-01 4.544573649764060974e-02 -2.557568997144699097e-02 -1.759890317916870117e-01 -1.982138156890869141e-01 7.271334528923034668e-02 4.319061636924743652e-01 -3.893420845270156860e-02 -2.119719423353672028e-02 2.169429510831832886e-01 7.557632029056549072e-02 -3.319640085101127625e-02 1.200551614165306091e-01 -2.636241912841796875e-01 -1.018944606184959412e-01 -8.613786101341247559e-02 -1.135293468832969666e-01 1.997549273073673248e-02 -8.406199514865875244e-02 -3.053269982337951660e-01 2.049580067396163940e-01 -4.610862210392951965e-02 -6.627169996500015259e-02 1.744589954614639282e-01 3.034016489982604980e-01 -1.093358173966407776e-01 -3.213925659656524658e-02 -4.057704508304595947e-01 -9.816246479749679565e-02 -1.694264113903045654e-01 -1.776656694710254669e-02 -2.190920114517211914e-01
2.689485847949981689e-01 -1.296184062957763672e-01 -1.074575781822204590e-01 -5.413110367953777313e-03 -1.581223607063293457e-01 1.735727936029434204e-01 -1.941948831081390381e-01 1.887809671461582184e-02 -3.658995404839515686e-02 1.867815107107162476e-01 1.780966371297836304e-01 -5.285382270812988281e-02 2.503526806831359863e-01 -1.901643276214599609e-01 1.665550172328948975e-01 -5.054252967238426208e-02 -1.519563514739274979e-02 -1.412372887134552002e-01 -5.021820962429046631e-02 1.479751020669937134e-01 -3.156057372689247131e-02 1.868785172700881958e-01 -8.767656236886978149e-02 2.176586985588073730e-01 4.764487445354461670e-01 -2.955643236637115479e-01 -1.487213820219039917e-01 -1.842150837182998657e-01 8.938670158386230469e-02 -1.074143275618553162e-01 4.121885821223258972e-02 -2.810654938220977783e-01
1.952660977840423584e-01 -6.584816426038742065e-02 -1.051537394523620605e-01 7.025814801454544067e-02 -2.251183390617370605e-01 2.327515482902526855e-01 -1.010976582765579224e-01 1.790813952684402466e-01 -3.103626705706119537e-02 6.486048921942710876e-03 -2.355925366282463074e-02 -2.259425632655620575e-02 3.470181226730346680e-01 -2.772840559482574463e-01 2.337263524532318115e-01 -3.625243902206420898e-02 2.487307786941528320e-02 -1.218181252479553223e-01 -5.199787020683288574e-02 2.706188559532165527e-01 -7.417725026607513428e-02 2.178974449634552002e-01 -2.912329137325286865e-02 1.480327397584915161e-01 4.642864763736724854e-01 -5.621805414557456970e-02 -1.166609972715377808e-01 -1.726172566413879395e-01 2.252522110939025879e-01 -5.605244636535644531e-02 -6.959784775972366333e-02 -2.260195314884185791e-01
5.457545444369316101e-02 -2.449323832988739014e-01 -7.555522769689559937e-02 8.492733538150787354e-02 -1.119696274399757385e-01 2.188959270715713501e-01 9.607683867216110229e-02 -2.671535313129425049e-01 -1.610185801982879639e-01 -4.054662957787513733e-02 1.497664749622344971e-01 -2.341377288103103638e-01 2.135732471942901611e-01 -2.408285140991210938e-01 -9.900681674480438232e-02 -3.554496169090270996e-01 6.644254177808761597e-02 -1.622360572218894958e-02 -3.898521363735198975e-01 -3.392347693443298340e-02 3.282761573791503906e-02 3.127812743186950684e-01 5.920745059847831726e-02 -7.707075681537389755e-03 1.248381286859512329e-01 -1.504656523466110229e-01 1.257572174072265625e-01 -2.126338630914688110e-01 -1.686658859252929688e-01 1.804907247424125671e-02 -2.213395237922668457e-01 3.418104350566864014e-02
3.356234431266784668e-01 1.220189034938812256e-01 -3.670171275734901428e-02 -4.464439153671264648e-01 -1.099234446883201599e-01 3.287106752395629883e-02 5.616361647844314575e-02 -2.115437993779778481e-03 -1.984372287988662720e-01 -1.472392231225967407e-01 -8.604283630847930908e-02 -3.618968427181243896e-01 1.580277681350708008e-01 -7.379857450723648071e-02 -1.408535987138748169e-01 -4.972509294748306274e-02 -9.470711462199687958e-03 1.754603832960128784e-01 1.137865334749221802e-01 1.367887705564498901e-01 -3.128027170896530151e-02 3.532648980617523193e-01 -3.794318065047264099e-02 2.415335476398468018e-01 1.660776883363723755e-01 -1.790530979633331299e-01 4.530075937509536743e-02 -7.666358351707458496e-02 -2.292300462722778320e-01 8.324927091598510742e-02 -1.641292273998260498e-01 3.538418561220169067e-02
-4.602842405438423157e-02 -1.953808031976222992e-02 1.676521152257919312e-01 -6.722849607467651367e-02 1.944122910499572754e-01 3.798089176416397095e-02 1.551613360643386841e-01 -1.905618160963058472e-01 -3.067490160465240479e-01 4.060482680797576904e-01 -8.669283986091613770e-02 -2.098326086997985840e-01 1.913156509399414062e-01 -4.493143856525421143e-01 2.168672680854797363e-01 -4.936558380722999573e-02 3.359692543745040894e-02 4.884704574942588806e-02 -1.834091246128082275e-01 -7.931366562843322754e-02 -6.141891353763639927e-04 1.199380233883857727e-01 -1.179076209664344788e-01 2.097333818674087524e-01 1.282458454370498657e-01 8.004751056432723999e-02 -1.958363652229309082e-01 -2.025706917047500610e-01 -1.023669019341468811e-01 -5.932216346263885498e-02 -1.178069412708282471e-01 -1.447003185749053955e-01
2.259642779827117920e-01 1.637568115256726742e-03 1.366177648305892944e-01 5.188110470771789551e-02 -9.729816019535064697e-02 -4.269128292798995972e-02 2.055549770593643188e-01 -3.137489557266235352e-01 5.469506978988647461e-02 -2.101375311613082886e-01 -2.461255528032779694e-02 -2.031402885913848877e-01 2.222773283720016479e-01 -7.765934616327285767e-02 8.523177355527877808e-02 -8.097473531961441040e-02 -6.982529163360595703e-02 -7.212933897972106934e-02 1.390031576156616211e-01 -1.585119366645812988e-01 -1.154105737805366516e-01 3.444472253322601318e-01 -9.946434199810028076e-02 3.050374388694763184e-01 2.202359139919281006e-01 -1.371792703866958618e-01 -3.083893358707427979e-01 -7.127234246581792831e-03 1.192977745085954666e-02 5.383614078164100647e-02 -3.728843033313751221e-01 -1.527394801378250122e-01
2.370615005493164062e-01 1.293507814407348633e-01 -2.423271536827087402e-01 -2.886795699596405029e-01 -2.253288328647613525e-01 -1.687077246606349945e-02 1.908295452594757080e-01 1.945894360542297363e-01 -2.466943114995956421e-01 -1.249759942293167114e-01 -1.878294795751571655e-01 -1.642592251300811768e-01 1.831126064062118530e-01 -1.315526515245437622e-01 8.014004677534103394e-03 -8.943896740674972534e-02 8.107081986963748932e-03 1.002054065465927124e-01 3.099303692579269409e-02 -3.715578466653823853e-02 2.341175451874732971e-02 4.685167968273162842e-01 1.685202419757843018e-01 2.095650136470794678e-01 5.841130018234252930e-02 -5.389256402850151062e-02 5.004667118191719055e-02 -1.326249539852142334e-01 -1.028340309858322144e-01 9.759397059679031372e-02 -1.816446036100387573e-01 -2.787654697895050049e-01
2.853742241859436035e-01 2.553193867206573486e-01 -1.148373186588287354e-01 -1.934101730585098267e-01 -3.753632009029388428e-01 -7.487683743238449097e-02 -6.208697799593210220e-03 9.804781526327133179e-02 -2.201605588197708130e-01 -8.683061599731445312e-02 -2.337650060653686523e-01 -2.538174092769622803e-01 2.675079703330993652e-01 -2.317822538316249847e-02 2.599497437477111816e-01 -1.931946575641632080e-01 1.189944744110107422e-01 -7.599237561225891113e-02 -6.312230974435806274e-02 -1.885527186095714569e-02 1.702178567647933960e-01 1.547385901212692261e-01 1.193117797374725342e-01 -2.909688279032707214e-02 1.748720109462738037e-01 -1.097275242209434509e-01 -9.222272038459777832e-02 1.130895339883863926e-03 -1.802135258913040161e-01 -8.272011578083038330e-02 -2.557507753372192383e-01 -2.154484391212463379e-01
1.531437933444976807e-01 -1.610954292118549347e-03 1.081340536475181580e-01 -1.629672199487686157e-01 6.425701826810836792e-02 2.320670038461685181e-01 1.411714255809783936e-01 -7.070664316415786743e-02 4.504783451557159424e-02 4.869435355067253113e-02 9.613428264856338501e-02 1.377415060997009277e-01 3.779565691947937012e-01 -2.330916225910186768e-01 5.811808165162801743e-03 -3.428565561771392822e-01 2.515920400619506836e-01 1.212965175509452820e-01 2.808455526828765869e-01 -7.773817330598831177e-02 -2.153984755277633667e-01 3.521561622619628906e-02 -1.162173226475715637e-01 1.296401321887969971e-01 2.670738399028778076e-01 -2.233255654573440552e-01 2.491784840822219849e-01 1.596121191978454590e-01 1.272249072790145874e-01 6.862980127334594727e-02 -1.722385883331298828e-01 -8.825207501649856567e-02
5.118616819381713867e-01 2.099533975124359131e-01 9.512191638350486755e-03 -3.225575685501098633e-01 -1.230821982026100159e-01 -9.278331696987152100e-02 3.882434964179992676e-02 1.112521439790725708e-02 -5.700149014592170715e-02 4.353493824601173401e-02 -8.810156583786010742e-02 -1.665891259908676147e-01 7.543316483497619629e-02 -6.278403848409652710e-02 2.609971165657043457e-02 -2.154721319675445557e-01 -1.030160635709762573e-01 -6.358443200588226318e-02 1.989076137542724609e-01 2.692606067284941673e-03 1.346153765916824341e-01 3.267582356929779053e-01 4.909374564886093140e-02 -2.132795285433530807e-03 -1.778209465555846691e-03 -1.513154506683349609e-01 -3.726806491613388062e-02 -3.063098490238189697e-01 -5.328343063592910767e-02 2.393290698528289795e-01 -1.364027261734008789e-01 -2.976965904235839844e-01
-3.635009378194808960e-02 1.162647083401679993e-01 -2.924757897853851318e-01 -2.844761908054351807e-01 3.664101660251617432e-02 1.186606138944625854e-01 3.127472102642059326e-01 -5.204038694500923157e-02 -2.388754934072494507e-01 -1.159147769212722778e-01 -1.235175430774688721e-01 1.630323976278305054e-01 2.502023279666900635e-01 -3.546159863471984863e-01 2.637094259262084961e-02 1.766381859779357910e-01 7.170027494430541992e-02 1.029760688543319702e-01 4.240414500236511230e-02 5.963037163019180298e-02 1.162207946181297302e-01 2.389524877071380615e-01 1.124521642923355103e-01 -1.960420422255992889e-02 3.389893472194671631e-01 -5.254865437746047974e-02 1.214464902877807617e-01 -5.929186567664146423e-02 -1.951184123754501343e-01 -1.123963817954063416e-01 -1.802629418671131134e-02 -2.801124155521392822e-01
2.845062613487243652e-01 -1.371300369501113892e-01 1.302526742219924927e-01 -1.117443479597568512e-02 8.845607936382293701e-02 1.843901127576828003e-01 1.060566604137420654e-01 -6.255309283733367920e-02 -5.972548201680183411e-02 7.728955149650573730e-02 -9.235259145498275757e-02 -1.040522828698158264e-01 8.104182034730911255e-02 -1.956126689910888672e-01 2.191288396716117859e-02 -2.071138918399810791e-01 -5.350713431835174561e-02 2.042955532670021057e-02 4.777132347226142883e-02 1.022821590304374695e-01 2.353994995355606079e-01 2.984520792961120605e-01 -1.254939436912536621e-01 -2.334447391331195831e-02 2.711443305015563965e-01 5.876779183745384216e-02 -4.337033331394195557e-01 3.154668956995010376e-02 8.500515669584274292e-02 -2.354846894741058350e-01 -4.056123793125152588e-01 -1.974820792675018311e-01
1.707837432622909546e-01 -9.813527762889862061e-02 2.592082619667053223e-01 -1.382015198469161987e-01 5.279365554451942444e-02 2.708751335740089417e-02 2.961525321006774902e-01 1.338232457637786865e-01 -1.991274207830429077e-01 4.135624971240758896e-03 1.253829151391983032e-01 -1.614105999469757080e-01 1.340747773647308350e-01 -8.551164530217647552e-03 3.490196168422698975e-02 -4.316655397415161133e-01 -8.286936581134796143e-02 -6.843555718660354614e-02 -1.455798093229532242e-02 -1.016194373369216919e-01 -2.577774226665496826e-01 5.143872499465942383e-01 1.209285929799079895e-01 6.772313266992568970e-02 2.077709883451461792e-01 -1.255704313516616821e-01 2.598147606477141380e-03 -4.539002478122711182e-02 6.206114217638969421e-02 -6.129360198974609375e-02 -5.794172361493110657e-02 -1.855268627405166626e-01
1.825121790170669556e-01 -6.238595396280288696e-02 2.026304788887500763e-02 -3.913531899452209473e-01 -1.285470277070999146e-01 1.354045271873474121e-01 7.866296917200088501e-02 2.064064741134643555e-01 -4.048235714435577393e-01 -5.083640664815902710e-02 -7.928737998008728027e-02 -7.016082853078842163e-02 2.170722335577011108e-01 -2.614777684211730957e-01 1.797304600477218628e-01 -8.527319878339767456e-02 -4.008067771792411804e-03 7.910468429327011108e-02 -1.897911168634891510e-02 -1.139655709266662598e-01 3.226647675037384033e-01 2.093525826930999756e-01 -2.077438123524188995e-02 -5.239208415150642395e-02 2.282880246639251709e-01 -5.136612430214881897e-02 -1.558407247066497803e-01 -1.869376748800277710e-02 -8.288895338773727417e-02 1.958600133657455444e-01 4.228357598185539246e-02 -3.093371987342834473e-01
1.400561481714248657e-01 2.621648311614990234e-01 -6.154841184616088867e-02 -1.794718354940414429e-01 2.094361484050750732e-01 1.461248248815536499e-01 2.950246334075927734e-01 -2.239742428064346313e-01 -4.028417468070983887e-01 -1.483222991228103638e-01 -5.231592804193496704e-02 -4.740437865257263184e-02 2.748604416847229004e-01 -1.639490872621536255e-01 1.568780243396759033e-01 -9.650805592536926270e-02 1.763447821140289307e-01 1.533294469118118286e-01 4.890928789973258972e-02 -1.137006878852844238e-01 -1.015697196125984192e-01 6.106147170066833496e-02 -1.567344996146857738e-03 2.026930004358291626e-01 -9.768243879079818726e-02 -3.175899386405944824e-02 -5.109093338251113892e-02 -1.690769344568252563e-01 -3.113181293010711670e-01 -9.211368113756179810e-02 -2.657833397388458252e-01 -6.904167681932449341e-02
1.184805184602737427e-01 -3.070825040340423584e-01 -3.244339674711227417e-02 5.759222060441970825e-02 1.346410661935806274e-01 -1.665716059505939484e-02 4.287648499011993408e-01 -2.305829077959060669e-01 7.256675511598587036e-02 1.315836701542139053e-02 -9.585731476545333862e-02 -1.370225995779037476e-01 1.942573636770248413e-01 -1.253663450479507446e-01 1.735403016209602356e-02 -4.723908007144927979e-01 4.034321010112762451e-02 -9.251935034990310669e-02 -7.003444433212280273e-02 4.902146384119987488e-02 3.139774501323699951e-02 2.563454806804656982e-01 1.886538788676261902e-02 2.420321255922317505e-01 1.826301068067550659e-01 -2.420351654291152954e-01 -6.311982125043869019e-02 -1.028629168868064880e-01 -7.439374923706054688e-02 2.824626397341489792e-03 -8.965241163969039917e-02 -2.415797412395477295e-01
9.745074203237891197e-04 -1.254861801862716675e-01 1.065957918763160706e-01 -3.754731714725494385e-01 -2.251233905553817749e-01 -1.240397244691848755e-01 1.741592139005661011e-01 1.771692372858524323e-02 -1.378212422132492065e-01 4.713319242000579834e-02 -5.419970303773880005e-02 3.151198104023933411e-02 3.197617232799530029e-01 -1.505850106477737427e-01 -6.380809843540191650e-02 2.443912811577320099e-02 -8.683715760707855225e-02 -9.474559128284454346e-02 1.912234723567962646e-01 -4.842022806406021118e-02 -1.199457049369812012e-01 2.256934046745300293e-01 -9.519628435373306274e-02 1.600981652736663818e-01 3.099113702774047852e-01 1.682322770357131958e-01 -1.516917198896408081e-01 -3.019317686557769775e-01 2.299306690692901611e-01 -8.043938130140304565e-02 -1.462892740964889526e-01 -3.251963853836059570e-01
1.355949938297271729e-01 -2.007573544979095459e-01 2.769721150398254395e-01 -1.365363299846649170e-01 -5.543851107358932495e-02 2.125134766101837158e-01 4.101841747760772705e-01 -1.742034405469894409e-01 -2.014406770467758179e-02 9.219878166913986206e-02 -4.333110153675079346e-02 -2.506054937839508057e-01 6.626863032579421997e-02 -2.005161195993423462e-01 3.398980572819709778e-02 -3.224337399005889893e-01 6.389322876930236816e-02 -4.649788141250610352e-03 -1.333193182945251465e-01 -1.706139296293258667e-01 -2.805968746542930603e-02 3.654797077178955078e-01 -9.837112575769424438e-02 2.048543840646743774e-01 1.027398556470870972e-01 -1.867852956056594849e-01 -1.565062403678894043e-01 -7.846128940582275391e-02 -6.136873736977577209e-02 -6.834238022565841675e-02 -2.229968905448913574e-01 -6.757453083992004395e-02
-1.948366612195968628e-01 4.378384947776794434e-01 3.702745959162712097e-02 -2.161455303430557251e-01 -7.153432816267013550e-02 2.507585585117340088e-01 1.774736046791076660e-01 -1.372139453887939453e-01 3.509362041950225830e-02 1.026262193918228149e-01 -5.687057226896286011e-02 -2.603264153003692627e-01 1.436246484518051147e-01 -1.048298105597496033e-01 -1.422971673309803009e-02 -3.741122484207153320e-01 -3.666047006845474243e-03 -5.258020758628845215e-02 3.458118438720703125e-02 -1.480061262845993042e-01 -8.043421804904937744e-02 2.901798188686370850e-01 5.977428704500198364e-02 -1.045409888029098511e-01 2.434204965829849243e-01 1.241243183612823486e-01 -5.794918164610862732e-02 -1.338336914777755737e-01 1.471937000751495361e-01 1.225518900901079178e-02 -3.134200870990753174e-01 -4.840523004531860352e-02
1.367813050746917725e-01 -6.874311715364456177e-02 1.909328252077102661e-02 -2.134898602962493896e-01 -2.441957741975784302e-01 -3.290893137454986572e-02 5.103437900543212891e-01 5.963550135493278503e-02 -3.556268811225891113e-01 -4.434413090348243713e-02 -8.568364381790161133e-02 -1.122936159372329712e-01 3.007699549198150635e-01 -8.399367332458496094e-02 1.171851828694343567e-01 -1.251668035984039307e-01 -6.044324114918708801e-02 -1.218047831207513809e-02 -1.181167662143707275e-01 1.693024113774299622e-02 1.094662100076675415e-01 2.999632954597473145e-01 -2.100278139114379883e-01 -5.738174170255661011e-02 4.158663749694824219e-02 7.716172188520431519e-02 -1.518986672163009644e-01 6.052529066801071167e-02 1.066602542996406555e-01 2.320011258125305176e-01 -2.515624165534973145e-01 1.692949235439300537e-02
1.533407121896743774e-01 -2.719992697238922119e-01 -1.774921827018260956e-02 3.317227959632873535e-02 4.808297380805015564e-03 2.440963685512542725e-01 1.881682425737380981e-01 -3.328320682048797607e-01 -5.074042826890945435e-02 -5.103453248739242554e-02 -2.829842641949653625e-02 -2.184770852327346802e-01 2.978303730487823486e-01 -1.759680360555648804e-01 8.571206592023372650e-03 -8.049847930669784546e-02 -5.638810247182846069e-02 -1.038344651460647583e-01 -3.469620645046234131e-02 1.379546970129013062e-01 -1.402629464864730835e-01 3.452542126178741455e-01 -3.637703508138656616e-02 2.805500924587249756e-01 8.305547386407852173e-02 -1.094521880149841309e-01 4.207676276564598083e-02 -3.337311446666717529e-01 1.144505590200424194e-01 -9.926652908325195312e-02 -2.791144251823425293e-01 -1.714031696319580078e-01
3.525842428207397461e-01 -8.533828705549240112e-02 -1.359625309705734253e-01 1.558436900377273560e-01 -2.455619871616363525e-01 5.713939666748046875e-02 2.266845703125000000e-01 2.048625349998474121e-01 5.283209308981895447e-02 -6.800079718232154846e-03 9.006358683109283447e-02 1.143279075622558594e-01 3.748077750205993652e-01 -2.038879990577697754e-01 2.268993854522705078e-01 -7.080274820327758789e-02 2.829707264900207520e-01 -1.096365451812744141e-01 7.216735929250717163e-02 1.516480594873428345e-01 1.902947388589382172e-02 2.988223731517791748e-01 -9.070569276809692383e-02 -5.295155197381973267e-02 3.196859359741210938e-01 -2.241491675376892090e-01 -4.387113824486732483e-02 -9.306275099515914917e-02 9.979145973920822144e-02 7.839528843760490417e-04 -2.863622456789016724e-02 -1.065298616886138916e-01
3.324779272079467773e-01 -5.097889527678489685e-02 -5.376917868852615356e-02 -3.898191452026367188e-02 -2.753377556800842285e-01 2.358688116073608398e-01 7.169161736965179443e-02 6.414324045181274414e-02 6.880771368741989136e-02 2.760313749313354492e-01 -1.673309691250324249e-02 -1.427260339260101318e-01 3.649085164070129395e-01 -1.274746954441070557e-01 1.084921583533287048e-01 -1.263386309146881104e-01 -3.538389131426811218e-02 1.102705206722021103e-02 -1.134394034743309021e-01 2.773018777370452881e-01 1.576205156743526459e-02 6.710606813430786133e-02 -9.517026692628860474e-02 -9.257633239030838013e-03 4.863557517528533936e-01 -1.030853316187858582e-01 -6.352066993713378906e-02 -1.035518348217010498e-01 1.122647002339363098e-01 -1.177443638443946838e-01 -6.781896948814392090e-02 -2.549613714218139648e-01
3.736021518707275391e-01 2.201421558856964111e-01 2.737635187804698944e-02 -2.666486799716949463e-01 9.809268265962600708e-02 3.073639236390590668e-02 1.522568166255950928e-01 2.197465598583221436e-01 -1.133166626095771790e-01 7.014546543359756470e-02 -1.467216610908508301e-01 -3.488785624504089355e-01 1.914522796869277954e-01 -1.337480843067169189e-01 -1.425947179086506367e-03 -6.101423408836126328e-03 3.178685903549194336e-03 2.104698121547698975e-01 4.704020172357559204e-02 -1.073725596070289612e-01 -1.436355896294116974e-02 2.423528879880905151e-01 2.195893824100494385e-01 6.277437508106231689e-02 1.567045599222183228e-01 -1.614156812429428101e-01 -1.305548399686813354e-01 -2.557189166545867920e-01 -2.225391566753387451e-01 2.158031463623046875e-01 7.190849632024765015e-02 -1.975339800119400024e-01
3.773325383663177490e-01 -3.257557749748229980e-02 -1.477743834257125854e-01 1.735992282629013062e-01 4.762433841824531555e-02 7.731480151414871216e-02 2.001859098672866821e-01 1.252980437129735947e-02 -1.716900616884231567e-01 1.117370906285941601e-03 1.519580632448196411e-01 -7.071285508573055267e-03 2.646135687828063965e-01 -3.155141770839691162e-01 5.316537618637084961e-02 -1.402070373296737671e-01 2.048394531011581421e-01 -8.480259776115417480e-02 8.711358159780502319e-02 9.218414872884750366e-02 -1.257742345333099365e-01 5.500246882438659668e-01 -1.001944839954376221e-01 -1.241122186183929443e-01 2.266673445701599121e-01 -2.196371741592884064e-02 8.306279778480529785e-02 7.823042571544647217e-02 9.390909969806671143e-02 7.016915082931518555e-02 1.110744476318359375e-02 -1.538240611553192139e-01
2.360184490680694580e-01 2.985395193099975586e-01 -4.055720195174217224e-02 1.472815722227096558e-01 -1.345648523420095444e-02 7.969061285257339478e-02 8.164994418621063232e-02 1.848120801150798798e-02 -2.670445442199707031e-01 1.736364811658859253e-01 1.016138941049575806e-01 1.061699539422988892e-01 4.080835878849029541e-01 -7.301863282918930054e-02 2.646739482879638672e-01 -1.630545854568481445e-01 -7.249779999256134033e-02 1.821106672286987305e-01 1.135784834623336792e-01 -2.314377427101135254e-01 -2.843836322426795959e-02 2.070708125829696655e-01 -1.549999322742223740e-02 4.248033091425895691e-02 2.063078433275222778e-01 7.024709880352020264e-02 -4.133785367012023926e-01 -4.996156319975852966e-02 -6.707564741373062134e-02 2.174310386180877686e-01 -4.087999090552330017e-02 4.233483970165252686e-02
1.886737942695617676e-01 -5.560036748647689819e-02 4.690432921051979065e-02 -4.925604909658432007e-02 -1.195710822939872742e-01 2.500978112220764160e-01 2.062506377696990967e-01 5.779955536127090454e-02 -2.605014443397521973e-01 -1.683543771505355835e-01 6.549783051013946533e-02 -3.347916305065155029e-01 1.342202257364988327e-02 -1.617951244115829468e-01 1.671569421887397766e-02 -1.034014746546745300e-01 -1.488889306783676147e-01 -4.200488328933715820e-01 -2.902050912380218506e-01 1.842058300971984863e-01 2.396577149629592896e-01 1.922115981578826904e-01 9.905675798654556274e-02 3.173217643052339554e-03 1.441189199686050415e-01 -8.284813910722732544e-02 -7.005257904529571533e-02 -2.268334776163101196e-01 -5.703048780560493469e-03 3.629954531788825989e-02 -1.682485193014144897e-01 -2.223374843597412109e-01
2.248826175928115845e-01 1.378136277198791504e-01 -1.174020022153854370e-01 -8.290643990039825439e-02 -2.850446105003356934e-01 1.190619915723800659e-01 -6.104116141796112061e-02 -1.784391403198242188e-01 -7.875214517116546631e-02 1.442921459674835205e-01 1.209645643830299377e-01 -3.247150033712387085e-02 4.055505990982055664e-01 -1.022699847817420959e-01 -6.236724928021430969e-02 -1.661380231380462646e-01 9.057986550033092499e-03 -3.327817423269152641e-03 -3.348949551582336426e-02 4.747002422809600830e-01 -1.339351683855056763e-01 1.343029290437698364e-01 1.450924426317214966e-01 -4.017637670040130615e-02 2.990743219852447510e-01 9.107117354869842529e-02 -2.016733139753341675e-01 -2.756431885063648224e-02 8.315775543451309204e-02 -1.664309054613113403e-01 -1.139633655548095703e-01 -2.401762306690216064e-01
2.354389578104019165e-01 6.464841961860656738e-02 -1.124839112162590027e-01 -3.853064775466918945e-02 -2.522663474082946777e-01 2.248038202524185181e-01 -1.628446429967880249e-01 -7.175517827272415161e-02 -5.226669088006019592e-02 1.867586970329284668e-01 -7.891681976616382599e-03 -1.116781085729598999e-01 3.340599536895751953e-01 -1.339109838008880615e-01 -6.370881199836730957e-02 -1.999404430389404297e-01 -8.098516613245010376e-03 -5.352648347616195679e-02 7.321544457226991653e-03 3.610930740833282471e-01 -1.694968342781066895e-01 1.958091557025909424e-01 2.464614808559417725e-02 2.632363885641098022e-02 3.926986455917358398e-01 3.266984969377517700e-02 -1.724836826324462891e-01 7.255461998283863068e-03 1.709944456815719604e-01 -1.544446498155593872e-01 -1.804144680500030518e-01 -2.902309596538543701e-01
2.198360860347747803e-01 8.153151720762252808e-02 -1.004579477012157440e-02 -1.496935784816741943e-01 -1.562436670064926147e-02 -8.959042839705944061e-03 -9.368096292018890381e-02 4.606039263308048248e-03 -2.209852039813995361e-01 6.100929155945777893e-02 5.669520422816276550e-02 -1.013684943318367004e-01 4.502555727958679199e-01 -1.866511814296245575e-02 -1.195464059710502625e-01 -1.803124397993087769e-01 -4.301472008228302002e-02 -4.830195568501949310e-03 -4.034921526908874512e-01 4.058422446250915527e-01 -1.309316605329513550e-01 2.244641482830047607e-01 1.711086332798004150e-01 1.716190427541732788e-01 2.905541360378265381e-01 3.958746790885925293e-02 -1.397892832756042480e-01 -9.160680323839187622e-02 -1.122059896588325500e-01 -6.251713633537292480e-02 -4.659193009138107300e-02 -9.606207907199859619e-02
1.695956289768218994e-01 1.014602780342102051e-01 1.276790946722030640e-01 -3.084873557090759277e-01 8.865436911582946777e-02 8.639659732580184937e-02 3.210480511188507080e-01 -7.814437150955200195e-02 -9.189755469560623169e-02 -2.559024468064308167e-02 4.957884550094604492e-02 -1.062311530113220215e-01 1.933079361915588379e-01 -2.844247817993164062e-01 -2.638011872768402100e-01 -3.149380907416343689e-02 7.860720902681350708e-02 1.144226714968681335e-01 3.909233585000038147e-02 -2.887659072875976562e-01 -1.692701503634452820e-02 2.995713353157043457e-01 -1.279391497373580933e-01 2.839083671569824219e-01 6.095959618687629700e-02 -6.492035835981369019e-02 -3.183159828186035156e-01 -1.047504618763923645e-01 -2.137473970651626587e-01 -1.337631195783615112e-01 -1.211179345846176147e-01 -1.536770462989807129e-01
2.523187696933746338e-01 -1.676132231950759888e-01 2.416039705276489258e-01 3.859150037169456482e-02 3.441967815160751343e-02 1.613820791244506836e-01 1.382507234811782837e-01 -7.792412489652633667e-02 -1.838820278644561768e-01 -1.431654989719390869e-01 8.761157095432281494e-02 -3.265923261642456055e-01 1.568708568811416626e-01 -1.191955581307411194e-01 1.266889274120330811e-01 -3.534519374370574951e-01 -1.146262884140014648e-02 -1.757044494152069092e-01 -1.880463659763336182e-01 -1.841093413531780243e-02 -2.348045259714126587e-01 3.866200149059295654e-01 -5.011622235178947449e-02 -5.419245921075344086e-03 2.741691172122955322e-01 -2.110454887151718140e-01 -1.100342720746994019e-01 -1.197232864797115326e-02 -1.815387755632400513e-01 -2.701115235686302185e-02 -8.941768854856491089e-02 -5.387729965150356293e-03
1.327248066663742065e-01 2.732993662357330322e-01 3.934849053621292114e-02 -1.123369783163070679e-01 -1.228522043675184250e-02 2.102096825838088989e-01 2.597614005208015442e-02 6.199781969189643860e-02 2.134638652205467224e-02 4.655488207936286926e-02 8.927819877862930298e-02 -6.788945943117141724e-02 -1.076977252960205078e-01 -4.045854806900024414e-01 -7.577443867921829224e-02 -1.817046552896499634e-01 -1.292414963245391846e-01 2.357837706804275513e-01 5.266055092215538025e-02 -4.614986851811408997e-02 -3.603973686695098877e-01 2.067772448062896729e-01 -1.416646540164947510e-01 1.359349638223648071e-01 1.738759726285934448e-01 -3.522050380706787109e-01 -3.075106441974639893e-01 -1.726048439741134644e-01 1.515560895204544067e-01 7.492624223232269287e-02 -3.500160947442054749e-02 -1.363140791654586792e-01
8.596586436033248901e-02 1.925353556871414185e-01 9.718898683786392212e-03 -1.523659974336624146e-01 -1.679291725158691406e-01 2.180836945772171021e-01 5.302419140934944153e-02 -1.170916855335235596e-01 -2.288801223039627075e-01 1.762864142656326294e-01 -6.916003674268722534e-02 1.674301326274871826e-01 3.096233308315277100e-01 -2.668138742446899414e-01 2.648680508136749268e-01 -1.714917570352554321e-01 1.533484458923339844e-01 8.902459591627120972e-02 4.194803833961486816e-01 1.351360678672790527e-01 -9.700517170131206512e-03 -5.716874450445175171e-02 -2.523366510868072510e-01 2.156479358673095703e-01 1.133965402841567993e-01 -1.929423362016677856e-01 2.977626211941242218e-02 -1.660725474357604980e-01 3.913317341357469559e-03 7.365511357784271240e-02 3.866315353661775589e-03 -1.839383542537689209e-01
4.497585892677307129e-01 7.500374224036931992e-03 -2.202014774084091187e-01 -5.141933262348175049e-02 -2.698860764503479004e-01 -5.478053539991378784e-02 1.355203390121459961e-01 -1.497184932231903076e-01 -2.330533973872661591e-02 8.555443584918975830e-02 -2.717842757701873779e-01 -5.619097128510475159e-02 2.674524113535881042e-02 -1.288700848817825317e-01 4.460462182760238647e-02 -1.199722439050674438e-01 1.465573310852050781e-01 5.426647514104843140e-02 -1.563586145639419556e-01 1.338006369769573212e-02 -1.578124761581420898e-01 1.237211823463439941e-01 -1.473631411790847778e-01 -7.916133105754852295e-02 3.284884691238403320e-01 4.648291692137718201e-02 -2.857411801815032959e-01 2.633383125066757202e-02 -2.861377298831939697e-01 -9.369091689586639404e-02 -2.367061078548431396e-01 -2.344791442155838013e-01
3.725774288177490234e-01 1.771259605884552002e-01 -1.174800544977188110e-01 -3.615659475326538086e-01 -2.244100123643875122e-01 1.349014043807983398e-01 4.260641708970069885e-02 2.049427181482315063e-01 -1.570278406143188477e-01 7.573417853564023972e-03 -2.525612711906433105e-01 -1.210018992424011230e-01 1.639253199100494385e-01 -7.432815432548522949e-02 -5.003644898533821106e-02 -4.048402979969978333e-02 -1.333958059549331665e-01 4.618494957685470581e-02 1.033549308776855469e-01 -7.059773802757263184e-02 -2.051625924650579691e-04 3.422573506832122803e-01 1.430775523185729980e-01 -1.135819498449563980e-02 2.227715402841567993e-01 -9.450237452983856201e-02 -2.278988212347030640e-01 -2.921044230461120605e-01 -2.208797186613082886e-01 1.232172474265098572e-01 8.724795654416084290e-03 4.674965515732765198e-03
-5.832105502486228943e-02 2.774543166160583496e-01 -2.390530407428741455e-01 -3.328523933887481689e-01 -4.840619489550590515e-02 1.175614818930625916e-01 3.086607158184051514e-01 -1.805725991725921631e-01 -9.011889249086380005e-02 -1.094803512096405029e-01 7.797430455684661865e-02 -3.444993495941162109e-02 3.339515626430511475e-01 -2.328558266162872314e-01 7.065578550100326538e-02 1.612415909767150879e-02 -1.298278123140335083e-01 7.118177413940429688e-02 1.053041685372591019e-02 1.367143820971250534e-02 2.923973202705383301e-01 4.938264563679695129e-02 2.871617302298545837e-02 2.156235091388225555e-02 3.947277665138244629e-01 -4.920084774494171143e-02 -6.933315098285675049e-02 4.319002386182546616e-03 -1.501868367195129395e-01 -2.305493354797363281e-01 -1.113643944263458252e-01 -2.159982323646545410e-01
2.406014204025268555e-01 -3.468348085880279541e-02 -1.778004169464111328e-01 9.177085012197494507e-02 -1.916509419679641724e-01 1.261062324047088623e-01 2.890975400805473328e-02 -1.501240432262420654e-01 -1.465256139636039734e-02 1.004549339413642883e-01 -5.894195660948753357e-02 -1.140685454010963440e-01 1.857030093669891357e-01 -3.370985984802246094e-01 6.432785093784332275e-02 -3.228393495082855225e-01 1.459675580263137817e-01 1.291424632072448730e-01 -2.168496549129486084e-01 4.713777303695678711e-01 -1.093311011791229248e-01 1.500175446271896362e-01 2.280390709638595581e-01 -8.187027275562286377e-02 1.550124436616897583e-01 -4.057916998863220215e-02 -1.315332651138305664e-01 -1.459141913801431656e-02 2.532453648746013641e-02 -1.091535165905952454e-01 -8.051137626171112061e-02 -2.810616493225097656e-01
2.424501776695251465e-01 -3.473421633243560791e-01 1.634696424007415771e-01 -8.448951691389083862e-02 1.337086260318756104e-01 1.515931785106658936e-01 2.046127021312713623e-01 -1.336208432912826538e-01 -1.410087049007415771e-01 1.521664410829544067e-01 2.624444961547851562e-01 -2.344576418399810791e-01 2.701919078826904297e-01 -1.383160948753356934e-01 9.075437486171722412e-02 -2.192319631576538086e-01 -1.936007887125015259e-01 1.471952944993972778e-01 6.403675675392150879e-02 -1.930731832981109619e-01 -1.446225792169570923e-01 2.009641677141189575e-01 2.363023534417152405e-02 1.388881448656320572e-02 1.755887120962142944e-01 -2.452987581491470337e-01 1.007524207234382629e-01 -2.214706391096115112e-01 1.738004237413406372e-01 3.739507170394062996e-03 -9.888223558664321899e-02 -1.342788040637969971e-01
1.350500881671905518e-01 2.760298252105712891e-01 -1.673144549131393433e-01 -3.442687690258026123e-01 5.368963629007339478e-02 -1.950630247592926025e-01 4.155140221118927002e-01 -5.982215702533721924e-02 -2.810149490833282471e-01 -1.361196488142013550e-02 -4.784490540623664856e-02 5.567241087555885315e-02 2.646352350711822510e-01 -1.441476047039031982e-01 -8.545441180467605591e-02 -6.647065281867980957e-02 5.808020010590553284e-02 -5.479452759027481079e-02 5.270433798432350159e-02 2.847265005111694336e-01 5.649317428469657898e-02 1.678826808929443359e-01 -4.311290010809898376e-02 2.501501441001892090e-01 1.710313707590103149e-01 -5.091062560677528381e-02 2.317124009132385254e-01 -1.694638431072235107e-01 -1.976794898509979248e-01 -1.090105157345533371e-02 -8.350661396980285645e-02 -9.144696593284606934e-02
2.857181727886199951e-01 9.798023104667663574e-02 -3.117151930928230286e-02 -2.196245789527893066e-01 -5.347571521997451782e-02 -8.069027215242385864e-02 -1.655978858470916748e-01 -2.219515144824981689e-01 -2.488546669483184814e-01 -7.447207346558570862e-03 1.814619638025760651e-02 -1.318851113319396973e-01 -9.244140237569808960e-02 -2.464035600423812866e-01 2.464353479444980621e-02 -1.430406868457794189e-01 3.107952699065208435e-02 2.020820230245590210e-01 1.401868415996432304e-03 2.380719333887100220e-01 -1.127850636839866638e-01 2.677166163921356201e-01 5.444017797708511353e-02 2.971836030483245850e-01 1.134555563330650330e-01 -3.643911778926849365e-01 4.524427279829978943e-02 -2.595349252223968506e-01 -1.633374691009521484e-01 -2.030206322669982910e-01 -2.092081457376480103e-01 5.086136236786842346e-02
3.012584149837493896e-02 1.948292851448059082e-01 7.449213415384292603e-02 -1.825786083936691284e-01 -3.937365859746932983e-02 1.635032594203948975e-01 7.269698381423950195e-02 -9.727698564529418945e-02 -3.164132535457611084e-01 -8.727991580963134766e-02 -9.141905233263969421e-03 1.616235226392745972e-01 4.867678582668304443e-01 -8.884685486555099487e-02 2.937773466110229492e-01 -3.825343549251556396e-01 5.006226897239685059e-02 -2.139164134860038757e-02 7.517685182392597198e-03 1.567648053169250488e-01 -1.314178407192230225e-01 -7.621420919895172119e-02 -7.230488210916519165e-02 2.275793552398681641e-01 2.117850817739963531e-02 -3.104079887270927429e-02 -1.030534952878952026e-01 -6.192149221897125244e-02 -4.854036122560501099e-02 9.695897251367568970e-02 -3.280806541442871094e-01 -1.576317101716995239e-01
7.963170111179351807e-02 -2.544229328632354736e-01 1.079571545124053955e-01 1.174915954470634460e-01 -9.799206256866455078e-02 8.447545021772384644e-02 1.403850913047790527e-01 -3.350884020328521729e-01 -6.701434403657913208e-02 1.656695618294179440e-03 -1.757099479436874390e-02 6.048735603690147400e-02 3.904393911361694336e-01 -8.250585198402404785e-02 -2.430322952568531036e-02 -3.301833271980285645e-01 -5.227201804518699646e-02 -1.428383737802505493e-01 -2.737337723374366760e-02 6.379386782646179199e-02 4.681107029318809509e-02 4.525611996650695801e-01 6.555524468421936035e-02 -1.295090559870004654e-02 2.449951916933059692e-01 1.133669912815093994e-01 7.926468551158905029e-02 -3.890957236289978027e-01 6.122317537665367126e-02 -1.677302643656730652e-02 -4.852748289704322815e-02 3.248130902647972107e-02
3.744143843650817871e-01 -7.447498291730880737e-02 -1.050576418638229370e-01 -2.993117868900299072e-01 2.718535996973514557e-02 -9.666801989078521729e-02 5.964348558336496353e-03 -1.012704446911811829e-01 -1.921393573284149170e-01 -1.145913600921630859e-01 1.048216447234153748e-01 -1.985193341970443726e-01 -7.772799581289291382e-03 -2.938647866249084473e-01 -8.114670217037200928e-02 -4.757243022322654724e-02 -9.524168446660041809e-03 1.244327947497367859e-01 1.595829427242279053e-01 2.577706575393676758e-01 -1.322778463363647461e-01 2.691703438758850098e-01 8.228807151317596436e-02 3.229537010192871094e-01 1.313424259424209595e-01 -2.802587747573852539e-01 4.594119265675544739e-02 -2.173116505146026611e-01 -4.984138160943984985e-02 -1.487632393836975098e-01 -1.329977661371231079e-01 -2.039989978075027466e-01
2.196504473686218262e-01 -1.595452576875686646e-01 1.875244826078414917e-01 9.803840517997741699e-02 3.400663286447525024e-02 3.797460347414016724e-02 1.293310374021530151e-01 -1.127931028604507446e-01 -1.125600188970565796e-01 3.966897260397672653e-03 1.155987847596406937e-02 -4.353601336479187012e-01 1.961490213871002197e-01 -1.984639018774032593e-01 1.143968850374221802e-01 -3.747984170913696289e-01 3.108451142907142639e-02 -1.827386617660522461e-01 -1.480592489242553711e-01 1.097592525184154510e-02 -1.980866938829421997e-01 4.354527890682220459e-01 -3.127772733569145203e-02 1.476000901311635971e-02 2.857474386692047119e-01 -6.358457356691360474e-02 -4.427168890833854675e-02 2.188449492678046227e-03 -1.272032409906387329e-01 -3.545376285910606384e-02 -1.441431194543838501e-01 -5.800560489296913147e-02
2.974856495857238770e-01 2.212921380996704102e-01 -2.278288751840591431e-01 -2.489750683307647705e-01 -1.780669987201690674e-01 2.517900429666042328e-02 1.434183865785598755e-01 -1.997683793306350708e-01 -1.787326335906982422e-01 -9.736768156290054321e-02 1.707614213228225708e-02 -3.091417849063873291e-01 6.521384418010711670e-02 -1.075342483818531036e-02 -1.017199531197547913e-01 4.451926425099372864e-02 -3.993311896920204163e-02 -3.709540963172912598e-01 1.731170266866683960e-01 3.649011626839637756e-02 3.733156248927116394e-02 3.440322577953338623e-01 -8.700212836265563965e-02 -4.281995072960853577e-02 1.780595332384109497e-01 -2.163488119840621948e-01 1.663241721689701080e-02 -1.885288655757904053e-01 -1.591326743364334106e-01 1.272362377494573593e-02 5.851418897509574890e-02 -2.427711784839630127e-01
3.304730653762817383e-01 -8.695514500141143799e-02 -2.513649463653564453e-01 -4.542701691389083862e-02 -1.925922185182571411e-01 9.701546281576156616e-02 -6.325556337833404541e-02 -2.167636901140213013e-01 -2.019109874963760376e-01 1.178108900785446167e-01 -3.422363847494125366e-02 -1.871230453252792358e-01 3.086077570915222168e-01 -3.870655223727226257e-02 1.209048405289649963e-01 -9.138126671314239502e-02 -1.257450729608535767e-01 1.832871139049530029e-02 -3.699980676174163818e-01 2.494225800037384033e-01 1.471491530537605286e-02 1.199962645769119263e-01 2.208694368600845337e-01 1.765324026346206665e-01 2.646458745002746582e-01 1.487839408218860626e-02 -1.469941437244415283e-01 -2.011328637599945068e-01 1.928422898054122925e-01 1.393441110849380493e-01 -1.415402535349130630e-02 -1.048885211348533630e-01
3.537378506734967232e-03 3.636738983914256096e-03 8.847459405660629272e-02 -8.046024478971958160e-03 2.488810755312442780e-02 2.712371349334716797e-01 1.988652646541595459e-01 -1.991128027439117432e-01 -3.653496205806732178e-01 1.993061453104019165e-01 1.809536516666412354e-01 1.282070279121398926e-01 3.459714055061340332e-01 -3.786282837390899658e-01 -5.982805043458938599e-03 -7.981871068477630615e-02 1.211447045207023621e-01 1.054989099502563477e-01 -5.594315752387046814e-02 3.177463412284851074e-01 -1.462130099534988403e-01 3.167932927608489990e-01 7.835936546325683594e-02 5.367599427700042725e-03 8.433939516544342041e-02 -7.169157266616821289e-02 1.155872419476509094e-01 9.806353598833084106e-03 4.074900224804878235e-02 2.355029582977294922e-01 -6.982405483722686768e-02 -3.663345426321029663e-02
1.898583322763442993e-01 1.322078853845596313e-01 -1.156031489372253418e-01 -2.548252232372760773e-02 -3.373538255691528320e-01 8.633180707693099976e-02 -7.984756492078304291e-03 -1.273395866155624390e-01 2.622488327324390411e-02 1.163056567311286926e-01 3.537984192371368408e-02 1.680404064245522022e-03 2.657428085803985596e-01 -2.375570684671401978e-01 -1.585096865892410278e-01 -2.438529878854751587e-01 3.373883664608001709e-02 8.221647143363952637e-02 2.941190078854560852e-02 4.598892629146575928e-01 -2.519066929817199707e-01 1.241420209407806396e-01 2.046123743057250977e-01 3.914871811866760254e-02 3.820394575595855713e-01 1.056825071573257446e-01 -5.647569522261619568e-02 2.583201974630355835e-02 1.142985224723815918e-01 -3.896035626530647278e-02 -1.027098000049591064e-01 -1.979161500930786133e-01
1.589965522289276123e-01 -5.709583312273025513e-02 6.561511754989624023e-02 2.093696147203445435e-01 -7.492037117481231689e-02 1.385491713881492615e-02 8.834441006183624268e-02 -6.796044856309890747e-02 -2.198960334062576294e-01 -1.292773932218551636e-01 1.475716009736061096e-02 -3.422661423683166504e-01 2.055721580982208252e-01 -2.332310527563095093e-01 -8.123286068439483643e-02 -4.212260842323303223e-01 -2.920407056808471680e-02 -1.468220204114913940e-01 -2.062657773494720459e-01 -4.192166402935981750e-02 -6.259864568710327148e-02 3.470277190208435059e-01 -1.081921160221099854e-01 -1.259739045053720474e-03 3.098573088645935059e-01 -1.577619314193725586e-01 3.142666071653366089e-02 -1.356087438762187958e-02 -2.590253055095672607e-01 3.147461393382400274e-04 -1.812496781349182129e-01 1.311064362525939941e-01
3.002349138259887695e-01 -4.956488311290740967e-02 8.557979948818683624e-03 -5.157479271292686462e-02 -2.447747588157653809e-01 6.417409330606460571e-02 2.894761264324188232e-01 -1.426024734973907471e-01 3.220680728554725647e-02 -7.272142916917800903e-02 -9.505808353424072266e-02 -2.632115781307220459e-01 8.253069967031478882e-02 -8.383773267269134521e-02 -2.253369539976119995e-01 -6.866128742694854736e-02 -1.560913771390914917e-01 2.530209533870220184e-02 -1.544848531484603882e-01 9.424592554569244385e-02 -5.274440348148345947e-02 4.871042966842651367e-01 -1.009802594780921936e-01 2.158131152391433716e-01 2.929564416408538818e-01 -9.816328994929790497e-03 2.140289396047592163e-01 -6.597846746444702148e-02 -1.263460665941238403e-01 6.513196974992752075e-02 -1.974214613437652588e-01 -1.808075457811355591e-01
2.565773725509643555e-01 -1.377592561766505241e-03 -3.244796991348266602e-01 -1.518376022577285767e-01 -1.446944326162338257e-01 -9.194712340831756592e-02 1.632748544216156006e-01 9.794323146343231201e-02 -8.997456729412078857e-02 -4.567386582493782043e-02 -2.310878187417984009e-01 -2.754324972629547119e-01 3.009814321994781494e-01 1.922024413943290710e-02 1.517073363065719604e-01 -2.173202782869338989e-01 1.994155198335647583e-01 1.739164441823959351e-01 -1.210377737879753113e-01 -8.019863814115524292e-02 -2.607080936431884766e-01 2.461827546358108521e-01 6.697073578834533691e-02 -1.081316545605659485e-01 1.674777865409851074e-01 -1.046166419982910156e-01 -4.323720559477806091e-02 -6.750304996967315674e-02 8.033916354179382324e-03 -1.153147593140602112e-01 -3.102150261402130127e-01 -2.206149548292160034e-01
6.722292304039001465e-02 9.299972653388977051e-02 -1.907190233469009399e-01 -2.529326975345611572e-01 3.802863135933876038e-02 -1.658471822738647461e-01 -8.785901591181755066e-03 1.071387603878974915e-01 -2.849933505058288574e-01 6.626615300774574280e-03 -4.717119410634040833e-02 2.340730652213096619e-02 1.533823460340499878e-01 -1.898651868104934692e-01 -4.738217964768409729e-02 -2.123335450887680054e-01 -1.156674996018409729e-01 6.928229331970214844e-02 6.811516731977462769e-02 1.247203797101974487e-01 -2.456751465797424316e-01 2.893413901329040527e-01 1.143085062503814697e-01 4.207938015460968018e-01 2.140564918518066406e-01 -1.632652878761291504e-01 -3.458805754780769348e-02 -1.365867704153060913e-01 -3.017030358314514160e-01 -2.904752492904663086e-01 -1.133482307195663452e-01 -4.328529164195060730e-02
1.874085366725921631e-01 -2.610926330089569092e-01 -1.035420298576354980e-01 5.848398059606552124e-02 2.489039301872253418e-02 1.639159321784973145e-01 1.044742390513420105e-01 -2.654189467430114746e-01 7.652452588081359863e-02 -1.059023737907409668e-01 -5.487007647752761841e-02 -2.274927347898483276e-01 4.572619497776031494e-01 -2.164038270711898804e-01 -2.092338725924491882e-02 -6.885520368814468384e-02 -1.560520846396684647e-02 -1.499972343444824219e-01 1.985401660203933716e-02 1.729330271482467651e-01 -1.067490205168724060e-01 3.809477388858795166e-01 -7.335896790027618408e-02 6.043480709195137024e-02 8.276434242725372314e-02 1.022887751460075378e-01 3.519956767559051514e-02 -3.022453486919403076e-01 9.603485465049743652e-02 -4.103690013289451599e-02 -2.698154151439666748e-01 -1.690561622381210327e-01
2.763205468654632568e-01 -2.731360197067260742e-01 5.189992114901542664e-02 -1.590111404657363892e-01 4.458204284310340881e-02 1.572284251451492310e-01 4.358964860439300537e-01 -2.193359881639480591e-01 3.523044288158416748e-02 3.066387493163347244e-03 -1.235205605626106262e-01 -2.570528388023376465e-01 2.891367860138416290e-02 -1.270183771848678589e-01 -7.401701062917709351e-02 -3.862602114677429199e-01 -4.019632004201412201e-03 -9.782823175191879272e-02 -5.456946417689323425e-02 7.046969980001449585e-02 5.067293345928192139e-02 2.837010324001312256e-01 -4.269209504127502441e-02 2.727798819541931152e-01 1.186656802892684937e-01 -1.893680989742279053e-01 -1.448255777359008789e-01 -1.698995232582092285e-01 -7.823180407285690308e-02 -2.619015425443649292e-02 -5.464473366737365723e-02 -1.249950826168060303e-01
2.443817257881164551e-01 9.870909154415130615e-02 -2.047351300716400146e-01 -1.295221596956253052e-01 -2.947089672088623047e-01 2.008602470159530640e-01 -7.260505855083465576e-02 -1.452350467443466187e-01 -4.864300042390823364e-02 1.668114066123962402e-01 -6.290350854396820068e-02 -1.726984828710556030e-01 2.318401336669921875e-01 -8.059430867433547974e-02 -2.036214619874954224e-01 -2.028416395187377930e-01 -1.777889556251466274e-03 -4.309886321425437927e-02 -8.945917338132858276e-02 3.834082484245300293e-01 -1.498755961656570435e-01 1.126878410577774048e-01 1.223721131682395935e-01 2.908094786107540131e-03 3.897833526134490967e-01 7.791274040937423706e-02 -1.194419786334037781e-01 -1.118730977177619934e-01 1.134962439537048340e-01 -1.229151636362075806e-01 -8.603307604789733887e-02 -2.902898490428924561e-01
1.366712152957916260e-01 -5.972561612725257874e-02 -9.825072437524795532e-02 4.849325865507125854e-03 1.722851544618606567e-01 2.860061228275299072e-01 2.489633560180664062e-01 -4.567030668258666992e-01 6.501194834709167480e-02 -1.672542095184326172e-01 -1.183007359504699707e-01 -7.688045501708984375e-02 1.956318765878677368e-01 -3.570844233036041260e-01 -1.033549234271049500e-01 -9.194977581501007080e-02 -1.572367995977401733e-01 -5.839780718088150024e-02 -1.277625709772109985e-01 4.965557903051376343e-02 1.297225058078765869e-02 3.419769406318664551e-01 -1.446135044097900391e-01 1.584571301937103271e-01 1.069584339857101440e-01 7.313808053731918335e-02 8.557341992855072021e-02 -1.014565378427505493e-01 5.246529728174209595e-02 -4.652630910277366638e-02 -1.350693553686141968e-01 -2.852779626846313477e-01
1.396925151348114014e-01 -2.376418411731719971e-01 6.507182028144598007e-03 -1.746266186237335205e-01 -2.853507399559020996e-01 3.473974391818046570e-02 1.746533066034317017e-01 1.347336471080780029e-01 -4.309616982936859131e-01 4.758475348353385925e-02 2.703275717794895172e-02 6.313636898994445801e-02 2.671889364719390869e-01 -2.782594859600067139e-01 -1.285655200481414795e-01 5.635764449834823608e-02 -1.885406672954559326e-01 4.424337297677993774e-02 2.102636396884918213e-01 -2.809995412826538086e-02 7.039216812700033188e-03 9.754543751478195190e-02 -2.029530517756938934e-02 1.082660704851150513e-01 2.034210860729217529e-01 1.539519429206848145e-01 -2.761029899120330811e-01 -2.607233524322509766e-01 -3.731225430965423584e-02 -6.463270634412765503e-02 -8.484058082103729248e-02 -2.732983529567718506e-01
2.336528748273849487e-01 1.125289276242256165e-01 -2.467791140079498291e-01 1.638959050178527832e-01 -1.372688859701156616e-01 -4.547229409217834473e-02 2.376227676868438721e-01 6.178621947765350342e-02 -3.251803666353225708e-02 1.625390946865081787e-01 1.751101613044738770e-01 -5.423598736524581909e-02 3.383832871913909912e-01 -1.456881910562515259e-01 2.377236187458038330e-01 -1.365815997123718262e-01 3.789166510105133057e-01 -8.416078239679336548e-02 9.077082574367523193e-02 5.333880335092544556e-02 -4.782373085618019104e-02 3.475554883480072021e-01 -6.076235696673393250e-02 -2.034806758165359497e-01 3.685708642005920410e-01 -2.195340581238269806e-02 4.872602224349975586e-02 -8.045560121536254883e-02 -1.115203797817230225e-01 2.293854486197233200e-03 -5.903122946619987488e-02 -2.807644195854663849e-02
1.565354317426681519e-01 -2.576016485691070557e-01 1.632073074579238892e-01 -1.681440882384777069e-02 1.304979771375656128e-01 1.560171693563461304e-01 2.486383765935897827e-01 -6.784949451684951782e-02 -2.943105697631835938e-01 5.311230942606925964e-02 5.466498434543609619e-02 -3.360140025615692139e-01 2.381908744573593140e-01 -1.594621539115905762e-01 1.182134896516799927e-01 -3.109308183193206787e-01 2.302084118127822876e-02 -1.791775375604629517e-01 -1.533195972442626953e-01 -7.285410910844802856e-02 -2.542223334312438965e-01 2.919725477695465088e-01 -1.903780102729797363e-01 1.245614811778068542e-01 2.454399466514587402e-01 7.517407648265361786e-03 -3.545657917857170105e-02 -9.178835898637771606e-02 -1.289883255958557129e-01 -1.725285127758979797e-02 -1.462873816490173340e-01 -6.981291621923446655e-02
2.254327535629272461e-01 -3.294447958469390869e-01 1.411902010440826416e-01 -1.409957855939865112e-01 1.057686209678649902e-01 3.066301904618740082e-02 3.705136477947235107e-01 -5.190544202923774719e-02 -6.257895380258560181e-02 5.079797655344009399e-02 -6.243582069873809814e-02 -2.274369150400161743e-01 1.578846871852874756e-01 -2.307518720626831055e-01 4.907748103141784668e-02 -3.746583759784698486e-01 7.379263639450073242e-02 -1.337432861328125000e-01 -2.277209609746932983e-02 5.489927902817726135e-02 8.473673462867736816e-02 1.976885348558425903e-01 -1.758732944726943970e-01 2.286040931940078735e-01 1.714372783899307251e-01 -2.022275924682617188e-01 -1.765206605195999146e-01 -1.281142085790634155e-01 2.200954593718051910e-02 2.164919823408126831e-01 -7.546357810497283936e-02 -1.960385590791702271e-01
2.750013172626495361e-01 -6.791896373033523560e-02 3.797383233904838562e-02 8.996010571718215942e-02 8.384219370782375336e-03 2.168061137199401855e-01 1.481298953294754028e-01 -3.064857125282287598e-01 -5.020259693264961243e-02 -5.839710682630538940e-02 -9.541271626949310303e-02 -1.689121425151824951e-01 2.936934232711791992e-01 -2.805010676383972168e-01 -2.737523801624774933e-02 -4.485932365059852600e-02 2.502399086952209473e-01 -1.515974849462509155e-01 -1.502099782228469849e-01 1.386446356773376465e-01 5.154683068394660950e-02 2.861750721931457520e-01 -1.006287038326263428e-01 -7.106949388980865479e-02 1.607524752616882324e-01 1.075301468372344971e-01 2.203495353460311890e-01 -3.169142305850982666e-01 -1.121020838618278503e-01 1.291068941354751587e-01 -6.019037216901779175e-02 -2.994049489498138428e-01
3.955415487289428711e-01 1.116484105587005615e-01 -1.717511713504791260e-01 -9.249985963106155396e-02 -3.292621076107025146e-01 -1.166448071599006653e-01 8.401324599981307983e-02 -8.253230154514312744e-02 -1.021091826260089874e-02 2.473958134651184082e-01 -3.132818341255187988e-01 -1.497139483690261841e-01 6.237873807549476624e-02 -1.301331222057342529e-01 -9.343150258064270020e-02 -1.480566263198852539e-01 6.680732220411300659e-02 2.545165419578552246e-01 -5.035201553255319595e-03 7.949584722518920898e-02 -7.381562888622283936e-02 1.168232411146163940e-01 -1.235221028327941895e-01 -2.006834447383880615e-01 2.957667112350463867e-01 -1.431876271963119507e-01 1.580443605780601501e-02 1.264717313461005688e-03 -2.392110824584960938e-01 3.690644400194287300e-03 -3.024323284626007080e-01 -1.290162354707717896e-01
1.343058496713638306e-01 4.379550516605377197e-01 3.316758200526237488e-02 -2.688612341880798340e-01 -1.441796720027923584e-01 -5.259882286190986633e-02 2.656603604555130005e-02 -1.951563507318496704e-01 -2.521951198577880859e-01 -8.290317654609680176e-02 7.355824857950210571e-02 -3.226325660943984985e-02 2.419469505548477173e-01 -2.153163701295852661e-01 -1.460454077459871769e-03 -3.359906971454620361e-01 -1.827688962221145630e-01 1.977553516626358032e-01 -8.851668238639831543e-02 -1.782933771610260010e-01 -2.009879499673843384e-01 2.326345294713973999e-01 1.060697715729475021e-02 -3.561837226152420044e-02 6.147195119410753250e-03 9.413103759288787842e-02 -2.445475608110427856e-01 -1.612268537282943726e-01 1.598771512508392334e-01 1.177790910005569458e-01 -8.208759874105453491e-02 -1.039606854319572449e-01
3.842691481113433838e-01 -1.632412821054458618e-01 6.700289994478225708e-02 -8.652618853375315666e-04 -3.824464976787567139e-03 2.632669210433959961e-01 2.247233986854553223e-01 -1.477327048778533936e-01 -1.451455503702163696e-01 -3.007192350924015045e-02 1.448768079280853271e-01 6.044254638254642487e-03 1.140032410621643066e-01 -7.855759561061859131e-02 4.708625376224517822e-02 -2.499208897352218628e-01 4.630842059850692749e-02 -3.598459530621767044e-03 1.475361287593841553e-01 4.146056622266769409e-02 2.668854594230651855e-01 1.178494840860366821e-01 -1.827549189329147339e-01 1.006723791360855103e-01 3.289594948291778564e-01 2.517962455749511719e-02 -3.669738769531250000e-01 3.126524761319160461e-02 -4.882395640015602112e-02 -2.560538351535797119e-01 -2.732115089893341064e-01 1.064191833138465881e-01
2.063769288361072540e-02 -2.766898572444915771e-01 -4.662918299436569214e-02 -2.540597915649414062e-01 -9.435406327247619629e-02 9.990431368350982666e-02 -2.061990834772586823e-02 7.243261486291885376e-02 -1.814266741275787354e-01 2.022880762815475464e-01 1.363721676170825958e-02 -1.519288867712020874e-01 3.244194686412811279e-01 -1.225678771734237671e-01 -1.817751303315162659e-02 -2.671166956424713135e-01 -2.357276156544685364e-03 -1.041199937462806702e-01 -1.158748716115951538e-01 1.004931554198265076e-01 2.316978946328163147e-02 5.126123428344726562e-01 1.383109241724014282e-01 3.164485096931457520e-01 1.067160516977310181e-01 -5.082648247480392456e-02 1.448601335287094116e-01 -1.563021540641784668e-01 -4.780554771423339844e-02 -2.373643815517425537e-01 3.609886160120368004e-03 -8.778882771730422974e-02
2.861365377902984619e-01 8.804434537887573242e-02 -9.544649720191955566e-02 -3.882475495338439941e-01 -3.095063567161560059e-01 -4.341170564293861389e-02 4.274745583534240723e-01 9.181124716997146606e-02 -2.170935040339827538e-03 5.103195458650588989e-02 -1.122415512800216675e-01 -9.262990951538085938e-02 2.183057516813278198e-01 -3.148450851440429688e-01 1.182610616087913513e-01 -7.123422622680664062e-02 2.933143079280853271e-02 -1.411133110523223877e-01 -5.656775087118148804e-02 -5.054003745317459106e-02 1.120923310518264771e-01 9.109661728143692017e-02 -1.730053871870040894e-02 1.543162912130355835e-01 1.057805866003036499e-01 -5.121188610792160034e-02 -1.412254124879837036e-01 -1.886387318372726440e-01 -2.529758214950561523e-01 -1.582539081573486328e-01 -2.034992128610610962e-01 -2.747988514602184296e-02
2.765779383480548859e-03 1.268822401762008667e-01 -1.747490167617797852e-01 -2.687086760997772217e-01 -5.777855217456817627e-02 2.903720736503601074e-02 3.631322979927062988e-01 -2.144732326269149780e-01 -1.182375028729438782e-01 -7.305836677551269531e-02 5.743676051497459412e-02 2.759036719799041748e-01 3.091547787189483643e-01 -2.667065858840942383e-01 -2.304657548666000366e-02 -5.680220667272806168e-03 -1.206219196319580078e-01 1.827642768621444702e-01 -6.676477938890457153e-02 7.507806271314620972e-02 2.144013196229934692e-01 1.315931081771850586e-01 1.138596162199974060e-01 1.349252164363861084e-01 4.269369840621948242e-01 -5.950244516134262085e-02 8.839270472526550293e-02 -1.061001643538475037e-01 -1.992087960243225098e-01 -1.712978333234786987e-01 3.914748877286911011e-02 -7.175147533416748047e-02
1.648279428482055664e-01 9.208285063505172729e-02 9.606084972620010376e-02 -7.688394933938980103e-02 -2.178638130426406860e-01 3.166825473308563232e-01 -4.601239040493965149e-02 -1.103398799896240234e-01 -2.499222904443740845e-01 9.749746322631835938e-02 3.248333930969238281e-02 1.246530339121818542e-01 4.811730086803436279e-01 -3.736337721347808838e-01 -1.989427953958511353e-01 4.770045727491378784e-02 3.815162926912307739e-02 -2.233666740357875824e-02 -2.209797203540802002e-01 2.628362476825714111e-01 -1.022210717201232910e-01 2.422500699758529663e-01 1.844647713005542755e-02 9.180719498544931412e-04 1.799481213092803955e-01 -9.162131696939468384e-02 1.255325824022293091e-01 -1.089243218302726746e-01 5.285137146711349487e-02 6.906674802303314209e-02 1.140925940126180649e-02 -1.420852839946746826e-01
2.255205065011978149e-01 1.278561502695083618e-01 6.516676396131515503e-02 -6.462807953357696533e-02 -2.241245955228805542e-01 -1.445560455322265625e-01 2.266696840524673462e-01 2.996822260320186615e-02 -1.971407979726791382e-01 8.844009041786193848e-02 -1.988924145698547363e-01 2.902119792997837067e-02 2.309396713972091675e-01 -1.315177679061889648e-01 -9.958384186029434204e-02 -1.934182196855545044e-01 1.639903336763381958e-01 4.573935002554208040e-04 -2.386523596942424774e-02 -1.119390651583671570e-01 2.266574054956436157e-01 -3.543730452656745911e-02 1.892161928117275238e-02 1.335945725440979004e-01 4.171092212200164795e-01 -9.205622225999832153e-02 -6.692817807197570801e-02 -1.216287165880203247e-01 -3.976670503616333008e-01 -2.159166336059570312e-01 -2.752809524536132812e-01 5.316197872161865234e-02
6.893347203731536865e-02 1.905884146690368652e-01 1.770259737968444824e-01 -1.343932561576366425e-02 -2.095812708139419556e-01 2.589736282825469971e-01 2.125347852706909180e-01 -1.409037709236145020e-01 -1.336982101202011108e-01 1.891156136989593506e-01 1.840079575777053833e-01 -3.251035809516906738e-01 3.210731148719787598e-01 -1.818325966596603394e-01 1.734412461519241333e-01 -3.130794465541839600e-01 6.569486111402511597e-02 1.046824641525745392e-02 -9.952460974454879761e-02 -2.497828751802444458e-01 6.012723967432975769e-02 1.724940687417984009e-01 2.573588788509368896e-01 3.333104774355888367e-02 -1.142457034438848495e-02 -2.844982445240020752e-01 -1.336929351091384888e-01 8.041760325431823730e-02 8.336389809846878052e-02 2.440633624792098999e-02 1.343574258498847485e-04 -5.961656570434570312e-02
-1.286419183015823364e-01 2.016450315713882446e-01 -1.223851367831230164e-01 -1.405051946640014648e-01 -2.623163163661956787e-01 1.447879523038864136e-01 3.192231655120849609e-01 -1.662506014108657837e-01 -7.773520797491073608e-02 -1.273254454135894775e-01 2.077261954545974731e-01 -6.339186429977416992e-02 3.186981379985809326e-01 -2.869855463504791260e-01 1.031241789460182190e-01 8.516979217529296875e-02 3.722006082534790039e-02 1.641821563243865967e-01 -1.017533168196678162e-01 6.401440501213073730e-02 2.970554828643798828e-01 8.919184654951095581e-02 -3.344766050577163696e-02 9.033521264791488647e-02 3.517924547195434570e-01 -1.051659658551216125e-01 -9.536100924015045166e-02 -4.671274125576019287e-02 -2.570068538188934326e-01 -1.799203008413314819e-01 -6.895095109939575195e-02 -1.413263380527496338e-01
4.219928383827209473e-02 -5.939290672540664673e-02 -3.543821349740028381e-02 -2.888818979263305664e-01 -4.044495522975921631e-02 -6.298906356096267700e-02 7.148084789514541626e-02 1.038610748946666718e-02 -4.131720662117004395e-01 -2.340289938729256392e-04 -8.155872672796249390e-02 -8.232060074806213379e-02 4.790130555629730225e-01 -2.625141739845275879e-01 -1.407503336668014526e-01 -1.519225835800170898e-01 -1.622590124607086182e-01 2.692962065339088440e-03 1.787528544664382935e-01 -1.535829454660415649e-01 -3.526780307292938232e-01 1.316175907850265503e-01 -9.088795632123947144e-02 8.384566009044647217e-02 9.071541577577590942e-02 -1.425591707229614258e-01 -1.355187147855758667e-01 -1.675450354814529419e-01 -9.504154324531555176e-02 -1.485611647367477417e-01 -1.347426325082778931e-01 -1.031750291585922241e-01
2.375859916210174561e-01 2.071479707956314087e-01 -1.345441341400146484e-01 2.001128531992435455e-02 -7.634343206882476807e-02 8.088898658752441406e-02 1.488299071788787842e-01 -1.713981926441192627e-01 -2.571588940918445587e-02 -3.050805926322937012e-01 -7.821150869131088257e-02 1.319449543952941895e-01 1.296714991331100464e-01 -2.009717002511024475e-02 -3.952047601342201233e-02 -2.041874676942825317e-01 1.494093090295791626e-01 -1.874419674277305603e-02 1.702934652566909790e-01 -1.772334724664688110e-01 4.473447799682617188e-02 -3.774311766028404236e-02 3.316196799278259277e-01 2.022794187068939209e-01 9.157889336347579956e-02 -1.083511263132095337e-01 -9.580688923597335815e-02 -3.378985524177551270e-01 1.502525061368942261e-01 -5.006553838029503822e-04 -3.206835985183715820e-01 -3.663478791713714600e-01
4.036720842123031616e-02 3.191598877310752869e-02 9.230849891901016235e-02 -2.938677556812763214e-02 -7.685179356485605240e-03 2.772088646888732910e-01 1.075625047087669373e-01 -1.167012285441160202e-02 -2.686245739459991455e-01 -1.477779746055603027e-01 3.922794759273529053e-02 -4.981842339038848877e-01 1.869261711835861206e-01 -4.821389168500900269e-02 -1.045446246862411499e-01 -3.414650633931159973e-02 -2.886322885751724243e-02 -3.039299249649047852e-01 -1.086044311523437500e-01 2.092934846878051758e-01 4.601120948791503906e-02 1.302199065685272217e-01 1.175487227737903595e-02 1.172685176134109497e-01 2.752712965011596680e-01 4.468139261007308960e-02 -8.088788390159606934e-02 -4.114973843097686768e-01 -1.564905978739261627e-02 2.633956260979175568e-02 -2.643473148345947266e-01 -6.401723250746726990e-03
-1.400640010833740234e-01 9.281477332115173340e-02 -1.522677093744277954e-01 -3.889048099517822266e-01 -8.445478975772857666e-02 4.845203086733818054e-02 4.319629818201065063e-02 -7.576580345630645752e-02 -3.217234611511230469e-01 2.118244469165802002e-01 -1.724859625101089478e-01 -5.765838176012039185e-02 2.958779931068420410e-01 -2.363321781158447266e-01 -1.571252197027206421e-01 -1.766517162322998047e-01 -1.186450719833374023e-01 -8.161275833845138550e-02 1.899472773075103760e-01 -1.388027966022491455e-01 -2.748259603977203369e-01 2.127206772565841675e-01 3.504998236894607544e-02 2.086125016212463379e-01 9.420635551214218140e-02 -1.327412277460098267e-01 -1.867168694734573364e-01 -1.299869269132614136e-01 8.124548941850662231e-02 -1.993258595466613770e-01 -1.760632395744323730e-01 4.807190969586372375e-02
3.494545221328735352e-01 -1.665771305561065674e-01 -1.527914702892303467e-01 -4.999704658985137939e-02 -3.640943765640258789e-02 7.640237361192703247e-02 5.087957158684730530e-02 -1.129651144146919250e-01 -6.719218194484710693e-02 -3.253012150526046753e-02 4.927029460668563843e-02 -1.662843823432922363e-01 3.953844010829925537e-01 -4.016461074352264404e-01 2.124304324388504028e-01 7.430223375558853149e-02 5.004085227847099304e-02 2.384064346551895142e-01 2.165975570678710938e-01 1.743658035993576050e-01 1.380330026149749756e-01 2.613712847232818604e-01 1.398438494652509689e-02 -4.879308119416236877e-02 8.249235153198242188e-02 -2.021734416484832764e-01 -3.426991030573844910e-02 -1.365483105182647705e-01 2.547229230403900146e-01 -8.308535441756248474e-03 1.784191131591796875e-01 8.330459147691726685e-02
9.509678930044174194e-02 -1.569104790687561035e-01 -4.766353219747543335e-02 2.044220566749572754e-01 -2.795095555484294891e-03 3.801939189434051514e-01 1.919772624969482422e-01 -1.175506934523582458e-01 -2.185923159122467041e-01 -1.550503522157669067e-01 -1.387627981603145599e-02 -2.898614406585693359e-01 2.087678015232086182e-01 -1.585795432329177856e-01 -1.256584674119949341e-01 -3.103021681308746338e-01 6.188785657286643982e-02 -2.864767983555793762e-02 -2.870463728904724121e-01 4.152814298868179321e-02 -3.328974172472953796e-02 2.323792129755020142e-01 4.018853604793548584e-02 1.134742945432662964e-01 2.122223824262619019e-01 -1.395888477563858032e-01 2.180113345384597778e-01 -2.449292838573455811e-01 -1.213198006153106689e-01 -8.202292025089263916e-02 -1.809358298778533936e-01 7.486619800329208374e-02
1.801343709230422974e-01 -1.282503753900527954e-01 9.679742902517318726e-02 -2.126206457614898682e-01 -1.927749514579772949e-01 -2.185762226581573486e-01 3.072706758975982666e-01 -8.981950581073760986e-02 -2.488380074501037598e-01 5.269272625446319580e-02 1.098436191678047180e-01 1.331735402345657349e-01 1.983542889356613159e-01 -1.144702583551406860e-01 -1.248694881796836853e-01 3.297013696283102036e-03 6.209228932857513428e-02 4.215713217854499817e-02 7.186437025666236877e-03 -4.422091692686080933e-02 -2.084788680076599121e-01 2.992325723171234131e-01 -1.884070970118045807e-02 9.560982137918472290e-02 1.745480000972747803e-01 -2.694545984268188477e-01 -1.951823085546493530e-01 -4.259284138679504395e-01 -1.674075275659561157e-01 -9.143535792827606201e-02 -1.866147965192794800e-01 5.121038109064102173e-02
6.474116444587707520e-02 -3.734365571290254593e-03 -2.285114973783493042e-01 -3.195553123950958252e-01 -2.953602969646453857e-01 1.750708520412445068e-01 3.782976046204566956e-02 -5.722470954060554504e-02 -2.007873505353927612e-01 -1.605353690683841705e-02 1.918444037437438965e-01 -1.161029711365699768e-01 1.062642224133014679e-02 -2.763985693454742432e-01 1.771603226661682129e-01 -1.385496556758880615e-01 2.914974931627511978e-03 7.052400708198547363e-02 -2.551848590373992920e-01 -1.498393565416336060e-01 1.363354269415140152e-02 -3.845812380313873291e-02 1.145165339112281799e-01 5.843920260667800903e-02 2.629649043083190918e-01 -1.853921078145503998e-02 -2.424222081899642944e-01 6.217106804251670837e-02 -2.985636293888092041e-01 3.607483953237533569e-02 -1.346988379955291748e-01 -3.865996897220611572e-01
1.561053246259689331e-01 3.648841008543968201e-02 -1.221349537372589111e-01 -2.776981890201568604e-01 -5.090150609612464905e-02 -1.295303106307983398e-01 3.873289376497268677e-02 6.331878155469894409e-02 -4.437571465969085693e-01 -4.361983016133308411e-02 1.700644195079803467e-01 6.610398739576339722e-02 1.989842653274536133e-01 -3.084709942340850830e-01 -1.478716284036636353e-01 -1.475644111633300781e-01 -1.307233795523643494e-02 -1.616046130657196045e-01 1.659530699253082275e-01 -1.468625813722610474e-01 -7.834369689226150513e-02 1.069982573390007019e-01 1.917190290987491608e-02 1.358334124088287354e-01 1.261176615953445435e-01 -4.279066249728202820e-02 -1.078079789876937866e-01 -3.463859558105468750e-01 -1.615684777498245239e-01 -1.791446506977081299e-01 -2.880145311355590820e-01 -2.111642211675643921e-01
1.573114246129989624e-01 -1.370677202939987183e-01 -7.197744399309158325e-02 5.749409273266792297e-02 -1.833953261375427246e-01 1.045927777886390686e-01 2.483002245426177979e-01 -1.229569613933563232e-01 3.552789390087127686e-01 2.207031995058059692e-01 -2.238273918628692627e-01 -2.428747415542602539e-01 1.247967332601547241e-01 -2.577721178531646729e-01 -4.065036773681640625e-03 -3.843403160572052002e-01 9.352690726518630981e-02 -8.796051144599914551e-02 5.090486258268356323e-03 1.408150941133499146e-01 -7.714124023914337158e-02 8.391060866415500641e-03 2.250034920871257782e-02 -8.198364078998565674e-02 3.585274517536163330e-01 2.305629290640354156e-02 -2.083717584609985352e-01 -1.597831547260284424e-01 -4.066602513194084167e-02 -7.149519771337509155e-02 -1.052468866109848022e-01 -2.177306115627288818e-01
2.619785070419311523e-01 9.878599084913730621e-03 1.039507910609245300e-01 6.132020056247711182e-02 4.411877691745758057e-02 9.636477380990982056e-02 1.411466151475906372e-01 -4.559150040149688721e-01 7.588434219360351562e-02 -1.251663565635681152e-01 -1.873395591974258423e-01 -1.943434178829193115e-01 3.105005621910095215e-01 -2.814775705337524414e-01 7.990539073944091797e-03 -1.042450964450836182e-01 -2.498440295457839966e-01 -1.586658656597137451e-01 1.093962192535400391e-01 1.962065398693084717e-01 -2.519177645444869995e-02 2.825615108013153076e-01 -7.852492853999137878e-03 2.277798652648925781e-01 5.034037306904792786e-02 -2.017280012369155884e-01 -1.367674320936203003e-01 -6.906189024448394775e-02 2.496827580034732819e-02 1.476922184228897095e-01 -1.561347842216491699e-01 -1.132635027170181274e-01
2.866335213184356689e-01 2.367468550801277161e-02 3.536802530288696289e-02 -2.818171381950378418e-01 -5.626805499196052551e-02 4.932930693030357361e-02 2.683613002300262451e-01 -2.234757840633392334e-01 3.974574059247970581e-02 3.192761540412902832e-01 -5.479791760444641113e-02 -8.529852330684661865e-02 1.813275218009948730e-01 -3.061407804489135742e-01 1.009590849280357361e-01 1.849762201309204102e-01 -9.436846524477005005e-02 4.377475380897521973e-02 -2.503382973372936249e-02 -1.571384519338607788e-01 -1.388098895549774170e-01 2.772980034351348877e-01 1.199796423316001892e-01 1.420321464538574219e-01 -2.516660094261169434e-02 -5.710509791970252991e-02 -2.383159548044204712e-01 -3.568796217441558838e-01 -1.493116170167922974e-01 -2.101746946573257446e-01 -1.111223921179771423e-02 -5.224717035889625549e-02
4.428672194480895996e-01 2.202820628881454468e-01 -1.241378784179687500e-01 2.079279869794845581e-01 -1.793212890625000000e-01 -7.365658879280090332e-02 9.649999439716339111e-02 -5.456446483731269836e-02 1.135639697313308716e-01 2.076167166233062744e-01 -2.279781848192214966e-01 1.456171739846467972e-02 3.275876343250274658e-01 -1.740496754646301270e-01 -4.810903593897819519e-02 -2.368031591176986694e-01 4.145354405045509338e-02 -7.099938392639160156e-02 4.934828728437423706e-02 -2.892414294183254242e-02 -1.639049202203750610e-01 6.404190510511398315e-02 -4.169929027557373047e-02 -2.828098461031913757e-02 2.695349156856536865e-01 -4.932078998535871506e-03 -3.344567716121673584e-01 1.844706013798713684e-02 -7.780586183071136475e-02 -2.189033180475234985e-01 -1.860182136297225952e-01 -1.601828187704086304e-01
-1.327873617410659790e-01 1.919438987970352173e-01 -8.060415275394916534e-03 -1.959947049617767334e-01 1.562366932630538940e-01 2.134033143520355225e-01 2.354676723480224609e-01 3.356485813856124878e-02 -4.485182464122772217e-01 2.389166876673698425e-02 -1.770618259906768799e-01 3.296945616602897644e-02 3.527731299400329590e-01 -2.497065067291259766e-01 1.426341682672500610e-01 -2.790564298629760742e-01 1.500277966260910034e-01 2.516554296016693115e-02 4.732804372906684875e-02 2.789701707661151886e-02 -2.223746031522750854e-01 -1.312493532896041870e-01 4.376968741416931152e-02 1.575615853071212769e-01 -4.740681126713752747e-02 -5.760590359568595886e-02 -1.690195053815841675e-01 -2.130835652351379395e-01 1.390733718872070312e-01 1.119123864918947220e-02 -1.080831438302993774e-01 -1.762450486421585083e-01
2.332836836576461792e-01 -3.388481587171554565e-02 -1.025031879544258118e-01 -1.903721839189529419e-01 -1.411158032715320587e-02 -2.373567223548889160e-01 -6.138637661933898926e-02 -1.025940701365470886e-01 -3.420262932777404785e-01 2.712817862629890442e-02 -1.487275026738643646e-02 -2.298451513051986694e-01 -9.446399053558707237e-04 -4.514105916023254395e-01 -1.246105358004570007e-01 -3.611788153648376465e-02 -2.154068276286125183e-02 1.716226637363433838e-01 -3.883495181798934937e-02 1.109465286135673523e-01 -2.625906169414520264e-01 1.582319289445877075e-01 2.204342633485794067e-01 1.996218711137771606e-01 1.905433833599090576e-01 -2.463389486074447632e-01 -1.047860458493232727e-01 -1.961277127265930176e-01 -8.499699831008911133e-02 -2.064522802829742432e-01 -1.095193922519683838e-01 3.215630352497100830e-02
1.027472093701362610e-01 1.161974668502807617e-01 -6.458414345979690552e-02 -1.119425073266029358e-01 -8.618637174367904663e-02 -1.518978327512741089e-01 1.445688456296920776e-01 -4.476616159081459045e-02 -2.536490559577941895e-01 7.953400164842605591e-02 -2.193169854581356049e-02 4.287019371986389160e-02 2.366059869527816772e-01 -4.502664506435394287e-02 6.000726297497749329e-02 -2.149330675601959229e-01 2.215930968523025513e-01 1.774941235780715942e-01 5.892476439476013184e-02 -2.391140349209308624e-02 1.046432107686996460e-01 5.376848950982093811e-02 -1.437926590442657471e-01 6.273054331541061401e-02 3.197653293609619141e-01 -1.895037740468978882e-01 -1.638412326574325562e-01 -8.111424744129180908e-02 -3.993350565433502197e-01 -4.191273450851440430e-01 -2.916911840438842773e-01 -1.006738543510437012e-01
-9.524279087781906128e-02 1.310117840766906738e-01 -2.958184182643890381e-01 -1.300411224365234375e-01 -4.841481149196624756e-02 1.975691467523574829e-01 3.146146535873413086e-01 -2.006210386753082275e-01 -2.437574565410614014e-01 -1.189462095499038696e-01 9.425957500934600830e-02 6.736385077238082886e-02 2.563280463218688965e-01 -1.795773655176162720e-01 6.875374168157577515e-02 1.303613036870956421e-01 -5.953615531325340271e-02 1.877263039350509644e-01 -6.555042415857315063e-02 1.374778151512145996e-01 2.765568196773529053e-01 1.868543624877929688e-01 -1.279727742075920105e-02 4.616566002368927002e-02 3.436325192451477051e-01 3.874635323882102966e-02 -6.120205670595169067e-02 -1.936226189136505127e-01 -2.325591593980789185e-01 -1.210205480456352234e-01 -2.044379413127899170e-01 -1.872279495000839233e-01
3.126784563064575195e-01 7.758485525846481323e-02 -2.365359067916870117e-01 -4.707641527056694031e-02 8.453372865915298462e-02 1.881762295961380005e-01 4.088975116610527039e-02 1.011180281639099121e-01 -1.081571727991104126e-02 9.193544834852218628e-02 -1.658779382705688477e-01 -3.913014079444110394e-04 1.150009557604789734e-01 -3.118967115879058838e-01 -4.648936167359352112e-02 -1.302517801523208618e-01 1.239172071218490601e-01 1.461995095014572144e-01 -2.931927889585494995e-02 -1.470366716384887695e-01 -1.140354797244071960e-01 1.763352155685424805e-01 1.327672624029219151e-03 3.287320435047149658e-01 2.572783529758453369e-01 -3.028467893600463867e-01 -1.669004559516906738e-01 -2.251412346959114075e-02 3.667372837662696838e-02 3.165145814418792725e-01 -3.318035304546356201e-01 9.280677139759063721e-02
-7.087124884128570557e-02 5.059750080108642578e-01 -5.782520398497581482e-02 6.121166981756687164e-03 -7.406689971685409546e-02 -1.791141182184219360e-02 -6.951693911105394363e-03 -2.657479420304298401e-02 -2.032301127910614014e-01 -2.310911267995834351e-01 1.376990973949432373e-02 1.452945023775100708e-01 3.584635853767395020e-01 -4.132156670093536377e-01 1.949401944875717163e-01 -2.896354198455810547e-01 8.946447819471359253e-02 -3.483957797288894653e-02 -5.628690868616104126e-02 5.812790989875793457e-02 -1.354828625917434692e-01 -6.025755777955055237e-02 1.381503697484731674e-02 1.128755137324333191e-01 1.122305765748023987e-01 1.278797397390007973e-03 -1.460227370262145996e-01 -3.678340092301368713e-02 5.385150387883186340e-02 4.192164540290832520e-02 -2.637844979763031006e-01 -1.780140995979309082e-01
3.552635312080383301e-01 -1.791556179523468018e-01 -1.809007371775805950e-03 -1.346237212419509888e-01 1.372179687023162842e-01 3.324694335460662842e-01 -2.397016063332557678e-02 -1.771980151534080505e-02 -2.222361601889133453e-02 -1.334382593631744385e-01 7.228445261716842651e-02 -5.589184537529945374e-02 1.884619742631912231e-01 -1.982260346412658691e-01 -1.069902852177619934e-01 -4.157880842685699463e-01 -8.062221109867095947e-02 -6.822443753480911255e-02 9.839893877506256104e-02 1.128461658954620361e-01 -2.342121675610542297e-02 9.511956572532653809e-02 -7.260954380035400391e-02 -8.290672302246093750e-02 2.475587576627731323e-01 1.577358692884445190e-02 -4.316610097885131836e-01 1.649068295955657959e-01 -2.206664979457855225e-01 -1.350661069154739380e-01 -6.734475493431091309e-02 -7.536401599645614624e-02
1.392298340797424316e-01 5.255781114101409912e-03 -1.483417153358459473e-01 -3.221898376941680908e-01 -3.067770786583423615e-02 -2.191424369812011719e-01 2.548242509365081787e-01 -1.839368194341659546e-01 -3.664935529232025146e-01 2.585926279425621033e-02 4.229534417390823364e-02 -1.746638491749763489e-02 -1.876332424581050873e-02 1.897316193208098412e-03 1.290711760520935059e-02 -1.196890249848365784e-01 -3.308466821908950806e-02 -2.841328978538513184e-01 1.354941576719284058e-01 1.306827217340469360e-01 8.611068874597549438e-02 3.656398653984069824e-01 -1.311831772327423096e-01 8.790592849254608154e-02 2.648073136806488037e-01 -2.369303256273269653e-01 1.015814114362001419e-02 -2.590227425098419189e-01 -6.530274450778961182e-02 3.013307601213455200e-02 2.902602963149547577e-02 -2.689585387706756592e-01
1.747977882623672485e-01 2.100359797477722168e-01 -1.706551462411880493e-01 -3.368876576423645020e-01 -1.795615255832672119e-01 1.994064301252365112e-01 9.967245906591415405e-02 -1.417365968227386475e-01 -3.920872136950492859e-02 3.968960791826248169e-02 1.737748980522155762e-01 -5.630164872854948044e-03 1.834615170955657959e-01 -5.996170639991760254e-02 4.476179555058479309e-02 -3.830190598964691162e-01 -2.839466035366058350e-01 1.120084524154663086e-01 -1.624670475721359253e-01 -2.427591085433959961e-01 -2.066733837127685547e-01 2.593367993831634521e-01 2.856799773871898651e-02 1.970441043376922607e-01 -6.026860699057579041e-02 -8.042952418327331543e-02 -1.852751374244689941e-01 -1.886141858994960785e-02 2.423082143068313599e-01 -1.171298474073410034e-01 -5.286761000752449036e-02 -1.151510328054428101e-01
1.608096659183502197e-01 -2.444972284138202667e-02 -2.303153425455093384e-01 -2.483088076114654541e-01 -2.556078732013702393e-01 2.180774211883544922e-01 2.875595986843109131e-01 1.317850500345230103e-01 -8.523273468017578125e-02 5.417607724666595459e-03 5.155823379755020142e-02 4.315445944666862488e-02 3.181576132774353027e-01 -3.613872826099395752e-01 1.769373565912246704e-01 -2.299458086490631104e-01 1.572343111038208008e-01 -1.401304546743631363e-02 -1.268937736749649048e-01 2.252017706632614136e-01 -5.001763347536325455e-03 -8.129336684942245483e-02 2.216925658285617828e-02 1.908408254384994507e-01 4.005345702171325684e-02 -8.536337316036224365e-02 -1.812339723110198975e-01 9.693688154220581055e-02 -2.460021078586578369e-01 -1.541151702404022217e-01 -1.996273994445800781e-01 8.678632974624633789e-02
1.363735795021057129e-01 2.810230851173400879e-01 2.684467099606990814e-02 4.885444790124893188e-02 1.204404532909393311e-01 9.968596696853637695e-02 2.248731404542922974e-01 -3.759967386722564697e-01 -2.782897353172302246e-01 -7.044750452041625977e-02 -1.157868951559066772e-01 2.733206003904342651e-02 2.260714583098888397e-02 -1.833079196512699127e-02 4.039604961872100830e-02 -2.096974253654479980e-01 6.331556290388107300e-02 1.019098758697509766e-01 -5.620756000280380249e-02 -1.258137375116348267e-01 2.808855473995208740e-02 1.174313388764858246e-02 1.485638320446014404e-01 3.265092670917510986e-01 3.554922342300415039e-01 5.328593775629997253e-03 5.333751812577247620e-02 -1.636736094951629639e-01 8.214838057756423950e-02 1.615772545337677002e-01 -3.569404184818267822e-01 -2.462404668331146240e-01
-8.126562833786010742e-02 1.838787645101547241e-01 1.792168468236923218e-01 -3.346032500267028809e-01 -2.024929225444793701e-02 8.885511010885238647e-02 8.473274856805801392e-02 -2.755768299102783203e-01 2.113158628344535828e-02 -1.562494188547134399e-01 6.049515306949615479e-02 1.799123920500278473e-02 1.584443263709545135e-02 -1.581476330757141113e-01 9.168486110866069794e-03 -4.390181303024291992e-01 3.418637812137603760e-01 8.045695722103118896e-02 2.891829609870910645e-02 -8.187735080718994141e-02 1.367283463478088379e-01 2.333137094974517822e-01 -1.275008767843246460e-01 1.237992644309997559e-01 5.656407773494720459e-02 5.743341147899627686e-02 -1.539672166109085083e-01 -4.241086542606353760e-01 -5.213747918605804443e-02 1.541755944490432739e-01 -5.389500409364700317e-02 -4.571999609470367432e-02
3.420956134796142578e-01 6.900026928633451462e-03 -1.071919426321983337e-01 -1.629964411258697510e-01 -6.730554997920989990e-02 -1.071854382753372192e-01 1.348947286605834961e-01 -1.127314418554306030e-01 -1.437721848487854004e-01 -1.054097115993499756e-01 1.759909540414810181e-01 -2.503339052200317383e-01 3.007161617279052734e-01 -1.501779854297637939e-01 -1.184574291110038757e-01 6.337312608957290649e-02 -8.323092013597488403e-02 1.709093600511550903e-01 -1.992891877889633179e-01 -3.036496937274932861e-01 1.683845669031143188e-01 1.050990670919418335e-01 3.961211442947387695e-02 -6.538397073745727539e-02 9.396037459373474121e-02 -2.645742297172546387e-01 -2.433988302946090698e-01 -3.312266469001770020e-01 -3.955549746751785278e-02 -1.409318447113037109e-01 -1.358875632286071777e-01 -2.012802064418792725e-01
2.577545940876007080e-01 2.118002027273178101e-01 1.020918637514114380e-01 -2.359497547149658203e-01 -2.355590090155601501e-02 6.940982490777969360e-02 -5.867964122444391251e-03 -1.205198094248771667e-01 -2.957430779933929443e-01 1.082850173115730286e-01 1.343709044158458710e-02 -3.449636697769165039e-01 2.617070376873016357e-01 -1.992048695683479309e-02 -1.794818043708801270e-01 -1.359158903360366821e-01 -1.539186984300613403e-01 -1.358490586280822754e-01 2.324312478303909302e-01 -7.420105487108230591e-02 -6.968925148248672485e-02 3.047233074903488159e-02 -2.258917689323425293e-01 -2.518717050552368164e-01 2.490729093551635742e-01 -1.964954882860183716e-01 8.777238428592681885e-02 -3.320431113243103027e-01 8.254668861627578735e-02 -3.055358864367008209e-02 -1.269044280052185059e-01 -1.864299923181533813e-02
-1.192012708634138107e-02 -7.141890376806259155e-02 -1.426284313201904297e-01 -2.406335622072219849e-01 -3.657043725252151489e-02 -1.240110099315643311e-01 5.792670417577028275e-03 -5.152746569365262985e-03 -4.916897714138031006e-01 8.015321195125579834e-02 -1.267109066247940063e-01 -7.857939600944519043e-02 2.738543450832366943e-01 -3.340646326541900635e-01 -1.952596604824066162e-01 -1.909446120262145996e-01 -8.986236155033111572e-02 -5.602709203958511353e-02 1.627243012189865112e-01 -1.045875102281570435e-01 -2.226030826568603516e-01 1.434280872344970703e-01 -5.417152866721153259e-02 1.129434332251548767e-01 1.932301521301269531e-01 1.317111253738403320e-01 -1.658860296010971069e-01 -3.078405261039733887e-01 -1.936119943857192993e-01 -8.824253827333450317e-02 -7.825501263141632080e-02 -7.297824323177337646e-02
1.997884511947631836e-01 -2.104992866516113281e-01 9.083159267902374268e-02 -8.326231688261032104e-02 5.931543186306953430e-02 4.725345596671104431e-02 5.071433186531066895e-01 -1.766404360532760620e-01 4.319270327687263489e-02 -1.213063579052686691e-02 -1.491039544343948364e-01 -1.365009397268295288e-01 2.409231960773468018e-01 -9.226579219102859497e-02 3.312760218977928162e-02 -2.742486894130706787e-01 1.013386342674493790e-02 -2.409545481204986572e-01 -4.435865953564643860e-02 1.063428595662117004e-01 3.445846959948539734e-03 3.119239211082458496e-01 3.512838855385780334e-02 2.665655612945556641e-01 1.209850981831550598e-01 -2.388135641813278198e-01 -2.624246180057525635e-01 -1.267874538898468018e-01 -1.378879845142364502e-01 -1.769495010375976562e-02 5.262599512934684753e-02 -3.091365844011306763e-02
1.821051537990570068e-01 -3.327095508575439453e-01 -2.553364634513854980e-01 1.048070341348648071e-01 -7.105922698974609375e-02 1.558102518320083618e-01 3.857678547501564026e-02 -7.090454548597335815e-02 -1.561046205461025238e-02 2.986117005348205566e-01 -5.625953525304794312e-02 8.049413561820983887e-02 2.142060734331607819e-02 -4.518823325634002686e-01 -7.427687942981719971e-02 -3.645755052566528320e-01 1.815602928400039673e-01 2.287811636924743652e-01 -1.011013686656951904e-01 2.267078608274459839e-01 -4.325578361749649048e-02 1.804724186658859253e-01 7.360035181045532227e-02 1.728566735982894897e-01 1.294250935316085815e-01 -1.094794273376464844e-01 1.391378138214349747e-02 4.103797301650047302e-02 -1.175078451633453369e-01 -3.806537389755249023e-02 -1.689682006835937500e-01 1.043596714735031128e-01
2.152429074048995972e-01 -5.513692647218704224e-02 1.262954249978065491e-02 -1.083948314189910889e-01 7.667478173971176147e-02 1.818266138434410095e-02 1.866371482610702515e-01 -5.300092510879039764e-03 -3.395076394081115723e-01 5.757733434438705444e-02 4.576037824153900146e-02 -3.297966122627258301e-01 1.851754933595657349e-01 -1.507549583911895752e-01 -1.228083595633506775e-01 -1.553430408239364624e-01 1.043191626667976379e-01 -6.204817444086074829e-02 1.252888739109039307e-01 8.886945247650146484e-02 -2.193800173699855804e-02 4.322634935379028320e-01 3.619325757026672363e-01 5.094786733388900757e-02 2.228565663099288940e-01 -1.652674749493598938e-02 2.379598617553710938e-01 -1.450378298759460449e-01 -9.384001046419143677e-02 -2.412795424461364746e-01 -1.984845288097858429e-02 1.330924779176712036e-01
2.985347211360931396e-01 1.311648488044738770e-01 -1.821003109216690063e-01 -1.368678212165832520e-01 -4.032853841781616211e-01 7.155022770166397095e-02 8.018128573894500732e-03 1.160543635487556458e-01 -1.408497989177703857e-01 -1.361247450113296509e-01 -1.471991389989852905e-01 -3.215954601764678955e-01 3.574756383895874023e-01 -8.350541442632675171e-02 1.273455619812011719e-01 -1.123497858643531799e-01 -9.336329251527786255e-02 -1.907312870025634766e-01 -3.490941599011421204e-02 -1.055116429924964905e-01 6.255200505256652832e-02 2.243005335330963135e-01 1.116134449839591980e-01 -2.681524492800235748e-02 1.303779035806655884e-01 -1.813802421092987061e-01 3.961832821369171143e-02 -1.549872159957885742e-01 -2.286314964294433594e-01 -4.615197330713272095e-02 -1.035450994968414307e-01 -2.607077062129974365e-01
3.357881307601928711e-01 -5.022391676902770996e-02 1.599993705749511719e-01 5.823511630296707153e-02 -2.111606299877166748e-01 -1.010332852602005005e-01 7.160086184740066528e-02 3.464224562048912048e-02 -1.581607013940811157e-01 -7.787375152111053467e-02 -3.403767570853233337e-02 4.590027406811714172e-02 1.058671548962593079e-01 -2.371585667133331299e-01 1.035872623324394226e-01 -3.512673079967498779e-01 -1.121212448924779892e-02 1.394327431917190552e-01 2.715881764888763428e-01 1.395772397518157959e-01 1.314302999526262283e-02 4.784794449806213379e-01 -1.112432181835174561e-01 -8.489490300416946411e-02 1.801608055830001831e-01 -1.700487569905817509e-03 -1.791325658559799194e-01 -1.243625730276107788e-01 -2.636197805404663086e-01 1.696108877658843994e-01 1.369607001543045044e-01 1.225931942462921143e-02
3.716629445552825928e-01 9.747111797332763672e-02 1.180911660194396973e-01 -1.675378978252410889e-01 1.074275467544794083e-02 1.652641920372843742e-03 3.923367708921432495e-02 -2.398703396320343018e-01 -1.805642433464527130e-02 6.941667199134826660e-02 -2.105694562196731567e-01 -1.853100955486297607e-02 8.450963348150253296e-02 -2.836580872535705566e-01 -2.652684450149536133e-01 -2.776651978492736816e-01 6.059436500072479248e-02 -8.304884284734725952e-02 -8.281091228127479553e-03 -1.656453907489776611e-01 1.074992716312408447e-01 3.124801442027091980e-02 1.421183794736862183e-01 4.008417427539825439e-01 3.971657454967498779e-01 -8.205232769250869751e-02 3.387898951768875122e-02 -1.161625087261199951e-01 2.070194929838180542e-01 -7.698356639593839645e-03 8.245550096035003662e-02 7.713469862937927246e-02
7.424885779619216919e-02 -1.170121356844902039e-01 -9.202609211206436157e-02 1.227712258696556091e-01 -1.586465835571289062e-01 2.481480985879898071e-01 -1.877323240041732788e-01 -1.479851305484771729e-01 4.160280339419841766e-03 -9.675048291683197021e-02 -1.267717778682708740e-01 -1.794826798141002655e-02 1.146811023354530334e-01 -2.549968659877777100e-01 2.249488234519958496e-02 -1.345067024230957031e-01 -1.109157577157020569e-01 3.769246861338615417e-02 -1.180076673626899719e-01 2.130127698183059692e-01 -1.370084732770919800e-01 3.368711471557617188e-01 4.223255515098571777e-01 8.871228992938995361e-02 3.780821561813354492e-01 1.158393025398254395e-01 5.169482901692390442e-02 -2.299917191267013550e-01 -2.294114083051681519e-01 -9.753780812025070190e-02 -1.094740852713584900e-01 -1.151232868432998657e-01
3.669167682528495789e-02 -6.623403634876012802e-03 -1.974389515817165375e-02 -2.765132784843444824e-01 -1.023870483040809631e-01 2.059534788131713867e-01 4.833479411900043488e-03 4.607827216386795044e-02 -1.825233548879623413e-01 1.255372464656829834e-01 1.205376721918582916e-02 -1.107978820800781250e-01 3.658303320407867432e-01 -8.485635742545127869e-03 -1.445914804935455322e-01 -2.141067832708358765e-01 -7.607239484786987305e-02 -1.070346161723136902e-01 -3.230662047863006592e-01 4.567209184169769287e-01 -6.596042215824127197e-02 2.544070184230804443e-01 1.453603357076644897e-01 1.260199397802352905e-01 3.231383562088012695e-01 -1.022676099091768265e-02 -9.430625289678573608e-02 -2.042716369032859802e-02 -3.271983191370964050e-02 -7.991009205579757690e-02 -1.300251036882400513e-01 -1.734234243631362915e-01
5.147832632064819336e-02 -2.026913315057754517e-01 1.141798570752143860e-01 4.120038449764251709e-02 1.563505977392196655e-01 2.730336189270019531e-01 2.781768739223480225e-01 -2.067226767539978027e-01 -3.441253304481506348e-01 1.792912483215332031e-01 2.946201898157596588e-02 -3.073476552963256836e-01 2.517547309398651123e-01 -2.660933434963226318e-01 7.604658603668212891e-04 4.619355022441595793e-04 3.859668271616101265e-03 -2.172846496105194092e-01 -9.851627796888351440e-02 -2.394543727859854698e-03 -7.825863361358642578e-02 2.067020982503890991e-01 4.267564788460731506e-02 7.679161429405212402e-02 8.100159466266632080e-02 -9.846505522727966309e-02 1.752363331615924835e-02 -2.705684900283813477e-01 1.076873168349266052e-01 -2.743076384067535400e-01 -9.099970757961273193e-02 -2.096116542816162109e-01
1.161523833870887756e-01 8.512368053197860718e-02 2.549041509628295898e-01 -4.201118946075439453e-01 -1.964924484491348267e-01 -1.284171789884567261e-01 3.328777253627777100e-01 -1.740017384290695190e-01 -3.894786164164543152e-02 1.464708447456359863e-01 -6.522269546985626221e-02 -2.563174962997436523e-01 8.666673302650451660e-02 -1.009969860315322876e-01 8.846014738082885742e-02 -9.026635438203811646e-02 1.994010359048843384e-01 -1.493181139230728149e-01 1.676614582538604736e-01 1.668419502675533295e-02 -9.572055935859680176e-02 2.842962443828582764e-01 -8.509798347949981689e-02 1.374296098947525024e-01 4.004063606262207031e-01 -1.725631505250930786e-01 5.392220336943864822e-03 -9.700761735439300537e-02 -3.557999432086944580e-02 2.003983221948146820e-02 8.502361178398132324e-02 -1.301599695580080152e-04
2.956078052520751953e-01 7.113217562437057495e-02 8.246040344238281250e-02 1.370219439268112183e-01 -3.441295623779296875e-01 -5.758063495159149170e-02 1.840292513370513916e-01 -4.569047689437866211e-01 -2.850673720240592957e-02 -1.341149955987930298e-01 1.231168508529663086e-01 -1.275955736637115479e-01 1.743976473808288574e-01 -2.020407319068908691e-01 2.674811482429504395e-01 -3.907910361886024475e-02 -2.006612420082092285e-01 -1.415670067071914673e-01 -3.183837607502937317e-02 -1.610160619020462036e-01 -1.295252889394760132e-01 2.614985406398773193e-01 -1.331062614917755127e-02 1.873986124992370605e-01 1.247095465660095215e-01 -1.325357612222433090e-02 -8.853209763765335083e-02 -8.073276281356811523e-02 -6.091246753931045532e-02 2.476744800806045532e-01 -3.479068726301193237e-02 -1.379092782735824585e-01
2.842392325401306152e-01 -1.589035689830780029e-01 2.674559131264686584e-02 -2.732790112495422363e-01 -2.136676311492919922e-01 1.971653401851654053e-01 4.105606079101562500e-01 5.955183506011962891e-02 -4.292853549122810364e-02 1.489139255136251450e-02 -2.155243009328842163e-01 -3.798386752605438232e-01 1.314706951379776001e-01 -1.013452634215354919e-01 1.140469592064619064e-02 -1.634193211793899536e-02 3.116315638180822134e-04 -6.715412437915802002e-02 -1.546140462160110474e-01 1.656184047460556030e-01 1.886876374483108521e-01 9.550884366035461426e-03 -9.259342402219772339e-02 1.371416598558425903e-01 2.281885445117950439e-01 -8.389865607023239136e-02 -2.318826466798782349e-01 -1.149184182286262512e-01 -6.176075711846351624e-02 -9.721825271844863892e-02 -2.420108914375305176e-01 1.560159027576446533e-01
2.612613439559936523e-01 -1.170712038874626160e-01 -1.639285385608673096e-01 1.443698108196258545e-01 2.749230563640594482e-01 1.286267787218093872e-01 2.128276377916336060e-01 -1.070050615817308426e-02 -9.277858585119247437e-02 1.656656265258789062e-01 -3.018247522413730621e-02 8.352250605821609497e-02 4.478456974029541016e-01 -3.022236526012420654e-01 -1.356613729149103165e-02 -2.023951560258865356e-01 1.877838224172592163e-01 2.484726160764694214e-02 -1.782626379281282425e-03 4.094833731651306152e-01 -3.329699859023094177e-02 2.181677371263504028e-01 4.888439178466796875e-02 1.185470223426818848e-01 1.647899895906448364e-01 -4.943384230136871338e-02 1.693549156188964844e-01 -4.063348099589347839e-02 1.415908485651016235e-01 2.738894149661064148e-02 -5.157365929335355759e-03 -7.953561097383499146e-02
2.191494852304458618e-01 -2.167252264916896820e-02 -2.625074684619903564e-01 2.753210999071598053e-02 2.470651827752590179e-02 2.465174049139022827e-01 -3.221418708562850952e-02 2.195719443261623383e-02 -9.345679543912410736e-03 1.600415110588073730e-01 1.417159754782915115e-02 -8.655878156423568726e-02 -4.505554586648941040e-02 -1.447267532348632812e-01 2.147410809993743896e-01 -1.825094223022460938e-01 6.445050984621047974e-02 1.474765595048666000e-03 8.334445953369140625e-02 3.203761577606201172e-01 1.857314407825469971e-01 4.021412432193756104e-01 4.575704783201217651e-02 1.099307462573051453e-01 1.867679953575134277e-01 6.836229469627141953e-03 -2.808103561401367188e-01 -2.634522318840026855e-01 2.463637739419937134e-01 -7.401334587484598160e-03 -3.285148441791534424e-01 -8.451942354440689087e-02
-7.477411627769470215e-02 3.086830377578735352e-01 1.097650825977325439e-02 -1.181347966194152832e-01 6.766278296709060669e-02 2.208843827247619629e-01 1.174682676792144775e-01 -4.538803547620773315e-02 -3.729002177715301514e-01 -9.576874226331710815e-02 -4.594720900058746338e-02 2.240358442068099976e-01 3.958019316196441650e-01 -2.957831621170043945e-01 6.667692214250564575e-02 -3.865471482276916504e-01 -2.909932844340801239e-02 5.382424965500831604e-02 4.629265889525413513e-02 7.250664383172988892e-02 -2.414783388376235962e-01 -3.536117076873779297e-02 -6.547347456216812134e-02 2.451765388250350952e-01 9.445903450250625610e-02 8.261473476886749268e-02 -3.071022219955921173e-02 -2.493501752614974976e-01 -8.298385888338088989e-03 3.512121038511395454e-03 3.945014905184507370e-03 -5.667262896895408630e-02
-1.805242598056793213e-01 2.474576383829116821e-01 3.519010916352272034e-02 -1.053314656019210815e-01 1.439815759658813477e-01 1.771872192621231079e-01 1.127118617296218872e-01 -4.450416564941406250e-01 -4.443101212382316589e-02 2.003284730017185211e-02 1.899549514055252075e-01 -1.415790468454360962e-01 1.411812603473663330e-01 -1.787392795085906982e-01 1.884921044111251831e-01 -2.501094937324523926e-01 9.300556033849716187e-02 -6.778916716575622559e-02 -2.613739483058452606e-02 -1.903671175241470337e-01 -5.718027055263519287e-02 4.024301469326019287e-01 -4.222204536199569702e-02 8.613570779561996460e-02 1.632512360811233521e-01 -2.491155266761779785e-02 -2.571164667606353760e-01 -1.943933814764022827e-01 -1.568543463945388794e-01 1.775890439748764038e-01 -4.193749278783798218e-02 -9.394074231386184692e-02
2.504031956195831299e-01 8.186977356672286987e-02 -8.186169713735580444e-02 -1.971509158611297607e-01 -2.921318709850311279e-01 2.910470068454742432e-01 2.783418893814086914e-01 5.053713172674179077e-02 3.909413889050483704e-02 -1.481903623789548874e-02 -7.167445868253707886e-02 -4.075439646840095520e-02 2.275651395320892334e-01 -4.092593193054199219e-01 8.866888284683227539e-02 -7.231954485177993774e-02 1.735023595392704010e-02 1.593241691589355469e-01 -6.079854443669319153e-02 2.060745507478713989e-01 1.012376099824905396e-01 -1.251468658447265625e-01 2.733608335256576538e-02 8.884932100772857666e-02 8.652601391077041626e-02 -2.074247449636459351e-01 -2.968237698078155518e-01 3.537346422672271729e-02 -3.647181391716003418e-01 -3.872886672616004944e-02 -1.142756938934326172e-01 1.358881779015064240e-02
2.959883809089660645e-01 5.380475893616676331e-02 -4.145080968737602234e-02 -2.002538591623306274e-01 -1.037784963846206665e-01 -1.352003216743469238e-01 9.011135995388031006e-02 -1.720038056373596191e-01 -2.347892969846725464e-01 -5.632678791880607605e-02 8.131271600723266602e-02 -2.493596076965332031e-01 -9.316515177488327026e-02 -2.852145433425903320e-01 -6.847669929265975952e-02 -5.707541108131408691e-02 5.732639878988265991e-02 1.915522962808609009e-01 -7.760135829448699951e-02 2.277193367481231689e-01 -2.124145776033401489e-01 3.415465056896209717e-01 -4.982427228242158890e-03 3.647954463958740234e-01 1.719976365566253662e-01 -2.530956864356994629e-01 1.464690919965505600e-02 -1.644930094480514526e-01 -1.341042667627334595e-01 -7.581812143325805664e-02 -1.226518452167510986e-01 -1.530916988849639893e-01
1.966865658760070801e-01 1.405356675386428833e-01 6.887865066528320312e-02 -2.135235071182250977e-01 -9.666258841753005981e-02 1.245388239622116089e-01 -1.262977719306945801e-01 -8.091605268418788910e-03 -5.799584090709686279e-02 1.809712946414947510e-01 -6.656404584646224976e-02 -1.308194734156131744e-02 4.759073555469512939e-01 -1.104655303061008453e-02 -1.192985475063323975e-01 -2.423421889543533325e-01 -7.305616885423660278e-02 -2.435448393225669861e-02 -2.466884851455688477e-01 4.092491567134857178e-01 -7.017150521278381348e-02 2.137370407581329346e-01 1.069576814770698547e-01 2.584827244281768799e-01 2.839058637619018555e-01 7.671067724004387856e-04 -1.538676470518112183e-01 1.955959713086485863e-03 -1.007644906640052795e-01 -2.102084830403327942e-02 -1.581376492977142334e-01 -8.398500829935073853e-02
2.332558184862136841e-01 -1.354226619005203247e-01 -1.470766961574554443e-01 -3.391007706522941589e-02 -2.153155058622360229e-01 -4.133356362581253052e-02 1.766242086887359619e-01 1.720983162522315979e-02 3.881865739822387695e-02 2.718936204910278320e-01 -2.297367006540298462e-01 2.113001048564910889e-02 2.830536663532257080e-01 -1.440719068050384521e-01 -1.245260760188102722e-01 -1.558932960033416748e-01 1.436590552330017090e-01 1.394539326429367065e-01 -2.136174403131008148e-02 -4.712716490030288696e-02 -1.327947527170181274e-01 8.448551595211029053e-02 8.530997484922409058e-02 -1.377757638692855835e-01 1.159807071089744568e-01 -1.358085274696350098e-01 -1.960284262895584106e-01 -1.483274549245834351e-01 -8.902189321815967560e-03 -3.058094978332519531e-01 -2.685500383377075195e-01 -4.513637423515319824e-01
1.897814124822616577e-01 -1.477843225002288818e-01 -2.116104811429977417e-01 4.229395836591720581e-02 -1.337643861770629883e-01 1.481112688779830933e-01 2.944201231002807617e-01 -3.694282472133636475e-01 9.810794144868850708e-02 -1.309338584542274475e-02 -2.151561379432678223e-01 1.880252361297607422e-01 1.800131201744079590e-01 6.582261528819799423e-03 -8.745571225881576538e-02 -1.436365842819213867e-01 1.315120011568069458e-01 1.297084838151931763e-01 -3.643951192498207092e-02 3.995510935783386230e-02 -1.160358712077140808e-01 3.556073457002639771e-02 5.342281609773635864e-02 -8.574008196592330933e-02 3.620696663856506348e-01 -8.274296671152114868e-02 -1.977036446332931519e-01 -4.766051657497882843e-03 -2.666048705577850342e-01 -1.909914761781692505e-01 -4.070462659001350403e-02 -3.635563850402832031e-01
1.427059620618820190e-01 1.941397935152053833e-01 6.427293270826339722e-02 -2.249123305082321167e-01 -1.151730567216873169e-01 -1.421279609203338623e-01 6.568320095539093018e-02 -1.536540240049362183e-01 -3.263880610466003418e-01 1.774205826222896576e-02 -1.788661349564790726e-03 -1.805898733437061310e-02 1.903477311134338379e-02 -4.060729965567588806e-02 -3.243413567543029785e-02 -2.999865710735321045e-01 1.449470967054367065e-01 2.593387663364410400e-01 2.575537562370300293e-02 1.376913487911224365e-01 1.231806934811174870e-03 7.718041539192199707e-02 1.066290438175201416e-01 3.092417120933532715e-01 9.351950883865356445e-02 -2.254412025213241577e-01 7.769955694675445557e-02 -2.467579692602157593e-01 -3.261198699474334717e-01 -1.780277341604232788e-01 -3.549242019653320312e-01 -1.193652898073196411e-01
2.355908006429672241e-01 1.669743806123733521e-01 -1.407839544117450714e-02 -3.577792048454284668e-01 -3.261962532997131348e-02 3.289445936679840088e-01 6.906088441610336304e-02 1.175847947597503662e-01 -2.603730857372283936e-01 -2.377107739448547363e-01 2.880615554749965668e-02 -2.353545725345611572e-01 1.736834198236465454e-01 -2.630016952753067017e-02 4.406287521123886108e-02 -3.130396008491516113e-01 2.215357497334480286e-02 2.379979044198989868e-01 -1.604849100112915039e-01 6.777087599039077759e-02 7.430591434240341187e-02 -8.109840750694274902e-02 -6.404735893011093140e-02 -7.463911920785903931e-02 1.695425510406494141e-01 -3.794383257627487183e-02 -1.629991084337234497e-02 -3.858726099133491516e-02 -2.105089724063873291e-01 -3.089713156223297119e-01 -2.266940176486968994e-01 -1.298960000276565552e-01
1.389605700969696045e-01 2.849768400192260742e-01 -1.556570231914520264e-01 -1.381493210792541504e-01 5.054821074008941650e-02 9.863085299730300903e-02 1.990847885608673096e-01 -7.572256028652191162e-02 -2.022847384214401245e-01 4.858495201915502548e-03 -1.723523139953613281e-01 2.343547344207763672e-01 3.301156759262084961e-01 -2.652888596057891846e-01 -1.426255851984024048e-01 2.361435070633888245e-02 -1.512113511562347412e-01 1.119595095515251160e-01 -9.617127478122711182e-02 1.556577384471893311e-01 3.108362853527069092e-01 1.275437176227569580e-01 -4.495869390666484833e-03 -1.284839510917663574e-01 2.287853360176086426e-01 8.066318929195404053e-02 1.578442007303237915e-01 -2.872566282749176025e-01 -1.965809315443038940e-01 -1.269459128379821777e-01 -1.468349397182464600e-01 -1.783098131418228149e-01
4.641583934426307678e-02 -1.610848456621170044e-01 -2.431707829236984253e-02 1.419659405946731567e-01 -2.103004902601242065e-01 2.743298113346099854e-01 2.621088624000549316e-01 -3.403769731521606445e-01 6.102326512336730957e-02 -9.856665879487991333e-02 2.585184760391712189e-02 -1.763366758823394775e-01 4.151045680046081543e-01 -7.360019534826278687e-02 -5.531116575002670288e-02 -1.360272616147994995e-01 6.999790668487548828e-02 -3.325619995594024658e-01 -1.994538009166717529e-01 -7.273748517036437988e-02 -4.385724663734436035e-02 1.943209767341613770e-01 1.030078157782554626e-01 1.421125233173370361e-01 1.719333231449127197e-01 -2.299942076206207275e-02 7.961308211088180542e-02 -2.943575978279113770e-01 -1.118828654289245605e-01 -3.802819643169641495e-03 7.915645837783813477e-02 -1.722912043333053589e-01
-8.334683626890182495e-02 2.402507066726684570e-01 -3.485924005508422852e-01 -2.042289972305297852e-01 -1.713611185550689697e-01 1.490458399057388306e-01 3.479621112346649170e-01 -1.601830422878265381e-01 -1.369051337242126465e-01 -1.134736463427543640e-01 1.458306908607482910e-01 4.451940208673477173e-02 3.517148196697235107e-01 -2.830687463283538818e-01 5.660281330347061157e-02 9.604680538177490234e-02 -6.074811797589063644e-03 1.708626598119735718e-01 4.111342877149581909e-02 -3.154489025473594666e-02 1.068363562226295471e-01 8.397486060857772827e-02 4.367941245436668396e-02 6.517067551612854004e-02 3.280047178268432617e-01 -1.117963790893554688e-01 9.810180962085723877e-02 -1.628759950399398804e-01 -9.745697677135467529e-02 -2.664747238159179688e-01 -9.254087507724761963e-02 2.859340794384479523e-02
6.812231987714767456e-02 -2.614108920097351074e-01 -1.216395795345306396e-01 8.696907013654708862e-02 -9.762953221797943115e-02 8.895462006330490112e-02 1.544720232486724854e-01 -4.107894003391265869e-01 2.934376709163188934e-02 -1.660930812358856201e-01 -1.685926914215087891e-01 -1.887946277856826782e-01 3.500680923461914062e-01 -2.504222989082336426e-01 -7.485750317573547363e-02 -1.007601246237754822e-01 -6.217098236083984375e-02 -8.418134599924087524e-02 8.021808229386806488e-03 1.528913080692291260e-01 1.690642833709716797e-01 3.038726449012756348e-01 -1.556465476751327515e-01 2.152461558580398560e-01 1.078779771924018860e-01 -8.487658947706222534e-02 3.857104852795600891e-02 -1.597215235233306885e-01 1.378136593848466873e-02 -2.661441266536712646e-01 -1.909486800432205200e-01 -1.479377448558807373e-01
2.580218613147735596e-01 1.030066981911659241e-01 -2.291224896907806396e-01 4.218204319477081299e-02 5.891505256295204163e-02 3.332139849662780762e-01 -1.223418265581130981e-01 1.294336318969726562e-01 1.908183656632900238e-02 -9.499047696590423584e-02 -4.757060855627059937e-02 -1.852270029485225677e-02 1.828947961330413818e-01 -2.872608304023742676e-01 4.591507837176322937e-02 -3.195690512657165527e-01 -2.802217938005924225e-02 -8.864051103591918945e-02 8.434608578681945801e-02 4.338465631008148193e-01 3.013161383569240570e-02 1.720236241817474365e-01 1.092942953109741211e-01 5.280659720301628113e-02 1.291528344154357910e-01 -4.271957278251647949e-02 -2.036361694335937500e-01 -1.093505695462226868e-01 2.946546673774719238e-01 -1.262504011392593384e-01 -2.410582900047302246e-01 -9.003444761037826538e-02
-1.316334605216979980e-01 1.715811491012573242e-01 -2.255722880363464355e-01 -2.836916148662567139e-01 -1.220712587237358093e-01 1.874743700027465820e-01 3.952214717864990234e-01 -1.785155981779098511e-01 -5.131220445036888123e-02 -5.282415449619293213e-02 1.771496683359146118e-01 3.011935204267501831e-02 3.802062869071960449e-01 -2.072243690490722656e-01 3.425029292702674866e-02 -8.747462183237075806e-03 -9.847287088632583618e-02 9.915044903755187988e-02 -1.292050927877426147e-01 1.520143449306488037e-01 2.625035941600799561e-01 1.728920638561248779e-01 1.460456755012273788e-02 -7.330891489982604980e-02 2.873597741127014160e-01 5.645885691046714783e-02 1.733924821019172668e-02 -1.316982954740524292e-01 -2.605394124984741211e-01 -1.201643720269203186e-01 -5.238155275583267212e-02 -7.143110781908035278e-02
2.764285802841186523e-01 -1.025195270776748657e-01 1.345302164554595947e-01 1.457654386758804321e-01 -2.311122864484786987e-01 4.817333072423934937e-02 1.264763027429580688e-01 -3.705705404281616211e-01 9.898015856742858887e-02 8.811184763908386230e-02 -2.264425605535507202e-01 -1.882717609405517578e-01 2.891177833080291748e-01 1.263357116840779781e-03 1.234844550490379333e-01 -1.916190087795257568e-01 1.039120554924011230e-02 1.415566354990005493e-01 -3.805811330676078796e-02 2.068710029125213623e-01 -1.498799622058868408e-01 9.545651078224182129e-02 -4.978368058800697327e-02 2.916956134140491486e-02 3.718355596065521240e-01 -2.043873220682144165e-01 1.240942850708961487e-01 -2.443319931626319885e-02 9.940667450428009033e-02 -2.372373789548873901e-01 -9.051957726478576660e-02 -2.348483353853225708e-01
2.199787348508834839e-01 -1.413814276456832886e-01 -1.185590699315071106e-01 1.668240060098469257e-03 -1.111685931682586670e-01 2.043046504259109497e-01 -6.600589305162429810e-02 4.622672870755195618e-02 8.315084129571914673e-02 -8.910901099443435669e-02 1.701407134532928467e-01 6.828417629003524780e-02 4.205513000488281250e-01 -3.171232938766479492e-01 1.681873649358749390e-01 2.495094388723373413e-02 6.666504777967929840e-03 -3.587237000465393066e-02 -1.241406947374343872e-01 1.980802565813064575e-01 1.521298140287399292e-01 1.326291710138320923e-01 -4.925850313156843185e-03 -1.158608123660087585e-03 4.445897936820983887e-01 -1.632052958011627197e-01 -7.556287199258804321e-02 -1.786022186279296875e-01 2.608596384525299072e-01 9.139724075794219971e-02 -1.290436089038848877e-02 -2.587545812129974365e-01
4.019901528954505920e-02 2.491668313741683960e-01 -5.759200826287269592e-02 -1.450410783290863037e-01 -3.103981614112854004e-01 -1.388941258192062378e-01 -6.413331720978021622e-04 -7.234591990709304810e-02 -1.887234151363372803e-01 1.125300228595733643e-01 -7.152967900037765503e-02 1.432220265269279480e-02 2.946695685386657715e-01 -1.229034885764122009e-01 2.450677566230297089e-02 -1.559655219316482544e-01 8.437554538249969482e-02 1.464919149875640869e-01 -6.518258899450302124e-02 -1.354223638772964478e-01 1.667013615369796753e-01 5.731256306171417236e-02 -2.553530037403106689e-02 2.039437443017959595e-01 3.726378679275512695e-01 -2.181838452816009521e-01 -1.614293307065963745e-01 7.493390236049890518e-03 -3.583055138587951660e-01 -3.590764999389648438e-01 -1.050506755709648132e-01 -7.205158472061157227e-02
3.460571467876434326e-01 2.226756811141967773e-01 -1.082461327314376831e-01 2.531853038817644119e-03 -1.341115683317184448e-01 8.421906083822250366e-02 1.987511515617370605e-01 -2.261226773262023926e-01 1.722596883773803711e-01 1.871307939291000366e-01 -2.602853178977966309e-01 -5.839553195983171463e-03 2.672521471977233887e-01 -4.278476908802986145e-02 -1.197946071624755859e-01 -2.697688639163970947e-01 -3.940445929765701294e-02 1.729768961668014526e-01 -6.051712855696678162e-02 -6.072749849408864975e-03 -1.531782150268554688e-01 2.210939526557922363e-01 -2.290631681680679321e-01 -1.500681340694427490e-01 2.697679698467254639e-01 -8.133250474929809570e-02 -5.221190303564071655e-02 5.687396600842475891e-02 -1.106787100434303284e-01 -2.598085403442382812e-01 -5.710391700267791748e-02 -2.439238876104354858e-01
2.758187353610992432e-01 -2.223411202430725098e-01 -2.405446916818618774e-01 1.054971590638160706e-01 -2.207239717245101929e-01 1.238921284675598145e-01 1.196929365396499634e-01 -1.398525685071945190e-01 3.289941325783729553e-02 1.465802937746047974e-01 -1.608126796782016754e-02 -3.935501724481582642e-02 3.065902888774871826e-01 -1.636970043182373047e-01 1.667481102049350739e-02 -1.522942036390304565e-01 -1.714181452989578247e-01 1.644626408815383911e-01 -3.239960670471191406e-01 2.023692131042480469e-01 4.735753312706947327e-02 1.488458365201950073e-01 1.873352378606796265e-01 1.161282137036323547e-01 2.712692320346832275e-01 6.544690113514661789e-03 -5.932569876313209534e-02 -1.174409836530685425e-01 1.712845079600811005e-02 1.795931458473205566e-01 -3.646533489227294922e-01 8.428598940372467041e-02
2.548628747463226318e-01 -9.717428125441074371e-03 7.065463811159133911e-02 -2.835006825625896454e-02 1.112778335809707642e-01 9.564657695591449738e-03 3.615002334117889404e-01 -3.198671936988830566e-01 4.809151589870452881e-02 -2.870213240385055542e-02 -1.875876635313034058e-01 -9.422028064727783203e-02 2.259900569915771484e-01 -2.440641261637210846e-02 -6.214635912328958511e-03 -1.304652839899063110e-01 1.331033706665039062e-01 -3.397863805294036865e-01 1.675370335578918457e-01 6.306366529315710068e-03 4.513592645525932312e-02 2.591468393802642822e-01 4.041966050863265991e-03 1.598637551069259644e-01 3.206233680248260498e-01 -2.208585143089294434e-01 -3.821471631526947021e-01 -2.782488008961081505e-03 -5.459006503224372864e-02 3.415047749876976013e-02 -5.975556001067161560e-02 -7.979242503643035889e-02
5.492204055190086365e-02 -5.237570405006408691e-02 -1.632643938064575195e-01 1.783628016710281372e-01 -2.769795060157775879e-02 1.454815119504928589e-01 -9.031827747821807861e-02 2.016195803880691528e-01 -3.029606044292449951e-01 -4.767646268010139465e-02 8.076415210962295532e-02 -1.840913109481334686e-02 2.359846234321594238e-01 -2.877400517463684082e-01 -1.647211797535419464e-02 -8.036438375711441040e-02 4.565211758017539978e-02 1.128979176282882690e-01 1.172002181410789490e-01 -2.952117025852203369e-01 3.331172093749046326e-02 3.064871132373809814e-01 5.182695016264915466e-02 1.682338565587997437e-01 2.504131793975830078e-01 -2.419397681951522827e-01 -4.123004674911499023e-01 -1.448497772216796875e-01 2.212742716073989868e-01 -3.977343812584877014e-02 8.849977701902389526e-02 -8.098913729190826416e-02
4.384002462029457092e-02 -6.206874176859855652e-02 -3.162010908126831055e-01 -2.166831642389297485e-01 6.665486097335815430e-02 2.138046622276306152e-01 1.483397483825683594e-01 3.104643523693084717e-02 -8.893575519323348999e-02 1.289500668644905090e-02 -2.706826329231262207e-01 1.970306783914566040e-01 4.631592333316802979e-02 -2.097515910863876343e-01 -5.737066641449928284e-02 -1.938506662845611572e-01 -3.651764616370201111e-02 1.534231752157211304e-01 1.051654666662216187e-01 1.158422790467739105e-02 6.803242117166519165e-02 3.637300133705139160e-01 -7.091818749904632568e-02 2.466905117034912109e-01 1.856844872236251831e-01 -4.110369384288787842e-01 -2.218546569347381592e-01 -1.161613017320632935e-01 9.922166168689727783e-02 2.167206853628158569e-01 -7.048848271369934082e-02 1.365581341087818146e-02
-9.089565277099609375e-02 4.205577969551086426e-01 3.119546920061111450e-02 -1.576612144708633423e-01 -1.564604341983795166e-01 2.682862579822540283e-01 2.596598267555236816e-01 7.114061154425144196e-03 1.573218032717704773e-02 6.801925133913755417e-03 1.595619022846221924e-01 -1.458400189876556396e-01 2.843336667865514755e-03 -2.318176478147506714e-01 2.996467351913452148e-01 -2.359294742345809937e-01 -4.832325130701065063e-02 -3.240741789340972900e-02 4.909763112664222717e-02 -1.094522848725318909e-01 -1.924012303352355957e-01 1.964333951473236084e-01 1.508233994245529175e-01 7.073857635259628296e-02 3.006429672241210938e-01 9.107068181037902832e-02 4.151105135679244995e-02 -3.033633232116699219e-01 2.010002881288528442e-01 9.710162878036499023e-02 -1.611842587590217590e-02 -1.234195902943611145e-01
2.157151550054550171e-01 -3.096425235271453857e-01 1.283226162195205688e-01 -9.385823458433151245e-02 -2.513260766863822937e-02 6.923730671405792236e-02 2.755300402641296387e-01 -8.635257184505462646e-02 -1.076214909553527832e-01 1.372617781162261963e-01 2.403675019741058350e-02 -2.736055850982666016e-01 9.438027441501617432e-02 -9.304062277078628540e-02 -8.401855826377868652e-02 -4.348353445529937744e-01 -6.283204257488250732e-02 -1.312339007854461670e-01 -3.950360789895057678e-02 1.580327004194259644e-02 -1.196963042020797729e-01 4.645178020000457764e-01 2.760900557041168213e-02 1.840283721685409546e-01 2.587372362613677979e-01 -5.306468904018402100e-02 -4.116589576005935669e-02 -7.504571229219436646e-02 1.099539771676063538e-01 -6.693155318498611450e-02 -1.522405892610549927e-01 -1.392839252948760986e-01
1.589229702949523926e-01 6.089642643928527832e-02 -1.657086908817291260e-01 -8.478629402816295624e-03 -2.582049071788787842e-01 3.409362956881523132e-02 3.260013163089752197e-01 4.951342567801475525e-02 -2.144335061311721802e-01 2.145909368991851807e-01 1.545188128948211670e-01 -1.681929826736450195e-02 1.522494852542877197e-01 -8.184424787759780884e-02 -1.820439659059047699e-02 -3.802115023136138916e-01 2.063714116811752319e-01 -1.100510880351066589e-01 -7.096850872039794922e-02 -2.382196933031082153e-01 -1.058593764901161194e-01 8.525955677032470703e-02 -2.130980193614959717e-01 3.269259631633758545e-02 1.490037739276885986e-01 2.410003989934921265e-01 -6.781389564275741577e-02 -7.860246300697326660e-02 -6.065675243735313416e-02 -1.247708946466445923e-01 -2.525045275688171387e-01 -3.470969200134277344e-01
1.938148438930511475e-01 2.809057198464870453e-02 -2.333490699529647827e-01 -2.626199722290039062e-01 1.112413406372070312e-02 -1.161322221159934998e-01 2.061976939439773560e-01 3.565027192234992981e-02 -2.309196889400482178e-01 -1.171424537897109985e-01 -1.997524127364158630e-02 2.064161002635955811e-01 2.064940780401229858e-01 -3.682418763637542725e-01 -1.717651635408401489e-01 3.471208503469824791e-03 -1.868813335895538330e-01 1.636419817805290222e-02 -1.969608105719089508e-02 6.166603416204452515e-02 1.376208513975143433e-01 1.277959495782852173e-01 2.358148433268070221e-02 -2.273323014378547668e-02 2.626845836639404297e-01 1.587331891059875488e-01 1.000733822584152222e-01 -4.239362478256225586e-01 -1.921722888946533203e-01 -1.455255448818206787e-01 -1.714810281991958618e-01 -1.258569508790969849e-01
2.757141590118408203e-01 6.133914459496736526e-03 -3.976849466562271118e-02 -1.901607960462570190e-01 5.113849043846130371e-02 -2.289397865533828735e-01 8.066589385271072388e-02 -1.302975565195083618e-01 -1.638861298561096191e-01 -7.546055316925048828e-02 9.086944162845611572e-02 -1.022057458758354187e-01 -2.633767761290073395e-02 -3.731015622615814209e-01 -1.229186356067657471e-01 -1.813292689621448517e-02 1.360348016023635864e-01 2.802608907222747803e-01 -1.910395571030676365e-03 1.748130768537521362e-01 -3.039793968200683594e-01 1.749060750007629395e-01 1.991402208805084229e-01 2.673168480396270752e-01 1.861218214035034180e-01 -2.189469933509826660e-01 -1.907409131526947021e-01 -2.089220732450485229e-01 -1.064927130937576294e-01 -2.263583689928054810e-01 -5.897735711187124252e-03 -1.189422607421875000e-01
2.865410409867763519e-02 1.707758307456970215e-01 -3.049935996532440186e-01 -1.939257234334945679e-01 5.894168466329574585e-02 1.869705319404602051e-01 -1.029789634048938751e-02 1.963829398155212402e-01 -2.425521165132522583e-01 1.737799048423767090e-01 -3.019411563873291016e-01 2.421119660139083862e-01 4.386911913752555847e-02 -2.606987059116363525e-01 -2.853857539594173431e-02 -1.513136774301528931e-01 1.605496406555175781e-01 1.537327021360397339e-01 -3.634135005995631218e-03 -5.718810856342315674e-02 -7.020734995603561401e-02 2.538874447345733643e-01 -6.932882592082023621e-03 6.045622006058692932e-02 2.777197360992431641e-01 -3.177214264869689941e-01 -9.922582656145095825e-02 -1.461513042449951172e-01 -4.933893680572509766e-02 -3.739096596837043762e-02 -2.657938897609710693e-01 1.425517052412033081e-01
1.588657647371292114e-01 2.840569615364074707e-01 1.494634151458740234e-02 6.707481294870376587e-02 -1.267478317022323608e-01 -3.646018914878368378e-03 1.009412780404090881e-01 -2.978025078773498535e-01 -2.422104589641094208e-02 1.079208180308341980e-01 8.177752047777175903e-02 -1.020591929554939270e-01 1.868289560079574585e-01 -3.356634378433227539e-01 -1.026681661605834961e-01 -2.831380069255828857e-01 -8.841865696012973785e-03 1.022795438766479492e-01 5.673434957861900330e-02 -1.697725355625152588e-01 2.771649062633514404e-01 -1.917298287153244019e-01 1.899172961711883545e-01 2.829571068286895752e-01 2.591125071048736572e-01 9.421047568321228027e-02 -1.491227298974990845e-01 -1.130578666925430298e-01 -2.807120382785797119e-01 4.641256853938102722e-02 -1.665005385875701904e-01 -1.215395033359527588e-01
-3.174376487731933594e-02 -2.475800514221191406e-01 -3.612905368208885193e-02 -2.864843606948852539e-02 3.950634971261024475e-02 5.323659628629684448e-02 2.747611105442047119e-01 -5.540736392140388489e-02 -2.402623146772384644e-01 2.475114613771438599e-01 1.114202141761779785e-01 -4.387747030705213547e-04 4.239785075187683105e-01 -2.212351858615875244e-01 8.893527835607528687e-02 -2.734602391719818115e-01 -3.515240922570228577e-02 -9.479417465627193451e-03 7.496674358844757080e-02 1.587793529033660889e-01 -9.222660958766937256e-02 4.877734780311584473e-01 -2.961273305118083954e-02 3.626923263072967529e-02 1.492101401090621948e-01 -6.161886081099510193e-02 1.461871564388275146e-01 -1.058007031679153442e-01 2.240830063819885254e-01 -9.249836206436157227e-02 -3.254156187176704407e-02 -1.028879806399345398e-01
2.203954458236694336e-01 2.217365205287933350e-01 4.006626084446907043e-02 -1.737492531538009644e-01 -1.233771163970232010e-02 1.504634916782379150e-01 1.498549878597259521e-01 -8.236367255449295044e-02 -3.145896792411804199e-01 -2.443879395723342896e-01 -1.796870380640029907e-01 -1.648649871349334717e-01 1.469143629074096680e-01 -7.032033056020736694e-02 -1.013170480728149414e-01 -2.383913099765777588e-01 1.163242310285568237e-01 2.848542332649230957e-01 -3.630623593926429749e-02 -2.122414559125900269e-01 2.534952163696289062e-01 9.272809326648712158e-02 4.456684365868568420e-02 1.732846051454544067e-01 -1.119927037507295609e-02 -7.367993891239166260e-02 -5.646655708551406860e-02 -2.713664472103118896e-01 -2.282034307718276978e-01 -5.737779662013053894e-02 -2.386943399906158447e-01 -2.569288909435272217e-01
2.397589385509490967e-01 4.234070703387260437e-02 -1.903222948312759399e-01 -5.990247707813978195e-03 -2.255643308162689209e-01 -3.231456875801086426e-02 1.860900595784187317e-02 -9.583099186420440674e-02 2.038639634847640991e-01 1.913317143917083740e-01 -1.972960829734802246e-01 2.893657609820365906e-02 3.251315951347351074e-01 -6.875178217887878418e-02 5.374992266297340393e-03 -3.590048253536224365e-01 -6.162079051136970520e-02 3.494349122047424316e-02 1.274889558553695679e-01 1.316266357898712158e-01 -9.683286398649215698e-02 1.214016079902648926e-01 -2.850913107395172119e-01 -1.113520488142967224e-01 2.294986993074417114e-01 -2.071489989757537842e-01 -2.764740288257598877e-01 -4.066892340779304504e-02 -5.607577972114086151e-03 -6.798642687499523163e-03 -3.196522593498229980e-01 -2.311125844717025757e-01
8.184324204921722412e-02 -1.368229389190673828e-01 1.932982355356216431e-01 -2.095477133989334106e-01 -2.090142369270324707e-01 -7.052888721227645874e-02 2.043964713811874390e-01 -1.716975867748260498e-02 -4.626844823360443115e-01 -7.512617856264114380e-02 -7.914111763238906860e-02 -9.693460166454315186e-02 2.887541055679321289e-01 -1.464792788028717041e-01 1.124202739447355270e-02 7.356206327676773071e-02 -1.702515035867691040e-02 -1.307087298482656479e-02 2.356621623039245605e-01 1.980186440050601959e-02 -2.134671248495578766e-02 9.246353060007095337e-02 -9.197161346673965454e-02 1.122492477297782898e-01 2.774402499198913574e-01 2.067894637584686279e-01 -2.270513474941253662e-01 -2.341480106115341187e-01 2.053778320550918579e-01 -1.517018526792526245e-01 -2.433738857507705688e-01 -1.408162564039230347e-01
4.877638816833496094e-01 1.963460259139537811e-02 -2.622036635875701904e-02 -1.411413848400115967e-01 2.363036721944808960e-01 3.644201159477233887e-02 1.229733005166053772e-01 -1.732589155435562134e-01 7.932834327220916748e-02 3.799768863245844841e-03 -1.158816367387771606e-01 -1.057411581277847290e-01 2.368220537900924683e-01 -2.082519978284835815e-01 5.395538359880447388e-02 -2.744181156158447266e-01 1.134464070200920105e-01 8.133184164762496948e-02 -2.491320371627807617e-01 -1.467255800962448120e-01 1.762788146734237671e-01 8.271316438913345337e-02 8.997136354446411133e-02 2.611552178859710693e-01 2.663679420948028564e-01 -8.417145907878875732e-02 -1.256686598062515259e-01 -2.860829830169677734e-01 8.115212433040142059e-03 5.209168791770935059e-02 8.064894378185272217e-02 1.671756058931350708e-01
2.001911401748657227e-01 -1.571161597967147827e-01 -1.009422168135643005e-01 -1.272912323474884033e-01 -2.826869860291481018e-02 5.388959497213363647e-02 1.012750938534736633e-01 1.130902916193008423e-01 -4.091520309448242188e-01 1.076672747731208801e-01 6.256220489740371704e-02 -1.906192749738693237e-01 1.517775803804397583e-01 -1.384695470333099365e-01 -2.082593142986297607e-01 -1.317537277936935425e-01 -2.744098380208015442e-02 -2.128859283402562141e-03 8.758005686104297638e-03 7.927884906530380249e-02 -1.670159548521041870e-01 5.709583163261413574e-01 3.098616898059844971e-01 -8.028259500861167908e-03 1.462137848138809204e-01 -7.710252702236175537e-02 9.120213240385055542e-02 -1.951765641570091248e-02 -6.269063055515289307e-02 -2.107731699943542480e-01 -2.649500034749507904e-02 -1.332007795572280884e-01
1.666058748960494995e-01 -3.624140843749046326e-02 -3.062227368354797363e-01 1.025325879454612732e-01 2.767160907387733459e-02 1.269514393061399460e-02 -6.989009678363800049e-02 -8.770502358675003052e-02 -2.011440843343734741e-01 -4.478644579648971558e-02 -5.448918417096138000e-02 1.363306641578674316e-01 4.880551993846893311e-01 -2.980197668075561523e-01 1.449068784713745117e-01 -2.043705880641937256e-01 -4.918805882334709167e-02 4.687779583036899567e-03 -1.456574629992246628e-02 2.273239344358444214e-01 6.111671030521392822e-02 1.419677585363388062e-01 -3.414617106318473816e-02 -1.671337485313415527e-01 4.169622659683227539e-01 -2.587930560111999512e-01 2.961205132305622101e-02 -7.098975777626037598e-02 1.650819182395935059e-01 8.305104076862335205e-02 4.614606872200965881e-02 9.484075009822845459e-02
3.942596912384033203e-01 2.521929144859313965e-01 1.189159899950027466e-01 -8.863151818513870239e-02 2.257121354341506958e-01 9.443660080432891846e-02 2.080995589494705200e-01 -1.726031303405761719e-01 1.706064492464065552e-02 -8.583992719650268555e-03 -1.436506360769271851e-01 7.099238783121109009e-02 1.698819398880004883e-01 -4.452870488166809082e-01 -7.418894022703170776e-02 5.020362511277198792e-02 -7.785841077566146851e-02 1.069612652063369751e-01 -1.379911154508590698e-01 -1.364154219627380371e-01 -1.426338851451873779e-01 4.828734323382377625e-02 -3.876222297549247742e-02 2.279086858034133911e-01 -1.044414751231670380e-02 -2.411819249391555786e-01 -1.256824433803558350e-01 -2.536447942256927490e-01 -1.146162673830986023e-01 -7.174605876207351685e-02 -2.154868692159652710e-01 -1.743334233760833740e-01
2.261344194412231445e-01 -2.535240948200225830e-01 -1.003005262464284897e-02 1.766733378171920776e-01 -3.804702460765838623e-01 1.268642395734786987e-01 1.521903276443481445e-02 -4.186680540442466736e-02 -8.505699038505554199e-02 -8.040110021829605103e-02 4.229611530900001526e-02 1.475964635610580444e-01 1.784758120775222778e-01 -2.325013726949691772e-01 8.439648896455764771e-02 -1.604803055524826050e-01 -1.646914482116699219e-01 -3.572275862097740173e-02 -8.401091396808624268e-02 3.047585189342498779e-01 -1.094696111977100372e-03 4.370259642601013184e-01 1.073586475104093552e-02 -1.235128343105316162e-01 2.416532337665557861e-01 5.021108686923980713e-02 -7.170232385396957397e-02 -2.107140272855758667e-01 -2.084651887416839600e-01 1.870483756065368652e-01 -4.510210454463958740e-02 -9.349765628576278687e-02
1.567192971706390381e-01 2.600818127393722534e-02 -8.239030092954635620e-02 -2.805524766445159912e-01 -3.551390469074249268e-01 1.385741978883743286e-01 1.131483390927314758e-01 2.476096153259277344e-02 -2.655268609523773193e-01 -4.313302412629127502e-02 1.795559525489807129e-01 -9.389139711856842041e-02 -1.962499916553497314e-01 -3.389437496662139893e-01 3.014323115348815918e-01 -1.348518729209899902e-01 -3.408704698085784912e-02 4.469052329659461975e-02 -2.460474967956542969e-01 5.093755573034286499e-02 2.050872519612312317e-02 -8.232121169567108154e-02 9.153632819652557373e-02 1.578305661678314209e-01 2.110718637704849243e-01 -1.280988305807113647e-01 -3.063081204891204834e-01 -4.723159596323966980e-02 -1.144526973366737366e-01 -3.594933077692985535e-02 1.295642256736755371e-01 -2.443021684885025024e-01
6.846448034048080444e-02 1.791745275259017944e-01 -1.854365915060043335e-01 -2.390822321176528931e-01 3.245653957128524780e-02 -7.568452507257461548e-02 1.652621328830718994e-01 -5.062552168965339661e-02 -2.368210405111312866e-01 2.104461491107940674e-01 6.300136912614107132e-03 2.356835268437862396e-02 2.950648665428161621e-01 -5.214654654264450073e-02 1.761270463466644287e-01 -2.637277543544769287e-02 -1.136229094117879868e-02 4.915055260062217712e-02 1.990454196929931641e-01 -1.245181113481521606e-01 1.760370582342147827e-01 1.379799284040927887e-02 3.798101097345352173e-02 1.969952732324600220e-01 3.669123947620391846e-01 -1.653334200382232666e-01 -1.060077697038650513e-01 -2.435838431119918823e-01 -3.094955980777740479e-01 -2.993328869342803955e-01 -1.544342339038848877e-01 -2.041424363851547241e-01
3.640387654304504395e-01 -9.742484241724014282e-02 -2.492788061499595642e-02 7.877471856772899628e-03 -9.435731917619705200e-02 2.762782573699951172e-01 1.854650676250457764e-01 -3.222994208335876465e-01 -5.065412446856498718e-02 -1.230093017220497131e-01 -1.075637042522430420e-01 3.154834732413291931e-02 1.900547891855239868e-01 -1.781859695911407471e-01 1.426560222171247005e-03 -1.912409812211990356e-01 -7.772175222635269165e-02 -1.014283224940299988e-01 -2.595963422209024429e-03 1.031475290656089783e-01 2.204207032918930054e-01 2.172060161828994751e-01 -2.537796497344970703e-01 1.895749717950820923e-01 2.730674147605895996e-01 1.536261141300201416e-01 -2.926409840583801270e-01 1.240032389760017395e-01 1.008363440632820129e-01 -1.253974139690399170e-01 -2.256496250629425049e-01 3.383207600563764572e-03
2.284369319677352905e-01 1.280162781476974487e-01 -4.524232819676399231e-02 -2.650997042655944824e-01 -1.476640254259109497e-01 -1.531952023506164551e-01 2.592737078666687012e-01 -1.165033057332038879e-01 -2.593250870704650879e-01 -9.835701435804367065e-02 -1.796809732913970947e-01 8.286667987704277039e-03 5.004415288567543030e-03 -3.947511687874794006e-02 -2.363263368606567383e-01 -6.221938878297805786e-02 3.418665751814842224e-02 -1.876428425312042236e-01 1.171117126941680908e-01 1.934312134981155396e-01 -1.509423106908798218e-01 2.439799159765243530e-01 -1.211901158094406128e-01 -3.082184679806232452e-02 3.871126174926757812e-01 -3.053660094738006592e-01 1.604683250188827515e-01 -2.891903743147850037e-02 -5.570004507899284363e-02 -2.365821786224842072e-02 -1.573215052485466003e-02 -3.215516209602355957e-01
-5.193973425775766373e-03 1.741169244050979614e-01 6.908895075321197510e-02 -1.720387302339076996e-02 1.304517090320587158e-01 9.277505427598953247e-02 3.879055753350257874e-02 -3.130375966429710388e-02 -1.153796315193176270e-01 -4.450600221753120422e-02 2.907665967941284180e-01 -3.206415846943855286e-02 5.745002627372741699e-01 -2.196193039417266846e-01 -1.583131775259971619e-02 5.212389305233955383e-02 -1.158562954515218735e-02 -1.051706895232200623e-01 -1.531395167112350464e-01 -3.904709219932556152e-02 -1.529012322425842285e-01 4.210845008492469788e-02 -5.972442030906677246e-02 -1.637612283229827881e-01 3.698908686637878418e-01 -2.575995624065399170e-01 -3.249161243438720703e-01 -1.455838978290557861e-01 -7.576618809252977371e-04 1.561116576194763184e-01 -7.699583470821380615e-02 4.909532889723777771e-02
1.439250260591506958e-01 8.091501146554946899e-02 -8.745646476745605469e-02 2.696452476084232330e-02 1.244222186505794525e-02 1.191069707274436951e-01 1.116218194365501404e-01 -5.480831488966941833e-02 -4.448580741882324219e-02 -2.907989919185638428e-01 -4.078392982482910156e-01 7.020835578441619873e-02 3.191039711236953735e-02 6.464029429480433464e-04 -7.156208157539367676e-02 -2.219830006361007690e-01 3.260795399546623230e-02 6.449583917856216431e-02 -1.351855397224426270e-01 -1.718419194221496582e-01 3.300682827830314636e-02 1.221456751227378845e-01 2.712760865688323975e-01 9.864936023950576782e-02 2.966117262840270996e-01 2.356295660138130188e-02 -3.458930850028991699e-01 -2.231264859437942505e-01 -8.208896964788436890e-03 3.559616580605506897e-02 -2.070519328117370605e-01 -4.084252417087554932e-01
1.855817735195159912e-01 -1.548904478549957275e-01 2.921655960381031036e-02 3.682707622647285461e-02 1.016299799084663391e-01 2.645169496536254883e-01 3.290717601776123047e-01 -1.829611212015151978e-01 -7.974632084369659424e-02 2.865276299417018890e-02 -1.540712416172027588e-01 -1.859541684389114380e-01 5.611220002174377441e-02 -1.953148394823074341e-01 -8.906666189432144165e-02 -2.215095162391662598e-01 -2.061419486999511719e-01 -2.004264146089553833e-01 -1.295402925461530685e-02 1.819940805435180664e-01 2.684714794158935547e-01 2.581339776515960693e-01 -4.778210818767547607e-02 2.231660485267639160e-01 3.178581297397613525e-01 6.908901780843734741e-02 -2.786621749401092529e-01 -1.007186397910118103e-01 6.589925289154052734e-02 -1.651125997304916382e-01 -9.803886711597442627e-02 -1.092383190989494324e-01
2.944066226482391357e-01 1.596480160951614380e-01 -2.108422964811325073e-01 8.990155905485153198e-02 -1.481728106737136841e-01 6.508936733007431030e-02 2.464580088853836060e-01 1.273452639579772949e-01 -8.209077268838882446e-02 9.165546298027038574e-02 1.780059337615966797e-01 7.377440482378005981e-02 2.605954706668853760e-01 -1.401054710149765015e-01 3.375431895256042480e-01 -1.518114656209945679e-01 2.189410924911499023e-01 -1.764171272516250610e-01 4.685978218913078308e-02 7.555569708347320557e-02 2.871624752879142761e-02 3.791097104549407959e-01 -1.288062781095504761e-01 -1.700832843780517578e-01 3.385933935642242432e-01 -1.198275238275527954e-01 -7.204780727624893188e-02 5.533864349126815796e-02 -1.383494287729263306e-01 -1.224323362112045288e-01 5.548121407628059387e-02 -6.215826794505119324e-02
1.338424086570739746e-01 3.394950181245803833e-02 -3.542062044143676758e-01 -6.108454987406730652e-02 1.404431089758872986e-02 -1.790969669818878174e-01 2.152650654315948486e-01 2.549070678651332855e-02 -4.211841225624084473e-01 -2.267322838306427002e-01 1.369479112327098846e-02 -5.221133679151535034e-02 1.647650152444839478e-01 -1.179502382874488831e-01 -1.989721208810806274e-01 2.464420720934867859e-02 -1.762787997722625732e-01 -9.247701615095138550e-02 -2.100089797750115395e-03 -1.522324234247207642e-01 -4.772210866212844849e-02 2.719361484050750732e-01 -7.581802457571029663e-02 4.558839276432991028e-02 3.189256489276885986e-01 4.783686995506286621e-02 -7.413716614246368408e-02 -3.721675276756286621e-01 -1.221724878996610641e-02 -2.036610394716262817e-01 -3.355090320110321045e-02 -1.479386240243911743e-01
8.791565895080566406e-02 -7.047521322965621948e-02 -6.916136294603347778e-02 1.295874118804931641e-01 7.324706763029098511e-02 -1.322256773710250854e-01 1.318956762552261353e-01 -5.310604721307754517e-02 -2.260649055242538452e-01 -9.315017610788345337e-02 -1.145093590021133423e-01 -1.305612623691558838e-01 1.232866942882537842e-01 -7.644560188055038452e-02 -1.268377900123596191e-01 -2.277519851922988892e-01 2.048015743494033813e-01 -1.790299266576766968e-02 2.658665180206298828e-01 -5.771832540631294250e-02 -3.009354509413242340e-02 4.144743382930755615e-01 1.263236552476882935e-01 -3.428028151392936707e-02 2.897702343761920929e-02 -3.712688088417053223e-01 -3.651053309440612793e-01 -1.691703200340270996e-01 -9.231656044721603394e-02 -2.802462279796600342e-01 -9.744692593812942505e-02 -2.011325061321258545e-01
1.595665663480758667e-01 -1.579490490257740021e-02 8.699138648808002472e-03 -1.077305525541305542e-01 2.196838557720184326e-01 1.584982424974441528e-01 1.984905451536178589e-01 -5.006706807762384415e-03 -7.069805264472961426e-02 1.493703424930572510e-01 5.058467388153076172e-02 9.814324975013732910e-02 1.108838841319084167e-01 -3.787389695644378662e-01 1.072575896978378296e-01 -2.204693853855133057e-01 3.661783412098884583e-02 9.025949984788894653e-02 2.909329533576965332e-01 1.370566636323928833e-01 6.824407726526260376e-02 1.517688781023025513e-01 -1.050616055727005005e-01 1.709499359130859375e-01 2.927239835262298584e-01 -3.643879592418670654e-01 1.024536043405532837e-01 -5.241661332547664642e-03 -5.373784527182579041e-02 3.539120256900787354e-01 -2.374967485666275024e-01 6.933047436177730560e-03
3.593364953994750977e-01 1.171497032046318054e-01 -4.625634104013442993e-02 -1.976040154695510864e-01 -2.995651960372924805e-01 -1.017795130610466003e-01 1.773492246866226196e-01 -1.141444146633148193e-01 -5.791140720248222351e-02 -4.306920245289802551e-02 -2.278643101453781128e-01 -3.038288652896881104e-01 5.230023711919784546e-02 -1.139383856207132339e-02 -9.382908046245574951e-02 -1.533555388450622559e-01 -1.610309183597564697e-01 -4.068382456898689270e-02 7.360337674617767334e-02 3.688256442546844482e-02 -2.337962202727794647e-02 4.753844141960144043e-01 2.466962113976478577e-02 1.290468126535415649e-01 1.810635179281234741e-01 -8.368432521820068359e-02 1.020706817507743835e-01 -1.954975873231887817e-01 -1.217755023390054703e-02 1.796742081642150879e-01 -1.450999081134796143e-01 -2.582325935363769531e-01
2.298990488052368164e-01 6.340292841196060181e-02 -1.194860562682151794e-01 8.199132233858108521e-02 -1.064645498991012573e-01 3.174509704113006592e-01 9.283161908388137817e-02 -5.131632462143898010e-02 -1.253090351819992065e-01 1.890928596258163452e-01 -9.531355649232864380e-02 2.583088278770446777e-01 -4.893635213375091553e-02 -2.339756488800048828e-01 -1.739678978919982910e-01 -1.754021346569061279e-01 -8.292411454021930695e-03 1.041293069720268250e-01 -2.503674011677503586e-03 -2.258824110031127930e-01 2.058883458375930786e-01 3.655852973461151123e-01 1.248347833752632141e-01 3.375256359577178955e-01 2.300003468990325928e-01 7.169099897146224976e-02 -1.181040853261947632e-01 8.217661082744598389e-02 -5.502799525856971741e-02 1.468431204557418823e-01 -2.491764575242996216e-01 -1.428898572921752930e-01
2.456612437963485718e-01 -1.073252037167549133e-01 1.543548405170440674e-01 -5.530494824051856995e-02 1.282810419797897339e-01 2.452118098735809326e-01 2.334701418876647949e-01 -4.885117337107658386e-02 -2.181612402200698853e-01 1.283163130283355713e-01 4.305794136598706245e-04 -8.261318318545818329e-03 3.642044961452484131e-01 -2.948595285415649414e-01 -5.756976082921028137e-02 -2.383441776037216187e-01 1.421946585178375244e-01 2.171212285757064819e-01 -8.981785923242568970e-02 2.100474238395690918e-01 -9.130159765481948853e-02 2.211986482143402100e-01 -1.317735463380813599e-01 6.999233365058898926e-02 2.623169422149658203e-01 -1.128370687365531921e-01 1.601483970880508423e-01 1.649573259055614471e-02 1.154140084981918335e-01 2.588469982147216797e-01 -1.406339854001998901e-01 1.315029412508010864e-01
1.504624634981155396e-01 4.034385979175567627e-01 7.369778305292129517e-02 -1.050050258636474609e-01 -1.591573953628540039e-01 2.074823230504989624e-01 6.354612112045288086e-02 -2.107070386409759521e-01 -2.272090315818786621e-01 -2.710614204406738281e-01 -7.871576398611068726e-02 -6.124754436314105988e-03 2.824712395668029785e-01 4.190669953823089600e-02 1.319115757942199707e-01 -1.673121452331542969e-01 -1.627632528543472290e-01 7.241643965244293213e-02 5.457003042101860046e-02 -6.715729832649230957e-02 -3.208675682544708252e-01 -3.717305883765220642e-02 1.508653312921524048e-01 -8.106091618537902832e-02 1.394218057394027710e-01 -1.076328158378601074e-01 -2.092922329902648926e-01 -3.107455372810363770e-01 -1.737006381154060364e-02 -6.192656233906745911e-03 -2.349672168493270874e-01 1.523849070072174072e-01
1.595405191183090210e-01 3.660017848014831543e-01 -1.227383315563201904e-01 -4.117802977561950684e-01 -4.633523151278495789e-02 1.203069537878036499e-01 2.138509601354598999e-01 -2.441136240959167480e-01 -8.578331768512725830e-02 -1.408856455236673355e-02 1.545401513576507568e-01 -1.326500158756971359e-02 1.080461442470550537e-01 -2.560983598232269287e-01 6.250787526369094849e-02 -2.659618258476257324e-01 -1.355580687522888184e-01 9.846643358469009399e-02 8.922591805458068848e-03 -2.077336758375167847e-01 -1.574712395668029785e-01 2.710746526718139648e-01 -3.828902542591094971e-02 6.673038005828857422e-02 -8.701375126838684082e-02 7.042777538299560547e-02 -1.451360732316970825e-01 -1.511431932449340820e-01 2.457310110330581665e-01 9.410370886325836182e-02 -1.201326847076416016e-01 -1.867749840021133423e-01
2.766706943511962891e-01 1.026027351617813110e-01 -7.480186969041824341e-02 -1.149527132511138916e-01 5.093453824520111084e-02 -1.396867483854293823e-01 1.472568064928054810e-01 3.850376233458518982e-02 -1.229477450251579285e-01 -1.627003848552703857e-01 2.314396761357784271e-02 -2.570952177047729492e-01 -8.646754920482635498e-02 -3.431733250617980957e-01 -7.978475838899612427e-02 -8.831898123025894165e-02 -1.086215749382972717e-01 1.132269352674484253e-01 -6.791964173316955566e-02 2.676976919174194336e-01 -1.687505543231964111e-01 2.953762114048004150e-01 -6.533539853990077972e-03 3.333949148654937744e-01 2.744379937648773193e-01 -2.421105653047561646e-01 7.051584124565124512e-02 -1.845610439777374268e-01 -2.072714418172836304e-01 -9.379964321851730347e-02 -2.174174040555953979e-01 -3.740354254841804504e-02
3.158541023731231689e-01 -1.126687526702880859e-01 -1.130899116396903992e-01 -8.015825599431991577e-02 -1.343176513910293579e-01 -1.924666911363601685e-01 6.074500456452369690e-02 1.361411809921264648e-01 -1.124167367815971375e-01 1.491499245166778564e-01 -2.881478667259216309e-01 -1.758856512606143951e-02 6.897284835577011108e-02 -1.300468295812606812e-01 -6.627108156681060791e-02 -3.825965821743011475e-01 2.299662083387374878e-01 1.527414470911026001e-01 -7.452224940061569214e-02 9.299679845571517944e-02 -2.243296802043914795e-01 1.526973694562911987e-01 1.725128740072250366e-01 -1.307061463594436646e-01 2.410503327846527100e-01 -9.331539273262023926e-02 -5.846206098794937134e-02 -1.569243371486663818e-01 -6.049857661128044128e-02 -1.686823964118957520e-01 -1.277768462896347046e-01 -3.823044300079345703e-01
2.036260217428207397e-01 1.530799865722656250e-01 2.938297018408775330e-02 -2.098033279180526733e-01 -8.351625502109527588e-02 9.172737598419189453e-02 -7.719656825065612793e-02 -1.256710588932037354e-01 -1.247522160410881042e-01 7.105434685945510864e-02 -4.766819998621940613e-03 6.072843819856643677e-02 4.235812425613403320e-01 3.422552836127579212e-04 -4.347976669669151306e-02 -1.221261173486709595e-01 -1.158811300992965698e-01 -3.188519924879074097e-02 -2.880989313125610352e-01 4.715583622455596924e-01 -9.383504837751388550e-02 2.006145566701889038e-01 1.987434774637222290e-01 2.573708593845367432e-01 3.178506493568420410e-01 -5.804857984185218811e-02 4.763775970786809921e-03 -5.943353474140167236e-02 -2.455234341323375702e-02 6.142662023194134235e-04 -1.516618430614471436e-01 -1.623896807432174683e-01
4.584638476371765137e-01 -3.013678789138793945e-01 -2.231637835502624512e-01 7.118570804595947266e-02 -9.607841074466705322e-02 -5.891129374504089355e-02 5.146500468254089355e-02 6.004223600029945374e-02 -1.002620607614517212e-01 1.144281178712844849e-01 -7.355022430419921875e-02 2.780705457553267479e-03 1.612230539321899414e-01 -1.047403886914253235e-01 1.544357687234878540e-01 -3.186685442924499512e-01 4.261510446667671204e-03 2.990831136703491211e-01 2.573151513934135437e-02 2.479490935802459717e-01 1.592212356626987457e-02 3.904138803482055664e-01 -1.881157793104648590e-02 2.593642659485340118e-02 1.405341923236846924e-01 7.655845582485198975e-02 -1.927576810121536255e-01 5.590178444981575012e-02 -5.367890000343322754e-02 8.449947834014892578e-02 -2.203859835863113403e-01 -6.663788110017776489e-02
-9.276902675628662109e-02 1.745713353157043457e-01 -1.752207279205322266e-01 5.960461869835853577e-02 1.084503978490829468e-01 3.622739613056182861e-01 1.511120647192001343e-01 -7.225832343101501465e-02 -3.424140512943267822e-01 -2.946673519909381866e-02 -1.485200226306915283e-01 2.415414303541183472e-01 7.848441600799560547e-02 -2.431177049875259399e-01 -5.894681811332702637e-02 -2.025546282529830933e-01 1.594941765069961548e-01 -1.062150811776518822e-03 3.220607340335845947e-02 -2.709836959838867188e-01 -6.850555539131164551e-02 1.332355588674545288e-01 4.161327332258224487e-02 2.935764193534851074e-01 1.709229201078414917e-01 -2.865531742572784424e-01 -1.224076151847839355e-01 -1.182550191879272461e-01 -1.247841268777847290e-01 1.379616856575012207e-01 -1.861237138509750366e-01 -1.658447086811065674e-01
1.194841414690017700e-01 3.860984742641448975e-01 -9.121577441692352295e-02 -1.914088129997253418e-01 1.277522891759872437e-01 -1.783825159072875977e-01 3.218576610088348389e-01 1.505444496870040894e-01 -1.295448094606399536e-01 -1.478457748889923096e-01 1.216834187507629395e-01 -1.164031326770782471e-01 1.811218559741973877e-01 -5.558264255523681641e-02 2.258361279964447021e-01 -1.951075047254562378e-01 -3.564484044909477234e-02 -2.019802629947662354e-01 6.856777705252170563e-03 -1.638710349798202515e-01 -2.471780180931091309e-01 1.291173845529556274e-01 -1.510152220726013184e-02 1.330336630344390869e-01 2.679369449615478516e-01 -6.847745925188064575e-02 1.653436571359634399e-02 -2.009743750095367432e-01 6.292380392551422119e-02 -6.577800959348678589e-02 -1.938384771347045898e-01 -3.125253617763519287e-01
5.923724919557571411e-02 3.082264363765716553e-01 7.536970078945159912e-02 -8.208882808685302734e-02 -1.130244061350822449e-01 2.703108787536621094e-01 5.322616174817085266e-02 -9.006775915622711182e-02 -3.255199790000915527e-01 -1.395763158798217773e-01 5.810367316007614136e-02 1.623184382915496826e-01 4.430171251296997070e-01 -1.149053126573562622e-01 1.506743580102920532e-01 -2.262192815542221069e-01 1.449407450854778290e-02 1.630728393793106079e-01 2.050891965627670288e-01 2.496829628944396973e-02 -1.720971912145614624e-01 -1.355772465467453003e-02 -1.976470351219177246e-01 3.357417881488800049e-01 1.468970030546188354e-01 -1.208864375948905945e-01 5.720977857708930969e-02 -2.844514884054660797e-02 3.902285546064376831e-02 -3.260260075330734253e-02 -2.327747195959091187e-01 -7.514626532793045044e-02
9.321720898151397705e-02 8.126383274793624878e-02 -3.458716720342636108e-02 -3.205316364765167236e-01 -5.364552512764930725e-02 1.484195441007614136e-01 -1.049733757972717285e-01 -1.448949426412582397e-01 -1.199778392910957336e-01 8.847774565219879150e-02 3.639983385801315308e-02 -1.027600839734077454e-01 4.182723462581634521e-01 8.171822875738143921e-02 -7.638496905565261841e-02 -1.921266317367553711e-01 -2.139244414865970612e-02 -5.212129652500152588e-02 -3.748028874397277832e-01 4.195997714996337891e-01 -2.890376187860965729e-02 1.333691030740737915e-01 1.657406240701675415e-01 2.052513659000396729e-01 2.212173342704772949e-01 -3.598384559154510498e-02 -7.383315265178680420e-02 -9.574013948440551758e-02 -3.706143423914909363e-02 -7.138822227716445923e-02 -1.925091594457626343e-01 -2.214723229408264160e-01
-8.710841089487075806e-02 2.041996121406555176e-01 -3.081282377243041992e-01 -1.026878505945205688e-01 3.236090764403343201e-02 4.324409961700439453e-01 -5.402522906661033630e-02 -2.839349769055843353e-02 -1.577990204095840454e-01 1.324095856398344040e-02 -4.709510877728462219e-02 2.104172855615615845e-01 9.967399388551712036e-02 -1.284811049699783325e-01 -1.497085690498352051e-01 -2.031929343938827515e-01 -5.383075214922428131e-03 -6.061034277081489563e-02 -6.829259544610977173e-02 -2.025654464960098267e-01 -1.860220916569232941e-02 4.207986891269683838e-01 9.614212810993194580e-02 1.159843243658542633e-02 2.304214239120483398e-01 -3.058459162712097168e-01 -2.640775777399539948e-02 7.982604205608367920e-02 -7.940712384879589081e-03 5.608157254755496979e-03 -2.862848043441772461e-01 -1.406570374965667725e-01
1.990865319967269897e-01 -1.550874412059783936e-01 -7.316808402538299561e-02 -6.544880568981170654e-02 9.830208122730255127e-02 -1.180256307125091553e-01 -1.024723798036575317e-01 -2.190957814455032349e-01 1.408646907657384872e-02 -6.975468993186950684e-02 3.798000514507293701e-02 1.208370625972747803e-01 3.686071634292602539e-01 -8.876359462738037109e-02 2.836172655224800110e-02 -2.147601246833801270e-01 -9.329959005117416382e-02 2.526848912239074707e-01 -1.097891032695770264e-01 -2.302365601062774658e-01 6.172628328204154968e-02 4.169396162033081055e-01 -4.568457370623946190e-04 3.988244757056236267e-02 3.399623334407806396e-01 -5.324061214923858643e-02 -3.274356722831726074e-01 1.211383715271949768e-01 -1.333477348089218140e-01 1.678054630756378174e-01 -1.699019521474838257e-01 2.885456196963787079e-02
5.980495363473892212e-02 1.808950155973434448e-01 -3.017434775829315186e-01 -2.464275658130645752e-01 -1.035474613308906555e-02 6.529779732227325439e-02 4.287877082824707031e-01 -3.510550409555435181e-02 -2.579164206981658936e-01 -7.241328060626983643e-02 -1.791507564485073090e-02 1.288727819919586182e-01 2.194728702306747437e-01 -1.616678088903427124e-01 -1.723080426454544067e-01 -2.016611769795417786e-02 5.022251233458518982e-02 7.028924673795700073e-02 -6.415566056966781616e-02 2.543581277132034302e-02 1.549947112798690796e-01 1.737947016954421997e-01 -1.437781453132629395e-01 -4.038851708173751831e-03 3.075258731842041016e-01 -9.548825770616531372e-02 1.257171332836151123e-01 -1.534169465303421021e-01 -1.589351743459701538e-01 -3.473302721977233887e-01 1.812471076846122742e-02 -2.301434278488159180e-01
1.158021166920661926e-01 -2.632585763931274414e-01 1.268595904111862183e-01 -2.090510725975036621e-02 6.051066517829895020e-02 2.038895934820175171e-01 1.599093377590179443e-01 -7.189176231622695923e-02 -4.029105603694915771e-02 -1.990139484405517578e-01 9.272456914186477661e-02 -1.517819464206695557e-01 2.734540998935699463e-01 -3.718026280403137207e-01 7.171782106161117554e-02 -1.281735301017761230e-01 -2.300747483968734741e-01 2.153037041425704956e-01 -2.675609290599822998e-01 -8.762518875300884247e-03 1.798294484615325928e-02 2.277575582265853882e-01 6.758012622594833374e-02 3.150988742709159851e-02 1.694761216640472412e-01 -2.652985453605651855e-01 -3.388608992099761963e-02 -3.243342041969299316e-01 1.944708079099655151e-01 -9.919109940528869629e-02 1.848912686109542847e-01 3.645910695195198059e-02
3.277176618576049805e-01 2.781129181385040283e-01 -1.798024028539657593e-02 -2.290468364953994751e-01 8.179079741239547729e-02 6.216674670577049255e-02 2.991451621055603027e-01 -2.253235727548599243e-01 -9.477087110280990601e-02 2.875051796436309814e-01 -1.252385973930358887e-01 -2.563985250890254974e-02 1.239190399646759033e-01 -4.073178172111511230e-01 -9.518478065729141235e-02 2.552275545895099640e-02 5.618319287896156311e-02 -7.978554815053939819e-02 -4.384790733456611633e-02 -6.997001171112060547e-02 -1.896672695875167847e-01 2.335823476314544678e-01 -3.246836736798286438e-02 7.072735577821731567e-02 -4.265018552541732788e-02 -1.143289431929588318e-01 -1.421665847301483154e-01 -2.763195931911468506e-01 -2.948596328496932983e-02 -2.792314291000366211e-01 1.324777770787477493e-02 -9.641974419355392456e-02
2.193554788827896118e-01 -1.976434141397476196e-01 1.182074695825576782e-01 2.194127999246120453e-02 -1.640959680080413818e-01 2.335426956415176392e-01 4.095408618450164795e-01 -2.643498778343200684e-01 -4.806555435061454773e-02 -1.141284313052892685e-02 -1.475270986557006836e-01 -1.371581703424453735e-01 8.043426275253295898e-02 -1.105303913354873657e-01 -1.368006616830825806e-01 -2.132685929536819458e-01 1.471998170018196106e-03 -1.418782174587249756e-01 2.988154999911785126e-02 7.780261337757110596e-02 1.255413740873336792e-01 3.153780996799468994e-01 1.004795283079147339e-01 4.602308943867683411e-02 -1.127723697572946548e-02 9.667234867811203003e-02 -2.084324955940246582e-01 -4.292960464954376221e-01 -1.860733479261398315e-01 -8.828683197498321533e-02 -5.721212550997734070e-02 -1.263762414455413818e-01
4.015480577945709229e-01 -6.582647562026977539e-02 -6.030920147895812988e-02 5.557094514369964600e-02 -1.799823194742202759e-01 1.844045966863632202e-01 -5.396406725049018860e-02 2.449799031019210815e-01 2.795194834470748901e-02 8.197280019521713257e-02 1.277446895837783813e-01 -1.048742458224296570e-01 2.834678590297698975e-01 -2.646094560623168945e-01 1.623159050941467285e-01 4.384637996554374695e-02 2.433989197015762329e-02 -1.985561475157737732e-02 -1.335176676511764526e-01 1.233591735363006592e-01 1.024198383092880249e-01 3.363363444805145264e-01 -6.589744985103607178e-02 -6.365661323070526123e-02 2.867152988910675049e-01 -1.227936893701553345e-01 -1.722389161586761475e-01 -2.619040310382843018e-01 1.552703827619552612e-01 -4.401851817965507507e-02 -7.365717086941003799e-03 -3.118219971656799316e-01
-1.154382526874542236e-01 2.223818451166152954e-01 1.809678412973880768e-02 -1.712681502103805542e-01 -9.400855004787445068e-02 1.272553503513336182e-01 1.431987881660461426e-01 -1.038547754287719727e-01 -3.809919357299804688e-01 -1.092829033732414246e-01 -1.430806219577789307e-01 1.984123736619949341e-01 3.413493037223815918e-01 -2.220614254474639893e-01 1.598913073539733887e-01 -4.153970181941986084e-01 -2.588730119168758392e-02 1.215780898928642273e-01 1.142854914069175720e-01 1.303833574056625366e-01 -2.304266542196273804e-01 -2.458442933857440948e-02 -1.154608875513076782e-01 2.176213413476943970e-01 9.543024748563766479e-02 -2.208829682786017656e-04 -1.725322939455509186e-02 8.171386085450649261e-03 1.758214086294174194e-02 4.570535942912101746e-02 -2.187425345182418823e-01 -2.252287864685058594e-01
1.241518259048461914e-01 2.971794828772544861e-02 -1.002764478325843811e-01 -1.894972771406173706e-01 -1.295410394668579102e-01 -8.108637481927871704e-02 4.553383588790893555e-02 -1.694022119045257568e-01 -2.914133071899414062e-01 3.095302172005176544e-02 3.168033668771386147e-03 -1.132403407245874405e-02 -1.423556953668594360e-01 -3.555417954921722412e-01 -1.532095521688461304e-01 5.996376276016235352e-02 1.736721545457839966e-01 1.095243543386459351e-01 7.106849458068609238e-03 1.393997967243194580e-01 -2.904460728168487549e-01 3.563059568405151367e-01 1.349406093358993530e-01 2.814648151397705078e-01 2.249299585819244385e-01 -3.273388147354125977e-01 -2.598892152309417725e-02 -2.490362524986267090e-01 -1.194681879132986069e-02 -1.755758188664913177e-02 -1.777897477149963379e-01 -3.109066560864448547e-02
3.228080272674560547e-01 -4.408746212720870972e-02 9.468197077512741089e-02 -2.285023918375372887e-03 -9.148155152797698975e-02 2.764921784400939941e-01 1.986141502857208252e-01 -3.383076982572674751e-04 -8.017051219940185547e-02 9.760515764355659485e-03 4.695063456892967224e-02 -4.847789183259010315e-02 1.966593414545059204e-02 -4.486618041992187500e-01 3.446645289659500122e-02 -1.910693496465682983e-01 -1.285586040467023849e-02 -1.025983989238739014e-01 8.456604927778244019e-02 2.236954122781753540e-01 2.791717648506164551e-01 3.699469193816184998e-02 -1.348998844623565674e-01 2.643586695194244385e-01 2.383420914411544800e-01 1.564281061291694641e-02 -3.850130438804626465e-01 -1.776471617631614208e-03 8.730912953615188599e-02 -1.688856333494186401e-01 -1.234313175082206726e-01 1.349744647741317749e-01
9.799580276012420654e-02 5.374674871563911438e-02 -1.788908056914806366e-02 -2.199651300907135010e-01 -5.187021940946578979e-02 1.609004884958267212e-01 -6.645206362009048462e-02 -6.921087205410003662e-02 -2.515463531017303467e-01 2.339278012514114380e-01 2.934766747057437897e-02 -2.175402045249938965e-01 3.556801676750183105e-01 -1.250348985195159912e-02 -6.931848824024200439e-02 -1.741541773080825806e-01 4.105644673109054565e-02 -1.346111595630645752e-01 -3.040896058082580566e-01 4.245954751968383789e-01 -6.010794639587402344e-02 1.860426813364028931e-01 1.810112148523330688e-01 1.969849467277526855e-01 1.683336794376373291e-01 -5.894118919968605042e-02 -1.570378541946411133e-01 -1.559368669986724854e-01 -6.088323518633842468e-02 -4.328255355358123779e-02 -3.046737797558307648e-02 -2.887718677520751953e-01
9.919211268424987793e-02 -4.927864298224449158e-03 1.963083893060684204e-01 -3.526595234870910645e-02 4.312208667397499084e-02 2.890476584434509277e-01 1.365594714879989624e-01 -2.227734625339508057e-01 -2.938157618045806885e-01 9.683655202388763428e-02 9.984276443719863892e-02 5.278277397155761719e-02 3.474888801574707031e-01 -3.643132746219635010e-01 -9.549290686845779419e-02 -1.973669081926345825e-01 8.963355422019958496e-02 1.022940203547477722e-01 -1.410940885543823242e-01 1.823346912860870361e-01 -7.015687972307205200e-02 3.154422938823699951e-01 -1.492616981267929077e-01 3.746768832206726074e-02 2.175440490245819092e-01 -1.385740190744400024e-01 2.163275033235549927e-01 7.541559636592864990e-02 1.262744814157485962e-01 2.025968581438064575e-01 -8.988458663225173950e-02 -5.312968790531158447e-02
2.298162877559661865e-01 2.032646685838699341e-01 2.114029228687286377e-01 1.132946740835905075e-02 7.514414936304092407e-02 -1.104579120874404907e-01 2.480898201465606689e-01 4.726986400783061981e-03 -7.130232453346252441e-02 -1.491668373346328735e-01 -1.431916058063507080e-01 5.089176446199417114e-02 1.462792605161666870e-01 -3.336594402790069580e-01 3.491988480091094971e-01 -2.114891707897186279e-01 -8.816259354352951050e-02 -9.556291252374649048e-02 1.884097307920455933e-01 1.530555188655853271e-01 2.985940501093864441e-02 1.731921136379241943e-01 2.601272463798522949e-01 -3.380131721496582031e-02 2.974539399147033691e-01 -1.456312183290719986e-02 -4.380032047629356384e-02 1.310287415981292725e-01 -1.653736233711242676e-01 -2.264240533113479614e-01 1.485882550477981567e-01 -2.186548262834548950e-01
1.322948783636093140e-01 5.848030373454093933e-02 -1.933218240737915039e-01 3.519374877214431763e-02 4.587527737021446228e-02 5.796887353062629700e-02 3.749812543392181396e-01 -3.574002534151077271e-02 -2.132713794708251953e-01 2.538253664970397949e-01 1.280454546213150024e-01 -1.204768195748329163e-01 3.537433743476867676e-01 -2.065799683332443237e-01 -4.526503756642341614e-02 -2.997557222843170166e-01 -2.798169255256652832e-01 8.093345165252685547e-02 1.709300577640533447e-01 -1.602353304624557495e-01 -1.238320693373680115e-01 1.892714202404022217e-01 2.600661292672157288e-02 3.551990911364555359e-02 -1.426089406013488770e-01 -7.745523005723953247e-02 -7.307447493076324463e-02 -2.509679198265075684e-01 -2.023815512657165527e-01 -4.781484603881835938e-03 -2.492279410362243652e-01 -4.455514252185821533e-02
8.662679791450500488e-02 3.158947229385375977e-01 2.067803740501403809e-01 -8.598423749208450317e-02 -1.977880448102951050e-01 1.671567708253860474e-01 2.196490764617919922e-01 -1.437248140573501587e-01 -1.892808973789215088e-01 2.358341217041015625e-02 1.537476032972335815e-01 -2.653965055942535400e-01 1.054298356175422668e-01 -2.581206858158111572e-01 2.088202685117721558e-01 -3.700206577777862549e-01 2.510996758937835693e-01 3.091157600283622742e-02 2.840230427682399750e-02 -6.952185928821563721e-02 1.856393367052078247e-01 2.651575207710266113e-01 1.190144196152687073e-01 -4.142840206623077393e-02 7.599634677171707153e-02 -2.579472064971923828e-01 -8.626829087734222412e-02 1.559458952397108078e-02 1.685719043016433716e-01 -1.097779124975204468e-01 -2.494324184954166412e-02 -8.053307980298995972e-02
8.117500692605972290e-02 -1.067369505763053894e-01 -5.232268199324607849e-02 -1.923179030418395996e-01 -1.140160262584686279e-01 -1.866508573293685913e-01 1.478234678506851196e-01 -1.178830582648515701e-02 -3.466198742389678955e-01 8.625295758247375488e-02 -7.876448333263397217e-02 -2.590930759906768799e-01 2.428261637687683105e-01 -3.653185442090034485e-03 1.901414096355438232e-01 -3.579000234603881836e-01 1.949471682310104370e-01 -1.590387225151062012e-01 1.594728231430053711e-01 -2.612699382007122040e-02 -1.843399405479431152e-01 3.737046420574188232e-01 1.156726032495498657e-01 -2.323508858680725098e-01 3.036684095859527588e-01 6.043673679232597351e-02 7.027162611484527588e-02 -9.775353968143463135e-02 2.546242205426096916e-03 -2.294352091848850250e-02 -3.098042495548725128e-02 -7.780746370553970337e-02
2.669602036476135254e-01 -6.649795919656753540e-02 -5.311464890837669373e-02 -9.793542325496673584e-02 2.625043392181396484e-01 4.174752533435821533e-02 2.215840816497802734e-01 -5.645555257797241211e-02 7.470505684614181519e-02 -2.400150755420327187e-03 -5.405928567051887512e-02 -1.884685307741165161e-01 2.244094759225845337e-01 -1.930255740880966187e-01 2.290274947881698608e-02 -3.688926398754119873e-01 3.149554505944252014e-02 -6.121404585428535938e-04 -2.792280316352844238e-01 -4.398865625262260437e-02 8.403763175010681152e-02 2.878269255161285400e-01 3.181557357311248779e-01 2.852552235126495361e-01 1.778345108032226562e-01 -1.627423614263534546e-01 -3.635395690798759460e-02 -1.744181513786315918e-01 1.940100453794002533e-03 -2.551684901118278503e-02 -3.209301084280014038e-02 2.752657532691955566e-01
1.681941747665405273e-01 1.026979014277458191e-01 2.023272365331649780e-01 8.588621020317077637e-02 -3.267697095870971680e-01 2.119928449392318726e-01 1.127394959330558777e-01 -1.362800151109695435e-01 -3.224482387304306030e-02 -1.642666757106781006e-02 -3.376842709258198738e-03 7.009454071521759033e-02 3.065672814846038818e-01 -2.864621877670288086e-01 -2.182644754648208618e-01 -1.389845460653305054e-02 9.563779085874557495e-02 -1.379653364419937134e-01 -2.118780016899108887e-01 3.002588748931884766e-01 -2.593933045864105225e-02 2.898021340370178223e-01 -3.433553967624902725e-03 1.202400773763656616e-01 8.888249099254608154e-02 -5.694071948528289795e-02 6.355826556682586670e-02 -3.785010874271392822e-01 1.346007734537124634e-01 1.151126101613044739e-01 2.399458177387714386e-02 -2.167790681123733521e-01
1.540366262197494507e-01 1.862985268235206604e-02 3.144248202443122864e-02 -2.458941787481307983e-01 1.104145962744951248e-02 1.944990158081054688e-01 4.373297467827796936e-02 1.361676771193742752e-02 -3.224209696054458618e-02 1.884177327156066895e-01 1.314299106597900391e-01 -1.268727630376815796e-01 3.733603954315185547e-01 1.894796825945377350e-02 -1.133334711194038391e-01 -1.553817838430404663e-01 -5.756301060318946838e-02 -1.603833138942718506e-01 -3.664532601833343506e-01 3.925647139549255371e-01 -1.956228017807006836e-01 2.128041684627532959e-01 1.127476915717124939e-01 1.193031668663024902e-01 2.564537227153778076e-01 -1.157216802239418030e-01 -5.482200533151626587e-02 -2.387248873710632324e-01 -8.444622904062271118e-02 -1.036479622125625610e-01 -8.517029136419296265e-02 -1.885561347007751465e-01
6.494852900505065918e-02 2.991935983300209045e-02 5.804061517119407654e-02 -1.894963979721069336e-01 -1.686470061540603638e-01 -1.310169845819473267e-01 1.595888435840606689e-01 9.573871642351150513e-02 -3.227305412292480469e-01 -1.972088664770126343e-01 -8.942073583602905273e-02 4.655355587601661682e-02 2.777414023876190186e-01 -3.600748181343078613e-01 -1.939278393983840942e-01 -3.713279962539672852e-02 -5.700837075710296631e-02 9.092984837479889393e-04 1.855922043323516846e-01 -8.877183496952056885e-02 -2.459630817174911499e-01 1.035838797688484192e-01 -1.629067701287567616e-03 3.607235103845596313e-02 2.569575607776641846e-01 1.437610834836959839e-01 5.398866534233093262e-02 -1.495629101991653442e-01 -1.180127356201410294e-02 -2.459338456392288208e-01 -3.687801063060760498e-01 -2.228673994541168213e-01
-2.774229459464550018e-02 -1.573577225208282471e-01 1.067499220371246338e-01 -7.753692567348480225e-02 1.653428971767425537e-01 2.847524285316467285e-01 2.286195456981658936e-01 -4.840782284736633301e-02 -3.120835423469543457e-01 1.013673096895217896e-01 1.666086465120315552e-01 9.617152623832225800e-03 3.449009060859680176e-01 -3.574075996875762939e-01 -6.503035128116607666e-02 -1.518241018056869507e-01 2.846755087375640869e-01 2.276551676914095879e-03 7.273458689451217651e-02 -5.903561133891344070e-03 6.908434629440307617e-02 1.426496803760528564e-01 -3.800996020436286926e-02 -1.679632812738418579e-01 1.793308854103088379e-01 -1.807795464992523193e-01 -4.079103097319602966e-02 1.647659391164779663e-02 2.744116783142089844e-01 3.487601876258850098e-02 -6.225517019629478455e-02 -3.101800382137298584e-01
2.155397087335586548e-01 -2.470416277647018433e-01 -8.067543804645538330e-02 7.111060619354248047e-02 -3.368410840630531311e-02 1.637510955333709717e-01 1.368105560541152954e-01 -3.666761815547943115e-01 2.301587350666522980e-02 -1.316719949245452881e-01 -1.249341294169425964e-01 -2.742119133472442627e-01 2.727017700672149658e-01 -2.871707379817962646e-01 -8.241514861583709717e-02 2.417924627661705017e-02 3.462859243154525757e-02 -7.436905056238174438e-02 -1.015320196747779846e-01 1.242407411336898804e-01 9.145750664174556732e-03 3.150781691074371338e-01 -8.502748608589172363e-02 6.415788084268569946e-02 1.761937439441680908e-01 4.900135099887847900e-03 7.709691673517227173e-02 -4.479863643646240234e-01 8.534534834325313568e-03 -5.336032481864094734e-04 -1.963103711605072021e-01 -8.636531233787536621e-02
2.009591609239578247e-01 -1.106951758265495300e-01 -6.350548565387725830e-02 9.250736236572265625e-02 -2.472233027219772339e-02 -1.183049473911523819e-02 1.279718726873397827e-01 1.894399076700210571e-01 -5.931212007999420166e-02 -5.541448667645454407e-02 2.195726484060287476e-01 -2.466306537389755249e-01 1.291208416223526001e-01 -2.357805371284484863e-01 2.115666419267654419e-01 -1.472953110933303833e-01 1.356429606676101685e-01 9.841431165114045143e-04 -1.301773935556411743e-01 -8.705330640077590942e-02 -9.916927665472030640e-02 2.661595046520233154e-01 -7.175552845001220703e-02 1.182630583643913269e-01 3.207619786262512207e-01 -5.484134703874588013e-02 2.885758280754089355e-01 -1.869354993104934692e-01 -4.136579930782318115e-01 7.018945366144180298e-02 -2.200740575790405273e-01 -1.899575293064117432e-01
1.238731518387794495e-01 -4.341911990195512772e-03 -1.423795819282531738e-01 -9.069737792015075684e-02 -1.647152006626129150e-01 -2.041409462690353394e-01 9.326800704002380371e-02 6.033261865377426147e-02 -2.263182401657104492e-01 -5.991598218679428101e-02 -1.695172637701034546e-01 -5.462962016463279724e-02 3.126868903636932373e-01 -9.809052944183349609e-02 3.520352244377136230e-01 -3.778175413608551025e-01 2.415094673633575439e-01 -1.754089146852493286e-01 -7.869245857000350952e-02 -4.018081352114677429e-02 -1.627524942159652710e-01 3.096293807029724121e-01 5.901278182864189148e-02 -9.708109498023986816e-02 1.933118402957916260e-01 9.738610126078128815e-03 1.225710064172744751e-01 -2.128587514162063599e-01 -9.768756479024887085e-02 -2.132670134305953979e-01 2.930233627557754517e-02 -1.689550876617431641e-01
6.296581774950027466e-02 1.443371027708053589e-01 -1.540554016828536987e-01 -2.681441605091094971e-01 3.018176369369029999e-02 -9.406080096960067749e-02 2.322566136717796326e-02 4.469560459256172180e-02 -2.921304702758789062e-01 4.446849226951599121e-02 -1.014940738677978516e-01 -5.327716097235679626e-02 2.905143201351165771e-01 -2.893468439579010010e-01 6.624110043048858643e-02 -4.283118247985839844e-02 -5.484421551227569580e-02 5.687240138649940491e-02 1.542516946792602539e-01 -1.985135823488235474e-01 2.659569978713989258e-01 3.156714141368865967e-02 1.119456365704536438e-01 1.014968976378440857e-01 3.089625239372253418e-01 -3.282935321331024170e-01 -1.628853678703308105e-01 2.176510728895664215e-02 -2.575524449348449707e-01 -2.080700248479843140e-01 -2.216687500476837158e-01 -1.986520588397979736e-01
1.904055625200271606e-01 1.077205687761306763e-01 1.885333284735679626e-02 -3.347984850406646729e-01 -2.796134054660797119e-01 -7.693933695554733276e-02 9.842567145824432373e-03 -1.061311960220336914e-01 3.695859631989151239e-04 -1.793945580720901489e-01 -9.327552467584609985e-02 -2.620803415775299072e-01 7.895223796367645264e-02 -3.375510871410369873e-01 4.339171573519706726e-02 -8.636006712913513184e-02 2.317845225334167480e-01 -2.401590943336486816e-01 1.611112356185913086e-01 -2.082376182079315186e-02 -8.515044301748275757e-02 4.092908501625061035e-01 6.518204510211944580e-02 -2.258493751287460327e-01 1.268236786127090454e-01 5.385838076472282410e-02 5.291945859789848328e-02 -2.279373258352279663e-01 -1.703791767358779907e-01 3.631994128227233887e-02 -1.371214091777801514e-01 -1.201664283871650696e-01
-1.269048601388931274e-01 2.154038995504379272e-01 -2.659333348274230957e-01 -1.403303593397140503e-01 -1.892941594123840332e-01 6.983197480440139771e-02 3.655526638031005859e-01 -2.102264910936355591e-01 -1.159543842077255249e-01 -1.864416152238845825e-01 1.323761194944381714e-01 -1.077996008098125458e-02 3.797922432422637939e-01 -2.449189722537994385e-01 2.025638706982135773e-02 6.405100226402282715e-02 -6.885482370853424072e-02 2.126831859350204468e-01 5.044656805694103241e-03 4.552649334073066711e-03 1.946639865636825562e-01 1.903596818447113037e-01 1.220888346433639526e-01 1.377328038215637207e-01 3.518099486827850342e-01 3.704059496521949768e-02 -7.106463611125946045e-02 -1.410581469535827637e-01 -1.378919333219528198e-01 -1.571284383535385132e-01 -2.720457687973976135e-02 -3.745639696717262268e-02
3.384380042552947998e-01 1.523519307374954224e-01 -1.870431005954742432e-01 -2.306875139474868774e-01 -3.152719438076019287e-01 1.403944641351699829e-01 -1.166636683046817780e-02 4.583495110273361206e-02 -1.195118054747581482e-01 -2.422944754362106323e-01 -1.982543468475341797e-01 -3.349404335021972656e-01 2.743799090385437012e-01 -6.020336970686912537e-02 1.409059949219226837e-02 -8.213872462511062622e-02 1.417949646711349487e-01 -5.521914735436439514e-02 -7.793616503477096558e-02 -1.384825855493545532e-01 9.457354992628097534e-02 2.434198558330535889e-01 2.033315151929855347e-01 5.736803635954856873e-02 1.659794449806213379e-01 -5.661585181951522827e-02 -6.367845833301544189e-02 -5.953707918524742126e-02 -2.201277017593383789e-01 5.526878405362367630e-03 -2.051943689584732056e-01 -2.284401655197143555e-01
2.723996639251708984e-01 9.748903103172779083e-03 7.064364384859800339e-03 -8.917035162448883057e-02 1.872927397489547729e-01 -2.100246772170066833e-02 2.326131612062454224e-01 -1.114743202924728394e-01 1.021910905838012695e-01 -8.836032822728157043e-03 -1.849403977394104004e-01 -1.031505018472671509e-01 2.930860221385955811e-01 -2.387411445379257202e-01 -4.771282151341438293e-02 -3.926202356815338135e-01 1.965042203664779663e-02 7.370589673519134521e-02 -3.022403419017791748e-01 -1.013046354055404663e-01 8.224284648895263672e-02 2.102091014385223389e-01 1.421882063150405884e-01 2.458182424306869507e-01 1.962760537862777710e-01 -2.572012543678283691e-01 -1.293898671865463257e-01 -2.101446986198425293e-01 1.115861311554908752e-01 -2.676193136721849442e-03 -4.328059777617454529e-02 2.049919068813323975e-01
-1.375347822904586792e-01 4.389350116252899170e-01 -1.859968714416027069e-02 2.286130748689174652e-02 -1.253556609153747559e-01 2.132773697376251221e-01 8.500035107135772705e-02 1.960365921258926392e-01 -1.996109932661056519e-01 -7.365070283412933350e-02 -4.268034547567367554e-02 -2.623885497450828552e-02 2.271881401538848877e-01 -2.975988686084747314e-01 1.317512840032577515e-01 -3.297404646873474121e-01 5.378646310418844223e-03 -5.357569456100463867e-02 8.880186825990676880e-02 2.493678331375122070e-01 -1.384273320436477661e-01 -3.100014850497245789e-02 -1.538040041923522949e-01 2.023966610431671143e-01 7.693688571453094482e-02 5.941398069262504578e-02 -2.298693060874938965e-01 -2.238042205572128296e-01 -7.122045755386352539e-02 -5.102042108774185181e-02 -2.868375182151794434e-01 -8.128844201564788818e-02
-9.288534522056579590e-02 1.566709429025650024e-01 -1.789467185735702515e-01 -1.566775292158126831e-01 -1.803201287984848022e-01 6.172390282154083252e-02 2.023948878049850464e-01 -2.307879924774169922e-01 -3.727369382977485657e-02 -1.385300159454345703e-01 1.284124255180358887e-01 -8.682968467473983765e-02 4.138080477714538574e-01 -3.891957104206085205e-01 2.801164239645004272e-02 3.816856443881988525e-02 -5.326797440648078918e-02 1.399890631437301636e-01 2.663364447653293610e-02 9.503784775733947754e-02 3.013340532779693604e-01 7.477097958326339722e-02 3.627808392047882080e-02 -1.534235756844282150e-02 3.578949570655822754e-01 3.416991233825683594e-02 1.551320403814315796e-02 -1.101694777607917786e-01 -2.753772735595703125e-01 -2.185227572917938232e-01 -8.292872458696365356e-02 -8.903452754020690918e-02
2.546901702880859375e-01 -8.151927031576633453e-03 7.876150310039520264e-02 -1.041069775819778442e-01 1.199986562132835388e-01 2.014929503202438354e-01 3.007108867168426514e-01 -2.695785760879516602e-01 -2.838813364505767822e-01 1.294187009334564209e-01 9.779661893844604492e-03 -3.317502140998840332e-01 1.168215274810791016e-01 -3.289117813110351562e-01 -1.295486278831958771e-02 -8.829633891582489014e-02 9.207674302160739899e-03 -2.856531739234924316e-01 -9.349486976861953735e-02 -1.342309713363647461e-01 -1.183043271303176880e-01 1.987306624650955200e-01 6.908313930034637451e-02 -8.944508433341979980e-02 -5.349496006965637207e-02 -1.012214049696922302e-01 3.068139776587486267e-02 -1.565240621566772461e-01 1.622875779867172241e-01 -2.291332930326461792e-01 -1.228800937533378601e-01 -2.354746758937835693e-01
1.579274088144302368e-01 -8.405822515487670898e-02 7.759348303079605103e-02 -2.081119567155838013e-01 -1.145708188414573669e-01 1.145162507891654968e-01 -1.436255276203155518e-01 -4.958257079124450684e-02 -1.839183121919631958e-01 4.029235616326332092e-02 1.054239645600318909e-01 -4.376976937055587769e-02 5.055428147315979004e-01 -9.211799502372741699e-02 -1.353739202022552490e-01 -2.511069774627685547e-01 -5.968598276376724243e-02 -8.373522758483886719e-02 -3.222615420818328857e-01 3.808552324771881104e-01 -1.746166497468948364e-01 1.844307184219360352e-01 1.078438907861709595e-01 1.741073280572891235e-01 1.543291062116622925e-01 -1.040492057800292969e-01 1.062079053372144699e-02 -1.170077025890350342e-01 -6.449977401643991470e-03 -2.960522659122943878e-02 -1.168369799852371216e-01 -2.155742496252059937e-01
9.642276912927627563e-03 1.744080334901809692e-01 -1.515884101390838623e-01 -2.029013186693191528e-01 -1.084763333201408386e-01 8.657088130712509155e-02 1.836022883653640747e-01 3.353501111268997192e-02 -2.008452415466308594e-01 -4.349442198872566223e-03 -1.272866874933242798e-01 -9.290165267884731293e-03 1.621884554624557495e-01 -9.839903563261032104e-02 8.526346087455749512e-02 -2.980250716209411621e-01 9.078942984342575073e-02 -1.605997532606124878e-01 -1.134117543697357178e-01 -2.041711807250976562e-01 2.082973718643188477e-01 -7.235115021467208862e-02 -2.086055576801300049e-01 6.290263682603836060e-02 4.386067390441894531e-01 -1.860187798738479614e-01 1.014576628804206848e-01 -2.958039343357086182e-01 -2.396441251039505005e-01 -9.913505613803863525e-02 -2.927911579608917236e-01 9.363301098346710205e-03
3.899789750576019287e-01 -1.280650645494461060e-01 -3.132944554090499878e-02 -7.089120149612426758e-02 8.548114448785781860e-02 2.659226655960083008e-01 1.396412402391433716e-01 -1.723968088626861572e-01 -7.778727263212203979e-02 1.406053639948368073e-02 7.432688027620315552e-02 -2.332546748220920563e-02 5.249733105301856995e-02 -2.743532955646514893e-01 -1.918922737240791321e-02 -2.996392250061035156e-01 -9.648831933736801147e-02 -1.486628949642181396e-01 1.443414837121963501e-01 1.731777042150497437e-01 2.808548212051391602e-01 1.751672327518463135e-01 -1.307102888822555542e-01 6.727255880832672119e-02 2.475495636463165283e-01 7.121806591749191284e-02 -4.038866758346557617e-01 -2.559364773333072662e-02 3.401574492454528809e-02 -2.323095649480819702e-01 -1.333996951580047607e-01 -3.619106113910675049e-02
1.231149435043334961e-01 -9.532418102025985718e-02 -3.322203755378723145e-01 -2.043562829494476318e-01 2.012984082102775574e-02 -7.393483072519302368e-02 -4.136214777827262878e-02 -1.417886912822723389e-01 -3.109048008918762207e-01 -1.795375905930995941e-02 -1.010054796934127808e-01 -2.032416015863418579e-01 2.241607904434204102e-01 -2.266845703125000000e-01 -3.640852123498916626e-02 -1.581938713788986206e-01 -1.607089340686798096e-01 1.055157482624053955e-01 2.356690168380737305e-01 -6.671592593193054199e-02 -3.226082921028137207e-01 1.733720153570175171e-01 4.279433563351631165e-02 3.058721125125885010e-01 1.480055898427963257e-01 -2.331562191247940063e-01 9.513328224420547485e-02 -1.963742226362228394e-01 -2.242500334978103638e-01 -1.150074079632759094e-01 6.137613579630851746e-02 -4.268868267536163330e-02
1.515649706125259399e-01 -1.203119382262229919e-01 8.889456093311309814e-02 -3.061019480228424072e-01 -1.378971338272094727e-01 2.526900917291641235e-02 1.874817349016666412e-02 -1.426235437393188477e-01 -9.138561785221099854e-02 4.972303658723831177e-02 2.223471924662590027e-02 1.453012079000473022e-01 2.551025152206420898e-01 4.695952683687210083e-02 4.952612519264221191e-02 -3.528125286102294922e-01 -1.189903616905212402e-01 -1.131867244839668274e-01 5.921525135636329651e-02 -6.760014221072196960e-03 -8.456419408321380615e-02 4.010776579380035400e-01 6.706541869789361954e-03 -3.385179489850997925e-02 1.794531345367431641e-01 -3.161111176013946533e-01 3.344126939773559570e-01 -1.327559947967529297e-01 2.125444710254669189e-01 -1.995268017053604126e-01 -5.610906053334474564e-03 -2.182477861642837524e-01
2.755323946475982666e-01 -6.546776741743087769e-02 -2.671754173934459686e-02 -1.920985989272594452e-02 -1.220404133200645447e-01 1.986794918775558472e-01 -1.215018928050994873e-01 -7.172730565071105957e-02 -7.688271999359130859e-02 3.475929200649261475e-01 4.130920022726058960e-02 -1.072571277618408203e-01 3.054170012474060059e-01 -2.992227375507354736e-01 2.009009420871734619e-01 -9.830479323863983154e-02 1.027310267090797424e-01 -1.408310383558273315e-01 -6.492447573691606522e-05 2.265179455280303955e-01 -5.606841668486595154e-02 2.251290827989578247e-01 -1.205185651779174805e-01 1.277112215757369995e-01 4.964820146560668945e-01 -6.801497191190719604e-02 1.266586780548095703e-01 -4.189940541982650757e-02 1.544357743114233017e-03 -1.071112826466560364e-01 -6.162767857313156128e-02 -1.452804803848266602e-01
2.094011604785919189e-01 -2.809145450592041016e-01 -3.051749430596828461e-02 9.785360097885131836e-02 1.439235825091600418e-02 1.010851487517356873e-01 2.255237847566604614e-01 -3.050410747528076172e-01 -2.956887707114219666e-02 -8.016405999660491943e-02 -1.150987520813941956e-01 -3.343237936496734619e-01 2.609874606132507324e-01 -2.087228745222091675e-01 -3.960458561778068542e-02 -2.800197303295135498e-01 5.617639049887657166e-02 -1.952853053808212280e-01 -5.120788887143135071e-02 7.571408152580261230e-02 -1.096709147095680237e-01 4.031168520450592041e-01 -1.248915642499923706e-01 1.117693930864334106e-01 2.291760742664337158e-01 -3.074540756642818451e-02 5.797342956066131592e-02 -3.167051076889038086e-02 -7.249223999679088593e-03 -5.863269418478012085e-02 -2.615821659564971924e-01 -8.000303059816360474e-02
3.748631179332733154e-01 -4.636034835129976273e-03 -3.506013378500938416e-02 -2.586580347269773483e-03 -1.506798565387725830e-01 3.681073486804962158e-01 3.775095194578170776e-02 1.472448855638504028e-01 6.455038487911224365e-02 -1.904239505529403687e-01 1.547214388847351074e-01 -1.070503890514373779e-01 1.701712310314178467e-01 -1.242500822991132736e-02 1.404375284910202026e-01 -8.312305808067321777e-02 -7.843660563230514526e-02 -5.734810978174209595e-02 -7.129022851586341858e-04 3.684210032224655151e-02 3.396823070943355560e-03 1.241970732808113098e-01 -1.218268424272537231e-01 7.454185932874679565e-02 5.723651051521301270e-01 -5.615312233567237854e-02 8.753675967454910278e-03 -1.849132627248764038e-01 3.130553066730499268e-01 -3.329772874712944031e-02 -1.709100902080535889e-01 -7.317396253347396851e-02
1.575911343097686768e-01 5.779822170734405518e-02 -2.252523303031921387e-01 -2.826223373413085938e-01 1.926399581134319305e-02 6.846759933978319168e-03 3.796459138393402100e-01 -1.625510603189468384e-01 -2.707736492156982422e-01 -1.549587547779083252e-01 8.997458964586257935e-02 2.996079921722412109e-01 2.691765725612640381e-01 -1.515964865684509277e-01 -5.170673131942749023e-03 1.644971221685409546e-01 -1.212894693017005920e-01 2.136501669883728027e-01 2.719222009181976318e-02 7.045410573482513428e-02 1.089797690510749817e-01 1.397726684808731079e-01 9.392189979553222656e-02 -4.934227466583251953e-02 3.728869259357452393e-01 -4.869712889194488525e-02 -3.038409864529967308e-03 -6.565438956022262573e-02 -1.696011126041412354e-01 -1.240606084465980530e-01 -1.980592608451843262e-01 -1.211420744657516479e-01
3.416607379913330078e-01 -8.804115653038024902e-02 -2.784243226051330566e-02 -1.139554157853126526e-01 -1.839441061019897461e-01 1.056966781616210938e-01 3.840618431568145752e-01 -3.167458623647689819e-02 5.043108761310577393e-02 -3.542679920792579651e-02 -1.456310302019119263e-01 -1.964367479085922241e-01 7.199691236019134521e-02 -1.769965440034866333e-01 -1.148316711187362671e-01 -1.547759622335433960e-01 8.354490995407104492e-02 -1.927776187658309937e-01 -3.568979352712631226e-02 1.013117060065269470e-01 2.134672105312347412e-01 5.294333770871162415e-02 -7.775906473398208618e-02 3.587888777256011963e-01 2.355847358703613281e-01 -3.633451415225863457e-03 -2.529936730861663818e-01 -1.021063029766082764e-01 -1.617304831743240356e-01 -1.965970695018768311e-01 -3.065666854381561279e-01 5.857716873288154602e-02
3.407073020935058594e-01 2.656863033771514893e-01 1.816367357969284058e-01 -4.548428580164909363e-02 -1.501900795847177505e-02 6.431552022695541382e-02 5.509179085493087769e-02 -3.897740542888641357e-01 -3.152760565280914307e-01 -6.215463578701019287e-02 -2.261538989841938019e-02 -5.214415490627288818e-02 1.094398126006126404e-01 -9.654296189546585083e-02 -1.001092791557312012e-01 -1.646941602230072021e-01 5.130621418356895447e-02 -8.163515478372573853e-02 2.328231558203697205e-02 -1.838269829750061035e-01 1.250030398368835449e-01 -1.773567497730255127e-01 1.050581261515617371e-01 3.116438686847686768e-01 2.746293842792510986e-01 -1.679762005805969238e-01 -1.642616093158721924e-01 -1.133328750729560852e-01 6.713333725929260254e-02 7.139503210783004761e-02 -2.191275209188461304e-01 -2.324983924627304077e-01
1.638740599155426025e-01 -1.025607734918594360e-01 -4.749213904142379761e-02 -2.256017178297042847e-01 3.750126436352729797e-02 1.392806470394134521e-01 4.489903450012207031e-01 -8.623440563678741455e-02 -4.229670017957687378e-02 8.026285469532012939e-02 5.295950919389724731e-02 -1.570564210414886475e-01 1.521973758935928345e-01 -2.695335447788238525e-01 -2.395093142986297607e-01 -1.735276579856872559e-01 3.254964202642440796e-02 -7.349820435047149658e-02 -7.800017297267913818e-02 -2.954143583774566650e-01 1.164210364222526550e-01 4.173592031002044678e-01 5.494783632457256317e-03 1.599340289831161499e-01 -7.276409119367599487e-02 -1.903834044933319092e-01 -4.932553973048925400e-03 -1.627289950847625732e-01 -1.870729327201843262e-01 -7.231293618679046631e-02 -1.548146158456802368e-01 -1.234660670161247253e-01
9.933216124773025513e-02 4.217844009399414062e-01 2.031960710883140564e-02 -6.218418851494789124e-02 -1.701576858758926392e-01 -1.825188659131526947e-02 8.997251093387603760e-02 -1.105773821473121643e-01 -2.544919848442077637e-01 -1.221271883696317673e-02 -7.531791180372238159e-02 -3.421452268958091736e-02 3.031170368194580078e-01 -2.293473035097122192e-01 4.799836501479148865e-02 -1.940811276435852051e-01 -1.167260184884071350e-01 6.387997418642044067e-02 1.633758991956710815e-01 -7.071082293987274170e-02 2.464549392461776733e-01 -1.258757710456848145e-01 -7.114602625370025635e-02 3.867495656013488770e-01 2.275294661521911621e-01 7.934470660984516144e-03 -1.127721592783927917e-01 -2.061922401189804077e-01 -2.573788464069366455e-01 -1.356849968433380127e-01 -1.449356675148010254e-01 -9.373817592859268188e-02
9.988047182559967041e-02 1.130846664309501648e-01 6.627462804317474365e-02 -1.393314003944396973e-01 -2.079497873783111572e-01 2.475529760122299194e-01 3.072220683097839355e-01 6.693754345178604126e-02 -2.292395569384098053e-02 -3.506565690040588379e-01 1.046623438596725464e-01 -1.398641765117645264e-01 2.120681405067443848e-01 -2.439565807580947876e-01 1.740434318780899048e-01 -2.245087474584579468e-01 1.449205875396728516e-01 -3.005951642990112305e-01 1.588675379753112793e-01 1.077853962779045105e-01 -3.766122460365295410e-02 1.621505618095397949e-01 2.778110504150390625e-01 -1.048684343695640564e-01 8.863852173089981079e-02 -1.726911216974258423e-01 -2.139567434787750244e-01 4.193588718771934509e-02 -1.761347204446792603e-01 -5.022229254245758057e-02 1.093478351831436157e-01 -1.266193091869354248e-01
1.865042299032211304e-01 2.278624624013900757e-01 -1.405708789825439453e-01 -2.055011540651321411e-01 7.521060109138488770e-02 2.810239233076572418e-02 3.950291126966476440e-02 -1.879259645938873291e-01 -1.702276021242141724e-01 1.544547080993652344e-01 2.242540270090103149e-01 -7.250613719224929810e-02 2.261483520269393921e-01 -3.185922503471374512e-01 -1.391702145338058472e-01 -1.609010696411132812e-01 4.369954019784927368e-02 -1.364331692457199097e-01 7.372404634952545166e-02 -1.827915906906127930e-01 -2.468577399849891663e-02 3.587507829070091248e-02 3.293815851211547852e-01 1.196495369076728821e-01 -6.103567034006118774e-02 -1.591803133487701416e-02 -1.551586687564849854e-01 -1.279524713754653931e-01 -2.524282336235046387e-01 -1.283588409423828125e-01 -3.742801249027252197e-01 -2.300348579883575439e-01
4.676370024681091309e-01 -7.970266789197921753e-02 2.418321669101715088e-01 -3.506335988640785217e-02 1.432095915079116821e-01 2.008912265300750732e-01 6.677042692899703979e-02 -3.252254053950309753e-02 -2.101661860942840576e-01 -2.907705307006835938e-01 9.057418256998062134e-02 -3.347706496715545654e-01 7.844084501266479492e-02 -1.924319714307785034e-01 1.274469941854476929e-01 -2.075440436601638794e-01 -1.440125554800033569e-01 -1.291745156049728394e-01 -1.298345625400543213e-02 5.365653708577156067e-02 -2.085211277008056641e-01 2.023314088582992554e-01 -5.506572499871253967e-02 -1.490539014339447021e-01 2.608097493648529053e-01 -1.310918033123016357e-01 -6.735012680292129517e-02 2.644708380103111267e-02 -2.273386567831039429e-01 9.202936664223670959e-03 -6.332219392061233521e-02 -3.185313940048217773e-02
2.305465936660766602e-01 -1.068447902798652649e-01 -1.394253969192504883e-01 7.993943989276885986e-02 -4.876856133341789246e-02 -1.244186796247959137e-02 -4.508544504642486572e-02 -2.009276747703552246e-01 -1.818790733814239502e-01 -3.698974475264549255e-02 7.724585384130477905e-02 2.405725978314876556e-02 3.981501758098602295e-01 -3.697914779186248779e-01 2.466707080602645874e-01 -9.392516314983367920e-02 -1.074180901050567627e-01 2.629262208938598633e-01 1.399658322334289551e-01 9.437383711338043213e-02 1.811751872301101685e-01 1.695277988910675049e-01 -1.498876605182886124e-02 -2.619631290435791016e-01 2.600322067737579346e-01 -1.651269346475601196e-01 2.001569978892803192e-02 -1.716274917125701904e-01 2.710951268672943115e-01 8.798257261514663696e-02 -9.045536071062088013e-02 7.069756090641021729e-02
2.912576869130134583e-02 -2.223608642816543579e-02 5.264418199658393860e-02 -1.363114714622497559e-01 -1.325583308935165405e-01 4.576763510704040527e-02 -1.180817708373069763e-01 -5.379538238048553467e-02 -9.777734428644180298e-02 -6.549197435379028320e-02 -7.430093735456466675e-02 -3.455116646364331245e-03 4.502774029970169067e-02 -4.351552426815032959e-01 -1.826139353215694427e-02 -1.249837726354598999e-01 3.442386984825134277e-01 1.712804138660430908e-01 1.584671437740325928e-01 -1.185078918933868408e-01 1.173358783125877380e-01 5.480222105979919434e-01 1.044509485363960266e-01 2.001896053552627563e-01 1.523302793502807617e-01 -9.498094767332077026e-02 -2.335035353899002075e-01 1.057929322123527527e-01 1.161921992897987366e-01 -7.492922246456146240e-02 -2.085260897874832153e-01 3.823494911193847656e-02
2.045573443174362183e-01 1.288242042064666748e-01 -9.726788103580474854e-02 -2.526470422744750977e-01 -8.980704098939895630e-02 -5.442567169666290283e-02 3.723843991756439209e-01 6.559188663959503174e-02 -1.026970148086547852e-01 1.973212659358978271e-01 -1.401503980159759521e-01 -4.811746999621391296e-02 3.829756081104278564e-01 -2.257005721330642700e-01 -1.024005189538002014e-01 -2.598775550723075867e-02 -4.008726403117179871e-02 -1.186842657625675201e-02 -9.950053691864013672e-02 -9.013629704713821411e-02 2.264352142810821533e-01 -6.353730708360671997e-02 -9.945914894342422485e-02 8.991832286119461060e-02 2.769477665424346924e-01 -7.358770072460174561e-02 -2.410788089036941528e-01 -2.287381291389465332e-01 -2.308689951896667480e-01 -2.887295484542846680e-01 -1.025784760713577271e-01 -3.541458398103713989e-02
1.693886518478393555e-01 -1.523107588291168213e-01 1.381556540727615356e-01 1.572209037840366364e-02 1.197571828961372375e-01 2.246225625276565552e-02 2.874049544334411621e-01 -5.421691387891769409e-02 -2.075008302927017212e-01 1.366747617721557617e-01 1.621962934732437134e-01 -1.562832891941070557e-01 3.786204755306243896e-01 -4.489796608686447144e-02 1.045164912939071655e-01 -2.193261533975601196e-01 -1.482450310140848160e-02 -2.170288115739822388e-01 -4.716092254966497421e-03 1.236235201358795166e-01 -5.414210632443428040e-02 3.655495047569274902e-01 4.744919762015342712e-02 -2.429371327161788940e-02 2.856454551219940186e-01 -1.644824743270874023e-01 2.401930093765258789e-01 -1.858483254909515381e-01 2.035417109727859497e-01 -6.150978058576583862e-02 -4.275405034422874451e-02 -2.481438815593719482e-01
-1.289429217576980591e-01 8.212017267942428589e-02 1.224818676710128784e-01 -9.042293578386306763e-02 -1.864444911479949951e-01 3.916507586836814880e-02 8.931214362382888794e-02 -4.715980589389801025e-02 -9.394444525241851807e-02 8.022710680961608887e-02 9.695191681385040283e-02 -1.980984807014465332e-01 2.064040862023830414e-02 -4.311142265796661377e-01 -7.596419006586074829e-02 -3.599841594696044922e-01 9.635113179683685303e-02 1.650048494338989258e-01 2.768510766327381134e-02 -2.025295346975326538e-01 -2.862207889556884766e-01 5.880901589989662170e-02 -1.457474678754806519e-01 -4.614864662289619446e-02 4.104407727718353271e-01 -2.989650070667266846e-01 -9.478646516799926758e-02 -6.060110777616500854e-02 7.032556831836700439e-02 1.731198728084564209e-01 -6.084419786930084229e-03 -1.700202226638793945e-01
2.135921716690063477e-01 -1.117452383041381836e-01 -1.656785160303115845e-01 -2.872968912124633789e-01 1.189673840999603271e-01 2.257002592086791992e-01 2.744423449039459229e-01 -1.569527015089988708e-02 -2.034942656755447388e-01 1.563408672809600830e-01 1.063398495316505432e-01 -3.826688826084136963e-01 7.081113010644912720e-02 -1.469682455062866211e-01 -1.877982616424560547e-01 1.184767391532659531e-02 -1.046283245086669922e-01 5.745106562972068787e-02 3.977285698056221008e-02 -1.339049451053142548e-02 -1.114119216799736023e-01 3.794674873352050781e-01 1.695316433906555176e-01 2.669091895222663879e-02 2.829688489437103271e-01 -4.022098332643508911e-02 1.730615645647048950e-01 3.674312680959701538e-02 -1.933809667825698853e-01 -1.271853893995285034e-01 -1.861757189035415649e-01 5.031597241759300232e-02
3.858700692653656006e-01 1.232210081070661545e-03 2.590885460376739502e-01 -2.283687740564346313e-01 -2.947225868701934814e-01 -2.477127127349376678e-02 2.725087702274322510e-01 -9.889905154705047607e-02 -2.851970493793487549e-01 -9.924522042274475098e-02 -8.915098756551742554e-02 -8.802877366542816162e-02 1.542214751243591309e-01 -2.042824625968933105e-01 1.789650619029998779e-01 -5.591156333684921265e-02 2.263708859682083130e-01 -1.687765717506408691e-01 -9.638684988021850586e-02 2.054689377546310425e-01 -5.304428562521934509e-02 2.936388254165649414e-01 1.114387158304452896e-02 -1.265753954648971558e-01 1.853425204753875732e-01 1.530653685331344604e-01 8.425565063953399658e-02 -1.211350783705711365e-01 -1.510708481073379517e-01 -4.410748556256294250e-02 -9.689179807901382446e-02 5.121339112520217896e-02
1.463940590620040894e-01 1.676079779863357544e-01 -1.158522367477416992e-01 6.092279683798551559e-03 4.091086611151695251e-02 2.807800769805908203e-01 2.246840298175811768e-01 -1.556293368339538574e-01 -2.363647967576980591e-01 -5.163573473691940308e-02 2.235711216926574707e-01 1.649720817804336548e-01 2.228771299123764038e-01 -2.518061101436614990e-01 -1.126406155526638031e-02 -1.597982794046401978e-01 1.048959568142890930e-01 1.745752096176147461e-01 3.257096409797668457e-01 5.693784728646278381e-02 -1.628295481204986572e-01 5.753128230571746826e-02 -2.236934900283813477e-01 1.623449623584747314e-01 3.451602458953857422e-01 -1.373365074396133423e-01 -7.263496518135070801e-02 7.026356458663940430e-02 2.296258136630058289e-02 1.287326812744140625e-01 2.439474686980247498e-02 -2.905083894729614258e-01
2.165915966033935547e-01 1.374566555023193359e-01 -2.109729051589965820e-01 -3.507668972015380859e-01 -6.583283841609954834e-02 -1.130155995488166809e-01 1.241492405533790588e-01 -4.169978201389312744e-02 -1.420646160840988159e-01 7.468095421791076660e-02 -3.587057814002037048e-02 -1.257846802473068237e-01 1.160162538290023804e-01 -2.580503560602664948e-02 -5.747561343014240265e-03 -3.804459869861602783e-01 6.175565719604492188e-02 1.893335394561290741e-02 -1.200694739818572998e-01 -1.271833777427673340e-01 1.846774667501449585e-01 -6.258093565702438354e-02 -1.269291043281555176e-01 -5.888057127594947815e-02 3.705402910709381104e-01 2.381800860166549683e-02 2.891766428947448730e-01 -3.888404369354248047e-01 -3.685541823506355286e-02 -8.806243538856506348e-02 -1.785202473402023315e-01 -1.568045467138290405e-01
2.622018456459045410e-01 8.842019736766815186e-02 -2.160548716783523560e-01 -1.447892934083938599e-01 -2.894873321056365967e-01 -1.048997119069099426e-01 -4.085077345371246338e-02 -2.756222337484359741e-02 1.090606302022933960e-01 7.868725061416625977e-02 -8.075749874114990234e-02 -2.501892745494842529e-01 2.513669729232788086e-01 -1.297916322946548462e-01 8.398825675249099731e-02 -2.200112938880920410e-01 4.698896035552024841e-02 9.835815988481044769e-03 -1.961618959903717041e-01 -1.837030202150344849e-01 -5.280590429902076721e-02 1.190652474761009216e-01 -1.703521609306335449e-01 -2.279309481382369995e-01 9.125503897666931152e-02 -1.572764217853546143e-01 -9.141492843627929688e-02 -2.275750339031219482e-01 -1.009655967354774475e-01 -1.173397451639175415e-01 -2.987242937088012695e-01 -3.962106704711914062e-01
3.459816277027130127e-01 1.875119358301162720e-01 -5.838876590132713318e-02 6.524804979562759399e-02 -1.730213761329650879e-01 4.424692317843437195e-02 1.133174076676368713e-01 4.596797376871109009e-02 -2.198860645294189453e-01 1.442600339651107788e-01 1.599051207304000854e-01 9.298773482441902161e-03 2.674262821674346924e-01 -1.043671071529388428e-01 2.599222958087921143e-01 -1.823830977082252502e-02 2.680677771568298340e-01 -2.565235495567321777e-01 1.983002759516239166e-02 1.998371034860610962e-01 -3.149273619055747986e-02 3.678790926933288574e-01 -2.518291771411895752e-01 -6.128335371613502502e-02 3.055982589721679688e-01 -9.151361882686614990e-02 -1.030492484569549561e-01 -2.489157579839229584e-02 -2.907256223261356354e-02 -3.017267957329750061e-02 -1.640523225069046021e-01 -1.494567841291427612e-01
2.304073423147201538e-01 2.376519590616226196e-01 -6.891737133264541626e-02 -6.833499670028686523e-02 -1.039214804768562317e-01 -5.449339747428894043e-02 4.414732456207275391e-01 3.965869173407554626e-02 -2.317342460155487061e-01 -4.202827811241149902e-02 1.202894076704978943e-01 -3.969756513833999634e-02 1.776903122663497925e-01 3.172492980957031250e-02 2.484594583511352539e-01 -2.700605690479278564e-01 8.286021649837493896e-02 -1.025597080588340759e-01 1.576684713363647461e-01 -1.949282586574554443e-01 -2.400914728641510010e-01 -5.940054357051849365e-02 3.746218606829643250e-02 -3.703850135207176208e-02 3.304397165775299072e-01 -5.944114178419113159e-02 -1.351120918989181519e-01 -2.281141877174377441e-01 -1.360283493995666504e-01 -1.177558768540620804e-02 -1.108552813529968262e-01 -2.718122005462646484e-01
-2.954675583168864250e-03 9.331728518009185791e-02 -1.119129508733749390e-01 2.288425713777542114e-01 -7.496049255132675171e-02 8.018346875905990601e-02 8.976983278989791870e-02 -1.426360849291086197e-02 -2.984513156116008759e-02 -1.366428285837173462e-01 -5.212074145674705505e-02 -2.607693374156951904e-01 2.749938964843750000e-01 -1.245813742280006409e-01 -1.522072404623031616e-01 -3.734256327152252197e-01 3.228133916854858398e-02 -2.334605157375335693e-02 -1.390766799449920654e-01 7.198266685009002686e-02 1.868427544832229614e-02 3.163254857063293457e-01 -8.276373147964477539e-02 7.811119407415390015e-02 3.687925636768341064e-01 -2.471148502081632614e-03 2.883533239364624023e-01 -2.821859717369079590e-01 -2.257505953311920166e-01 4.445974528789520264e-02 -2.552300989627838135e-01 7.548443973064422607e-02
2.171083539724349976e-02 2.749347686767578125e-01 -1.064570024609565735e-01 -3.349143266677856445e-01 -5.354289710521697998e-02 9.795485436916351318e-02 2.513057291507720947e-01 5.696884915232658386e-02 -4.124686121940612793e-02 -1.403217762708663940e-01 -1.345391869544982910e-01 -1.130340918898582458e-01 2.248201817274093628e-01 -1.652218401432037354e-03 1.740502938628196716e-02 -7.155360281467437744e-02 1.176943853497505188e-01 2.080970406532287598e-01 -9.673166275024414062e-02 -1.218522638082504272e-01 6.219133734703063965e-02 8.144942671060562134e-02 -9.264785051345825195e-02 -8.796664327383041382e-02 4.660918414592742920e-01 -9.460434317588806152e-02 7.711236178874969482e-02 -2.287217527627944946e-01 -1.233537569642066956e-01 -3.914341926574707031e-01 -1.127319410443305969e-01 -1.988875716924667358e-01
-9.850383549928665161e-02 2.612738311290740967e-01 8.454438298940658569e-02 -8.720812946557998657e-02 -8.205111324787139893e-02 4.874173179268836975e-02 -4.200786724686622620e-02 4.372502863407135010e-02 -7.220726460218429565e-02 -2.115289866924285889e-01 -7.092355191707611084e-02 1.264736801385879517e-01 3.652121722698211670e-01 9.077835828065872192e-03 3.618107438087463379e-01 -2.700785696506500244e-01 -1.183495000004768372e-01 2.087731659412384033e-01 8.440624177455902100e-02 -8.628303557634353638e-02 -8.723867684602737427e-02 1.498600095510482788e-01 -3.612950444221496582e-02 6.434004753828048706e-02 1.762528866529464722e-01 -7.299475371837615967e-02 -1.217497140169143677e-01 -3.775139749050140381e-01 -1.101959794759750366e-01 -1.146694365888834000e-02 -2.836399376392364502e-01 -3.034210503101348877e-01
1.778958886861801147e-01 8.508011698722839355e-02 -2.550285756587982178e-01 -2.028881609439849854e-01 6.044779345393180847e-02 -1.108076795935630798e-01 2.522017359733581543e-01 -6.901130825281143188e-02 -3.899084627628326416e-01 3.738195449113845825e-02 5.670347437262535095e-02 6.231744214892387390e-02 4.028754532337188721e-01 -3.557518720626831055e-01 -3.739036619663238525e-02 2.243028394877910614e-02 -1.162549778819084167e-01 1.621657609939575195e-01 -7.202147506177425385e-03 -1.987470835447311401e-01 1.114975735545158386e-01 1.476373374462127686e-01 4.821250960230827332e-02 -1.515130791813135147e-02 1.554277688264846802e-01 -2.280749194324016571e-02 -1.599634438753128052e-02 -1.622480452060699463e-01 -3.150713443756103516e-01 -1.633044034242630005e-01 -1.126109808683395386e-01 -1.152877807617187500e-01
2.379456460475921631e-01 -6.035216152667999268e-03 -1.250145435333251953e-01 -3.296558260917663574e-01 -2.222748249769210815e-01 2.061541974544525146e-01 3.082437813282012939e-02 3.213376179337501526e-02 -2.925902307033538818e-01 -1.608221977949142456e-01 1.228127032518386841e-01 -4.540938511490821838e-02 2.704131305217742920e-01 -2.473297268152236938e-01 2.444476038217544556e-01 -1.711667142808437347e-02 2.636762894690036774e-02 2.577106058597564697e-01 -2.745892405509948730e-01 -2.460552155971527100e-01 5.257982388138771057e-02 1.471505910158157349e-01 1.083783507347106934e-01 -7.236463576555252075e-02 7.413576543331146240e-02 -1.464129388332366943e-01 -1.063512116670608521e-01 -1.661087870597839355e-01 -1.700075864791870117e-01 -2.086406797170639038e-01 -3.400095552206039429e-02 -1.353394389152526855e-01
6.542159616947174072e-02 1.714216619729995728e-01 -1.878518015146255493e-01 -3.892166018486022949e-01 -9.027735888957977295e-02 2.900995872914791107e-02 1.505910307168960571e-01 2.898300252854824066e-02 -1.882195025682449341e-01 -8.129866421222686768e-02 -1.301178894937038422e-02 2.559053897857666016e-01 2.069845050573348999e-01 -2.712503373622894287e-01 -2.169528007507324219e-01 7.228276133537292480e-02 -2.710995264351367950e-02 1.807314455509185791e-01 8.669177442789077759e-02 4.313332587480545044e-02 5.460974574089050293e-02 2.569077610969543457e-01 -7.244794070720672607e-02 -1.555838249623775482e-02 3.860180974006652832e-01 1.242394670844078064e-01 1.159232035279273987e-01 -3.121367990970611572e-01 -1.978458762168884277e-01 -3.198690339922904968e-02 -1.343290954828262329e-01 -1.409572809934616089e-01
4.057182669639587402e-01 -6.873857975006103516e-02 -1.195076406002044678e-01 -2.109894752502441406e-01 -1.174813657999038696e-01 -1.500511616468429565e-01 7.008937001228332520e-02 -5.347879603505134583e-02 1.662381291389465332e-01 2.284766137599945068e-01 -1.241580694913864136e-01 -2.594796381890773773e-02 1.805663406848907471e-01 -5.681242421269416809e-02 3.062987700104713440e-02 -2.960834205150604248e-01 8.465399593114852905e-02 1.998993307352066040e-01 1.248086243867874146e-01 4.761240258812904358e-02 -3.306889832019805908e-01 1.476553082466125488e-01 -6.498848646879196167e-02 9.130906313657760620e-02 1.496413350105285645e-01 -2.169220447540283203e-01 -1.392472237348556519e-01 -1.564850807189941406e-01 -1.023318767547607422e-01 -1.205755099654197693e-01 -8.993863314390182495e-02 -3.902641832828521729e-01
2.555580735206604004e-01 -1.259384397417306900e-02 2.338623255491256714e-01 -9.032887220382690430e-02 -1.352152973413467407e-01 -2.642194330692291260e-01 3.926243185997009277e-01 1.631457591429352760e-03 -1.429067552089691162e-01 2.172361873090267181e-02 8.724558353424072266e-02 -1.134835854172706604e-01 7.431194186210632324e-02 -1.909713447093963623e-01 1.329337339848279953e-02 -3.789480030536651611e-01 7.745968550443649292e-02 -2.846615910530090332e-01 -1.942712962627410889e-01 1.060694083571434021e-01 1.661460846662521362e-01 2.802212536334991455e-01 6.787081807851791382e-02 6.018064543604850769e-02 2.525719702243804932e-01 8.449862897396087646e-02 -7.987052947282791138e-02 -1.627009809017181396e-01 -6.096116825938224792e-02 4.675098508596420288e-02 -1.812669038772583008e-01 9.669405966997146606e-02
2.545660436153411865e-01 -1.303321029990911484e-02 -2.077984064817428589e-01 -2.963720262050628662e-01 -3.205662071704864502e-01 2.553921043872833252e-01 -5.753538571298122406e-03 9.378336369991302490e-02 -6.920395046472549438e-02 -1.983725577592849731e-01 -3.282815450802445412e-03 -2.434921413660049438e-01 3.416334688663482666e-01 -1.037351489067077637e-01 2.448723167181015015e-01 -7.345034182071685791e-02 8.774657547473907471e-02 -1.733714342117309570e-02 -1.078331246972084045e-01 -1.407448351383209229e-01 -9.136037528514862061e-02 2.474098056554794312e-01 8.095339685678482056e-02 3.820044547319412231e-02 6.758813560009002686e-02 1.007671095430850983e-02 -2.174266427755355835e-02 -1.452869921922683716e-01 -2.137167155742645264e-01 -1.668185442686080933e-01 -2.757462561130523682e-01 -1.952527761459350586e-01
3.217489272356033325e-02 2.602038383483886719e-01 -2.838235497474670410e-01 -2.325717210769653320e-01 -1.893952637910842896e-01 2.283257246017456055e-01 3.231416642665863037e-01 -1.118687540292739868e-01 -5.049524828791618347e-02 -6.027844920754432678e-02 -9.948858059942722321e-03 -5.028869584202766418e-02 4.983226954936981201e-01 -2.362129986286163330e-01 -1.670940406620502472e-02 1.597592793405056000e-02 4.459649324417114258e-03 1.619761288166046143e-01 2.364236675202846527e-02 7.168284803628921509e-02 2.923199832439422607e-01 4.356637597084045410e-02 -4.770816862583160400e-02 1.444068998098373413e-01 2.011433243751525879e-01 4.659245256334543228e-03 -2.204335182905197144e-01 6.488370895385742188e-02 -1.120058745145797729e-01 -8.715154230594635010e-02 -5.161689594388008118e-02 -1.403182744979858398e-01
2.886247634887695312e-01 -9.085831791162490845e-02 -1.944665163755416870e-01 -1.684705466032028198e-01 -5.318977637216448784e-04 6.127211079001426697e-02 7.248707115650177002e-02 -6.000717356801033020e-02 -1.209722831845283508e-01 -7.330829650163650513e-02 -2.790085673332214355e-01 1.822981387376785278e-01 -9.977568872272968292e-03 -4.555000960826873779e-01 5.887180194258689880e-02 -1.641388833522796631e-01 7.430005073547363281e-02 1.787791848182678223e-01 5.772981047630310059e-02 -9.246119856834411621e-02 6.565336603671312332e-03 3.673834502696990967e-01 3.024875558912754059e-02 1.175303831696510315e-01 1.351160258054733276e-01 -3.438920974731445312e-01 -8.982518315315246582e-02 5.301568657159805298e-02 8.775957673788070679e-02 2.838540375232696533e-01 -1.603609174489974976e-01 7.932808250188827515e-03
3.017897903919219971e-01 -1.391095966100692749e-01 -1.889083683490753174e-01 -2.778387069702148438e-01 5.888251215219497681e-02 -1.785764396190643311e-01 2.554564550518989563e-02 -4.203073307871818542e-02 -2.422675341367721558e-01 4.699479416012763977e-02 -2.752179838716983795e-02 -6.424169987440109253e-02 -9.315458685159683228e-02 -3.523777425289154053e-01 -8.633419126272201538e-02 -1.607886254787445068e-01 4.923135414719581604e-02 2.448510825634002686e-01 -1.241314783692359924e-01 1.485434025526046753e-01 -1.020358204841613770e-01 2.498752474784851074e-01 1.355743557214736938e-01 2.817320823669433594e-01 2.368648648262023926e-01 -1.501788347959518433e-01 -2.701193988323211670e-01 -1.245495900511741638e-01 -2.140589654445648193e-01 -1.177917197346687317e-01 -6.160148978233337402e-02 -7.678089290857315063e-02
-1.409181654453277588e-01 4.465658664703369141e-01 8.693343400955200195e-02 -4.147637262940406799e-02 -2.325109206140041351e-02 1.293263882398605347e-01 9.840857982635498047e-02 -1.736504137516021729e-01 -2.187090665102005005e-01 -5.829583480954170227e-02 -1.012935191392898560e-01 6.772558391094207764e-02 2.943642735481262207e-01 -1.912370324134826660e-01 8.255068957805633545e-02 -4.677146673202514648e-01 1.196795254945755005e-01 8.106557279825210571e-02 -7.656518369913101196e-02 1.749268174171447754e-01 -1.303024142980575562e-01 -1.089496091008186340e-01 3.663461655378341675e-02 -2.158560790121555328e-02 1.456113904714584351e-01 1.154222339391708374e-01 -1.153448596596717834e-01 -2.626512944698333740e-01 5.011839419603347778e-02 1.168786585330963135e-01 -2.555797696113586426e-01 -1.146477237343788147e-01
1.478294283151626587e-01 -1.922175735235214233e-01 -1.344146579504013062e-02 4.696640744805335999e-02 8.497761189937591553e-02 8.070681989192962646e-02 1.335629373788833618e-01 -4.316650331020355225e-01 5.764907225966453552e-02 -1.099310964345932007e-01 -1.753935962915420532e-01 -9.339682012796401978e-02 4.253595769405364990e-01 -1.525548547506332397e-01 8.191058039665222168e-02 -2.690244019031524658e-01 4.078995808959007263e-02 -2.605908811092376709e-01 -1.687576025724411011e-01 -1.225960534065961838e-02 -3.992306441068649292e-02 3.431685566902160645e-01 -8.773982524871826172e-02 6.086318939924240112e-02 6.920935958623886108e-02 -9.809651970863342285e-02 -9.873792529106140137e-02 -1.393351554870605469e-01 1.210682466626167297e-01 -5.903747398406267166e-03 -2.285730279982089996e-02 -3.081706166267395020e-01
4.258009493350982666e-01 -7.098970469087362289e-03 2.535347938537597656e-01 -1.624305295990779996e-04 6.437779963016510010e-02 1.388872861862182617e-01 1.211267430335283279e-02 -1.271520555019378662e-01 -3.157748281955718994e-01 -1.766833811998367310e-01 1.021716892719268799e-01 -2.726861238479614258e-01 1.544206440448760986e-01 -1.008186936378479004e-01 1.541137397289276123e-01 -2.160438001155853271e-01 -7.679100334644317627e-02 -2.070311307907104492e-01 3.225966542959213257e-02 -1.276310067623853683e-03 -1.259822845458984375e-01 2.947497069835662842e-01 -9.282089769840240479e-02 -2.005564719438552856e-01 3.084244430065155029e-01 -6.485872715711593628e-02 -9.176556020975112915e-02 -9.792977012693881989e-03 -2.743191123008728027e-01 -4.325660318136215210e-02 1.612692512571811676e-02 8.849315345287322998e-02
1.713719964027404785e-01 1.252336502075195312e-01 -2.895817458629608154e-01 -1.714137047529220581e-01 -2.962591052055358887e-01 -1.063953340053558350e-01 2.993105351924896240e-01 5.673231184482574463e-02 -8.491916954517364502e-02 -7.619480788707733154e-02 -2.296849489212036133e-01 1.801810264587402344e-01 2.231592237949371338e-01 -4.198087453842163086e-01 9.480412304401397705e-02 5.687232315540313721e-02 -1.301213055849075317e-01 2.164632454514503479e-02 -9.986890107393264771e-02 -1.372757274657487869e-02 1.727292090654373169e-01 5.818408355116844177e-02 8.567887544631958008e-02 8.860076963901519775e-02 3.413740992546081543e-01 1.509874016046524048e-01 -1.287626475095748901e-01 -9.019503742456436157e-02 -5.940490216016769409e-02 4.183739423751831055e-02 -2.240788787603378296e-01 -1.334202885627746582e-01
7.720649987459182739e-02 -2.282216679304838181e-03 -1.783508211374282837e-01 1.363083720207214355e-01 -3.172940341755747795e-03 -2.865813148673623800e-04 5.478894338011741638e-02 -1.184367612004280090e-01 -2.609286904335021973e-01 -4.789717122912406921e-02 1.176660954952239990e-01 -3.751660883426666260e-02 -2.454403787851333618e-02 -2.829711437225341797e-01 9.332546032965183258e-03 -7.445546984672546387e-02 1.705098897218704224e-01 -2.452552318572998047e-02 8.451623469591140747e-02 -2.929058670997619629e-02 2.654763758182525635e-01 4.369761347770690918e-01 1.950600892305374146e-01 -5.405336618423461914e-03 1.923387795686721802e-01 -3.725150972604751587e-02 -2.677836120128631592e-01 7.879886776208877563e-02 1.533192247152328491e-01 -3.587877154350280762e-01 -3.626923263072967529e-01 -1.319443285465240479e-01
1.480195075273513794e-01 3.962683677673339844e-02 5.111746117472648621e-02 1.633607596158981323e-02 1.716531068086624146e-02 1.542510539293289185e-01 3.070327639579772949e-01 -3.654958009719848633e-01 7.086488604545593262e-02 -1.178078576922416687e-01 -1.420103199779987335e-02 -1.563872545957565308e-01 -6.136379390954971313e-02 -2.304946184158325195e-01 4.765840247273445129e-02 -2.609432041645050049e-01 4.777681827545166016e-02 -4.580597742460668087e-04 -1.001804322004318237e-01 -1.300270706415176392e-01 2.381542138755321503e-02 -7.313713431358337402e-02 6.056217849254608154e-02 4.298874139785766602e-01 1.942178010940551758e-01 -2.649026215076446533e-01 3.004784137010574341e-02 -1.127253547310829163e-01 -2.706623375415802002e-01 1.012799739837646484e-01 -2.907735705375671387e-01 -1.941609382629394531e-01
1.364476829767227173e-01 -3.099088072776794434e-01 -3.050217404961585999e-03 1.283779740333557129e-01 -7.357902079820632935e-02 2.176768481731414795e-01 -6.582222133874893188e-02 -4.540961980819702148e-01 -1.584732830524444580e-01 -5.249676108360290527e-02 -1.141686514019966125e-01 2.962337806820869446e-03 1.088175401091575623e-01 -2.343522161245346069e-01 -5.407233908772468567e-02 -1.061650738120079041e-01 -7.516187429428100586e-02 -1.489142179489135742e-01 -5.018800124526023865e-02 8.028504252433776855e-02 -1.756281852722167969e-01 3.385703861713409424e-01 -1.323968823999166489e-02 7.966464757919311523e-02 1.942604482173919678e-01 -1.888397336006164551e-01 3.620933741331100464e-02 -3.760163784027099609e-01 -1.425371468067169189e-01 -1.788029819726943970e-01 -1.178308501839637756e-01 -1.122084707021713257e-01
1.101375371217727661e-01 1.190913394093513489e-01 -4.527772217988967896e-02 -2.993913888931274414e-01 1.424797177314758301e-01 7.688591629266738892e-02 4.030690714716911316e-02 -2.152651548385620117e-01 -5.257985591888427734e-01 1.198029145598411560e-01 -1.867276877164840698e-01 1.639951914548873901e-01 2.909083664417266846e-01 -1.612284332513809204e-01 -8.396662771701812744e-02 -8.321066200733184814e-02 -8.701583743095397949e-02 -1.241021975874900818e-01 9.442562609910964966e-02 -1.534477621316909790e-01 -2.884983122348785400e-01 2.832357212901115417e-02 7.259914278984069824e-02 3.472043201327323914e-02 1.795322000980377197e-01 -1.415273547172546387e-02 -1.670694202184677124e-01 -1.617005914449691772e-01 -1.516080051660537720e-01 -2.184201031923294067e-01 -1.261085718870162964e-01 -1.077889129519462585e-01
1.009792983531951904e-01 6.249344348907470703e-02 -1.403649896383285522e-01 -1.699311882257461548e-01 4.616971313953399658e-02 -8.906178921461105347e-02 -9.268235415220260620e-03 -1.644229441881179810e-01 -3.362561166286468506e-01 1.395607888698577881e-01 -1.262996643781661987e-01 1.761641353368759155e-01 3.738994896411895752e-01 -3.331067562103271484e-01 -3.476353734731674194e-02 5.855736881494522095e-02 2.558955922722816467e-02 -1.625940054655075073e-01 1.362441778182983398e-01 -6.189800426363945007e-02 -1.858582496643066406e-01 1.290009766817092896e-01 4.091709479689598083e-02 -1.989884860813617706e-02 6.386175751686096191e-02 -4.027791321277618408e-02 -2.401118129491806030e-01 -2.836963534355163574e-01 -1.618909835815429688e-01 -3.535985052585601807e-01 -2.415824532508850098e-01 -9.499646723270416260e-02
4.253984391689300537e-01 1.295243110507726669e-02 1.902502477169036865e-01 1.432933956384658813e-01 -6.710153073072433472e-02 1.086648106575012207e-01 -1.142532080411911011e-01 -5.389696732163429260e-02 -2.777643799781799316e-01 -4.511324316263198853e-02 3.301823139190673828e-02 -7.793723046779632568e-02 1.996470987796783447e-02 -3.730017840862274170e-01 1.324677169322967529e-01 -3.025406897068023682e-01 -1.057535707950592041e-01 9.012512862682342529e-02 5.550772324204444885e-02 -7.480002194643020630e-02 -1.043416336178779602e-01 1.196208670735359192e-01 -2.049739509820938110e-01 -1.399119794368743896e-01 2.838395833969116211e-01 -1.875458508729934692e-01 -2.806857228279113770e-01 2.114504948258399963e-02 -1.682583987712860107e-01 2.192833125591278076e-01 8.074687421321868896e-02 -4.749875515699386597e-02
1.726966798305511475e-01 -2.863344363868236542e-02 -2.070045620203018188e-01 -2.964893281459808350e-01 1.431273669004440308e-02 -4.258692264556884766e-02 -1.762951142154633999e-03 -1.021270547062158585e-02 -3.113155066967010498e-01 -1.716971397399902344e-01 7.876385748386383057e-02 -1.210337579250335693e-01 3.840127587318420410e-01 -9.094206243753433228e-02 -9.889161586761474609e-02 -1.137427166104316711e-01 -3.015171922743320465e-02 1.921069920063018799e-01 -2.111231684684753418e-01 -2.562394738197326660e-01 2.238790094852447510e-01 1.292201876640319824e-01 -1.326612848788499832e-02 3.455004468560218811e-02 1.045474708080291748e-01 -1.019396409392356873e-01 -1.362784057855606079e-01 -3.245387673377990723e-01 -1.312553696334362030e-02 -1.958947032690048218e-01 6.611517816781997681e-02 -3.261857926845550537e-01
4.089415371417999268e-01 -9.828740358352661133e-02 -2.582311034202575684e-01 -2.145273089408874512e-01 4.367321729660034180e-03 -3.574415575712919235e-03 3.849355503916740417e-02 9.487824141979217529e-02 -3.109286725521087646e-01 1.058817803859710693e-01 -3.273631632328033447e-01 -2.431700006127357483e-02 2.334977686405181885e-01 6.042812019586563110e-03 6.686854362487792969e-02 -1.617098897695541382e-01 1.193955391645431519e-01 -1.105763465166091919e-01 -1.867456883192062378e-01 -6.975614279508590698e-02 -1.219664812088012695e-01 2.586821913719177246e-01 7.556261867284774780e-02 -1.932331174612045288e-01 3.012154102325439453e-01 -1.089901328086853027e-01 1.488057971000671387e-01 -1.432175189256668091e-01 -4.963578656315803528e-02 -1.474865227937698364e-01 -1.236696541309356689e-01 -1.523924171924591064e-01
4.005200564861297607e-01 1.208558380603790283e-01 -2.607859112322330475e-02 3.059247136116027832e-02 1.755547374486923218e-01 8.770389854907989502e-02 2.388333082199096680e-01 -3.650376200675964355e-01 -2.000961005687713623e-01 5.523329228162765503e-02 -5.753676220774650574e-02 -1.028179228305816650e-01 1.077629178762435913e-01 -3.267123699188232422e-01 -1.332235634326934814e-01 2.031018026173114777e-03 -9.675543010234832764e-02 -8.314978331327438354e-02 -2.116584479808807373e-01 -6.957043707370758057e-02 1.942017488181591034e-02 7.835912704467773438e-02 -1.385522037744522095e-01 -4.821434244513511658e-02 -1.177581846714019775e-01 -2.034130394458770752e-01 -5.374957248568534851e-02 -2.680033445358276367e-01 7.424018532037734985e-02 -1.925571858882904053e-01 -2.528606057167053223e-01 -2.665301561355590820e-01
4.705136269330978394e-02 -4.520095512270927429e-02 -1.819003969430923462e-01 -1.082353293895721436e-01 -2.079404592514038086e-01 3.635230064392089844e-01 -4.921925812959671021e-02 3.793233260512351990e-02 1.255495357327163219e-03 9.982413798570632935e-02 1.233658045530319214e-01 -7.066332548856735229e-02 2.973628938198089600e-01 -1.361946463584899902e-01 -1.322849988937377930e-01 -2.793827652931213379e-01 6.290149874985218048e-03 4.480380564928054810e-02 -9.083657711744308472e-02 3.754177093505859375e-01 -1.074848324060440063e-01 1.726132184267044067e-01 -2.745873061940073967e-03 8.018231019377708435e-03 4.301792681217193604e-01 1.133832409977912903e-01 -5.430180579423904419e-02 -1.504442468285560608e-02 3.647927939891815186e-02 -2.392545193433761597e-01 -4.019862413406372070e-02 -2.916382253170013428e-01
1.669521629810333252e-01 1.062250509858131409e-01 -8.231236785650253296e-02 -1.453292369842529297e-01 2.120531350374221802e-01 -5.380467325448989868e-02 1.556369960308074951e-01 2.810844965279102325e-02 -1.094839721918106079e-01 -2.564547583460807800e-02 2.794328033924102783e-01 -2.957986593246459961e-01 2.119965702295303345e-01 -3.200366795063018799e-01 -9.305685013532638550e-02 -6.566583365201950073e-02 1.192713379859924316e-01 3.845028951764106750e-02 4.266525804996490479e-02 -1.709544509649276733e-01 -1.581920497119426727e-02 -1.493890862911939621e-02 3.149684071540832520e-01 1.802695728838443756e-02 4.343725740909576416e-02 -1.906089186668395996e-01 -1.048922166228294373e-01 -1.679391115903854370e-01 -2.800987958908081055e-01 -6.204461306333541870e-02 -4.121119379997253418e-01 -2.125849276781082153e-01
4.823173955082893372e-02 1.343750674277544022e-02 -2.029951959848403931e-01 -2.841372489929199219e-01 -7.232986856251955032e-03 -9.232905507087707520e-02 1.515296697616577148e-01 -1.504879295825958252e-01 -2.882217466831207275e-01 5.743573233485221863e-02 -1.480099111795425415e-01 4.829841107130050659e-02 3.779237270355224609e-01 -1.678032726049423218e-01 -2.662342488765716553e-01 -1.821106970310211182e-01 -1.311332434415817261e-01 7.933583855628967285e-02 1.517497599124908447e-01 -2.110919505357742310e-01 -2.861542701721191406e-01 1.950736045837402344e-01 6.556537747383117676e-02 1.064555868506431580e-01 8.675120025873184204e-02 2.530373074114322662e-02 -1.811282336711883545e-01 -2.154448032379150391e-01 -2.891689352691173553e-02 -6.587571650743484497e-02 -3.413140475749969482e-01 -4.385259933769702911e-03
-9.742556512355804443e-02 1.669407188892364502e-01 -2.565155923366546631e-01 -1.233417242765426636e-01 -3.790846467018127441e-02 7.234299182891845703e-02 4.143302738666534424e-01 -5.921374633908271790e-02 -4.724632203578948975e-02 -1.110899671912193298e-01 1.107782870531082153e-02 9.677504748106002808e-02 3.779967129230499268e-01 -1.730784177780151367e-01 5.535342264920473099e-03 5.323341488838195801e-02 -2.258068770170211792e-01 1.283960193395614624e-01 -8.065141737461090088e-02 6.127335876226425171e-02 1.777901798486709595e-01 1.579622924327850342e-01 -1.821373216807842255e-02 -5.535790696740150452e-02 4.038982093334197998e-01 -7.824021577835083008e-02 -1.846722885966300964e-02 -2.437226325273513794e-01 -1.881490200757980347e-01 -2.900147140026092529e-01 5.730894394218921661e-03 -1.174153536558151245e-01
2.042990177869796753e-01 1.178693175315856934e-01 -9.120519459247589111e-02 2.866260707378387451e-01 -1.289581805467605591e-01 -1.132951583713293076e-02 1.357233673334121704e-01 6.193067878484725952e-02 -1.544213443994522095e-01 3.193517923355102539e-01 2.307416796684265137e-01 1.361121535301208496e-01 3.850243687629699707e-01 -2.961699068546295166e-01 1.560277044773101807e-01 -1.726933568716049194e-01 2.255011051893234253e-01 -1.295209228992462158e-01 3.690219298005104065e-02 2.992036044597625732e-01 -1.356686651706695557e-01 2.280219793319702148e-01 4.180591553449630737e-02 -8.231204003095626831e-02 1.168473437428474426e-01 3.297468414530158043e-03 -4.541534930467605591e-02 -1.090144068002700806e-01 -1.367486119270324707e-01 3.192126285284757614e-03 -1.581121534109115601e-01 -1.356416046619415283e-01
3.837581872940063477e-01 4.633108153939247131e-02 -6.474550813436508179e-02 -2.326999306678771973e-01 -3.043947219848632812e-01 1.586452312767505646e-02 1.809391677379608154e-01 -1.709102094173431396e-02 2.277271449565887451e-02 -1.519647985696792603e-01 -6.082633044570684433e-03 -3.004647791385650635e-01 1.031907722353935242e-01 -6.438543647527694702e-02 -5.075850337743759155e-02 -1.071955785155296326e-01 -1.077775582671165466e-01 1.015831753611564636e-01 9.558244049549102783e-02 -1.561728771775960922e-03 3.015881590545177460e-02 3.006634414196014404e-01 -3.048284165561199188e-02 -5.294621735811233521e-02 1.891951262950897217e-01 -1.491912603378295898e-01 1.188383176922798157e-01 -3.342396914958953857e-01 -1.400165706872940063e-01 2.952186465263366699e-01 4.134232923388481140e-02 -3.240995407104492188e-01
2.423862814903259277e-01 -4.259554669260978699e-02 1.815617829561233521e-01 -4.504726529121398926e-01 1.124860346317291260e-01 1.316069364547729492e-01 1.758254319429397583e-01 -3.702972456812858582e-02 -1.826633363962173462e-01 2.880317717790603638e-02 -2.047257684171199799e-02 -5.624359846115112305e-02 -1.762538775801658630e-02 -3.383736014366149902e-01 1.875622314400970936e-03 -1.133083626627922058e-01 -1.571636833250522614e-02 8.124440908432006836e-02 -1.041770130395889282e-01 -2.213086187839508057e-01 1.645279675722122192e-01 2.047504633665084839e-01 -1.235166192054748535e-01 3.751595318317413330e-02 9.070711582899093628e-02 1.447240412235260010e-01 -3.243006169795989990e-01 -1.417478024959564209e-01 -4.250053316354751587e-02 1.174578443169593811e-01 -2.511875629425048828e-01 -3.006479740142822266e-01
-1.962670497596263885e-02 2.164216786623001099e-01 8.617057651281356812e-02 -2.374360114336013794e-01 -1.026527509093284607e-01 2.407755851745605469e-01 -2.814457751810550690e-02 -3.754772990942001343e-02 -1.796298921108245850e-01 -1.993623673915863037e-01 -1.372714489698410034e-01 1.420250744558870792e-03 2.470135837793350220e-01 4.943368211388587952e-02 1.542294770479202271e-01 -1.492976695299148560e-01 -8.599463105201721191e-02 1.827522218227386475e-01 4.641449451446533203e-02 1.029646024107933044e-01 -2.228465229272842407e-01 4.937260225415229797e-02 1.098332032561302185e-01 -3.674993664026260376e-02 1.827876269817352295e-01 -1.512868106365203857e-01 -1.068136617541313171e-01 -3.644869625568389893e-01 -8.300793170928955078e-02 -9.982194751501083374e-02 -5.240605473518371582e-01 8.218552172183990479e-02
1.611966937780380249e-01 2.907360158860683441e-02 -3.187366947531700134e-02 -1.858452111482620239e-01 -9.988250210881233215e-03 -1.237990111112594604e-01 9.351845085620880127e-02 -1.434969455003738403e-01 -1.990090757608413696e-01 5.154319852590560913e-02 4.655518010258674622e-02 -1.794854253530502319e-01 9.708620607852935791e-03 -3.437057435512542725e-01 -1.821687072515487671e-02 8.847729861736297607e-02 1.039080545306205750e-01 2.290378510951995850e-01 1.613898947834968567e-02 1.853795498609542847e-01 -2.411202043294906616e-01 3.188055157661437988e-01 2.484467774629592896e-01 3.885165452957153320e-01 1.645224392414093018e-01 -2.869309782981872559e-01 -3.682425618171691895e-02 -2.588812112808227539e-01 -5.715922638773918152e-02 -1.758870929479598999e-01 -8.574936538934707642e-02 1.281963288784027100e-02
4.595661461353302002e-01 2.834481596946716309e-01 1.133078262209892273e-01 -1.216436997056007385e-01 -5.939731374382972717e-02 9.858600050210952759e-02 4.138067960739135742e-01 -2.006776332855224609e-01 -4.470368474721908569e-02 1.934537887573242188e-01 -5.362623184919357300e-02 -2.664026804268360138e-02 1.909912973642349243e-01 -3.729300498962402344e-01 1.199074164032936096e-01 -1.511836424469947815e-02 6.740214675664901733e-02 1.296052616089582443e-02 9.720401465892791748e-02 -1.138127595186233521e-01 -2.368751615285873413e-01 1.773469150066375732e-01 1.091732680797576904e-01 2.557895705103874207e-02 -1.520998328924179077e-01 -9.929994121193885803e-04 -4.378603771328926086e-02 -1.816304028034210205e-01 8.114164322614669800e-02 -1.578384935855865479e-01 -5.513786524534225464e-02 -5.540077388286590576e-02
-5.111372098326683044e-02 4.701531827449798584e-01 1.422105170786380768e-02 -3.461834415793418884e-02 -5.117112770676612854e-02 1.052787750959396362e-01 1.542212665081024170e-01 -1.859735846519470215e-01 -2.118283510208129883e-01 -1.729392707347869873e-01 8.621016144752502441e-02 8.329547010362148285e-03 1.128622666001319885e-01 -3.490570783615112305e-01 6.766971945762634277e-02 -3.787293434143066406e-01 1.425169110298156738e-01 -6.268061697483062744e-02 1.358390450477600098e-01 5.771874450147151947e-03 -2.386442720890045166e-01 1.413468867540359497e-01 1.039473414421081543e-01 -6.552215665578842163e-02 1.008842960000038147e-01 5.472992733120918274e-02 -2.640272378921508789e-01 -9.706081449985504150e-02 1.501655429601669312e-01 1.535703688859939575e-01 -2.545340061187744141e-01 -4.049230832606554031e-03
9.979498386383056641e-02 -2.587121427059173584e-01 4.166637361049652100e-02 8.547847718000411987e-02 -2.423157989978790283e-01 2.400863766670227051e-01 1.852978467941284180e-01 -1.943814456462860107e-01 1.689258962869644165e-01 -4.761240631341934204e-02 3.852038457989692688e-02 -1.569007784128189087e-01 4.372575283050537109e-01 -3.026607334613800049e-01 -1.241350173950195312e-01 -7.012049853801727295e-02 -5.191502720117568970e-02 -2.365259230136871338e-01 -8.693021722137928009e-03 1.765774041414260864e-01 -7.759402506053447723e-03 2.328955680131912231e-01 -1.386736482381820679e-01 6.693865358829498291e-02 1.438681781291961670e-01 -2.996457368135452271e-02 2.052346244454383850e-02 -1.229425072669982910e-01 7.354459166526794434e-02 -9.549193084239959717e-02 -2.618650197982788086e-01 -2.782454192638397217e-01
1.445361524820327759e-01 -1.842917650938034058e-01 -5.312837287783622742e-02 -3.004075586795806885e-01 -1.001061201095581055e-01 1.106573417782783508e-01 3.397530019283294678e-01 -1.282948255538940430e-01 -3.576246798038482666e-01 -5.226832628250122070e-02 -1.143106147646903992e-01 1.860026717185974121e-01 2.444622069597244263e-01 -8.135454356670379639e-02 1.091995313763618469e-01 1.166935041546821594e-01 1.731393299996852875e-02 4.424435645341873169e-02 1.864168494939804077e-01 1.911108940839767456e-02 -8.345063775777816772e-02 1.175919845700263977e-01 -1.886190474033355713e-02 7.946783304214477539e-02 2.036323398351669312e-01 2.438695728778839111e-01 -1.795569509267807007e-01 -3.239530324935913086e-01 5.203017592430114746e-02 -8.834207057952880859e-02 -4.304471611976623535e-02 -3.352333605289459229e-01
2.133111506700515747e-01 2.324423193931579590e-01 1.623224169015884399e-01 -1.914224922657012939e-01 -1.626493036746978760e-01 7.781361043453216553e-02 -1.210905332118272781e-02 -1.324255168437957764e-01 -3.815239369869232178e-01 -2.288705110549926758e-01 -1.693623811006546021e-01 -7.891982793807983398e-02 1.278692930936813354e-01 5.967856198549270630e-02 1.615712791681289673e-02 -1.947498023509979248e-01 1.779686510562896729e-01 1.842078119516372681e-01 -9.002890437841415405e-02 -1.560421288013458252e-01 5.845875665545463562e-02 1.335668563842773438e-01 1.127134189009666443e-01 1.408249139785766602e-01 1.229908615350723267e-01 -2.747860252857208252e-01 5.283660814166069031e-02 -2.331369519233703613e-01 -3.155871927738189697e-01 1.199202314019203186e-01 -2.656827270984649658e-01 -1.101579964160919189e-01
8.010824769735336304e-02 -2.593680284917354584e-02 -6.861465983092784882e-03 -2.015661895275115967e-01 -1.010395810008049011e-01 1.772569417953491211e-01 -1.956204138696193695e-02 -7.996604591608047485e-02 -2.218890488147735596e-01 8.038491010665893555e-02 1.149273067712783813e-01 -1.094556376338005066e-01 4.756273329257965088e-01 3.052326664328575134e-02 -1.397470831871032715e-01 -3.084015548229217529e-01 -3.274546936154365540e-02 -2.843338064849376678e-02 -3.039740025997161865e-01 4.091601669788360596e-01 -7.544809579849243164e-02 1.144384890794754028e-01 5.752701312303543091e-02 2.045630812644958496e-01 2.706798017024993896e-01 5.097765848040580750e-02 -9.134067595005035400e-02 7.853126153349876404e-03 -1.037907674908638000e-01 -9.825662523508071899e-02 -1.409013718366622925e-01 -1.759556531906127930e-01
1.776115447282791138e-01 -1.258421093225479126e-01 -2.374014705419540405e-01 2.054997347295284271e-02 6.976697593927383423e-02 -4.140270501375198364e-02 2.035492807626724243e-01 -1.619648770429193974e-03 -4.061923548579216003e-02 -1.277984119951725006e-02 -1.405226737260818481e-01 8.507785946130752563e-02 -1.506127999164164066e-03 -2.922833263874053955e-01 1.892819404602050781e-01 -2.096349149942398071e-01 -9.172178804874420166e-03 5.609055235981941223e-02 -8.410538733005523682e-02 3.948711603879928589e-02 1.040748953819274902e-01 3.018524311482906342e-02 5.348070058971643448e-03 4.139023721218109131e-01 5.953761935234069824e-01 -1.312882453203201294e-01 6.272915750741958618e-02 -1.436606347560882568e-01 1.857951879501342773e-01 1.673991046845912933e-02 -8.493023365736007690e-02 1.434211134910583496e-01
1.526904255151748657e-01 -1.066842302680015564e-01 -1.073194725904613733e-04 5.823091045022010803e-02 1.626438498497009277e-01 6.766624748706817627e-02 1.601651757955551147e-01 -1.030749455094337463e-01 -1.797061180695891380e-03 2.794404029846191406e-01 2.470898814499378204e-02 -7.198540866374969482e-02 2.734165489673614502e-01 -3.701220452785491943e-01 1.620782539248466492e-02 -3.783456981182098389e-01 -4.348576068878173828e-02 -2.992181293666362762e-02 1.935791373252868652e-01 1.833636760711669922e-01 2.400646172463893890e-02 7.251957803964614868e-02 -5.165378376841545105e-02 1.335534602403640747e-01 2.465684115886688232e-01 -3.812914490699768066e-01 5.921383388340473175e-03 -6.563236564397811890e-02 2.094298042356967926e-02 3.281582593917846680e-01 -1.894991546869277954e-01 -2.805282548069953918e-02
-1.869207806885242462e-02 -1.574949771165847778e-01 6.176837906241416931e-02 -9.709135442972183228e-02 -7.727158069610595703e-02 -2.150295078754425049e-01 1.751835942268371582e-01 -1.646665111184120178e-02 -2.877786755561828613e-01 4.975517094135284424e-02 -8.305905014276504517e-02 -1.728045791387557983e-01 3.019130229949951172e-01 -1.595724672079086304e-01 2.745377086102962494e-02 -3.569595217704772949e-01 2.243040949106216431e-01 -4.578773304820060730e-02 1.951416134834289551e-01 -9.656730294227600098e-02 -1.858771592378616333e-01 4.377214610576629639e-01 -8.794355392456054688e-02 -1.036468669772148132e-01 3.836999237537384033e-01 -4.457263275980949402e-02 2.173143066465854645e-02 5.677246954292058945e-03 1.144736707210540771e-01 5.535358563065528870e-03 3.717720136046409607e-02 5.402546003460884094e-02
1.091435253620147705e-01 4.133202508091926575e-02 -7.339777052402496338e-02 -1.861860305070877075e-01 -6.859694421291351318e-02 2.381893396377563477e-01 -1.086567267775535583e-01 -7.427149266004562378e-02 -4.795143753290176392e-02 6.741707772016525269e-02 1.346036642789840698e-01 7.165145128965377808e-02 3.431368172168731689e-01 -8.407638221979141235e-02 -4.687890410423278809e-02 -2.711166739463806152e-01 1.080504711717367172e-02 -9.137547574937343597e-03 -1.463714838027954102e-01 4.424912333488464355e-01 -1.389869600534439087e-01 1.550288498401641846e-01 9.390909969806671143e-02 -2.603831468150019646e-03 4.759237468242645264e-01 1.339318454265594482e-01 -1.491650491952896118e-01 -4.307685419917106628e-02 -1.509540807455778122e-02 -2.696358263492584229e-01 -1.442273799329996109e-02 -1.602118760347366333e-01
1.542828232049942017e-01 4.359117150306701660e-02 -2.419064342975616455e-01 6.694747507572174072e-02 -8.647035062313079834e-02 3.259193599224090576e-01 -1.452049314975738525e-01 -2.395047619938850403e-02 8.842322230339050293e-02 -6.883960962295532227e-02 3.270744532346725464e-02 -1.053577363491058350e-01 1.779777109622955322e-01 -3.692103624343872070e-01 2.923585772514343262e-01 -1.848144382238388062e-01 -2.290206402540206909e-02 1.399619877338409424e-01 -6.824886798858642578e-02 4.167627394199371338e-01 5.570706725120544434e-02 1.027340069413185120e-01 5.171119049191474915e-02 1.948057413101196289e-01 2.700321674346923828e-01 -5.557039752602577209e-02 -1.498799622058868408e-01 -1.034336462616920471e-01 2.705479264259338379e-01 -7.035000622272491455e-02 -7.231233268976211548e-02 -1.352829337120056152e-01
-1.361760199069976807e-01 2.727477848529815674e-01 -2.648332118988037109e-01 -8.987466990947723389e-02 -1.228152681142091751e-02 -1.234090700745582581e-02 3.336893916130065918e-01 -7.181932032108306885e-02 -1.600866615772247314e-01 -1.237805262207984924e-01 1.075716540217399597e-01 8.461546897888183594e-02 3.726798593997955322e-01 -2.588514089584350586e-01 -4.535543546080589294e-02 -4.300581663846969604e-02 -1.557386964559555054e-01 1.465484052896499634e-01 -1.264082640409469604e-01 -4.550591856241226196e-02 1.867620944976806641e-01 1.985525041818618774e-01 6.234413385391235352e-02 7.941798865795135498e-02 3.070687949657440186e-01 -1.169433966279029846e-01 4.258554056286811829e-02 -2.456305176019668579e-01 -2.387082278728485107e-01 -2.465559691190719604e-01 -7.820570468902587891e-02 -1.669419556856155396e-02
1.204660385847091675e-01 8.235882967710494995e-03 -1.245081648230552673e-01 -1.931228339672088623e-01 4.739990085363388062e-02 -4.800993949174880981e-02 2.290260195732116699e-01 -3.489243239164352417e-02 -2.811850607395172119e-01 2.227122336626052856e-02 -2.070655114948749542e-02 -2.380742132663726807e-01 1.120509952306747437e-01 -2.200558036565780640e-01 -2.131051868200302124e-01 -1.345405876636505127e-01 8.781377971172332764e-02 2.086030840873718262e-01 1.212176010012626648e-01 2.806182205677032471e-01 -2.882363796234130859e-01 3.475793302059173584e-01 3.538421392440795898e-01 9.920773655176162720e-02 1.575264334678649902e-01 -2.012570798397064209e-01 1.770005971193313599e-01 2.405954152345657349e-02 -1.257946342229843140e-01 -8.258974552154541016e-02 -9.870179742574691772e-02 -3.983469214290380478e-03
-3.207633644342422485e-02 -2.415598183870315552e-02 -5.459771305322647095e-02 2.518846094608306885e-02 -9.528041630983352661e-02 -1.336885541677474976e-01 1.399177908897399902e-01 -1.303597986698150635e-01 -2.356534600257873535e-01 -1.167487353086471558e-01 -3.247877582907676697e-02 -1.218755692243576050e-01 1.816909611225128174e-01 -1.648518145084381104e-01 -1.592361601069569588e-03 -3.264711499214172363e-01 1.645915210247039795e-01 -4.378692805767059326e-02 2.406291365623474121e-01 1.518480363301932812e-03 1.320708692073822021e-01 4.391755461692810059e-01 5.838752910494804382e-02 2.008982235565781593e-03 -1.006590425968170166e-01 -3.803623318672180176e-01 -2.996463179588317871e-01 1.035255268216133118e-01 3.297152370214462280e-02 -2.367706894874572754e-01 -2.342530339956283569e-01 -1.068975105881690979e-01
2.819256782531738281e-01 9.684974700212478638e-02 -2.296608835458755493e-01 5.030158907175064087e-02 -3.277989104390144348e-02 1.883710175752639771e-01 6.740840617567300797e-03 -2.426793277263641357e-01 -1.310221999883651733e-01 -1.527308195363730192e-04 3.908295929431915283e-02 -6.128380447626113892e-02 1.823153048753738403e-01 -1.921393722295761108e-01 -1.512886434793472290e-01 -3.457230329513549805e-01 -1.911301165819168091e-03 -1.001648455858230591e-01 8.673411607742309570e-02 8.906530588865280151e-02 2.361140549182891846e-01 1.771909296512603760e-01 -2.840152382850646973e-01 1.778468489646911621e-01 2.350385338068008423e-01 9.788669645786285400e-02 -3.931773304939270020e-01 8.126445114612579346e-02 3.947755321860313416e-02 -2.417372614145278931e-01 -8.948361128568649292e-02 7.996919006109237671e-02
1.409164369106292725e-01 -2.133345603942871094e-02 9.065775200724601746e-03 -2.407752275466918945e-01 -1.499253064393997192e-01 7.310689892619848251e-03 2.978468835353851318e-01 -1.285908967256546021e-01 -1.023831404745578766e-02 2.514438629150390625e-01 -1.584190726280212402e-01 -9.968493878841400146e-02 1.913901567459106445e-01 -3.329143524169921875e-01 -1.159476637840270996e-01 -1.872104033827781677e-02 -2.084857784211635590e-02 1.125864163041114807e-01 6.963016092777252197e-02 -1.824226975440979004e-01 2.642720341682434082e-01 -8.470807969570159912e-02 -2.301480770111083984e-01 5.165025964379310608e-02 3.578225970268249512e-01 -1.782634705305099487e-01 1.062669605016708374e-02 -3.546283543109893799e-01 1.354348659515380859e-01 -8.847709745168685913e-02 -1.497007608413696289e-01 -1.267917901277542114e-01
3.449469571933150291e-03 3.356239199638366699e-01 -3.013602271676063538e-02 -1.629178076982498169e-01 -1.775502860546112061e-01 1.303644031286239624e-01 -2.833884581923484802e-02 -5.888533312827348709e-03 -2.943392693996429443e-01 -2.774982750415802002e-01 -8.633927255868911743e-02 4.217382520437240601e-02 3.585695028305053711e-01 -7.178188860416412354e-02 3.279680311679840088e-01 -3.733630478382110596e-01 1.276758909225463867e-01 1.640947908163070679e-01 9.835635125637054443e-02 2.703044191002845764e-02 -2.535543031990528107e-02 -2.386068738996982574e-02 -3.470357134938240051e-02 1.901547908782958984e-01 1.044705882668495178e-01 -1.634941101074218750e-01 -2.126990817487239838e-02 -2.822737693786621094e-01 -8.629065006971359253e-02 -6.704451888799667358e-02 -1.672192364931106567e-01 -8.419591188430786133e-02
1.953773796558380127e-01 6.897521018981933594e-02 -2.560783922672271729e-01 -1.314752101898193359e-01 -2.535207271575927734e-01 -2.956529520452022552e-02 1.169968768954277039e-01 8.565761148929595947e-02 -3.769086301326751709e-01 -2.944648563861846924e-01 -1.522817909717559814e-01 2.942715026438236237e-02 1.118822693824768066e-01 -4.069390296936035156e-01 1.321941241621971130e-02 6.255457550287246704e-02 9.753876179456710815e-02 1.798872835934162140e-02 -1.408140808343887329e-01 -1.119415909051895142e-01 1.247598007321357727e-01 2.463364154100418091e-01 1.456292420625686646e-01 -1.520060151815414429e-01 2.214892059564590454e-01 1.282041221857070923e-01 3.191498667001724243e-02 -1.661646515130996704e-01 -1.044197678565979004e-01 1.233331635594367981e-01 -5.579829961061477661e-02 -2.586453855037689209e-01
2.007142007350921631e-01 -2.313035354018211365e-02 -1.085557341575622559e-01 -1.739924550056457520e-01 -3.085863888263702393e-01 2.167294472455978394e-01 1.165296956896781921e-01 1.918442249298095703e-01 -1.609244793653488159e-01 -6.081279367208480835e-02 1.318770647048950195e-02 1.632616370916366577e-01 2.235744595527648926e-01 -3.976805806159973145e-01 2.102505862712860107e-01 -1.511912196874618530e-01 5.040230974555015564e-02 1.041539385914802551e-01 -4.108195006847381592e-02 1.172283291816711426e-01 5.784415826201438904e-02 -7.382218539714813232e-02 2.366875484585762024e-02 1.560683250427246094e-01 2.790094912052154541e-01 5.023506656289100647e-02 -2.099170684814453125e-01 1.623302698135375977e-02 -3.186794519424438477e-01 -1.755027770996093750e-01 -2.471268326044082642e-01 -1.107160970568656921e-01
1.759258359670639038e-01 1.623849868774414062e-01 -4.286999627947807312e-02 1.702299863100051880e-01 -6.955745071172714233e-02 1.060603857040405273e-01 -5.717598646879196167e-02 1.568233668804168701e-01 -2.081677466630935669e-01 1.746763586997985840e-01 1.798395216464996338e-01 2.805773634463548660e-03 2.534530460834503174e-01 -2.662755846977233887e-01 1.904574483633041382e-01 -1.920831352472305298e-01 -3.918183967471122742e-02 -1.481823772192001343e-01 1.673689782619476318e-01 -2.889199554920196533e-01 -6.624168157577514648e-02 7.536083459854125977e-02 -2.215279936790466309e-01 1.372850239276885986e-01 4.092070758342742920e-01 -1.944619864225387573e-01 -7.142530381679534912e-02 -1.894088238477706909e-01 -1.714878082275390625e-01 -1.156946867704391479e-01 1.301147639751434326e-01 -1.856688112020492554e-01
1.890409588813781738e-01 -2.323639690876007080e-01 9.405970573425292969e-02 2.780571207404136658e-02 -1.681278645992279053e-02 2.090172320604324341e-01 2.166759669780731201e-01 -3.081815838813781738e-01 -1.228792518377304077e-01 -1.069997623562812805e-01 -1.913044005632400513e-01 -2.155007421970367432e-01 2.927974164485931396e-01 -2.940839231014251709e-01 -1.754999905824661255e-02 6.594023108482360840e-02 1.265745609998703003e-01 -1.195974275469779968e-01 -9.146942943334579468e-02 1.753603816032409668e-01 -2.735817059874534607e-02 1.731899380683898926e-01 -1.148260980844497681e-01 2.994237653911113739e-02 1.746060848236083984e-01 1.394255459308624268e-01 6.758893281221389771e-02 -3.823943734169006348e-01 -3.761303052306175232e-02 3.484185039997100830e-02 -1.330028772354125977e-01 -3.049434125423431396e-01
4.212736785411834717e-01 1.949533075094223022e-01 1.992158405482769012e-02 -2.069128900766372681e-01 -5.729888379573822021e-02 -1.435081958770751953e-01 8.975613862276077271e-02 -2.664464116096496582e-01 -1.612264513969421387e-01 -9.880187362432479858e-02 -1.848654001951217651e-01 1.116056740283966064e-01 2.189326100051403046e-02 -3.541691899299621582e-01 -1.717617511749267578e-01 -3.201441764831542969e-01 1.033169999718666077e-01 -2.319948002696037292e-02 -1.853410899639129639e-01 -3.012785129249095917e-02 7.869224995374679565e-03 -8.972241729497909546e-02 -7.351276278495788574e-02 3.067881166934967041e-01 3.131845891475677490e-01 4.810914024710655212e-02 3.772088140249252319e-02 -1.121016070246696472e-01 -2.446274273097515106e-02 1.680269539356231689e-01 -1.866074046120047569e-03 2.752049267292022705e-02
3.553247749805450439e-01 -6.138835474848747253e-02 -4.314612969756126404e-02 -1.626327051781117916e-03 -4.051911830902099609e-02 2.808855772018432617e-01 -1.166263520717620850e-01 5.019605159759521484e-02 -1.017440184950828552e-01 -4.916553571820259094e-02 1.678679324686527252e-02 2.195336222648620605e-01 1.932649612426757812e-01 7.523046433925628662e-02 3.132511079311370850e-01 -1.865433603525161743e-01 -3.863512724637985229e-02 -8.341909945011138916e-02 -3.638707846403121948e-02 1.140858083963394165e-01 1.298063807189464569e-02 1.403258442878723145e-01 -9.645182639360427856e-02 2.283286899328231812e-01 5.741295218467712402e-01 -9.748575091361999512e-02 4.996719956398010254e-02 -2.486249655485153198e-01 1.072353050112724304e-01 2.879926236346364021e-03 -1.037377119064331055e-01 -6.688586622476577759e-02
1.144746690988540649e-01 -9.082671254873275757e-02 -3.242096900939941406e-01 -3.476375341415405273e-01 1.289413720369338989e-01 4.429895803332328796e-02 5.876123905181884766e-03 -6.540033966302871704e-02 -3.305010795593261719e-01 8.702193945646286011e-02 -9.788080304861068726e-02 3.958876430988311768e-02 3.481415808200836182e-01 -4.327906966209411621e-01 2.506663836538791656e-02 -9.789345413446426392e-02 -1.049132123589515686e-01 5.422164127230644226e-02 7.588197290897369385e-02 -1.348444223403930664e-01 -3.360863924026489258e-01 -6.788721680641174316e-02 -7.492588832974433899e-03 5.157244857400655746e-03 8.948060125112533569e-02 -1.956113427877426147e-01 -1.634400188922882080e-01 -1.380418539047241211e-01 -2.558264695107936859e-02 -1.611993610858917236e-01 8.370848000049591064e-02 -4.347367212176322937e-02
1.027837619185447693e-01 4.219800606369972229e-02 5.816205963492393494e-02 7.554952055215835571e-02 -9.011944383382797241e-02 9.236022084951400757e-02 1.114818453788757324e-01 -1.819829940795898438e-01 1.463015680201351643e-03 1.358796954154968262e-01 -5.983606353402137756e-02 -6.220360100269317627e-02 7.617008686065673828e-02 -2.608320116996765137e-01 -6.599626690149307251e-02 -2.771580219268798828e-01 -2.448874861001968384e-01 -2.024722099304199219e-01 4.580977931618690491e-02 3.076645918190479279e-02 4.203394055366516113e-01 1.324421912431716919e-01 2.658358961343765259e-02 -4.759985581040382385e-02 3.141977787017822266e-01 7.385709136724472046e-02 -4.651999473571777344e-01 -1.703731864690780640e-01 1.419466733932495117e-02 -2.615490555763244629e-01 -4.439945798367261887e-03 -1.264638751745223999e-01
1.933868676424026489e-01 -2.437053024768829346e-01 1.655456274747848511e-01 -9.431853890419006348e-03 1.013674214482307434e-01 1.535022854804992676e-01 6.829486787319183350e-02 -8.498977869749069214e-02 1.968791335821151733e-02 -3.102874755859375000e-02 4.854577407240867615e-02 -2.055292576551437378e-01 4.343650043010711670e-01 -3.332633674144744873e-01 1.084137558937072754e-01 -2.168011367321014404e-01 -2.196272015571594238e-01 1.597757637500762939e-01 -1.460406184196472168e-01 -4.247143119573593140e-02 -3.041266836225986481e-02 1.995299458503723145e-01 1.458017826080322266e-01 7.276708632707595825e-02 1.512061357498168945e-01 -9.707791358232498169e-02 3.538879007101058960e-02 -4.035125076770782471e-01 1.412008106708526611e-01 -1.008077710866928101e-01 9.401226043701171875e-02 1.614293158054351807e-01
3.716049492359161377e-01 3.336066305637359619e-01 2.779127657413482666e-02 -2.376767247915267944e-01 9.861665777862071991e-03 -1.075888648629188538e-01 3.336033597588539124e-02 -2.882148623466491699e-01 -1.490643918514251709e-01 -1.371776871383190155e-02 -1.570830196142196655e-01 8.989431709051132202e-02 1.657312065362930298e-01 -3.085717856884002686e-01 -8.957778662443161011e-02 -3.569085597991943359e-01 6.554207205772399902e-02 3.717124089598655701e-02 6.422126293182373047e-02 -2.330212742090225220e-01 5.104883387684822083e-02 -1.230835020542144775e-01 7.510707527399063110e-02 1.688127517700195312e-01 2.618156969547271729e-01 1.311645954847335815e-01 8.471658080816268921e-02 3.278953023254871368e-03 -1.168839856982231140e-01 1.709651947021484375e-02 -2.052170485258102417e-01 -1.387169659137725830e-01
1.899440772831439972e-02 -2.675156295299530029e-01 2.248931908980011940e-03 1.336229592561721802e-01 -2.437246590852737427e-01 2.274099886417388916e-01 1.610767394304275513e-01 -2.342791110277175903e-01 -8.545481413602828979e-02 -2.185789868235588074e-02 -1.168903186917304993e-01 -6.962456554174423218e-02 2.639233171939849854e-01 -2.886879444122314453e-01 -2.039365619421005249e-01 -7.410739362239837646e-02 -1.123324260115623474e-01 -1.259186714887619019e-01 -1.158968061208724976e-01 -9.993250668048858643e-02 -8.790267258882522583e-02 3.352605700492858887e-01 -8.118528872728347778e-02 1.840915381908416748e-01 9.040842205286026001e-02 -2.435417324304580688e-01 -5.920783616602420807e-03 -3.913569152355194092e-01 -4.604059830307960510e-02 2.532157674431800842e-02 -1.875815838575363159e-01 -1.441047340631484985e-01
4.040889441967010498e-01 1.263972371816635132e-01 -1.287868767976760864e-01 2.377177625894546509e-01 -5.358285829424858093e-02 5.973273888230323792e-02 1.893600076436996460e-01 4.756922274827957153e-02 -9.131287783384323120e-02 1.159910038113594055e-01 2.246126681566238403e-01 -2.010224852710962296e-03 2.516376674175262451e-01 -8.154068887233734131e-02 1.500995904207229614e-01 -1.845239847898483276e-01 2.249944359064102173e-01 -2.009018063545227051e-01 7.551404088735580444e-02 1.137231141328811646e-01 7.771135121583938599e-02 4.066831469535827637e-01 -2.292237579822540283e-01 -1.640323400497436523e-01 2.849361300468444824e-01 -1.150879561901092529e-01 -8.924505114555358887e-02 1.308942772448062897e-02 -4.808829724788665771e-02 -7.361842691898345947e-02 -8.673464506864547729e-02 -1.611211597919464111e-01
2.877083122730255127e-01 -9.354884177446365356e-02 -2.054322883486747742e-02 -3.342101871967315674e-01 4.500115662813186646e-02 2.606755495071411133e-02 1.312077492475509644e-01 1.379634998738765717e-02 -2.582882046699523926e-01 -8.967004716396331787e-02 -6.057275459170341492e-03 -2.267081588506698608e-01 -6.879590451717376709e-02 -1.689832210540771484e-01 -9.785686433315277100e-02 -3.065313398838043213e-01 -5.910937115550041199e-02 1.756293475627899170e-01 -7.432746142148971558e-02 9.438181668519973755e-02 -3.629044815897941589e-02 1.495375782251358032e-01 1.278954446315765381e-01 3.431991040706634521e-01 1.610774993896484375e-01 -1.021520346403121948e-01 -6.080374121665954590e-03 -1.084221452474594116e-01 -3.230476379394531250e-01 -3.499373197555541992e-01 -1.707614213228225708e-01 -4.989168420433998108e-02
1.157488748431205750e-01 8.777612820267677307e-03 -2.965345382690429688e-01 -6.012548878788948059e-02 -1.449632495641708374e-01 4.238746166229248047e-01 8.549239486455917358e-02 -3.650952503085136414e-02 4.324850160628557205e-03 1.452429145574569702e-01 -5.599931348115205765e-03 1.550492644309997559e-01 1.021093875169754028e-01 -1.325888466089963913e-02 -6.074814125895500183e-02 -2.052498310804367065e-01 -9.107133746147155762e-02 1.185938492417335510e-01 2.127950489521026611e-01 -2.100812345743179321e-01 1.982697695493698120e-01 3.401994109153747559e-01 1.848966777324676514e-01 2.819541990756988525e-01 2.294377237558364868e-01 -4.267713427543640137e-02 -2.424785196781158447e-01 -3.933530300855636597e-03 5.293093994259834290e-02 -8.988847583532333374e-02 -2.816335558891296387e-01 8.137954398989677429e-03
1.517628580331802368e-01 1.876818202435970306e-02 7.142722606658935547e-02 4.578191321343183517e-03 9.334765374660491943e-02 3.073322772979736328e-01 1.074970215559005737e-01 -2.748295664787292480e-01 -2.960166931152343750e-01 1.288030296564102173e-01 -1.387616153806447983e-02 1.371009508147835732e-03 3.688555955886840820e-01 -3.245722055435180664e-01 -1.786438673734664917e-01 -1.697897762060165405e-01 6.619154661893844604e-02 2.028500437736511230e-01 -1.350775510072708130e-01 2.436835765838623047e-01 -2.910196594893932343e-02 2.470098584890365601e-01 -6.725401431322097778e-02 -4.171792790293693542e-02 1.817572712898254395e-01 -1.897569149732589722e-01 3.016756176948547363e-01 -3.531479835510253906e-02 1.113138720393180847e-01 8.339978009462356567e-02 1.184796448796987534e-02 -5.116688832640647888e-02
2.687591314315795898e-01 -9.718855842947959900e-03 -9.761476516723632812e-02 8.537378907203674316e-02 -2.830015495419502258e-02 1.100390031933784485e-01 -1.802638173103332520e-01 1.189582422375679016e-02 -1.575057655572891235e-01 2.921053171157836914e-01 -2.853177115321159363e-02 -8.567032963037490845e-02 2.425038665533065796e-01 -2.214515954256057739e-01 3.143338859081268311e-02 -1.528304517269134521e-01 4.053072631359100342e-02 1.968030631542205811e-02 -5.887565761804580688e-02 1.854881495237350464e-01 -7.556176930665969849e-02 2.610188424587249756e-01 -1.012237146496772766e-01 2.064912915229797363e-01 5.497427582740783691e-01 -2.550625801086425781e-02 7.022629678249359131e-02 -6.964953243732452393e-02 -3.901649266481399536e-02 -1.743342876434326172e-01 2.693473175168037415e-02 -3.207979202270507812e-01
3.116167783737182617e-01 6.090731918811798096e-02 -1.405508071184158325e-01 -1.175768524408340454e-01 -8.027028292417526245e-03 -1.905664652585983276e-01 9.979080408811569214e-02 1.007203981280326843e-01 -4.000227451324462891e-01 7.195701450109481812e-02 -3.348987549543380737e-03 -8.187029510736465454e-02 1.153219044208526611e-01 -1.141529083251953125e-01 4.141790047287940979e-02 -1.840024590492248535e-01 1.639120578765869141e-01 -1.898972392082214355e-01 -2.361675538122653961e-02 -1.187942102551460266e-01 -9.063330292701721191e-02 2.814372181892395020e-01 -1.062133000232279301e-03 1.348252147436141968e-01 3.594894409179687500e-01 -1.957256942987442017e-01 1.653416007757186890e-01 -1.900005340576171875e-01 -2.044791877269744873e-01 2.145336382091045380e-02 -2.007057219743728638e-01 -2.803197801113128662e-01
3.226181864738464355e-02 -1.535909771919250488e-01 -2.599754929542541504e-02 -4.437686502933502197e-02 -1.910680718719959259e-02 -8.527225255966186523e-02 3.618590831756591797e-01 7.687786221504211426e-02 -3.234436810016632080e-01 -1.611068099737167358e-01 -1.208122819662094116e-01 2.699731290340423584e-01 2.682501375675201416e-01 -1.805578321218490601e-01 1.576873511075973511e-01 1.765867322683334351e-01 -9.318968281149864197e-03 1.321942955255508423e-01 -9.840273857116699219e-02 4.074284806847572327e-02 2.037530839443206787e-01 1.855496615171432495e-01 9.619781374931335449e-02 8.992374688386917114e-02 2.999284267425537109e-01 2.220012247562408447e-02 -8.715558052062988281e-02 -3.099603354930877686e-01 -9.828747808933258057e-02 8.008634299039840698e-02 -2.062615752220153809e-01 -2.732147574424743652e-01
1.953717768192291260e-01 6.838992983102798462e-02 5.223012715578079224e-02 -2.036668509244918823e-01 1.841388195753097534e-01 -2.941363118588924408e-02 4.053197801113128662e-01 -1.230768561363220215e-01 -1.892069131135940552e-01 3.856763988733291626e-02 7.479831576347351074e-02 2.354866266250610352e-02 2.242262512445449829e-01 -2.789591848850250244e-01 6.889571994543075562e-02 5.551578942686319351e-03 2.147418707609176636e-01 -1.544124335050582886e-01 3.163212537765502930e-01 1.444092369638383389e-03 -2.094369232654571533e-01 1.945469826459884644e-01 7.230788469314575195e-02 -2.428181469440460205e-02 9.465776383876800537e-02 8.348544687032699585e-02 5.296870693564414978e-02 -2.018939852714538574e-01 -1.089155860245227814e-02 -3.612528443336486816e-01 -1.062343716621398926e-01 -2.519473135471343994e-01
3.326994776725769043e-01 5.549012497067451477e-02 5.362958461046218872e-02 1.310614347457885742e-01 8.766297250986099243e-02 3.652872145175933838e-01 -4.241344332695007324e-02 -1.628006994724273682e-01 -1.277448534965515137e-01 -3.131837397813796997e-02 1.056307032704353333e-01 2.004217728972434998e-02 1.837376952171325684e-01 -1.386968642473220825e-01 -2.414724528789520264e-01 -2.807627022266387939e-01 -2.154880575835704803e-02 -7.695893198251724243e-02 1.159920915961265564e-01 8.545640110969543457e-02 9.947917424142360687e-03 7.725430279970169067e-02 -1.010994985699653625e-01 8.601243048906326294e-02 3.880040645599365234e-01 1.173558980226516724e-01 -4.187527000904083252e-01 4.475688934326171875e-02 -1.572731435298919678e-01 -6.766774505376815796e-02 -2.105327695608139038e-01 1.077931225299835205e-01
1.664251275360584259e-02 1.717833727598190308e-01 -2.633175551891326904e-01 -2.049104273319244385e-01 -1.307663917541503906e-01 1.413946747779846191e-01 3.377102315425872803e-01 -1.883965730667114258e-01 -1.158320009708404541e-01 -2.127445191144943237e-01 1.540673971176147461e-01 4.133480414748191833e-02 4.819027781486511230e-01 -1.822096854448318481e-01 2.241601794958114624e-02 4.764723032712936401e-02 -4.655441641807556152e-02 9.529308229684829712e-02 -6.728652119636535645e-02 -2.370291016995906830e-02 2.708162665367126465e-01 1.154026165604591370e-01 9.941831976175308228e-02 1.011236980557441711e-01 3.114154338836669922e-01 7.292383350431919098e-03 -7.944285124540328979e-02 -1.441071555018424988e-02 -1.667076349258422852e-01 -2.334068417549133301e-01 -7.193115353584289551e-02 -7.633443176746368408e-02
2.080802023410797119e-01 -3.027980402112007141e-02 -1.949935555458068848e-01 -2.443814724683761597e-01 -3.198454380035400391e-01 1.498356014490127563e-01 2.338243275880813599e-01 1.950078308582305908e-01 -1.413343548774719238e-01 -2.485065907239913940e-01 -3.493186831474304199e-02 -1.806596964597702026e-01 2.571710646152496338e-01 -2.689777612686157227e-01 6.456334888935089111e-02 -1.306271404027938843e-01 7.248401641845703125e-02 -2.788460850715637207e-01 6.865327805280685425e-02 4.363237321376800537e-02 6.340536475181579590e-02 3.075136616826057434e-02 8.727817982435226440e-02 -3.451841697096824646e-02 1.477135866880416870e-01 -1.337273567914962769e-01 -2.479844540357589722e-01 -2.127801030874252319e-01 -3.024821877479553223e-01 -5.542513448745012283e-03 -1.435485929250717163e-01 -5.720992758870124817e-02
2.279766947031021118e-01 1.213754862546920776e-01 6.881456077098846436e-02 -8.316041901707649231e-03 -2.467396855354309082e-01 1.365372687578201294e-01 3.123444020748138428e-01 -4.913502186536788940e-02 -3.022785186767578125e-01 2.913362383842468262e-01 -2.166931331157684326e-02 -1.075136363506317139e-01 2.225432395935058594e-01 -1.821367144584655762e-01 1.134251803159713745e-01 -3.882092237472534180e-01 -3.564574122428894043e-01 -7.993147522211074829e-02 4.404389485716819763e-02 -1.694668978452682495e-01 8.966303616762161255e-02 1.874720603227615356e-01 -9.971532970666885376e-02 5.463585257530212402e-02 -6.845583766698837280e-02 -1.303682774305343628e-01 -5.743212625384330750e-02 -8.908940851688385010e-02 2.505601011216640472e-02 -6.875524669885635376e-02 3.401220962405204773e-02 -2.340775877237319946e-01
6.566398590803146362e-02 1.707179099321365356e-01 -2.346027195453643799e-01 -2.487567067146301270e-02 -1.926905810832977295e-01 -3.043070137500762939e-01 1.799237430095672607e-01 5.028929933905601501e-02 -3.802705407142639160e-01 -1.339052915573120117e-01 3.352265805006027222e-02 9.618000686168670654e-02 2.909583747386932373e-01 -3.213805258274078369e-01 -1.413587182760238647e-01 -1.512200385332107544e-01 -1.700388640165328979e-01 -1.516493260860443115e-01 -1.129125505685806274e-01 -1.567436456680297852e-01 4.651479423046112061e-02 2.877230346202850342e-01 -3.237389773130416870e-02 9.162802994251251221e-02 1.098064407706260681e-01 2.852500788867473602e-02 -1.146283522248268127e-01 -3.136741518974304199e-01 5.845606327056884766e-02 -1.437243223190307617e-01 -7.035852968692779541e-02 -7.418112456798553467e-02
1.411548852920532227e-01 -8.504953235387802124e-02 -1.181815415620803833e-01 3.504605218768119812e-02 -8.296722918748855591e-02 -5.984828621149063110e-02 1.067596450448036194e-01 -1.062576249241828918e-01 1.333601325750350952e-01 -1.551504731178283691e-01 7.957787811756134033e-02 -7.312577962875366211e-02 1.733282804489135742e-01 -1.137904897332191467e-01 2.788358330726623535e-01 -1.089292615652084351e-01 -1.027470976114273071e-01 1.838712394237518311e-01 -4.970278590917587280e-02 1.871343851089477539e-01 4.826346412301063538e-02 5.775190144777297974e-02 9.516590088605880737e-02 2.804200649261474609e-01 6.394149661064147949e-01 -2.108348011970520020e-01 3.608903288841247559e-02 -2.632210552692413330e-01 1.155947521328926086e-01 2.121280692517757416e-02 1.714312471449375153e-02 1.585625559091567993e-01
-1.259955111891031265e-02 7.635007053613662720e-02 -6.204851344227790833e-02 -2.105936110019683838e-01 -3.146350383758544922e-02 -6.947481632232666016e-02 8.850471675395965576e-02 2.120538204908370972e-01 -2.920288741588592529e-01 -7.216696441173553467e-02 1.812200061976909637e-02 1.739790886640548706e-01 2.643005549907684326e-01 -3.735246360301971436e-01 -2.135734707117080688e-01 -8.157170563936233521e-02 -2.072860598564147949e-01 -4.991918429732322693e-02 1.318387985229492188e-01 -9.716303646564483643e-02 -1.141002476215362549e-01 1.583187729120254517e-01 -1.161112338304519653e-01 -1.928062294609844685e-03 3.724272251129150391e-01 8.528646081686019897e-02 6.690743565559387207e-02 -3.059189319610595703e-01 -1.297384798526763916e-01 -1.371447145938873291e-01 -1.178856790065765381e-01 -2.950242757797241211e-01
-4.468646273016929626e-02 2.553412914276123047e-01 2.530570328235626221e-01 -1.070396825671195984e-01 -2.113342136144638062e-01 9.118610620498657227e-02 1.470513641834259033e-01 4.487473890185356140e-02 -1.128546670079231262e-01 1.428308635950088501e-01 1.448957920074462891e-01 -2.659652233123779297e-01 1.806606203317642212e-01 -5.959656462073326111e-02 1.816648989915847778e-01 -3.447487056255340576e-01 8.326342701911926270e-02 -1.552770659327507019e-02 7.383140921592712402e-02 -1.008874550461769104e-01 1.710155457258224487e-01 3.591631054878234863e-01 1.837758719921112061e-01 1.004191190004348755e-01 2.169760018587112427e-01 -3.352055251598358154e-01 -1.729110032320022583e-01 3.335443511605262756e-02 2.020260393619537354e-01 -3.470409661531448364e-02 1.450018398463726044e-02 -1.009675785899162292e-01
1.798976659774780273e-01 -1.867123991250991821e-01 2.163550704717636108e-01 -8.358749002218246460e-02 -1.560299308039247990e-03 3.781111538410186768e-01 1.606339514255523682e-01 -2.342672795057296753e-01 -7.131575793027877808e-02 -2.217968553304672241e-01 -1.042405441403388977e-01 2.989074774086475372e-02 3.322173655033111572e-01 -1.847591698169708252e-01 -5.759129300713539124e-02 -9.901606291532516479e-02 1.235660314559936523e-01 3.513628616929054260e-02 -1.299426257610321045e-01 2.310136556625366211e-01 7.978903129696846008e-03 1.363627463579177856e-01 -1.550789475440979004e-01 -4.788902029395103455e-02 1.115486621856689453e-01 9.327941387891769409e-02 1.797025352716445923e-01 -2.349376827478408813e-01 4.313231259584426880e-02 1.351729631423950195e-01 -1.026911847293376923e-02 -4.135602116584777832e-01
2.722357511520385742e-01 6.840206682682037354e-02 -2.153606712818145752e-01 9.459217637777328491e-02 1.564136147499084473e-01 -5.624547600746154785e-02 -9.201741963624954224e-02 -2.904955744743347168e-01 -1.358743309974670410e-01 1.630285531282424927e-01 -9.785399306565523148e-04 3.046880709007382393e-03 3.336101770401000977e-01 -2.005007863044738770e-01 1.392200738191604614e-01 -2.673989534378051758e-01 4.425634816288948059e-02 -5.556273087859153748e-02 1.802724003791809082e-01 3.589833527803421021e-02 1.151027530431747437e-01 1.771209537982940674e-01 9.033614397048950195e-02 2.608039788901805878e-02 3.144631087779998779e-01 -2.738469541072845459e-01 -2.050868570804595947e-01 1.335375159978866577e-01 -4.859909787774085999e-02 3.066811859607696533e-01 -1.686439514160156250e-01 -8.392747491598129272e-02
1.948266178369522095e-01 -6.034228205680847168e-02 -8.697833120822906494e-02 3.716391324996948242e-02 2.323657274246215820e-01 -7.850477099418640137e-02 8.875271677970886230e-02 -1.447290182113647461e-02 2.160526253283023834e-02 -1.732087135314941406e-01 -1.702066659927368164e-01 -7.479830831289291382e-02 1.495949774980545044e-01 -2.411259114742279053e-01 -6.127988919615745544e-02 -4.321924746036529541e-01 5.067428573966026306e-02 -8.980930596590042114e-02 -3.149497807025909424e-01 -1.178226899355649948e-03 3.012642962858080864e-03 3.667913973331451416e-01 1.390250772237777710e-01 2.037363648414611816e-01 1.226732358336448669e-01 -1.413103342056274414e-01 -2.480767518281936646e-01 -3.041065037250518799e-01 4.436407238245010376e-02 -1.179828345775604248e-01 7.007028907537460327e-02 1.733920723199844360e-01
8.106280118227005005e-02 2.585934400558471680e-01 -1.503640115261077881e-01 -2.703803777694702148e-01 -6.607671827077865601e-02 2.935934960842132568e-01 9.036239981651306152e-02 -2.881570160388946533e-01 3.172976151108741760e-02 9.449050575494766235e-02 1.766584515571594238e-01 2.703945338726043701e-01 1.409614235162734985e-01 -2.931144461035728455e-02 6.262846291065216064e-02 -3.417163491249084473e-01 8.965010941028594971e-02 -4.397515207529067993e-02 -4.611430689692497253e-02 -1.722028702497482300e-01 2.200618758797645569e-02 2.228457778692245483e-01 -1.065013557672500610e-01 -1.238262802362442017e-01 2.699002921581268311e-01 -2.277393788099288940e-01 -1.657215803861618042e-01 -9.322158992290496826e-03 2.206225693225860596e-01 1.030048355460166931e-01 -2.226828038692474365e-01 -1.170332431793212891e-01
2.398869395256042480e-01 -1.968308240175247192e-01 8.407136797904968262e-02 1.008595675230026245e-01 -1.492987666279077530e-02 7.839057594537734985e-03 1.227826699614524841e-01 -2.517043650150299072e-01 -8.059763908386230469e-02 -1.170132458209991455e-01 -1.282523572444915771e-01 -2.423058301210403442e-01 2.973099946975708008e-01 -2.635936141014099121e-01 -1.194330453872680664e-01 -1.040479391813278198e-01 8.203105628490447998e-02 -4.892759770154953003e-02 -1.651589572429656982e-01 2.214692831039428711e-01 -6.979165226221084595e-02 2.745482027530670166e-01 8.893437683582305908e-02 -1.654144823551177979e-01 1.713978350162506104e-01 1.599098294973373413e-01 1.384510695934295654e-01 -4.171867966651916504e-01 -1.406200975179672241e-01 5.252795666456222534e-02 -4.124344512820243835e-02 -2.368078678846359253e-01
2.155076563358306885e-01 2.718997746706008911e-02 -1.509017050266265869e-01 -3.982498347759246826e-01 -4.179162979125976562e-01 2.177052497863769531e-01 -4.476201161742210388e-02 9.742368012666702271e-02 -2.213125526905059814e-01 -4.985307902097702026e-02 -1.326483637094497681e-01 -2.798405587673187256e-01 1.689346283674240112e-01 -1.273843348026275635e-01 1.625017076730728149e-01 -1.905742138624191284e-01 1.245417669415473938e-01 -2.871363423764705658e-03 -9.782782196998596191e-02 -8.828225731849670410e-02 -9.538842737674713135e-02 1.411530822515487671e-01 -3.410583361983299255e-02 7.218384742736816406e-02 1.631311625242233276e-01 -1.705468147993087769e-01 2.069869264960289001e-02 -2.885646419599652290e-03 -1.464299857616424561e-01 -1.225046142935752869e-01 -1.061661615967750549e-01 -3.330187797546386719e-01
4.236122369766235352e-01 1.345017254352569580e-01 -1.705335974693298340e-01 9.156066924333572388e-02 -2.442967519164085388e-02 6.451958417892456055e-02 5.052586551755666733e-03 5.232194671407341957e-04 6.125149875879287720e-02 1.244373917579650879e-01 -2.056211531162261963e-01 -1.794831454753875732e-01 1.675938665866851807e-01 -2.220239043235778809e-01 -7.673102617263793945e-02 -3.226737976074218750e-01 -6.333953142166137695e-02 -1.330146938562393188e-01 1.437020599842071533e-01 1.640220880508422852e-01 -3.418687358498573303e-02 1.146746501326560974e-01 -2.700440883636474609e-01 -4.096995666623115540e-02 2.341119199991226196e-01 1.367538571357727051e-01 -3.282333910465240479e-01 -3.765041381120681763e-02 2.129145525395870209e-02 -3.014411628246307373e-01 -1.973994076251983643e-01 -8.922733366489410400e-02
-1.333894431591033936e-01 -2.305442839860916138e-02 -1.440291106700897217e-01 2.477910518646240234e-01 1.056129336357116699e-01 3.820676589384675026e-03 -1.256045792251825333e-02 8.645218610763549805e-02 -2.004126012325286865e-01 -1.972975395619869232e-02 -3.555481508374214172e-02 -1.116292551159858704e-03 2.513107061386108398e-01 -2.051939815282821655e-01 -9.023560583591461182e-02 -1.315845102071762085e-01 2.261937828734517097e-03 1.640444099903106689e-01 6.580578535795211792e-02 -2.258473187685012817e-01 5.708128958940505981e-02 4.851001799106597900e-01 3.002073988318443298e-02 2.157225012779235840e-01 3.783441483974456787e-01 -1.963740438222885132e-01 -3.109142184257507324e-01 -3.190169227309525013e-04 -6.909210979938507080e-02 -1.183046326041221619e-01 1.883693039417266846e-02 -2.059655785560607910e-01
2.532252967357635498e-01 1.201215852051973343e-02 2.160482555627822876e-01 -1.352362632751464844e-01 -1.239604949951171875e-01 6.647440046072006226e-02 -1.426169425249099731e-01 -8.569137193262577057e-03 -1.285364478826522827e-01 1.447678059339523315e-01 -6.051096133887767792e-03 -1.295360624790191650e-01 4.320145547389984131e-01 5.663696676492691040e-03 -1.437874883413314819e-01 -2.211192697286605835e-01 -9.659765637479722500e-04 -1.049929112195968628e-01 -2.490152716636657715e-01 3.791067898273468018e-01 -9.612192213535308838e-02 3.204388320446014404e-01 8.002506941556930542e-02 2.083544582128524780e-01 2.643277645111083984e-01 5.827977508306503296e-02 -6.545166671276092529e-02 -1.416892409324645996e-01 -3.585894405841827393e-02 -4.801456816494464874e-03 -1.051999405026435852e-01 -1.776055246591567993e-01
1.202869713306427002e-01 5.318243429064750671e-02 2.386773973703384399e-01 8.912878483533859253e-02 2.126971632242202759e-01 -6.633082777261734009e-02 2.885139584541320801e-01 -1.964633725583553314e-02 -4.293816089630126953e-01 2.620821297168731689e-01 -2.278898805379867554e-01 3.662531077861785889e-02 4.190022349357604980e-01 -2.378728389739990234e-01 -4.996101558208465576e-02 -8.547216653823852539e-02 -5.293796584010124207e-02 -1.226911544799804688e-01 -1.362119466066360474e-01 6.702986359596252441e-02 -1.588105857372283936e-01 2.680577635765075684e-01 6.753598153591156006e-02 6.320066750049591064e-02 1.887973397970199585e-01 9.372123517096042633e-03 -7.113186269998550415e-02 -2.110925018787384033e-01 1.835644990205764771e-02 -5.899830535054206848e-02 6.926866713911294937e-03 2.226765267550945282e-02
2.945235073566436768e-01 3.141015768051147461e-02 -5.286359041929244995e-02 -1.632846593856811523e-01 4.053098708391189575e-02 -9.767814725637435913e-02 1.075295582413673401e-01 -3.031099736690521240e-01 -2.494108527898788452e-01 4.942169040441513062e-02 7.037341594696044922e-02 -3.271640539169311523e-01 9.257496893405914307e-02 -3.325183093547821045e-01 -1.413721591234207153e-01 -5.726740695536136627e-03 3.871213272213935852e-02 1.202358454465866089e-01 6.330042332410812378e-02 2.284207642078399658e-01 -9.620721638202667236e-02 2.810665667057037354e-01 1.053428426384925842e-01 4.002332985401153564e-01 1.277375072240829468e-01 -1.677821427583694458e-01 3.032809495925903320e-02 -1.557735074311494827e-02 -2.649914622306823730e-01 -1.954001002013683319e-02 1.224703737534582615e-03 -6.697839498519897461e-02
2.318648099899291992e-01 -6.610446423292160034e-02 -2.135641723871231079e-01 5.291955545544624329e-02 -2.552604377269744873e-01 1.484836041927337646e-01 6.797785311937332153e-02 9.904599189758300781e-02 -1.395394653081893921e-02 2.865242362022399902e-01 -2.106330171227455139e-02 -3.026940822601318359e-01 4.271350502967834473e-01 -8.183206617832183838e-02 3.770582005381584167e-02 -1.384083330631256104e-01 9.097182750701904297e-02 -1.633549332618713379e-01 -1.785337775945663452e-01 9.911783784627914429e-02 -1.326803117990493774e-01 1.767556518316268921e-01 -1.981682889163494110e-02 3.697375953197479248e-02 2.555603981018066406e-01 3.147208830341696739e-03 -9.347499161958694458e-02 -8.608529716730117798e-02 -3.372881188988685608e-02 -1.292750388383865356e-01 -1.748274117708206177e-01 -3.880665302276611328e-01
3.722902853041887283e-03 4.435568302869796753e-02 -1.170149147510528564e-01 -3.502902388572692871e-01 4.464393854141235352e-02 3.030571155250072479e-02 1.168641597032546997e-01 1.991338878870010376e-01 -3.405138254165649414e-01 -1.182647570967674255e-01 -2.031291648745536804e-02 1.551004797220230103e-01 9.909499436616897583e-02 -3.961399197578430176e-01 -2.464810609817504883e-01 -5.694100260734558105e-02 -6.206996738910675049e-03 1.984230475500226021e-03 1.468415409326553345e-01 -1.038799956440925598e-01 -1.008233707398176193e-02 1.677335202693939209e-01 -1.266937255859375000e-01 -1.272502392530441284e-01 4.057702720165252686e-01 9.531971067190170288e-02 1.052396595478057861e-01 -3.360430896282196045e-01 -2.940279059112071991e-02 3.017250914126634598e-03 -1.342932134866714478e-01 -1.036006212234497070e-01
-1.876922510564327240e-02 2.723709642887115479e-01 9.806153923273086548e-02 -6.908626109361648560e-02 -6.378719210624694824e-02 3.997822478413581848e-02 -8.754208683967590332e-02 2.888690680265426636e-02 -3.138593435287475586e-01 -3.563372492790222168e-01 -3.156685503199696541e-03 4.783282056450843811e-02 2.131583988666534424e-01 -5.974488705396652222e-02 2.873463928699493408e-01 -2.960450351238250732e-01 1.131431683897972107e-01 2.294900715351104736e-01 1.715503036975860596e-01 2.127287350594997406e-02 1.742088422179222107e-02 3.904780140146613121e-03 -3.838360682129859924e-02 1.872188746929168701e-01 2.379304468631744385e-01 -1.515550762414932251e-01 -1.115143746137619019e-01 -3.319013714790344238e-01 -1.220716461539268494e-01 -1.278250385075807571e-02 -1.747322082519531250e-01 -2.644752562046051025e-01
2.243854999542236328e-01 1.334114074707031250e-01 1.099767386913299561e-01 -6.109051033854484558e-02 -1.820393055677413940e-01 3.056526370346546173e-02 3.035516142845153809e-01 -3.013084828853607178e-01 6.530824303627014160e-02 -1.275065392255783081e-01 1.612389236688613892e-01 -1.576968431472778320e-01 1.401051878929138184e-01 -2.598193287849426270e-01 8.381168358027935028e-03 -9.077114053070545197e-03 -3.579808026552200317e-02 -4.430726543068885803e-02 2.771566510200500488e-01 3.161520659923553467e-01 2.521554753184318542e-02 9.235344082117080688e-02 3.187027871608734131e-01 -1.325941681861877441e-01 1.519925147294998169e-01 -1.695908308029174805e-01 -1.959020048379898071e-01 -1.807287186384201050e-01 -1.278651505708694458e-01 -2.346653491258621216e-01 -3.098076209425926208e-03 1.941249221563339233e-01
1.143001988530158997e-01 -1.529358923435211182e-01 1.273722946643829346e-01 1.547104213386774063e-02 -1.614952832460403442e-01 2.455485761165618896e-01 1.238216906785964966e-01 -2.421935498714447021e-01 -2.924431860446929932e-02 3.868011385202407837e-02 -9.992729127407073975e-02 -7.281915843486785889e-02 2.904554903507232666e-01 -1.457160860300064087e-01 -2.496790438890457153e-01 5.470112338662147522e-02 1.570314615964889526e-01 -1.880106180906295776e-01 -3.266681730747222900e-02 1.580991744995117188e-01 -1.991160511970520020e-01 3.641610145568847656e-01 -5.142294242978096008e-02 1.103953644633293152e-01 1.327787935733795166e-01 -2.451659739017486572e-01 1.399946957826614380e-02 -4.120395481586456299e-01 -1.145724430680274963e-01 -1.061364263296127319e-01 -2.210640162229537964e-01 6.338962912559509277e-02
3.934568166732788086e-01 3.932578265666961670e-01 -1.015131622552871704e-01 -6.878159940242767334e-02 -1.594202965497970581e-01 -6.398702412843704224e-02 1.706923097372055054e-01 -1.049084365367889404e-01 3.025117330253124237e-02 -7.198310922831296921e-03 -1.348613053560256958e-01 -1.764808595180511475e-01 1.922595798969268799e-01 -4.624214395880699158e-02 -1.046188874170184135e-03 -3.306766226887702942e-02 6.143773440271615982e-03 2.655501365661621094e-01 1.038188673555850983e-02 2.551326528191566467e-02 -1.811996549367904663e-01 3.108730912208557129e-01 4.569623619318008423e-02 -2.615628764033317566e-02 1.185777559876441956e-01 -2.924692258238792419e-02 1.391445398330688477e-01 -8.559969067573547363e-02 -3.304550051689147949e-01 1.046642661094665527e-01 -1.240167096257209778e-01 -3.669550418853759766e-01
-5.883136019110679626e-02 -1.038936600089073181e-01 -3.702449426054954529e-02 3.706444427371025085e-02 -4.778387024998664856e-02 2.449876964092254639e-01 5.429352819919586182e-02 -1.008846908807754517e-01 -1.012478843331336975e-01 -3.203404843807220459e-01 -9.114360809326171875e-02 -1.861554235219955444e-01 4.930340349674224854e-01 -2.292500585317611694e-01 -1.014257445931434631e-01 -1.280992478132247925e-01 2.634754180908203125e-01 -3.122312128543853760e-01 8.095161058008670807e-03 2.536252737045288086e-01 -6.382671743631362915e-02 3.072929680347442627e-01 -7.452252611983567476e-05 -2.975442260503768921e-02 6.228172406554222107e-02 -1.743058711290359497e-01 -1.270863413810729980e-01 -9.694693982601165771e-02 -1.391662359237670898e-01 7.091889856383204460e-04 5.621253699064254761e-02 -1.279915422201156616e-01
-4.568580072373151779e-03 -3.898935019969940186e-02 2.018838524818420410e-01 1.444900035858154297e-01 -1.920487359166145325e-02 1.206462010741233826e-01 2.040589749813079834e-01 3.427803516387939453e-02 -8.828358352184295654e-02 6.745564192533493042e-02 2.530096173286437988e-01 1.224172636866569519e-01 -1.240166425704956055e-01 -2.627352774143218994e-01 -4.942661523818969727e-02 -2.324422746896743774e-01 2.704688906669616699e-01 8.181986398994922638e-03 4.757808521389961243e-02 -1.713596843183040619e-02 6.267861276865005493e-02 4.205808639526367188e-01 1.674911826848983765e-01 1.530729085206985474e-01 2.468072324991226196e-01 -2.070341408252716064e-01 -2.698796689510345459e-01 -3.067660611122846603e-03 4.688328132033348083e-02 -3.232357800006866455e-01 -2.337411493062973022e-01 -2.904838882386684418e-02
1.691329926252365112e-01 7.651479542255401611e-02 1.546299904584884644e-01 8.453193306922912598e-02 -2.086613029241561890e-01 -1.138214766979217529e-02 4.357913136482238770e-01 -2.294598966836929321e-01 -1.795261204242706299e-01 2.501570582389831543e-01 2.297525256872177124e-01 -1.906843483448028564e-01 2.384603321552276611e-01 -1.530095487833023071e-01 1.679457724094390869e-01 -3.555149734020233154e-01 -1.918528228998184204e-01 1.264156550168991089e-01 -3.782606869935989380e-02 6.238895468413829803e-03 -7.159347832202911377e-02 1.518208533525466919e-01 1.157452315092086792e-01 -2.124945260584354401e-02 -4.549147561192512512e-02 -2.138056606054306030e-01 -1.549197882413864136e-01 -2.724169753491878510e-02 1.406285017728805542e-01 1.409230828285217285e-01 -1.183081790804862976e-01 -8.356206864118576050e-02
1.598674654960632324e-01 4.326872527599334717e-02 7.597046345472335815e-02 1.614197045564651489e-01 -7.154417037963867188e-02 -8.971789479255676270e-02 3.517184555530548096e-01 -3.899390399456024170e-01 2.082395739853382111e-02 -1.664296388626098633e-01 -1.435953080654144287e-01 -1.486377865076065063e-01 2.101404219865798950e-01 -1.506726890802383423e-01 1.400802433490753174e-01 -1.727510690689086914e-01 -2.219157516956329346e-01 -1.475546061992645264e-01 9.364110231399536133e-02 9.764128178358078003e-02 -7.464827597141265869e-02 2.911029756069183350e-01 4.595356062054634094e-02 3.091913461685180664e-01 1.541474908590316772e-01 -1.559657454490661621e-01 -2.449554800987243652e-01 -1.767231971025466919e-01 6.590377539396286011e-02 1.303859949111938477e-01 2.549081109464168549e-02 -1.611954867839813232e-01
2.164157032966613770e-01 -2.706523984670639038e-03 9.356259368360042572e-03 -1.839857995510101318e-01 -1.568831205368041992e-01 -1.439974457025527954e-01 2.870551683008670807e-02 -2.426918894052505493e-01 -2.654982209205627441e-01 -4.023820220027118921e-04 1.215311139822006226e-01 -8.806665986776351929e-02 -3.985226526856422424e-02 -4.291847050189971924e-01 -1.171584054827690125e-01 -9.431940317153930664e-02 7.067824900150299072e-02 2.965025901794433594e-01 2.281435020267963409e-02 2.238396406173706055e-01 -7.811565697193145752e-02 2.947580814361572266e-01 7.849288731813430786e-02 3.208363950252532959e-01 3.248472139239311218e-02 -2.678239345550537109e-01 4.157710820436477661e-03 -1.807218194007873535e-01 -8.149451762437820435e-02 -5.355851352214813232e-02 -1.968916356563568115e-01 -1.156228110194206238e-01
7.765131443738937378e-02 -2.223808318376541138e-01 -2.491201646625995636e-02 1.679115593433380127e-01 3.498419746756553650e-02 1.266160607337951660e-02 3.815093040466308594e-01 -2.907415628433227539e-01 4.921685159206390381e-02 1.462063342332839966e-01 -2.293476313352584839e-01 2.138106618076562881e-03 8.412782847881317139e-02 -3.044492304325103760e-01 1.125622093677520752e-01 -3.639153838157653809e-01 -1.045544967055320740e-01 5.617820098996162415e-02 -6.969649344682693481e-02 2.268815189599990845e-01 8.808270096778869629e-02 1.115764454007148743e-01 5.893929302692413330e-02 5.225435271859169006e-02 2.296981513500213623e-01 -2.596909701824188232e-01 -3.525696322321891785e-02 -2.397921234369277954e-01 -1.198991909623146057e-01 9.232193976640701294e-02 4.424969851970672607e-02 -2.496578544378280640e-01
2.482365667819976807e-01 -7.143430411815643311e-02 -6.625681370496749878e-02 4.094554856419563293e-02 -1.772540658712387085e-01 2.334619313478469849e-01 3.422232568264007568e-01 -2.975282371044158936e-01 -8.286779373884201050e-02 -1.613562554121017456e-02 -7.659010589122772217e-02 -8.820093423128128052e-02 6.376434117555618286e-02 -8.687411248683929443e-02 -7.206144183874130249e-02 -2.378367632627487183e-01 4.138420894742012024e-02 -8.629063516855239868e-02 -9.730649739503860474e-02 1.440282016992568970e-01 -1.954096555709838867e-02 4.156793653964996338e-01 8.365608751773834229e-02 -1.658547110855579376e-02 -1.056319698691368103e-01 5.693797767162322998e-02 -1.128053292632102966e-01 -4.693027138710021973e-01 -1.357664763927459717e-01 -1.771438568830490112e-01 -1.554675251245498657e-01 -1.822435855865478516e-02
3.560545742511749268e-01 6.155382469296455383e-02 -2.147148698568344116e-01 8.249992877244949341e-02 -2.600469589233398438e-01 8.903216570615768433e-02 9.074655920267105103e-02 8.724148571491241455e-02 1.462775915861129761e-01 -5.588267371058464050e-02 9.127186238765716553e-02 1.569364815950393677e-01 2.690782546997070312e-01 -1.073453873395919800e-01 1.255622208118438721e-01 -7.489416003227233887e-02 2.672266662120819092e-01 8.362670987844467163e-02 -1.851475983858108521e-01 1.711976826190948486e-01 -1.569354534149169922e-01 1.517833769321441650e-01 6.182759255170822144e-02 8.714807778596878052e-02 5.773988962173461914e-01 2.202709764242172241e-02 -1.140238195657730103e-01 -5.073804780840873718e-02 6.527497619390487671e-02 -2.123800292611122131e-02 -3.516107797622680664e-02 -7.664785534143447876e-02
3.834166824817657471e-01 2.839357256889343262e-01 -6.013359129428863525e-02 -3.359111845493316650e-01 -1.000609993934631348e-01 7.989586144685745239e-02 2.780519612133502960e-02 1.404383182525634766e-01 -7.521244231611490250e-03 8.034960180521011353e-02 -2.116353064775466919e-01 -3.192693293094635010e-01 1.891287863254547119e-01 -3.856446593999862671e-02 -8.990324288606643677e-02 -6.639759521931409836e-03 3.089829906821250916e-02 1.560953557491302490e-01 5.711189657449722290e-02 -9.780139476060867310e-02 5.356035009026527405e-02 3.560028970241546631e-01 1.120382174849510193e-01 -4.188935831189155579e-02 2.947628796100616455e-01 -8.489261567592620850e-02 5.783334746956825256e-02 -3.046420514583587646e-01 -1.199004147201776505e-02 1.746314167976379395e-01 -9.819651395082473755e-02 -8.844406157732009888e-02
3.279857933521270752e-01 -3.639654070138931274e-02 -1.386968195438385010e-01 2.949027419090270996e-01 1.681363433599472046e-01 2.512026727199554443e-01 -9.909123182296752930e-02 -1.210191771388053894e-01 -2.111214101314544678e-01 -7.683371752500534058e-02 2.319011986255645752e-01 -8.725351840257644653e-02 2.494888603687286377e-01 -2.643819451332092285e-01 1.310694664716720581e-01 -4.282115697860717773e-01 8.599973469972610474e-02 -1.811075769364833832e-02 -2.616898342967033386e-02 2.082425868138670921e-03 -5.133247002959251404e-02 3.159910738468170166e-01 1.448798272758722305e-02 -2.044500112533569336e-01 1.639624238014221191e-01 -1.564734242856502533e-02 -6.894798483699560165e-03 -1.624936312437057495e-01 9.450644254684448242e-02 8.992151170969009399e-02 2.021265029907226562e-02 -2.430402487516403198e-02
2.238056622445583344e-02 -2.195603996515274048e-01 -4.362986981868743896e-01 -7.167026400566101074e-02 -1.618469655513763428e-01 6.363509595394134521e-02 2.654275894165039062e-01 -2.020158767700195312e-01 1.101708114147186279e-01 -6.415627896785736084e-02 4.433128610253334045e-02 -1.659223623573780060e-02 3.454235196113586426e-02 -2.025781273841857910e-01 -2.136593610048294067e-01 -5.077454447746276855e-01 4.193859174847602844e-02 2.615109644830226898e-02 -6.827063858509063721e-03 -9.713888168334960938e-02 -9.402322024106979370e-02 2.660265006124973297e-02 1.294395327568054199e-01 -4.959831386804580688e-02 2.837109863758087158e-01 -1.856759376823902130e-02 -7.626140117645263672e-02 -2.063144296407699585e-01 -1.642806828022003174e-01 -1.681677699089050293e-01 -7.551064342260360718e-02 -1.386927962303161621e-01
2.209753990173339844e-01 -1.098494790494441986e-02 4.334649071097373962e-02 -2.804679572582244873e-01 -1.755673289299011230e-01 -2.328262329101562500e-01 1.080306153744459152e-02 -1.680135428905487061e-01 -1.574674099683761597e-01 -1.045839488506317139e-01 1.667238622903823853e-01 -2.173179388046264648e-01 -3.138247644528746605e-03 -2.667041122913360596e-01 -9.299451857805252075e-02 -1.070091575384140015e-01 2.652605436742305756e-02 1.903318464756011963e-01 -2.366541698575019836e-02 2.315026521682739258e-01 -1.400096565485000610e-01 2.969121932983398438e-01 1.817066036164760590e-02 4.339379966259002686e-01 1.268262267112731934e-01 -2.401106655597686768e-01 -4.648603871464729309e-02 -2.097003161907196045e-01 -4.368081316351890564e-02 1.072702705860137939e-01 -1.175635680556297302e-01 -1.433481276035308838e-01
1.921884268522262573e-01 4.218158125877380371e-01 -2.434249036014080048e-03 1.756679266691207886e-02 2.322779595851898193e-01 1.093990132212638855e-01 1.437028348445892334e-01 -7.010710984468460083e-02 -1.598286926746368408e-01 1.541226953268051147e-01 8.175870031118392944e-02 2.220838069915771484e-01 3.261286914348602295e-01 -3.949949517846107483e-02 1.875888109207153320e-01 -2.227146923542022705e-01 -1.173995882272720337e-01 2.290713936090469360e-01 1.197357550263404846e-01 -2.477421611547470093e-02 1.237105205655097961e-01 3.656485974788665771e-01 1.344931963831186295e-02 -5.760627985000610352e-02 2.552140355110168457e-01 -8.031979948282241821e-02 -1.638370752334594727e-01 5.669501144438982010e-03 -1.813374012708663940e-01 1.410918682813644409e-01 4.889636114239692688e-02 -8.925858139991760254e-02
1.903066784143447876e-01 3.408585488796234131e-01 -1.442870497703552246e-01 -3.801214993000030518e-01 -2.377936244010925293e-02 2.454035133123397827e-01 2.926363646984100342e-01 -9.836671501398086548e-02 -2.140461951494216919e-01 -1.612591147422790527e-01 5.623932927846908569e-02 9.934537112712860107e-02 2.119841873645782471e-01 -1.475320458412170410e-01 -3.702300786972045898e-02 -3.034849166870117188e-01 -1.841879189014434814e-01 1.452689021825790405e-01 -1.702357977628707886e-01 -6.419528275728225708e-02 -2.349150180816650391e-01 1.372026056051254272e-01 2.530573122203350067e-02 -7.465846091508865356e-02 -8.086922764778137207e-02 -6.349620968103408813e-02 -1.245029792189598083e-01 3.098599798977375031e-02 1.590756624937057495e-01 1.333946287631988525e-01 -3.919312730431556702e-02 -2.028210461139678955e-01
8.153002709150314331e-02 -4.795466363430023193e-02 2.521286010742187500e-01 -9.864839911460876465e-02 -7.722342014312744141e-02 2.978201508522033691e-01 -3.217240422964096069e-02 -2.284696549177169800e-01 -1.885439455509185791e-01 1.024653092026710510e-01 -5.044290050864219666e-02 1.426730304956436157e-01 3.814201653003692627e-01 -2.780614793300628662e-01 -1.532155573368072510e-01 -4.893611744046211243e-02 1.505219787359237671e-01 6.363027542829513550e-02 -1.945868134498596191e-01 2.736686468124389648e-01 -5.869032070040702820e-02 2.957283854484558105e-01 -8.084227144718170166e-02 1.579244285821914673e-01 9.375721961259841919e-02 -3.627499938011169434e-02 7.586237043142318726e-02 -1.462595015764236450e-01 5.512416735291481018e-02 1.590094268321990967e-01 2.641853131353855133e-02 -3.523187339305877686e-01
3.115583956241607666e-01 3.081943988800048828e-01 -2.130214273929595947e-01 -2.352859228849411011e-01 -7.300843298435211182e-02 2.370735406875610352e-01 3.776686489582061768e-01 -1.783349961042404175e-01 -2.337357401847839355e-01 1.376287639141082764e-01 6.465600430965423584e-02 -6.531175225973129272e-02 9.865854680538177490e-02 -4.549195617437362671e-02 1.964470297098159790e-01 -3.086726665496826172e-01 -2.647058665752410889e-01 9.335862472653388977e-03 -1.268758326768875122e-01 -1.277441531419754028e-01 -1.918778270483016968e-01 1.867338567972183228e-01 1.294651348143815994e-02 7.721722871065139771e-02 -5.054717510938644409e-02 -2.619425579905509949e-02 -1.522392779588699341e-01 -5.371077358722686768e-02 9.071815758943557739e-02 8.367803692817687988e-02 -1.128490865230560303e-01 7.672512531280517578e-02
1.548229008913040161e-01 1.645821779966354370e-01 -1.555366963148117065e-01 -2.905555367469787598e-01 -3.035030961036682129e-01 1.103073209524154663e-01 1.245898380875587463e-01 7.075687497854232788e-02 -2.086127698421478271e-01 -1.058127284049987793e-01 -6.960928440093994141e-02 9.631550312042236328e-02 3.036914169788360596e-01 -2.599046826362609863e-01 1.584637314081192017e-01 -6.514251977205276489e-02 -2.220631688833236694e-01 2.601171433925628662e-01 -7.983186841011047363e-02 -1.157310530543327332e-01 2.614557743072509766e-01 1.310368925333023071e-01 1.123538315296173096e-01 -1.500114239752292633e-02 2.217262983322143555e-01 -1.760003417730331421e-01 -1.160344667732715607e-02 -1.708272546529769897e-01 -2.850932180881500244e-01 8.770859241485595703e-02 1.062372922897338867e-01 -1.127639412879943848e-01
1.882122904062271118e-01 9.608643501996994019e-02 -8.792850375175476074e-02 -5.167918279767036438e-02 2.951801419258117676e-01 -8.258038014173507690e-02 -9.733943268656730652e-03 6.598938256502151489e-02 -3.558930158615112305e-01 -8.153565973043441772e-02 -7.210027426481246948e-02 1.797022111713886261e-02 1.661440879106521606e-01 1.053346768021583557e-01 -5.111994221806526184e-02 -2.319163978099822998e-01 -1.591712422668933868e-02 2.399070188403129578e-02 -9.007932990789413452e-02 -1.514342725276947021e-01 4.129269346594810486e-02 4.558509290218353271e-01 2.726864302530884743e-03 2.573764920234680176e-01 3.907865583896636963e-01 -2.710889577865600586e-01 -1.845260709524154663e-02 -1.769845783710479736e-01 2.315209433436393738e-02 2.017262279987335205e-01 2.238873019814491272e-02 -7.338511198759078979e-02
2.232345938682556152e-01 4.570288117974996567e-03 -1.430510878562927246e-01 -3.700731694698333740e-01 -2.954856753349304199e-01 2.108103036880493164e-01 9.626463800668716431e-02 5.293477699160575867e-02 -7.712036371231079102e-02 -3.511266410350799561e-01 2.744001522660255432e-02 -2.335545718669891357e-01 2.929742336273193359e-01 -2.827913761138916016e-01 -4.690952599048614502e-02 -8.746745437383651733e-02 6.341625005006790161e-02 -1.481657326221466064e-01 1.005466207861900330e-01 -1.013863906264305115e-01 -3.475406207144260406e-03 5.789994820952415466e-02 9.048485755920410156e-02 -7.718425244092941284e-02 1.392722427845001221e-01 2.947183325886726379e-02 -2.716324627399444580e-01 -2.186602652072906494e-01 -2.232145369052886963e-01 1.252083927392959595e-01 -1.311170607805252075e-01 -1.684037595987319946e-02
1.917738914489746094e-01 -1.348058134317398071e-01 1.206058412790298462e-01 -4.819402098655700684e-02 -3.744563087821006775e-02 4.442713409662246704e-02 1.622108519077301025e-01 -1.770363003015518188e-01 1.475805640220642090e-01 5.408586561679840088e-02 6.429963558912277222e-02 -5.425727926194667816e-03 1.405558735132217407e-01 -1.887243986129760742e-01 -1.445832699537277222e-01 -3.868716657161712646e-01 -3.314943015575408936e-01 -5.852131545543670654e-02 6.899372488260269165e-02 7.921639829874038696e-02 3.065964579582214355e-01 2.709673047065734863e-01 -3.255670517683029175e-02 -8.060946129262447357e-03 3.213088512420654297e-01 2.888273447751998901e-02 -3.481598794460296631e-01 -6.902906298637390137e-02 5.024444311857223511e-02 -2.387368977069854736e-01 1.930144056677818298e-02 -1.717296987771987915e-01
-1.553499102592468262e-01 3.259370923042297363e-01 -1.308602653443813324e-02 -2.142994105815887451e-01 -1.335842609405517578e-01 2.966231107711791992e-01 2.292139828205108643e-02 -1.855676025152206421e-01 -1.400661319494247437e-01 -1.193639859557151794e-01 1.180779784917831421e-01 1.299485564231872559e-01 1.843207031488418579e-01 -4.816892743110656738e-02 2.526036649942398071e-02 -1.909836828708648682e-01 -1.331648826599121094e-01 -1.124592870473861694e-01 -2.033001780509948730e-01 -6.888949126005172729e-02 -1.548831351101398468e-02 3.672134876251220703e-01 -1.773861646652221680e-01 1.753669930621981621e-03 2.824522554874420166e-01 -4.237434864044189453e-01 -1.896862685680389404e-01 -3.682634606957435608e-02 4.914674535393714905e-02 -2.062588930130004883e-02 -4.264745488762855530e-02 1.722848787903785706e-02
1.720930337905883789e-01 1.385033577680587769e-01 1.643357425928115845e-01 -9.407307952642440796e-03 -1.224420145153999329e-01 3.537211939692497253e-02 4.461136758327484131e-01 -1.916460879147052765e-02 1.289785951375961304e-01 -1.464787423610687256e-01 1.297374516725540161e-01 -1.012358963489532471e-01 2.062042057514190674e-01 -2.015132755041122437e-01 -1.671605110168457031e-01 -4.788821935653686523e-02 -8.191527426242828369e-02 9.557857364416122437e-02 3.659278452396392822e-01 3.518944978713989258e-01 -1.483879517763853073e-02 2.164968848228454590e-01 2.936793267726898193e-01 -2.650664746761322021e-02 1.660312265157699585e-01 -6.317873299121856689e-02 -1.448397189378738403e-01 -1.139856055378913879e-01 -1.113424263894557953e-02 -1.401127576828002930e-01 -9.741643071174621582e-02 1.659766286611557007e-01
1.792293339967727661e-01 -2.847577035427093506e-01 -8.072241395711898804e-02 1.074256896972656250e-01 4.490546137094497681e-02 2.151822745800018311e-01 2.266404405236244202e-02 -4.124012887477874756e-01 -1.118066012859344482e-01 -1.812880039215087891e-01 4.694582149386405945e-02 -1.770452260971069336e-01 2.453614324331283569e-01 -2.755285501480102539e-01 6.707996875047683716e-02 -1.656229346990585327e-01 -4.830304160714149475e-02 -1.277224719524383545e-01 -2.848926559090614319e-02 3.168001398444175720e-02 -5.646270886063575745e-02 2.561791539192199707e-01 -3.379303589463233948e-02 8.411642909049987793e-02 3.348650410771369934e-02 -1.373118013143539429e-01 6.985539942979812622e-02 -3.982684016227722168e-01 1.116023361682891846e-01 -6.652984768152236938e-02 -2.877203822135925293e-01 -1.490938067436218262e-01
-1.458586938679218292e-02 -1.626532524824142456e-01 -1.319039240479469299e-02 -3.442097455263137817e-02 1.055293623358011246e-02 1.410407274961471558e-01 1.689882278442382812e-01 -3.954567313194274902e-01 2.315711602568626404e-02 -3.016470931470394135e-02 -1.302322596311569214e-01 -1.486342102289199829e-01 3.305281102657318115e-01 -2.995042204856872559e-01 -7.221527397632598877e-02 -5.277512967586517334e-02 -1.398997604846954346e-01 -1.711629480123519897e-01 -8.993199095129966736e-03 -1.222801953554153442e-02 -3.938977140933275223e-03 3.618776202201843262e-01 -1.680208593606948853e-01 2.047715485095977783e-01 1.964453607797622681e-01 -1.019249781966209412e-01 5.485980585217475891e-02 -3.089358806610107422e-01 2.146302014589309692e-01 -1.356567740440368652e-01 -2.375878989696502686e-01 -3.154515475034713745e-02
4.451964423060417175e-02 3.393869698047637939e-01 -7.009558845311403275e-03 3.242422267794609070e-02 1.060093864798545837e-01 9.214561432600021362e-02 2.623326778411865234e-01 -1.975467950105667114e-01 -1.923715323209762573e-01 -3.046734631061553955e-01 -1.378109604120254517e-01 1.229116842150688171e-01 1.461053043603897095e-01 -1.948453933000564575e-01 3.097926452755928040e-02 -1.546075642108917236e-01 2.337808758020401001e-01 2.543315589427947998e-01 1.207738071680068970e-01 -3.989396151155233383e-03 -7.729111611843109131e-02 -1.450136154890060425e-01 -1.861338168382644653e-01 -3.331362456083297729e-02 3.230014741420745850e-01 -2.208096534013748169e-01 -1.142780259251594543e-01 -2.472540140151977539e-01 -7.307049632072448730e-02 6.172352284193038940e-02 -2.681912779808044434e-01 3.162564709782600403e-02
1.589399129152297974e-01 -1.188201457262039185e-02 -1.609622091054916382e-01 -2.475010007619857788e-01 2.096873223781585693e-01 -5.587970092892646790e-02 2.738006114959716797e-01 3.676307946443557739e-02 -3.827320337295532227e-01 5.245292931795120239e-02 4.083777964115142822e-02 1.528419256210327148e-01 3.556449711322784424e-01 -2.510926425457000732e-01 7.622443139553070068e-02 -1.553170382976531982e-01 -3.778466954827308655e-02 -1.638205200433731079e-01 3.376075997948646545e-02 -8.540643006563186646e-02 -2.688282132148742676e-01 1.324874721467494965e-02 -2.054897695779800415e-02 5.818214640021324158e-02 1.851604878902435303e-01 -5.467707291245460510e-02 -4.944718629121780396e-02 -1.428163796663284302e-01 -1.342820078134536743e-01 -2.805397212505340576e-01 -1.601326465606689453e-01 -2.735893428325653076e-01
1.564823240041732788e-01 3.472686707973480225e-01 -2.152840495109558105e-01 -3.038854002952575684e-01 -2.626714706420898438e-01 7.484738528728485107e-02 1.866819411516189575e-01 5.833759158849716187e-02 -1.786314845085144043e-01 -1.002182215452194214e-01 -1.106691211462020874e-01 8.419682085514068604e-02 2.443209141492843628e-01 -3.438108861446380615e-01 3.853673487901687622e-02 -2.095570042729377747e-02 -1.638070940971374512e-01 2.445474117994308472e-01 -8.859141916036605835e-02 -9.153155982494354248e-02 2.158427238464355469e-01 2.123949974775314331e-01 9.791028499603271484e-02 -5.810950323939323425e-02 2.156193852424621582e-01 -1.944984048604965210e-01 1.113345623016357422e-01 4.165177419781684875e-02 -1.248872131109237671e-01 -6.139495223760604858e-02 3.596810996532440186e-02 -1.887405365705490112e-01
1.450148522853851318e-01 -1.465467214584350586e-01 -2.681630849838256836e-01 -2.102711051702499390e-01 1.620166897773742676e-01 2.712732851505279541e-01 7.743909955024719238e-02 7.719516754150390625e-02 -4.803195595741271973e-02 1.102635264396667480e-01 -1.580273807048797607e-01 2.057163566350936890e-01 7.904461026191711426e-02 -2.091225981712341309e-01 -8.508826047182083130e-02 -1.739666163921356201e-01 1.019190102815628052e-01 2.140371054410934448e-01 6.405899673700332642e-02 1.190564222633838654e-02 -6.823847442865371704e-02 4.646092653274536133e-01 1.006348952651023865e-01 7.551434636116027832e-02 2.478767782449722290e-01 -3.078329265117645264e-01 -1.380076557397842407e-01 5.743425711989402771e-02 5.829871445894241333e-02 2.032252103090286255e-01 -1.993747204542160034e-01 -2.328538894653320312e-02
3.380787074565887451e-01 -3.005347028374671936e-02 -1.275542974472045898e-01 1.593370735645294189e-01 -2.909039705991744995e-02 8.695313334465026855e-02 1.350660324096679688e-01 -6.079416722059249878e-02 1.156945377588272095e-01 9.838268905878067017e-02 -1.014193817973136902e-01 1.086949333548545837e-01 2.242216616868972778e-01 -1.819577962160110474e-01 8.069605566561222076e-03 -4.307358562946319580e-01 1.632765829563140869e-01 1.091532558202743530e-01 1.295140683650970459e-01 1.440874487161636353e-01 -2.538226246833801270e-01 4.780836403369903564e-02 2.724242769181728363e-02 -1.143806725740432739e-01 2.054108083248138428e-01 -1.765748858451843262e-01 -2.585160732269287109e-01 -9.732657670974731445e-02 -1.096954792737960815e-01 -2.598966658115386963e-01 -1.244056820869445801e-01 -3.118829727172851562e-01
1.720164865255355835e-01 2.670477330684661865e-01 -2.781705856323242188e-01 -6.276862323284149170e-02 1.113292872905731201e-01 2.346781343221664429e-01 -3.830138966441154480e-02 -2.274931818246841431e-01 -1.976679079234600067e-02 2.034292519092559814e-01 5.607917532324790955e-02 -4.413654655218124390e-02 3.431231677532196045e-01 -3.232895135879516602e-01 8.709009736776351929e-02 -1.631397604942321777e-01 -3.592879697680473328e-02 -5.362115427851676941e-02 3.395380973815917969e-01 -4.802899062633514404e-02 2.982166968286037445e-02 7.119809836149215698e-02 -1.882240027189254761e-01 1.404109299182891846e-01 1.147844940423965454e-01 5.442590638995170593e-02 -2.234807461500167847e-01 -9.785347431898117065e-02 9.684926271438598633e-02 3.007274866104125977e-01 -1.300149410963058472e-01 -1.361425966024398804e-01
2.557753324508666992e-01 2.452240735292434692e-01 1.665919870138168335e-01 -2.839904427528381348e-01 -1.519384980201721191e-01 -4.554837197065353394e-02 2.664215564727783203e-01 -2.855075001716613770e-01 -3.731767646968364716e-03 6.092005968093872070e-02 -1.353611499071121216e-01 -3.618667647242546082e-02 -1.175827234983444214e-01 -2.414453923702239990e-01 1.670485436916351318e-01 -8.316230028867721558e-02 -1.959605365991592407e-01 8.358571678400039673e-02 8.032137900590896606e-02 7.864381186664104462e-03 -6.158386543393135071e-02 2.995578646659851074e-01 3.497896194458007812e-01 -2.644446790218353271e-01 1.847882866859436035e-01 -7.417145371437072754e-02 -2.042916864156723022e-01 -5.871108919382095337e-02 -5.062929913401603699e-02 -5.341615155339241028e-02 -2.657154761254787445e-02 -1.715257018804550171e-01
1.179846525192260742e-01 2.593743801116943359e-01 1.748854070901870728e-01 -3.975706100463867188e-01 -8.641429245471954346e-02 1.925507783889770508e-01 8.692636340856552124e-02 5.722109973430633545e-02 -1.053079292178153992e-01 -2.036697603762149811e-02 -1.276974380016326904e-01 1.165188774466514587e-01 2.015940248966217041e-01 -6.478967517614364624e-02 3.249113261699676514e-01 -2.022814005613327026e-01 5.496872961521148682e-02 2.585267126560211182e-01 -2.006267011165618896e-02 -3.205322474241256714e-02 -4.397618398070335388e-02 -7.280986011028289795e-02 -3.645327314734458923e-02 -1.272451579570770264e-01 3.412581980228424072e-01 -1.719053983688354492e-01 8.821044117212295532e-02 -1.499190926551818848e-01 -2.865836024284362793e-01 -4.002210125327110291e-02 -2.805274426937103271e-01 -8.565659821033477783e-02
2.119242548942565918e-01 8.345010876655578613e-02 -4.803345946129411459e-04 4.481135308742523193e-02 -2.032886445522308350e-01 1.043162792921066284e-01 3.623866736888885498e-01 -6.842409726232290268e-03 -2.029938101768493652e-01 3.318909406661987305e-01 5.699341744184494019e-02 -2.726696133613586426e-01 2.697779834270477295e-01 -1.219952180981636047e-01 1.046412363648414612e-01 -4.416995048522949219e-01 -2.339058369398117065e-01 1.196929067373275757e-02 -8.801444619894027710e-02 -5.076080188155174255e-02 1.445932388305664062e-01 1.536400765180587769e-01 -1.892544925212860107e-01 8.620011806488037109e-02 -4.989334568381309509e-02 -1.513421833515167236e-01 -2.059168554842472076e-02 -1.147114261984825134e-01 1.307138353586196899e-01 2.296791179105639458e-03 -7.818491011857986450e-02 -1.573247462511062622e-01
1.133677661418914795e-01 -9.600327163934707642e-02 1.527219319541472942e-05 8.469922840595245361e-02 -5.581552162766456604e-02 7.166541367769241333e-02 3.240174353122711182e-01 -5.027917027473449707e-01 7.145386934280395508e-02 -2.297630161046981812e-01 -5.603353306651115417e-02 -2.115258276462554932e-01 2.455658167600631714e-01 -2.036290317773818970e-01 2.065523117780685425e-01 -1.916497498750686646e-01 -1.399449259042739868e-01 -2.028667479753494263e-01 5.868373438715934753e-02 1.449746731668710709e-02 -2.638219669461250305e-02 1.197658330202102661e-01 7.130381464958190918e-02 2.629116177558898926e-01 2.371292375028133392e-02 -2.018586248159408569e-01 -2.441469877958297729e-01 -1.177816241979598999e-01 -4.954845085740089417e-02 1.277507990598678589e-01 -1.279661059379577637e-01 -1.191565543413162231e-01
2.515681684017181396e-01 8.920016884803771973e-02 -1.732052266597747803e-01 -3.832095488905906677e-02 -1.302596777677536011e-01 -1.369332522153854370e-01 3.387966454029083252e-01 -1.276147961616516113e-01 -2.466712892055511475e-01 4.718558117747306824e-02 6.218985468149185181e-02 -6.504493206739425659e-02 3.454390764236450195e-01 -6.532599683851003647e-03 8.165448904037475586e-02 -1.125770434737205505e-01 8.234106004238128662e-02 -8.226367831230163574e-02 1.996085280552506447e-03 -3.453857600688934326e-01 -6.126575171947479248e-02 -1.211510077118873596e-01 -2.184727936983108521e-01 4.780954122543334961e-02 5.011990666389465332e-01 -1.878663152456283569e-02 -1.292161941528320312e-01 -5.468706786632537842e-02 -5.608867108821868896e-02 -1.470028460025787354e-01 -7.657994329929351807e-02 -1.321610808372497559e-01
2.864029705524444580e-01 -1.619601994752883911e-01 -2.767934799194335938e-01 6.768740713596343994e-03 -2.204243242740631104e-01 8.242140710353851318e-02 -1.128870993852615356e-01 -1.858815252780914307e-01 -7.982803881168365479e-02 2.450692504644393921e-01 1.108764950186014175e-02 1.007906906306743622e-02 2.314149141311645508e-01 -2.572712302207946777e-01 1.199662387371063232e-01 -9.052645415067672729e-02 -1.061093285679817200e-01 -2.079260302707552910e-03 -3.347416818141937256e-01 1.979490220546722412e-01 -8.770552230998873711e-04 7.781484723091125488e-02 1.879074573516845703e-01 1.542332023382186890e-01 3.121973872184753418e-01 -7.073229551315307617e-02 1.940382085740566254e-02 -1.741828173398971558e-01 7.641372829675674438e-02 2.018833905458450317e-01 -2.783083915710449219e-01 -1.361313015222549438e-01
-1.710660755634307861e-01 1.913714855909347534e-01 -3.307210654020309448e-02 -5.605977028608322144e-02 -5.989777669310569763e-02 -4.952638223767280579e-02 3.119510114192962646e-01 4.499850422143936157e-02 -2.724223211407661438e-02 -2.589818537235260010e-01 1.765897274017333984e-01 1.233141720294952393e-01 1.684203892946243286e-01 6.654749810695648193e-02 1.624641865491867065e-01 -4.440690577030181885e-01 -1.680136173963546753e-01 1.377507597208023071e-01 8.743723481893539429e-02 -5.330616608262062073e-03 6.812893599271774292e-02 3.949029445648193359e-01 2.030267119407653809e-01 8.388815820217132568e-02 9.375987946987152100e-02 5.692299827933311462e-02 -2.277752906084060669e-01 -2.415820211172103882e-01 9.388230741024017334e-02 5.251010879874229431e-03 -1.379137635231018066e-01 -2.001179158687591553e-01
-4.144914820790290833e-02 -2.337572574615478516e-01 -2.237260341644287109e-01 1.261806488037109375e-01 -2.512266300618648529e-02 7.277391850948333740e-02 2.654468119144439697e-01 -2.676701247692108154e-01 1.733192615211009979e-02 -5.152347311377525330e-02 -9.655404090881347656e-02 -3.170713409781455994e-02 2.472010627388954163e-02 -2.347287535667419434e-01 1.346019208431243896e-01 -3.439417779445648193e-01 -8.585768193006515503e-02 -1.025973632931709290e-01 -1.532330811023712158e-01 1.423993110656738281e-01 7.739713788032531738e-02 3.133521378040313721e-01 2.293031215667724609e-01 -1.874170899391174316e-01 2.785440385341644287e-01 -9.742380678653717041e-02 1.720329076051712036e-01 -2.084021568298339844e-01 -1.721496134996414185e-01 -3.628801181912422180e-02 -2.137461900711059570e-01 -1.842213124036788940e-01
[truncated: 3,274,880 more chars]
