# Supplementary material for: The Language of Innovation
Source: PLoS One. 2020 Apr 30;15(4):e0230107. doi: 10.1371/journal.pone.0230107 (PMC7194493; doi:10.1371/journal.pone.0230107)
Supplement: S26 File — (GZ) [file pone.0230107.s026.tar.gz › 2004-2008/V2Run_16_VS_4500_embeddings2004-2008ED32.txt]

2.044799476861953735e-01 -1.593466699123382568e-01 -1.439194530248641968e-01 4.999092314392328262e-03 -4.597144573926925659e-02 9.193118661642074585e-02 -1.344451755285263062e-01 -2.436826974153518677e-01 -1.894851773977279663e-01 1.067663058638572693e-01 -4.821347594261169434e-01 5.541180819272994995e-02 -1.478190720081329346e-01 1.351454406976699829e-01 8.788418024778366089e-03 1.718183234333992004e-02 2.149526327848434448e-01 -4.811077713966369629e-01 -2.098497599363327026e-01 -1.261877641081809998e-02 -3.577139228582382202e-02 1.851077675819396973e-01 4.031404480338096619e-02 -1.561003774404525757e-01 9.365983307361602783e-02 -2.799575403332710266e-02 -1.262481063604354858e-01 -9.034836292266845703e-02 6.188843026757240295e-02 1.772553026676177979e-01 -3.342292970046401024e-03 2.200032919645309448e-01
1.604553461074829102e-01 1.582454591989517212e-01 -1.647403091192245483e-01 -3.331781029701232910e-01 -8.766461163759231567e-02 -1.599318906664848328e-02 -3.817837238311767578e-01 -1.487173140048980713e-01 -9.396340698003768921e-02 8.615970611572265625e-02 4.245096072554588318e-02 -1.798455715179443359e-01 -3.264733552932739258e-01 -1.019023135304450989e-01 -2.458103932440280914e-02 -1.226203739643096924e-01 3.229666650295257568e-01 -1.306905150413513184e-01 -8.869709074497222900e-02 6.444695591926574707e-02 -1.878414452075958252e-01 -1.034798994660377502e-01 -1.842880696058273315e-01 -7.298107445240020752e-02 2.183107472956180573e-02 -1.146174669265747070e-01 -2.654040157794952393e-01 1.683683544397354126e-01 2.670466899871826172e-01 -1.200979650020599365e-01 1.621321439743041992e-01 -9.553432464599609375e-02
2.901603877544403076e-01 -1.360081136226654053e-01 6.514870375394821167e-02 1.236170157790184021e-01 -7.482018321752548218e-02 9.066761285066604614e-02 -2.502195835113525391e-01 -7.579060643911361694e-02 -3.521707653999328613e-01 3.568835854530334473e-01 2.351480536162853241e-02 -2.995494902133941650e-01 -2.077555470168590546e-02 -2.588868327438831329e-02 7.550061494112014771e-02 -1.037174537777900696e-01 1.781135350465774536e-01 -1.856249570846557617e-01 -1.576295197010040283e-01 2.147489935159683228e-01 -4.674850106239318848e-01 -6.945265084505081177e-02 -7.564170658588409424e-02 -7.002310454845428467e-02 -9.730500727891921997e-02 3.630877286195755005e-02 2.102061361074447632e-02 2.143603265285491943e-01 -8.083818852901458740e-02 8.240913040935993195e-03 -7.575460709631443024e-03 -3.745562583208084106e-02
4.333591833710670471e-02 2.788089811801910400e-01 -1.959296464920043945e-01 2.732209675014019012e-02 -1.443493813276290894e-01 7.430910319089889526e-02 -5.034449100494384766e-01 -9.988743066787719727e-02 -2.642492353916168213e-01 -5.182597413659095764e-02 -2.264931946992874146e-01 -1.395035237073898315e-01 -2.439921796321868896e-01 -6.249696761369705200e-02 1.944621950387954712e-01 -9.760034084320068359e-02 2.358179725706577301e-02 -2.889234013855457306e-02 -3.192065358161926270e-01 8.658384531736373901e-02 -1.543954014778137207e-01 2.539153210818767548e-03 1.373073160648345947e-01 -1.963252127170562744e-01 -7.411598693579435349e-03 1.582775115966796875e-01 -1.590059548616409302e-01 -2.345131635665893555e-01 -6.278377026319503784e-03 -4.554034397006034851e-02 1.930716037750244141e-01 -2.467017062008380890e-02
9.538145363330841064e-02 -6.319511681795120239e-02 -1.032216101884841919e-01 4.265625029802322388e-02 -3.018046030774712563e-03 -3.792250528931617737e-02 -3.170629441738128662e-01 -1.145015135407447815e-01 -1.981428861618041992e-01 1.918693035840988159e-01 -2.054793238639831543e-01 2.055231295526027679e-02 -3.107241988182067871e-01 2.343131750822067261e-01 -1.148758754134178162e-01 -2.150635719299316406e-01 2.854613959789276123e-01 1.312625110149383545e-01 -1.335615366697311401e-01 1.596958339214324951e-01 -2.220892012119293213e-01 2.463526464998722076e-02 3.788220882415771484e-01 -1.860262453556060791e-01 -6.764178723096847534e-02 7.088994979858398438e-02 -1.442885398864746094e-01 -9.355931729078292847e-02 2.017998695373535156e-01 2.525556087493896484e-01 -5.276847258210182190e-02 1.147204115986824036e-01
1.776601523160934448e-01 -1.892220675945281982e-01 -1.267507523298263550e-01 -2.335395812988281250e-01 -1.146461889147758484e-01 1.306309998035430908e-01 -4.577101171016693115e-01 1.079423055052757263e-01 -1.820943132042884827e-02 1.650596857070922852e-01 -1.073030829429626465e-01 1.158696971833705902e-02 8.856289088726043701e-03 1.922747492790222168e-01 -6.445544213056564331e-02 -2.895786985754966736e-02 2.354374080896377563e-01 -1.263496130704879761e-01 -2.601553499698638916e-01 -2.977708168327808380e-02 -3.187471032142639160e-01 1.065558716654777527e-01 1.375456154346466064e-01 -2.143278867006301880e-01 -1.215138956904411316e-01 2.507782280445098877e-01 -3.211954832077026367e-01 -1.458000093698501587e-01 -6.554587185382843018e-02 -2.661640010774135590e-02 6.342971324920654297e-02 2.285858988761901855e-02
6.794977933168411255e-02 1.310438364744186401e-01 -1.045097410678863525e-01 -1.153843924403190613e-01 -5.026872083544731140e-02 1.251923441886901855e-01 -3.467544317245483398e-01 -2.043224424123764038e-01 -3.087821304798126221e-01 8.708943426609039307e-02 -2.245508581399917603e-01 3.652528673410415649e-02 -1.793214976787567139e-01 3.516400456428527832e-01 -1.149069741368293762e-01 -2.248509377241134644e-01 7.456008344888687134e-02 -2.305464446544647217e-01 -1.469862014055252075e-01 -4.001246765255928040e-02 1.064957231283187866e-01 2.737785577774047852e-01 1.018764674663543701e-01 -1.051296219229698181e-01 -5.021493509411811829e-02 7.128561288118362427e-02 -3.229130506515502930e-01 -2.216474860906600952e-01 1.021232455968856812e-01 1.092835236340761185e-02 5.917612090706825256e-02 -1.866373270750045776e-01
3.335390985012054443e-02 1.303205192089080811e-01 -2.486135661602020264e-01 -3.660073280334472656e-01 -1.519169658422470093e-02 6.333079934120178223e-02 -3.425181210041046143e-01 -2.823567017912864685e-02 8.527825772762298584e-02 1.729947179555892944e-01 -2.743453979492187500e-01 -2.431570142507553101e-01 -2.962427139282226562e-01 1.309637129306793213e-01 2.271704003214836121e-02 -1.175970435142517090e-01 2.537422478199005127e-01 -1.995282024145126343e-01 -2.498426139354705811e-01 3.412678092718124390e-02 -2.570037841796875000e-01 7.882832735776901245e-02 -3.388253599405288696e-02 -1.302988976240158081e-01 2.778177149593830109e-02 -7.444129139184951782e-02 1.916491836309432983e-01 1.571750342845916748e-01 -1.631723493337631226e-01 1.387473195791244507e-01 2.731696702539920807e-02 -1.969325914978981018e-02
7.686457782983779907e-02 -8.510775864124298096e-02 -1.065451726317405701e-01 -1.225393861532211304e-01 6.191914901137351990e-02 -4.706270527094602585e-03 -2.845710217952728271e-01 -1.396907418966293335e-01 -1.565880477428436279e-01 1.214566230773925781e-01 -3.418674170970916748e-01 -1.594686210155487061e-01 -2.103095054626464844e-01 6.498314440250396729e-02 2.196105718612670898e-01 5.548723042011260986e-02 2.659119069576263428e-01 6.149062886834144592e-02 -2.827454507350921631e-01 -2.584117464721202850e-02 -1.061924621462821960e-01 3.918636441230773926e-01 2.902808487415313721e-01 -2.490960955619812012e-01 -1.266806721687316895e-01 -9.509935975074768066e-03 -2.008322626352310181e-01 -1.250337902456521988e-02 7.571423426270484924e-03 3.828366054221987724e-03 2.273595333099365234e-01 -1.238313317298889160e-02
-7.410555332899093628e-02 1.366551518440246582e-01 2.017273195087909698e-02 -2.864486575126647949e-01 -9.715197235345840454e-02 1.231567934155464172e-01 -3.357775807380676270e-01 -1.030625849962234497e-01 -9.179652482271194458e-02 4.776896163821220398e-02 3.736429288983345032e-02 -1.138511598110198975e-01 -5.515595898032188416e-02 -5.104709416627883911e-02 -1.136757805943489075e-01 6.673260033130645752e-02 1.332461535930633545e-01 -4.390795230865478516e-01 -3.906613290309906006e-01 1.451824456453323364e-01 -7.921694964170455933e-02 -2.442429587244987488e-02 1.062430515885353088e-01 -2.028713971376419067e-01 -9.703885018825531006e-02 1.894700340926647186e-02 -1.884635686874389648e-01 2.254218459129333496e-01 8.486931771039962769e-02 3.573333024978637695e-01 9.130156040191650391e-02 -1.200776472687721252e-01
2.269018292427062988e-01 -1.263366043567657471e-01 -1.793628036975860596e-01 3.741626814007759094e-02 -7.306084036827087402e-02 -8.793188631534576416e-02 -3.092051744461059570e-01 -2.098920941352844238e-01 -1.670521646738052368e-01 1.857703328132629395e-01 -2.822619490325450897e-02 1.424365639686584473e-01 -1.277017295360565186e-01 1.290052086114883423e-01 1.858407706022262573e-01 -2.887109294533729553e-02 2.598090097308158875e-02 -2.699507772922515869e-01 5.247370526194572449e-02 1.262880563735961914e-01 -3.649343252182006836e-01 -4.930641129612922668e-02 3.053793497383594513e-02 -5.723388493061065674e-02 -1.478394865989685059e-01 -7.282981276512145996e-02 -2.345436364412307739e-01 -2.878276072442531586e-02 -1.684033572673797607e-01 3.739471435546875000e-01 2.620815634727478027e-01 2.061049044132232666e-01
-5.271734669804573059e-03 -1.247784495353698730e-01 -7.765586674213409424e-02 -5.006491765379905701e-02 -8.805388212203979492e-02 1.661275178194046021e-01 -4.360022544860839844e-01 4.022007063031196594e-02 -4.032639563083648682e-01 1.737233400344848633e-01 -2.117742300033569336e-01 1.296690702438354492e-01 7.465722411870956421e-02 2.264674752950668335e-01 2.592824958264827728e-02 7.929756306111812592e-03 2.640454173088073730e-01 -4.280644282698631287e-02 -2.746553719043731689e-01 4.483629390597343445e-02 -1.292617619037628174e-01 1.731894165277481079e-01 2.669790089130401611e-01 -1.372710466384887695e-01 7.565796840935945511e-03 -9.792611002922058105e-03 -3.523274660110473633e-01 -1.326472014188766479e-01 -5.449718981981277466e-02 9.549315087497234344e-03 -7.687751948833465576e-02 -7.803312968462705612e-03
-1.771381944417953491e-01 -1.074753329157829285e-02 4.020839557051658630e-02 -1.532337069511413574e-01 -8.956363424658775330e-03 2.070883959531784058e-01 -3.580424785614013672e-01 -7.201296743005514145e-03 -2.522447109222412109e-01 9.697753190994262695e-02 -1.300195604562759399e-01 -2.222803421318531036e-02 -7.445741444826126099e-02 4.365203436464071274e-03 -5.338530521839857101e-03 9.413138777017593384e-02 5.169777274131774902e-01 -2.514044009149074554e-02 -2.988974153995513916e-01 2.642992883920669556e-02 -1.179107502102851868e-01 -7.484391331672668457e-02 1.960587948560714722e-01 -2.504431307315826416e-01 -1.133126541972160339e-01 9.717068076133728027e-02 -1.527628004550933838e-01 -3.049879074096679688e-01 -1.809618175029754639e-01 1.011576950550079346e-01 -2.369502186775207520e-02 -8.083795011043548584e-02
7.278873771429061890e-02 -1.743671745061874390e-01 -1.480153203010559082e-01 -1.790992915630340576e-01 -1.038048788905143738e-01 7.425321638584136963e-02 -4.074521958827972412e-01 -1.734785735607147217e-01 -3.666772842407226562e-01 4.786646738648414612e-02 -1.822174042463302612e-01 -4.285263642668724060e-02 -1.950669884681701660e-01 1.603780984878540039e-01 -6.600912660360336304e-02 -9.929318726062774658e-02 1.987880915403366089e-01 -5.935178324580192566e-02 -9.049170464277267456e-02 -8.082457631826400757e-02 -2.280557453632354736e-01 2.615756988525390625e-01 1.962083876132965088e-01 -4.320430010557174683e-02 1.543225497007369995e-01 8.786652982234954834e-02 -2.529871165752410889e-01 -2.649746835231781006e-01 1.404840052127838135e-01 2.054452002048492432e-01 1.297387294471263885e-02 4.149647057056427002e-02
1.026993617415428162e-01 -1.555104851722717285e-01 -6.544759869575500488e-02 7.296939194202423096e-02 5.035598948597908020e-02 1.788186281919479370e-01 -3.171824812889099121e-01 3.366103023290634155e-02 -4.620123207569122314e-01 3.045075237751007080e-01 -2.458820678293704987e-02 -7.114701718091964722e-02 -2.252362482249736786e-02 -7.843571156263351440e-02 2.001621723175048828e-01 5.773084983229637146e-02 2.291368842124938965e-01 -3.564472496509552002e-01 -1.168344914913177490e-01 -1.397117972373962402e-02 -1.930160671472549438e-01 -8.668247610330581665e-02 1.904963701963424683e-02 -1.878937822766602039e-03 -1.373363286256790161e-01 9.145288495346903801e-04 3.693011030554771423e-02 -3.222342953085899353e-02 -3.302426338195800781e-01 1.468750834465026855e-01 -1.900223344564437866e-01 1.759639084339141846e-01
-3.855305910110473633e-02 8.849597722291946411e-02 -8.337804675102233887e-02 -2.120439559221267700e-01 -2.388594150543212891e-01 1.390229910612106323e-01 -4.516682922840118408e-01 -1.545266360044479370e-01 -1.045716553926467896e-01 -2.034549973905086517e-02 -3.931219503283500671e-02 1.430862545967102051e-01 -3.241067230701446533e-01 1.869387626647949219e-01 4.088543355464935303e-02 -1.097179353237152100e-01 1.557671129703521729e-01 -2.238243222236633301e-01 -1.969145834445953369e-01 2.817828059196472168e-01 -2.536776289343833923e-02 4.919771477580070496e-02 -1.567753106355667114e-01 7.229993585497140884e-03 -9.772353619337081909e-02 2.353775799274444580e-01 6.697976589202880859e-02 4.752450063824653625e-02 2.867617309093475342e-01 1.643777042627334595e-01 -1.565643250942230225e-01 1.474449485540390015e-01
9.412108361721038818e-02 -1.253730952739715576e-01 -2.054169327020645142e-01 -2.055706232786178589e-01 -1.340797841548919678e-01 -1.124565862119197845e-02 -2.728545367717742920e-01 -2.710017561912536621e-01 -3.511297106742858887e-01 -8.857699483633041382e-02 -2.290608584880828857e-01 -1.465419828891754150e-01 -1.679617464542388916e-01 1.089743152260780334e-01 -1.233997344970703125e-01 -1.525134593248367310e-01 -1.956967823207378387e-02 -3.677303716540336609e-02 -2.959843873977661133e-01 -1.026194989681243896e-01 -3.708424419164657593e-02 -1.584404110908508301e-01 2.267667204141616821e-01 -3.646180927753448486e-01 -1.592878811061382294e-02 -5.859434977173805237e-02 -1.374507397413253784e-01 -2.173648625612258911e-01 -1.433414965867996216e-01 -5.482486262917518616e-02 1.902248710393905640e-01 -3.209814429283142090e-02
1.110633462667465210e-01 3.024351596832275391e-01 -4.872079566121101379e-02 -9.729092568159103394e-02 -1.378146708011627197e-01 -1.026271805167198181e-01 -4.229764640331268311e-01 -2.117282450199127197e-01 -3.540330231189727783e-01 1.482825577259063721e-01 6.165845692157745361e-02 -1.718245074152946472e-02 -9.374548494815826416e-02 -3.890607506036758423e-02 -3.973169997334480286e-02 -1.406168192625045776e-02 1.924480348825454712e-01 -6.352853029966354370e-02 -3.337219357490539551e-01 2.717193365097045898e-01 7.464069128036499023e-02 -1.500255763530731201e-01 1.147454455494880676e-01 -1.797352433204650879e-01 5.643234774470329285e-02 2.960698911920189857e-03 -7.105857133865356445e-02 2.201102375984191895e-01 1.813962161540985107e-01 2.601045072078704834e-01 -9.453063458204269409e-02 3.978709876537322998e-02
3.013934195041656494e-01 -1.173513606190681458e-01 1.808540523052215576e-01 1.778192520141601562e-01 -3.173367306590080261e-02 3.376393020153045654e-02 -2.673169076442718506e-01 -2.974379248917102814e-02 -3.255361318588256836e-01 2.761944532394409180e-01 1.403885781764984131e-01 -4.017207324504852295e-01 -1.117605715990066528e-01 1.126319635659456253e-02 7.078307121992111206e-02 -3.730134293437004089e-02 1.700472086668014526e-01 -3.528120815753936768e-01 -1.012624278664588928e-01 -1.421242952346801758e-01 -1.199995800852775574e-01 1.577638983726501465e-01 -5.874182283878326416e-02 1.417458653450012207e-01 -1.757916808128356934e-02 1.138806492090225220e-01 -1.194453835487365723e-01 -1.162832006812095642e-01 -1.071725711226463318e-01 2.039417251944541931e-02 -6.826967932283878326e-03 2.729746401309967041e-01
1.771401911973953247e-01 -2.026743814349174500e-02 -1.465816348791122437e-01 -7.523781061172485352e-02 -2.176527120172977448e-02 2.596675753593444824e-01 -3.207419216632843018e-01 -5.104784667491912842e-02 -1.560762971639633179e-01 2.258471548557281494e-01 -1.410335898399353027e-01 6.584674865007400513e-02 4.340126365423202515e-02 1.319146007299423218e-01 1.398826241493225098e-01 2.171820588409900665e-02 4.058150053024291992e-01 -1.235825195908546448e-01 -1.923450380563735962e-01 1.560641825199127197e-01 -2.366743981838226318e-02 2.110376209020614624e-01 3.041910827159881592e-01 -2.661110460758209229e-01 -1.257668286561965942e-01 1.316917985677719116e-01 3.883512318134307861e-02 -3.135121762752532959e-01 -7.433385401964187622e-02 7.835417240858078003e-02 -8.896184712648391724e-02 -1.627017855644226074e-01
8.324331045150756836e-02 -2.198566347360610962e-01 1.574844419956207275e-01 9.285087697207927704e-03 -4.664718732237815857e-02 3.140359371900558472e-02 -2.897837758064270020e-01 -1.587899029254913330e-01 -3.827384710311889648e-01 5.069971457123756409e-02 6.484885234385728836e-03 -1.860193461179733276e-01 -7.365405559539794922e-02 -1.078258231282234192e-01 1.425361186265945435e-01 -1.837943494319915771e-01 2.233919501304626465e-01 -3.168446421623229980e-01 1.212777271866798401e-01 2.934366762638092041e-01 -2.443903386592864990e-01 3.692691773176193237e-02 -6.977468729019165039e-02 -9.140194207429885864e-02 -7.850477844476699829e-02 -2.311260849237442017e-01 -1.135590076446533203e-01 -1.067289486527442932e-01 -1.287369877099990845e-01 3.284378647804260254e-01 9.830106049776077271e-02 9.614916145801544189e-02
-5.255996063351631165e-02 3.053703531622886658e-02 -1.746647655963897705e-01 -1.712579876184463501e-01 2.817313186824321747e-02 3.334020078182220459e-01 -3.660744726657867432e-01 5.036860331892967224e-02 -2.524484694004058838e-01 2.471976876258850098e-01 -1.502334028482437134e-01 -1.785831749439239502e-01 -9.727509319782257080e-02 1.546749025583267212e-01 -6.887929141521453857e-02 -5.098305270075798035e-02 1.269584447145462036e-01 -9.548021107912063599e-02 -2.558499574661254883e-01 -2.207234501838684082e-02 1.091366857290267944e-01 4.952613636851310730e-02 2.832213044166564941e-01 -1.230498179793357849e-01 -1.737214624881744385e-02 2.381518483161926270e-01 -4.774731397628784180e-02 -2.818038165569305420e-01 -2.218400090932846069e-01 3.880045190453529358e-02 1.878004074096679688e-01 2.057694643735885620e-01
-7.707619667053222656e-02 -1.993851810693740845e-01 6.497629731893539429e-02 -1.819571405649185181e-01 -1.220130845904350281e-01 1.956247687339782715e-01 -5.435528159141540527e-01 -9.868908673524856567e-02 -2.265875637531280518e-01 1.572845578193664551e-01 -1.880402863025665283e-01 -1.652427166700363159e-01 -1.286060661077499390e-01 2.486070096492767334e-01 3.162779659032821655e-02 -8.309245854616165161e-02 1.925888955593109131e-01 3.363577276468276978e-02 -3.011107444763183594e-01 7.220725715160369873e-02 -9.587886184453964233e-02 4.583584889769554138e-02 2.215762436389923096e-01 -6.779024004936218262e-02 -1.776071637868881226e-02 4.081556200981140137e-02 -2.720988690853118896e-01 -1.585411429405212402e-01 -8.845017291605472565e-04 8.819586038589477539e-02 -1.363079100847244263e-01 -8.386037498712539673e-02
1.382945030927658081e-01 -2.241599112749099731e-01 -1.426452249288558960e-01 4.410762712359428406e-02 4.605649039149284363e-02 1.210694611072540283e-01 -1.919701844453811646e-01 -2.238449752330780029e-01 -4.134756624698638916e-01 3.011907339096069336e-01 -2.387249916791915894e-01 -1.306417137384414673e-01 -1.642903387546539307e-01 -6.888271123170852661e-02 6.313716620206832886e-02 1.536537706851959229e-01 1.212167739868164062e-01 -1.727962344884872437e-01 5.938479676842689514e-02 1.104019433259963989e-01 -1.754454523324966431e-01 2.790963090956211090e-02 2.511633187532424927e-02 -2.478626221418380737e-01 -6.836899369955062866e-02 -2.191253006458282471e-01 -4.062866419553756714e-02 -1.250494271516799927e-02 -4.240949451923370361e-02 3.703424334526062012e-01 2.401816993951797485e-01 6.707034260034561157e-02
1.033936440944671631e-01 -2.805484533309936523e-01 1.162898391485214233e-01 1.035032272338867188e-01 1.078626587986946106e-01 1.200389042496681213e-01 -2.273034304380416870e-01 -1.954218149185180664e-01 -1.105592101812362671e-01 9.581632167100906372e-02 -3.348455131053924561e-01 1.084688231348991394e-01 -9.408101439476013184e-02 2.585173547267913818e-01 7.782460004091262817e-02 -2.105081528425216675e-01 2.054299712181091309e-01 -1.311976909637451172e-01 -2.230104804039001465e-01 -1.520880758762359619e-01 -3.080444335937500000e-01 1.169176492840051651e-02 1.546602398157119751e-01 -4.837091267108917236e-02 3.557690232992172241e-02 2.125362902879714966e-01 -3.832070827484130859e-01 -3.273919597268104553e-02 -4.318316280841827393e-02 1.448946148157119751e-01 1.650104969739913940e-01 -3.333165124058723450e-02
3.279999643564224243e-02 -4.187925904989242554e-02 1.333948131650686264e-02 -3.996632993221282959e-02 -1.318157017230987549e-01 8.984581381082534790e-02 -5.005353093147277832e-01 -1.062788441777229309e-01 -2.635641992092132568e-01 1.389539390802383423e-01 -2.217769175767898560e-01 -1.203964650630950928e-01 3.920861706137657166e-02 2.606483995914459229e-01 -2.124584317207336426e-01 -5.551254749298095703e-02 2.095390260219573975e-01 -7.871372252702713013e-02 -2.276784181594848633e-01 -4.385708272457122803e-02 -1.164139136672019958e-01 9.218037873506546021e-02 2.917203903198242188e-01 -1.441154479980468750e-01 1.218548044562339783e-01 8.660113811492919922e-02 -2.673563361167907715e-01 -6.284880638122558594e-02 2.224390059709548950e-01 1.684930324554443359e-01 1.745484471321105957e-01 8.384034968912601471e-03
2.388692796230316162e-01 -2.696311660110950470e-02 1.539666801691055298e-01 -1.712687909603118896e-01 -4.970354959368705750e-03 -1.523954607546329498e-02 -4.012713730335235596e-01 5.772382766008377075e-02 -2.063129395246505737e-01 1.640217751264572144e-01 -1.807258427143096924e-01 -3.593861162662506104e-01 1.351089030504226685e-01 1.406970769166946411e-01 1.696974635124206543e-01 1.218187958002090454e-01 1.092500537633895874e-01 -2.811306416988372803e-01 -2.829154580831527710e-02 -1.410785466432571411e-01 -2.410662174224853516e-01 1.154142096638679504e-01 -1.025368645787239075e-01 -3.104342706501483917e-02 3.705723956227302551e-02 -1.324530541896820068e-01 2.567730545997619629e-01 -1.637232005596160889e-01 -4.497604072093963623e-02 2.181554436683654785e-01 -1.449688374996185303e-01 1.863397657871246338e-01
-3.827817365527153015e-02 1.533375978469848633e-01 -1.622165739536285400e-01 -2.309868633747100830e-01 6.490433216094970703e-02 2.022515684366226196e-01 -5.160806775093078613e-01 -2.582452595233917236e-01 -1.097729355096817017e-01 7.382716983556747437e-02 -3.037498295307159424e-01 -1.425312831997871399e-03 -2.935690246522426605e-02 -5.410860851407051086e-02 -1.590030193328857422e-01 -4.179021343588829041e-03 2.082310169935226440e-01 4.883887991309165955e-02 -2.941330373287200928e-01 1.780344918370246887e-02 1.001023277640342712e-01 -1.238479316234588623e-01 2.549534440040588379e-01 -2.944720722734928131e-02 1.044021846610121429e-04 1.883791387081146240e-01 -3.069463670253753662e-01 -6.781975179910659790e-02 -1.130870636552572250e-02 -8.217949420213699341e-02 -2.827120386064052582e-02 1.120846942067146301e-01
-4.307370260357856750e-02 1.040395349264144897e-01 -1.640354096889495850e-01 -2.627479732036590576e-01 1.088371425867080688e-01 -1.637493968009948730e-01 -2.920845150947570801e-01 -2.471461892127990723e-01 -1.541570723056793213e-01 -3.000037558376789093e-02 -7.465054839849472046e-02 -8.965733647346496582e-02 -1.016140356659889221e-01 -2.336919866502285004e-02 -2.115989178419113159e-01 -3.117057979106903076e-01 2.243674695491790771e-01 -2.372625768184661865e-01 -3.347893059253692627e-01 3.130535781383514404e-01 -2.516380250453948975e-01 1.091295406222343445e-01 1.313654333353042603e-01 -6.938619911670684814e-02 1.797584593296051025e-01 1.054652780294418335e-01 -1.139838621020317078e-01 -1.074039340019226074e-01 -1.452280580997467041e-01 1.124675944447517395e-02 9.669484943151473999e-02 -5.182804167270660400e-02
1.442430466413497925e-01 -2.456524223089218140e-01 1.777849197387695312e-01 1.525154802948236465e-02 -1.321404576301574707e-01 3.205842152237892151e-02 -2.022970467805862427e-01 -3.016452193260192871e-01 -3.140984177589416504e-01 3.225992023944854736e-01 -6.028437241911888123e-02 -8.721596002578735352e-02 -1.152272298932075500e-01 -1.618542671203613281e-01 1.461232155561447144e-01 1.348307449370622635e-02 1.212546303868293762e-01 -3.152956664562225342e-01 -2.077715247869491577e-01 1.766496300697326660e-01 -3.534851670265197754e-01 4.641588032245635986e-02 -1.364925503730773926e-01 -2.104192599654197693e-02 1.069594398140907288e-01 6.220568716526031494e-02 1.386005245149135590e-02 3.421838954091072083e-02 -8.877781033515930176e-02 1.977242976427078247e-01 1.078046262264251709e-01 2.273558825254440308e-01
2.925903201103210449e-01 -9.320335835218429565e-02 -1.714629307389259338e-02 1.670086383819580078e-01 -1.688183248043060303e-01 3.933638334274291992e-02 -3.077163398265838623e-01 -2.667353451251983643e-01 -4.177806973457336426e-01 2.630337178707122803e-01 -3.367753699421882629e-02 -1.926351338624954224e-01 4.109316505491733551e-03 -1.632821112871170044e-01 1.320674121379852295e-01 -1.295188218355178833e-01 6.633800268173217773e-02 -1.940452158451080322e-01 -1.456671953201293945e-01 2.399286329746246338e-01 -3.030872046947479248e-01 8.248739689588546753e-02 1.032736971974372864e-01 -1.015934869647026062e-01 -1.429692655801773071e-01 4.031943529844284058e-02 6.983416527509689331e-02 3.362326696515083313e-02 1.127983815968036652e-02 1.929223984479904175e-01 -6.819481402635574341e-02 1.679513156414031982e-01
2.175470739603042603e-01 -2.288103699684143066e-01 1.036054119467735291e-01 3.952343761920928955e-02 -4.608465731143951416e-02 -2.428550506010651588e-03 -2.781673371791839600e-01 -9.335553646087646484e-02 -4.501932561397552490e-01 3.485184013843536377e-01 -2.157331071794033051e-02 -1.787576079368591309e-01 4.273657500743865967e-02 -1.639561653137207031e-01 6.124571431428194046e-03 -1.693316847085952759e-01 6.747815757989883423e-02 -3.235412836074829102e-01 -2.187528759241104126e-01 1.413510143756866455e-01 -3.042352199554443359e-01 -1.094915345311164856e-01 -2.722606435418128967e-02 -1.098855435848236084e-01 -1.294711977243423462e-02 2.013499382883310318e-03 -6.130990013480186462e-02 4.201102629303932190e-02 2.944871410727500916e-02 1.833329200744628906e-01 -1.653387993574142456e-01 1.545449942350387573e-01
9.106790274381637573e-02 6.411815434694290161e-02 -1.085124686360359192e-01 -4.653121829032897949e-01 -1.659565046429634094e-02 -1.109076812863349915e-01 -2.365717887878417969e-01 -2.620394155383110046e-02 -1.375329792499542236e-01 -8.649362251162528992e-03 -1.490060836076736450e-01 2.171581089496612549e-01 -3.516588509082794189e-01 -1.327512860298156738e-01 1.080785095691680908e-01 -2.396958023309707642e-01 1.292380988597869873e-01 -1.801958531141281128e-01 -2.452096194028854370e-01 2.072587013244628906e-01 -3.063918352127075195e-01 1.909146606922149658e-01 3.465644549578428268e-03 -2.222297787666320801e-01 3.374896198511123657e-02 -7.304842770099639893e-02 1.169613748788833618e-01 -1.278761923313140869e-01 -8.561189472675323486e-02 3.886415436863899231e-02 -5.179807543754577637e-02 1.062741875648498535e-01
-8.041922748088836670e-02 -1.727540493011474609e-01 -1.219723671674728394e-01 -7.715275138616561890e-02 -1.507344990968704224e-01 7.071071863174438477e-02 -4.703666269779205322e-01 -4.407751932740211487e-02 -2.645456194877624512e-01 -2.967298217117786407e-02 -7.298835366964340210e-02 -2.611785531044006348e-01 -1.326082497835159302e-01 8.511134982109069824e-02 -5.643532052636146545e-02 -1.611115485429763794e-01 2.618818581104278564e-01 -1.287245601415634155e-01 -2.888513542711734772e-02 -5.941831693053245544e-02 1.813909038901329041e-02 3.524710983037948608e-02 3.207679688930511475e-01 -7.214599847793579102e-02 -2.494938112795352936e-02 1.719832718372344971e-01 -4.781004190444946289e-01 -4.652733728289604187e-02 4.680443182587623596e-02 1.210658177733421326e-01 8.019499480724334717e-02 1.008140221238136292e-01
1.630436033010482788e-01 1.819917410612106323e-01 -1.510641425848007202e-01 2.111670672893524170e-01 -2.413610368967056274e-01 5.577275902032852173e-02 -2.591468393802642822e-01 -3.424167335033416748e-01 -2.078509777784347534e-01 -2.004610300064086914e-01 -2.118385955691337585e-02 -6.492000073194503784e-02 -2.019892334938049316e-01 5.776719376444816589e-02 -3.996617347002029419e-02 -3.357808589935302734e-01 2.678391933441162109e-01 -1.977204531431198120e-01 -2.548823058605194092e-01 -1.871213465929031372e-01 -1.337166726589202881e-01 1.876065507531166077e-02 1.690750271081924438e-01 1.541667617857456207e-02 4.510801285505294800e-02 -1.222838237881660461e-01 4.595035314559936523e-02 -3.698744252324104309e-02 -2.566779851913452148e-01 -1.508459746837615967e-01 -6.289995461702346802e-02 -9.823536127805709839e-02
1.149774715304374695e-01 -1.966929063200950623e-02 4.787456989288330078e-02 -7.222329080104827881e-02 -1.535474509000778198e-01 -1.899164021015167236e-01 -3.150832056999206543e-01 -2.239374816417694092e-01 -3.889145255088806152e-01 -1.124353264458477497e-03 -5.378684028983116150e-02 1.307526230812072754e-01 -2.665696740150451660e-01 6.418078392744064331e-02 2.186990231275558472e-01 4.835617914795875549e-02 1.928451955318450928e-01 9.395501576364040375e-03 -1.591951251029968262e-01 -2.240221016108989716e-02 -3.215084075927734375e-01 -3.054706752300262451e-02 1.826093047857284546e-01 -1.826489120721817017e-01 1.492991149425506592e-01 3.391111968085169792e-03 4.352901875972747803e-02 1.900494396686553955e-01 -9.192793816328048706e-02 1.995124965906143188e-01 3.561907708644866943e-01 6.041765958070755005e-02
-4.353046789765357971e-02 -4.933353886008262634e-02 -8.771473169326782227e-02 1.050761416554450989e-01 2.514089643955230713e-01 -1.782006956636905670e-02 -2.358656674623489380e-01 -3.318957984447479248e-01 -1.846101135015487671e-01 3.956989049911499023e-01 5.431127175688743591e-02 2.304368466138839722e-02 -3.515954315662384033e-01 -5.241999030113220215e-02 5.788021907210350037e-02 1.622145473957061768e-01 1.652069836854934692e-01 -1.592441946268081665e-01 -1.694239974021911621e-01 6.252801418304443359e-02 -2.734700143337249756e-01 -9.469135664403438568e-03 1.468040049076080322e-01 -1.938239037990570068e-01 -1.036293152719736099e-02 -1.257049478590488434e-02 -2.886902391910552979e-01 -1.205462291836738586e-01 8.122888952493667603e-02 -4.173501580953598022e-02 1.084966957569122314e-01 2.448341697454452515e-01
2.846275269985198975e-01 3.655428811907768250e-02 -1.575391739606857300e-02 -2.355742305517196655e-01 1.126801967620849609e-01 1.940196007490158081e-01 -2.759786844253540039e-01 -6.775407493114471436e-02 -5.166525840759277344e-01 2.040739059448242188e-01 -1.269039697945117950e-02 -1.695428043603897095e-01 4.883919283747673035e-02 -1.275360882282257080e-01 1.086049601435661316e-01 3.818569332361221313e-02 -6.767401844263076782e-02 -3.193097412586212158e-01 -5.852989270351827145e-04 1.929811239242553711e-01 -1.083519533276557922e-01 1.420259289443492889e-02 -2.550869584083557129e-01 -2.858384698629379272e-02 -1.446152925491333008e-01 -7.823823392391204834e-02 -1.999754458665847778e-01 9.844428859651088715e-04 -2.487786859273910522e-02 -8.750851452350616455e-02 -1.690224856138229370e-01 1.895952969789505005e-01
8.949218690395355225e-02 -2.169090509414672852e-01 3.167449682950973511e-02 8.428081870079040527e-02 1.494281291961669922e-01 3.340284824371337891e-01 -4.697975218296051025e-01 -1.451663076877593994e-01 -1.636522859334945679e-01 1.878703236579895020e-01 -2.069926410913467407e-01 -3.912596404552459717e-02 -1.971115916967391968e-01 8.020272105932235718e-02 -2.140766009688377380e-02 -3.174223303794860840e-01 2.847892940044403076e-01 6.496486812829971313e-02 4.331781342625617981e-02 2.914684452116489410e-02 -1.819239705801010132e-01 1.264596432447433472e-01 1.372968554496765137e-01 -1.789469644427299500e-02 -2.125961892306804657e-02 8.525628596544265747e-02 -3.452177345752716064e-01 -9.097403963096439838e-04 -5.589705333113670349e-02 -6.986008491367101669e-03 1.440755277872085571e-01 -3.248802572488784790e-02
4.165464267134666443e-02 9.745807200670242310e-02 9.158163517713546753e-02 -1.039110273122787476e-01 1.594147235155105591e-01 9.515414712950587273e-04 -3.702172935009002686e-01 -1.792644560337066650e-01 -3.455890119075775146e-01 1.551098674535751343e-01 -1.137723103165626526e-01 -1.147094294428825378e-01 -1.835322529077529907e-01 2.557026222348213196e-02 7.037819176912307739e-02 -6.098283082246780396e-02 5.217831954360008240e-02 -1.736737638711929321e-01 -1.771056950092315674e-01 -6.999896466732025146e-02 -1.858151257038116455e-01 1.068520173430442810e-01 4.489928781986236572e-01 -2.543266117572784424e-01 -8.302836120128631592e-02 1.241228878498077393e-01 -2.875325977802276611e-01 -2.974236570298671722e-02 -8.509471267461776733e-02 1.851956397294998169e-01 1.715373843908309937e-01 -6.459402292966842651e-02
4.697902873158454895e-02 -5.708261951804161072e-02 -1.038316488265991211e-01 -1.277051270008087158e-01 -7.184293121099472046e-02 -7.598645240068435669e-02 -3.327647447586059570e-01 -7.946702837944030762e-02 -2.495416700839996338e-01 5.212908238172531128e-02 3.057359904050827026e-02 1.360662132501602173e-01 -2.612851858139038086e-01 9.881760179996490479e-02 3.914423286914825439e-02 -1.765579581260681152e-01 1.334962993860244751e-01 -1.818100661039352417e-01 -4.399676620960235596e-01 -2.590653598308563232e-01 4.773876816034317017e-02 6.376729905605316162e-02 7.806549221277236938e-02 -1.506164073944091797e-01 1.046939939260482788e-01 -4.163764417171478271e-01 -1.991816312074661255e-01 7.707063853740692139e-02 -1.443977057933807373e-01 -2.833334542810916901e-02 -1.422910988330841064e-01 1.604813933372497559e-01
-1.867182366549968719e-02 -2.097417861223220825e-01 1.672636568546295166e-01 -1.502811610698699951e-01 -2.388796806335449219e-01 9.510339796543121338e-02 -4.744660556316375732e-01 -1.222214624285697937e-01 -3.173551559448242188e-01 2.008505314588546753e-01 -1.005891561508178711e-01 -4.505980759859085083e-02 -1.407489478588104248e-01 1.368299126625061035e-01 8.998833596706390381e-02 -1.244076341390609741e-01 2.129939794540405273e-01 2.752665057778358459e-02 -6.202779710292816162e-02 -1.521479487419128418e-01 -5.553286522626876831e-02 1.317801326513290405e-01 3.233551383018493652e-01 -1.477041840553283691e-01 -2.099622339010238647e-01 1.576037406921386719e-01 -1.154556646943092346e-01 -1.771489381790161133e-01 1.719303876161575317e-01 -3.088337741792201996e-02 1.389684528112411499e-01 -1.469724439084529877e-02
2.953040003776550293e-01 -1.179144755005836487e-01 5.606324970722198486e-02 1.362520754337310791e-01 -8.262239396572113037e-02 6.882128864526748657e-02 -2.296110689640045166e-01 -1.782327592372894287e-01 -4.313361644744873047e-01 2.727049291133880615e-01 -4.192099720239639282e-02 -2.255874723196029663e-01 -2.413403429090976715e-02 -8.438831567764282227e-02 1.397250592708587646e-01 -9.114471077919006348e-02 1.046995259821414948e-02 -1.774418205022811890e-01 -1.853289455175399780e-01 2.615150213241577148e-01 -3.395675420761108398e-01 3.228846937417984009e-02 1.390088647603988647e-01 -6.513516604900360107e-02 -1.070162430405616760e-01 9.608198888599872589e-03 1.188704482046887279e-04 8.719920367002487183e-02 1.121087744832038879e-01 1.403252184391021729e-01 -1.821556091308593750e-01 2.714726924896240234e-01
5.254207551479339600e-02 -1.232505887746810913e-01 1.070589721202850342e-01 1.350769698619842529e-01 -8.838324248790740967e-02 2.156303673982620239e-01 -3.723257184028625488e-01 -6.013616919517517090e-02 -2.169644832611083984e-01 1.662045121192932129e-01 -1.149301007390022278e-01 2.341008000075817108e-02 -2.243536263704299927e-01 2.966072261333465576e-01 1.932190358638763428e-02 -6.708791106939315796e-02 2.011802941560745239e-01 -9.488427080214023590e-03 -1.182542275637388229e-02 9.411022812128067017e-02 -3.646125793457031250e-01 5.382626876235008240e-02 1.477208286523818970e-01 -1.523696780204772949e-01 1.277162730693817139e-01 -7.167469710111618042e-02 -2.667176425457000732e-01 -2.965295687317848206e-02 1.938103288412094116e-01 3.186474442481994629e-01 2.042716741561889648e-01 1.393624544143676758e-01
1.839715987443923950e-01 -1.106741726398468018e-01 1.013021916151046753e-01 2.104633897542953491e-01 -1.141442060470581055e-01 3.151640295982360840e-02 -2.442869842052459717e-01 -1.347547322511672974e-01 -3.977301120758056641e-01 3.592169284820556641e-01 -9.458348900079727173e-02 -2.130046337842941284e-01 9.325508959591388702e-03 -7.805887609720230103e-02 -1.293336157687008381e-03 -1.143596544861793518e-01 1.976885944604873657e-01 -1.615066230297088623e-01 -2.376324981451034546e-01 1.695888191461563110e-01 -3.291140496730804443e-01 1.095828786492347717e-01 -3.250100836157798767e-02 -5.231568589806556702e-02 -1.036302149295806885e-01 -1.013959348201751709e-01 6.195329502224922180e-02 -2.821287885308265686e-02 1.338063627481460571e-01 1.859775036573410034e-01 -1.428056061267852783e-01 2.713604271411895752e-01
1.143841072916984558e-01 -2.614266276359558105e-01 8.717285841703414917e-02 -1.807752847671508789e-01 2.134663164615631104e-01 1.660831570625305176e-01 -4.050652384757995605e-01 9.495071321725845337e-02 -2.500205636024475098e-01 2.234864383935928345e-01 -1.951159089803695679e-01 -5.626085400581359863e-02 -7.246090471744537354e-02 1.822497993707656860e-01 -3.836979344487190247e-02 -2.931966185569763184e-01 1.107737272977828979e-01 -1.051997020840644836e-01 -1.022900864481925964e-01 4.962488543242216110e-03 -1.340790838003158569e-01 3.706664592027664185e-02 2.137632369995117188e-01 -1.899039149284362793e-01 9.279700368642807007e-02 1.812135986983776093e-02 -3.625515103340148926e-01 -2.195067703723907471e-01 5.008890852332115173e-02 -4.327186197042465210e-02 1.516347378492355347e-01 3.973209857940673828e-02
3.289498686790466309e-01 -9.014277905225753784e-02 8.009051531553268433e-02 1.769248098134994507e-01 -1.998159438371658325e-01 -7.960873842239379883e-02 -2.061056196689605713e-01 -1.597240567207336426e-01 -5.234042406082153320e-01 2.263098508119583130e-01 -1.485356241464614868e-01 -1.492259949445724487e-01 -3.451603651046752930e-02 -1.545205265283584595e-01 7.137349992990493774e-02 -1.052503138780593872e-01 -6.307255476713180542e-03 -3.047057390213012695e-01 -5.040250718593597412e-02 1.440896391868591309e-01 -3.803578913211822510e-01 6.135723739862442017e-02 7.879123836755752563e-02 -1.428102701902389526e-01 9.828649926930665970e-04 4.923257231712341309e-02 8.933527022600173950e-02 -8.578333258628845215e-02 1.419782266020774841e-02 6.766267865896224976e-02 -5.321413278579711914e-02 6.596976518630981445e-02
4.738098755478858948e-02 -1.464581638574600220e-01 -1.271401438862085342e-02 -8.401025831699371338e-02 -2.070309966802597046e-01 -6.673724204301834106e-02 -4.905709326267242432e-01 -1.802684813737869263e-01 -1.929749548435211182e-01 1.902108192443847656e-01 -3.607498854398727417e-02 -8.312436193227767944e-02 -1.921981945633888245e-02 7.087906450033187866e-02 2.393060922622680664e-02 -4.108112752437591553e-01 2.170485556125640869e-01 -1.146288774907588959e-02 -2.156453132629394531e-01 -2.648691181093454361e-03 -7.517645508050918579e-02 1.116672903299331665e-01 2.445808202028274536e-01 -4.974309727549552917e-02 -6.557759642601013184e-02 2.104310505092144012e-02 -3.497159481048583984e-01 -2.061368227005004883e-01 3.784929588437080383e-02 1.635892689228057861e-01 1.338632851839065552e-01 -4.933885112404823303e-02
8.323883265256881714e-02 1.351717114448547363e-01 -9.435125440359115601e-02 -1.841229200363159180e-01 -3.304371833801269531e-01 2.128046564757823944e-02 -3.626961410045623779e-01 4.049304500222206116e-02 -3.285433948040008545e-01 1.566791087388992310e-01 -2.787903249263763428e-01 -2.320586238056421280e-03 -4.302143752574920654e-01 -1.512935459613800049e-01 -1.255381703376770020e-01 -1.651986502110958099e-02 -5.582659039646387100e-03 -2.128732949495315552e-01 -1.251616179943084717e-01 1.999742537736892700e-02 -1.898064762353897095e-01 -1.464896351099014282e-01 7.506118156015872955e-03 -1.895934939384460449e-01 1.154681071639060974e-01 -1.360275968909263611e-02 -2.396782301366329193e-02 2.614675462245941162e-01 -9.233535081148147583e-02 7.587265968322753906e-02 1.732330955564975739e-02 -5.478824302554130554e-02
3.680874109268188477e-01 -8.688912540674209595e-02 1.817079335451126099e-01 -7.939554750919342041e-03 6.804288178682327271e-02 2.760157361626625061e-02 -1.881003379821777344e-01 -1.811502277851104736e-01 -3.219251334667205811e-01 3.183545172214508057e-01 2.335833199322223663e-02 -7.515651732683181763e-02 4.034026339650154114e-02 -1.809563338756561279e-01 -5.173509195446968079e-02 -1.156729236245155334e-01 2.158337533473968506e-01 -2.099979966878890991e-01 -3.217251598834991455e-02 1.521156728267669678e-01 -2.779335081577301025e-01 7.339462637901306152e-02 1.309303799644112587e-03 -2.009502500295639038e-01 -1.947362720966339111e-02 -1.221491843461990356e-01 2.343721501529216766e-02 -3.550163656473159790e-02 -2.780033051967620850e-01 3.613167107105255127e-01 1.049454584717750549e-01 1.218644380569458008e-01
5.292304605245590210e-02 1.269586384296417236e-01 -1.413308233022689819e-01 -1.527546942234039307e-01 1.615535351447761059e-03 9.670805186033248901e-02 -5.463453531265258789e-01 -5.221536848694086075e-03 -2.962925136089324951e-01 1.466557383537292480e-01 7.990724407136440277e-03 3.837763145565986633e-02 -2.052671611309051514e-01 8.845285326242446899e-02 -7.021100074052810669e-02 1.907804459333419800e-01 3.578859567642211914e-01 6.499369628727436066e-03 5.409058183431625366e-03 1.517098546028137207e-01 3.282184526324272156e-02 1.375593543052673340e-01 2.157762199640274048e-01 -2.050814963877201080e-02 1.357860267162322998e-01 -1.173483207821846008e-02 -2.705342471599578857e-01 6.327863037586212158e-02 -1.528638154268264771e-01 2.647711336612701416e-01 9.567845612764358521e-02 1.059915423393249512e-01
3.768253698945045471e-02 1.014219820499420166e-01 -2.276121824979782104e-02 -2.332930266857147217e-01 -2.588729858398437500e-01 1.588077247142791748e-01 -3.579504489898681641e-01 -1.963115483522415161e-01 3.747417405247688293e-02 -6.268566846847534180e-02 -2.665803134441375732e-01 9.222340583801269531e-02 -8.840414881706237793e-02 -7.157202810049057007e-02 1.956571079790592194e-02 -1.206535473465919495e-01 3.633172214031219482e-01 -3.833861649036407471e-02 -4.386420547962188721e-01 -1.278503146022558212e-02 1.270885020494461060e-01 1.751688495278358459e-02 1.421195864677429199e-01 1.039428934454917908e-01 4.815368354320526123e-02 1.507479399442672729e-01 -4.187023639678955078e-02 -2.642744220793247223e-03 5.986479669809341431e-02 7.692739367485046387e-02 3.650439977645874023e-01 1.363944113254547119e-01
-6.885809451341629028e-02 -9.383417665958404541e-02 5.575031414628028870e-02 -2.001999914646148682e-01 -2.029336094856262207e-01 1.606106609106063843e-01 -3.847134113311767578e-01 -1.629212796688079834e-01 -2.358374297618865967e-01 -4.196458030492067337e-03 -1.492275297641754150e-01 -1.601740717887878418e-01 -3.929158207029104233e-03 6.553964316844940186e-02 -5.544563010334968567e-02 -1.532280445098876953e-01 2.232452183961868286e-01 7.570842653512954712e-02 -1.137508526444435120e-01 2.867961674928665161e-02 -2.925100326538085938e-01 1.356304138898849487e-01 1.486005038022994995e-01 -2.277220487594604492e-01 2.380587160587310791e-02 -7.791878283023834229e-02 -5.316378474235534668e-01 -5.419126898050308228e-02 1.029211431741714478e-01 1.083516627550125122e-01 5.127971619367599487e-02 5.393958091735839844e-02
1.425963919609785080e-02 1.450373530387878418e-01 -6.076499074697494507e-02 -3.416331708431243896e-01 9.468995779752731323e-02 1.160244271159172058e-01 -8.078925311565399170e-02 -1.306645423173904419e-01 -3.999636471271514893e-01 9.288318455219268799e-02 -2.334615588188171387e-01 -2.294850535690784454e-02 -1.802123486995697021e-01 -1.719655394554138184e-01 -7.688606157898902893e-03 -1.934134364128112793e-01 3.040984570980072021e-01 -4.015753567218780518e-01 -1.363012641668319702e-01 -1.173583269119262695e-01 3.868318349123001099e-02 -1.829294413328170776e-01 -1.154304295778274536e-01 -1.943552345037460327e-01 1.398991700261831284e-02 8.245377242565155029e-02 9.501005709171295166e-02 2.641578577458858490e-02 8.459366112947463989e-02 -6.476626545190811157e-02 1.616216003894805908e-01 2.506844103336334229e-01
9.133417904376983643e-02 -2.052778005599975586e-01 -1.002783477306365967e-01 -1.883698403835296631e-01 -1.785678863525390625e-01 1.680174469947814941e-01 -4.461792409420013428e-01 -4.035525768995285034e-02 -2.906124889850616455e-01 -6.900963932275772095e-02 -2.273294888436794281e-02 -4.567077383399009705e-02 -1.244029030203819275e-02 3.556567430496215820e-01 7.547871023416519165e-02 -9.298636019229888916e-02 3.311433196067810059e-01 1.015155166387557983e-01 -9.719435870647430420e-02 7.894834876060485840e-02 -2.268339246511459351e-01 9.809185564517974854e-02 1.601534932851791382e-01 -1.261653304100036621e-01 -1.079214811325073242e-01 2.033236622810363770e-02 -3.186719119548797607e-01 -2.131674252450466156e-02 1.158224493265151978e-01 2.048065364360809326e-01 -5.104723200201988220e-02 5.696379113942384720e-03
1.214162781834602356e-01 1.362961083650588989e-01 9.899333119392395020e-02 -1.687454432249069214e-01 9.127302467823028564e-02 1.313629299402236938e-01 -3.599280118942260742e-01 -3.247525691986083984e-01 -3.252221643924713135e-01 -1.512709166854619980e-02 -1.400053948163986206e-01 -7.407455146312713623e-02 -2.050917148590087891e-01 1.123387292027473450e-01 1.439168751239776611e-01 -9.152361750602722168e-02 -6.834053248167037964e-02 -1.211039870977401733e-01 -1.179069727659225464e-01 -1.104635596275329590e-01 -2.230750024318695068e-01 1.643333435058593750e-01 3.304121792316436768e-01 -3.089683651924133301e-01 -2.085636854171752930e-01 7.625900208950042725e-02 -2.371215522289276123e-01 -2.282306365668773651e-02 -1.653771102428436279e-02 1.102847531437873840e-01 5.164318531751632690e-02 -7.029938697814941406e-02
2.111620455980300903e-01 -1.961799263954162598e-01 6.918942183256149292e-02 1.210637241601943970e-01 -9.141103923320770264e-02 1.721815317869186401e-01 -2.168350517749786377e-01 -1.212522760033607483e-02 -4.152109622955322266e-01 2.968322038650512695e-01 1.337625086307525635e-02 -2.096995711326599121e-01 1.228734254837036133e-01 -5.793298408389091492e-02 6.363421678543090820e-02 -1.428389847278594971e-01 1.936346739530563354e-01 -2.143591791391372681e-01 -1.355210095643997192e-01 1.451783031225204468e-01 -3.967753052711486816e-01 1.026384159922599792e-01 -4.037918522953987122e-02 -4.459371417760848999e-02 -1.836075484752655029e-01 1.056438162922859192e-01 -5.827658344060182571e-03 -1.216744352132081985e-02 9.096833318471908569e-02 1.321990787982940674e-01 -7.099496573209762573e-02 3.072899281978607178e-01
-1.044642999768257141e-01 1.287426948547363281e-01 2.706505544483661652e-02 -1.387059688568115234e-01 1.420964747667312622e-01 8.688394725322723389e-02 -3.495883941650390625e-01 -6.255016475915908813e-02 -4.067678153514862061e-01 -1.212114989757537842e-01 -2.539341449737548828e-01 -1.020213514566421509e-01 -2.018072009086608887e-01 3.234335780143737793e-01 -9.215857833623886108e-02 -1.986033916473388672e-01 1.898741722106933594e-01 -3.772630915045738220e-02 -3.164276182651519775e-01 1.209265515208244324e-01 -1.761885285377502441e-01 1.119918525218963623e-01 1.370197087526321411e-01 -2.511873245239257812e-01 1.061916649341583252e-01 1.218988560140132904e-02 -1.427171677350997925e-01 -1.159670129418373108e-01 -2.836249768733978271e-02 1.104307174682617188e-01 1.201680079102516174e-01 2.547544718254357576e-04
2.776342630386352539e-01 -7.948501408100128174e-02 1.660762727260589600e-02 1.197147443890571594e-01 -1.028051227331161499e-01 1.263336390256881714e-01 -2.599727809429168701e-01 -3.103911690413951874e-02 -3.849301636219024658e-01 3.889824450016021729e-01 -1.572194509208202362e-02 -1.028321087360382080e-01 -2.177226394414901733e-01 2.802216075360774994e-02 1.925939321517944336e-01 -1.438606232404708862e-01 6.833573430776596069e-02 -2.890510559082031250e-01 -6.267760694026947021e-02 9.250763058662414551e-02 -2.025148272514343262e-01 -2.352964319288730621e-02 -3.115170598030090332e-01 -1.139959692955017090e-01 -8.410214632749557495e-02 1.124121174216270447e-01 2.718024887144565582e-02 -1.343856304883956909e-01 1.745187491178512573e-02 2.220331281423568726e-01 -5.934824049472808838e-02 2.160904407501220703e-01
3.009777367115020752e-01 -1.895144134759902954e-01 1.957454346120357513e-02 1.271815299987792969e-01 -6.790994852781295776e-02 -1.883758418262004852e-02 -2.451537400484085083e-01 -3.249772638082504272e-02 -3.561366796493530273e-01 2.191698998212814331e-01 1.294656936079263687e-02 -2.453173249959945679e-01 4.442220553755760193e-02 -2.085576299577951431e-03 1.545946747064590454e-01 -1.112466454505920410e-01 1.266833096742630005e-01 -3.213776350021362305e-01 -2.183520048856735229e-01 2.721085548400878906e-01 -3.169196248054504395e-01 4.861728101968765259e-02 8.533325791358947754e-02 -7.703028619289398193e-02 -1.201727613806724548e-01 1.211324054747819901e-02 1.281681805849075317e-01 -5.594607442617416382e-02 1.430417150259017944e-01 1.369147896766662598e-01 -2.118327468633651733e-01 2.050617933273315430e-01
3.210910856723785400e-01 1.377123743295669556e-01 1.157037634402513504e-02 1.156930327415466309e-01 1.576074659824371338e-01 -1.240825355052947998e-01 -4.081670045852661133e-01 6.603004038333892822e-02 -1.501383036375045776e-01 1.272992789745330811e-02 -1.236674487590789795e-01 1.534719951450824738e-02 1.128557324409484863e-01 -2.200846970081329346e-01 -4.365834593772888184e-02 2.785350382328033447e-02 2.093632966279983521e-01 -3.725810348987579346e-01 2.037728577852249146e-02 -5.824316665530204773e-02 -1.985372006893157959e-01 9.726537391543388367e-03 -7.259937375783920288e-02 -3.050125837326049805e-01 -1.712597161531448364e-01 -1.157889962196350098e-01 -1.479686796665191650e-01 -1.328837126493453979e-01 1.598481535911560059e-01 -1.654677242040634155e-01 1.620729267597198486e-01 2.556785345077514648e-01
1.216602027416229248e-01 -1.730283647775650024e-01 2.665214538574218750e-01 1.040703654289245605e-01 -1.645340770483016968e-01 4.371087998151779175e-02 -1.629136055707931519e-01 -5.568246915936470032e-02 -1.623844206333160400e-01 2.370543330907821655e-01 -5.721851438283920288e-02 -8.980652689933776855e-02 -1.245904341340065002e-01 -6.513902544975280762e-02 1.087916865944862366e-01 3.287251293659210205e-02 2.412904500961303711e-01 -4.599882364273071289e-01 -3.010272793471813202e-02 1.707464754581451416e-01 -2.688449919223785400e-01 2.040556631982326508e-02 8.882323652505874634e-02 -1.704327762126922607e-01 -6.304492056369781494e-02 -1.739759445190429688e-01 1.996139734983444214e-01 -7.020809501409530640e-02 -1.908243596553802490e-01 2.872948348522186279e-01 2.142335325479507446e-01 1.866020113229751587e-01
1.411650180816650391e-01 -1.327884197235107422e-01 -1.150110885500907898e-01 5.125295370817184448e-02 -1.774767339229583740e-01 3.697853684425354004e-01 -2.036461681127548218e-01 4.771698638796806335e-02 -1.634054780006408691e-01 1.455771625041961670e-01 -1.365837305784225464e-01 7.085882127285003662e-02 -3.763703629374504089e-02 1.435003280639648438e-01 -1.254501380026340485e-02 -7.285288721323013306e-02 3.876635134220123291e-01 -4.110427573323249817e-02 -2.599234580993652344e-01 1.433690041303634644e-01 -2.664532959461212158e-01 2.221254706382751465e-01 2.595770359039306641e-01 -1.971506327390670776e-01 -1.799690574407577515e-01 -2.466650330461561680e-04 -6.152301654219627380e-02 -3.031176030635833740e-01 -1.534488238394260406e-02 -8.492087572813034058e-02 1.716946959495544434e-01 6.244895607233047485e-02
1.795784831047058105e-01 2.733263373374938965e-01 -2.234790921211242676e-01 -5.991571769118309021e-02 -9.168561547994613647e-02 1.106863170862197876e-01 -3.311777114868164062e-01 4.574625194072723389e-02 -8.164478838443756104e-02 1.208973377943038940e-01 -3.066060133278369904e-03 -9.068238735198974609e-02 -7.690743356943130493e-02 -3.151864185929298401e-02 -1.222928911447525024e-01 -3.903087377548217773e-01 2.865400016307830811e-01 -1.355624794960021973e-01 -2.462169677019119263e-01 1.946335434913635254e-01 -1.609527021646499634e-01 7.166378200054168701e-02 1.142842918634414673e-01 -3.381076753139495850e-01 -4.043963178992271423e-02 -1.128282025456428528e-01 1.300034672021865845e-01 2.157073765993118286e-01 1.320180669426918030e-02 2.435996681451797485e-01 8.525665104389190674e-02 3.710276633501052856e-02
8.808924257755279541e-02 2.242111600935459137e-02 -1.173000931739807129e-01 -3.690189719200134277e-01 -2.014686465263366699e-01 2.273093611001968384e-01 -2.303298860788345337e-01 -1.881232112646102905e-01 -2.280478924512863159e-01 1.878510862588882446e-01 -6.459657102823257446e-02 2.532650344073772430e-02 -4.457678794860839844e-01 1.439012885093688965e-01 -6.905815750360488892e-02 -1.927121169865131378e-02 1.555417180061340332e-01 -3.205794095993041992e-01 -2.081451714038848877e-01 -6.723595410585403442e-02 7.011583447456359863e-02 -2.065887004137039185e-01 -1.035250276327133179e-01 1.849559098482131958e-01 2.496368065476417542e-02 -1.199865527451038361e-02 -1.834695488214492798e-01 5.561286211013793945e-02 8.535134792327880859e-02 1.601917743682861328e-01 6.668815016746520996e-02 -4.681684821844100952e-02
-1.464546620845794678e-01 1.633482575416564941e-01 -2.156368643045425415e-01 -3.909685313701629639e-01 1.574116349220275879e-01 1.414731740951538086e-01 -1.526252478361129761e-01 -6.304973363876342773e-02 -2.756819427013397217e-01 -7.630355656147003174e-02 -2.708651423454284668e-01 -7.827926427125930786e-02 -2.520468831062316895e-01 2.176011353731155396e-01 -1.235621199011802673e-01 -2.737736105918884277e-01 2.666792273521423340e-01 -1.401868015527725220e-01 -1.571474969387054443e-01 3.265181183815002441e-01 -1.479527354240417480e-01 7.686210423707962036e-02 6.704877316951751709e-02 -7.691506296396255493e-02 -3.633299842476844788e-02 7.225332409143447876e-02 -6.897833943367004395e-02 3.315476700663566589e-02 -4.496693983674049377e-02 8.606486022472381592e-02 1.316066384315490723e-01 1.363743841648101807e-01
2.532819472253322601e-02 4.595714434981346130e-02 6.613820046186447144e-02 -1.037417650222778320e-01 -6.905960291624069214e-02 8.259843289852142334e-02 -1.851512342691421509e-01 -1.904126703739166260e-01 8.363221585750579834e-02 2.742655873298645020e-01 -1.544306576251983643e-01 -6.815998256206512451e-02 -2.197805494070053101e-01 6.205421313643455505e-02 1.317067742347717285e-01 -2.490412443876266479e-01 1.998468786478042603e-01 1.143113225698471069e-01 -1.701460480690002441e-01 1.057059839367866516e-01 -1.231149211525917053e-01 1.689353287220001221e-01 6.894773244857788086e-02 -4.895953238010406494e-01 1.924125552177429199e-01 -5.338808149099349976e-02 -2.128008604049682617e-01 -2.226515859365463257e-01 -1.915032416582107544e-01 5.217420309782028198e-02 1.621268242597579956e-01 2.757763564586639404e-01
1.436835527420043945e-01 -8.194917440414428711e-02 -7.287740707397460938e-02 -1.269603818655014038e-01 2.406577765941619873e-02 1.507261246442794800e-01 -3.806531131267547607e-01 -1.109786704182624817e-01 -2.898446023464202881e-01 -1.521462649106979370e-01 -8.628676086664199829e-02 -1.590694338083267212e-01 -6.303779035806655884e-02 1.342242658138275146e-01 -1.804619729518890381e-01 -2.086747437715530396e-01 2.412599623203277588e-01 -1.354512572288513184e-01 -2.682842314243316650e-01 -3.061957657337188721e-01 -6.467214971780776978e-02 -6.469765305519104004e-02 3.806082308292388916e-01 -6.628499180078506470e-02 -1.356582045555114746e-01 -1.882633715867996216e-01 -4.288736358284950256e-02 -1.521311104297637939e-01 -5.751601979136466980e-02 1.905547231435775757e-01 8.125583827495574951e-02 8.791443705558776855e-02
2.846834659576416016e-01 -1.434992998838424683e-01 2.684128880500793457e-01 1.330173611640930176e-01 -1.788770221173763275e-02 -1.700825057923793793e-02 -2.017166018486022949e-01 -4.053873196244239807e-02 -5.288959145545959473e-01 3.096866011619567871e-01 -7.788061350584030151e-02 -5.056028813123703003e-02 2.493475191295146942e-02 8.758559077978134155e-02 1.643285453319549561e-01 -3.481411933898925781e-02 1.391167938709259033e-01 -1.750122457742691040e-01 -2.217083871364593506e-01 1.295094639062881470e-01 -2.391727268695831299e-01 -1.423278599977493286e-01 -1.530323326587677002e-01 7.400559633970260620e-02 -1.263581961393356323e-01 9.339580684900283813e-02 -8.016729727387428284e-03 -1.900394856929779053e-01 -1.202906295657157898e-01 1.480624973773956299e-01 8.063713461160659790e-02 1.374231427907943726e-01
9.942028671503067017e-02 9.559921920299530029e-02 -2.216280549764633179e-01 -3.415610790252685547e-01 2.166969031095504761e-01 -7.748711854219436646e-02 -3.026229441165924072e-01 -1.055522188544273376e-01 5.567767471075057983e-02 1.306947320699691772e-01 4.298492893576622009e-02 -9.536507725715637207e-02 -1.731199026107788086e-01 -8.053857088088989258e-02 -2.211512252688407898e-02 3.750277915969491005e-03 1.869684606790542603e-01 -3.134731352329254150e-01 -2.279279977083206177e-01 3.735958337783813477e-01 3.978971391916275024e-02 -5.330879706889390945e-03 3.121937811374664307e-01 -1.626432836055755615e-01 -2.226959168910980225e-01 2.251695282757282257e-02 5.766863748431205750e-02 1.786267608404159546e-01 9.913828969001770020e-02 8.291911333799362183e-02 1.079914122819900513e-01 1.656783223152160645e-01
1.593520045280456543e-01 1.198117509484291077e-01 -2.140846997499465942e-01 -2.892048954963684082e-01 -1.654535830020904541e-01 2.108515202999114990e-01 -3.429758250713348389e-01 -7.648166269063949585e-02 -2.460697293281555176e-01 1.780614256858825684e-01 -7.865618914365768433e-03 3.643563389778137207e-02 2.450046688318252563e-02 -1.717647165060043335e-01 7.732726633548736572e-02 -1.469290405511856079e-01 3.267271220684051514e-01 -3.256143629550933838e-01 -2.085049264132976532e-02 3.521048650145530701e-02 6.041631475090980530e-02 7.413005083799362183e-02 -1.941499263048171997e-01 1.260592192411422729e-01 -4.329635947942733765e-02 1.817488926462829113e-03 4.564363881945610046e-02 1.223826557397842407e-01 -2.398171722888946533e-01 -8.259031921625137329e-02 1.201306581497192383e-01 3.305522799491882324e-01
1.377127617597579956e-01 -3.469422087073326111e-02 -1.053274571895599365e-01 -9.243632853031158447e-02 7.039440795779228210e-03 -9.840378165245056152e-02 -4.328948259353637695e-01 -2.136475741863250732e-01 -2.045275717973709106e-01 -3.404490053653717041e-01 -2.234869869425892830e-03 -1.582287698984146118e-01 -1.295017302036285400e-01 2.429299205541610718e-01 -1.698603630065917969e-01 -2.237733155488967896e-01 1.597453504800796509e-01 -2.635107338428497314e-01 -1.514848321676254272e-01 -1.459864675998687744e-01 1.223947014659643173e-02 9.835883975028991699e-02 1.855281442403793335e-01 -2.278005182743072510e-01 7.684507966041564941e-02 -1.604760810732841492e-02 -1.506283581256866455e-01 -3.447158029302954674e-03 -1.512416899204254150e-01 -2.348598390817642212e-01 -1.165267378091812134e-01 1.552309393882751465e-01
1.834816485643386841e-01 2.757537662982940674e-01 -2.396448105573654175e-01 -2.016891986131668091e-01 -1.928189098834991455e-01 2.571737170219421387e-01 -2.590158283710479736e-01 -8.882462233304977417e-02 -4.232788085937500000e-01 2.119818627834320068e-01 -1.770271658897399902e-01 -4.645473137497901917e-02 2.639988809823989868e-02 -1.019546836614608765e-01 1.797288209199905396e-01 -2.341305017471313477e-01 1.908966004848480225e-01 -2.556804120540618896e-01 6.166964769363403320e-02 6.058437749743461609e-02 -7.569961715489625931e-03 -3.858297690749168396e-02 -1.449918746948242188e-01 2.193650789558887482e-02 -7.431069016456604004e-02 7.640755921602249146e-02 4.514491930603981018e-02 1.721274852752685547e-01 -5.484367907047271729e-02 -1.022764369845390320e-01 -3.872452536597847939e-03 2.631230652332305908e-01
2.795771062374114990e-01 -5.936053767800331116e-02 1.833980530500411987e-01 3.515175729990005493e-02 -7.767993956804275513e-02 1.523678004741668701e-01 -2.658186554908752441e-01 3.564466536045074463e-02 -4.610407948493957520e-01 3.641538023948669434e-01 6.891589611768722534e-02 -1.013641953468322754e-01 8.562350273132324219e-02 -1.347471624612808228e-01 1.915525346994400024e-01 8.522103540599346161e-03 1.431729048490524292e-01 -2.757346630096435547e-01 -1.608651280403137207e-01 1.354696005582809448e-01 -2.793042659759521484e-01 9.231892228126525879e-02 -5.373062565922737122e-02 -3.375412896275520325e-02 -3.178259357810020447e-02 1.824811846017837524e-01 -1.167166680097579956e-01 6.611832231283187866e-02 8.446732908487319946e-02 1.539168953895568848e-01 -1.790340393781661987e-01 1.154066920280456543e-01
3.800653815269470215e-01 2.036944329738616943e-01 -2.123560309410095215e-01 5.514173209667205811e-02 -1.786498166620731354e-02 1.928073614835739136e-01 -2.966505587100982666e-01 1.247475221753120422e-01 1.573994942009449005e-02 -2.052100002765655518e-01 6.074216961860656738e-02 -7.071769982576370239e-02 -1.373466104269027710e-01 3.470064699649810791e-02 1.586679220199584961e-01 -2.576731741428375244e-01 4.008159637451171875e-01 -1.483786404132843018e-01 -4.850300773978233337e-02 2.369089573621749878e-01 -9.940592944622039795e-02 -1.463646590709686279e-01 9.253260493278503418e-02 8.431109040975570679e-02 -1.588301546871662140e-02 9.476325660943984985e-02 -2.134294509887695312e-01 -2.212645113468170166e-01 -9.029739350080490112e-02 2.102359533309936523e-01 1.323080658912658691e-01 2.129735425114631653e-02
1.960024684667587280e-01 1.160552650690078735e-01 1.640808433294296265e-01 -1.240732595324516296e-01 2.112635783851146698e-02 -8.717638440430164337e-03 -4.522898495197296143e-01 -2.553449757397174835e-02 -8.947919309139251709e-02 2.114053219556808472e-01 3.136486932635307312e-02 1.221926808357238770e-01 -1.406689584255218506e-01 2.951825559139251709e-01 1.324335485696792603e-01 -1.164974793791770935e-01 4.613947272300720215e-01 -1.175130456686019897e-01 -2.560147941112518311e-01 -3.304995968937873840e-02 2.624368667602539062e-01 -1.590797007083892822e-01 1.038391664624214172e-01 9.652487933635711670e-02 6.400449573993682861e-02 1.816323995590209961e-01 -1.053299307823181152e-01 -1.368750780820846558e-01 -4.528491199016571045e-02 1.086940094828605652e-01 6.321508437395095825e-02 -3.203230723738670349e-02
1.386288553476333618e-01 -6.158421561121940613e-02 6.961145997047424316e-02 8.336392045021057129e-02 -7.034517824649810791e-02 -1.652314886450767517e-02 -2.530244588851928711e-01 -8.760323375463485718e-02 -5.075704455375671387e-01 3.991454839706420898e-01 -1.315518617630004883e-01 -2.383384257555007935e-01 9.596581012010574341e-02 7.605013903230428696e-03 9.264411032199859619e-02 -1.255490630865097046e-01 1.688164472579956055e-01 -2.625231444835662842e-01 -1.501573324203491211e-01 1.327687650918960571e-01 -3.136543035507202148e-01 1.192704662680625916e-01 5.897968634963035583e-02 7.757715880870819092e-02 -6.928343325853347778e-02 1.277684718370437622e-01 8.312018960714340210e-02 5.468396842479705811e-02 5.976200103759765625e-02 1.645562052726745605e-01 -9.832829236984252930e-02 1.804765164852142334e-01
2.654871940612792969e-01 4.217174649238586426e-02 1.006493493914604187e-01 2.652609348297119141e-01 -1.503208070062100887e-03 -3.780663385987281799e-02 -2.286542356014251709e-01 -1.201862618327140808e-01 -1.699011623859405518e-01 -2.051219046115875244e-01 -1.300199925899505615e-01 -1.172132417559623718e-01 -8.745483309030532837e-02 1.222108141519129276e-03 6.991834193468093872e-02 2.098534628748893738e-02 4.259582459926605225e-01 -1.267762184143066406e-01 -1.153690293431282043e-01 -1.600008606910705566e-01 2.424991689622402191e-02 -1.199017185717821121e-02 -4.654411692172288895e-03 -4.525774344801902771e-02 -4.390924572944641113e-01 2.033249661326408386e-02 -9.833239018917083740e-02 9.037713706493377686e-02 1.084694415330886841e-01 1.977274864912033081e-01 1.486052870750427246e-01 3.758968710899353027e-01
1.184234991669654846e-01 -1.690293848514556885e-01 -1.159378513693809509e-01 7.801602035760879517e-02 -1.064760312438011169e-01 1.011085808277130127e-01 -3.362383246421813965e-01 -1.076608076691627502e-01 -1.386718600988388062e-01 2.166900336742401123e-01 -1.477558463811874390e-01 -8.292806148529052734e-02 -2.522206865251064301e-02 2.143900245428085327e-01 -1.254715770483016968e-01 -7.036880403757095337e-02 2.737863361835479736e-01 -1.746298968791961670e-01 -3.226296007633209229e-01 -8.699579536914825439e-02 -5.868661776185035706e-02 4.779324308037757874e-02 1.635902523994445801e-01 -1.700252592563629150e-01 -6.228546146303415298e-03 3.780647367238998413e-02 -2.451168298721313477e-01 -4.710485041141510010e-01 -5.116955935955047607e-02 -2.532340884208679199e-01 -1.242270786315202713e-02 -2.517514862120151520e-02
-6.889390200376510620e-02 -1.704304851591587067e-02 -1.945414096117019653e-01 -2.971210889518260956e-02 -1.641683876514434814e-01 2.627051472663879395e-01 -3.810491561889648438e-01 -1.039498820900917053e-01 -9.404032677412033081e-02 1.843874603509902954e-01 -1.840418428182601929e-01 -6.033875420689582825e-02 2.213928848505020142e-02 9.935422241687774658e-02 5.149813741445541382e-02 -1.433940231800079346e-01 4.310121238231658936e-01 -5.724068358540534973e-02 -2.302983850240707397e-01 1.295152306556701660e-01 -2.118483930826187134e-01 2.165156006813049316e-01 1.839321255683898926e-01 -1.821300238370895386e-01 -8.463915437459945679e-02 3.114949353039264679e-02 -1.823236793279647827e-01 -3.193998932838439941e-01 -2.601659670472145081e-02 -1.334431022405624390e-01 1.041001752018928528e-01 1.124326256103813648e-03
1.360428631305694580e-01 -1.058034375309944153e-01 1.328151375055313110e-01 7.953430712223052979e-02 9.813084453344345093e-02 -1.669840700924396515e-02 -2.835318446159362793e-01 -1.693424284458160400e-01 -3.584089279174804688e-01 3.585580885410308838e-01 -6.984773278236389160e-02 -2.054723501205444336e-01 4.932554811239242554e-02 -8.360440284013748169e-02 8.003808557987213135e-02 -5.798452347517013550e-02 1.706693023443222046e-01 -3.076936900615692139e-01 5.051355436444282532e-02 3.295243084430694580e-01 -2.392865121364593506e-01 5.443014577031135559e-02 -2.447975799441337585e-02 -2.095685154199600220e-01 6.913801282644271851e-02 1.207771077752113342e-01 2.610737457871437073e-02 -1.725313253700733185e-02 -4.537286981940269470e-02 2.708223164081573486e-01 2.087513804435729980e-01 1.582402735948562622e-01
8.351942896842956543e-02 2.293343096971511841e-01 8.181661367416381836e-02 -1.895696520805358887e-01 9.466847777366638184e-02 2.715443074703216553e-02 -4.437589049339294434e-01 -2.981529533863067627e-01 -1.792662441730499268e-01 2.255200594663619995e-01 1.112369447946548462e-02 -7.236573845148086548e-02 -5.002453178167343140e-02 -3.060878254473209381e-02 1.161052361130714417e-01 -3.068351745605468750e-01 1.465426385402679443e-01 -8.690102398395538330e-02 -2.917764186859130859e-01 2.543495297431945801e-01 2.318236604332923889e-02 3.628845792263746262e-03 -7.532397657632827759e-02 8.887134492397308350e-02 -1.768101304769515991e-01 -8.373071998357772827e-02 5.614685267210006714e-02 -1.766014397144317627e-01 -2.481384873390197754e-01 4.344340413808822632e-02 2.714466750621795654e-01 1.124734897166490555e-02
-3.476868569850921631e-02 -1.926989853382110596e-01 3.724910020828247070e-01 7.163513451814651489e-02 -2.428646432235836983e-03 2.456701099872589111e-01 -1.595644652843475342e-01 -6.727780401706695557e-02 -2.210950404405593872e-01 3.255716264247894287e-01 3.807385265827178955e-02 1.054382994771003723e-01 -4.412484169006347656e-01 2.259528040885925293e-01 7.179066538810729980e-02 1.000625640153884888e-01 1.576772332191467285e-01 -2.519097626209259033e-01 -1.587897241115570068e-01 1.868625134229660034e-01 -2.251016646623611450e-01 -1.192414462566375732e-01 -8.946675062179565430e-02 -8.570206910371780396e-02 -1.361254006624221802e-01 1.053733974695205688e-01 -5.471904575824737549e-02 7.966554164886474609e-02 -6.817540526390075684e-02 -1.366064846515655518e-01 5.557043477892875671e-02 7.070931792259216309e-02
8.347942680120468140e-02 1.437119543552398682e-01 -3.196756839752197266e-01 -8.679267019033432007e-02 5.831366777420043945e-02 -3.698723763227462769e-02 -2.054477334022521973e-01 -2.496758103370666504e-01 -1.426546275615692139e-01 1.933799535036087036e-01 -7.331050187349319458e-02 -1.210692822933197021e-01 -1.846285164356231689e-01 1.077004596590995789e-01 -6.494773924350738525e-02 -3.440644145011901855e-01 2.673308253288269043e-01 -1.704242825508117676e-01 -4.018524289131164551e-01 2.532809972763061523e-01 -6.682381033897399902e-02 4.443843290209770203e-02 -7.265023887157440186e-02 -1.428086757659912109e-01 -7.001606374979019165e-02 -8.715832233428955078e-02 1.412161812186241150e-02 2.873483598232269287e-01 -9.187828749418258667e-02 3.775859996676445007e-02 -1.567076444625854492e-01 -1.390037238597869873e-01
2.664673328399658203e-01 -2.649121582508087158e-01 1.586954109370708466e-02 -6.492599099874496460e-02 -9.484211355447769165e-02 4.324564337730407715e-02 -3.118746876716613770e-01 3.251750394701957703e-02 -2.858869433403015137e-01 9.782084077596664429e-02 -4.748086631298065186e-02 -9.706068783998489380e-02 1.322647333145141602e-01 -2.455077767372131348e-01 1.101514473557472229e-01 -4.025011509656906128e-02 1.901320964097976685e-01 -3.977622091770172119e-01 3.447964042425155640e-02 1.058367490768432617e-01 -3.280039429664611816e-01 -5.853383801877498627e-03 -9.090055525302886963e-02 -2.629158496856689453e-01 -3.938604891300201416e-02 -5.018790066242218018e-02 -5.793026462197303772e-02 -1.274144351482391357e-01 6.794481724500656128e-02 2.119141668081283569e-01 2.858825325965881348e-01 -6.314334273338317871e-02
3.996483981609344482e-01 1.521145850419998169e-01 -2.341818064451217651e-01 1.662358641624450684e-01 4.160307347774505615e-02 6.818217039108276367e-02 -2.063762843608856201e-01 -1.550386473536491394e-02 7.637132704257965088e-02 -1.167910695075988770e-01 -1.671681404113769531e-01 -3.094820119440555573e-02 -3.505469262599945068e-01 -6.082426384091377258e-02 1.054574400186538696e-01 -2.157930731773376465e-01 4.676234424114227295e-01 -8.097311109304428101e-02 -1.450590491294860840e-01 1.183753237128257751e-01 8.698022365570068359e-02 -2.524944953620433807e-02 -4.296429082751274109e-02 4.261988215148448944e-03 -7.531774789094924927e-02 -1.491624563932418823e-01 -7.913594692945480347e-02 -1.531944870948791504e-01 5.962421000003814697e-02 1.645459234714508057e-01 4.917364940047264099e-02 3.029144704341888428e-01
-2.927444502711296082e-02 2.436125427484512329e-01 -5.207926779985427856e-02 -2.621238827705383301e-01 -1.546782553195953369e-01 2.383529990911483765e-01 -4.383868873119354248e-01 1.433968916535377502e-02 -1.625305116176605225e-01 -8.034332655370235443e-03 -2.525834552943706512e-02 9.001585841178894043e-02 -3.448835909366607666e-01 6.501676887273788452e-02 2.398159354925155640e-02 -1.468911319971084595e-01 4.167250394821166992e-01 -2.271377593278884888e-01 -2.460312843322753906e-01 1.669947803020477295e-02 1.532047539949417114e-01 -1.853772439062595367e-02 3.594681620597839355e-02 -6.469473987817764282e-02 -1.185025498270988464e-01 1.921632438898086548e-01 -7.055994123220443726e-02 1.559825688600540161e-01 3.084605745971202850e-02 -1.164793968200683594e-01 -1.566858403384685516e-02 -6.561476737260818481e-02
-6.621286273002624512e-02 8.929756283760070801e-02 -6.223931908607482910e-02 -3.154426813125610352e-01 -1.520426422357559204e-01 -3.115744516253471375e-02 -2.602222561836242676e-01 -8.730928599834442139e-02 -2.322904467582702637e-01 6.623201072216033936e-02 -3.784955441951751709e-01 -3.631425201892852783e-01 6.055511906743049622e-02 1.482181344181299210e-02 1.732747852802276611e-01 1.144632510840892792e-02 2.401092648506164551e-01 1.581129990518093109e-02 -6.090454012155532837e-02 8.942829817533493042e-02 -6.962998211383819580e-02 -5.397720262408256531e-02 4.047320187091827393e-01 -1.209366321563720703e-01 -1.816755086183547974e-01 6.122360378503799438e-02 -2.728408575057983398e-01 -6.420359760522842407e-02 -3.186749992892146111e-03 3.891772031784057617e-02 -1.645016521215438843e-01 -1.327037215232849121e-01
2.918166816234588623e-01 -2.167996913194656372e-01 4.832730162888765335e-03 1.592356711626052856e-01 -1.242976039648056030e-01 1.014410629868507385e-01 -2.196918427944183350e-01 -1.671795397996902466e-01 -4.994451403617858887e-01 2.510264813899993896e-01 -1.510142683982849121e-01 -1.862914562225341797e-01 3.600104898214340210e-02 -1.049840077757835388e-01 -1.951776648638769984e-04 -1.106460243463516235e-01 1.067302078008651733e-01 -2.965644299983978271e-01 -1.112240850925445557e-01 1.170330718159675598e-01 -3.918413817882537842e-01 8.559478819370269775e-02 6.794870365411043167e-03 -2.754360437393188477e-02 -3.850254788994789124e-02 3.178589418530464172e-02 -6.450864672660827637e-02 2.049550227820873260e-02 -5.384219065308570862e-02 1.849199831485748291e-01 -5.987463146448135376e-02 1.055665314197540283e-01
2.869215048849582672e-02 -4.953744634985923767e-02 -2.602153830230236053e-02 6.266501545906066895e-02 5.385563895106315613e-02 3.644311800599098206e-02 -3.926213979721069336e-01 4.055647552013397217e-02 -6.823748350143432617e-02 1.233551427721977234e-01 -8.058699220418930054e-02 1.429597660899162292e-02 -1.052700057625770569e-01 2.652606666088104248e-01 9.740693867206573486e-02 -1.232408285140991211e-01 4.269064366817474365e-01 -1.442998796701431274e-01 -2.332014590501785278e-01 2.124103344976902008e-02 -1.242035031318664551e-01 3.115147948265075684e-01 2.573506534099578857e-01 -8.781193755567073822e-03 -1.480496525764465332e-01 1.268875449895858765e-01 -3.017650544643402100e-01 -3.130745589733123779e-01 -5.259925872087478638e-02 -1.130683198571205139e-01 1.105618700385093689e-01 8.859393745660781860e-02
4.319390864111483097e-04 1.454098224639892578e-01 -1.945583075284957886e-01 -4.257839918136596680e-01 -1.389505565166473389e-01 1.265301741659641266e-02 -4.810815155506134033e-01 -5.149745568633079529e-02 -2.114192098379135132e-01 1.416553705930709839e-01 -1.543052792549133301e-01 2.261575013399124146e-01 -9.321554750204086304e-02 2.781019806861877441e-01 1.846711039543151855e-01 1.128399930894374847e-02 -4.181724414229393005e-02 -1.439796537160873413e-01 -1.290570199489593506e-01 1.635039299726486206e-01 -1.686891019344329834e-01 2.260970417410135269e-03 -4.791949316859245300e-02 -1.446761786937713623e-01 9.826042503118515015e-02 6.346008181571960449e-02 -1.000204496085643768e-02 4.346377402544021606e-02 1.063514314591884613e-02 -1.783599853515625000e-01 2.609513103961944580e-01 1.136695444583892822e-01
4.620348289608955383e-02 -1.856514811515808105e-01 -1.143388301134109497e-01 -1.181528121232986450e-01 -1.044791415333747864e-01 2.355585992336273193e-01 -3.245236575603485107e-01 -5.419521126896142960e-03 -6.426534801721572876e-02 2.104634791612625122e-01 -1.255168169736862183e-01 -1.774855889379978180e-02 1.978800073266029358e-02 1.910977363586425781e-01 7.831231504678726196e-02 -5.211982503533363342e-02 4.532258212566375732e-01 -8.384753018617630005e-02 -3.383191823959350586e-01 -3.993832319974899292e-02 -1.228454634547233582e-01 2.011090368032455444e-01 1.686737537384033203e-01 -2.960355281829833984e-01 -1.006478294730186462e-01 -6.189575046300888062e-02 -5.665577575564384460e-02 -3.431918621063232422e-01 -6.020736321806907654e-02 -3.271355479955673218e-02 -7.785477489233016968e-02 9.237013757228851318e-02
2.444910705089569092e-01 -1.168131232261657715e-01 1.043903976678848267e-01 -2.596976757049560547e-01 8.504837006330490112e-02 -2.336655510589480400e-03 1.769420057535171509e-01 -1.757414042949676514e-01 -2.905084490776062012e-01 1.584194749593734741e-01 -1.199222207069396973e-01 1.709056943655014038e-01 9.062418341636657715e-02 2.143836319446563721e-01 -2.982102334499359131e-02 -7.575251162052154541e-02 3.900625705718994141e-01 -2.284088283777236938e-01 -3.655816614627838135e-01 1.356338858604431152e-01 2.165080606937408447e-01 1.463978439569473267e-01 1.069141328334808350e-01 -1.563066244125366211e-01 -2.454644739627838135e-01 -2.426576800644397736e-02 8.016072958707809448e-02 -6.761294603347778320e-02 -7.031439989805221558e-02 -4.031186178326606750e-02 6.575767695903778076e-02 1.471561938524246216e-01
2.522630691528320312e-01 -4.874559491872787476e-02 1.322329640388488770e-01 2.556964159011840820e-01 -1.038043424487113953e-01 6.485057622194290161e-02 -2.220813035964965820e-01 -2.173931151628494263e-01 -4.268663227558135986e-01 3.124108016490936279e-01 -6.594756245613098145e-02 -1.486265212297439575e-01 -3.817513585090637207e-02 -3.733668103814125061e-02 1.769962608814239502e-01 -1.632576286792755127e-01 1.099081262946128845e-01 -2.873549759387969971e-01 -1.027416065335273743e-01 1.847302317619323730e-01 -3.210771083831787109e-01 6.163191422820091248e-02 1.695063151419162750e-02 -1.208686456084251404e-01 6.803289800882339478e-02 -5.604308843612670898e-02 7.058022078126668930e-03 1.354131549596786499e-01 -1.110001578927040100e-01 1.869963854551315308e-01 -6.110660359263420105e-02 1.848668903112411499e-01
-5.916756391525268555e-02 -1.553232520818710327e-01 -1.692051589488983154e-01 -1.826423555612564087e-01 5.635725334286689758e-02 2.515286803245544434e-01 -3.690143525600433350e-01 -2.571777701377868652e-01 -1.451798975467681885e-01 2.204324603080749512e-01 -1.867965906858444214e-01 1.042916327714920044e-01 -1.416171938180923462e-01 1.500553078949451447e-02 2.229471653699874878e-01 -2.466471642255783081e-01 3.380279839038848877e-01 4.371210932731628418e-02 -1.776681244373321533e-01 -1.915406435728073120e-01 8.848723024129867554e-02 -6.424892693758010864e-02 1.863251179456710815e-01 -1.990904062986373901e-01 -8.573900908231735229e-02 3.048253245651721954e-02 -1.621455550193786621e-01 -2.061947807669639587e-02 9.273764491081237793e-02 2.344375550746917725e-01 1.591620296239852905e-01 2.724486403167247772e-02
-9.679538197815418243e-04 1.705988198518753052e-01 -4.177544265985488892e-02 -2.749471366405487061e-01 -2.048262059688568115e-01 1.327896416187286377e-01 -3.926731646060943604e-01 -2.423850893974304199e-01 -7.455781102180480957e-02 3.082126565277576447e-02 1.896646618843078613e-02 1.271221134811639786e-02 -6.979874521493911743e-02 -1.184234675019979477e-02 1.086835488677024841e-01 -1.542621850967407227e-01 1.553146541118621826e-01 -1.605012267827987671e-01 -3.270849287509918213e-01 4.002791941165924072e-01 -9.615545719861984253e-02 -3.375229611992835999e-02 5.003298446536064148e-02 -1.528037488460540771e-01 -2.128577381372451782e-01 -3.062986396253108978e-02 1.328441798686981201e-01 3.220975399017333984e-01 -1.657748967409133911e-01 4.977627471089363098e-02 7.253771275281906128e-02 -1.310836970806121826e-01
3.384480178356170654e-01 -4.844873771071434021e-02 -6.534749269485473633e-02 -8.781643555266782641e-05 -1.182256266474723816e-01 8.134167641401290894e-02 -1.311856210231781006e-01 1.365022659301757812e-01 -2.484990358352661133e-01 -7.389765977859497070e-02 1.469157487154006958e-01 6.916919350624084473e-02 -2.671197354793548584e-01 -6.123220548033714294e-02 1.049351766705513000e-01 -9.846366196870803833e-02 3.439744710922241211e-01 -1.962504982948303223e-01 -2.372452616691589355e-01 2.549331486225128174e-01 2.104470431804656982e-01 -9.157349914312362671e-02 1.447194367647171021e-01 -1.515987329185009003e-02 -3.792050480842590332e-01 -1.863816380500793457e-01 -1.815394610166549683e-01 1.427550166845321655e-01 -2.140301614999771118e-01 3.977889567613601685e-02 3.792392462491989136e-02 1.879614032804965973e-02
1.801289319992065430e-01 -6.286955624818801880e-02 4.661082848906517029e-02 4.732365906238555908e-02 -6.753344833850860596e-02 -1.622305251657962799e-02 -2.802732586860656738e-01 -2.569586038589477539e-01 -2.643344700336456299e-01 1.860197931528091431e-01 -1.642748564481735229e-01 -2.210990786552429199e-01 6.552224606275558472e-02 -1.790902167558670044e-01 1.114975064992904663e-01 -1.644578129053115845e-01 9.409040212631225586e-02 -3.869428038597106934e-01 7.297167927026748657e-02 1.394591927528381348e-01 -2.389863431453704834e-01 -1.185102313756942749e-01 5.763278529047966003e-02 -1.522879153490066528e-01 1.409340053796768188e-01 -1.602432280778884888e-01 -1.339831575751304626e-02 1.443400885909795761e-02 -3.649512678384780884e-02 3.614507913589477539e-01 2.332293689250946045e-01 2.006640881299972534e-01
6.769999116659164429e-02 -4.813887551426887512e-02 8.148181438446044922e-02 -1.470532268285751343e-01 9.759222157299518585e-03 1.353525370359420776e-01 -2.536440789699554443e-01 -2.381565570831298828e-01 -2.104175388813018799e-01 -6.593028455972671509e-02 -1.583511978387832642e-01 -7.158594578504562378e-02 -4.206473007798194885e-02 2.616485580801963806e-02 3.449809849262237549e-01 -9.896399825811386108e-02 1.337710320949554443e-01 -4.008820354938507080e-01 -2.111384272575378418e-01 -1.283335685729980469e-01 -6.959348917007446289e-02 -4.851633608341217041e-01 1.538643240928649902e-01 1.461260113865137100e-02 1.239031553268432617e-01 8.989038318395614624e-02 9.271157532930374146e-02 5.280360113829374313e-03 1.627447754144668579e-01 1.687697470188140869e-01 -7.843311876058578491e-02 1.354375481605529785e-01
1.674735844135284424e-01 -1.757310889661312103e-02 -2.559963986277580261e-02 1.081922128796577454e-01 6.209124624729156494e-02 7.642910629510879517e-02 -1.178544759750366211e-01 -4.495965316891670227e-02 -2.802588343620300293e-01 3.373149335384368896e-01 1.490420196205377579e-02 2.520141303539276123e-01 -3.283088803291320801e-01 7.853015512228012085e-02 1.694730371236801147e-01 -1.063971742987632751e-01 2.958585508167743683e-02 -3.166891038417816162e-01 -9.166678786277770996e-02 3.566199243068695068e-01 -2.268952131271362305e-01 -1.463060677051544189e-01 2.620288133621215820e-01 -2.964828535914421082e-02 -2.219471037387847900e-01 6.186839193105697632e-02 1.289624422788619995e-01 -3.666175529360771179e-02 -4.629781842231750488e-02 -8.962127566337585449e-02 2.195431152358651161e-03 2.514031231403350830e-01
6.741828471422195435e-02 2.552980780601501465e-01 1.739140748977661133e-01 -4.775299876928329468e-02 7.819430530071258545e-02 2.447714060544967651e-01 -2.268709540367126465e-01 -1.369130215607583523e-03 -1.074097603559494019e-01 2.336831092834472656e-01 -1.226610168814659119e-01 -9.485831856727600098e-02 -1.457380205392837524e-01 1.115778833627700806e-01 -1.062044221907854080e-02 -1.606009751558303833e-01 2.818916440010070801e-01 4.353613127022981644e-03 -1.420247703790664673e-01 -6.937409937381744385e-02 -3.067454397678375244e-01 2.932556569576263428e-01 1.637392938137054443e-01 -2.466800361871719360e-01 -1.237432286143302917e-01 -8.123138919472694397e-03 -1.782395541667938232e-01 -2.700466811656951904e-01 5.956403538584709167e-02 2.716572582721710205e-01 1.161105558276176453e-01 2.175987809896469116e-01
1.187438666820526123e-01 -7.905893027782440186e-02 -7.867858558893203735e-02 -2.013428360223770142e-01 1.129510700702667236e-01 2.275947034358978271e-01 -5.048527121543884277e-01 -2.467446029186248779e-01 -2.979551069438457489e-02 1.119462400674819946e-01 -2.268283218145370483e-01 2.375056734308600426e-03 -1.644916981458663940e-01 1.103011593222618103e-01 -5.006100982427597046e-02 1.118692755699157715e-01 1.768225282430648804e-01 -1.351126879453659058e-01 -2.337367087602615356e-02 1.696236878633499146e-01 -1.655705422163009644e-01 1.633114814758300781e-01 3.176099658012390137e-01 1.641897857189178467e-01 6.063418835401535034e-02 -2.067612707614898682e-01 -3.116113245487213135e-01 -8.730705827474594116e-02 1.176184192299842834e-01 8.392195403575897217e-02 -3.755814861506223679e-03 -2.610838785767555237e-02
2.777941823005676270e-01 -2.219522595405578613e-01 1.245690584182739258e-01 2.236467003822326660e-01 -1.687202602624893188e-01 1.094295978546142578e-01 -3.241510987281799316e-01 -4.335947707295417786e-02 -4.135202169418334961e-01 2.194881886243820190e-01 -2.708304859697818756e-02 -8.545818179845809937e-02 4.336436092853546143e-02 -8.350388705730438232e-02 -1.424166280776262283e-02 -6.917186081409454346e-02 1.029259338974952698e-01 -2.744836509227752686e-01 -1.707047969102859497e-01 2.968053519725799561e-01 -3.200663030147552490e-01 6.088876351714134216e-02 -3.400772809982299805e-02 -5.860807374119758606e-02 -3.977352753281593323e-02 6.044265627861022949e-02 -1.591450348496437073e-02 4.578883573412895203e-02 9.950432926416397095e-03 6.644642353057861328e-02 -1.671454012393951416e-01 2.562002241611480713e-01
9.211217612028121948e-02 2.980859279632568359e-01 -2.082360386848449707e-01 -1.617572456598281860e-01 -1.007320210337638855e-01 1.927571296691894531e-01 -1.703659296035766602e-01 6.739190965890884399e-02 -4.696452915668487549e-01 8.641422539949417114e-02 -2.418226152658462524e-01 -5.700271576642990112e-03 -6.539096683263778687e-02 -2.041393965482711792e-01 1.502514481544494629e-01 -1.580236554145812988e-01 3.505217432975769043e-01 -2.294353246688842773e-01 -1.678792759776115417e-02 1.962602138519287109e-01 4.827726259827613831e-02 -1.143446937203407288e-01 5.698871985077857971e-02 -5.946596711874008179e-02 -3.037456423044204712e-02 -2.506608702242374420e-02 1.564290821552276611e-01 6.587285548448562622e-02 -1.715910732746124268e-01 2.210212312638759613e-02 3.723464533686637878e-02 2.721205055713653564e-01
7.846028357744216919e-02 -2.054062932729721069e-01 -9.206634759902954102e-02 -1.796346902847290039e-01 -3.852961063385009766e-01 4.867552593350410461e-02 -2.111484855413436890e-01 -1.095116659998893738e-01 -2.474328875541687012e-01 2.494727224111557007e-01 -5.181389302015304565e-02 -1.055492609739303589e-01 -5.608261004090309143e-02 1.606493294239044189e-01 9.643289260566234589e-03 4.365944117307662964e-02 4.047153890132904053e-01 4.207513108849525452e-02 -1.605122387409210205e-01 4.856376349925994873e-02 -1.881604641675949097e-01 1.302414834499359131e-01 2.522689998149871826e-01 -2.322217971086502075e-01 1.320632696151733398e-01 3.237023055553436279e-01 -7.694425433874130249e-02 2.917896956205368042e-02 -1.594287157058715820e-01 -5.765352398157119751e-02 -1.718689873814582825e-02 -1.166923195123672485e-01
5.489769950509071350e-02 1.302095949649810791e-01 -2.948890030384063721e-01 -2.187480330467224121e-01 -3.302651345729827881e-01 -3.435681164264678955e-01 -2.750714421272277832e-01 1.047244481742382050e-02 -1.592579782009124756e-01 2.773335576057434082e-01 -2.937967777252197266e-01 -5.927017331123352051e-02 -5.358583852648735046e-02 1.023048460483551025e-01 1.962554752826690674e-01 -1.027944162487983704e-01 1.447383463382720947e-01 -1.968012154102325439e-01 -1.501307785511016846e-01 -1.339001506567001343e-01 -6.532920990139245987e-03 6.348125636577606201e-02 6.743589788675308228e-02 -3.198026120662689209e-01 1.616705358028411865e-01 -6.123030185699462891e-02 -1.004573404788970947e-01 -4.404095560312271118e-02 1.553346067667007446e-01 5.168650671839714050e-02 8.523095399141311646e-02 -2.795377001166343689e-02
2.628650367259979248e-01 -1.616828441619873047e-01 1.170981526374816895e-01 2.041637599468231201e-01 -1.134693101048469543e-01 1.424282193183898926e-01 -3.356767892837524414e-01 -7.978960871696472168e-02 -4.108456075191497803e-01 2.442241162061691284e-01 -7.349635660648345947e-02 -2.164547145366668701e-01 -3.296045213937759399e-02 -5.843324586749076843e-02 1.483324319124221802e-01 -1.451720595359802246e-01 5.823870748281478882e-02 -1.005025804042816162e-01 -2.171275317668914795e-01 1.814659535884857178e-01 -3.531300425529479980e-01 1.327564865350723267e-01 3.742640465497970581e-02 -2.852671779692173004e-02 -2.203971445560455322e-01 1.371881812810897827e-01 2.479017421137541533e-04 6.276609003543853760e-02 2.257940173149108887e-02 1.187335029244422913e-01 -7.548677176237106323e-02 1.978380382061004639e-01
1.962524652481079102e-01 -2.013481967151165009e-02 -5.009436607360839844e-02 4.708490893244743347e-02 -2.661008329596370459e-04 5.415816791355609894e-03 -2.131426632404327393e-01 -4.679597914218902588e-02 -2.574696838855743408e-01 -2.232874277979135513e-03 2.254267930984497070e-01 1.515895575284957886e-01 -1.863603442907333374e-01 2.090865671634674072e-01 7.463268190622329712e-02 1.334771066904067993e-01 3.691939413547515869e-01 -9.868621826171875000e-02 -6.457728892564773560e-02 9.430123120546340942e-02 -2.693690359592437744e-01 -4.461424797773361206e-02 8.565413951873779297e-02 -2.103934735059738159e-01 4.110240936279296875e-02 -1.711011976003646851e-01 -2.363399416208267212e-01 8.555425703525543213e-02 -3.996182233095169067e-03 3.568795025348663330e-01 2.197524160146713257e-01 3.342286646366119385e-01
2.884626090526580811e-01 -8.439749479293823242e-02 7.487576454877853394e-02 -5.213434994220733643e-02 4.384380299597978592e-03 -6.934557855129241943e-02 -3.824476301670074463e-01 -1.791795343160629272e-01 -2.299796342849731445e-01 2.432871460914611816e-01 8.511885069310665131e-03 1.431521400809288025e-02 1.152053382247686386e-02 -6.672249734401702881e-02 3.272488713264465332e-01 -2.698129974305629730e-02 1.698637157678604126e-01 -3.278712928295135498e-01 -3.322196379303932190e-02 1.244535967707633972e-01 -1.918391883373260498e-01 1.760132908821105957e-01 -2.921545207500457764e-01 1.479609217494726181e-02 -8.968219161033630371e-02 -1.147339791059494019e-01 -1.463329643011093140e-01 -1.035192981362342834e-01 -1.014614701271057129e-01 -4.005157575011253357e-02 -3.434883654117584229e-01 6.213193386793136597e-02
-5.666536092758178711e-02 -1.661979854106903076e-01 4.464101418852806091e-02 -1.527771651744842529e-01 -1.720109283924102783e-01 8.392716199159622192e-02 -3.974971175193786621e-01 -3.311401605606079102e-02 -1.894677579402923584e-01 1.085509285330772400e-01 4.694182798266410828e-02 -7.983443140983581543e-02 7.268730551004409790e-02 -1.052135899662971497e-01 9.559048712253570557e-02 5.459706485271453857e-02 4.178649485111236572e-01 -1.045140102505683899e-01 -1.619085669517517090e-01 1.930440664291381836e-01 -2.617342956364154816e-02 2.116980999708175659e-01 9.675622731447219849e-02 -4.567546248435974121e-01 2.508196979761123657e-03 1.914419531822204590e-01 -1.471158117055892944e-01 -1.692320853471755981e-01 -1.644611507654190063e-01 -1.099878028035163879e-01 1.088062152266502380e-01 -1.137825697660446167e-01
6.902257353067398071e-02 2.279029041528701782e-01 -5.882263183593750000e-02 -1.360803842544555664e-01 2.183782053180038929e-04 -7.853257656097412109e-02 -2.905132770538330078e-01 8.389876037836074829e-02 -1.557239890098571777e-01 1.164672002196311951e-01 -1.236231699585914612e-01 -8.565475791692733765e-02 -7.938177138566970825e-02 5.925804749131202698e-02 -2.581998407840728760e-01 3.430301323533058167e-03 4.162607192993164062e-01 -2.055489271879196167e-01 -2.227358967065811157e-01 2.109134495258331299e-01 -1.562870591878890991e-01 -2.649049758911132812e-01 -4.407088831067085266e-02 -1.825427114963531494e-01 -1.463306695222854614e-01 -1.957060545682907104e-01 1.140414029359817505e-01 2.184977829456329346e-01 2.085280120372772217e-01 1.881451755762100220e-01 -1.044261157512664795e-01 1.925015151500701904e-01
2.082702219486236572e-01 3.169195726513862610e-02 -1.235719174146652222e-01 -6.262194830924272537e-03 -3.450419008731842041e-02 2.997043132781982422e-01 -2.301327437162399292e-01 8.594280807301402092e-04 3.905151039361953735e-02 -1.323800832033157349e-01 -1.219787448644638062e-01 1.383844763040542603e-02 -6.490644812583923340e-02 3.190590441226959229e-01 1.064206361770629883e-01 -1.026879996061325073e-01 2.425505071878433228e-01 -6.682812422513961792e-02 -3.640295863151550293e-01 4.235744178295135498e-01 1.769346743822097778e-01 -3.920399770140647888e-02 3.129931166768074036e-02 -1.165624558925628662e-01 -8.658003807067871094e-02 -1.187749132513999939e-01 -3.420187234878540039e-01 -9.575074166059494019e-02 -8.822916448116302490e-02 2.339308112859725952e-01 -3.733648732304573059e-02 -6.611178629100322723e-03
1.220460459589958191e-01 3.999387845396995544e-04 2.378891222178936005e-02 -1.672005951404571533e-01 -3.721827864646911621e-01 1.878148019313812256e-01 -1.287869065999984741e-01 -2.649721503257751465e-01 -3.895270079374313354e-02 -5.822521448135375977e-02 -1.917026638984680176e-01 -3.340531289577484131e-01 -1.669427193701267242e-02 2.566739618778228760e-01 -1.910385936498641968e-01 4.097939282655715942e-02 2.613228857517242432e-01 1.158965006470680237e-01 -1.805394329130649567e-02 9.061191976070404053e-02 -1.213986575603485107e-01 4.037756472826004028e-02 -1.879066824913024902e-01 -2.464872300624847412e-01 -5.216003581881523132e-02 -1.488025486469268799e-01 -2.592754960060119629e-01 9.963852167129516602e-02 -1.537939161062240601e-01 5.836769565939903259e-02 1.388613879680633545e-01 2.955679595470428467e-01
-1.402759738266468048e-02 3.573742806911468506e-01 2.624934911727905273e-01 1.936061680316925049e-01 -2.015048712491989136e-01 3.100037015974521637e-02 1.440319139510393143e-02 -2.080982476472854614e-01 -2.712064981460571289e-01 -2.750840410590171814e-02 1.514335721731185913e-02 3.090492822229862213e-02 -1.192368194460868835e-01 6.528265029191970825e-02 1.589834243059158325e-01 -2.284584343433380127e-01 4.004357755184173584e-01 5.245152115821838379e-02 -2.639572918415069580e-01 1.945568323135375977e-01 -9.869369119405746460e-02 8.547881245613098145e-02 2.596518695354461670e-01 -1.755458116531372070e-01 6.546763330698013306e-02 -2.179324999451637268e-02 -3.021202087402343750e-01 5.623277649283409119e-02 -5.941743031144142151e-02 -1.300273388624191284e-01 2.231591613963246346e-03 6.025222316384315491e-02
1.894429698586463928e-02 3.428264260292053223e-01 8.444918692111968994e-02 -1.030229553580284119e-01 -8.835592120885848999e-02 -9.272007644176483154e-02 -3.040720522403717041e-01 -2.042589783668518066e-01 -2.036728113889694214e-01 6.711401790380477905e-02 -1.267468482255935669e-01 -5.021648481488227844e-02 -2.385743111371994019e-01 1.536967307329177856e-01 1.427285186946392059e-02 2.279526554048061371e-03 1.681613475084304810e-01 -2.124746888875961304e-01 6.405910849571228027e-02 1.195240765810012817e-01 -3.050915002822875977e-01 -1.297107432037591934e-02 4.405062198638916016e-01 -1.199356541037559509e-01 -1.107128188014030457e-01 -2.615371048450469971e-01 -1.949681639671325684e-01 9.863015264272689819e-02 -1.733142435550689697e-01 2.889485564082860947e-03 1.252076327800750732e-01 -2.902866341173648834e-02
-6.912743300199508667e-02 -1.634684652090072632e-01 -1.055720448493957520e-01 -1.645687669515609741e-01 -2.587466686964035034e-02 4.272402524948120117e-01 -3.566693365573883057e-01 -2.328315526247024536e-01 3.217947669327259064e-03 2.621660232543945312e-01 -1.571812182664871216e-01 6.361436843872070312e-02 -4.034527763724327087e-02 1.682075411081314087e-01 2.318552434444427490e-01 -2.519898116588592529e-01 1.526791602373123169e-01 -1.279052644968032837e-01 -3.029358983039855957e-01 -3.818598017096519470e-02 5.767311435192823410e-03 -4.410080239176750183e-02 2.099900245666503906e-01 -1.579063832759857178e-01 -9.255789336748421192e-04 4.187731444835662842e-02 -2.518799602985382080e-01 9.774227440357208252e-02 1.734619289636611938e-01 -2.929450711235404015e-03 8.974546939134597778e-02 6.451276689767837524e-02
8.840262889862060547e-02 3.045125901699066162e-01 -9.337974339723587036e-02 -3.619295358657836914e-01 4.991592094302177429e-02 -9.727487713098526001e-02 -3.032296597957611084e-01 -1.142909452319145203e-01 -2.145117223262786865e-01 1.077521443367004395e-01 -3.591957092285156250e-01 -1.874213665723800659e-02 -2.311189174652099609e-01 1.742842793464660645e-01 1.983941495418548584e-01 -3.738285508006811142e-03 -1.944370567798614502e-02 -1.803792268037796021e-01 -3.194603919982910156e-01 1.121228411793708801e-01 -2.536551356315612793e-01 1.446265578269958496e-01 1.921921968460083008e-01 -9.731362760066986084e-02 -8.445446146652102470e-04 -1.459771841764450073e-01 -5.760758183896541595e-03 -5.929468572139739990e-02 -1.538740843534469604e-01 -1.981748268008232117e-02 -1.650992780923843384e-02 -6.486414372920989990e-02
2.755224108695983887e-01 -1.235840842127799988e-01 4.242169111967086792e-02 1.183624863624572754e-01 7.886956445872783661e-04 6.583227217197418213e-02 -1.281569600105285645e-01 -2.683383226394653320e-01 -3.974116146564483643e-01 2.308615446090698242e-01 -1.092598885297775269e-01 -1.720684468746185303e-01 -9.982926398515701294e-02 -1.675035804510116577e-01 3.351745754480361938e-02 -1.168942973017692566e-01 1.774477213621139526e-01 -1.422417610883712769e-01 -1.125676929950714111e-01 2.470796108245849609e-01 -3.780431449413299561e-01 2.232678234577178955e-02 -5.503762140870094299e-02 -1.426786631345748901e-01 1.820527613162994385e-01 -8.518766611814498901e-02 2.479650825262069702e-02 -9.302005916833877563e-02 -2.307026237249374390e-01 2.140563577413558960e-01 1.999626755714416504e-01 1.171038150787353516e-01
-7.179988920688629150e-02 1.612708270549774170e-01 -6.830683350563049316e-02 -6.445388495922088623e-02 -2.959893047809600830e-01 3.754902780055999756e-01 -1.549831330776214600e-01 -1.807813197374343872e-01 -9.672863781452178955e-02 1.443884223699569702e-01 -7.617916911840438843e-03 1.650353819131851196e-01 -7.427097856998443604e-02 2.203940302133560181e-01 2.184850424528121948e-01 -1.865761429071426392e-01 3.915101587772369385e-01 -1.107955053448677063e-01 -1.808596849441528320e-01 1.250878721475601196e-01 7.896065711975097656e-02 -8.022153377532958984e-02 6.916646659374237061e-02 -2.486228197813034058e-01 -2.749431729316711426e-01 2.613602578639984131e-01 -1.065124049782752991e-01 -1.304254084825515747e-01 4.940466210246086121e-02 2.781922742724418640e-02 1.086411625146865845e-01 1.094930153340101242e-02
3.047534823417663574e-01 -2.536735534667968750e-01 1.941208094358444214e-01 9.984546341001987457e-03 1.136018559336662292e-01 -2.185327559709548950e-02 -2.922514677047729492e-01 -1.963788270950317383e-01 -2.801857590675354004e-01 1.478389948606491089e-01 -2.244930118322372437e-01 -1.417620331048965454e-01 -1.510488092899322510e-01 -2.174229174852371216e-01 -1.051529031246900558e-02 -6.804178655147552490e-02 2.566125094890594482e-01 -2.334331721067428589e-01 -5.077645927667617798e-02 2.188453376293182373e-01 -3.327545523643493652e-01 1.020333915948867798e-01 -1.251561101526021957e-02 -4.577641934156417847e-02 6.514746695756912231e-02 -5.296245217323303223e-03 2.355979196727275848e-02 -6.188108818605542183e-04 -7.902284711599349976e-02 3.314620852470397949e-01 8.128636330366134644e-02 -1.425272971391677856e-02
4.739117324352264404e-01 -1.546252667903900146e-01 7.345210015773773193e-02 1.126720197498798370e-02 -2.824441157281398773e-02 -5.793235078454017639e-02 -2.168996632099151611e-01 -1.638740599155426025e-01 -2.819800972938537598e-01 1.738117337226867676e-01 -9.479594230651855469e-02 -2.071164399385452271e-01 6.830332335084676743e-03 -1.886858344078063965e-01 2.692337632179260254e-01 9.485586546361446381e-03 2.340088337659835815e-01 -2.592357695102691650e-01 5.225700512528419495e-02 2.468421310186386108e-01 -2.450877875089645386e-01 1.056091208010911942e-02 1.382979750633239746e-01 -1.711703091859817505e-01 7.033286988735198975e-02 -1.551427543163299561e-01 1.871608663350343704e-03 1.182409003376960754e-02 4.005686938762664795e-02 2.668805122375488281e-01 2.891234122216701508e-02 3.216589987277984619e-02
2.954763174057006836e-01 3.399162590503692627e-01 -9.362067282199859619e-02 -2.245493084192276001e-01 -2.469176799058914185e-02 1.766329817473888397e-02 -3.310059383511543274e-02 1.381597220897674561e-01 -3.582040965557098389e-01 2.573084831237792969e-01 1.901874132454395294e-02 -5.696791782975196838e-02 -7.242704182863235474e-02 -2.108503691852092743e-02 1.496879942715167999e-02 -1.694394648075103760e-01 3.815191984176635742e-01 -3.347727358341217041e-01 -1.192290261387825012e-01 -1.318162381649017334e-01 -1.085013821721076965e-01 7.686215639114379883e-02 -1.559752076864242554e-01 -4.910258203744888306e-02 -2.329384684562683105e-01 1.369922012090682983e-01 -1.253403872251510620e-01 -1.623167283833026886e-02 -1.951233893632888794e-01 4.421083629131317139e-02 5.597551912069320679e-02 1.353030204772949219e-01
-1.115105301141738892e-01 1.110656782984733582e-01 -8.118894696235656738e-02 -3.076308369636535645e-01 -9.735087864100933075e-03 -3.923041746020317078e-02 -2.839972674846649170e-01 -1.863949000835418701e-01 -2.115165442228317261e-01 1.053988486528396606e-01 -4.234642982482910156e-01 -1.460362970829010010e-01 -1.841906607151031494e-01 1.562575548887252808e-01 -1.978785917162895203e-02 -5.262904986739158630e-02 -9.143456816673278809e-02 -1.170482859015464783e-01 -3.923672437667846680e-01 3.260918259620666504e-01 5.064964294433593750e-02 6.733699887990951538e-02 1.001051291823387146e-01 -1.428391635417938232e-01 1.945261470973491669e-02 -1.193056181073188782e-01 -2.185851335525512695e-02 -2.917943522334098816e-02 -2.669802606105804443e-01 -9.284504503011703491e-02 1.520366668701171875e-01 1.191470585763454437e-02
-1.759161427617073059e-02 -2.719135209918022156e-02 -1.199180558323860168e-01 -1.705975383520126343e-01 1.289842426776885986e-01 2.670279145240783691e-01 -2.260565012693405151e-01 2.083030194044113159e-01 -5.349189043045043945e-02 -1.862163543701171875e-01 -6.967371702194213867e-02 1.063253059983253479e-01 -2.768118679523468018e-01 5.553629621863365173e-02 2.797454893589019775e-01 -7.044564932584762573e-02 4.174721837043762207e-01 -2.030809670686721802e-01 -2.443409264087677002e-01 3.036608397960662842e-01 1.510739605873823166e-02 -1.071307584643363953e-01 7.279156148433685303e-02 4.073122143745422363e-02 -8.251255750656127930e-02 -2.934141643345355988e-02 -2.482472360134124756e-01 -1.407835781574249268e-01 -5.570017918944358826e-02 4.409381002187728882e-02 -4.638074710965156555e-02 2.720184326171875000e-01
5.774858407676219940e-03 2.693394422531127930e-01 -4.327388480305671692e-02 -1.780353635549545288e-01 -2.035113126039505005e-01 2.006682753562927246e-02 -2.348809391260147095e-01 -3.063124716281890869e-01 -2.199940532445907593e-01 9.502470493316650391e-02 -3.152684271335601807e-01 2.433325946331024170e-01 -1.090515404939651489e-01 2.212072461843490601e-01 1.632264405488967896e-01 -1.826928704977035522e-01 3.113705217838287354e-01 -2.800783216953277588e-01 1.451767981052398682e-01 8.078286051750183105e-02 5.754215177148580551e-03 -7.145468890666961670e-02 -2.663942053914070129e-02 1.049019694328308105e-01 -7.278315722942352295e-02 -1.490919142961502075e-01 5.257702246308326721e-02 -1.391747593879699707e-01 5.835843086242675781e-02 -1.367117613554000854e-01 -1.127396747469902039e-01 2.486867159605026245e-01
7.457874715328216553e-02 2.107364237308502197e-01 -1.223976090550422668e-01 -1.564499139785766602e-01 -4.547954350709915161e-02 -1.467096805572509766e-01 -3.544749021530151367e-01 -5.667344853281974792e-02 -2.883360087871551514e-01 -1.181258354336023331e-02 -1.480373442173004150e-01 -1.963962763547897339e-01 -3.267366290092468262e-01 1.747646927833557129e-01 1.219395250082015991e-01 -1.449479311704635620e-01 1.992291361093521118e-01 -1.062752231955528259e-01 -2.020347118377685547e-01 1.236079484224319458e-01 -9.467073529958724976e-02 1.875614821910858154e-01 1.426549702882766724e-01 -2.658115625381469727e-01 -1.966714113950729370e-01 -5.599794536828994751e-02 -1.353145986795425415e-01 -2.230236679315567017e-01 -9.764169156551361084e-02 4.588059673551470041e-04 2.030899971723556519e-01 -1.956913024187088013e-01
-2.389592304825782776e-02 9.169746935367584229e-02 2.794824540615081787e-02 -1.934796757996082306e-02 6.089435517787933350e-02 2.967381104826927185e-02 -1.477632075548171997e-01 -2.254557013511657715e-01 -3.826806247234344482e-01 -2.554511092603206635e-02 -1.715460419654846191e-01 1.093947794288396835e-02 -3.009034693241119385e-01 1.172502487897872925e-01 1.794308573007583618e-01 -4.179634153842926025e-02 1.280575543642044067e-01 -1.488196849822998047e-01 -1.420159935951232910e-01 2.603931352496147156e-02 -3.551347851753234863e-01 9.841717779636383057e-02 3.902803957462310791e-01 -2.722171843051910400e-01 -1.246287152171134949e-01 9.995119646191596985e-03 -3.584884405136108398e-01 -3.459622338414192200e-02 2.665178617462515831e-03 5.571717768907546997e-02 1.560683548450469971e-01 5.746748670935630798e-02
3.356783986091613770e-01 1.958646327257156372e-01 -2.699197456240653992e-02 2.002793401479721069e-01 -3.595386147499084473e-01 -8.033606223762035370e-03 -1.281205117702484131e-01 -1.403328776359558105e-01 -2.426111698150634766e-01 -1.680124253034591675e-01 -3.465738892555236816e-01 9.137126058340072632e-02 1.392158586531877518e-02 1.940589696168899536e-01 -8.207286894321441650e-02 -7.754793763160705566e-02 2.714836001396179199e-01 6.975386291742324829e-02 -1.595824360847473145e-01 -7.680160552263259888e-02 -8.703640103340148926e-02 3.793280944228172302e-02 -1.793193668127059937e-01 -1.256124973297119141e-01 -1.229585409164428711e-01 -6.366647779941558838e-02 -1.337572336196899414e-01 9.727560728788375854e-02 -1.082728281617164612e-01 4.170179739594459534e-02 1.921954751014709473e-01 3.357292115688323975e-01
1.029234565794467926e-02 1.863495111465454102e-01 9.872552007436752319e-02 -3.303532600402832031e-01 -5.880092456936836243e-02 -5.611975118517875671e-02 -2.582942545413970947e-01 -1.421350836753845215e-01 -1.235932335257530212e-01 5.783661827445030212e-02 -2.880439162254333496e-01 -1.704802364110946655e-01 -4.146200716495513916e-01 -7.972147315740585327e-03 1.350654065608978271e-01 1.155551448464393616e-01 5.417694523930549622e-02 -2.000572830438613892e-01 -2.326399534940719604e-01 9.890440106391906738e-02 5.790505185723304749e-02 1.173250675201416016e-01 1.662358343601226807e-01 -1.067089959979057312e-01 -2.107551246881484985e-01 -2.837716639041900635e-01 1.951355859637260437e-02 -2.724968194961547852e-01 -9.754551947116851807e-02 2.137051522731781006e-01 -2.618515677750110626e-02 9.465871378779411316e-03
6.969456374645233154e-02 -2.477785348892211914e-01 -2.307211421430110931e-02 -1.243023797869682312e-01 -2.256988137960433960e-01 4.966117441654205322e-02 -3.930594325065612793e-01 -3.196995332837104797e-02 -1.772104352712631226e-01 1.217822730541229248e-01 -2.910593338310718536e-02 4.488989710807800293e-02 -3.974151611328125000e-02 2.655808031558990479e-01 5.161746591329574585e-02 1.410815864801406860e-01 3.924344480037689209e-01 -4.346016049385070801e-02 -2.970270216464996338e-01 1.311668008565902710e-01 -2.377570122480392456e-01 1.793185621500015259e-01 2.462327182292938232e-01 -2.568640112876892090e-01 4.703522473573684692e-02 2.122246772050857544e-01 -9.726563841104507446e-02 -5.648521706461906433e-02 -1.335305254906415939e-02 -9.011342376470565796e-02 -1.379517614841461182e-01 -3.485386446118354797e-02
9.518387913703918457e-02 -1.257500424981117249e-02 1.364053040742874146e-01 -2.254706621170043945e-01 7.507188618183135986e-02 1.747900247573852539e-01 -2.608954608440399170e-01 -4.245343804359436035e-02 -4.181195497512817383e-01 -1.030993163585662842e-01 -1.488589048385620117e-01 -5.645581334829330444e-02 -1.217524409294128418e-01 2.448847740888595581e-01 3.103703260421752930e-01 1.806398108601570129e-02 2.573509514331817627e-01 -2.253934293985366821e-01 -1.220071390271186829e-01 -5.168361961841583252e-02 -2.658843398094177246e-01 -2.852753400802612305e-01 -3.930912166833877563e-02 1.770557649433612823e-02 1.481631994247436523e-01 8.947645314037799835e-03 1.494774818420410156e-01 -3.400155529379844666e-02 5.697345361113548279e-02 -1.108595654368400574e-01 -1.094980314373970032e-01 2.673070430755615234e-01
-1.379151344299316406e-01 1.365695595741271973e-01 -1.373137533664703369e-01 -2.405398786067962646e-01 -4.941164329648017883e-02 -3.878023102879524231e-02 -1.631732583045959473e-01 7.682638615369796753e-02 -2.155175358057022095e-01 3.081134147942066193e-02 -1.327357739210128784e-01 -3.481671586632728577e-02 -1.217505633831024170e-01 -5.174618586897850037e-02 -3.270921409130096436e-01 -7.646387070417404175e-02 3.122605979442596436e-01 -2.784504592418670654e-01 -2.608278393745422363e-01 1.616105139255523682e-01 -1.688585132360458374e-01 -3.531941771507263184e-01 -7.748394273221492767e-03 -1.444091200828552246e-01 -2.175887525081634521e-01 -1.324477493762969971e-01 -9.065556526184082031e-02 1.377609372138977051e-01 7.210621982812881470e-02 1.305805146694183350e-01 7.261826097965240479e-02 2.993394434452056885e-01
-7.954666763544082642e-02 4.703755548689514399e-04 3.004951402544975281e-02 -3.202964365482330322e-01 -7.757691293954849243e-02 -1.757047176361083984e-01 -1.978990137577056885e-01 5.207747593522071838e-02 -1.414195150136947632e-01 1.807380020618438721e-01 -2.276017069816589355e-01 -3.473119437694549561e-01 -1.496274769306182861e-01 1.433287709951400757e-01 2.328176200389862061e-01 -5.595611780881881714e-02 1.872521787881851196e-01 -9.026060998439788818e-02 -1.971067488193511963e-01 2.491345221642404795e-04 -6.598594784736633301e-02 8.942379802465438843e-02 1.750459969043731689e-01 -2.842403054237365723e-01 -6.862255185842514038e-02 5.958813801407814026e-02 -4.183876514434814453e-01 -1.620984524488449097e-01 9.405872225761413574e-02 1.145476475358009338e-01 -2.080382853746414185e-01 7.331167161464691162e-02
2.782418429851531982e-01 2.856488227844238281e-01 6.020232662558555603e-02 -1.809937059879302979e-01 7.229643315076828003e-02 1.875738054513931274e-01 -2.159481048583984375e-01 -6.980806589126586914e-02 -1.956073045730590820e-01 4.946116730570793152e-02 4.237154498696327209e-02 -2.517571672797203064e-03 -1.532487124204635620e-01 2.977217435836791992e-01 2.374215424060821533e-02 -1.074578762054443359e-01 4.014167785644531250e-01 1.571256071329116821e-01 -2.401712387800216675e-01 7.056798785924911499e-02 1.317852437496185303e-01 2.430207654833793640e-02 2.604941129684448242e-01 -1.039396226406097412e-01 2.549990415573120117e-01 5.977074801921844482e-02 -2.477218061685562134e-01 -3.888692334294319153e-02 -2.853312343358993530e-02 -1.247661486268043518e-01 2.574747800827026367e-02 2.287302315235137939e-01
2.157949283719062805e-02 1.304939687252044678e-01 -3.786300867795944214e-02 -1.521150618791580200e-01 1.009985432028770447e-01 -5.561794154345989227e-03 6.292039155960083008e-02 -2.231573313474655151e-01 -4.237267971038818359e-01 9.617974609136581421e-02 -7.602953165769577026e-02 7.657255232334136963e-02 -1.925421655178070068e-01 -7.777740061283111572e-02 3.035389445722103119e-02 -1.266980469226837158e-01 5.344463586807250977e-01 -3.551110029220581055e-01 -1.576755344867706299e-01 -2.851321734488010406e-02 1.059726849198341370e-01 2.070803567767143250e-02 4.532131180167198181e-02 -8.826609700918197632e-02 -1.742429435253143311e-01 -6.453243643045425415e-02 3.706895187497138977e-02 1.222385838627815247e-01 1.092726737260818481e-01 -2.520994842052459717e-02 -1.047980505973100662e-02 3.331163823604583740e-01
5.589579232037067413e-03 3.234089165925979614e-02 -7.864360511302947998e-02 -1.604233086109161377e-01 -2.068221122026443481e-01 8.221336454153060913e-02 -4.089226722717285156e-01 -4.264636710286140442e-02 -2.859920859336853027e-01 7.905271649360656738e-02 -1.860371232032775879e-02 -1.904237717390060425e-01 -8.833659440279006958e-02 8.396880328655242920e-02 -8.213593065738677979e-02 -7.562359422445297241e-02 2.709130048751831055e-01 -9.884520620107650757e-02 -4.820030927658081055e-02 2.630314826965332031e-01 1.090164110064506531e-01 -6.604468077421188354e-02 1.323142275214195251e-02 -2.795124948024749756e-01 -9.819141775369644165e-02 1.012989133596420288e-01 -1.690896004438400269e-01 -1.366442814469337463e-02 2.749710381031036377e-01 4.495693147182464600e-01 -1.415834873914718628e-01 -2.817373163998126984e-02
6.281025242060422897e-03 1.205970421433448792e-01 -2.030566483736038208e-01 -2.028343081474304199e-01 -6.577610969543457031e-02 -6.439924705773591995e-03 4.718583077192306519e-02 -6.305065751075744629e-02 -2.016294449567794800e-01 1.589369922876358032e-01 -2.045474052429199219e-01 3.264660015702247620e-02 -3.114153146743774414e-01 -6.811418384313583374e-02 -2.156625688076019287e-02 -1.417546123266220093e-01 5.894666314125061035e-01 -2.675295770168304443e-01 -2.998808324337005615e-01 -9.784394502639770508e-02 -7.222124934196472168e-02 -2.450429797172546387e-01 -3.799856081604957581e-02 5.223153159022331238e-02 -4.847514629364013672e-02 1.057259589433670044e-01 6.364123895764350891e-03 1.222008839249610901e-02 1.172824352979660034e-01 7.884762436151504517e-02 5.107010155916213989e-02 1.928658634424209595e-01
1.374764740467071533e-01 1.766311228275299072e-01 2.871004119515419006e-02 -8.587273210287094116e-02 -3.500577211380004883e-01 -1.926707476377487183e-01 -1.448276787996292114e-01 -2.032807320356369019e-01 1.140922904596664011e-04 8.614185452461242676e-02 -2.546136975288391113e-01 1.383020430803298950e-01 -1.013993695378303528e-01 -8.129323273897171021e-02 -2.011860013008117676e-01 -2.595431506633758545e-01 1.452072858810424805e-01 -3.779048621654510498e-01 -5.974188446998596191e-03 2.234086394309997559e-01 -1.275729686021804810e-01 -2.220323979854583740e-01 -4.526169225573539734e-02 -1.044161245226860046e-01 1.425086706876754761e-01 2.030184715986251831e-01 -2.181107550859451294e-01 -2.625305354595184326e-01 -7.658764719963073730e-03 9.485501796007156372e-03 -1.240703761577606201e-01 1.330676078796386719e-01
1.031081154942512512e-01 1.660916209220886230e-01 -1.721995472908020020e-01 -3.341006860136985779e-02 -2.632485032081604004e-01 -3.650545477867126465e-01 -3.536856770515441895e-01 -1.340718716382980347e-01 -9.291954338550567627e-02 1.947339475154876709e-01 -1.360107306391000748e-02 -5.263607949018478394e-02 -1.597665846347808838e-01 7.695582509040832520e-02 2.282739430665969849e-01 -1.914469152688980103e-01 3.536882102489471436e-01 -1.892048269510269165e-01 -9.164126962423324585e-02 -1.595023125410079956e-01 -6.888647377490997314e-02 -1.997633278369903564e-01 9.914225339889526367e-02 8.169301785528659821e-03 -1.226730197668075562e-01 4.384844005107879639e-02 -9.504859894514083862e-02 -1.152205020189285278e-01 1.624474078416824341e-01 1.912838965654373169e-01 -1.953533589839935303e-01 -1.611152142286300659e-01
1.919998079538345337e-01 2.152913212776184082e-01 -2.096734791994094849e-01 -2.454397976398468018e-01 -4.642974957823753357e-02 9.235032647848129272e-02 -2.273814529180526733e-01 -1.169310063123703003e-01 -3.776408433914184570e-01 1.552070975303649902e-01 -4.726046323776245117e-02 -4.119275137782096863e-02 -1.250460594892501831e-01 -1.861725449562072754e-01 2.237191796302795410e-01 -2.364782989025115967e-01 2.432436645030975342e-01 -4.111718833446502686e-01 4.280072450637817383e-02 1.109822690486907959e-01 1.080142259597778320e-01 9.444656223058700562e-02 -8.349702507257461548e-02 2.159657888114452362e-02 -2.379252463579177856e-01 -5.634720250964164734e-02 7.603228837251663208e-02 8.667621016502380371e-02 -8.738920092582702637e-02 4.112946242094039917e-02 8.525102399289608002e-03 2.381994128227233887e-01
2.487566024065017700e-01 -9.419392049312591553e-02 1.407964974641799927e-01 -3.232896327972412109e-02 9.633616358041763306e-02 -2.205165028572082520e-01 -3.525230884552001953e-01 -1.261415332555770874e-01 -1.945603042840957642e-01 2.002432495355606079e-01 -7.909775525331497192e-02 -1.028202325105667114e-01 -1.336925774812698364e-01 -1.531739681959152222e-01 1.265276521444320679e-01 1.380519755184650421e-02 2.822952568531036377e-01 -1.865286082029342651e-01 1.194102838635444641e-01 1.009165495634078979e-02 -2.140865325927734375e-01 -2.067818790674209595e-01 7.989799231290817261e-02 -1.542957276105880737e-01 -7.291194796562194824e-02 -1.988599449396133423e-01 -9.117835760116577148e-02 9.394160658121109009e-02 -1.105802357196807861e-01 1.999498158693313599e-01 4.077814221382141113e-01 1.727728247642517090e-01
2.620175778865814209e-01 -2.017166018486022949e-01 1.536789387464523315e-01 -1.217036973685026169e-02 4.502784088253974915e-02 1.050102561712265015e-01 -1.771212071180343628e-01 -3.309781104326248169e-02 -3.749558925628662109e-01 3.425824940204620361e-01 -1.672571152448654175e-01 -6.073161214590072632e-02 -1.726056933403015137e-01 -1.267314851284027100e-01 1.208549886941909790e-01 -1.653384715318679810e-01 1.138934120535850525e-01 -2.618145644664764404e-01 2.427426911890506744e-02 1.698940247297286987e-01 -3.835130929946899414e-01 1.064523980021476746e-01 7.729104161262512207e-02 -1.791715174913406372e-01 1.494252085685729980e-01 1.149874832481145859e-02 3.197723999619483948e-02 -9.275161661207675934e-03 -1.757258474826812744e-01 2.089222371578216553e-01 1.292086094617843628e-01 1.473141312599182129e-01
1.030051559209823608e-01 3.889620304107666016e-02 4.236313328146934509e-02 -3.326641619205474854e-01 -9.045618772506713867e-02 1.288786232471466064e-01 -1.370888948440551758e-01 -7.628861069679260254e-02 -9.102167189121246338e-02 -1.069478988647460938e-01 -1.643159687519073486e-01 -2.801832258701324463e-01 -4.890808761119842529e-01 7.969126850366592407e-02 1.882026940584182739e-01 -3.859371319413185120e-02 3.366563469171524048e-02 -1.964564919471740723e-01 -2.548915743827819824e-01 1.531809866428375244e-01 1.143104583024978638e-01 -6.231257226318120956e-03 2.677550613880157471e-01 -2.462183535099029541e-01 -9.318223595619201660e-02 5.260426178574562073e-02 -8.112163096666336060e-02 -2.238650918006896973e-01 -1.272133551537990570e-02 -8.709706366062164307e-02 2.618441879749298096e-01 -1.686968654394149780e-02
3.322852551937103271e-01 5.141295120120048523e-02 -9.340327978134155273e-02 5.648286640644073486e-02 -4.666835442185401917e-02 -2.012858539819717407e-01 -3.845789432525634766e-01 -1.216561496257781982e-01 -3.049329519271850586e-01 -5.473997071385383606e-02 -2.221610993146896362e-01 -8.255957812070846558e-02 -1.955347061157226562e-01 -1.757998578250408173e-02 8.184598386287689209e-02 1.127149462699890137e-01 2.282048910856246948e-01 -8.898305892944335938e-02 -1.237818375229835510e-01 9.335497021675109863e-02 -1.249988451600074768e-01 -3.605282902717590332e-01 -9.903687238693237305e-02 -7.065719366073608398e-02 -4.125061631202697754e-02 -2.323106229305267334e-01 1.391525864601135254e-01 8.204663544893264771e-02 -5.919179320335388184e-02 1.246714442968368530e-01 1.955304592847824097e-01 2.757767736911773682e-01
3.672079145908355713e-01 -1.995071955025196075e-02 -1.286490261554718018e-02 -1.489739418029785156e-01 -1.732465177774429321e-01 2.169320881366729736e-01 -2.737887203693389893e-01 -3.139313757419586182e-01 1.113169938325881958e-01 -7.648795843124389648e-02 -6.317620724439620972e-02 1.072684377431869507e-01 2.561939321458339691e-02 1.517557799816131592e-01 -1.205716878175735474e-01 1.108765751123428345e-01 1.787338405847549438e-01 -2.212097793817520142e-01 9.522081166505813599e-02 1.883501857519149780e-01 -8.569461107254028320e-02 6.282109767198562622e-02 6.089852005243301392e-02 -1.965290606021881104e-01 -1.222902983427047729e-01 -2.899799123406410217e-02 -5.945229530334472656e-02 -2.040061056613922119e-01 1.604599058628082275e-01 -2.033386677503585815e-01 -1.758990436792373657e-01 4.117398262023925781e-01
1.792130619287490845e-01 -8.152805268764495850e-03 5.797009170055389404e-02 -3.400790989398956299e-01 -3.353963792324066162e-01 -2.766079967841506004e-03 -1.484970152378082275e-01 -2.438493445515632629e-02 -4.308408796787261963e-01 2.189095318317413330e-02 1.977816224098205566e-02 1.814595311880111694e-01 -1.366871148347854614e-01 -7.156208157539367676e-02 1.135938391089439392e-01 -3.885302543640136719e-01 7.250891625881195068e-02 -1.436891555786132812e-01 -2.414479553699493408e-01 -1.583935469388961792e-01 -1.156072989106178284e-01 9.015424549579620361e-02 -1.907067187130451202e-02 -2.828724980354309082e-01 -2.022590041160583496e-01 -2.136583253741264343e-02 -8.689382113516330719e-03 -7.697289693169295788e-04 5.853826925158500671e-02 1.382867246866226196e-01 -1.764393746852874756e-01 -1.692972891032695770e-02
2.629816234111785889e-01 -2.187218666076660156e-01 9.148766100406646729e-02 1.067086234688758850e-01 -1.352045983076095581e-01 5.167321115732192993e-02 -1.345199942588806152e-01 -6.148964166641235352e-02 -4.824340641498565674e-01 3.076130449771881104e-01 -6.676984578371047974e-02 -2.552091181278228760e-01 7.007852662354707718e-03 1.557483524084091187e-02 5.276449397206306458e-02 -6.687986105680465698e-02 2.690241299569606781e-02 -2.876121401786804199e-01 -2.059828042984008789e-01 1.693358421325683594e-01 -3.360990285873413086e-01 3.991711139678955078e-02 7.287480682134628296e-02 -2.157597988843917847e-02 -1.981372386217117310e-01 9.927285462617874146e-02 -9.673785418272018433e-03 6.883149594068527222e-02 3.745276946574449539e-03 1.168418228626251221e-01 -1.391557306051254272e-01 2.324977368116378784e-01
2.799631357192993164e-01 -1.567143350839614868e-01 1.840114779770374298e-02 9.334336221218109131e-02 -4.580660536885261536e-02 3.888517618179321289e-02 -2.812945246696472168e-01 -3.194961324334144592e-02 -3.501423001289367676e-01 2.771172225475311279e-01 -1.270916610956192017e-01 -1.850898414850234985e-01 2.046899311244487762e-02 -4.084208339918404818e-04 5.850253999233245850e-02 -1.268767565488815308e-01 4.444697126746177673e-02 -2.721292972564697266e-01 -1.396981477737426758e-01 3.546912074089050293e-01 -3.970828354358673096e-01 1.101060956716537476e-02 4.915225133299827576e-02 3.551121056079864502e-02 -7.546094805002212524e-02 5.894763767719268799e-02 6.392531096935272217e-02 3.401945903897285461e-02 -3.475076332688331604e-02 1.347275078296661377e-01 -1.336628049612045288e-01 3.163010179996490479e-01
7.938461005687713623e-02 -1.769871711730957031e-01 -4.744079336524009705e-02 4.147107526659965515e-02 -1.906929165124893188e-01 3.656165674328804016e-02 -1.333108693361282349e-01 -1.002070680260658264e-01 -4.123948216438293457e-01 1.906702071428298950e-01 -1.464865058660507202e-01 -2.084217071533203125e-01 9.526480734348297119e-02 1.533242966979742050e-02 6.091636791825294495e-02 -3.125420510768890381e-01 -2.378263138234615326e-02 -3.273301124572753906e-01 -3.946490585803985596e-01 2.306519150733947754e-01 -1.862384378910064697e-01 1.438073813915252686e-01 -8.076819777488708496e-02 -1.476772725582122803e-01 3.145265206694602966e-02 3.725410997867584229e-02 -1.028549373149871826e-01 1.787810772657394409e-01 -1.336939930915832520e-01 1.355541050434112549e-01 -1.278976202011108398e-01 1.139349341392517090e-01
-7.930136471986770630e-02 2.420238554477691650e-01 -6.464957445859909058e-02 -2.535749673843383789e-01 -1.754230260848999023e-02 1.698514819145202637e-01 -3.601912260055541992e-01 -1.861369311809539795e-01 -1.391326040029525757e-01 -7.555253058671951294e-02 -3.231582045555114746e-01 1.008252575993537903e-01 -2.557770721614360809e-02 2.392839789390563965e-01 -6.233617290854454041e-02 -1.886623799800872803e-01 3.778879046440124512e-01 -1.794444173574447632e-01 -2.965079843997955322e-01 4.764243215322494507e-02 2.482888698577880859e-01 -5.835561826825141907e-02 1.161517649888992310e-01 6.040494889020919800e-02 3.646064549684524536e-02 1.749372482299804688e-01 -1.716779619455337524e-01 -1.542917937040328979e-01 2.602113224565982819e-02 -1.941674947738647461e-02 2.264389023184776306e-02 4.362315684556961060e-02
2.651412189006805420e-01 1.176291778683662415e-01 -1.428336501121520996e-01 -1.921515166759490967e-01 1.237755939364433289e-01 1.162639074027538300e-02 -7.016062736511230469e-02 -3.413865342736244202e-02 -3.377385437488555908e-01 1.693535447120666504e-01 -1.616244614124298096e-01 1.733760684728622437e-01 -3.061417937278747559e-01 7.677058875560760498e-02 -2.524140775203704834e-01 -2.587067186832427979e-01 2.429176717996597290e-01 -2.055150717496871948e-01 -2.201069444417953491e-01 -8.362109959125518799e-02 -1.772267818450927734e-01 -1.823600977659225464e-01 -2.147637493908405304e-02 -5.036111548542976379e-02 -2.626101672649383545e-01 -1.262308061122894287e-01 -5.582067370414733887e-02 1.790955662727355957e-01 -1.018949970602989197e-01 1.035526320338249207e-01 1.766299945302307606e-03 2.055794745683670044e-01
1.111658290028572083e-01 1.355427131056785583e-02 1.943942755460739136e-01 -1.854294687509536743e-01 -1.563571989536285400e-01 6.304773688316345215e-02 -3.616673946380615234e-01 -6.784928590059280396e-02 3.801141167059540749e-03 1.590996533632278442e-01 -5.247132778167724609e-01 4.492734000086784363e-02 3.743264358490705490e-03 -6.091502681374549866e-02 -2.627305090427398682e-01 1.326877176761627197e-01 2.890046238899230957e-01 -8.538283407688140869e-02 -9.773149341344833374e-02 1.101415678858757019e-01 1.137951090931892395e-01 -2.676611393690109253e-02 -1.239549592137336731e-01 9.888318181037902832e-02 3.989686444401741028e-02 -1.247081607580184937e-01 1.126628220081329346e-01 -2.847664356231689453e-01 -2.028127163648605347e-01 1.552299112081527710e-01 1.318868249654769897e-01 1.164947226643562317e-01
2.277309000492095947e-01 2.173320651054382324e-01 1.618610620498657227e-01 -8.602646738290786743e-02 -2.851825058460235596e-01 1.123836711049079895e-01 -2.249475270509719849e-01 -1.251069009304046631e-01 -1.339516043663024902e-01 -1.279353909194469452e-02 -2.642191946506500244e-01 -2.830159664154052734e-01 -2.722853235900402069e-02 3.257547616958618164e-01 2.877296321094036102e-02 1.764418184757232666e-01 2.141835689544677734e-01 3.295671567320823669e-02 -1.216494664549827576e-02 1.343618929386138916e-01 -1.095609217882156372e-01 -1.003013327717781067e-01 -1.686791926622390747e-01 -2.071461528539657593e-01 4.184556007385253906e-02 -1.277173757553100586e-01 -4.115391671657562256e-01 2.478175424039363861e-02 -6.403054296970367432e-02 6.068639457225799561e-02 5.327627062797546387e-02 2.073868215084075928e-01
-4.534427449107170105e-02 3.528177330736070871e-04 2.579078972339630127e-01 6.531702354550361633e-03 2.966783642768859863e-01 1.247460916638374329e-01 -4.354539215564727783e-01 -2.862372994422912598e-01 -2.574857771396636963e-01 2.595904171466827393e-01 -1.407297104597091675e-01 1.474443823099136353e-01 -3.773043751716613770e-01 -1.918203197419643402e-02 1.675753742456436157e-01 3.472912311553955078e-02 4.369886592030525208e-02 -1.187779977917671204e-01 -9.169992059469223022e-02 1.028373166918754578e-01 -1.880582123994827271e-01 -1.809978634119033813e-01 8.985762298107147217e-02 -1.739782392978668213e-01 -4.181130602955818176e-02 3.236219659447669983e-02 -4.212723299860954285e-02 -1.633561998605728149e-01 -1.011320427060127258e-01 -1.143039241433143616e-01 4.868331924080848694e-02 1.030454635620117188e-01
1.416703164577484131e-01 3.737910091876983643e-02 -1.757571697235107422e-01 -3.887500613927841187e-02 -1.183365136384963989e-01 1.161219738423824310e-02 -1.098067089915275574e-01 -2.475963234901428223e-01 -1.149782910943031311e-01 -4.146535322070121765e-02 -2.779134213924407959e-01 -2.887942790985107422e-01 -4.319797158241271973e-01 7.371892035007476807e-02 1.945830583572387695e-01 -8.550557307898998260e-03 7.085334509611129761e-02 -2.346136868000030518e-01 -4.541628956794738770e-01 1.126203835010528564e-01 3.363572061061859131e-02 5.731595680117607117e-02 2.659554183483123779e-01 -1.628749221563339233e-01 -5.357987806200981140e-02 2.193736471235752106e-02 -1.858414858579635620e-01 -8.037114888429641724e-02 4.910140484571456909e-02 7.939033955335617065e-02 9.123192727565765381e-02 -1.048949137330055237e-01
1.120958030223846436e-01 -2.018588334321975708e-01 -9.419741481542587280e-02 9.622848592698574066e-03 -1.552614420652389526e-01 2.498639523983001709e-01 -2.400753349065780640e-01 -4.029229283332824707e-03 -8.379188179969787598e-02 3.310375809669494629e-01 -1.885781995952129364e-02 8.671584725379943848e-02 -6.163784861564636230e-02 4.327107965946197510e-02 5.038492754101753235e-02 -5.538279563188552856e-02 5.025394558906555176e-01 -1.281807124614715576e-01 -2.870548665523529053e-01 -2.091073431074619293e-02 -1.909238696098327637e-01 2.998690903186798096e-01 2.644376158714294434e-01 -8.075395971536636353e-02 -3.966804593801498413e-02 1.862256042659282684e-02 -1.739172339439392090e-01 -2.239443063735961914e-01 -9.764217585325241089e-02 -8.078323304653167725e-02 6.448943167924880981e-02 -2.446351572871208191e-02
6.130268052220344543e-02 -1.401842981576919556e-01 9.987703524529933929e-03 1.823830902576446533e-01 6.710290163755416870e-02 -7.749694399535655975e-03 -4.106661677360534668e-01 -7.424310315400362015e-04 -3.751658499240875244e-01 4.199129641056060791e-01 -1.201610788702964783e-01 -1.306564807891845703e-01 -2.682950906455516815e-02 5.030011292546987534e-03 1.748279780149459839e-01 2.071730419993400574e-02 1.468031257390975952e-01 -3.513125181198120117e-01 -8.828525245189666748e-02 5.148292332887649536e-02 -2.283226400613784790e-01 5.671768262982368469e-02 -1.548006385564804077e-01 7.378775626420974731e-02 -2.938525378704071045e-01 5.721067637205123901e-02 -5.906571820378303528e-02 -4.936138540506362915e-02 -1.409862469881772995e-02 4.817648604512214661e-02 -4.502274841070175171e-02 2.223168164491653442e-01
9.916528128087520599e-03 2.165406644344329834e-01 -6.943126209080219269e-03 -5.542428046464920044e-02 -1.214146763086318970e-01 -2.866387963294982910e-01 -2.487336844205856323e-01 -3.591805323958396912e-02 -2.527785003185272217e-01 2.202659472823143005e-02 5.182127282023429871e-02 5.816844105720520020e-02 1.993205770850181580e-02 2.930131554603576660e-01 3.818322718143463135e-02 1.343015283346176147e-01 4.476347267627716064e-01 -3.669511079788208008e-01 -1.106531172990798950e-01 2.453503012657165527e-01 9.201151877641677856e-02 2.084712684154510498e-02 -1.562589854001998901e-01 -7.657457888126373291e-02 -2.306788414716720581e-01 -3.930637985467910767e-02 4.141570627689361572e-02 3.656794130802154541e-02 9.098225086927413940e-02 8.233036845922470093e-03 -1.596540585160255432e-02 3.171231150627136230e-01
9.523008018732070923e-02 1.704366505146026611e-01 -2.501449584960937500e-01 -2.837158739566802979e-01 -6.426743417978286743e-02 7.532921619713306427e-03 -4.558470845222473145e-01 -9.458003193140029907e-02 -3.697955906391143799e-01 2.680864334106445312e-01 4.638458043336868286e-02 -1.039430592209100723e-02 6.178296729922294617e-02 7.074791938066482544e-04 1.006297320127487183e-01 1.694599539041519165e-01 2.370378524065017700e-01 2.206773310899734497e-02 -2.708985805511474609e-01 1.399905830621719360e-01 -2.075049728155136108e-01 7.597778737545013428e-02 2.113759666681289673e-01 3.544183075428009033e-02 8.111395686864852905e-02 -8.584605529904365540e-03 3.184568509459495544e-02 -1.479448229074478149e-01 -8.205464482307434082e-02 -1.416158676147460938e-01 1.853456944227218628e-01 -9.605560451745986938e-02
2.105619944632053375e-02 2.456034421920776367e-01 1.109303757548332214e-01 -1.954111009836196899e-01 1.018785964697599411e-02 -3.459633141756057739e-02 -3.400032520294189453e-01 -2.833573520183563232e-01 -5.210566520690917969e-02 2.822523415088653564e-01 -1.475706696510314941e-01 -5.905893072485923767e-02 9.565802291035652161e-03 1.982547789812088013e-01 2.479503005743026733e-01 -2.564474642276763916e-01 1.483251899480819702e-01 -1.005959697067737579e-02 -3.592312633991241455e-01 4.066425263881683350e-01 -6.174596492201089859e-03 1.882878132164478302e-02 -2.649394571781158447e-01 -1.704078540205955505e-02 -5.646905303001403809e-02 -9.704095870256423950e-02 1.433765795081853867e-02 -7.232508808374404907e-02 -7.425890117883682251e-02 3.035588748753070831e-02 3.875700011849403381e-02 6.244920939207077026e-02
3.882952034473419189e-01 2.167250365018844604e-01 1.696937084197998047e-01 4.109078645706176758e-02 -5.094722658395767212e-02 3.418569862842559814e-01 -5.313240736722946167e-02 -1.451776325702667236e-01 -2.047199159860610962e-01 -5.351812019944190979e-02 -6.939639896154403687e-02 -2.101918905973434448e-01 -3.028357326984405518e-01 1.594489365816116333e-01 -1.828339844942092896e-01 -1.502382010221481323e-01 1.510971188545227051e-01 7.217077165842056274e-02 -1.087672542780637741e-02 1.747319698333740234e-01 -3.312234953045845032e-02 2.889234200119972229e-02 -1.371656544506549835e-03 -2.130079567432403564e-01 7.588553428649902344e-02 1.030727550387382507e-01 -3.419116437435150146e-01 -2.312800288200378418e-02 3.046567551791667938e-02 9.543026983737945557e-02 8.267486095428466797e-02 3.237607777118682861e-01
3.470771610736846924e-01 2.240105718374252319e-01 -5.848534777760505676e-02 -2.145731002092361450e-01 -1.482662558555603027e-01 -5.950795114040374756e-02 -2.046624273061752319e-01 -8.262250572443008423e-03 -3.715272545814514160e-01 7.793359458446502686e-02 -2.173936218023300171e-01 9.621684253215789795e-02 5.028594657778739929e-02 -2.722173631191253662e-01 1.682939529418945312e-01 -1.365089695900678635e-02 3.672088086605072021e-01 -3.332008123397827148e-01 4.026152193546295166e-03 -2.002289518713951111e-02 -1.803320460021495819e-02 6.548619270324707031e-02 -1.358931362628936768e-01 4.776038601994514465e-02 -8.058320730924606323e-02 4.292475804686546326e-02 -6.854093819856643677e-02 2.088839113712310791e-01 8.657700568437576294e-02 2.343117892742156982e-01 -1.167233213782310486e-01 4.816010221838951111e-02
1.035795919597148895e-02 1.637131720781326294e-01 1.513391882181167603e-01 -2.827701270580291748e-01 1.848950423300266266e-02 9.468447387916967273e-05 -3.274840414524078369e-01 -1.417788416147232056e-01 -2.518692314624786377e-01 1.540546268224716187e-01 -2.111084386706352234e-02 -1.155580207705497742e-01 -1.425672769546508789e-01 2.725385427474975586e-01 1.254706531763076782e-01 -2.704303562641143799e-01 1.355960071086883545e-01 -2.515379488468170166e-01 -3.397106826305389404e-01 2.748558223247528076e-01 -4.378348216414451599e-02 8.926028013229370117e-02 -1.752893477678298950e-01 -2.991724060848355293e-03 -6.655360013246536255e-02 -1.007129773497581482e-01 7.481683790683746338e-02 -4.807840287685394287e-02 -1.747836768627166748e-01 -7.404538989067077637e-02 2.660850882530212402e-01 -1.246972084045410156e-01
2.675550282001495361e-01 1.222024112939834595e-01 -1.142219901084899902e-01 -1.921930015087127686e-01 4.795535653829574585e-02 -1.662319339811801910e-02 -4.875683039426803589e-02 -8.008124679327011108e-02 -3.078021109104156494e-01 1.639864295721054077e-01 -9.014862030744552612e-02 2.011353224515914917e-01 -3.089600205421447754e-01 2.253516577184200287e-02 -1.329063624143600464e-01 -1.584593653678894043e-01 3.418224155902862549e-01 -3.039814829826354980e-01 -2.621266543865203857e-01 -1.411077287048101425e-02 -2.356882542371749878e-01 -2.258939892053604126e-01 -3.623533993959426880e-02 -8.572696894407272339e-02 -2.324056774377822876e-01 -1.216046139597892761e-01 2.300062589347362518e-02 1.892925798892974854e-01 -8.882183581590652466e-02 1.322948485612869263e-01 -3.310253471136093140e-02 1.346565186977386475e-01
1.873959153890609741e-01 2.553101480007171631e-01 2.233538217842578888e-02 -2.521048486232757568e-01 -7.312879711389541626e-02 -7.047183811664581299e-02 -4.517662227153778076e-01 -5.033390223979949951e-02 -1.995808482170104980e-01 2.170362137258052826e-02 -8.650058507919311523e-02 4.626754671335220337e-02 -2.381098419427871704e-01 7.556024193763732910e-02 1.656534895300865173e-02 -4.351321980357170105e-02 3.201881796121597290e-02 -3.155341148376464844e-01 -1.708211749792098999e-01 2.129784785211086273e-02 1.841773861087858677e-03 2.727048099040985107e-01 2.272717207670211792e-01 -3.104328215122222900e-01 -1.501700133085250854e-01 -2.452515661716461182e-01 2.003093808889389038e-01 -1.099575683474540710e-01 -5.452921986579895020e-02 4.931871965527534485e-02 4.584531486034393311e-02 -9.575695544481277466e-02
1.720709204673767090e-01 1.621145382523536682e-02 1.200389936566352844e-01 1.121765226125717163e-01 -1.306816786527633667e-01 7.294787466526031494e-02 -2.055470645427703857e-01 2.956727892160415649e-02 -3.075646460056304932e-01 3.059875369071960449e-01 -2.243755757808685303e-01 -1.966483592987060547e-01 9.823706746101379395e-02 -1.002332270145416260e-01 3.328670263290405273e-01 -2.763667404651641846e-01 -5.782988853752613068e-03 -4.155761599540710449e-01 -1.296981722116470337e-01 3.633536770939826965e-02 -2.129243612289428711e-01 9.305740892887115479e-02 1.589882187545299530e-02 -3.187130689620971680e-01 -1.523959338665008545e-01 -1.022371500730514526e-01 -3.454769775271415710e-02 8.816752582788467407e-02 1.581712253391742706e-02 3.865244984626770020e-02 -1.504787709563970566e-02 -4.665563628077507019e-02
8.852615952491760254e-02 1.113647371530532837e-01 -1.509507931768894196e-02 1.159538403153419495e-01 -1.026816219091415405e-01 -1.854966282844543457e-01 -2.698459029197692871e-01 9.344293922185897827e-02 -3.465768694877624512e-01 -1.632180809974670410e-01 -2.016022652387619019e-01 -1.049761921167373657e-01 -3.471804084256291389e-03 -5.709620192646980286e-02 1.258958727121353149e-01 9.954130649566650391e-02 4.851057529449462891e-01 -8.044727146625518799e-02 -1.990406215190887451e-01 1.955317556858062744e-01 -5.484856665134429932e-03 -7.161792367696762085e-02 -2.708989679813385010e-01 -2.333592474460601807e-01 -2.081041187047958374e-01 -6.564855575561523438e-02 -7.777793705463409424e-02 3.385209292173385620e-02 -1.958443224430084229e-01 1.890195310115814209e-01 -6.207612156867980957e-02 1.635148525238037109e-01
1.903232336044311523e-01 -7.970580458641052246e-02 2.989068068563938141e-02 2.215026766061782837e-01 -1.430067121982574463e-01 1.615216881036758423e-01 -2.358740717172622681e-01 -6.828001141548156738e-02 -4.117778241634368896e-01 2.565681934356689453e-01 -1.151828914880752563e-01 -2.534488439559936523e-01 -6.523194164037704468e-02 -4.766505211591720581e-02 2.349345572292804718e-02 -4.405876249074935913e-02 1.308992207050323486e-01 -2.414236962795257568e-01 -1.873238086700439453e-01 1.635989099740982056e-01 -3.862569332122802734e-01 1.480787098407745361e-01 -8.753410540521144867e-03 -4.044895619153976440e-02 -1.969778835773468018e-01 1.183011457324028015e-01 3.782674670219421387e-02 2.149465959519147873e-03 1.019228175282478333e-01 1.907921731472015381e-01 -8.010268211364746094e-02 2.473252117633819580e-01
2.987049520015716553e-01 1.894511729478836060e-01 -1.418108120560646057e-02 -3.031511902809143066e-01 6.490745395421981812e-02 -8.595477044582366943e-02 -1.194863915443420410e-01 -4.642952606081962585e-02 -3.295439481735229492e-01 1.920854002237319946e-01 -2.701837383210659027e-02 9.734104573726654053e-02 -2.532820105552673340e-01 7.299815118312835693e-02 -5.000001192092895508e-02 -1.048670709133148193e-01 3.222141265869140625e-01 -1.987664848566055298e-01 -1.830047518014907837e-01 -2.211226671934127808e-01 -2.048618644475936890e-01 -2.289239317178726196e-01 -1.593458205461502075e-01 -4.154159128665924072e-02 -2.048733383417129517e-01 8.316922932863235474e-02 -1.682174392044544220e-02 1.084314063191413879e-01 -2.929496467113494873e-01 9.558030962944030762e-02 -5.787027999758720398e-02 9.811843186616897583e-02
1.156142503023147583e-01 2.658997774124145508e-01 -1.726519614458084106e-01 -2.109170854091644287e-01 -8.148663491010665894e-02 -2.211442738771438599e-01 -1.994165927171707153e-01 2.980999834835529327e-02 -3.069210052490234375e-01 2.430846393108367920e-01 -1.899711042642593384e-01 4.572457075119018555e-02 -3.235427141189575195e-01 -1.952037811279296875e-01 1.047941595315933228e-01 -1.399704962968826294e-01 2.439560741186141968e-01 -2.422215789556503296e-01 -3.746668100357055664e-01 6.500604003667831421e-02 -1.345591098070144653e-01 1.013820990920066833e-01 -2.792996820062398911e-04 -7.945585250854492188e-02 -7.810741662979125977e-02 -2.378380112349987030e-02 2.302220314741134644e-01 -1.041876152157783508e-01 -6.972641497850418091e-02 1.044939924031496048e-02 2.969381399452686310e-02 8.213446289300918579e-02
2.880514413118362427e-02 -2.924399264156818390e-02 6.298177689313888550e-02 1.101016327738761902e-01 1.881318986415863037e-01 -3.968688473105430603e-02 -1.931976079940795898e-01 -3.381059765815734863e-01 -3.708834350109100342e-01 3.552703186869621277e-02 4.156966507434844971e-02 6.154874339699745178e-03 -5.415098667144775391e-01 1.727750897407531738e-01 -8.568177372217178345e-02 -5.415187403559684753e-02 1.535149011760950089e-02 -2.412126809358596802e-01 -8.321555703878402710e-02 2.250396609306335449e-01 -7.957744598388671875e-02 -7.514505088329315186e-02 1.145648583769798279e-01 -2.034329473972320557e-01 -8.154618740081787109e-02 1.805796772241592407e-01 -1.282546967267990112e-01 -1.608071327209472656e-01 -2.303861081600189209e-02 2.241290919482707977e-02 2.143847793340682983e-01 9.294366836547851562e-02
9.412868320941925049e-02 4.610924422740936279e-02 -7.155510038137435913e-02 -1.743860393762588501e-01 8.536821603775024414e-02 1.626951992511749268e-01 -4.093096554279327393e-01 -1.404224932193756104e-01 -2.368050366640090942e-01 4.072299972176551819e-02 3.955371677875518799e-02 -1.366670876741409302e-01 4.693013429641723633e-02 2.992727458477020264e-01 -6.617145985364913940e-02 -8.194759488105773926e-02 4.165105149149894714e-02 -5.773111060261726379e-02 -4.042449891567230225e-01 3.550851345062255859e-01 -1.170351952314376831e-01 1.084139868617057800e-01 -8.912619203329086304e-02 -6.489212065935134888e-02 1.124109774827957153e-01 5.249272566288709641e-03 -5.172810703516006470e-02 -8.413860201835632324e-02 -1.883942186832427979e-01 1.141949221491813660e-01 3.814299106597900391e-01 5.497078970074653625e-02
3.440740704536437988e-01 1.159219294786453247e-01 -2.585230469703674316e-01 -1.248692721128463745e-01 -1.450609564781188965e-01 1.218995004892349243e-01 -3.795997500419616699e-01 -2.485389262437820435e-02 -4.342702925205230713e-01 1.166384741663932800e-01 -8.529319614171981812e-02 1.150119081139564514e-01 -1.539498269557952881e-01 -1.719222217798233032e-01 9.502290934324264526e-02 -2.235929071903228760e-01 1.880162060260772705e-01 -3.001241087913513184e-01 6.268733739852905273e-02 1.593639142811298370e-02 -8.547661453485488892e-02 6.593362987041473389e-02 -1.556844264268875122e-01 -1.433184091001749039e-02 -1.070706453174352646e-02 5.165804922580718994e-02 9.299024939537048340e-02 4.358887299895286560e-02 -1.183329522609710693e-01 -1.004341840744018555e-01 4.787539318203926086e-02 2.544347047805786133e-01
-3.640410304069519043e-02 2.130622863769531250e-01 -3.148085251450538635e-02 -3.601846396923065186e-01 1.333722919225692749e-01 3.763637319207191467e-02 -1.427495572715997696e-02 -7.585488259792327881e-02 -3.026502430438995361e-01 1.044283285737037659e-01 -2.271078377962112427e-01 1.535248104482889175e-02 -1.848268061876296997e-01 -6.885097175836563110e-02 6.762038171291351318e-02 -1.586340218782424927e-01 4.475576281547546387e-01 -3.938694000244140625e-01 -3.099528253078460693e-01 -4.996068030595779419e-02 3.803631290793418884e-02 -1.466764956712722778e-01 -6.240992248058319092e-02 -2.475445270538330078e-01 6.065554334782063961e-04 -3.491074219346046448e-02 5.877831205725669861e-02 2.843034826219081879e-02 -3.365814452990889549e-03 -5.513831600546836853e-02 3.404213488101959229e-02 1.503438651561737061e-01
2.147787064313888550e-01 -1.391823291778564453e-01 4.508706182241439819e-02 2.177807986736297607e-01 -4.096847958862781525e-03 5.010058730840682983e-02 -2.264681905508041382e-01 -1.095947623252868652e-01 -3.964825868606567383e-01 2.960166931152343750e-01 -1.488076150417327881e-01 -2.296219766139984131e-01 -8.248663693666458130e-02 -3.077745623886585236e-02 8.778785914182662964e-02 -1.796052753925323486e-01 7.642309367656707764e-02 -2.619102299213409424e-01 -2.559668421745300293e-01 2.532493472099304199e-01 -3.723055720329284668e-01 1.187746077775955200e-01 6.079958379268646240e-02 -4.775858297944068909e-02 -5.664006993174552917e-02 3.500661626458168030e-02 1.286382526159286499e-01 5.932898819446563721e-02 -7.128808647394180298e-02 4.303085803985595703e-02 -1.502646207809448242e-01 1.870790570974349976e-01
2.427798211574554443e-01 7.394038140773773193e-03 -2.054517120122909546e-01 -2.340326607227325439e-01 -1.924986392259597778e-01 1.554180085659027100e-01 -1.144848316907882690e-01 -9.558253735303878784e-02 -3.858916163444519043e-01 1.260143816471099854e-01 -1.487639616243541241e-03 -2.121932804584503174e-02 -1.210782080888748169e-01 -1.162577271461486816e-01 2.730249464511871338e-01 -2.016370743513107300e-01 4.093153476715087891e-01 -2.817878723144531250e-01 2.123195379972457886e-01 8.699402213096618652e-02 2.239618301391601562e-01 -5.023811012506484985e-02 -8.652560412883758545e-02 -7.798887044191360474e-02 -2.168665453791618347e-02 1.083598136901855469e-01 7.767704874277114868e-02 -5.907718092203140259e-02 -1.587112247943878174e-01 -7.163646817207336426e-02 6.590473651885986328e-02 1.723505705595016479e-01
-9.940764866769313812e-03 -1.999808289110660553e-02 -1.816803961992263794e-01 -1.979933828115463257e-01 -5.029767379164695740e-02 8.807367086410522461e-02 -4.379798173904418945e-01 -2.243255972862243652e-01 -2.232556045055389404e-01 4.474297538399696350e-02 -8.712320774793624878e-02 -2.458310574293136597e-01 9.101801365613937378e-02 1.845534145832061768e-01 3.961969912052154541e-02 -2.560279890894889832e-02 1.514891684055328369e-01 -1.839032620191574097e-01 -1.175279095768928528e-01 1.990938186645507812e-01 5.183055996894836426e-02 -3.816273808479309082e-02 1.670235693454742432e-01 -1.902171969413757324e-01 8.249721676111221313e-02 2.218337059020996094e-01 -3.014214932918548584e-01 1.101254373788833618e-01 3.572302460670471191e-01 1.405157148838043213e-01 -1.588215380907058716e-01 -1.988828368484973907e-02
8.853811770677566528e-02 -7.905663549900054932e-02 4.893670603632926941e-02 -1.125368326902389526e-01 1.021988689899444580e-01 -8.628518879413604736e-02 -3.569717407226562500e-01 -1.498673707246780396e-01 -4.165448844432830811e-01 3.152026608586311340e-02 -3.906921669840812683e-02 6.996363401412963867e-02 -9.170277416706085205e-02 1.570772677659988403e-01 -5.903325602412223816e-02 1.780378818511962891e-01 2.073111087083816528e-01 -1.672048419713973999e-01 1.718294918537139893e-01 7.028131186962127686e-02 -3.665666878223419189e-01 -1.837785989046096802e-01 6.496620178222656250e-02 -1.689365357160568237e-01 -5.367232859134674072e-02 -1.238775178790092468e-01 -7.939869910478591919e-02 9.848567843437194824e-02 -7.913785427808761597e-02 9.915670007467269897e-02 3.085963129997253418e-01 3.194072246551513672e-01
1.642925739288330078e-01 1.962986439466476440e-01 -2.628883123397827148e-01 -2.572581171989440918e-01 8.089819550514221191e-02 6.668972317129373550e-03 -1.220856681466102600e-01 -2.200334705412387848e-02 -2.440624237060546875e-01 9.847285598516464233e-02 -6.680928915739059448e-02 2.249022573232650757e-01 -1.214354187250137329e-01 -1.639170944690704346e-02 -1.116668106988072395e-03 -1.173162907361984253e-01 4.035812914371490479e-01 -2.739505767822265625e-01 -2.538008689880371094e-01 -4.813499748706817627e-02 -1.283012926578521729e-01 -2.604215443134307861e-01 -8.207350969314575195e-03 -1.390703320503234863e-01 -2.362408190965652466e-01 -1.717262566089630127e-01 -2.067828327417373657e-01 1.276789307594299316e-01 -1.191453710198402405e-01 1.017514094710350037e-01 1.097010355442762375e-02 2.161944508552551270e-01
-4.693939164280891418e-02 8.887258172035217285e-02 2.771235071122646332e-02 -2.994123697280883789e-01 6.158405169844627380e-02 -8.755899965763092041e-02 -4.171592742204666138e-02 -1.886878311634063721e-01 -4.327291250228881836e-01 4.555641114711761475e-02 -1.097918748855590820e-01 9.154815226793289185e-02 -3.071725964546203613e-01 -2.772802673280239105e-02 1.022824421525001526e-01 -1.767013520002365112e-01 4.367710947990417480e-01 -1.837295293807983398e-01 -2.334561198949813843e-01 -3.536138683557510376e-02 1.364519447088241577e-01 -8.683100342750549316e-02 4.419224336743354797e-02 -1.510441899299621582e-01 -2.179562151432037354e-01 -5.494741722941398621e-02 1.339058205485343933e-02 1.131104305386543274e-01 1.490402370691299438e-01 1.154052317142486572e-01 -9.105478227138519287e-02 2.560908496379852295e-01
3.417480587959289551e-01 9.417091310024261475e-02 1.104248315095901489e-02 -3.597493171691894531e-01 -2.330677062273025513e-01 -1.214904785156250000e-01 -3.024365007877349854e-01 6.900519877672195435e-02 -2.979471087455749512e-01 2.484407275915145874e-02 -1.097192168235778809e-01 5.344208329916000366e-02 -2.675026357173919678e-01 -2.235600650310516357e-01 2.244730591773986816e-01 -1.818362176418304443e-01 1.068825498223304749e-01 -2.075224369764328003e-01 1.441384782083332539e-03 2.263814024627208710e-02 -9.142331033945083618e-02 -6.983016431331634521e-02 -1.581240072846412659e-02 -1.382531821727752686e-01 2.665356360375881195e-02 1.394617259502410889e-01 6.299404054880142212e-02 2.003194093704223633e-01 -2.203744053840637207e-01 2.478921785950660706e-02 5.798175930976867676e-02 2.565450370311737061e-01
1.060357782989740372e-02 1.403587162494659424e-01 2.314741611480712891e-01 -8.210184425115585327e-02 2.111151516437530518e-01 1.113009601831436157e-01 -3.885281980037689209e-01 -8.744650520384311676e-03 -2.913568019866943359e-01 2.300857901573181152e-01 -1.214243844151496887e-01 6.697988510131835938e-02 -2.544175386428833008e-01 9.854317456483840942e-02 2.322613894939422607e-01 2.405778318643569946e-01 -9.158016741275787354e-02 -2.358269393444061279e-01 -2.454607784748077393e-01 1.006529703736305237e-01 -1.053112223744392395e-01 -2.334520071744918823e-01 2.394888252019882202e-01 -1.733239293098449707e-01 -2.172235772013664246e-02 -1.646879874169826508e-02 -1.022096946835517883e-01 -1.546828299760818481e-01 -9.426133334636688232e-02 1.052073314785957336e-01 1.400151997804641724e-01 8.070241659879684448e-02
3.238999247550964355e-01 2.415970265865325928e-01 1.468961238861083984e-01 -3.917578235268592834e-02 -1.413365751504898071e-01 4.655486554838716984e-04 -3.626203536987304688e-01 6.387236714363098145e-02 1.499144136905670166e-01 1.691911965608596802e-01 -1.695606708526611328e-01 -1.328966170549392700e-01 -1.493972688913345337e-01 -7.714116573333740234e-02 -2.264294624328613281e-01 -1.087452992796897888e-01 1.952858269214630127e-01 -2.782939076423645020e-01 -6.936225295066833496e-02 1.710306555032730103e-01 2.279590964317321777e-01 -5.755109339952468872e-02 1.704936772584915161e-01 -1.771398633718490601e-01 5.399365350604057312e-02 -5.170019716024398804e-02 -2.443854510784149170e-01 -2.442528903484344482e-01 -2.646440267562866211e-01 -1.127714570611715317e-02 -7.365587353706359863e-02 5.698337778449058533e-02
1.073318570852279663e-01 4.429646208882331848e-02 3.175447694957256317e-03 -1.620183438062667847e-01 1.686923652887344360e-01 3.079529702663421631e-01 -2.342146337032318115e-01 -1.584835499525070190e-01 -2.866443693637847900e-01 -1.256621927022933960e-01 -1.397091448307037354e-01 -7.206580042839050293e-02 -1.749937236309051514e-02 1.245894506573677063e-01 2.901089489459991455e-01 -2.197395712137222290e-01 3.574868440628051758e-01 -1.790784448385238647e-01 -6.217145174741744995e-02 -9.120794385671615601e-02 -2.128487378358840942e-01 -3.965665698051452637e-01 3.924103453755378723e-02 -1.372405588626861572e-01 1.904248073697090149e-02 -1.793818920850753784e-02 -1.411739829927682877e-02 -9.154751151800155640e-02 1.450489312410354614e-01 -7.462115585803985596e-02 3.211582824587821960e-02 2.326979935169219971e-01
8.229076117277145386e-02 2.741627208888530731e-02 -2.051602602005004883e-01 -9.127021580934524536e-02 4.449399933218955994e-02 -9.524487704038619995e-02 -2.591429650783538818e-01 -7.598632574081420898e-02 -1.704650372266769409e-01 8.259928226470947266e-02 6.428844481706619263e-02 -7.118882238864898682e-02 -6.906221807003021240e-02 -1.289527267217636108e-01 -4.002300277352333069e-02 -3.691726028919219971e-01 1.378970891237258911e-01 -2.070309519767761230e-01 -3.844288289546966553e-01 1.868184357881546021e-01 -2.565746903419494629e-01 6.562196463346481323e-02 -1.281355619430541992e-01 -2.014455348253250122e-01 -1.222098767757415771e-01 1.825466752052307129e-01 -6.588637083768844604e-02 3.007031381130218506e-01 4.514120146632194519e-02 1.008236594498157501e-02 2.670580148696899414e-01 2.559760808944702148e-01
-1.856810450553894043e-01 -1.460446715354919434e-01 -1.049495488405227661e-01 -2.118384689092636108e-01 -3.971862792968750000e-02 1.932164728641510010e-01 -4.464595615863800049e-01 -2.631676495075225830e-01 -4.429312422871589661e-02 1.352933347225189209e-01 -8.250772207975387573e-02 1.391261368989944458e-01 -2.232898920774459839e-01 5.956000089645385742e-02 2.777611315250396729e-01 -2.397306114435195923e-01 2.503655254840850830e-01 -1.850807517766952515e-01 -2.037680894136428833e-01 -8.875233680009841919e-02 -2.813390828669071198e-02 -3.466525301337242126e-02 1.999497264623641968e-01 -2.277927249670028687e-01 1.368611678481101990e-02 1.621973887085914612e-02 -2.755429446697235107e-01 -3.638350218534469604e-02 6.513408571481704712e-02 -8.876879699528217316e-03 1.540241688489913940e-01 2.027646452188491821e-02
9.403555840253829956e-02 -2.505403459072113037e-01 -8.371336758136749268e-02 -1.026488617062568665e-01 -2.113724350929260254e-01 1.331013888120651245e-01 -1.974082738161087036e-01 -1.153461560606956482e-01 -1.777818351984024048e-01 3.500223755836486816e-01 -2.065696008503437042e-02 2.346822060644626617e-02 1.632364988327026367e-01 1.056402549147605896e-01 -2.059212327003479004e-02 4.933363571763038635e-02 3.946610391139984131e-01 -1.686449497938156128e-01 -3.408569395542144775e-01 1.437415927648544312e-01 -2.226588577032089233e-01 2.627647817134857178e-01 1.386271864175796509e-01 -1.357074677944183350e-01 -1.157475356012582779e-02 1.454886049032211304e-01 -7.157017290592193604e-02 -1.353133022785186768e-01 -1.899343729019165039e-01 -1.293162554502487183e-01 -5.484865978360176086e-02 -1.502365022897720337e-01
3.481104671955108643e-01 -1.032804027199745178e-01 -9.376724809408187866e-02 1.498613506555557251e-01 -1.515007317066192627e-01 -1.733952462673187256e-01 -2.637430429458618164e-01 -2.564983814954757690e-02 -3.336183726787567139e-01 1.480504274368286133e-01 -1.214795038104057312e-01 -3.225865960121154785e-01 -4.326679185032844543e-02 -1.825710237026214600e-01 -1.760887540876865387e-02 -1.981062144041061401e-01 3.195042610168457031e-01 7.815470453351736069e-04 -1.423865109682083130e-01 1.149990260601043701e-01 -3.843683283776044846e-03 8.766387589275836945e-03 -1.005976423621177673e-01 -3.006938993930816650e-01 -1.242844164371490479e-01 -4.348322376608848572e-02 -4.385042190551757812e-02 1.529390662908554077e-01 -2.409421950578689575e-01 9.101521223783493042e-02 -1.033514291048049927e-01 1.760268360376358032e-01
2.714285068213939667e-02 4.526935517787933350e-03 2.355698309838771820e-02 -3.006827235221862793e-01 4.988625273108482361e-02 1.244682371616363525e-01 -2.866166830062866211e-01 -2.454043179750442505e-01 -3.659759461879730225e-02 1.408781856298446655e-01 1.557059586048126221e-01 4.714676365256309509e-02 -1.146778836846351624e-02 1.261029839515686035e-01 3.072924911975860596e-01 -1.160607933998107910e-01 2.433206290006637573e-01 -1.224785596132278442e-01 -2.498871386051177979e-01 -1.115010026842355728e-02 -1.678633689880371094e-01 -1.297226250171661377e-01 3.159882128238677979e-01 -2.387823313474655151e-01 -6.227572634816169739e-02 3.986427187919616699e-02 -3.163006305694580078e-01 -1.838015764951705933e-01 -9.560114890336990356e-02 -1.237458884716033936e-01 2.701188921928405762e-01 3.130757063627243042e-02
2.368924617767333984e-01 -5.543596297502517700e-02 -6.732866913080215454e-02 -1.328804492950439453e-01 -4.751679599285125732e-01 -2.436484545469284058e-01 -6.582123041152954102e-02 1.078152507543563843e-01 -3.208288252353668213e-01 -9.036902338266372681e-02 1.384653523564338684e-02 -7.069000601768493652e-02 -9.819969534873962402e-02 9.679464250802993774e-02 -1.714087128639221191e-01 -1.596586965024471283e-02 3.022166490554809570e-01 -3.130729794502258301e-01 -1.017282083630561829e-01 7.354127615690231323e-02 -4.034728929400444031e-02 -2.859643697738647461e-01 4.941415041685104370e-02 1.823039911687374115e-02 1.077864784747362137e-03 7.217875123023986816e-02 -2.090947628021240234e-01 -3.093110024929046631e-01 -2.732920274138450623e-02 4.476505145430564880e-02 6.138812378048896790e-02 1.008449271321296692e-01
1.346682608127593994e-01 -1.344882398843765259e-01 -1.240342631936073303e-01 -6.788568943738937378e-02 -2.494445294141769409e-01 2.482246756553649902e-01 -3.037280142307281494e-01 5.272316932678222656e-02 -5.028046295046806335e-02 3.977883756160736084e-01 -1.527562737464904785e-01 1.570099033415317535e-02 -1.093998178839683533e-02 1.566186249256134033e-01 5.007189139723777771e-02 -7.356771826744079590e-02 3.556639850139617920e-01 -1.025283485651016235e-01 -2.846397459506988525e-01 -2.704684808850288391e-02 -7.756055891513824463e-02 1.896815448999404907e-01 1.412817686796188354e-01 -1.741587817668914795e-01 -6.818669289350509644e-02 -3.322653099894523621e-02 -1.919494122266769409e-01 -3.777291178703308105e-01 2.464574389159679413e-02 -1.091686170548200607e-02 4.775843024253845215e-02 9.311842173337936401e-02
1.350760608911514282e-01 6.168869137763977051e-02 -1.788564622402191162e-01 -1.916333585977554321e-01 7.252249401062726974e-03 1.812922656536102295e-01 -3.781110346317291260e-01 -2.397849708795547485e-01 -1.842793375253677368e-01 -1.751999258995056152e-01 1.724081672728061676e-02 -1.109683066606521606e-01 -5.134829133749008179e-02 1.196015924215316772e-01 -1.611929535865783691e-01 3.674492239952087402e-02 3.480965495109558105e-01 -1.145487725734710693e-01 -3.098174631595611572e-01 2.053072005510330200e-01 8.105392009019851685e-02 8.199255168437957764e-02 1.093538850545883179e-02 -7.178583741188049316e-02 7.851875573396682739e-02 -1.123620122671127319e-01 -1.341051757335662842e-01 -1.462411582469940186e-01 -1.832702457904815674e-01 3.789305090904235840e-01 -1.462430953979492188e-01 8.119073510169982910e-02
-1.547976955771446228e-02 2.053862810134887695e-01 3.621346652507781982e-01 -7.800235599279403687e-02 1.570406928658485413e-02 -1.578059978783130646e-02 -3.467686474323272705e-02 -1.283399909734725952e-01 -1.756290793418884277e-01 9.940741956233978271e-02 -1.622921079397201538e-01 -1.563701592385768890e-02 -1.881622821092605591e-01 9.441629052162170410e-02 1.008921340107917786e-01 1.079755253158509731e-03 3.426347970962524414e-01 -2.783370018005371094e-01 -4.966171830892562866e-02 5.383000522851943970e-02 1.073318943381309509e-01 3.596100807189941406e-01 1.785069853067398071e-01 -3.188175335526466370e-02 1.301670521497726440e-01 -1.358001772314310074e-02 -2.020104527473449707e-01 -1.656480729579925537e-01 -1.872290968894958496e-01 -2.914338409900665283e-01 4.210920259356498718e-02 3.150863945484161377e-01
1.502660959959030151e-01 1.056927964091300964e-01 -1.142134368419647217e-01 -2.088299393653869629e-01 -2.598430514335632324e-01 1.368997097015380859e-01 -2.771562933921813965e-01 4.048363864421844482e-02 -3.120455443859100342e-01 2.820179425179958344e-02 -1.253985017538070679e-01 1.808802336454391479e-01 1.268011182546615601e-01 -3.520650789141654968e-02 -7.561431080102920532e-02 -2.588726878166198730e-01 6.848851591348648071e-02 -4.283050000667572021e-01 -2.691119909286499023e-01 -3.061288297176361084e-01 -9.427954256534576416e-02 9.957388043403625488e-02 6.334938108921051025e-02 -1.555339246988296509e-02 -1.064418926835060120e-01 -2.008861396461725235e-03 -1.969017460942268372e-02 1.357010155916213989e-01 -2.332130521535873413e-01 1.802994161844253540e-01 7.035601139068603516e-02 9.437172859907150269e-02
1.501132547855377197e-01 9.098312258720397949e-02 1.180847436189651489e-01 -6.911239773035049438e-02 5.206829309463500977e-02 1.317560821771621704e-01 -4.355314970016479492e-01 -1.278158128261566162e-01 -2.072941325604915619e-02 -2.375432550907135010e-01 6.846207380294799805e-02 -1.308807879686355591e-01 -2.586322426795959473e-01 3.823407739400863647e-02 -2.360056638717651367e-01 -3.383861109614372253e-02 3.999743163585662842e-01 -1.418638974428176880e-01 -3.237467706203460693e-01 3.610734045505523682e-01 2.176748402416706085e-02 1.618474721908569336e-02 1.542068365961313248e-02 -8.203744143247604370e-02 2.178509533405303955e-01 -1.093104761093854904e-02 -7.821489125490188599e-02 -4.357405379414558411e-02 -1.723686307668685913e-01 3.630946576595306396e-02 -8.581215143203735352e-02 -5.933107063174247742e-02
2.642789781093597412e-01 -2.364698648452758789e-01 6.678216904401779175e-02 -1.169568672776222229e-01 1.257606744766235352e-01 -6.938239932060241699e-02 -3.696526885032653809e-01 5.328565090894699097e-02 -3.499076962471008301e-01 -2.389781475067138672e-01 -2.497884631156921387e-01 -9.296659380197525024e-02 1.037569344043731689e-01 1.299640685319900513e-01 2.041568905115127563e-01 -3.179740533232688904e-02 2.477519214153289795e-01 -2.361295223236083984e-01 2.948503382503986359e-02 4.394107684493064880e-02 9.661702066659927368e-02 1.560371369123458862e-01 -1.047652512788772583e-01 7.347510010004043579e-02 -2.087707072496414185e-01 -1.193307414650917053e-01 -2.043012529611587524e-01 7.483921200037002563e-02 2.479015439748764038e-01 5.891793221235275269e-02 1.857526153326034546e-01 2.160811796784400940e-02
2.755809128284454346e-01 2.659521102905273438e-01 -6.643781810998916626e-02 -2.669832706451416016e-01 1.367805898189544678e-02 -3.626895369961857796e-03 -4.206085950136184692e-02 9.522417932748794556e-02 -2.963811159133911133e-01 1.728046238422393799e-01 -1.032721772789955139e-01 -6.042639911174774170e-02 -1.379105448722839355e-01 -1.854919455945491791e-02 4.772482439875602722e-02 -1.579159051179885864e-01 2.639332711696624756e-01 -4.310694038867950439e-01 -1.549098789691925049e-01 -1.599373966455459595e-01 -6.531108170747756958e-02 3.791078180074691772e-02 -1.642968505620956421e-01 1.087681297212839127e-02 -3.493143022060394287e-01 1.462775766849517822e-01 -2.380755692720413208e-01 6.065380200743675232e-02 -1.722735017538070679e-01 7.009476423263549805e-02 1.624591648578643799e-02 1.071942001581192017e-01
-1.568331867456436157e-01 2.535396814346313477e-01 2.440965361893177032e-02 -2.446484416723251343e-01 -1.272723525762557983e-01 2.169247865676879883e-01 -4.809780120849609375e-01 -2.228358536958694458e-01 -1.848320513963699341e-01 9.140124171972274780e-02 1.766369678080081940e-02 2.249997667968273163e-02 -2.031461149454116821e-01 2.865066053345799446e-03 2.987829968333244324e-02 8.167683333158493042e-02 3.305632174015045166e-01 -8.977767080068588257e-02 -3.664179742336273193e-01 2.335697561502456665e-01 -2.027513273060321808e-02 4.278422798961400986e-03 -1.772842183709144592e-02 -1.103596389293670654e-02 -1.797336339950561523e-02 -2.429751493036746979e-02 -8.126140385866165161e-02 1.690693348646163940e-01 1.388954222202301025e-01 1.663236618041992188e-01 3.103491291403770447e-02 1.523550152778625488e-01
-2.183606177568435669e-01 -1.533565670251846313e-01 -1.238179132342338562e-01 -3.691884875297546387e-02 -5.417717993259429932e-02 1.068027988076210022e-01 -2.348843365907669067e-01 -2.785893082618713379e-01 -1.969175338745117188e-01 9.988972544670104980e-02 -3.283193707466125488e-01 -3.044412434101104736e-01 -4.834195226430892944e-02 2.873206436634063721e-01 -9.178786724805831909e-02 -2.243811637163162231e-01 3.272188082337379456e-02 -1.154987886548042297e-01 8.253680914640426636e-02 2.647232413291931152e-01 -2.170659005641937256e-01 1.120881456881761551e-02 8.253374695777893066e-02 -2.445477992296218872e-01 -1.885630190372467041e-02 1.228138208389282227e-01 -2.059599310159683228e-01 -2.137712538242340088e-01 -1.045373529195785522e-01 4.925891011953353882e-02 1.630640476942062378e-01 1.530568450689315796e-01
-1.181304007768630981e-01 1.555296480655670166e-01 -1.019025892019271851e-01 -1.527628898620605469e-01 4.683060944080352783e-02 1.074726283550262451e-01 -4.766958355903625488e-01 -3.758182227611541748e-01 -1.111245155334472656e-01 -1.636623293161392212e-01 -4.755222762469202280e-04 -1.388585418462753296e-01 4.577498137950897217e-02 2.147829830646514893e-01 -1.009712927043437958e-03 4.743554443120956421e-02 3.806900382041931152e-01 -1.831681281328201294e-01 -1.851518452167510986e-01 2.417836487293243408e-01 -5.883742123842239380e-02 1.811899840831756592e-01 1.304083168506622314e-01 -1.468460261821746826e-01 2.192875146865844727e-01 -2.740534394979476929e-02 -7.814835757017135620e-02 -3.527523949742317200e-02 9.711771458387374878e-02 1.443470567464828491e-01 5.661560967564582825e-02 3.575775027275085449e-02
7.356400787830352783e-02 -7.420011609792709351e-02 1.014700308442115784e-01 -7.215045392513275146e-02 1.652127951383590698e-01 2.415443509817123413e-01 -8.479382097721099854e-02 -1.042746305465698242e-01 -4.896382391452789307e-01 3.151853680610656738e-01 -2.814194746315479279e-02 -1.603602617979049683e-02 -3.891709148883819580e-01 1.013959571719169617e-01 1.786834746599197388e-01 4.952725023031234741e-03 1.832075715065002441e-01 -3.040678799152374268e-01 1.126013696193695068e-02 1.942247338593006134e-02 -6.995633244514465332e-02 8.942151814699172974e-02 -6.432802975177764893e-02 -2.041189521551132202e-01 -2.310485765337944031e-02 7.280289381742477417e-02 1.903099119663238525e-01 9.924146533012390137e-02 1.853075027465820312e-01 -1.449994891881942749e-01 -9.223803132772445679e-02 1.872520297765731812e-01
2.177714258432388306e-01 9.253822267055511475e-02 -7.662235200405120850e-02 -1.935016810894012451e-01 -4.627935960888862610e-02 6.290307641029357910e-02 -2.152934819459915161e-01 -1.362139582633972168e-01 -4.299580156803131104e-01 1.029452532529830933e-01 -1.953635513782501221e-01 1.536493841558694839e-02 -1.092315241694450378e-01 4.977172240614891052e-02 -3.431077301502227783e-02 -1.685626506805419922e-01 4.117536246776580811e-01 -2.502011656761169434e-01 1.504410207271575928e-01 1.179946959018707275e-01 1.196263805031776428e-01 -8.999557048082351685e-02 -1.263210475444793701e-01 -3.394588083028793335e-02 -6.059872731566429138e-02 -1.751666069030761719e-01 3.755817711353302002e-01 -6.345632672309875488e-02 -1.545391529798507690e-01 -1.715984046459197998e-01 4.550554975867271423e-02 9.365504235029220581e-02
-4.815411940217018127e-02 2.608209475874900818e-02 -2.415066026151180267e-02 -8.705807477235794067e-02 -9.171121567487716675e-02 6.716979295015335083e-02 -3.899159729480743408e-01 -1.848945766687393188e-01 -1.188902091234922409e-02 1.504470258951187134e-01 -1.620417535305023193e-01 8.381550759077072144e-02 -1.703345179557800293e-01 2.809101343154907227e-01 2.266115099191665649e-01 -1.769663989543914795e-01 4.762614369392395020e-01 -1.772586107254028320e-01 -8.575928211212158203e-02 1.463369280099868774e-01 2.431851476430892944e-01 -1.834318935871124268e-01 7.024670392274856567e-02 1.132096257060766220e-02 1.763969212770462036e-01 2.133589088916778564e-01 -1.511595845222473145e-01 1.440049558877944946e-01 1.808191463351249695e-02 -7.392196357250213623e-02 1.793322563171386719e-01 1.785252359695732594e-03
7.697620242834091187e-02 -1.364306509494781494e-01 1.109442934393882751e-01 2.003127038478851318e-01 7.129247486591339111e-02 7.580325752496719360e-02 -4.165260195732116699e-01 -1.741642951965332031e-01 -4.803055524826049805e-02 3.604086637496948242e-01 -3.441645205020904541e-02 1.859210133552551270e-01 -2.364553958177566528e-01 1.339690983295440674e-01 2.006922960281372070e-01 -5.219282954931259155e-02 1.652060151100158691e-01 -7.597708702087402344e-02 -2.745622955262660980e-02 1.313042789697647095e-01 -2.384129911661148071e-01 -2.421182990074157715e-01 -4.296327754855155945e-02 -1.889301985502243042e-01 6.345740705728530884e-02 2.870518714189529419e-02 -4.323535785079002380e-02 -1.006727069616317749e-01 2.412684820592403412e-02 -1.145846396684646606e-01 1.796657801605761051e-03 4.346564412117004395e-01
3.021442592144012451e-01 1.607444286346435547e-01 -2.950503677129745483e-02 5.297233909368515015e-02 -1.844325363636016846e-01 3.615940511226654053e-01 -2.152538299560546875e-01 -4.109078273177146912e-02 -1.735868006944656372e-01 -2.337388396263122559e-01 -1.015570089221000671e-01 1.417787838727235794e-02 -1.534489989280700684e-01 5.091027542948722839e-02 -2.486834418959915638e-04 -4.975082725286483765e-02 1.718928217887878418e-01 -2.333873696625232697e-02 -1.270972192287445068e-01 3.859900236129760742e-01 5.252066999673843384e-02 -6.336332112550735474e-02 5.629004910588264465e-02 -2.366367727518081665e-01 1.254766881465911865e-01 -9.011610597372055054e-02 -3.845761418342590332e-01 -1.584353148937225342e-01 -1.968308538198471069e-01 1.341556315310299397e-03 4.130759916733950377e-04 2.138398885726928711e-01
5.946626514196395874e-02 2.235052287578582764e-01 2.354913353919982910e-01 -2.052676677703857422e-01 1.519322842359542847e-01 1.424933522939682007e-01 -3.730181455612182617e-01 -1.660570353269577026e-01 -2.720107324421405792e-02 6.917142868041992188e-02 1.533483713865280151e-02 -1.534206271171569824e-01 -4.882444441318511963e-02 1.537370979785919189e-01 1.407257467508316040e-01 -2.085760980844497681e-01 2.038438618183135986e-01 -2.253359258174896240e-01 -3.271521031856536865e-01 4.297136962413787842e-01 -2.356929145753383636e-02 -4.234587773680686951e-02 -1.029298454523086548e-01 -4.694451764225959778e-02 -8.934670127928256989e-03 1.384096443653106689e-01 1.565305702388286591e-02 3.641537949442863464e-02 -2.449092417955398560e-01 1.420522332191467285e-01 1.327130943536758423e-01 4.950238391757011414e-02
2.459553927183151245e-01 4.921675473451614380e-02 -7.609831541776657104e-02 1.359944604337215424e-02 1.579070836305618286e-01 1.862693876028060913e-01 -3.377075791358947754e-01 -3.695522546768188477e-01 -7.043144106864929199e-02 1.366216838359832764e-01 -1.188352890312671661e-02 1.152028068900108337e-01 -1.566285341978073120e-01 1.847082376480102539e-01 2.013286501169204712e-01 1.044285204261541367e-02 2.473998367786407471e-01 -6.965655833482742310e-02 -7.760137319564819336e-02 6.166084483265876770e-02 -1.336415708065032959e-01 1.284506469964981079e-01 1.757071018218994141e-01 -2.034134566783905029e-01 1.733845099806785583e-02 1.406569033861160278e-01 -2.645681798458099365e-01 -2.587779760360717773e-01 -9.570812433958053589e-02 7.779373554512858391e-04 3.463709950447082520e-01 1.259269267320632935e-01
1.695882380008697510e-01 -2.633295953273773193e-01 -1.095563173294067383e-01 -5.408105254173278809e-02 -2.392278015613555908e-01 2.620221078395843506e-01 -3.526325821876525879e-01 2.971890009939670563e-02 -1.756106466054916382e-01 2.127607911825180054e-01 -4.473491385579109192e-02 1.433551660738885403e-03 -7.710731029510498047e-02 1.625242643058300018e-02 4.613283649086952209e-02 1.129172816872596741e-01 4.463340342044830322e-01 -3.509496152400970459e-02 -2.215522527694702148e-01 6.794425845146179199e-02 -1.639029830694198608e-01 2.332031428813934326e-01 1.670709699392318726e-01 -1.583604067564010620e-01 -7.355103641748428345e-02 2.107948511838912964e-01 -7.398777455091476440e-02 -2.070152759552001953e-01 -1.890545040369033813e-01 -4.545208998024463654e-03 -1.172243282198905945e-01 2.429117448627948761e-02
2.767140269279479980e-01 8.838884532451629639e-02 3.204802870750427246e-01 -1.530144214630126953e-01 1.024327874183654785e-01 2.587231695652008057e-01 -1.646465063095092773e-01 -2.000141292810440063e-01 -1.879209727048873901e-01 7.526889443397521973e-02 -2.702239453792572021e-01 7.444657385349273682e-02 6.094237789511680603e-02 -4.837192595005035400e-03 -7.158115506172180176e-02 9.073816239833831787e-03 3.434127569198608398e-01 1.193618401885032654e-02 -2.380643934011459351e-01 1.300289202481508255e-02 7.855005562305450439e-02 8.473213762044906616e-03 1.156707629561424255e-01 2.133565843105316162e-01 -3.927427828311920166e-01 6.953300535678863525e-02 -1.606453768908977509e-02 2.790033258497714996e-02 -1.235489547252655029e-01 -4.826870188117027283e-02 2.617312967777252197e-01 1.737468838691711426e-01
3.773788809776306152e-01 8.184980601072311401e-02 2.987830340862274170e-01 -2.268511205911636353e-01 -2.162678986787796021e-01 2.993192672729492188e-01 -1.241125315427780151e-01 -5.554091930389404297e-02 -2.557866871356964111e-01 5.413503944873809814e-02 6.453888118267059326e-02 -1.874708980321884155e-01 -1.286006867885589600e-01 4.741210862994194031e-02 -1.259457468986511230e-01 -1.979691535234451294e-02 1.340066045522689819e-01 8.035336434841156006e-02 6.570798903703689575e-02 2.247130274772644043e-01 -1.044860258698463440e-01 -1.382568776607513428e-01 1.695610135793685913e-01 -1.382723748683929443e-01 -1.357422322034835815e-01 -1.763091422617435455e-02 -2.838099896907806396e-01 -3.238495886325836182e-01 7.048444449901580811e-02 8.924635499715805054e-02 3.440425172448158264e-02 1.928256601095199585e-01
2.593104839324951172e-01 -1.104472950100898743e-01 4.794827103614807129e-02 -9.064709395170211792e-02 2.233025133609771729e-01 3.949192166328430176e-01 -2.800801992416381836e-01 -1.127815097570419312e-01 -2.676167488098144531e-01 -7.614134997129440308e-02 -2.533337660133838654e-02 -6.780198961496353149e-02 -1.547610387206077576e-02 2.544513940811157227e-01 9.739837795495986938e-02 -1.810960620641708374e-01 8.369530737400054932e-02 -2.737118601799011230e-01 -8.301439136266708374e-02 -1.327796280384063721e-01 -1.658555567264556885e-01 -3.438786566257476807e-01 -8.777798712253570557e-02 -2.197883725166320801e-01 -1.664817631244659424e-01 -4.189649596810340881e-02 -2.172140777111053467e-02 3.108328394591808319e-02 -2.397192642092704773e-02 -1.431906074285507202e-01 -1.250560134649276733e-01 2.174569815397262573e-01
-7.217020541429519653e-02 1.868392080068588257e-01 -1.494173556566238403e-01 -3.845540881156921387e-01 -3.470190614461898804e-02 9.040396660566329956e-03 -5.813282132148742676e-01 -6.774291396141052246e-02 -1.417287439107894897e-01 1.717281341552734375e-01 -6.323357671499252319e-02 6.850617378950119019e-02 1.026401072740554810e-01 -7.982709445059299469e-03 6.502053141593933105e-02 1.338758021593093872e-01 1.185819283127784729e-01 -2.030235379934310913e-01 -2.968217432498931885e-01 9.980703890323638916e-02 -2.150880098342895508e-01 2.458022348582744598e-02 1.176340356469154358e-01 -4.771238937973976135e-02 -1.893902122974395752e-01 -2.260637879371643066e-01 9.440094977617263794e-02 -4.001225531101226807e-02 1.393824964761734009e-01 5.878350511193275452e-02 2.647569775581359863e-02 1.320729404687881470e-01
3.219153583049774170e-01 -2.974984049797058105e-02 1.898625046014785767e-01 -1.204185113310813904e-01 -2.785510718822479248e-01 -1.416056454181671143e-01 -3.916453123092651367e-01 -4.391850158572196960e-02 5.232014879584312439e-02 -6.776693463325500488e-02 -9.993810951709747314e-02 -3.718575462698936462e-02 -9.858269244432449341e-02 -2.724776230752468109e-02 -8.921726047992706299e-02 1.781614683568477631e-02 1.211791262030601501e-01 -2.535454034805297852e-01 -1.549908071756362915e-01 8.356130123138427734e-02 2.310523092746734619e-01 -1.579415947198867798e-01 1.041270121932029724e-01 -1.806765049695968628e-01 -8.461420983076095581e-02 1.522520184516906738e-01 -2.597861588001251221e-01 -3.048351034522056580e-02 -4.627465009689331055e-01 -3.070262819528579712e-02 3.682277724146842957e-02 -8.693972229957580566e-02
-8.880487293936312199e-04 -3.132742345333099365e-01 1.778946518898010254e-01 1.148514002561569214e-01 2.594660781323909760e-02 8.049964159727096558e-02 -4.212780296802520752e-01 -1.253287047147750854e-01 -1.699755042791366577e-01 2.144374698400497437e-01 -3.514168262481689453e-01 3.581117838621139526e-03 6.681579351425170898e-02 -3.725209832191467285e-02 1.634762436151504517e-02 -3.362329006195068359e-01 2.236891239881515503e-01 -3.262345865368843079e-02 -1.052046045660972595e-01 3.198201581835746765e-02 -2.080152928829193115e-01 6.322345882654190063e-02 1.639903038740158081e-01 -1.298348158597946167e-01 -1.647417061030864716e-02 -4.477990418672561646e-02 -3.130263090133666992e-01 -7.654448598623275757e-02 1.655922234058380127e-01 -1.309965699911117554e-01 1.462193280458450317e-01 -1.133143454790115356e-01
-3.359439224004745483e-02 1.928244382143020630e-01 2.191550433635711670e-01 -1.054301336407661438e-01 -4.519870877265930176e-02 -1.057274714112281799e-01 -1.932591898366808891e-03 -1.759172081947326660e-01 -2.327310889959335327e-01 6.735427770763635635e-03 -2.240053415298461914e-01 -7.040683180093765259e-02 -1.178540959954261780e-01 -1.114035993814468384e-01 1.096434332430362701e-02 -1.899419277906417847e-01 4.504453837871551514e-01 -2.263321913778781891e-02 -1.139330640435218811e-01 2.288417220115661621e-01 1.600292772054672241e-01 7.165345549583435059e-02 2.160151898860931396e-01 1.145592518150806427e-02 1.369662880897521973e-01 -1.212265864014625549e-01 -1.560607850551605225e-01 -1.341976076364517212e-01 -1.334633380174636841e-01 -3.180846199393272400e-02 1.401172876358032227e-01 4.753463566303253174e-01
3.364278674125671387e-01 2.010897994041442871e-01 -8.853561431169509888e-02 -2.385933399200439453e-01 -2.590932548046112061e-01 1.340141594409942627e-01 1.073524951934814453e-01 -3.393911123275756836e-01 -1.912294179201126099e-01 2.955185063183307648e-02 -4.203836917877197266e-01 -1.362826824188232422e-01 4.778213053941726685e-02 1.511343121528625488e-01 -1.784211397171020508e-01 -2.180191725492477417e-01 1.321701109409332275e-01 -1.111226677894592285e-01 -9.514680504798889160e-02 1.661678850650787354e-01 3.081558942794799805e-01 4.410862550139427185e-02 1.021643802523612976e-01 -2.510206028819084167e-02 3.866817802190780640e-02 4.400872066617012024e-02 -1.639313101768493652e-01 8.918528258800506592e-02 4.005844518542289734e-02 8.391172438859939575e-02 -7.247030735015869141e-02 7.728403061628341675e-02
-4.376710578799247742e-02 1.513424962759017944e-01 6.746798753738403320e-02 -7.763564353808760643e-04 2.518592216074466705e-02 1.582566797733306885e-01 -1.829327046871185303e-01 -1.620979309082031250e-01 -1.033229306340217590e-01 3.423750996589660645e-01 -2.276006639003753662e-01 -2.802158296108245850e-01 -2.278257310390472412e-01 2.315819859504699707e-01 3.085763379931449890e-02 3.361265733838081360e-02 4.157305657863616943e-01 1.218475401401519775e-02 -3.753244876861572266e-01 1.893624104559421539e-02 2.452876269817352295e-01 -6.602726876735687256e-02 5.136159807443618774e-02 -1.647627055644989014e-01 -1.754405796527862549e-01 8.094796538352966309e-02 -9.751193225383758545e-02 -1.094702109694480896e-01 -2.914782240986824036e-02 -1.075641810894012451e-01 1.634267717599868774e-01 -1.135851442813873291e-01
6.140833720564842224e-02 2.500695586204528809e-01 -1.021062210202217102e-01 6.199939548969268799e-02 -5.297303199768066406e-01 9.279137104749679565e-02 -4.295651018619537354e-01 -1.946550905704498291e-01 -1.241221055388450623e-01 -3.665535524487495422e-02 5.215390026569366455e-02 3.580074384808540344e-02 -1.637494191527366638e-02 1.800628602504730225e-01 -1.666704267263412476e-01 2.825076691806316376e-02 1.628048717975616455e-01 -2.225285172462463379e-01 -2.050053179264068604e-01 8.780545741319656372e-02 9.377343207597732544e-02 -1.613876549527049065e-03 1.894664950668811798e-02 -3.238169550895690918e-01 -7.523106038570404053e-02 -2.207406014204025269e-01 1.050999462604522705e-01 1.470679510384798050e-02 8.754985779523849487e-02 -9.016093611717224121e-02 -1.021886337548494339e-02 6.665815412998199463e-02
5.031044036149978638e-02 1.210441719740629196e-02 -1.022515967488288879e-01 1.295165531337261200e-02 4.312900081276893616e-02 7.274319976568222046e-02 -4.645529389381408691e-01 -2.863900959491729736e-01 -2.843118272721767426e-02 -2.062183171510696411e-01 -6.304994970560073853e-02 -1.080814301967620850e-01 -2.902837237343192101e-03 3.798812255263328552e-02 -5.565370246767997742e-02 9.462402202188968658e-03 3.348538279533386230e-01 -1.891331821680068970e-01 -3.414660394191741943e-01 3.251683413982391357e-01 9.712383896112442017e-02 7.517232000827789307e-02 -1.939813978970050812e-02 -2.121911644935607910e-01 2.525926232337951660e-01 -9.474527090787887573e-03 -1.536522060632705688e-01 9.537764824926853180e-03 1.235492434352636337e-02 3.039602637290954590e-01 8.276117593050003052e-02 1.963290385901927948e-02
-4.713074862957000732e-02 3.667465969920158386e-02 7.444590330123901367e-02 -3.199820816516876221e-01 6.337553262710571289e-02 9.336546063423156738e-02 -3.836194425821304321e-02 -1.654922068119049072e-01 -4.122380614280700684e-01 1.629688218235969543e-02 -1.467230916023254395e-01 1.784614622592926025e-01 -2.643817663192749023e-01 -2.279551699757575989e-02 -1.049977727234363556e-03 -2.013360112905502319e-01 4.989623427391052246e-01 -3.405575156211853027e-01 -1.421878635883331299e-01 5.909196659922599792e-02 3.043426759541034698e-02 -1.355483680963516235e-01 1.018831506371498108e-01 -1.145263835787773132e-01 -1.177275031805038452e-01 -5.126028135418891907e-02 1.974730491638183594e-01 8.683858066797256470e-02 5.941888689994812012e-02 -3.700832277536392212e-02 3.094296902418136597e-03 1.139798685908317566e-01
2.063014656305313110e-01 1.625148952007293701e-01 1.789391040802001953e-01 6.342610716819763184e-02 2.460111826658248901e-01 2.114873751997947693e-02 -2.915918529033660889e-01 -1.221532970666885376e-01 -1.032408997416496277e-01 7.877621054649353027e-02 -3.939592242240905762e-01 2.826515398919582367e-02 3.632814809679985046e-02 7.966578751802444458e-02 3.559921383857727051e-01 9.400249458849430084e-03 1.887844055891036987e-01 -1.066240966320037842e-01 -1.791770309209823608e-01 -1.313358172774314880e-02 -1.615121215581893921e-01 1.813616901636123657e-01 -3.302391469478607178e-01 -8.757647126913070679e-03 -2.915250957012176514e-01 -4.247339069843292236e-02 -3.796203806996345520e-02 8.913867175579071045e-02 6.249314174056053162e-03 1.173870339989662170e-01 -3.153689205646514893e-02 2.613986134529113770e-01
3.413457795977592468e-02 1.312352269887924194e-01 -1.695294231176376343e-01 4.639376699924468994e-02 -3.309959545731544495e-02 -4.557579010725021362e-02 -2.559918165206909180e-01 -9.391395747661590576e-02 -1.491392701864242554e-01 2.794550918042659760e-02 -1.455197483301162720e-01 5.632390454411506653e-02 -3.051739335060119629e-01 2.124112397432327271e-01 -1.803638786077499390e-01 -3.814364671707153320e-01 3.131794035434722900e-01 -1.772845089435577393e-01 -2.198347598314285278e-01 2.569848597049713135e-01 -2.081103473901748657e-01 2.477435953915119171e-02 -1.089497059583663940e-01 -3.862361982464790344e-02 -1.328122317790985107e-01 1.231911554932594299e-01 -2.947171591222286224e-02 2.251338958740234375e-01 -6.970831751823425293e-02 2.905381098389625549e-02 3.430442512035369873e-01 -2.513613179326057434e-02
2.863639779388904572e-02 1.494767069816589355e-01 1.623666137456893921e-01 -5.945719778537750244e-02 1.754128187894821167e-02 -2.609006687998771667e-02 -3.299763500690460205e-01 -2.873498499393463135e-01 -2.854413092136383057e-01 -1.638823896646499634e-01 -1.367509961128234863e-01 -1.244172975420951843e-01 -2.635986506938934326e-01 1.026185750961303711e-01 2.741006948053836823e-02 -1.538414955139160156e-01 4.718550667166709900e-02 -1.990385949611663818e-01 -1.847065389156341553e-01 1.318393275141716003e-02 -1.717841476202011108e-01 7.956550270318984985e-02 2.652644515037536621e-01 -4.706897735595703125e-01 -2.662698328495025635e-01 1.918002218008041382e-02 -1.371901780366897583e-01 3.149028634652495384e-03 3.551657125353813171e-02 -1.160279661417007446e-02 7.354161143302917480e-02 -8.220000565052032471e-02
2.952413260936737061e-01 -9.422002360224723816e-03 1.321570202708244324e-02 -1.081805825233459473e-01 1.670841723680496216e-01 -1.078125089406967163e-01 -3.735112547874450684e-01 -1.861075609922409058e-01 -9.133066236972808838e-02 7.943210192024707794e-03 -4.271442890167236328e-01 1.913721412420272827e-01 -6.683151423931121826e-02 -1.798072480596601963e-03 4.525190964341163635e-02 2.638434991240501404e-02 -1.075012143701314926e-02 -4.039759635925292969e-01 -1.399987787008285522e-01 1.866609156131744385e-01 -4.738428071141242981e-02 -1.964154541492462158e-01 -1.170640904456377029e-02 -6.175831705331802368e-02 -4.054300021380186081e-03 -2.586440145969390869e-01 -9.741553664207458496e-02 2.226503044366836548e-01 1.875361502170562744e-01 3.831939771771430969e-02 -1.464839130640029907e-01 -7.670649141073226929e-02
6.681125611066818237e-02 1.193061172962188721e-01 1.856888681650161743e-01 -2.994198501110076904e-01 3.050505556166172028e-02 -1.213606968522071838e-01 -9.426057338714599609e-02 2.590051665902137756e-02 -2.733707241714000702e-02 1.357153654098510742e-01 -1.997220963239669800e-01 1.002519056200981140e-01 3.501763641834259033e-01 -2.070813439786434174e-02 9.210126847028732300e-02 -3.596482872962951660e-01 4.398369193077087402e-01 -2.223764657974243164e-01 -3.035064935684204102e-01 1.334854811429977417e-01 -4.375654086470603943e-02 8.627026528120040894e-02 1.885432153940200806e-01 2.799760550260543823e-03 -1.384675651788711548e-01 -1.213915348052978516e-01 -7.170598953962326050e-02 3.272790834307670593e-02 5.862174928188323975e-02 -1.850850880146026611e-01 9.540040791034698486e-02 1.315119713544845581e-01
1.482247114181518555e-01 8.417328447103500366e-02 2.126854658126831055e-02 -1.139224991202354431e-01 -1.348900347948074341e-01 -3.318721428513526917e-02 -2.975499629974365234e-01 -1.988189816474914551e-01 -2.857497036457061768e-01 3.601620793342590332e-01 -6.653240323066711426e-02 -3.079055622220039368e-02 1.813500225543975830e-01 -1.935943663120269775e-01 1.942614912986755371e-01 -1.421336457133293152e-02 1.755255758762359619e-01 -2.654105126857757568e-01 -7.665424048900604248e-02 6.379175931215286255e-02 -2.719901800155639648e-01 8.033532649278640747e-02 -3.096450567245483398e-01 3.647128492593765259e-02 1.215633153915405273e-01 1.745650731027126312e-02 -3.015893399715423584e-01 6.533361226320266724e-02 -1.035544723272323608e-01 -1.127149239182472229e-01 -2.257382273674011230e-01 1.075583621859550476e-01
8.046498894691467285e-02 -2.013512998819351196e-01 -7.979453355073928833e-02 6.015099585056304932e-02 -1.670250892639160156e-01 1.499376492574810982e-03 -1.955837011337280273e-01 3.380121290683746338e-02 -4.225251972675323486e-01 2.321251183748245239e-01 -1.481745243072509766e-01 -2.543958127498626709e-01 -1.790876500308513641e-02 1.129738762974739075e-01 3.345541283488273621e-02 -2.981521785259246826e-01 4.412294924259185791e-02 -2.929788827896118164e-01 -1.626594364643096924e-01 1.233034357428550720e-01 -1.554115116596221924e-01 2.819954454898834229e-01 4.437448456883430481e-02 -1.658453345298767090e-01 -1.047407165169715881e-01 -1.642859578132629395e-01 -6.660505384206771851e-02 3.005209565162658691e-01 -7.025400549173355103e-02 1.398728936910629272e-01 -1.574810147285461426e-01 9.444131702184677124e-02
9.589051455259323120e-02 1.287755668163299561e-01 -2.467501014471054077e-01 -6.930521875619888306e-02 -2.111980468034744263e-01 1.984441280364990234e-01 -1.635766327381134033e-01 1.832665950059890747e-01 -3.037577867507934570e-01 -6.744816154241561890e-02 8.742200583219528198e-02 1.960318386554718018e-01 -2.622870802879333496e-01 -1.176291052252054214e-02 1.403086185455322266e-01 -1.574399471282958984e-01 3.546677529811859131e-01 -3.506565690040588379e-01 -2.342915534973144531e-01 2.414807379245758057e-01 1.111303195357322693e-01 -5.192995443940162659e-02 -6.320876628160476685e-02 -5.254437401890754700e-02 -6.195453554391860962e-02 3.980578389018774033e-03 -8.476909250020980835e-02 1.757267862558364868e-01 -8.184839040040969849e-02 -2.168596163392066956e-02 7.045344263315200806e-02 2.647604942321777344e-01
-6.110399961471557617e-02 -7.068149000406265259e-02 -5.274362117052078247e-02 -2.361178398132324219e-01 -3.889012932777404785e-01 4.830565303564071655e-03 -2.209713160991668701e-01 -8.168931305408477783e-02 -2.099805474281311035e-01 1.736383885145187378e-01 -2.871474325656890869e-01 1.608747839927673340e-01 -3.295769989490509033e-01 1.180993616580963135e-01 -6.903661787509918213e-02 1.584110967814922333e-02 2.203224152326583862e-01 -3.080617487430572510e-01 -2.375758588314056396e-01 1.350464671850204468e-01 -1.578443944454193115e-01 -1.350651532411575317e-01 5.825150758028030396e-02 6.385336071252822876e-02 1.273369193077087402e-01 -2.576605677604675293e-01 6.034123897552490234e-02 -1.813730411231517792e-02 1.286934763193130493e-01 2.661105990409851074e-02 1.157256886363029480e-01 -1.726790815591812134e-01
-8.943761140108108521e-02 8.646672219038009644e-02 -3.179929405450820923e-02 -1.507582962512969971e-01 -9.268572181463241577e-02 -2.529638111591339111e-01 -2.921346426010131836e-01 -2.367234230041503906e-01 -2.697484493255615234e-01 3.296655416488647461e-01 -2.778836190700531006e-01 3.776685893535614014e-02 -1.825161129236221313e-01 1.183558702468872070e-01 -1.242837402969598770e-02 -2.567589581012725830e-01 1.692208796739578247e-01 -1.508772820234298706e-01 7.916030287742614746e-02 1.697266846895217896e-01 1.199607327580451965e-01 -1.893163621425628662e-01 3.983924910426139832e-02 1.961580514907836914e-01 -1.493261307477951050e-01 -1.796244233846664429e-01 -6.028269231319427490e-02 -2.362587861716747284e-02 9.523346088826656342e-03 -2.515313029289245605e-01 -1.991372853517532349e-01 1.865334063768386841e-01
-2.218070626258850098e-01 -8.162941783666610718e-02 6.013521924614906311e-03 -2.908274233341217041e-01 4.183722659945487976e-02 3.097341582179069519e-02 -2.761430144309997559e-01 -4.133487865328788757e-02 -2.816418111324310303e-01 3.328837454319000244e-01 -1.201685070991516113e-01 1.062847487628459930e-02 -1.564654260873794556e-01 1.103406548500061035e-01 1.628843545913696289e-01 -4.018451571464538574e-01 1.545607745647430420e-01 -3.466995954513549805e-01 -1.017079055309295654e-01 -2.055319994688034058e-01 2.885462949052453041e-03 -1.017492786049842834e-01 1.014811173081398010e-01 -2.365901023149490356e-01 -6.658545136451721191e-02 1.553525924682617188e-01 -1.967177689075469971e-01 -9.843578562140464783e-03 3.951550461351871490e-03 -1.379762031137943268e-02 6.910251080989837646e-02 -6.194962561130523682e-02
3.310337066650390625e-01 -1.681474223732948303e-02 3.414340689778327942e-02 1.853896491229534149e-02 9.508445858955383301e-02 -3.859447687864303589e-02 -2.638564407825469971e-01 4.935071989893913269e-02 -2.163219451904296875e-01 -1.367499381303787231e-01 -7.056835293769836426e-02 -6.119528412818908691e-02 -1.052947714924812317e-01 -8.124426007270812988e-02 2.143178731203079224e-01 1.916831582784652710e-01 4.836434125900268555e-01 -1.661794185638427734e-01 -7.540656626224517822e-02 7.832881808280944824e-02 -1.452148556709289551e-01 2.019526660442352295e-01 -1.554942280054092407e-01 -6.423371285200119019e-02 -1.199437677860260010e-01 6.689107418060302734e-02 1.422294527292251587e-01 2.350922375917434692e-01 -8.120721578598022461e-02 1.348206847906112671e-01 1.306916922330856323e-01 3.629336059093475342e-01
1.862944215536117554e-01 -1.657416820526123047e-01 7.872906327247619629e-02 6.136649847030639648e-02 4.170747473835945129e-02 -7.949137128889560699e-03 -3.376941382884979248e-01 -7.842893898487091064e-02 -4.858928918838500977e-02 6.823068112134933472e-02 -1.437388360500335693e-01 -2.427074760198593140e-01 4.442790150642395020e-02 -1.541299968957901001e-01 2.970016002655029297e-01 -9.097895026206970215e-02 3.150590658187866211e-01 -3.034813106060028076e-01 -2.513194084167480469e-01 6.243908032774925232e-02 -2.940505445003509521e-01 -9.443579614162445068e-02 -1.310093998908996582e-01 2.433809936046600342e-01 -8.739883452653884888e-02 -2.621276974678039551e-01 3.121387772262096405e-02 -1.410746723413467407e-01 1.327190697193145752e-01 -7.551962137222290039e-02 -5.275066196918487549e-02 2.086549848318099976e-01
4.460723102092742920e-01 1.228172704577445984e-01 4.352588579058647156e-02 -6.051693856716156006e-02 -2.113667726516723633e-01 3.008445799350738525e-01 -1.645901799201965332e-01 -6.643243879079818726e-02 -1.429933607578277588e-01 -9.739362448453903198e-02 -1.335742026567459106e-01 -1.754924952983856201e-01 -2.271028906106948853e-01 1.307572573423385620e-01 -9.384710341691970825e-02 -1.578304544091224670e-02 1.112322658300399780e-01 4.849762842059135437e-02 -9.805778414011001587e-02 3.318600356578826904e-01 -7.859971374273300171e-03 7.123786211013793945e-02 3.667041286826133728e-02 -1.148617416620254517e-01 -4.218138381838798523e-02 -1.249117478728294373e-01 -3.505091667175292969e-01 -1.814737021923065186e-01 -1.617094427347183228e-01 1.534455120563507080e-01 -3.673022240400314331e-02 2.811201214790344238e-01
4.036447703838348389e-01 1.778085380792617798e-01 1.235477179288864136e-01 -1.307976245880126953e-01 -2.245254665613174438e-01 4.624255001544952393e-02 -1.293849498033523560e-01 -2.487347424030303955e-01 -5.008369684219360352e-02 7.656819373369216919e-02 -3.009513020515441895e-01 1.262055784463882446e-01 -2.759916014838381670e-06 -1.211494114249944687e-02 -1.693686842918395996e-01 -1.896284967660903931e-01 4.571848809719085693e-01 -1.385631114244461060e-01 1.034553125500679016e-01 6.480073928833007812e-02 8.248379826545715332e-02 -2.345488220453262329e-01 8.772672712802886963e-02 4.370326548814773560e-02 9.808018058538436890e-02 1.231041029095649719e-01 -2.671256102621555328e-02 1.782427914440631866e-02 2.315517216920852661e-01 1.354567855596542358e-01 4.087835550308227539e-02 2.197210788726806641e-01
-5.754469707608222961e-02 -4.212353825569152832e-01 5.947944894433021545e-02 2.072644792497158051e-02 -4.767761006951332092e-02 1.866363734006881714e-01 -2.352185696363449097e-01 -1.493644118309020996e-01 -1.075097620487213135e-01 2.303390353918075562e-01 -2.386218160390853882e-01 -6.199539080262184143e-02 -5.891510471701622009e-02 -1.212588790804147720e-02 -3.645998984575271606e-02 -3.708188831806182861e-01 2.434166371822357178e-01 -1.491143554449081421e-01 -1.557140648365020752e-01 5.044713243842124939e-02 -4.809198155999183655e-02 8.061574399471282959e-02 2.640118598937988281e-01 -1.660679876804351807e-01 -1.924883276224136353e-01 -1.528566470369696617e-03 -3.421158194541931152e-01 -1.862666308879852295e-01 8.760141581296920776e-02 3.408786281943321228e-02 1.415197998285293579e-01 2.566093951463699341e-02
1.343466937541961670e-01 2.097378075122833252e-01 7.767437398433685303e-02 -2.822414636611938477e-01 2.556840702891349792e-02 -2.344948053359985352e-02 -3.835796713829040527e-01 -1.882450878620147705e-01 -2.122976183891296387e-01 2.009205371141433716e-01 -1.356070041656494141e-01 -1.407971698790788651e-02 -1.278577297925949097e-01 2.534027397632598877e-01 1.442084014415740967e-01 -3.045637011528015137e-01 2.869364246726036072e-02 -1.637768000364303589e-01 -3.130924999713897705e-01 3.043463230133056641e-01 4.004637524485588074e-02 5.741862952709197998e-02 -1.112210154533386230e-01 -2.513359114527702332e-02 -7.007539272308349609e-02 -1.101545915007591248e-01 1.860517710447311401e-01 -5.228032544255256653e-02 -1.011910736560821533e-01 2.331323735415935516e-02 2.626249194145202637e-01 1.252122921869158745e-03
1.191019564867019653e-01 -1.233415454626083374e-01 -1.311088073998689651e-02 1.014325767755508423e-01 -1.636375486850738525e-01 1.383138000965118408e-01 -1.007116287946701050e-01 -9.125915169715881348e-02 -4.161068499088287354e-01 2.269006818532943726e-01 -3.767884150147438049e-02 -3.208756148815155029e-01 1.204651501029729843e-02 5.536100640892982483e-02 8.664530515670776367e-02 -3.484930396080017090e-01 8.475071191787719727e-02 -2.952524125576019287e-01 -3.254355788230895996e-01 1.252409964799880981e-01 -1.201015040278434753e-01 2.848443686962127686e-01 4.426404833793640137e-02 -1.389638036489486694e-01 -8.243539929389953613e-02 -9.162924438714981079e-02 -7.381221652030944824e-02 1.830036193132400513e-01 -1.019934043288230896e-01 1.514412015676498413e-01 -8.589740097522735596e-02 8.343227952718734741e-02
7.952973991632461548e-02 2.273027971386909485e-02 1.991557516157627106e-02 2.271439135074615479e-01 9.828220307826995850e-02 1.128537729382514954e-01 -4.348782002925872803e-01 -4.005806520581245422e-02 -3.581051826477050781e-01 3.492633998394012451e-01 9.214974939823150635e-03 1.477863043546676636e-01 -2.640270590782165527e-01 3.123911619186401367e-01 1.668139100074768066e-01 1.442866474390029907e-01 8.427707850933074951e-02 -1.769419610500335693e-01 -1.087784469127655029e-01 1.344058513641357422e-01 -3.384371846914291382e-02 -4.572148993611335754e-02 -4.314780235290527344e-02 1.910750404931604862e-03 -4.549529869109392166e-03 3.421880006790161133e-01 -8.554434031248092651e-02 -3.445312008261680603e-02 -1.110012531280517578e-01 1.174134463071823120e-01 -2.449860982596874237e-02 1.192430853843688965e-01
6.510023772716522217e-02 1.285797916352748871e-02 2.467246949672698975e-01 2.118931412696838379e-01 2.032527625560760498e-01 1.659672409296035767e-01 -1.965769082307815552e-01 -2.856561243534088135e-01 -3.100978136062622070e-01 3.449840545654296875e-01 -1.662354767322540283e-01 8.505346626043319702e-02 -2.135891467332839966e-01 1.172690652310848236e-02 1.373154222965240479e-01 1.454547345638275146e-01 2.475172579288482666e-01 -3.223229050636291504e-01 -4.906614124774932861e-02 9.107673913240432739e-02 1.392241716384887695e-01 -3.833574429154396057e-02 1.620381623506546021e-01 -2.090152055025100708e-01 2.572173997759819031e-02 2.173208743333816528e-01 7.605159282684326172e-02 -1.883563585579395294e-02 -1.110250204801559448e-01 -4.139262065291404724e-02 -1.699860543012619019e-01 3.595632314682006836e-02
-6.163640692830085754e-02 2.491204887628555298e-01 2.069430053234100342e-01 -5.544495955109596252e-02 -1.317795515060424805e-01 1.913055777549743652e-01 -1.686333417892456055e-01 -2.762052416801452637e-01 -1.179549694061279297e-01 1.777609586715698242e-01 4.471458122134208679e-02 -1.150000616908073425e-01 -2.360895127058029175e-01 8.052122592926025391e-02 2.058885544538497925e-01 -2.944802939891815186e-01 2.271876931190490723e-01 7.161656767129898071e-02 -3.177025616168975830e-01 3.137344121932983398e-01 -8.570316433906555176e-02 6.243369355797767639e-02 1.198824122548103333e-01 -6.043269112706184387e-02 9.513954073190689087e-02 -1.274384856224060059e-01 -7.883833348751068115e-02 -9.368722140789031982e-02 -2.526451349258422852e-01 2.844945993274450302e-03 1.902591139078140259e-01 2.275682091712951660e-01
1.113066226243972778e-01 1.409418880939483643e-01 1.984891593456268311e-01 6.280641071498394012e-03 2.785314992070198059e-02 3.523709475994110107e-01 -1.257986575365066528e-01 -1.124406009912490845e-01 -1.481703221797943115e-01 3.260239958763122559e-01 -2.276092767715454102e-01 -2.184978723526000977e-01 -5.046029761433601379e-02 1.641581058502197266e-01 -6.227589026093482971e-02 -2.632455527782440186e-01 4.466771334409713745e-02 -1.194212064146995544e-01 -2.236073017120361328e-01 -4.031786229461431503e-03 -3.344753086566925049e-01 2.400552481412887573e-01 1.873461455106735229e-01 -2.740714251995086670e-01 1.808946430683135986e-01 4.060864448547363281e-02 -9.561679512262344360e-02 -3.136795386672019958e-02 1.362558174878358841e-02 -1.123562008142471313e-01 2.027816027402877808e-01 4.487109370529651642e-03
3.988431766629219055e-02 -7.883422076702117920e-02 -8.996619284152984619e-02 -1.088489443063735962e-01 -7.557940483093261719e-02 7.848513126373291016e-02 -2.533204853534698486e-01 -1.202176883816719055e-01 -2.845004200935363770e-01 1.618545502424240112e-01 -9.178824722766876221e-02 2.221847884356975555e-02 6.419066339731216431e-02 6.346675101667642593e-03 2.633173763751983643e-02 8.197292685508728027e-02 4.613015353679656982e-01 -9.455729275941848755e-02 -7.262183725833892822e-02 -5.319774523377418518e-02 -1.987072974443435669e-01 2.547210454940795898e-01 8.437500149011611938e-02 -3.389532864093780518e-01 -1.106568053364753723e-01 3.917699754238128662e-01 -6.250318139791488647e-02 -1.160624176263809204e-01 -2.400812953710556030e-01 -1.954816728830337524e-01 2.894369885325431824e-02 -1.345785707235336304e-01
2.481666952371597290e-01 1.897069215774536133e-01 -6.898001581430435181e-02 -1.734709292650222778e-01 2.731443941593170166e-02 1.413484215736389160e-01 -6.963266432285308838e-02 -1.976268738508224487e-02 -4.533176720142364502e-01 1.693301051855087280e-01 -8.350192010402679443e-02 6.986886262893676758e-02 -3.249882757663726807e-01 -2.430944889783859253e-01 1.947276592254638672e-01 -2.345397919416427612e-01 2.273014634847640991e-01 -1.923603266477584839e-01 1.111121550202369690e-01 -3.373877331614494324e-02 2.700348198413848877e-02 9.936385601758956909e-02 1.144724488258361816e-01 -1.728001423180103302e-02 -1.678437739610671997e-01 1.821545362472534180e-01 -1.889772117137908936e-01 2.137240469455718994e-01 -1.184557750821113586e-01 1.173390671610832214e-01 4.148283042013645172e-03 2.030477672815322876e-01
1.440915018320083618e-01 -7.652617990970611572e-02 -1.660814881324768066e-01 1.018419116735458374e-01 -1.733516007661819458e-01 2.153202742338180542e-01 -3.350728750228881836e-01 -2.270068787038326263e-02 -9.613902121782302856e-02 3.438521027565002441e-01 -1.036383360624313354e-01 1.266028583049774170e-01 1.121074035763740540e-01 1.261270344257354736e-01 5.753419827669858932e-03 -5.342271551489830017e-02 4.754330217838287354e-01 -6.098997965455055237e-02 -2.373235076665878296e-01 1.225597634911537170e-01 -2.753726541996002197e-01 1.577958315610885620e-01 1.440733522176742554e-01 -1.448435634374618530e-01 1.393110956996679306e-02 1.392468512058258057e-01 -5.611069872975349426e-02 -2.541545927524566650e-01 -1.332879811525344849e-01 6.914170831441879272e-02 8.469907194375991821e-02 -1.212782692164182663e-03
8.079380542039871216e-02 1.071864590048789978e-01 -2.157511860132217407e-01 -1.002814844250679016e-01 -2.209984362125396729e-01 2.132072597742080688e-01 -6.304202973842620850e-02 -2.099767029285430908e-01 -4.086743295192718506e-01 5.266365036368370056e-02 -1.834377348423004150e-01 3.310736641287803650e-02 -1.673011332750320435e-01 -1.514067053794860840e-01 1.998880356550216675e-01 -2.800524830818176270e-01 3.444620370864868164e-01 -3.119278848171234131e-01 7.917219400405883789e-02 1.768844947218894958e-02 -9.109910577535629272e-02 3.777727717533707619e-03 -1.931950747966766357e-01 1.438947487622499466e-02 -9.315627813339233398e-02 8.979945629835128784e-02 1.462196707725524902e-01 -1.168919727206230164e-01 -2.102392166852951050e-01 1.277319528162479401e-02 9.695903211832046509e-02 1.877628564834594727e-01
2.683752179145812988e-01 -1.187057420611381531e-01 9.227269142866134644e-02 -5.864530801773071289e-02 -1.695349812507629395e-02 -9.336530417203903198e-02 -1.507803499698638916e-01 2.348555065691471100e-02 -2.107283920049667358e-01 9.362035989761352539e-02 4.912032186985015869e-02 -3.402372598648071289e-01 1.322292536497116089e-01 -8.461258374154567719e-03 3.222286105155944824e-01 1.174986734986305237e-01 2.118511348962783813e-01 -3.773651123046875000e-01 -2.385082542896270752e-01 -9.572207927703857422e-03 -3.261081576347351074e-01 -9.912011772394180298e-02 -4.691036418080329895e-02 1.801903173327445984e-02 -3.416721895337104797e-02 1.640046387910842896e-02 -6.510120630264282227e-02 -2.772417068481445312e-01 1.814869791269302368e-02 -2.271259762346744537e-02 -1.364801172167062759e-02 3.414262533187866211e-01
1.016799882054328918e-01 -2.383930087089538574e-01 -1.434329198673367500e-03 -1.020475476980209351e-01 -2.134142071008682251e-01 2.676855027675628662e-01 -2.068641036748886108e-01 3.133461624383926392e-02 -2.143666148185729980e-01 3.331475853919982910e-01 4.423897340893745422e-02 -1.559301186352968216e-02 7.316128164529800415e-02 -2.203712798655033112e-02 -8.437705039978027344e-02 -1.674864627420902252e-02 4.158357977867126465e-01 -1.431312561035156250e-01 -3.070869147777557373e-01 5.306820571422576904e-02 -1.715131402015686035e-01 1.949076503515243530e-01 1.723458915948867798e-01 -1.962213665246963501e-01 6.677760183811187744e-02 8.045025169849395752e-02 -2.972515486180782318e-02 -3.628454208374023438e-01 4.360000416636466980e-02 -1.152360290288925171e-01 7.020191405899822712e-04 6.535033881664276123e-02
7.412407547235488892e-02 -5.928165465593338013e-02 7.821545004844665527e-02 1.966182589530944824e-01 5.100092850625514984e-03 6.755749881267547607e-02 -2.331371158361434937e-01 2.101782447425648570e-04 -2.964260578155517578e-01 4.730840027332305908e-01 -1.190672069787979126e-01 2.228722423315048218e-01 -3.065984845161437988e-01 -2.060766965150833130e-01 1.034802105277776718e-02 -9.065955877304077148e-02 2.174473553895950317e-01 -3.612707853317260742e-01 -1.298702955245971680e-01 1.919457018375396729e-01 -1.183904111385345459e-01 -2.568671293556690216e-02 -6.492687016725540161e-02 1.752913594245910645e-01 -1.225108727812767029e-01 -1.020669415593147278e-01 4.446495324373245239e-02 4.489010199904441833e-02 -5.589289590716362000e-02 2.712941728532314301e-02 1.417975425720214844e-01 1.801002770662307739e-01
3.409579098224639893e-01 -4.466987773776054382e-02 2.308851182460784912e-01 5.270796641707420349e-02 -1.923921257257461548e-01 5.707010254263877869e-02 -3.412750959396362305e-01 1.130125820636749268e-01 -3.295361399650573730e-01 8.175121992826461792e-02 -2.466457188129425049e-01 -2.188189476728439331e-01 1.309896856546401978e-01 -2.757059931755065918e-01 1.687891632318496704e-01 -2.789428830146789551e-02 1.378020644187927246e-01 -2.377185076475143433e-01 8.835990726947784424e-02 1.178400367498397827e-01 -2.295849770307540894e-01 -2.289793640375137329e-02 1.781986840069293976e-02 -4.219994693994522095e-02 1.650439202785491943e-01 -1.091208383440971375e-01 -7.784415781497955322e-02 -5.610530823469161987e-02 3.657540306448936462e-02 2.393891066312789917e-01 2.225312888622283936e-01 2.599919401109218597e-02
1.583972275257110596e-01 -9.363638609647750854e-02 3.643324598670005798e-02 -1.059895157814025879e-01 -2.952894195914268494e-02 8.734856545925140381e-02 -2.123179137706756592e-01 -1.701984852552413940e-01 1.803516875952482224e-03 2.845595777034759521e-01 -2.822859585285186768e-02 1.827857270836830139e-02 -4.593588411808013916e-02 2.482885718345642090e-01 3.196651041507720947e-01 -2.509109303355216980e-02 1.418591439723968506e-01 -7.769057899713516235e-02 -1.821424365043640137e-01 5.398140102624893188e-02 -1.385768353939056396e-01 8.455134183168411255e-02 2.597425282001495361e-01 -1.000238284468650818e-01 -1.890185475349426270e-01 1.642620861530303955e-01 -3.225571215152740479e-01 -3.093321621417999268e-01 -2.330671250820159912e-01 -1.148135736584663391e-01 3.342337012290954590e-01 1.209333240985870361e-01
1.559075564146041870e-01 -1.296244263648986816e-01 2.016970366239547729e-01 7.018098980188369751e-02 7.551712915301322937e-03 1.862062811851501465e-01 -4.211541414260864258e-01 -1.394727975130081177e-01 -2.009521126747131348e-01 3.571262061595916748e-01 3.538285568356513977e-02 2.803736031055450439e-01 -4.146071374416351318e-01 -1.480428874492645264e-02 2.042640149593353271e-01 3.928455337882041931e-02 8.523412793874740601e-02 -9.970270097255706787e-02 -1.443514525890350342e-01 7.831270992755889893e-02 -3.396195545792579651e-02 -2.260287106037139893e-01 5.097576603293418884e-02 -1.631233692169189453e-01 -2.195478677749633789e-01 1.438921988010406494e-01 8.392839878797531128e-02 1.087480224668979645e-02 -6.016773986630141735e-04 -3.287239000201225281e-02 1.705495826900005341e-02 1.244849190115928650e-01
2.057641297578811646e-01 -4.814233258366584778e-02 2.449240237474441528e-01 -1.798447407782077789e-02 7.064040750265121460e-03 1.574902608990669250e-02 -1.379529982805252075e-01 3.764773160219192505e-02 -2.000471204519271851e-01 2.441773712635040283e-01 -1.823543459177017212e-01 -1.290771961212158203e-01 -2.957548759877681732e-02 -1.043772399425506592e-01 3.581946790218353271e-01 -1.987533122301101685e-01 1.735605113208293915e-02 -5.004292130470275879e-01 -3.368233889341354370e-02 1.297962069511413574e-01 -1.339938342571258545e-01 -1.012874841690063477e-01 -7.122072577476501465e-02 -2.249106615781784058e-01 -3.999978303909301758e-01 -4.410156048834323883e-03 -8.709961175918579102e-02 8.312961459159851074e-02 -7.154481112957000732e-02 -2.937527187168598175e-02 -2.455246169120073318e-03 1.098631620407104492e-01
4.030450060963630676e-02 -3.906798735260963440e-02 7.732463628053665161e-02 -2.161275446414947510e-01 -3.951014950871467590e-02 7.296325266361236572e-02 -1.696307957172393799e-01 -2.211423665285110474e-01 -3.586705923080444336e-01 4.663154110312461853e-02 -2.308567762374877930e-01 1.734867244958877563e-01 -3.277067542076110840e-01 2.304658479988574982e-02 1.001958027482032776e-01 -1.696113198995590210e-01 5.043559670448303223e-01 -2.064789682626724243e-01 -8.002504706382751465e-02 3.460183274000883102e-03 8.743604272603988647e-02 -1.599569320678710938e-01 1.298261731863021851e-01 -7.593512535095214844e-02 1.233984306454658508e-01 -1.866284012794494629e-01 1.977141946554183960e-01 -1.343622896820306778e-02 9.473831206560134888e-02 -1.524388492107391357e-01 -7.321683317422866821e-02 1.116907522082328796e-01
4.063741564750671387e-01 8.652132004499435425e-02 -7.543005049228668213e-02 8.249195665121078491e-02 1.408437192440032959e-01 -2.074128389358520508e-02 -1.580370217561721802e-01 -1.234088316559791565e-01 -1.750415414571762085e-01 -9.649391472339630127e-02 -6.924254447221755981e-02 -4.810164496302604675e-02 -1.549609377980232239e-02 -1.742869243025779724e-02 -2.120628952980041504e-01 2.331399768590927124e-01 2.301572859287261963e-01 -1.948179900646209717e-01 -4.546518325805664062e-01 1.127129420638084412e-01 -1.842428147792816162e-01 -8.957513421773910522e-02 1.231721490621566772e-01 3.310801461338996887e-02 -9.419840574264526367e-02 1.719953268766403198e-01 -5.085722729563713074e-02 -2.573280632495880127e-01 4.170787055045366287e-03 -2.697468996047973633e-01 1.336213499307632446e-01 2.025045007467269897e-01
2.918841838836669922e-01 5.501058697700500488e-02 2.407967448234558105e-01 -6.225163489580154419e-02 -7.428678870201110840e-02 2.934521138668060303e-01 -2.811307013034820557e-01 -4.071410745382308960e-02 -1.237296834588050842e-01 4.459910094738006592e-02 -3.439429104328155518e-01 4.978785291314125061e-02 1.370012313127517700e-01 1.181621998548507690e-01 -1.133685000240802765e-02 1.378744840621948242e-01 2.449776828289031982e-01 4.869511350989341736e-02 -4.258470535278320312e-01 1.513528823852539062e-01 4.989470541477203369e-02 1.668089628219604492e-01 3.402609750628471375e-02 -9.030754119157791138e-02 -3.302492201328277588e-01 -4.364300891757011414e-02 1.416570246219635010e-01 1.462982892990112305e-01 9.959927946329116821e-02 -9.800721704959869385e-02 -4.227840155363082886e-02 8.736377209424972534e-02
3.172921836376190186e-01 1.639441698789596558e-01 5.675412341952323914e-02 -1.159903630614280701e-01 -4.414714574813842773e-01 -1.617864072322845459e-01 -2.308746427297592163e-01 -3.433347642421722412e-01 -1.563257128000259399e-01 2.462502568960189819e-01 -7.155767828226089478e-02 7.940211892127990723e-02 4.044643603265285492e-03 -8.037795126438140869e-02 -1.133631244301795959e-01 -1.068775951862335205e-01 8.985547721385955811e-02 -1.451956927776336670e-01 1.474355012178421021e-01 8.648987859487533569e-02 4.655398428440093994e-02 -1.550654470920562744e-01 1.622986346483230591e-01 -6.213792413473129272e-02 -9.210654348134994507e-02 2.501459121704101562e-01 -1.732864379882812500e-01 -2.876372933387756348e-01 1.034321449697017670e-02 8.211033791303634644e-02 -1.143345832824707031e-01 1.331791430711746216e-01
-7.471524924039840698e-02 1.434244662523269653e-01 -1.148471832275390625e-01 -2.745340466499328613e-01 2.649622596800327301e-02 -7.536490261554718018e-02 -4.619194567203521729e-02 -5.712168291211128235e-02 -3.258545994758605957e-01 1.039236187934875488e-01 -5.326476320624351501e-02 -4.029804840683937073e-02 -1.390531361103057861e-01 -1.536027789115905762e-01 -1.081767678260803223e-01 -1.886646896600723267e-01 4.828830659389495850e-01 -3.176359534263610840e-01 -2.833423018455505371e-01 5.466994270682334900e-02 -1.898861527442932129e-01 -1.644311100244522095e-01 -1.150371730327606201e-01 -2.100143283605575562e-01 -1.720083057880401611e-01 -3.673439845442771912e-02 9.686482697725296021e-02 1.636322885751724243e-01 1.260344982147216797e-01 7.817056775093078613e-02 -2.963858470320701599e-02 1.846582591533660889e-01
-5.417198315262794495e-02 1.795769929885864258e-01 -6.475471425801515579e-03 2.293563783168792725e-01 -1.496399641036987305e-01 -1.305860131978988647e-01 -4.397299587726593018e-01 -2.929317355155944824e-01 -1.298809945583343506e-01 -7.111047208309173584e-02 1.547619118355214596e-03 1.440109759569168091e-01 -1.078308150172233582e-01 8.936164528131484985e-02 2.897892594337463379e-01 5.423169583082199097e-02 2.927106916904449463e-01 -2.153473943471908569e-01 1.092174947261810303e-01 2.078698873519897461e-01 -1.784439980983734131e-01 -1.722013354301452637e-01 7.727868109941482544e-02 -2.567605376243591309e-01 -2.750298939645290375e-03 2.306507676839828491e-01 -2.260458022356033325e-01 -4.217871464788913727e-03 -4.548141732811927795e-02 1.261951625347137451e-01 5.802114494144916534e-03 3.769125416874885559e-02
-4.652613401412963867e-02 -8.776377141475677490e-02 -1.082937270402908325e-01 -2.014002352952957153e-01 -2.784373611211776733e-02 5.748721584677696228e-02 -3.620824217796325684e-01 -1.879891902208328247e-01 -2.269085496664047241e-01 1.745229959487915039e-01 1.815236173570156097e-02 -8.088816702365875244e-02 2.293701283633708954e-03 -3.861891850829124451e-02 -9.175606071949005127e-02 6.445635110139846802e-02 4.968348443508148193e-01 -2.686885185539722443e-02 -2.259745299816131592e-01 1.978625953197479248e-01 -2.386548370122909546e-02 2.653973996639251709e-01 1.125550940632820129e-01 -2.640596926212310791e-01 -4.359124973416328430e-02 3.419055640697479248e-01 -1.489085406064987183e-01 -1.403151778504252434e-03 -1.023652553558349609e-01 -7.415816932916641235e-02 -4.721683263778686523e-02 -1.185984984040260315e-01
6.993339955806732178e-02 8.316679298877716064e-02 2.571593523025512695e-01 -2.115594744682312012e-01 1.340660005807876587e-01 1.864897310733795166e-01 -4.113319814205169678e-01 -1.940482556819915771e-01 -2.177322059869766235e-01 1.420536786317825317e-01 -3.384708659723401070e-03 -9.357320517301559448e-02 -1.013745665550231934e-01 1.933287680149078369e-01 8.093891292810440063e-02 -2.577462494373321533e-01 6.344268471002578735e-02 -1.510960161685943604e-01 -2.767110168933868408e-01 3.125621080398559570e-01 2.109513431787490845e-01 1.970938174054026604e-03 -1.620685309171676636e-01 -2.973563224077224731e-02 -1.650550519116222858e-03 -4.242636496201157570e-04 9.408354759216308594e-02 -1.026539504528045654e-01 -1.456683129072189331e-01 -3.555291146039962769e-02 3.240790069103240967e-01 3.218397125601768494e-02
2.930864691734313965e-01 -3.029725328087806702e-02 1.505990624427795410e-01 -5.971965566277503967e-02 5.755653977394104004e-02 1.947532892227172852e-01 -3.679820895195007324e-01 -3.552597165107727051e-01 -2.645835280418395996e-02 8.005807548761367798e-02 -2.582865953445434570e-01 -4.448199272155761719e-02 2.402877248823642731e-02 1.167705561965703964e-02 -4.670365154743194580e-02 2.188421636819839478e-01 2.870850563049316406e-01 1.505625993013381958e-01 -3.873973190784454346e-01 7.088325917720794678e-02 -7.299703359603881836e-02 1.898571103811264038e-01 1.181797236204147339e-01 1.298463642597198486e-01 -2.478665411472320557e-01 7.185500115156173706e-02 1.000819634646177292e-02 3.882243111729621887e-02 -9.482336044311523438e-02 4.879493266344070435e-02 1.744231879711151123e-01 1.228588894009590149e-01
7.306495308876037598e-02 7.168993353843688965e-02 8.118738979101181030e-02 -2.403661161661148071e-01 -2.047735750675201416e-01 8.767084032297134399e-02 -9.548431634902954102e-02 -2.670800387859344482e-01 -1.376605182886123657e-01 1.926472336053848267e-01 1.401370950043201447e-02 -2.080673277378082275e-01 2.799874246120452881e-01 9.076114743947982788e-02 2.717930972576141357e-01 -1.724704951047897339e-01 2.289513200521469116e-01 -1.188810169696807861e-01 -2.173276543617248535e-01 -7.480595260858535767e-03 -5.198622867465019226e-02 -3.535410016775131226e-02 3.028353750705718994e-01 1.286937892436981201e-01 6.157736107707023621e-02 3.044526092708110809e-02 -3.090088069438934326e-01 -1.660868898034095764e-02 -1.149763241410255432e-01 -2.927876114845275879e-01 6.882273405790328979e-02 2.739768326282501221e-01
4.753171280026435852e-02 3.893538564443588257e-02 -2.590127289295196533e-01 -1.926658116281032562e-02 -4.232909530401229858e-02 -6.742037087678909302e-02 -3.986599147319793701e-01 -1.223964709788560867e-02 -2.180014401674270630e-01 -2.214587852358818054e-02 -1.108802780508995056e-01 6.195894628763198853e-02 3.824074566364288330e-02 -1.516738682985305786e-01 -6.366024911403656006e-02 5.175863951444625854e-02 4.735063314437866211e-01 -1.716695576906204224e-01 -1.149936914443969727e-01 2.435817867517471313e-01 2.136231027543544769e-02 2.001951821148395538e-02 -2.542426288127899170e-01 -9.151308238506317139e-02 -2.696478962898254395e-01 -1.439433097839355469e-01 -1.481611728668212891e-01 1.985096782445907593e-01 4.345872905105352402e-03 1.623980253934860229e-01 1.065319553017616272e-01 2.745324671268463135e-01
-9.220062941312789917e-02 3.808130919933319092e-01 1.302308440208435059e-01 -6.788125727325677872e-03 -2.078242413699626923e-02 1.171584501862525940e-01 -1.123300120234489441e-01 -1.436263471841812134e-01 -2.609248459339141846e-01 1.090931147336959839e-01 -2.563450336456298828e-01 -1.023528799414634705e-01 -1.497848927974700928e-01 1.599627733230590820e-01 1.301177144050598145e-01 -8.228269219398498535e-02 3.053512871265411377e-01 8.444585651159286499e-02 -3.951907455921173096e-01 1.318780332803726196e-01 9.109243005514144897e-02 8.624093234539031982e-02 2.400322407484054565e-01 -1.820797324180603027e-01 1.567297875881195068e-01 1.233128309249877930e-01 -2.705112695693969727e-01 -1.129267439246177673e-01 -9.301143884658813477e-02 -2.738678269088268280e-02 9.130737185478210449e-02 1.740521937608718872e-01
2.231775522232055664e-01 6.677185185253620148e-03 2.184206545352935791e-01 2.658908069133758545e-01 7.965203374624252319e-02 2.290740162134170532e-01 -4.408561587333679199e-01 -6.673254072666168213e-02 -8.055813610553741455e-02 1.998479068279266357e-01 -6.071435287594795227e-02 1.179809123277664185e-01 -2.575210630893707275e-01 -1.090487316250801086e-01 9.144456684589385986e-02 9.726029634475708008e-02 1.459930539131164551e-01 -2.284086495637893677e-01 3.061704337596893311e-02 4.108749702572822571e-02 -1.964557915925979614e-01 -1.314350217580795288e-01 5.471291393041610718e-02 -1.879360526800155640e-01 -7.060086936689913273e-04 9.769922494888305664e-02 -3.299576044082641602e-02 3.808098658919334412e-02 -1.540962606668472290e-01 -1.071556732058525085e-01 1.638788729906082153e-01 4.118103086948394775e-01
-1.783568994142115116e-03 2.718057297170162201e-02 -2.183943390846252441e-01 -1.485941410064697266e-01 -1.541995853185653687e-01 1.944539099931716919e-01 -4.313156306743621826e-01 -2.002444267272949219e-01 -1.280631870031356812e-01 1.997425258159637451e-01 -1.183182448148727417e-01 -2.438589781522750854e-01 -3.411922603845596313e-02 7.887823879718780518e-02 9.030195325613021851e-02 -1.423643976449966431e-01 2.162938416004180908e-01 -1.475633829832077026e-01 -1.647589541971683502e-02 2.882012724876403809e-01 -5.214872211217880249e-02 1.866810955107212067e-02 1.137798279523849487e-01 -1.022247225046157837e-01 -4.429757222533226013e-02 1.264812201261520386e-01 -1.611256152391433716e-01 1.256626397371292114e-01 3.069300949573516846e-01 3.173048198223114014e-01 -1.809384077787399292e-01 -1.024528592824935913e-01
2.557085752487182617e-01 -2.411732421023771167e-04 1.080250367522239685e-01 -4.303141832351684570e-01 6.912684440612792969e-02 -9.824744611978530884e-02 7.704431563615798950e-02 -2.995638251304626465e-01 -2.218507230281829834e-01 1.190382987260818481e-01 -3.791935369372367859e-02 -9.272462874650955200e-02 1.957636624574661255e-01 1.459837853908538818e-01 2.327019162476062775e-02 -2.683332860469818115e-01 3.285884857177734375e-01 -1.426442898809909821e-02 -2.697609066963195801e-01 1.769925951957702637e-01 2.811631420627236366e-03 -6.842986494302749634e-02 -2.409623004496097565e-02 -2.514620311558246613e-02 -2.022139728069305420e-01 9.578607976436614990e-02 -1.546150594949722290e-01 -6.206643208861351013e-02 1.658325940370559692e-01 -1.787869185209274292e-01 2.366008609533309937e-01 1.030636057257652283e-01
8.460902608931064606e-03 2.258080244064331055e-01 1.557380985468626022e-02 -1.425487641245126724e-02 1.110235825181007385e-01 -1.666145920753479004e-01 -2.737963497638702393e-01 -4.970332607626914978e-03 -2.373802065849304199e-01 1.212983280420303345e-01 7.618752866983413696e-02 -1.488670259714126587e-01 -2.200322598218917847e-01 1.541308164596557617e-01 -2.109214365482330322e-01 -2.949330210685729980e-01 3.150543272495269775e-01 -1.317829340696334839e-01 -2.886215448379516602e-01 3.171159923076629639e-01 -1.219296380877494812e-01 -2.176900580525398254e-02 -1.740065962076187134e-01 -2.385030388832092285e-01 -8.119447529315948486e-02 1.076057776808738708e-01 -7.466141879558563232e-02 2.026343345642089844e-01 -9.228776395320892334e-02 1.494540870189666748e-01 1.791336536407470703e-01 1.619266811758279800e-03
4.583227634429931641e-01 -1.711683161556720734e-02 2.279200851917266846e-01 -1.189443375915288925e-02 2.423001527786254883e-01 -9.703636914491653442e-02 -3.172532916069030762e-01 1.960548162460327148e-01 -2.389745563268661499e-01 1.035799738019704819e-02 -3.306070268154144287e-01 -6.403785943984985352e-02 3.657782450318336487e-02 7.966607809066772461e-03 1.575961709022521973e-03 -7.235407084226608276e-02 1.367606520652770996e-01 -1.785456538200378418e-01 6.329131871461868286e-02 1.578205674886703491e-01 5.454006791114807129e-02 3.418041020631790161e-02 -5.417287349700927734e-02 -2.167377024888992310e-01 3.340898081660270691e-03 4.071132466197013855e-02 -5.023944377899169922e-02 -5.990605801343917847e-02 5.914987996220588684e-02 6.994218379259109497e-02 4.029392302036285400e-01 2.025058567523956299e-01
8.971694856882095337e-02 3.770906850695610046e-02 1.051356419920921326e-01 -3.970847427845001221e-01 2.455141767859458923e-02 2.604344487190246582e-01 -1.694292128086090088e-01 4.294624179601669312e-02 -4.878941457718610764e-03 2.969665825366973877e-01 -1.847517341375350952e-01 8.785959333181381226e-02 -8.600924164056777954e-02 2.291742861270904541e-01 8.012369275093078613e-03 -1.934135705232620239e-02 2.872424423694610596e-01 -1.669438183307647705e-01 -2.129209339618682861e-01 1.348121762275695801e-01 3.140571117401123047e-01 2.711439877748489380e-02 -4.161822050809860229e-02 3.731264919042587280e-02 1.418665200471878052e-01 7.684421539306640625e-02 -8.362942188978195190e-02 -1.376890242099761963e-01 2.032368443906307220e-02 -2.027196809649467468e-02 2.367651760578155518e-01 3.836049735546112061e-01
2.593336403369903564e-01 3.792155906558036804e-02 4.759548977017402649e-02 -2.021557837724685669e-01 1.742895506322383881e-02 -5.277242977172136307e-03 -3.824048638343811035e-01 -1.024012863636016846e-01 -9.886864572763442993e-02 2.264712750911712646e-01 -1.884674876928329468e-01 -5.604572128504514694e-03 -3.212212584912776947e-03 -2.155433446168899536e-01 2.226499468088150024e-01 9.603444486856460571e-02 5.229781940579414368e-02 -5.013945698738098145e-01 1.723050139844417572e-02 1.150702536106109619e-01 -4.884508252143859863e-02 2.895957976579666138e-02 -2.011498957872390747e-01 -1.500527709722518921e-01 -4.384472966194152832e-02 -1.840041428804397583e-01 -1.246609687805175781e-01 2.452932894229888916e-01 4.276942834258079529e-02 5.447049438953399658e-02 -2.788067460060119629e-01 -3.680115565657615662e-02
-2.558624446392059326e-01 -8.605760335922241211e-02 -9.713942557573318481e-02 3.196378052234649658e-02 1.346391886472702026e-01 4.590816795825958252e-02 -2.722603678703308105e-01 -2.024588584899902344e-01 -1.761917471885681152e-01 2.363167405128479004e-01 -4.279183745384216309e-01 -2.321820557117462158e-01 1.114663016051054001e-02 1.816701889038085938e-01 5.396542325615882874e-02 -1.347447782754898071e-01 1.890531331300735474e-01 -2.936130464076995850e-01 3.003936409950256348e-01 4.589209705591201782e-02 -1.264295279979705811e-01 8.355629444122314453e-02 6.152414157986640930e-02 -7.072199136018753052e-02 -6.064835563302040100e-02 -7.181531935930252075e-02 -2.896190583705902100e-01 -2.059652358293533325e-01 -1.043363884091377258e-01 -6.654279679059982300e-02 1.916921697556972504e-02 7.967869937419891357e-02
4.250343516469001770e-02 -6.698583811521530151e-02 9.456922300159931183e-03 -1.217441558837890625e-01 -7.913154363632202148e-02 2.141975015401840210e-01 -3.126927316188812256e-01 -4.204475581645965576e-01 -2.858058363199234009e-02 1.464522182941436768e-01 6.542164366692304611e-03 1.082919165492057800e-01 -1.264223307371139526e-01 2.335391789674758911e-01 2.172807604074478149e-01 8.468081057071685791e-02 3.340163826942443848e-01 -3.241711482405662537e-02 -2.994476854801177979e-01 1.474317163228988647e-01 -1.570479273796081543e-01 1.984741985797882080e-01 2.157253473997116089e-01 -2.304493682458996773e-03 -1.011688187718391418e-01 1.422317028045654297e-01 -2.006774842739105225e-01 -1.353913396596908569e-01 -2.333963215351104736e-01 1.027416288852691650e-01 6.106216087937355042e-02 -2.670056931674480438e-02
1.298171877861022949e-01 7.109288871288299561e-02 2.377649396657943726e-02 -1.525095403194427490e-01 -1.934330165386199951e-02 1.373219043016433716e-01 -1.995705813169479370e-01 -2.093784958124160767e-01 -1.895698308944702148e-01 3.094855695962905884e-02 -5.557839944958686829e-02 -1.709202975034713745e-01 -4.814122989773750305e-02 1.447702497243881226e-01 3.553492724895477295e-01 -2.354010492563247681e-01 3.916112482547760010e-01 -2.497521191835403442e-01 4.729837179183959961e-02 -4.895962402224540710e-02 -6.897550821304321289e-02 -3.872193396091461182e-01 9.782849997282028198e-02 -5.195347964763641357e-02 -1.094261035323143005e-01 7.678981870412826538e-02 2.373315244913101196e-01 -9.480880200862884521e-02 -1.389420591294765472e-02 -1.119714006781578064e-01 4.639843478798866272e-02 3.029933571815490723e-01
8.002939820289611816e-02 6.291411817073822021e-02 -8.948875218629837036e-02 -3.687090873718261719e-01 -9.143740683794021606e-02 -1.858651936054229736e-01 -4.846320450305938721e-01 -2.125763148069381714e-02 -2.816731035709381104e-01 2.179903090000152588e-01 -1.081881001591682434e-01 1.391978859901428223e-01 -1.611947119235992432e-01 1.442027986049652100e-01 -1.196370646357536316e-02 1.565010845661163330e-01 -1.150867808610200882e-02 -9.854929894208908081e-02 -2.231475263833999634e-01 2.657308876514434814e-01 -9.081634879112243652e-02 2.709512412548065186e-01 1.377247422933578491e-01 -7.589272409677505493e-02 -7.030713558197021484e-02 -5.351468548178672791e-02 4.900600761175155640e-02 1.736983656883239746e-01 -7.198356837034225464e-02 -1.526235491037368774e-01 1.801215559244155884e-01 1.266578026115894318e-02
4.178417026996612549e-01 -9.479199349880218506e-02 2.975913286209106445e-01 -5.216636694967746735e-03 -1.844215393066406250e-01 -1.496543288230895996e-01 -2.957630455493927002e-01 2.210192829370498657e-01 -6.161256134510040283e-02 1.592079550027847290e-01 -1.030755192041397095e-01 1.534800380468368530e-01 8.091332763433456421e-02 4.083298519253730774e-02 9.480631910264492035e-03 1.298328489065170288e-01 4.101698100566864014e-01 -5.760437250137329102e-02 3.242443129420280457e-02 2.817206680774688721e-01 -1.351927518844604492e-01 -1.226784884929656982e-01 8.571452647447586060e-02 -1.616385132074356079e-01 1.507184803485870361e-01 3.515085950493812561e-02 -4.126787930727005005e-02 -7.315357029438018799e-02 -2.070148885250091553e-01 -1.596707254648208618e-01 1.665367633104324341e-01 2.738870866596698761e-02
2.872172743082046509e-02 2.027560174465179443e-01 3.534680902957916260e-01 1.915778964757919312e-01 3.091188520193099976e-02 -1.478336751461029053e-01 -1.114123091101646423e-01 -3.065536618232727051e-01 -1.179163902997970581e-01 1.908169090747833252e-01 -2.440474778413772583e-01 -2.105111256241798401e-02 5.564089864492416382e-02 9.957589209079742432e-02 1.105253100395202637e-01 -1.512888222932815552e-01 2.704647481441497803e-01 -2.115409225225448608e-01 -1.853996813297271729e-01 1.031656265258789062e-01 3.158126259222626686e-03 2.623799145221710205e-01 1.369856595993041992e-01 -1.043931916356086731e-01 -6.875448673963546753e-02 6.719578802585601807e-02 -7.810074090957641602e-02 -2.058879286050796509e-01 -4.477614164352416992e-02 -3.751228451728820801e-01 -1.004828661680221558e-01 1.918541342020034790e-01
1.310870051383972168e-01 -2.310814708471298218e-02 6.385210156440734863e-02 -2.333774268627166748e-01 -6.616085767745971680e-02 1.722871512174606323e-01 -8.160776644945144653e-02 -8.361340314149856567e-02 -3.068960905075073242e-01 1.659235544502735138e-02 -1.272210478782653809e-01 -1.119235008955001831e-01 -1.471525281667709351e-01 -1.824021898210048676e-02 3.863592445850372314e-01 -2.385279387235641479e-01 4.109744429588317871e-01 -2.635925710201263428e-01 -1.888160258531570435e-01 -1.648566573858261108e-01 -1.607921719551086426e-02 -2.237879484891891479e-01 -1.238056644797325134e-01 -1.630521118640899658e-01 -5.411282554268836975e-02 -5.064164288341999054e-04 2.073900997638702393e-01 -4.830996319651603699e-02 1.157879531383514404e-01 -3.415006026625633240e-02 -2.318757623434066772e-01 1.209330260753631592e-01
3.089300729334354401e-02 -1.478419303894042969e-01 1.790786720812320709e-02 -1.944639086723327637e-01 -4.476106725633144379e-03 -7.458726316690444946e-02 -4.078301489353179932e-01 -2.602590322494506836e-01 -1.966055184602737427e-01 1.789430975914001465e-01 -8.971793204545974731e-02 -1.041095703840255737e-01 -1.106022968888282776e-01 1.257245391607284546e-01 1.137821674346923828e-01 1.378418356180191040e-01 1.969269216060638428e-01 4.057149216532707214e-02 2.193019837141036987e-01 3.177312761545181274e-02 -2.358927130699157715e-01 -2.355819940567016602e-01 4.068164899945259094e-02 -1.812050044536590576e-01 -1.209894940257072449e-01 -5.895830318331718445e-02 -7.548403926193714142e-03 8.435817062854766846e-02 1.045961976051330566e-01 1.278434544801712036e-01 3.694413304328918457e-01 3.544526994228363037e-01
-1.237599402666091919e-01 9.696708619594573975e-02 -2.328491210937500000e-01 4.086026456207036972e-03 -1.397927477955818176e-02 7.599366456270217896e-02 -4.521208107471466064e-01 -2.663591802120208740e-01 -1.884518414735794067e-01 -6.077724043279886246e-03 -9.426815062761306763e-02 -2.977538704872131348e-01 7.733074575662612915e-02 1.082234457135200500e-01 -5.200488492846488953e-02 2.111683040857315063e-01 3.972459733486175537e-01 -2.428465634584426880e-01 -7.698781043291091919e-02 2.512249648571014404e-01 5.920982360839843750e-02 1.424301266670227051e-01 4.037786275148391724e-02 -2.578816711902618408e-01 -9.418073296546936035e-02 9.823177009820938110e-02 3.019986115396022797e-02 -6.348686292767524719e-03 -1.139065623283386230e-01 8.822687715291976929e-02 1.051950082182884216e-01 -1.122010052204132080e-01
1.816800832748413086e-01 1.903172880411148071e-01 -1.548238396644592285e-01 -5.698900297284126282e-02 1.242193281650543213e-01 3.630796074867248535e-02 -2.792550921440124512e-01 -3.803954720497131348e-01 -2.860778868198394775e-01 -9.289424866437911987e-02 -1.387296169996261597e-01 -2.544127032160758972e-02 -1.223148256540298462e-01 1.702992469072341919e-01 -1.412696838378906250e-01 2.152112871408462524e-01 1.136100739240646362e-01 -3.765850067138671875e-01 -3.099258840084075928e-01 -6.595858186483383179e-02 1.296896785497665405e-01 -1.262408681213855743e-02 7.941795140504837036e-02 1.936009377241134644e-01 1.925722956657409668e-01 -5.687639117240905762e-02 5.497557297348976135e-02 7.940232753753662109e-02 6.528268009424209595e-02 -1.653396636247634888e-01 -2.501924987882375717e-03 2.153490185737609863e-01
1.763414889574050903e-01 9.898868948221206665e-02 2.094999700784683228e-01 1.309936214238405228e-02 1.563690789043903351e-02 9.643335640430450439e-02 -1.741130053997039795e-01 -1.836112886667251587e-01 -1.202543750405311584e-01 -1.648417115211486816e-01 -4.022561013698577881e-01 3.093216940760612488e-02 -9.667589515447616577e-02 2.090011686086654663e-01 -3.132063150405883789e-02 9.547297656536102295e-02 4.211823344230651855e-01 -1.012938916683197021e-01 -9.261565655469894409e-02 -5.393516272306442261e-02 -2.933660894632339478e-02 1.809437721967697144e-01 -2.708558179438114166e-02 -1.139810457825660706e-01 -3.337016105651855469e-01 -1.202633306384086609e-01 5.533679574728012085e-02 1.162807866930961609e-01 1.359758079051971436e-01 1.584703922271728516e-01 8.600748330354690552e-02 3.661624491214752197e-01
-3.851706534624099731e-02 1.361542344093322754e-01 -1.128751784563064575e-01 -2.595032751560211182e-01 -8.733908087015151978e-02 -2.232610583305358887e-01 -3.111019730567932129e-01 -1.160633936524391174e-01 -1.123232543468475342e-01 4.354245960712432861e-02 -3.620288968086242676e-01 8.791556209325790405e-02 -3.475325703620910645e-01 -3.919679298996925354e-02 3.068974018096923828e-01 -1.602740436792373657e-01 1.430611312389373779e-01 -1.637242138385772705e-01 -2.844158113002777100e-01 1.977793127298355103e-01 -1.612761914730072021e-01 9.748403728008270264e-02 6.628482043743133545e-02 -8.485555648803710938e-02 -1.291210204362869263e-01 -2.234226018190383911e-01 1.133326366543769836e-01 -1.274860799312591553e-01 1.446552760899066925e-02 -1.096797809004783630e-01 4.095894470810890198e-02 1.126033589243888855e-01
1.492775827646255493e-01 1.166353374719619751e-01 1.402445584535598755e-01 -1.580366790294647217e-01 1.213224977254867554e-02 1.279929578304290771e-01 -5.020530223846435547e-01 -2.621445953845977783e-01 -1.588796824216842651e-01 4.456521198153495789e-02 -2.147758901119232178e-01 8.718935772776603699e-03 3.123980462551116943e-01 1.292822360992431641e-01 -4.090625420212745667e-02 -2.014703005552291870e-01 2.012767642736434937e-01 -5.098478496074676514e-02 -1.594545245170593262e-01 -2.142087556421756744e-02 -1.403952538967132568e-01 2.303496748208999634e-02 -4.490693099796772003e-03 3.270504772663116455e-01 -1.266769170761108398e-01 -1.694120699539780617e-03 9.419019520282745361e-02 -1.438422477804124355e-03 8.130026608705520630e-02 -1.700093001127243042e-01 -2.160595357418060303e-02 3.082773983478546143e-01
1.937638074159622192e-01 1.288994699716567993e-01 4.446508735418319702e-02 -2.297764644026756287e-02 -2.939987182617187500e-02 -1.894979178905487061e-01 -1.270664185285568237e-01 -6.149665266275405884e-02 -2.351591885089874268e-01 -2.234245240688323975e-01 -2.681677937507629395e-01 -8.330485969781875610e-02 4.431275650858879089e-02 7.528637349605560303e-02 1.163125559687614441e-01 4.840532783418893814e-03 4.052057266235351562e-01 -1.998686045408248901e-01 -2.439558207988739014e-01 1.027019917964935303e-01 1.775797642767429352e-02 -1.065447404980659485e-01 -2.368108332157135010e-01 -1.702436059713363647e-01 -4.234068393707275391e-01 3.617633506655693054e-02 -3.546305373311042786e-02 2.115501761436462402e-01 -1.942765563726425171e-01 9.367176890373229980e-02 -1.255024224519729614e-02 1.928183138370513916e-01
3.889325261116027832e-01 2.678699791431427002e-01 1.106216087937355042e-01 -9.292274713516235352e-02 -2.931093871593475342e-01 7.051175832748413086e-02 -2.355053126811981201e-01 -1.630714982748031616e-01 4.846857860684394836e-02 1.504327803850173950e-01 -5.647008493542671204e-02 -2.438398301601409912e-01 3.794004023075103760e-02 1.704486161470413208e-01 8.070228248834609985e-02 -5.592297390103340149e-02 1.564567238092422485e-01 -1.042911857366561890e-01 1.652216911315917969e-01 3.160240650177001953e-01 1.352530531585216522e-02 1.435048729181289673e-01 2.472088783979415894e-01 -8.775752037763595581e-02 1.143261417746543884e-01 2.089647799730300903e-01 -5.053285881876945496e-02 1.119668334722518921e-01 -2.563646435737609863e-01 2.359709888696670532e-02 -8.622593432664871216e-02 2.403132617473602295e-01
3.121106624603271484e-01 1.614181548357009888e-01 5.319487303495407104e-02 -5.222870782017707825e-02 -2.230606824159622192e-01 -1.282523274421691895e-01 -3.865324854850769043e-01 -5.055730044841766357e-02 2.015108764171600342e-01 1.683596670627593994e-01 -3.426840305328369141e-01 9.571832418441772461e-02 -6.183063983917236328e-02 3.003675490617752075e-02 -7.839683443307876587e-02 -6.593395024538040161e-02 1.965662240982055664e-01 -2.043939083814620972e-01 -1.051805913448333740e-01 -1.051564607769250870e-02 2.482820004224777222e-01 -5.719191208481788635e-02 2.291211336851119995e-01 -7.205952703952789307e-02 1.075884103775024414e-01 7.302829623222351074e-02 -1.730954349040985107e-01 -9.048198908567428589e-02 -3.401279151439666748e-01 5.622386559844017029e-02 1.200341209769248962e-01 1.988324820995330811e-01
5.465900991111993790e-03 2.598372101783752441e-01 9.214851260185241699e-02 -4.150003492832183838e-01 1.545446366071701050e-01 9.014103561639785767e-02 -2.982492446899414062e-01 -1.089260503649711609e-01 -2.404059618711471558e-01 2.231277376413345337e-01 -1.260108053684234619e-01 3.268269076943397522e-02 -3.341849893331527710e-02 2.674384117126464844e-01 1.101016625761985779e-01 -1.702277958393096924e-01 6.256547570228576660e-02 -2.268574833869934082e-01 -2.942677438259124756e-01 3.100952506065368652e-01 -9.912418574094772339e-02 1.113598197698593140e-01 -8.033972233533859253e-02 -2.481553889811038971e-02 7.618699967861175537e-02 -2.055367082357406616e-01 9.407860785722732544e-02 9.289245121181011200e-03 -1.948326081037521362e-01 -1.096375808119773865e-01 6.925819069147109985e-02 3.809822723269462585e-02
7.063125818967819214e-02 5.987990275025367737e-02 9.960813075304031372e-02 2.154490053653717041e-01 1.839056313037872314e-01 -7.321002334356307983e-02 -4.292699098587036133e-01 -1.187342777848243713e-01 -3.043571412563323975e-01 2.357550710439682007e-01 6.983751803636550903e-02 1.203085258603096008e-01 -3.461877405643463135e-01 1.671499907970428467e-01 -6.225646287202835083e-02 -2.968599321320652962e-03 -1.385071221739053726e-02 -4.243686199188232422e-01 -2.847069203853607178e-01 2.773848548531532288e-02 -1.267344355583190918e-01 1.610166132450103760e-01 -1.017339602112770081e-01 -4.816935211420059204e-02 -1.127585321664810181e-01 1.005900427699089050e-01 4.860175773501396179e-03 -1.174979358911514282e-01 -6.505517661571502686e-02 9.439130127429962158e-02 6.762353330850601196e-02 8.459414541721343994e-02
1.359041929244995117e-01 -2.050312757492065430e-01 -1.212303265929222107e-01 1.169126406311988831e-01 -1.228949427604675293e-01 1.457702815532684326e-01 -2.042750269174575806e-01 -4.910507053136825562e-02 -4.030524790287017822e-01 2.126120775938034058e-01 -2.102680951356887817e-01 -3.130001723766326904e-01 4.716898128390312195e-02 8.978056162595748901e-02 1.417165547609329224e-01 -2.350178062915802002e-01 3.916704561561346054e-03 -2.808707356452941895e-01 -2.871229350566864014e-01 2.026741206645965576e-01 -1.009483858942985535e-01 9.722004085779190063e-02 -3.447245806455612183e-02 -1.862200498580932617e-01 -6.101745180785655975e-03 -1.880688667297363281e-01 -5.300402641296386719e-02 2.301063686609268188e-01 -9.558648616075515747e-02 1.140452548861503601e-01 -1.373129934072494507e-01 7.144121080636978149e-02
9.406699985265731812e-02 -3.159801661968231201e-02 1.963654160499572754e-01 9.150819480419158936e-02 3.740531504154205322e-01 3.051193896681070328e-03 -3.569616079330444336e-01 -1.155948042869567871e-01 -8.896259218454360962e-02 2.354704029858112335e-02 -3.683134913444519043e-01 1.980067044496536255e-02 -1.336667388677597046e-01 -3.589921444654464722e-02 3.300766348838806152e-01 1.795828044414520264e-01 1.838533878326416016e-01 -3.843822479248046875e-01 -1.951189935207366943e-01 -1.568065397441387177e-02 -2.582139074802398682e-01 -6.359648704528808594e-02 -1.537974029779434204e-01 7.685615215450525284e-03 -1.304988712072372437e-01 -9.093794226646423340e-02 -4.596883431077003479e-02 3.597233816981315613e-02 -5.556778609752655029e-02 5.694380775094032288e-02 6.131471693515777588e-02 6.739298254251480103e-02
3.317557275295257568e-01 1.969543695449829102e-01 2.369151562452316284e-01 1.139650046825408936e-01 -1.482923626899719238e-01 1.866077035665512085e-01 -2.397360801696777344e-01 -2.636515796184539795e-01 -4.732177406549453735e-02 -4.722619429230690002e-02 -1.928211152553558350e-01 -5.274749547243118286e-02 -1.191037595272064209e-01 1.046872138977050781e-01 -5.626564845442771912e-02 -3.743507340550422668e-02 1.906674206256866455e-01 9.902396053075790405e-02 -4.132089018821716309e-01 2.349522113800048828e-01 9.716252237558364868e-02 1.069751381874084473e-01 1.004476770758628845e-01 9.113161265850067139e-02 5.118861049413681030e-02 -5.295983050018548965e-03 -4.084851220250129700e-02 1.778310388326644897e-01 9.274320304393768311e-02 -1.161191537976264954e-01 1.761737912893295288e-01 3.516273200511932373e-01
1.572666019201278687e-01 3.362306952476501465e-01 1.190190017223358154e-01 -2.737721800804138184e-01 -1.641506850719451904e-01 -1.768851876258850098e-01 -3.749577701091766357e-01 -3.660354018211364746e-01 2.772276347968727350e-04 1.024402454495429993e-01 3.890753164887428284e-02 4.777038469910621643e-02 -5.959183350205421448e-02 1.324506103992462158e-01 -1.123174515669234097e-04 7.620695233345031738e-02 2.724236547946929932e-01 -2.110961228609085083e-01 -3.197774291038513184e-02 -1.624297723174095154e-02 -2.052852511405944824e-01 -3.552897647023200989e-02 1.654481887817382812e-01 -2.045084685087203979e-01 1.898974031209945679e-01 -7.290485501289367676e-02 -1.414797306060791016e-01 -2.308389544486999512e-01 -1.942000538110733032e-01 1.094821840524673462e-01 -3.171319514513015747e-02 3.240201249718666077e-02
3.440856635570526123e-01 2.775682508945465088e-01 1.497258991003036499e-01 -5.611739680171012878e-02 -6.880214065313339233e-02 2.914412915706634521e-01 -7.016839087009429932e-02 -1.493840515613555908e-01 -1.360251754522323608e-01 -1.006784588098526001e-01 -1.243431568145751953e-01 -1.448947936296463013e-01 -1.134529411792755127e-01 2.578902542591094971e-01 -1.468663364648818970e-01 -3.432425484061241150e-02 2.722800076007843018e-01 9.483388811349868774e-02 -1.046683043241500854e-01 4.966332763433456421e-02 -1.736631244421005249e-01 -3.305111080408096313e-02 -3.631670400500297546e-02 -2.074260711669921875e-01 6.543272733688354492e-02 -6.716145575046539307e-02 -3.872223198413848877e-01 -1.125100180506706238e-01 -1.512226313352584839e-01 1.056823953986167908e-01 8.318150043487548828e-02 3.322138488292694092e-01
1.711498498916625977e-01 -9.443412721157073975e-02 -5.931400880217552185e-02 5.163154006004333496e-02 -5.219966545701026917e-02 1.836929470300674438e-01 -1.332097649574279785e-01 8.451200276613235474e-02 -3.725528120994567871e-01 2.581893205642700195e-01 -1.612635999917984009e-01 -2.944421172142028809e-01 7.207316905260086060e-02 1.130068227648735046e-01 1.567229181528091431e-01 -2.744382023811340332e-01 8.420871943235397339e-02 -2.535534799098968506e-01 -2.337874770164489746e-01 1.733401715755462646e-01 -1.136713474988937378e-01 8.032001554965972900e-02 9.313847869634628296e-02 -1.547414958477020264e-01 5.418290849775075912e-03 -1.560516208410263062e-01 -1.634201109409332275e-01 2.212299108505249023e-01 1.544286933494731784e-04 2.863976955413818359e-01 -2.343699783086776733e-01 1.148421242833137512e-01
3.998551666736602783e-01 -1.326826680451631546e-02 1.906542330980300903e-01 -1.072728335857391357e-01 -7.819399982690811157e-02 1.062302738428115845e-01 -4.827243983745574951e-01 -9.287088364362716675e-02 1.285557895898818970e-01 1.582823842763900757e-01 -2.596945464611053467e-01 -1.439138948917388916e-01 -1.751505583524703979e-02 -1.261344254016876221e-01 1.399841345846652985e-02 2.503340877592563629e-02 9.773305058479309082e-02 2.537331602070480585e-04 -3.716658651828765869e-01 1.380730271339416504e-01 -1.190205216407775879e-01 6.939928233623504639e-02 1.014253422617912292e-01 2.240865826606750488e-01 -5.583924055099487305e-02 1.611995697021484375e-01 -6.941071897745132446e-02 1.176370382308959961e-01 -6.614062935113906860e-02 -1.167696714401245117e-01 -1.728140711784362793e-01 2.107012569904327393e-01
5.097656846046447754e-01 -1.239591389894485474e-01 -2.724077552556991577e-02 -2.025533616542816162e-01 2.592274546623229980e-01 -9.671400487422943115e-02 -2.324520200490951538e-01 -2.597458660602569580e-01 2.683910541236400604e-02 1.056081727147102356e-01 -2.403158396482467651e-01 8.647363632917404175e-02 5.223378166556358337e-02 -1.558866258710622787e-02 -2.497369982302188873e-02 -5.063784774392843246e-03 2.519446611404418945e-01 -1.485106796026229858e-01 -6.745568662881851196e-02 -6.483353674411773682e-02 4.638287425041198730e-02 1.244026934728026390e-04 3.333976492285728455e-02 -9.520652890205383301e-02 2.362895309925079346e-01 1.576562523841857910e-01 -8.603111654520034790e-02 1.132871657609939575e-01 2.655185461044311523e-01 -2.579377889633178711e-01 8.321033418178558350e-02 2.296371459960937500e-01
6.701522320508956909e-02 -6.571501493453979492e-02 -1.534626632928848267e-01 -1.232454031705856323e-01 -7.413981854915618896e-02 3.123107254505157471e-01 -3.388268649578094482e-01 -1.051024496555328369e-01 -1.498417556285858154e-01 2.375111430883407593e-01 -8.413071930408477783e-02 -1.695033907890319824e-02 -5.993237718939781189e-02 9.023870527744293213e-02 -9.854666888713836670e-02 2.040958106517791748e-01 4.149469435214996338e-01 -1.651634722948074341e-01 -1.602206528186798096e-01 1.112389937043190002e-01 -6.217071786522865295e-02 1.614450812339782715e-01 1.826729476451873779e-01 -3.483438193798065186e-01 8.235373534262180328e-03 1.358961910009384155e-01 -1.177926175296306610e-02 -6.840454787015914917e-02 -1.970441043376922607e-01 -1.093528717756271362e-01 2.080707103013992310e-01 -1.861614584922790527e-01
3.067703545093536377e-01 4.739269241690635681e-02 7.127352058887481689e-02 -2.493053972721099854e-01 -1.369110494852066040e-01 -2.661293148994445801e-01 -1.271748542785644531e-02 4.102338477969169617e-02 -3.804091215133666992e-01 5.542204156517982483e-02 -7.408155500888824463e-02 -1.136494874954223633e-01 1.836892366409301758e-01 2.185682952404022217e-01 6.633544713258743286e-02 -1.220802143216133118e-01 1.976133435964584351e-01 -4.081439375877380371e-01 2.407714724540710449e-02 2.443965524435043335e-01 1.048714816570281982e-01 1.099489629268646240e-01 -8.001890033483505249e-02 -9.409004449844360352e-02 -1.059853732585906982e-01 1.714726090431213379e-01 1.828418858349323273e-02 9.255883842706680298e-02 1.623377352952957153e-01 3.269426524639129639e-03 2.473583072423934937e-01 1.913683712482452393e-01
4.821611940860748291e-02 4.512880370020866394e-02 4.621624201536178589e-02 -1.104303300380706787e-01 -9.715692698955535889e-02 1.452914327383041382e-01 -3.824981451034545898e-01 2.236327156424522400e-02 -2.844982221722602844e-02 2.734749913215637207e-01 3.299093106761574745e-03 1.220098435878753662e-01 -1.585835516452789307e-01 3.036164343357086182e-01 -2.155847661197185516e-02 -4.126702994108200073e-02 3.831030428409576416e-01 -3.010359108448028564e-01 -2.685958445072174072e-01 1.281937807798385620e-01 2.307510226964950562e-01 -1.826604157686233521e-01 4.837918654084205627e-02 3.833124414086341858e-02 3.255369067192077637e-01 1.033760458230972290e-01 -1.311708986759185791e-01 8.917167037725448608e-02 -5.560347437858581543e-02 -5.722421407699584961e-02 1.426249891519546509e-01 9.510020166635513306e-02
3.180857375264167786e-02 2.231167107820510864e-01 6.315900385379791260e-02 -3.004743754863739014e-01 9.026043117046356201e-02 1.553238481283187866e-01 -1.766704469919204712e-01 5.393834039568901062e-02 -3.263664245605468750e-01 8.867355436086654663e-02 -5.291135236620903015e-02 7.249113917350769043e-02 -9.183795005083084106e-02 -5.939765274524688721e-02 1.953546106815338135e-01 -1.402919739484786987e-01 3.835836946964263916e-01 -5.563418269157409668e-01 -8.202281594276428223e-02 -1.205025017261505127e-01 7.429271936416625977e-02 3.384448960423469543e-02 1.540097445249557495e-01 -1.025079041719436646e-01 1.568184494972229004e-01 3.655263781547546387e-02 4.420071840286254883e-02 5.258804932236671448e-02 1.215481311082839966e-01 1.608238220214843750e-01 -7.741766422986984253e-02 1.505343616008758545e-02
2.951236367225646973e-01 -3.294157683849334717e-01 1.180970892310142517e-01 -2.178380787372589111e-01 -1.753738075494766235e-01 -8.742331713438034058e-02 -2.511397004127502441e-01 -3.418471291661262512e-02 -1.996653825044631958e-01 9.590376168489456177e-02 -5.788343027234077454e-02 -1.041318699717521667e-01 -1.372869405895471573e-02 -2.405737787485122681e-01 2.117469161748886108e-01 -8.129668980836868286e-02 5.181763321161270142e-02 -2.279688417911529541e-01 3.539254516363143921e-02 1.938521265983581543e-01 -3.924240469932556152e-01 9.236685931682586670e-02 4.862181097269058228e-02 -2.294187992811203003e-01 -6.257249042391777039e-03 -1.872754544019699097e-01 7.345295511186122894e-03 7.766969501972198486e-04 -1.260544508695602417e-01 3.462155908346176147e-02 2.093448787927627563e-01 2.459464073181152344e-01
2.698978185653686523e-01 3.541449084877967834e-02 2.328031808137893677e-01 -6.895520538091659546e-02 -2.324052304029464722e-01 3.339749872684478760e-01 -1.395323127508163452e-01 8.952585048973560333e-03 -9.760376811027526855e-02 -3.102444857358932495e-02 4.537043161690235138e-03 -8.257460594177246094e-02 -2.246463298797607422e-01 6.106762215495109558e-02 -1.117073073983192444e-01 -7.245113700628280640e-02 2.118986994028091431e-01 2.419369760900735855e-03 -2.618912160396575928e-01 2.222504764795303345e-01 -1.660783737897872925e-01 -8.757597208023071289e-02 1.875240728259086609e-02 -2.373432219028472900e-01 1.051989048719406128e-01 -1.663411110639572144e-01 -3.751021623611450195e-01 -5.889853462576866150e-02 -1.893087178468704224e-01 9.535364806652069092e-02 1.253712642937898636e-02 3.313286006450653076e-01
4.232939099892973900e-04 1.593752503395080566e-01 1.967772841453552246e-01 -2.337664812803268433e-01 1.337094046175479889e-02 1.394825279712677002e-01 -4.305606782436370850e-01 -3.036019802093505859e-01 -8.303477615118026733e-02 5.449514836072921753e-02 -2.028844952583312988e-01 -1.928972005844116211e-01 -2.060456275939941406e-01 7.899637520313262939e-02 1.358727365732192993e-01 -1.909171342849731445e-01 1.578723639249801636e-01 -3.375741094350814819e-02 -3.355129361152648926e-01 2.685578167438507080e-01 2.311925403773784637e-03 -6.642588973045349121e-02 -2.637223601341247559e-01 1.271318644285202026e-02 -4.196774587035179138e-02 -1.172716170549392700e-01 3.909884020686149597e-02 5.692739784717559814e-02 -9.611717425286769867e-03 -4.440553486347198486e-02 2.623928487300872803e-01 1.269511729478836060e-01
3.992856293916702271e-02 -1.184232011437416077e-01 2.279612720012664795e-01 -1.849990040063858032e-01 4.929941892623901367e-02 9.573167562484741211e-02 -2.119650691747665405e-01 -1.044694036245346069e-01 -8.001642674207687378e-02 -8.558880537748336792e-02 -6.469779461622238159e-02 -2.401885837316513062e-01 -1.276675909757614136e-01 1.628532707691192627e-01 3.201501071453094482e-01 -2.387986034154891968e-01 4.150280356407165527e-01 -2.155936658382415771e-01 -1.674703359603881836e-01 -1.362288594245910645e-01 -1.118313148617744446e-01 -2.723865807056427002e-01 1.586366631090641022e-02 -2.717279195785522461e-01 -7.097569108009338379e-02 1.034485455602407455e-02 1.017070412635803223e-01 -2.048270702362060547e-01 1.508042216300964355e-01 -9.798406809568405151e-02 -1.502687484025955200e-01 1.196601837873458862e-01
8.817412704229354858e-02 -1.366956233978271484e-01 -1.130740642547607422e-01 1.894240826368331909e-01 -1.542997360229492188e-01 2.373218536376953125e-02 -2.240014374256134033e-01 -1.507144514471292496e-02 -4.391515552997589111e-01 9.486035257577896118e-02 -5.726005136966705322e-02 -2.041300088167190552e-01 1.479851827025413513e-02 1.041117385029792786e-01 5.098209902644157410e-02 -3.442730903625488281e-01 4.535442963242530823e-02 -3.779996335506439209e-01 -2.773853242397308350e-01 1.132430136203765869e-01 -2.257047891616821289e-01 1.659835577011108398e-01 4.279484506696462631e-03 -7.342302799224853516e-02 -4.653786122798919678e-02 -3.001748584210872650e-03 -1.883223652839660645e-01 1.770909577608108521e-01 -3.397678583860397339e-02 2.561070919036865234e-01 -7.359217107295989990e-02 1.065040677785873413e-01
2.825299501419067383e-01 3.693535923957824707e-02 -7.338652014732360840e-02 -2.585568092763423920e-02 -7.491331547498703003e-02 -2.780435979366302490e-01 -1.732920557260513306e-01 -5.928076431155204773e-02 -2.077497690916061401e-01 -1.991014927625656128e-01 -1.450040340423583984e-01 -8.557613193988800049e-02 -1.068514958024024963e-01 5.089227110147476196e-03 1.588858366012573242e-01 8.136085234582424164e-03 4.611113369464874268e-01 -1.217240393161773682e-01 -2.713615596294403076e-01 7.538666576147079468e-02 -1.179850753396749496e-02 -2.285598032176494598e-02 -2.327379733324050903e-01 -1.852804422378540039e-01 -2.947032749652862549e-01 -2.461659256368875504e-03 -8.579310774803161621e-02 1.198870837688446045e-01 -2.789548337459564209e-01 8.690494298934936523e-02 -4.029165953397750854e-02 2.385159879922866821e-01
1.370510309934616089e-01 -2.156736254692077637e-01 1.654984951019287109e-01 -2.962138652801513672e-01 -1.935927895829081535e-03 1.823646128177642822e-01 -4.067183732986450195e-01 -1.501390337944030762e-01 -1.169347539544105530e-01 -1.291950605809688568e-02 -1.104660108685493469e-01 -2.975454926490783691e-01 -2.422663122415542603e-01 8.974018692970275879e-02 -6.715839356184005737e-02 -8.652788400650024414e-02 1.736302673816680908e-01 -2.429639548063278198e-01 1.973691433668136597e-01 1.149527430534362793e-01 -5.550811439752578735e-02 -1.915326714515686035e-01 3.815955519676208496e-01 1.593001931905746460e-02 -9.289490431547164917e-02 -5.943664908409118652e-02 1.389953494071960449e-01 1.808265596628189087e-01 4.594716429710388184e-02 -7.442632317543029785e-02 7.740985602140426636e-02 1.489548943936824799e-02
8.600328117609024048e-02 5.538581684231758118e-02 -1.471962034702301025e-01 -1.481381207704544067e-01 -1.560265719890594482e-01 1.296528726816177368e-01 -1.931158602237701416e-01 -1.759403795003890991e-01 -1.076205819845199585e-02 -8.043678849935531616e-02 4.197844490408897400e-02 -1.596604287624359131e-01 -2.864203155040740967e-01 1.139995530247688293e-01 -1.315267831087112427e-01 2.240149676799774170e-01 3.396244347095489502e-01 -3.845582902431488037e-01 -2.097860872745513916e-01 9.022145718336105347e-02 8.987062610685825348e-03 -2.410437166690826416e-01 -1.564201861619949341e-01 -1.240033358335494995e-01 1.929740458726882935e-01 2.645753026008605957e-01 -1.537046879529953003e-01 -3.625039756298065186e-02 -2.847156524658203125e-01 -4.809886217117309570e-02 1.080995518714189529e-02 1.053027510643005371e-01
1.699738055467605591e-01 7.588324695825576782e-02 -1.183847263455390930e-01 5.709557607769966125e-02 -4.179933965206146240e-01 -1.638642698526382446e-01 2.760343952104449272e-03 -6.525067239999771118e-02 -3.461209535598754883e-01 1.502277702093124390e-01 -1.011508107185363770e-01 -1.635059714317321777e-01 3.655374050140380859e-02 1.099181324243545532e-01 -2.907454073429107666e-01 9.726322442293167114e-02 4.261631369590759277e-01 -1.762677431106567383e-01 -1.979288756847381592e-01 2.140690237283706665e-01 -1.043085902929306030e-01 -1.713737845420837402e-01 4.599910974502563477e-02 1.729097217321395874e-01 1.302601248025894165e-01 -6.433860957622528076e-02 -1.385351121425628662e-01 -9.698621928691864014e-02 -1.397072672843933105e-01 1.595410890877246857e-02 1.077157258987426758e-02 1.263009160757064819e-01
6.415782868862152100e-02 9.389443695545196533e-02 5.763519182801246643e-02 3.262744098901748657e-02 -2.871152199804782867e-02 -3.142367899417877197e-01 -4.076492786407470703e-01 -1.785409152507781982e-01 -1.249779909849166870e-01 7.546767592430114746e-02 -1.249690651893615723e-01 5.628190934658050537e-02 -3.357118070125579834e-01 2.065841704607009888e-01 -2.477788478136062622e-01 8.373797172680497169e-04 2.400709688663482666e-01 -3.133103847503662109e-01 -9.936106950044631958e-02 6.899097561836242676e-02 -2.003065347671508789e-01 2.625089604407548904e-03 -1.112133413553237915e-01 -3.609393537044525146e-02 -2.717086970806121826e-01 -1.299041509628295898e-01 -1.005526781082153320e-01 1.495843082666397095e-01 7.242125272750854492e-02 2.673228979110717773e-01 5.225900933146476746e-02 -3.643978387117385864e-02
1.231017708778381348e-01 -5.596076697111129761e-02 8.798849768936634064e-03 -5.356627106666564941e-01 1.035980731248855591e-01 1.456441581249237061e-01 2.103203088045120239e-01 -6.714296340942382812e-02 -2.897422611713409424e-01 1.267756670713424683e-01 -1.625092476606369019e-01 3.334262967109680176e-02 6.568957120180130005e-02 1.261867135763168335e-01 4.449011757969856262e-02 -1.083303242921829224e-01 2.428651601076126099e-01 -3.953805565834045410e-01 -2.714998424053192139e-01 1.553668975830078125e-01 6.256008055061101913e-03 5.826844274997711182e-02 -6.542708724737167358e-02 -6.652458757162094116e-02 -2.976379692554473877e-01 -2.104748971760272980e-02 -2.632011845707893372e-02 1.920256391167640686e-02 3.971390798687934875e-02 -1.155481413006782532e-01 1.445970088243484497e-01 3.588261082768440247e-02
2.714658677577972412e-01 -1.474279016256332397e-01 1.367184519767761230e-02 -1.950659900903701782e-01 -5.960914865136146545e-02 -1.762267053127288818e-01 -2.301649302244186401e-01 8.251522481441497803e-02 -2.872647941112518311e-01 2.004688233137130737e-01 -3.120449930429458618e-02 -3.058319985866546631e-01 -2.507127523422241211e-01 -2.261219620704650879e-01 2.873686850070953369e-01 -1.529673337936401367e-01 1.315489411354064941e-01 -5.970179662108421326e-02 -2.273815274238586426e-01 1.405880302190780640e-01 3.410115465521812439e-02 -9.709907695651054382e-03 -2.108312845230102539e-01 -2.362302094697952271e-01 -1.249218657612800598e-01 6.243260204792022705e-02 -1.074992567300796509e-01 2.102882228791713715e-02 -9.297289699316024780e-02 2.433031052350997925e-01 -1.140209287405014038e-01 1.690124124288558960e-01
2.614664845168590546e-02 -8.580823242664337158e-02 -1.680126190185546875e-01 6.647947430610656738e-02 -2.126328796148300171e-01 6.946378946304321289e-02 -1.816197782754898071e-01 -7.943094521760940552e-02 -3.175186514854431152e-01 1.342735290527343750e-01 -1.101889014244079590e-01 -1.955284029245376587e-01 1.590274088084697723e-02 1.366838533431291580e-02 1.154152303934097290e-02 -1.891808807849884033e-01 -5.331669002771377563e-02 -4.066602289676666260e-01 -3.043528497219085693e-01 5.566178262233734131e-02 -2.633164823055267334e-01 7.008390128612518311e-02 -3.079388476908206940e-02 -2.157506346702575684e-01 -2.327336966991424561e-01 -7.610193639993667603e-02 -1.459008157253265381e-01 1.926284432411193848e-01 -2.122131884098052979e-01 3.073989748954772949e-01 -3.673813119530677795e-02 1.395508199930191040e-01
1.226431801915168762e-01 1.670537143945693970e-01 -9.628704190254211426e-02 -9.550783038139343262e-02 -3.772125113755464554e-03 1.870064586400985718e-01 -5.823909640312194824e-01 -2.014515548944473267e-01 -2.194533944129943848e-01 -6.013758480548858643e-02 -7.389978040009737015e-03 -1.112546473741531372e-01 -2.494444698095321655e-02 4.973835498094558716e-02 -1.882474422454833984e-01 -7.847876101732254028e-02 3.590860962867736816e-01 -1.692320965230464935e-02 1.466411072760820389e-02 1.328245103359222412e-01 -7.275322824716567993e-02 1.073497906327247620e-02 9.426679462194442749e-02 -2.304076254367828369e-01 3.745412454009056091e-02 2.914876043796539307e-01 -3.691386803984642029e-02 2.571176365017890930e-02 1.554444581270217896e-01 2.924950718879699707e-01 4.860868677496910095e-03 -4.909302666783332825e-02
3.731244802474975586e-01 -4.084758460521697998e-02 -1.348917037248611450e-01 1.716250479221343994e-01 -1.793654561042785645e-01 -1.623218320310115814e-02 -2.562583982944488525e-01 -1.975814811885356903e-02 -3.503684699535369873e-01 -1.916462332010269165e-01 -1.866945177316665649e-01 4.360719397664070129e-02 -1.476288735866546631e-01 -4.638456925749778748e-02 9.234089404344558716e-02 1.027007997035980225e-01 2.377409338951110840e-01 -7.105647120624780655e-03 -1.096675992012023926e-01 2.240010946989059448e-01 8.890910446643829346e-02 -1.285382360219955444e-01 8.209982514381408691e-02 -2.098169326782226562e-01 -4.169892966747283936e-01 -8.386268466711044312e-02 -1.053680032491683960e-01 -2.473976463079452515e-02 -3.186328709125518799e-02 -6.372035946696996689e-03 -5.467483401298522949e-02 2.882079184055328369e-01
3.122056424617767334e-01 2.452771067619323730e-01 -7.407646626234054565e-02 -3.069618344306945801e-01 -1.771809756755828857e-01 1.522198021411895752e-01 -2.335875332355499268e-01 1.733232848346233368e-02 -3.821991384029388428e-01 1.240554451942443848e-01 -1.374224871397018433e-01 9.886903315782546997e-02 -2.193146347999572754e-01 -2.125587165355682373e-01 2.058320492506027222e-01 -1.710325926542282104e-01 1.800771206617355347e-01 -3.526318967342376709e-01 -1.654730178415775299e-02 -9.100965689867734909e-04 -3.342751413583755493e-02 1.489460021257400513e-01 -8.027956634759902954e-02 5.288768187165260315e-02 -9.763497859239578247e-02 7.152041047811508179e-02 9.973540902137756348e-02 7.245691120624542236e-02 -3.762832283973693848e-02 4.987420514225959778e-02 1.131800860166549683e-01 2.050545513629913330e-01
1.470607668161392212e-01 1.038347706198692322e-01 -1.611229926347732544e-01 -2.667726576328277588e-01 7.603567838668823242e-02 5.826457403600215912e-03 -1.873842775821685791e-01 5.621369555592536926e-02 -4.274926185607910156e-01 3.018168546259403229e-02 3.801422193646430969e-02 5.486132204532623291e-02 -2.622449696063995361e-01 3.758767247200012207e-01 6.370618194341659546e-02 1.899270415306091309e-01 4.181414842605590820e-02 -2.776881456375122070e-01 -1.490423548966646194e-02 -1.069677062332630157e-02 -3.957397639751434326e-01 1.893666684627532959e-01 6.707272678613662720e-02 -2.055798023939132690e-01 -1.437535881996154785e-01 -5.231102183461189270e-02 -2.783912047743797302e-02 5.092530325055122375e-02 -1.031630188226699829e-01 4.596154764294624329e-02 1.493219584226608276e-01 8.845086395740509033e-02
-1.467131730169057846e-02 -1.397418677806854248e-01 -4.326011613011360168e-02 -1.914683356881141663e-02 3.842335194349288940e-02 -2.095735669136047363e-01 -3.339444100856781006e-01 -3.286564648151397705e-01 -1.979045122861862183e-01 1.683068834245204926e-02 -1.186374127864837646e-01 1.863212585449218750e-01 -3.610571026802062988e-01 -2.377502433955669403e-02 -1.105314940214157104e-01 7.276868820190429688e-02 9.076061099767684937e-02 -3.393006026744842529e-01 -1.087404191493988037e-01 7.079260796308517456e-02 -2.487830370664596558e-01 5.498500075191259384e-03 4.776370897889137268e-02 -3.428263664245605469e-01 -6.554633378982543945e-02 1.453140936791896820e-02 -2.271759659051895142e-01 9.128632396459579468e-02 7.717019319534301758e-02 1.502347290515899658e-01 2.252284139394760132e-01 1.037861481308937073e-01
4.082823917269706726e-02 -7.944387942552566528e-02 -8.601664565503597260e-03 -1.825353056192398071e-01 8.116032183170318604e-02 1.094788312911987305e-01 -3.325420320034027100e-01 -2.811811566352844238e-01 -1.206308230757713318e-02 4.480341821908950806e-02 -1.887181103229522705e-01 -8.869560807943344116e-02 -5.430301651358604431e-02 2.751213014125823975e-01 9.019046276807785034e-02 1.859930902719497681e-01 2.153000682592391968e-01 -1.079297959804534912e-01 -3.509390354156494141e-01 1.121699064970016479e-01 -3.689523413777351379e-02 2.410193085670471191e-01 2.972996830940246582e-01 2.057753503322601318e-02 -1.554925739765167236e-01 1.554912626743316650e-01 -3.345736563205718994e-01 -1.001983508467674255e-01 -2.161568105220794678e-01 -5.456065014004707336e-02 1.425456851720809937e-01 3.235043585300445557e-02
-5.169228836894035339e-02 1.355114877223968506e-01 2.000313103199005127e-01 -9.450314193964004517e-02 -8.988627791404724121e-02 -1.410512179136276245e-01 -3.422454595565795898e-01 -1.421858072280883789e-01 -7.561443001031875610e-02 -1.159728541970252991e-01 -1.804730892181396484e-01 -4.664837568998336792e-02 -4.196056425571441650e-01 1.831937730312347412e-01 -3.058995120227336884e-03 -2.629162669181823730e-01 -2.215200476348400116e-02 -4.442813694477081299e-01 -1.806229799985885620e-01 3.258680179715156555e-02 -9.650908410549163818e-02 7.115372270345687866e-02 2.333327531814575195e-01 -1.057962998747825623e-01 5.913653410971164703e-03 -2.736220955848693848e-01 -3.766162320971488953e-02 4.437335953116416931e-02 2.693279273808002472e-02 1.572282761335372925e-01 -4.354870691895484924e-02 1.216929852962493896e-01
5.087422672659158707e-03 -1.752265691757202148e-01 -1.591594666242599487e-01 -6.121435016393661499e-02 -2.682990431785583496e-01 3.150425255298614502e-01 -2.466307878494262695e-01 -9.822344034910202026e-02 -1.415306180715560913e-01 2.823132276535034180e-01 -2.129844874143600464e-01 4.557245597243309021e-02 7.244792580604553223e-02 1.495685279369354248e-01 5.168024823069572449e-02 -1.056259125471115112e-02 3.510017096996307373e-01 -1.733380258083343506e-01 -2.070373147726058960e-01 1.147756278514862061e-01 -2.124689668416976929e-01 2.727046906948089600e-01 1.684938669204711914e-01 -1.143997758626937866e-01 -1.807901710271835327e-01 6.308358907699584961e-02 -2.113652229309082031e-02 -2.916647493839263916e-01 -1.204395145177841187e-01 -8.939963579177856445e-02 -5.197809636592864990e-02 5.703751742839813232e-02
-3.503731638193130493e-02 6.955764442682266235e-02 7.671367377042770386e-02 -1.481676474213600159e-02 6.274978513829410076e-04 2.226543845608830452e-03 -2.093066573143005371e-01 -2.823773920536041260e-01 -2.875421941280364990e-01 -6.108887121081352234e-02 -1.302506029605865479e-01 -1.852068156003952026e-01 -2.945376336574554443e-01 1.409432440996170044e-01 4.431478306651115417e-02 -1.984096914529800415e-01 5.288427323102951050e-02 -2.537510693073272705e-01 -2.978640198707580566e-01 -1.347847469151020050e-02 -1.994272917509078979e-01 1.578902304172515869e-01 2.112977206707000732e-01 -4.331941902637481689e-01 -1.917494535446166992e-01 -5.959380045533180237e-02 -1.875894218683242798e-01 -1.804804652929306030e-01 -8.429448306560516357e-02 7.704089581966400146e-02 1.972248964011669159e-02 -6.359063088893890381e-02
9.485100954771041870e-02 -8.764948695898056030e-02 7.474400103092193604e-02 -4.505289196968078613e-01 7.114034146070480347e-02 -6.453037261962890625e-02 1.506567150354385376e-01 -2.428961247205734253e-01 -2.784365117549896240e-01 6.299553066492080688e-02 -1.571057438850402832e-01 -1.301091350615024567e-02 4.174968600273132324e-02 7.076430320739746094e-02 2.253078483045101166e-02 -1.272507309913635254e-01 4.267081022262573242e-01 -3.197398781776428223e-01 -2.370687127113342285e-01 1.674960404634475708e-01 7.252030074596405029e-02 5.015785619616508484e-02 -3.024824336171150208e-02 -1.666035689413547516e-02 -2.842336595058441162e-01 -2.007485553622245789e-02 -3.681625798344612122e-02 7.290383428335189819e-02 5.621892958879470825e-02 -1.837631314992904663e-01 1.308378726243972778e-01 1.859875768423080444e-01
3.848356902599334717e-01 1.346701234579086304e-01 8.070496469736099243e-02 -1.541830971837043762e-02 -2.161374092102050781e-01 3.352210223674774170e-01 -3.706151992082595825e-02 -2.780329585075378418e-01 -2.605535984039306641e-01 1.549474447965621948e-01 -5.134153366088867188e-02 1.222916529513895512e-03 -2.104591578245162964e-01 7.644594460725784302e-02 -1.512728482484817505e-01 -1.753171831369400024e-01 8.805376291275024414e-02 6.475108861923217773e-02 2.184226922690868378e-02 1.956748068332672119e-01 -1.970240920782089233e-01 -7.660679519176483154e-02 1.189666315913200378e-01 3.241757676005363464e-02 3.370117628946900368e-03 2.712599560618400574e-02 -3.227750360965728760e-01 -1.927254647016525269e-01 -1.669602245092391968e-01 2.356972172856330872e-02 7.186750322580337524e-02 3.235519528388977051e-01
1.174524724483489990e-01 -2.448816895484924316e-01 -1.403618752956390381e-01 -1.793712228536605835e-01 -1.709840297698974609e-01 2.382193058729171753e-01 -2.493637502193450928e-01 8.981508016586303711e-02 -6.480855494737625122e-02 3.137747347354888916e-01 -1.983099728822708130e-01 8.206783980131149292e-02 4.557173699140548706e-02 1.200345456600189209e-01 5.067220702767372131e-02 -1.451316569000482559e-02 3.398797214031219482e-01 -1.087690964341163635e-01 -3.396431207656860352e-01 1.096268445253372192e-01 -1.946609765291213989e-01 9.870473295450210571e-02 2.220234572887420654e-01 -1.796223372220993042e-01 3.058441169559955597e-02 6.528605520725250244e-02 -1.418775022029876709e-01 -3.174747824668884277e-01 -5.441352725028991699e-02 -1.194429621100425720e-01 -6.714139133691787720e-02 1.355661004781723022e-01
1.522817760705947876e-01 2.789949811995029449e-02 -2.881384193897247314e-01 -7.894238084554672241e-02 -1.176012381911277771e-01 3.795099258422851562e-02 -3.681385815143585205e-01 2.331199496984481812e-01 -2.385632097721099854e-01 1.090923547744750977e-01 7.339168339967727661e-02 1.855897605419158936e-01 -2.911135554313659668e-01 1.335825771093368530e-01 -2.472091838717460632e-02 -1.915213912725448608e-01 2.702511250972747803e-01 -3.479402959346771240e-01 -2.162848263978958130e-01 5.381107330322265625e-02 1.629450619220733643e-01 -1.385990828275680542e-01 1.386280730366706848e-02 -1.991113647818565369e-02 6.792224943637847900e-02 -4.474341124296188354e-02 -1.128118261694908142e-01 3.191757947206497192e-02 5.751694366335868835e-02 -1.219091117382049561e-01 1.654477864503860474e-01 2.776374220848083496e-01
1.525611877441406250e-01 -1.135939732193946838e-01 -2.916015498340129852e-02 -1.838302426040172577e-02 -2.554793097078800201e-02 -1.233395412564277649e-01 -2.316096127033233643e-01 1.093410048633813858e-02 -3.009483218193054199e-01 1.582631319761276245e-01 -1.889621838927268982e-02 -3.379852175712585449e-01 -7.468176539987325668e-03 -6.641062349081039429e-02 1.579877585172653198e-01 -2.884200513362884521e-01 7.584656029939651489e-02 -3.355552852153778076e-01 -3.058442175388336182e-01 2.437925785779953003e-01 -1.206304877996444702e-01 2.069511562585830688e-01 -1.761266961693763733e-02 -2.285395413637161255e-01 -1.160717755556106567e-01 -1.125099882483482361e-01 -9.274297207593917847e-02 2.520043253898620605e-01 -1.090347170829772949e-01 1.116275116801261902e-01 -1.707238405942916870e-01 1.311630159616470337e-01
9.983664005994796753e-02 2.243470251560211182e-01 -9.625357389450073242e-02 -3.943254798650741577e-02 -8.630536496639251709e-02 2.388635277748107910e-01 -1.075548082590103149e-01 -3.947158455848693848e-01 -1.229873821139335632e-01 1.467791348695755005e-01 -1.725594252347946167e-01 1.766972094774246216e-01 2.848793566226959229e-02 -9.583858773112297058e-03 1.514719277620315552e-01 4.077863320708274841e-02 2.713295221328735352e-01 -8.802619576454162598e-02 -1.330766677856445312e-01 6.449887156486511230e-02 -2.049494981765747070e-01 1.764566265046596527e-02 3.213229775428771973e-01 -4.521895051002502441e-01 1.738569699227809906e-02 1.202145516872406006e-01 -1.025430709123611450e-01 -1.692166924476623535e-01 -1.918021962046623230e-02 1.759169697761535645e-01 1.557072252035140991e-01 1.053071767091751099e-01
2.738777697086334229e-01 1.670251227915287018e-02 1.410657316446304321e-01 -2.468797415494918823e-01 3.751198947429656982e-02 2.043020725250244141e-01 -1.743938922882080078e-01 -1.312135457992553711e-01 -3.053431212902069092e-01 -4.346277192234992981e-02 -5.921039730310440063e-02 -1.274543255567550659e-01 -1.351435631513595581e-01 7.842610031366348267e-02 3.497185111045837402e-01 -1.010132804512977600e-01 2.630132138729095459e-01 -2.443069219589233398e-01 -4.901020601391792297e-02 -2.627296745777130127e-01 -2.146502882242202759e-01 -2.810491919517517090e-01 7.264510542154312134e-02 -1.629527658224105835e-01 1.610371321439743042e-01 1.310137752443552017e-02 1.240506991744041443e-01 -9.556525200605392456e-02 1.575717329978942871e-01 -5.920229107141494751e-02 -6.654191017150878906e-02 2.017890661954879761e-01
1.860335022211074829e-01 8.412075042724609375e-02 -1.174223199486732483e-01 -1.441126465797424316e-01 1.097189709544181824e-01 5.204128473997116089e-02 -3.704518377780914307e-01 -2.841907143592834473e-01 -8.078687638044357300e-02 -1.463604122400283813e-01 -6.989242136478424072e-02 -1.492378395050764084e-02 -1.259991526603698730e-01 7.605335116386413574e-02 1.100468710064888000e-01 -7.053811848163604736e-02 2.303442507982254028e-01 -1.628250926733016968e-01 -4.264481961727142334e-01 1.721440106630325317e-01 -5.920296907424926758e-02 2.607547044754028320e-01 -1.230242326855659485e-01 4.226703941822052002e-02 1.000929474830627441e-01 1.223537251353263855e-01 -1.279549747705459595e-01 6.655549257993698120e-02 -3.428407609462738037e-01 1.415368020534515381e-01 2.343753129243850708e-01 -3.788296133279800415e-02
-3.124774433672428131e-02 -6.067996472120285034e-02 -3.145326301455497742e-02 -1.713716536760330200e-01 -1.147015318274497986e-01 -2.723608314990997314e-01 -4.553333222866058350e-01 4.642148315906524658e-02 -3.025186657905578613e-01 1.532754004001617432e-01 1.585398763418197632e-01 -2.960465103387832642e-02 1.797849312424659729e-02 -1.185442358255386353e-01 -1.650774180889129639e-01 1.085243001580238342e-01 2.033443450927734375e-01 -2.330450415611267090e-01 -2.221922576427459717e-01 3.297727108001708984e-01 -1.944586038589477539e-01 -4.116827994585037231e-02 3.790564835071563721e-02 -9.091179817914962769e-03 -2.778187394142150879e-01 6.195164471864700317e-02 -1.566236093640327454e-02 1.707408279180526733e-01 1.610115319490432739e-01 -1.429394353181123734e-03 1.014204546809196472e-01 1.797181218862533569e-01
1.932049244642257690e-01 -9.682455658912658691e-02 -9.755776077508926392e-02 -1.278878748416900635e-02 5.183851718902587891e-02 -1.097937598824501038e-01 -1.242037713527679443e-01 -1.829984635114669800e-01 -2.430310100317001343e-01 2.022515982389450073e-01 -1.794147491455078125e-01 -1.483156532049179077e-01 -3.902945294976234436e-02 -1.751326471567153931e-01 -2.082970365881919861e-02 2.204202115535736084e-02 2.896586656570434570e-01 -2.913329899311065674e-01 5.763677135109901428e-02 3.140715658664703369e-01 -4.197226464748382568e-01 3.717477247118949890e-02 -1.738247573375701904e-01 -9.426116198301315308e-02 3.124728612601757050e-02 1.291451975703239441e-02 -2.957688271999359131e-02 -2.814686857163906097e-02 -1.428152024745941162e-01 2.747737467288970947e-01 1.857797801494598389e-01 2.684715688228607178e-01
1.808878779411315918e-01 2.509450316429138184e-01 -1.620027720928192139e-01 -2.992860972881317139e-01 -4.348636418581008911e-02 7.544793188571929932e-02 -1.112263351678848267e-01 2.203232608735561371e-02 -3.359424173831939697e-01 8.728656172752380371e-02 -1.158409416675567627e-01 1.515129506587982178e-01 -2.974149584770202637e-01 -1.507736146450042725e-01 1.133407577872276306e-01 -1.878931820392608643e-01 3.014462590217590332e-01 -3.122917115688323975e-01 -1.168630868196487427e-01 2.416558377444744110e-02 -1.200677528977394104e-01 -1.891129612922668457e-01 -8.104713261127471924e-02 -6.403551995754241943e-02 -2.075116038322448730e-01 -9.090637415647506714e-02 1.054710075259208679e-01 6.466171145439147949e-02 -5.705821141600608826e-02 -3.270367905497550964e-02 2.517020702362060547e-02 3.417367637157440186e-01
2.441698163747787476e-01 -2.424489408731460571e-01 2.504044957458972931e-02 8.124826848506927490e-02 -4.501267522573471069e-02 1.976298168301582336e-02 -2.092759013175964355e-01 -4.836809262633323669e-02 -9.285844862461090088e-02 3.107693493366241455e-01 -1.462824195623397827e-01 -5.528469104319810867e-03 6.433589011430740356e-02 -1.280561536550521851e-01 2.465933114290237427e-01 -1.933828294277191162e-01 3.964327573776245117e-01 -2.811843156814575195e-01 -1.588863134384155273e-01 2.362958043813705444e-01 -1.219362914562225342e-01 6.021398678421974182e-02 5.814586207270622253e-02 -8.251964300870895386e-02 1.926005184650421143e-01 -2.919089496135711670e-01 5.896035209298133850e-02 -2.442629076540470123e-02 -2.305464632809162140e-02 1.962311863899230957e-01 2.430839538574218750e-01 -9.975597262382507324e-02
1.337884813547134399e-01 -1.749864965677261353e-01 -1.954618543386459351e-01 -1.684517115354537964e-01 -2.996469140052795410e-01 5.751485005021095276e-02 -2.171746641397476196e-01 -4.093465209007263184e-02 -2.236778736114501953e-01 2.368936389684677124e-01 1.767690852284431458e-02 -4.904609173536300659e-02 3.739798441529273987e-02 2.248693406581878662e-01 -1.311235129833221436e-01 6.111982092261314392e-02 3.659667074680328369e-01 -1.030094698071479797e-01 -2.313500195741653442e-01 2.630560696125030518e-01 -1.213964745402336121e-01 1.895865499973297119e-01 2.759852707386016846e-01 -2.840795218944549561e-01 8.365600556135177612e-02 1.440762728452682495e-01 -1.205080673098564148e-01 -7.743491977453231812e-02 -1.339005380868911743e-01 -7.840246707201004028e-02 -8.528993278741836548e-02 -8.222941309213638306e-02
-1.504584997892379761e-01 2.787889353930950165e-02 -5.035019665956497192e-02 -2.814469039440155029e-01 1.066052690148353577e-01 2.520464360713958740e-01 -2.030500024557113647e-01 -1.747498959302902222e-01 -2.077650725841522217e-01 2.712778449058532715e-01 -7.616574317216873169e-02 1.303491443395614624e-01 -1.181758046150207520e-01 7.473975419998168945e-02 1.816214770078659058e-01 -4.131522774696350098e-01 2.507706582546234131e-01 -3.124174177646636963e-01 -1.335733234882354736e-01 -2.663327455520629883e-01 -2.149118185043334961e-01 -1.119492352008819580e-01 1.389133930206298828e-01 -1.316585838794708252e-01 -8.506012149155139923e-03 8.714497089385986328e-02 -5.076191737316548824e-04 -3.542792052030563354e-02 1.592172309756278992e-02 -9.674911201000213623e-02 1.155847236514091492e-01 9.425465762615203857e-02
6.501524709165096283e-03 2.586256265640258789e-01 3.216517567634582520e-01 -1.499256491661071777e-01 -1.559623181819915771e-01 9.314119815826416016e-03 -1.808365881443023682e-01 -7.066013664007186890e-02 -1.988179981708526611e-01 1.479449570178985596e-01 -1.401641815900802612e-01 -3.160318359732627869e-02 1.816314458847045898e-01 5.989635363221168518e-02 1.076674908399581909e-01 -2.393882721662521362e-01 3.745152354240417480e-01 -8.628157526254653931e-02 -1.609039008617401123e-01 -4.170744493603706360e-02 8.561645448207855225e-02 1.194623410701751709e-01 3.010488152503967285e-01 4.403672739863395691e-02 1.393406540155410767e-01 -1.925139725208282471e-01 -1.254968196153640747e-01 -1.001296788454055786e-01 -1.022045314311981201e-01 5.783816426992416382e-02 2.057754099369049072e-01 3.599936366081237793e-01
-2.130932919681072235e-02 2.477527409791946411e-01 -2.359727323055267334e-01 -2.708944678306579590e-01 -4.326867312192916870e-02 7.303570955991744995e-02 -1.579984724521636963e-01 -2.194754928350448608e-01 -9.499120712280273438e-02 7.325680553913116455e-02 -2.075864523649215698e-01 1.016225516796112061e-01 -2.328118085861206055e-01 1.076680943369865417e-01 -3.308607637882232666e-02 -1.086720004677772522e-01 3.731679022312164307e-01 -2.537579238414764404e-01 -3.982823193073272705e-01 -1.266562044620513916e-01 1.872537285089492798e-01 -1.261289864778518677e-01 -9.937629848718643188e-02 -1.974526345729827881e-01 4.838892072439193726e-02 2.575746476650238037e-01 -8.456778526306152344e-02 -1.494559925049543381e-02 -1.811707206070423126e-02 -8.085236698389053345e-02 8.484675735235214233e-02 1.182029247283935547e-01
1.015948802232742310e-01 1.341178715229034424e-01 1.676659798249602318e-03 -8.395782858133316040e-02 -1.226732060313224792e-01 2.197650372982025146e-01 -1.163313165307044983e-01 -2.214904725551605225e-01 -4.817586019635200500e-02 2.244476526975631714e-01 -3.502523154020309448e-02 -1.052161753177642822e-01 1.056942269206047058e-01 2.189722508192062378e-01 2.360914200544357300e-01 -1.477148085832595825e-01 2.952824234962463379e-01 4.581554234027862549e-02 -1.631396412849426270e-01 9.867496555671095848e-04 2.320223674178123474e-02 2.597700990736484528e-02 2.708454728126525879e-01 -4.589866474270820618e-02 -5.142192915081977844e-02 5.640655383467674255e-02 -4.899925291538238525e-01 -1.699648946523666382e-01 -2.857269048690795898e-01 -2.495164424180984497e-02 1.517840027809143066e-01 2.536498606204986572e-01
-3.862686455249786377e-03 -1.511128842830657959e-01 1.176279224455356598e-02 -4.311754554510116577e-02 -1.444534957408905029e-01 9.455645084381103516e-02 -2.861721217632293701e-01 -3.610874116420745850e-01 -2.015514224767684937e-01 -1.339752525091171265e-01 -8.837691508233547211e-03 -1.122105568647384644e-01 -1.480619460344314575e-01 1.775978878140449524e-02 -1.152175664901733398e-01 -3.001096844673156738e-01 4.903705045580863953e-02 -3.827068507671356201e-01 -1.661587506532669067e-01 3.447791934013366699e-02 4.415157809853553772e-02 -8.152497559785842896e-02 3.680991530418395996e-01 -1.041000038385391235e-01 -2.916979491710662842e-01 -2.774114012718200684e-01 -4.586054477840662003e-03 -2.159186825156211853e-02 -6.022823229432106018e-02 -1.229843348264694214e-01 -1.355262249708175659e-01 6.322905421257019043e-02
2.918890863656997681e-02 2.080322951078414917e-01 2.168783731758594513e-02 -8.273202925920486450e-02 2.494273707270622253e-03 1.855772286653518677e-01 -3.175977170467376709e-01 -2.635127305984497070e-01 -2.944074571132659912e-02 5.255216360092163086e-02 2.675570733845233917e-02 -1.775949746370315552e-01 -6.271915137767791748e-02 4.279451072216033936e-01 -7.659688591957092285e-02 -1.081805676221847534e-01 2.535771131515502930e-01 -3.827777206897735596e-01 -2.020087540149688721e-01 4.357400164008140564e-02 8.542203903198242188e-02 6.092972587794065475e-03 2.445398569107055664e-01 1.430831551551818848e-01 6.293607503175735474e-02 1.134846732020378113e-01 -1.569369807839393616e-02 -1.822946667671203613e-01 -1.265292167663574219e-01 1.880046129226684570e-01 1.319226920604705811e-01 2.075303047895431519e-01
3.612059354782104492e-01 1.554791629314422607e-01 -8.186729252338409424e-02 -2.601749897003173828e-01 1.388639658689498901e-01 -9.983121417462825775e-03 -2.515779435634613037e-01 -6.569608300924301147e-02 -3.069094717502593994e-01 8.243449777364730835e-02 -1.645285189151763916e-01 1.402588635683059692e-01 -4.167649522423744202e-02 2.030058503150939941e-01 -2.043957561254501343e-01 -2.559399604797363281e-01 1.465544700622558594e-01 -6.186216324567794800e-02 -2.257242351770401001e-01 -7.331516593694686890e-02 -2.026015669107437134e-01 -3.372365534305572510e-01 2.482224628329277039e-02 -1.592448353767395020e-01 -5.946990847587585449e-02 -1.278608739376068115e-01 2.495982311666011810e-02 3.090264499187469482e-01 -8.059187233448028564e-02 -1.363821886479854584e-02 2.455547265708446503e-02 1.840433478355407715e-02
3.230373859405517578e-01 -1.416228264570236206e-01 7.140724360942840576e-02 -3.622627258300781250e-02 1.140421107411384583e-01 -1.488129943609237671e-01 -3.228899240493774414e-01 1.123933568596839905e-01 -4.330705404281616211e-01 -5.631718412041664124e-02 -3.475474715232849121e-01 -4.148953408002853394e-02 9.242582321166992188e-02 -8.206547796726226807e-02 1.149131059646606445e-01 9.995200484991073608e-02 2.466372847557067871e-01 -2.357004433870315552e-01 8.912158757448196411e-02 -1.303198002278804779e-02 3.445727750658988953e-02 1.183301284909248352e-01 6.372798234224319458e-02 3.561268374323844910e-02 -1.186860576272010803e-01 -3.660717979073524475e-02 -1.742111146450042725e-01 -3.608223423361778259e-02 2.179469019174575806e-01 -5.349344015121459961e-02 3.331001400947570801e-01 1.096375957131385803e-01
6.824772059917449951e-02 2.720023989677429199e-01 -5.713029205799102783e-02 1.562740504741668701e-01 -3.731225058436393738e-02 1.129787936806678772e-01 -1.561116129159927368e-01 -1.516462415456771851e-01 -3.179177874699234962e-03 -1.389010250568389893e-02 -4.257963597774505615e-01 -4.975342750549316406e-02 2.460242360830307007e-01 1.448482125997543335e-01 -4.549886565655469894e-03 1.595522612333297729e-01 2.778421044349670410e-01 -3.914895057678222656e-01 -3.813256025314331055e-01 9.208159893751144409e-02 -6.759569793939590454e-02 -5.818097270093858242e-04 -2.723421156406402588e-02 8.015593141317367554e-02 1.569755375385284424e-01 -1.076874956488609314e-01 1.512119919061660767e-01 -5.490943789482116699e-02 1.400685906410217285e-01 7.313907891511917114e-02 1.500938683748245239e-01 1.883630901575088501e-01
-1.729239374399185181e-01 -1.988125592470169067e-01 -3.644337505102157593e-02 -3.716316446661949158e-02 -6.745066493749618530e-02 2.541435360908508301e-01 -3.299126327037811279e-01 -2.728687822818756104e-01 -8.185279369354248047e-02 1.819174140691757202e-01 3.293282911181449890e-02 9.284119121730327606e-03 -1.273935288190841675e-01 7.120427489280700684e-02 2.185968458652496338e-01 -1.581707894802093506e-01 4.744078218936920166e-01 -1.363234668970108032e-01 -1.589869409799575806e-01 5.849245935678482056e-02 9.852641262114048004e-03 -7.079296559095382690e-02 2.560584545135498047e-01 -1.809942275285720825e-01 -1.158848926424980164e-01 2.907060682773590088e-01 -7.702296227216720581e-02 -1.723986119031906128e-01 -6.938022375106811523e-02 5.505552142858505249e-02 1.518506109714508057e-01 -9.059797972440719604e-03
6.112984195351600647e-02 9.321406483650207520e-02 -1.812602430582046509e-01 4.707241058349609375e-02 -8.518152683973312378e-02 -1.950268596410751343e-01 -3.051201701164245605e-01 -2.650473453104496002e-02 -3.793645501136779785e-01 3.015105798840522766e-02 1.504782587289810181e-01 -2.433052286505699158e-02 -2.264592349529266357e-01 -2.761934697628021240e-02 2.369247376918792725e-02 4.286206513643264771e-02 3.643048703670501709e-01 -3.172831535339355469e-01 -2.724717929959297180e-02 2.281785756349563599e-01 -1.083537638187408447e-01 3.012289293110370636e-02 -8.226336538791656494e-02 -6.095459684729576111e-02 -4.001675248146057129e-01 -1.125497445464134216e-01 -5.444363132119178772e-02 1.709799319505691528e-01 -3.983554989099502563e-02 1.589574813842773438e-01 6.900207698345184326e-02 2.120452523231506348e-01
2.024428993463516235e-01 5.800651758909225464e-02 2.107777446508407593e-01 -2.320358715951442719e-02 -2.618508636951446533e-01 -5.568743217736482620e-03 -1.764616817235946655e-01 -1.178815662860870361e-01 -8.352888375520706177e-02 1.655483543872833252e-01 -2.836795747280120850e-01 -1.222613379359245300e-01 -1.823300868272781372e-01 -1.469609886407852173e-01 -3.369356989860534668e-01 1.496344655752182007e-01 4.103868007659912109e-01 -1.301361620426177979e-01 -1.183661073446273804e-01 9.161399304866790771e-02 7.098697870969772339e-02 -4.766571521759033203e-02 -1.164005622267723083e-01 -1.669094860553741455e-01 -1.859771311283111572e-01 -1.744458228349685669e-01 -1.610967665910720825e-01 -2.437799274921417236e-01 1.689063906669616699e-01 -7.555743306875228882e-02 1.603745669126510620e-01 -9.827625006437301636e-02
9.731443226337432861e-02 1.869168579578399658e-01 -1.188090741634368896e-01 -7.956428825855255127e-02 -4.524999856948852539e-02 -7.558949291706085205e-02 -1.429511159658432007e-01 7.246854249387979507e-03 -6.030694767832756042e-02 9.170534461736679077e-02 -3.613073527812957764e-01 -1.629337817430496216e-01 -2.812611460685729980e-01 2.282423675060272217e-01 -1.568521112203598022e-01 -2.106089442968368530e-01 3.751815557479858398e-01 -1.508270949125289917e-01 -2.506368458271026611e-01 1.330582797527313232e-01 -6.374320480972528458e-03 1.987098157405853271e-01 -1.242887228727340698e-01 -1.111945509910583496e-01 4.304851591587066650e-02 2.118455469608306885e-01 5.282451212406158447e-02 2.064226716756820679e-01 -2.009214013814926147e-01 1.763916015625000000e-01 2.307991534471511841e-01 -9.665901958942413330e-02
-8.712856471538543701e-02 1.999899297952651978e-01 8.735900372266769409e-02 -2.060898840427398682e-01 -1.026998236775398254e-01 -2.754893898963928223e-02 -3.909846842288970947e-01 3.844066336750984192e-02 -3.284581005573272705e-01 8.439040929079055786e-02 -1.811751276254653931e-01 -4.179827123880386353e-02 -3.980098664760589600e-01 1.256640255451202393e-01 -7.102998346090316772e-02 -8.789859712123870850e-02 3.391788899898529053e-02 -3.582665026187896729e-01 -3.621149435639381409e-02 -3.481356054544448853e-02 -2.500586807727813721e-01 -8.260351419448852539e-02 2.250097319483757019e-02 1.730464049614965916e-03 6.005986779928207397e-02 -1.602191179990768433e-01 -3.088102638721466064e-01 1.021210178732872009e-01 1.642136424779891968e-01 1.745215207338333130e-01 2.015894278883934021e-02 7.288055866956710815e-02
2.737327516078948975e-01 -7.246503978967666626e-02 1.151559352874755859e-01 -1.365190297365188599e-01 -2.949963808059692383e-01 1.050803661346435547e-01 -2.299474030733108521e-01 -1.175221502780914307e-01 -1.414850205183029175e-01 -1.323639787733554840e-02 -3.031770288944244385e-01 -2.104717493057250977e-01 -1.554496586322784424e-01 1.395107954740524292e-01 -3.402342263143509626e-04 1.807410418987274170e-01 7.474232465028762817e-02 1.302983164787292480e-01 -1.663316786289215088e-01 -3.790224716067314148e-02 -9.640129655599594116e-02 -2.816937863826751709e-01 -4.926629364490509033e-02 -6.231101229786872864e-02 -2.331168204545974731e-01 -5.250604450702667236e-02 -2.399514019489288330e-01 2.654760517179965973e-02 7.208210974931716919e-02 -2.837407216429710388e-02 6.380546092987060547e-02 4.673226475715637207e-01
-6.702519208192825317e-02 3.645954728126525879e-01 -5.055819172412157059e-03 -8.041980117559432983e-02 -6.646171957254409790e-02 1.206625252962112427e-01 -1.655181497335433960e-01 -3.292703926563262939e-01 -2.790627479553222656e-01 1.981106847524642944e-01 -3.823044151067733765e-02 3.454288095235824585e-02 6.973820924758911133e-02 4.664491117000579834e-02 1.863441467285156250e-01 1.479813158512115479e-01 2.760658264160156250e-01 -4.078308492898941040e-02 -1.844536513090133667e-01 3.128727525472640991e-02 -1.254179775714874268e-01 4.670905414968729019e-03 3.594802692532539368e-02 -5.432215929031372070e-01 -1.274423450231552124e-01 -1.067745536565780640e-01 -6.612715125083923340e-02 -1.638237237930297852e-01 -9.641233831644058228e-02 1.456329673528671265e-01 3.805425763130187988e-02 4.511889442801475525e-02
1.961114071309566498e-02 4.454765468835830688e-02 7.737579941749572754e-02 2.461971491575241089e-01 -1.850661821663379669e-02 6.722908932715654373e-03 -3.140493333339691162e-01 -3.198131620883941650e-01 -3.367180228233337402e-01 3.620790541172027588e-01 -2.458823844790458679e-02 3.114816360175609589e-02 -2.628411352634429932e-01 1.870170533657073975e-01 6.089593842625617981e-02 1.017916649580001831e-01 -5.173309892416000366e-02 -1.437468081712722778e-01 -2.704740464687347412e-01 6.114161759614944458e-02 -5.895176529884338379e-02 -1.967523396015167236e-01 2.365526743233203888e-02 -3.913322091102600098e-01 1.899408921599388123e-02 -1.068950295448303223e-01 -8.174204081296920776e-02 -8.839458972215652466e-02 -1.115860193967819214e-01 1.652645878493785858e-02 1.462673991918563843e-01 9.501199424266815186e-02
1.883394420146942139e-01 -1.929911971092224121e-01 -1.513631194829940796e-01 -1.173996850848197937e-01 -1.082892119884490967e-01 -2.324845641851425171e-01 -3.838208913803100586e-01 -1.790461242198944092e-01 -3.853807449340820312e-01 1.838676780462265015e-01 -7.717446982860565186e-02 8.858448266983032227e-02 -1.960074454545974731e-01 -1.061335727572441101e-01 5.211548507213592529e-02 1.264568120241165161e-01 1.812318414449691772e-01 -4.443100094795227051e-02 7.064186781644821167e-02 -8.540853857994079590e-03 -2.066423743963241577e-01 -1.988136321306228638e-01 1.646321564912796021e-01 -1.850703358650207520e-01 2.593287266790866852e-02 -8.907471597194671631e-02 -8.206254988908767700e-02 1.168016437441110611e-02 -8.536073565483093262e-02 2.052803039550781250e-01 2.714697718620300293e-01 2.425973862409591675e-01
3.584961593151092529e-02 2.450293302536010742e-01 1.295732408761978149e-01 -8.602824807167053223e-02 -2.545047998428344727e-01 -1.138842776417732239e-01 -2.128733396530151367e-01 -5.364102125167846680e-01 -2.882353030145168304e-02 6.697244942188262939e-02 1.060296595096588135e-02 6.269598007202148438e-02 -1.194901987910270691e-01 2.008945345878601074e-01 3.779114410281181335e-02 -2.043122425675392151e-03 2.646920084953308105e-01 -3.212300240993499756e-01 6.049745157361030579e-02 1.047456786036491394e-01 -2.030553817749023438e-01 -8.687325567007064819e-02 1.838369518518447876e-01 -1.457690298557281494e-01 1.383939981460571289e-01 -4.637517035007476807e-02 -2.673567235469818115e-01 -5.874643102288246155e-02 -1.318761259317398071e-01 1.812740564346313477e-01 2.100576180964708328e-03 -8.266579359769821167e-03
2.155263721942901611e-01 1.097410917282104492e-01 1.331212930381298065e-03 -3.241119682788848877e-01 -1.555325835943222046e-01 3.073079138994216919e-02 7.444084435701370239e-02 3.543868893757462502e-03 -2.277778089046478271e-01 1.356893032789230347e-01 -1.070017814636230469e-01 8.888965845108032227e-02 -2.170792669057846069e-01 8.534271270036697388e-02 -1.106944493949413300e-02 -5.659842863678932190e-02 2.482955306768417358e-01 -2.203659713268280029e-01 -1.631436496973037720e-01 -1.269934922456741333e-01 -2.906681597232818604e-01 1.901788115501403809e-01 -1.924256682395935059e-01 -3.582655638456344604e-02 -1.193939670920372009e-01 1.879838109016418457e-01 -1.421404480934143066e-01 9.569863975048065186e-02 -4.472524225711822510e-01 1.174979284405708313e-01 8.041763305664062500e-02 2.172642201185226440e-01
7.083763182163238525e-02 1.080132722854614258e-01 1.083622351288795471e-01 1.158567219972610474e-01 -1.609050035476684570e-01 3.414118885993957520e-01 -2.841731607913970947e-01 -2.046648412942886353e-01 2.165053784847259521e-02 3.079857826232910156e-01 -1.354701071977615356e-01 -1.258093863725662231e-01 -6.003319472074508667e-02 3.377560526132583618e-02 9.646376967430114746e-02 -1.272415160201489925e-03 3.580631017684936523e-01 -6.989590078592300415e-02 -1.463450938463211060e-01 -3.262721374630928040e-02 -2.508484721183776855e-01 1.007503867149353027e-01 2.460339367389678955e-01 -3.962444067001342773e-01 3.856345266103744507e-02 2.670399472117424011e-02 1.442770939320325851e-03 -2.444915175437927246e-01 -5.297859758138656616e-02 8.035784214735031128e-02 1.770250052213668823e-01 -2.693362161517143250e-02
3.174554109573364258e-01 2.167482078075408936e-01 1.673892736434936523e-01 -1.470573842525482178e-01 -8.618085086345672607e-02 2.458768188953399658e-01 -1.672519743442535400e-02 -2.306863963603973389e-01 -3.388925641775131226e-02 1.405744403600692749e-01 1.164308749139308929e-02 -5.583572015166282654e-02 -1.757702529430389404e-01 -1.139209885150194168e-02 4.745509475469589233e-02 4.456690326333045959e-02 3.113162219524383545e-01 9.410227066837251186e-04 2.435855753719806671e-02 1.392987668514251709e-01 -1.021691262722015381e-01 2.019184976816177368e-01 1.434335708618164062e-01 -3.361970782279968262e-01 2.394630387425422668e-02 2.630779705941677094e-02 -4.426015317440032959e-01 -4.255943000316619873e-02 4.687779024243354797e-02 4.424718767404556274e-02 -2.917730808258056641e-01 1.783408075571060181e-01
5.421891435980796814e-02 5.371108272811397910e-05 -9.190607815980911255e-02 -3.474998474121093750e-02 -4.794436320662498474e-02 3.099760599434375763e-02 -4.060759544372558594e-01 -1.276039630174636841e-01 -1.984768509864807129e-01 8.644131571054458618e-02 -2.096674637869000435e-03 -2.709686756134033203e-02 2.928824722766876221e-02 1.534746140241622925e-01 -5.063367635011672974e-02 2.210125029087066650e-01 5.531464219093322754e-01 2.610068581998348236e-02 -3.553168773651123047e-01 1.457604318857192993e-01 1.814707554876804352e-02 5.407654494047164917e-02 1.607090979814529419e-01 -1.205802336335182190e-01 2.288228273391723633e-02 2.908160090446472168e-01 -1.564157456159591675e-01 -1.521947234869003296e-01 -7.865386456251144409e-02 -8.433436602354049683e-02 1.721753180027008057e-01 -7.810798287391662598e-02
-4.481713846325874329e-02 8.328616619110107422e-02 8.475767821073532104e-02 -6.398017704486846924e-02 2.966611832380294800e-02 6.928765028715133667e-02 -2.487751692533493042e-01 -1.649526208639144897e-01 -1.575015634298324585e-01 2.118280380964279175e-01 -1.901864707469940186e-01 -4.266141355037689209e-01 -1.480396836996078491e-01 2.612625360488891602e-01 -4.121755249798297882e-03 -6.290541589260101318e-02 3.903802335262298584e-01 8.324378170073032379e-03 -9.565153717994689941e-02 -6.744956970214843750e-02 -2.764600515365600586e-01 1.518881469964981079e-01 7.971400767564773560e-02 -7.071107625961303711e-02 -7.198619097471237183e-02 3.790049254894256592e-02 -3.078175783157348633e-01 -2.196380048990249634e-01 8.718509227037429810e-02 -2.387708574533462524e-01 1.083992943167686462e-01 -2.908229595050215721e-03
-2.004510350525379181e-02 -2.829086221754550934e-02 -1.646692678332328796e-02 -1.676667779684066772e-01 -2.270919531583786011e-01 -4.546790942549705505e-02 -3.125706315040588379e-01 -6.362330168485641479e-02 -3.699457943439483643e-01 -5.654365941882133484e-02 9.658211842179298401e-03 -8.301527239382266998e-03 1.169315055012702942e-01 9.546748548746109009e-02 -3.343456611037254333e-02 8.251756429672241211e-02 3.597111701965332031e-01 -5.476652085781097412e-02 -2.474391311407089233e-01 1.122046932578086853e-01 -1.780575811862945557e-01 2.973882555961608887e-01 2.260952591896057129e-01 -2.785157263278961182e-01 6.745591759681701660e-02 3.514660000801086426e-01 -6.867831945419311523e-02 -1.598630994558334351e-01 8.447392284870147705e-02 1.417041867971420288e-01 2.619291841983795166e-02 5.291042849421501160e-02
1.281465142965316772e-01 6.354162842035293579e-02 3.388693556189537048e-02 7.508417963981628418e-02 1.068015918135643005e-01 -8.801270276308059692e-03 -3.224668502807617188e-01 -2.692911922931671143e-01 -2.812705338001251221e-01 3.835824728012084961e-01 -3.570432588458061218e-02 1.840027570724487305e-01 -2.812092006206512451e-01 1.579994857311248779e-01 3.915959224104881287e-02 2.453028708696365356e-01 -7.561310380697250366e-02 -2.818890511989593506e-01 -3.562499284744262695e-01 2.485534399747848511e-01 -1.700996458530426025e-01 -9.275639057159423828e-02 7.437224686145782471e-02 -7.735420763492584229e-02 7.670786976814270020e-02 4.610129818320274353e-02 8.927271515130996704e-02 -6.773696839809417725e-02 -9.768673032522201538e-02 -5.390042439103126526e-02 -3.723303601145744324e-02 -1.768378168344497681e-02
-5.178008228540420532e-02 -2.137436904013156891e-02 -1.425143610686063766e-02 -3.549546301364898682e-01 1.328197717666625977e-01 -1.384055167436599731e-01 -1.869904845952987671e-01 -1.172994524240493774e-01 -9.071261435747146606e-02 1.558735966682434082e-01 -1.307084113359451294e-01 4.494823142886161804e-02 -1.715972870588302612e-01 -5.004248768091201782e-02 -4.190462082624435425e-02 -1.700292527675628662e-01 3.187555670738220215e-01 -4.968203306198120117e-01 -2.167110145092010498e-01 -1.251334249973297119e-01 -1.870089620351791382e-01 -1.475121229887008667e-01 1.787855029106140137e-01 4.499829933047294617e-02 -2.599620819091796875e-01 5.873437505215406418e-03 -3.298419341444969177e-02 9.004353545606136322e-03 1.812309622764587402e-01 2.432981729507446289e-01 -2.550752460956573486e-02 8.744148164987564087e-02
-2.277273312211036682e-02 1.112101972103118896e-01 1.024476736783981323e-01 3.673213720321655273e-02 1.782081276178359985e-01 9.244713187217712402e-02 -4.213650524616241455e-01 -2.338997572660446167e-01 -1.459839344024658203e-01 -5.057805031538009644e-02 -2.447989135980606079e-01 -1.237606555223464966e-01 -2.476024478673934937e-01 7.200995832681655884e-02 -9.780676662921905518e-02 -1.954713314771652222e-01 8.937323093414306641e-02 -2.365752160549163818e-01 -1.342419385910034180e-01 -1.182432696223258972e-01 -2.768305838108062744e-01 1.483525782823562622e-01 1.243584826588630676e-01 -3.992588520050048828e-01 -4.297098517417907715e-02 -4.960222542285919189e-02 -2.952611446380615234e-01 -1.374420821666717529e-01 -2.589809708297252655e-02 5.816790834069252014e-02 5.550136417150497437e-02 4.839176312088966370e-02
-1.127986796200275421e-02 -2.477944940328598022e-01 -7.253345102071762085e-02 -1.018925383687019348e-01 -2.267784476280212402e-01 1.438756138086318970e-01 -3.118297159671783447e-01 -1.215075254440307617e-01 -1.078904643654823303e-01 2.992807328701019287e-01 -1.854367703199386597e-01 9.809096157550811768e-02 7.326417416334152222e-02 -5.427132546901702881e-02 1.044143661856651306e-01 -1.150804460048675537e-01 2.583768963813781738e-01 -6.104116514325141907e-02 -3.147596716880798340e-01 5.323717743158340454e-02 -1.349365264177322388e-01 1.944333612918853760e-01 2.054876834154129028e-01 -6.099384278059005737e-02 -2.096801698207855225e-01 7.923759520053863525e-02 -2.295192778110504150e-01 -3.818379640579223633e-01 3.400634974241256714e-02 -9.623643942177295685e-03 -4.040178656578063965e-02 1.872563213109970093e-01
2.406583577394485474e-01 1.344087421894073486e-01 1.047094985842704773e-01 -1.746372431516647339e-01 7.602269202470779419e-02 2.054504752159118652e-01 -2.790589034557342529e-01 -2.549351453781127930e-01 -9.441702067852020264e-02 -6.001729518175125122e-02 -3.225083351135253906e-01 -7.669411599636077881e-02 2.547881901264190674e-01 4.880108684301376343e-02 6.781583279371261597e-02 1.332156062126159668e-01 2.651069164276123047e-01 -1.132015064358711243e-01 -2.798378765583038330e-01 7.665074616670608521e-02 1.742985099554061890e-01 1.209350600838661194e-01 8.722209185361862183e-02 5.295746028423309326e-02 -4.171791374683380127e-01 -1.839538663625717163e-01 -1.491160411387681961e-02 7.255475223064422607e-02 1.302247345447540283e-01 -1.589668728411197662e-02 1.373837590217590332e-01 8.659389615058898926e-02
3.845345601439476013e-02 1.400013566017150879e-01 1.367620676755905151e-01 -2.495700418949127197e-01 3.332632780075073242e-01 3.445294499397277832e-01 -3.244513869285583496e-01 -2.871698737144470215e-01 -1.090851724147796631e-01 8.198264241218566895e-02 -1.490354388952255249e-01 -9.691063314676284790e-02 1.147889066487550735e-02 2.363148182630538940e-01 1.212226003408432007e-01 -1.163409054279327393e-01 1.217323690652847290e-01 -2.697860598564147949e-01 -3.035187721252441406e-01 2.543604373931884766e-01 -3.147392347455024719e-02 5.141412094235420227e-02 -7.666018605232238770e-02 -3.919157385826110840e-02 -1.410298943519592285e-01 4.297631094232201576e-04 1.371513456106185913e-01 -8.422059565782546997e-02 -9.326502680778503418e-02 -1.411724369972944260e-02 1.853667646646499634e-01 3.842652961611747742e-02
3.799274861812591553e-01 1.351839452981948853e-01 2.828570604324340820e-01 -6.952054053544998169e-02 -1.923983246088027954e-01 1.846993863582611084e-01 9.195493534207344055e-03 5.066271405667066574e-03 -2.881812751293182373e-01 2.538692904636263847e-03 -1.192810311913490295e-01 -8.030070364475250244e-02 -7.817240059375762939e-02 7.136029750108718872e-02 -1.891634762287139893e-01 -2.355655729770660400e-01 2.303655445575714111e-01 -4.448343068361282349e-02 1.159372329711914062e-01 2.821329832077026367e-01 1.797214150428771973e-02 4.480702057480812073e-02 8.336909860372543335e-02 -1.918923258781433105e-01 7.200921326875686646e-02 9.145352244377136230e-02 -2.647767066955566406e-01 -2.346168011426925659e-01 -2.162761539220809937e-01 1.740484088659286499e-01 -3.178520873188972473e-02 2.532177865505218506e-01
3.334554433822631836e-01 2.072489112615585327e-01 -7.899093627929687500e-02 -3.635058924555778503e-02 -1.936967950314283371e-03 1.203002706170082092e-01 -8.538018167018890381e-02 -1.580043286085128784e-01 -3.098382055759429932e-01 1.301859617233276367e-01 -2.298514842987060547e-01 2.436686605215072632e-01 -1.467682123184204102e-01 -2.198635041713714600e-01 2.548645436763763428e-01 -2.634240388870239258e-01 3.989846408367156982e-01 -2.882457077503204346e-01 1.090004518628120422e-01 1.046817749738693237e-01 4.655360709875822067e-03 -5.373308062553405762e-02 -3.320558369159698486e-02 -1.913191005587577820e-02 -7.901038974523544312e-02 9.858932346105575562e-03 3.575831279158592224e-02 1.172773316502571106e-01 1.406336436048150063e-03 -1.390665769577026367e-03 1.705831289291381836e-01 2.054599672555923462e-01
3.728791177272796631e-01 8.731399476528167725e-02 -1.342815905809402466e-01 -1.690698117017745972e-01 3.534706309437751770e-02 -5.016830563545227051e-02 -2.952611148357391357e-01 -1.032977998256683350e-01 -2.413603216409683228e-01 7.964716851711273193e-02 -2.388107180595397949e-01 2.576218247413635254e-01 -9.074233472347259521e-02 1.877335757017135620e-01 -2.047377079725265503e-01 -2.212868779897689819e-01 1.726120114326477051e-01 -1.765961647033691406e-01 -1.935234218835830688e-01 -9.299977868795394897e-02 -2.842649817466735840e-01 -3.172674179077148438e-01 2.781834080815315247e-02 -6.522885710000991821e-02 1.841637492179870605e-02 -1.397860348224639893e-01 3.626720514148473740e-03 2.417861372232437134e-01 -7.286465913057327271e-02 2.753917127847671509e-02 -5.686853453516960144e-02 3.891135752201080322e-02
-2.654852345585823059e-02 -2.128106504678726196e-01 -5.002249032258987427e-02 -8.398399502038955688e-02 -6.416222453117370605e-02 7.066920399665832520e-02 -2.724802196025848389e-01 -1.896670162677764893e-01 -3.084690272808074951e-01 1.965366750955581665e-01 -7.381144165992736816e-02 -2.567849308252334595e-02 1.014389656484127045e-02 -1.052176430821418762e-01 -2.079293876886367798e-02 -2.434970140457153320e-01 3.771205246448516846e-01 1.283094733953475952e-01 -1.518802493810653687e-01 2.287071570754051208e-02 -1.047124192118644714e-01 3.206430748105049133e-02 2.680705487728118896e-01 -3.413573801517486572e-01 -2.685103714466094971e-01 2.195748239755630493e-01 -2.460182458162307739e-01 -1.708211898803710938e-01 2.104632323607802391e-03 1.401076763868331909e-01 6.913938559591770172e-03 -4.455834627151489258e-02
2.216057628393173218e-01 1.115347072482109070e-01 -1.467942818999290466e-02 5.219839885830879211e-02 2.246391400694847107e-02 2.971960902214050293e-01 -2.121953368186950684e-01 -2.473908849060535431e-02 6.466807425022125244e-02 2.670668438076972961e-02 -1.715460121631622314e-01 -1.062854975461959839e-01 -4.929886758327484131e-02 1.468810439109802246e-01 4.395981505513191223e-02 1.306229531764984131e-01 3.891859948635101318e-01 -3.860794305801391602e-01 -2.388341575860977173e-01 1.835145056247711182e-02 -2.697063386440277100e-01 -3.860432654619216919e-02 -1.913218051195144653e-01 1.074012517929077148e-01 2.958792150020599365e-01 -4.527869168668985367e-04 1.404050141572952271e-01 -2.027937024831771851e-01 2.447498291730880737e-01 5.095976218581199646e-02 1.210414804518222809e-02 1.453298777341842651e-01
-4.768051207065582275e-02 2.296750396490097046e-01 1.835054010152816772e-01 -1.315483748912811279e-01 2.549168653786182404e-02 1.075853854417800903e-01 1.732466667890548706e-01 -1.227636560797691345e-01 -3.509013950824737549e-01 2.194851189851760864e-01 -2.431073933839797974e-01 1.047538891434669495e-01 -1.677192300558090210e-01 2.911978960037231445e-02 8.081698417663574219e-02 -3.351048231124877930e-01 4.978837072849273682e-01 -1.398194674402475357e-02 -1.177525445818901062e-01 1.279292106628417969e-01 4.374079033732414246e-02 8.616022020578384399e-02 -2.273442968726158142e-02 3.172946721315383911e-02 9.821541607379913330e-03 -7.998441159725189209e-02 -1.548417359590530396e-01 -1.298249065876007080e-01 -4.395320639014244080e-02 -1.147388368844985962e-01 1.646866202354431152e-01 2.622665762901306152e-01
1.904491484165191650e-01 2.411909401416778564e-01 -3.718871623277664185e-02 -3.045441210269927979e-01 -1.000801683403551579e-03 -6.518184207379817963e-03 -3.440261781215667725e-01 -2.700527906417846680e-01 -3.114272952079772949e-01 1.996175646781921387e-01 3.588664531707763672e-02 -5.650307610630989075e-02 -7.005117088556289673e-02 -2.156957983970642090e-01 1.578562408685684204e-01 -8.809579908847808838e-02 2.252795845270156860e-01 -4.076833128929138184e-01 6.524681299924850464e-02 3.864734247326850891e-02 1.502578612416982651e-02 -1.860497333109378815e-02 -2.020239531993865967e-01 1.376687437295913696e-01 -1.938114911317825317e-01 1.025639697909355164e-01 4.199361056089401245e-02 1.670439243316650391e-01 -1.183975115418434143e-01 -1.543824095278978348e-02 -1.005768179893493652e-01 9.750371426343917847e-02
3.009969890117645264e-01 6.712807714939117432e-02 -7.468169927597045898e-02 -1.280730366706848145e-01 1.610118523240089417e-02 2.131163477897644043e-01 -4.250804483890533447e-01 -9.147958457469940186e-02 1.439588814973831177e-01 -6.326036900281906128e-02 1.037970781326293945e-01 -9.791276603937149048e-02 4.208790138363838196e-02 1.648745238780975342e-01 -2.239664085209369659e-02 1.280039846897125244e-01 3.441269993782043457e-01 -2.531468868255615234e-01 -2.458599507808685303e-01 3.079962432384490967e-01 7.735927402973175049e-02 9.961914271116256714e-02 1.103101521730422974e-01 -6.634974479675292969e-02 1.666287183761596680e-01 -4.118953272700309753e-02 -3.054876029491424561e-01 2.294375374913215637e-02 -9.551227092742919922e-02 2.163424193859100342e-01 -2.044349908828735352e-03 8.780768513679504395e-02
1.596481204032897949e-01 6.586073338985443115e-02 -2.042923122644424438e-02 -3.504899889230728149e-02 -1.064960733056068420e-01 2.136254757642745972e-01 -4.614441990852355957e-01 -1.034805104136466980e-01 3.179351240396499634e-02 5.271989479660987854e-02 6.282771378755569458e-02 -2.091176211833953857e-01 6.660803407430648804e-02 2.931067645549774170e-01 -5.070788040757179260e-02 1.577458530664443970e-01 3.416090309619903564e-01 -1.474748551845550537e-01 -3.232101202011108398e-01 2.324778884649276733e-01 7.984957098960876465e-02 -8.723866939544677734e-02 1.326265484094619751e-01 -1.725587993860244751e-02 1.659743785858154297e-01 -7.882059365510940552e-02 -1.713429391384124756e-01 -4.806486144661903381e-02 3.177141025662422180e-02 3.352207243442535400e-01 7.412070780992507935e-02 7.420577108860015869e-02
4.866114854812622070e-01 1.026053801178932190e-01 -3.930608555674552917e-02 5.113243311643600464e-02 1.298574805259704590e-01 -1.309945806860923767e-02 -2.952289879322052002e-01 -1.001654192805290222e-01 7.413393259048461914e-02 1.004368588328361511e-01 -2.119938284158706665e-01 2.048072665929794312e-01 1.627451740205287933e-02 4.131944477558135986e-01 -4.504065215587615967e-02 -1.928884983062744141e-01 1.043644770979881287e-01 -3.151009082794189453e-01 -1.243051365017890930e-01 6.953280884772539139e-03 -8.548669517040252686e-02 -7.201398909091949463e-02 -4.772477596998214722e-02 -7.406147569417953491e-02 -1.527033150196075439e-01 -2.491200417280197144e-01 -6.660347431898117065e-02 5.463372915983200073e-02 1.130611523985862732e-01 -1.866697520017623901e-01 -1.131889522075653076e-01 1.497217416763305664e-01
-1.664798893034458160e-02 2.066594213247299194e-01 3.169021382927894592e-02 -2.991902455687522888e-02 9.965392947196960449e-02 6.940798461437225342e-02 -2.726957499980926514e-01 -5.231860652565956116e-02 -1.968503892421722412e-01 1.960529088973999023e-01 -1.500913500785827637e-01 -3.638274073600769043e-01 -1.302141509950160980e-02 2.955969572067260742e-01 -4.067238047719001770e-02 8.643054962158203125e-02 4.042543768882751465e-01 4.028712958097457886e-02 -2.525054514408111572e-01 2.314962297677993774e-01 7.728587090969085693e-02 -8.259123563766479492e-02 3.614998608827590942e-02 -2.643553018569946289e-01 -2.437737435102462769e-01 1.275435537099838257e-01 -1.387423872947692871e-01 -2.004682570695877075e-01 -1.429331023246049881e-02 -1.412516981363296509e-01 7.149260491132736206e-02 -8.794186264276504517e-02
1.110302805900573730e-01 -6.986071914434432983e-02 -1.434655785560607910e-01 1.128564868122339249e-02 8.135507255792617798e-02 -2.439891993999481201e-01 -1.465370655059814453e-01 -1.986572444438934326e-01 -3.141302764415740967e-01 7.175227999687194824e-02 7.312574237585067749e-02 6.836833059787750244e-02 -2.698964476585388184e-01 1.924646347761154175e-01 7.911156117916107178e-02 -2.005076967179775238e-02 7.559300214052200317e-02 -2.710753381252288818e-01 -2.486364990472793579e-01 2.485183626413345337e-01 -5.779139697551727295e-02 7.423221319913864136e-02 4.905772954225540161e-02 -4.058161675930023193e-01 -2.191786915063858032e-01 9.280940145254135132e-02 -1.169647276401519775e-01 3.817811608314514160e-02 1.929927915334701538e-01 2.375944852828979492e-01 2.406462281942367554e-01 -4.979108273983001709e-02
2.714082896709442139e-01 8.461588621139526367e-02 -2.022072970867156982e-01 -1.917048245668411255e-01 1.111895497888326645e-02 2.210212647914886475e-01 -2.664613127708435059e-01 9.615992009639739990e-02 8.309198915958404541e-02 3.338801860809326172e-01 8.818777650594711304e-02 7.690910249948501587e-02 -1.262601763010025024e-01 2.096700817346572876e-01 -1.159640215337276459e-02 -8.377220481634140015e-02 3.745360374450683594e-01 -3.384262025356292725e-01 -6.049028411507606506e-02 6.864567846059799194e-02 2.530483305454254150e-01 7.848729728721082211e-04 -3.633154556155204773e-02 -2.289023622870445251e-02 -9.198223799467086792e-02 2.082150429487228394e-01 5.005206540226936340e-02 -1.777794398367404938e-02 -7.119406014680862427e-02 -1.139461100101470947e-01 2.267531156539916992e-01 2.450005412101745605e-01
2.267196625471115112e-01 -8.299755305051803589e-02 4.668426886200904846e-02 1.176895573735237122e-01 -2.754321880638599396e-02 -1.520310156047344208e-02 -2.719821035861968994e-01 -1.954997628927230835e-01 -3.546599745750427246e-01 3.249398767948150635e-01 -1.054010465741157532e-01 -3.802077174186706543e-01 2.386079356074333191e-02 1.208720654249191284e-01 5.738729238510131836e-02 -9.525172412395477295e-02 5.471633630804717541e-04 -2.538556754589080811e-01 -1.592217534780502319e-01 2.674108445644378662e-01 -2.513137757778167725e-01 -5.670370301231741905e-04 -2.516282489523291588e-03 -4.751945659518241882e-02 -1.140719950199127197e-01 -4.775933921337127686e-02 7.129797339439392090e-02 8.670564740896224976e-02 -2.308134362101554871e-02 2.410449534654617310e-01 -1.486103385686874390e-01 2.501426041126251221e-01
-1.412355005741119385e-01 1.995431184768676758e-01 -1.463058055378496647e-03 -1.379570737481117249e-02 -3.190523013472557068e-02 3.276025876402854919e-02 -2.624046802520751953e-01 -2.816636264324188232e-01 -7.344686985015869141e-02 4.643679037690162659e-02 -9.729477763175964355e-02 -2.182087600231170654e-01 -1.716699600219726562e-01 3.916044831275939941e-01 -1.285470873117446899e-01 -2.141338735818862915e-01 3.611735105514526367e-01 -2.396882325410842896e-01 -1.228634938597679138e-01 -1.066146567463874817e-01 5.897622555494308472e-02 1.202482134103775024e-01 1.111214756965637207e-01 1.379798650741577148e-01 1.571727171540260315e-02 3.971679508686065674e-02 7.740844041109085083e-02 -3.082406222820281982e-01 -1.376659870147705078e-01 1.065699532628059387e-01 1.539831906557083130e-01 2.437101155519485474e-01
1.571217328310012817e-01 5.429703742265701294e-02 -7.085797935724258423e-02 -7.166626304388046265e-02 -4.082168638706207275e-02 1.214193329215049744e-01 -4.684547781944274902e-01 -2.768941223621368408e-01 -5.089408531785011292e-02 -2.021402716636657715e-01 -1.054518762975931168e-02 -1.204373314976692200e-01 -1.760626584291458130e-01 1.244899854063987732e-01 -1.881082803010940552e-01 2.337003126740455627e-02 3.546412289142608643e-01 -7.570175826549530029e-02 -3.488723337650299072e-01 2.296259999275207520e-01 9.920479357242584229e-02 1.234756484627723694e-01 -4.915869608521461487e-02 -2.024839259684085846e-02 1.539953052997589111e-01 2.581458985805511475e-01 -7.082486897706985474e-02 6.932397838681936264e-03 -1.284307390451431274e-01 1.818424016237258911e-01 -2.364096045494079590e-02 1.725995987653732300e-01
4.263131320476531982e-02 -2.023394256830215454e-01 -1.525203734636306763e-01 -4.773334413766860962e-02 -1.481533199548721313e-01 3.108462989330291748e-01 -1.914268881082534790e-01 -7.984215021133422852e-02 -1.575641930103302002e-01 3.029216825962066650e-01 -7.049983739852905273e-02 1.526666730642318726e-01 -6.185137201100587845e-03 4.015719890594482422e-02 9.178736247122287750e-03 9.362158179283142090e-02 3.520469963550567627e-01 -1.662279069423675537e-01 -2.356318533420562744e-01 2.049147933721542358e-01 -2.666823863983154297e-01 1.461323052644729614e-01 1.775251924991607666e-01 -3.071126937866210938e-01 -3.618694096803665161e-02 1.962292939424514771e-01 -8.733515627682209015e-03 -2.397729605436325073e-01 -1.097072139382362366e-01 -1.252389252185821533e-01 -9.569160640239715576e-02 1.144213601946830750e-01
4.544194415211677551e-02 -1.169810891151428223e-01 -1.832522004842758179e-01 2.582837268710136414e-02 -4.868612810969352722e-02 -1.620417386293411255e-01 -2.613144218921661377e-01 -2.159989178180694580e-01 -3.638082742691040039e-01 5.300720781087875366e-02 -1.207156181335449219e-01 -9.635628014802932739e-02 -8.586136251688003540e-02 7.086266577243804932e-02 6.556064635515213013e-02 3.221675157546997070e-01 1.759565770626068115e-01 -1.962577402591705322e-01 1.190770044922828674e-01 4.762035980820655823e-02 -3.941442668437957764e-01 -1.961673842743039131e-03 -1.244255453348159790e-01 -7.465408742427825928e-02 -1.712463945150375366e-01 6.953100115060806274e-02 -7.611516118049621582e-02 -2.426349930465221405e-02 -1.967782378196716309e-01 1.048166006803512573e-01 1.545742899179458618e-01 3.878784775733947754e-01
3.980235755443572998e-02 1.679947972297668457e-01 -2.468864619731903076e-02 -2.126137167215347290e-01 -1.712236851453781128e-01 -7.962939143180847168e-02 -1.529415547847747803e-01 -3.155681118369102478e-02 -2.594043910503387451e-01 -5.438609793782234192e-02 -2.666693925857543945e-01 -1.235352382063865662e-01 -4.093441665172576904e-01 1.739847660064697266e-01 2.037842422723770142e-01 2.323838882148265839e-02 -1.782510429620742798e-02 -2.239041477441787720e-01 -3.309893310070037842e-01 1.704612076282501221e-01 -2.322388589382171631e-01 1.081293076276779175e-01 1.533237248659133911e-01 -9.254174679517745972e-02 -3.531004786491394043e-01 -1.740869581699371338e-01 1.178686693310737610e-01 -8.829797804355621338e-02 -5.729424953460693359e-02 9.734120219945907593e-03 -1.833893544971942902e-02 2.569405175745487213e-02
-8.296518027782440186e-02 1.331297606229782104e-01 5.334681272506713867e-02 -4.235916435718536377e-01 -2.114734947681427002e-01 -5.183103680610656738e-02 -3.531838953495025635e-01 6.643810123205184937e-02 -8.860352635383605957e-02 -5.894782021641731262e-02 -2.551192939281463623e-01 -2.264894247055053711e-01 1.033793482929468155e-02 2.808341383934020996e-01 2.799757421016693115e-01 -1.775745898485183716e-01 2.486200779676437378e-01 3.988373093307018280e-03 -1.716321408748626709e-01 1.680895313620567322e-02 7.905261963605880737e-02 -1.910586506128311157e-01 1.739173829555511475e-01 -6.501419097185134888e-02 -3.933892026543617249e-02 2.299266606569290161e-01 -1.309973299503326416e-01 -1.209063678979873657e-01 4.138170927762985229e-02 2.711352705955505371e-02 -9.776354581117630005e-02 1.815539747476577759e-01
3.003531098365783691e-01 2.101396471261978149e-01 3.239939212799072266e-01 -1.313699334859848022e-01 -1.415272653102874756e-01 1.046777218580245972e-01 -2.368284612894058228e-01 -1.752924919128417969e-01 -5.181341245770454407e-02 7.826060056686401367e-03 4.576667770743370056e-02 -2.408649027347564697e-01 1.093280315399169922e-02 1.648343801498413086e-01 9.737154841423034668e-02 -1.461504548788070679e-01 1.308570951223373413e-01 -3.980416059494018555e-02 -5.100560956634581089e-04 1.423175036907196045e-01 -1.966378465294837952e-02 1.972517520189285278e-01 3.104813694953918457e-01 -3.571129739284515381e-01 -1.175382956862449646e-01 1.848925501108169556e-01 -1.039802581071853638e-01 -2.424303442239761353e-02 -1.374225467443466187e-01 1.312735080718994141e-01 -1.356008052825927734e-01 2.975196838378906250e-01
7.794988900423049927e-02 1.498502790927886963e-01 1.856490671634674072e-01 -2.098429352045059204e-01 -5.038482695817947388e-02 4.609296098351478577e-02 -4.383614659309387207e-01 -1.478379070758819580e-01 -1.313221007585525513e-01 1.014778167009353638e-01 -6.260686367750167847e-02 -4.219607636332511902e-02 -2.491976320743560791e-02 2.026890367269515991e-01 2.468158155679702759e-01 -2.617401778697967529e-01 1.463334858417510986e-01 -5.835701152682304382e-02 -4.000515043735504150e-01 2.628853917121887207e-01 9.571819752454757690e-02 -4.823617264628410339e-02 -2.115333527326583862e-01 1.337168458849191666e-02 7.947801798582077026e-02 -6.325709819793701172e-02 8.697757124900817871e-02 3.006042353808879852e-02 -1.332779079675674438e-01 1.057901903986930847e-01 3.244274854660034180e-01 8.086011558771133423e-02
8.801762014627456665e-02 7.999032735824584961e-02 -4.843347892165184021e-02 -1.254305541515350342e-01 -7.428943365812301636e-02 5.045844987034797668e-02 -3.287994265556335449e-01 -3.692895546555519104e-02 3.735922649502754211e-02 3.112294375896453857e-01 -4.517216980457305908e-02 1.505111157894134521e-01 -2.836000025272369385e-01 1.952575743198394775e-01 4.394091293215751648e-02 -6.570886075496673584e-02 3.846516609191894531e-01 -3.607173562049865723e-01 -1.045078635215759277e-01 1.666881293058395386e-01 2.137514948844909668e-01 -2.243175655603408813e-01 1.274292916059494019e-01 3.259114176034927368e-02 2.902413606643676758e-01 6.577705964446067810e-03 -2.114701122045516968e-01 1.058586835861206055e-01 8.766550570726394653e-02 -1.333377361297607422e-01 8.005040884017944336e-02 -1.763551309704780579e-02
3.629186153411865234e-01 1.035208329558372498e-01 2.372702956199645996e-01 -2.998639829456806183e-02 -3.481857180595397949e-01 1.040387749671936035e-01 -1.251119822263717651e-01 -9.496457874774932861e-02 -1.746028065681457520e-01 1.440465003252029419e-01 -1.843515485525131226e-01 -4.799773171544075012e-02 -1.623816937208175659e-01 1.030731797218322754e-01 -2.942246496677398682e-01 -5.837337300181388855e-02 6.536784023046493530e-02 -2.427576780319213867e-01 1.336134374141693115e-01 3.527209758758544922e-01 1.288710683584213257e-01 -8.515115827322006226e-02 1.572021096944808960e-01 -1.203542873263359070e-01 4.687676951289176941e-02 -8.347922936081886292e-03 -1.082999259233474731e-01 -2.711122930049896240e-01 -1.403085235506296158e-02 1.989555172622203827e-02 2.294626086950302124e-03 2.693242430686950684e-01
1.966103464365005493e-01 1.911818981170654297e-01 -4.286341741681098938e-02 -1.408173292875289917e-01 -4.603693261742591858e-02 7.553637772798538208e-02 -1.752590239048004150e-01 -2.200597822666168213e-01 -3.557879328727722168e-01 -4.650084674358367920e-02 -1.009822115302085876e-01 -9.950779378414154053e-02 -2.729476690292358398e-01 -2.585993707180023193e-01 9.586551040410995483e-02 -2.843478024005889893e-01 8.678495138883590698e-02 -3.051383495330810547e-01 1.137982457876205444e-01 1.172489970922470093e-01 -9.193739295005798340e-02 -9.838379919528961182e-02 -1.479060351848602295e-01 -1.775500625371932983e-01 -8.638650178909301758e-02 9.179861098527908325e-02 8.783823251724243164e-02 4.140827804803848267e-02 -1.739333271980285645e-01 2.419888973236083984e-01 -4.117905348539352417e-02 3.481347560882568359e-01
1.697918623685836792e-01 -1.567150801420211792e-01 -9.787613153457641602e-02 -2.335813492536544800e-01 -1.816889345645904541e-01 3.990966081619262695e-02 -3.290016651153564453e-01 -1.618707031011581421e-01 -2.670069932937622070e-01 1.442906111478805542e-01 1.905405893921852112e-02 -1.742541491985321045e-01 -1.381272971630096436e-01 2.098164707422256470e-01 4.196272417902946472e-02 -2.999389916658401489e-02 2.698570489883422852e-01 2.232469432055950165e-02 -7.729506492614746094e-02 1.041553765535354614e-01 1.129840835928916931e-01 -1.081427037715911865e-01 7.160232216119766235e-02 -2.211612612009048462e-01 2.165373228490352631e-02 3.057543039321899414e-01 -2.628448903560638428e-01 2.404024451971054077e-01 5.757509917020797729e-02 3.184023201465606689e-01 -3.485127910971641541e-02 -1.715580224990844727e-01
1.310735791921615601e-01 4.843119680881500244e-01 1.083340644836425781e-01 -1.185246035456657410e-01 -1.799308322370052338e-02 -7.232343405485153198e-02 -7.517955452203750610e-02 -2.023757807910442352e-02 -2.134379148483276367e-01 6.784211099147796631e-02 -1.449744552373886108e-01 -8.546549826860427856e-02 -1.579061299562454224e-01 1.378675848245620728e-01 2.230076640844345093e-01 -1.729129999876022339e-01 1.472644954919815063e-01 -1.751583814620971680e-02 -2.342731654644012451e-01 1.481111049652099609e-01 -1.453317403793334961e-01 2.012325637042522430e-02 2.661777138710021973e-01 -2.538191974163055420e-01 1.401280909776687622e-01 1.523137837648391724e-02 -2.683188319206237793e-01 -2.043834328651428223e-01 -1.002757623791694641e-01 -6.467349082231521606e-02 2.707955837249755859e-01 1.788545399904251099e-01
1.516727805137634277e-01 -6.853223592042922974e-02 6.951767485588788986e-03 3.426964581012725830e-02 -1.784222126007080078e-01 3.379490226507186890e-02 -1.534723192453384399e-01 -3.473385423421859741e-02 -3.969974219799041748e-01 1.803688704967498779e-01 -2.642095834016799927e-02 -3.565034866333007812e-01 -4.288376867771148682e-02 2.116168476641178131e-02 1.575318574905395508e-01 -3.225777745246887207e-01 1.533071417361497879e-02 -3.513303995132446289e-01 -3.431814014911651611e-01 1.355347484350204468e-01 -7.016616314649581909e-02 9.551703184843063354e-02 4.503102507442235947e-03 -1.252552419900894165e-01 3.035099059343338013e-02 -1.012054309248924255e-01 -7.170602679252624512e-02 2.812168002128601074e-01 3.318045660853385925e-02 2.273477762937545776e-01 -1.465922296047210693e-01 7.081083953380584717e-02
3.478147089481353760e-01 -5.391139537096023560e-02 2.152152210474014282e-01 -9.982704371213912964e-02 8.117303252220153809e-02 1.858887374401092529e-01 -5.325673148036003113e-02 -2.291237115859985352e-01 -8.673609793186187744e-02 -7.536213845014572144e-02 2.777514979243278503e-02 -8.598744124174118042e-02 4.734446480870246887e-02 1.983015052974224091e-02 1.936026662588119507e-01 -3.600202798843383789e-01 2.266302555799484253e-01 -4.333296418190002441e-01 -2.117063403129577637e-01 4.897943884134292603e-02 1.365409642457962036e-01 5.778013728559017181e-03 -1.562895476818084717e-01 -8.711141347885131836e-02 -1.562471240758895874e-01 -2.239643335342407227e-01 7.467250805348157883e-03 -9.876022487878799438e-02 1.680740900337696075e-02 -4.525897651910781860e-02 3.285578191280364990e-01 -2.342693693935871124e-02
9.389460831880569458e-02 -4.480157047510147095e-02 1.212462782859802246e-01 8.561754226684570312e-02 -1.208151727914810181e-01 8.763650804758071899e-02 -4.551027342677116394e-02 -3.734643384814262390e-02 -1.705812364816665649e-01 -1.169466152787208557e-01 -3.246017694473266602e-01 7.201573252677917480e-02 -3.891240805387496948e-02 2.993180975317955017e-02 -1.838491111993789673e-02 2.173221111297607422e-01 4.092855751514434814e-01 -3.851902484893798828e-01 -6.260709464550018311e-02 -8.861703425645828247e-02 -5.815662443637847900e-02 1.931023225188255310e-02 -1.284448057413101196e-01 -2.501015365123748779e-01 -3.015440404415130615e-01 1.574593596160411835e-03 1.547340303659439087e-01 1.589809209108352661e-01 -2.689643949270248413e-02 1.710336655378341675e-02 1.593846976757049561e-01 4.013330340385437012e-01
2.934552915394306183e-02 4.618296772241592407e-02 -1.652697473764419556e-01 7.997545599937438965e-02 1.188514381647109985e-01 -1.209006085991859436e-01 -4.369937479496002197e-01 -2.241270095109939575e-01 -1.871247887611389160e-01 -3.742487635463476181e-03 -2.405807375907897949e-01 7.007741183042526245e-02 -2.073175162076950073e-01 8.120339363813400269e-02 -2.938446402549743652e-01 7.862809300422668457e-02 3.627716898918151855e-01 -2.455944865942001343e-01 -1.617106199264526367e-01 9.989732503890991211e-02 -1.466693133115768433e-01 -2.547443509101867676e-01 -1.447830647230148315e-01 -3.832966834306716919e-02 -2.559774816036224365e-01 -9.118648618459701538e-02 2.788891084492206573e-02 1.057333573698997498e-01 5.525858700275421143e-02 1.511607468128204346e-01 -5.912682786583900452e-02 -3.676959499716758728e-02
2.148557454347610474e-01 -2.995827496051788330e-01 1.194353625178337097e-01 1.549144685268402100e-01 -4.990252107381820679e-02 -2.061686478555202484e-02 -9.833608567714691162e-02 -1.682202219963073730e-01 -2.684916853904724121e-01 2.794194221496582031e-01 -1.183559671044349670e-01 -1.711554825305938721e-01 1.551678627729415894e-01 -7.147807627916336060e-02 -2.037216722965240479e-02 -1.900211274623870850e-01 1.272788941860198975e-01 -3.759886026382446289e-01 -2.571656703948974609e-01 1.758721917867660522e-01 -3.335691392421722412e-01 -1.852843444794416428e-03 2.869877032935619354e-02 -8.913591504096984863e-02 -1.314053386449813843e-01 5.252175405621528625e-02 -3.334621340036392212e-02 1.605813056230545044e-01 -1.126508414745330811e-01 9.421030431985855103e-02 -1.158006340265274048e-01 2.630457580089569092e-01
4.032917022705078125e-01 -2.719700932502746582e-01 2.231529504060745239e-01 -4.202017560601234436e-02 5.072009190917015076e-02 8.166375756263732910e-02 -2.397111505270004272e-01 1.037633940577507019e-01 -2.952860295772552490e-01 2.123516052961349487e-01 -1.101054903119802475e-02 -1.350810378789901733e-01 4.395997524261474609e-02 -1.334399878978729248e-01 3.344594836235046387e-01 -2.778395777568221092e-03 2.702197134494781494e-01 -1.260567605495452881e-01 -1.824814379215240479e-01 -5.309842154383659363e-02 -1.451160609722137451e-01 8.792655169963836670e-02 -3.615022823214530945e-02 3.486183285713195801e-02 -1.754511743783950806e-01 -1.569542586803436279e-01 -1.058489233255386353e-01 -2.153321653604507446e-01 -9.923855774104595184e-03 2.425409108400344849e-01 -3.701192513108253479e-02 1.498890221118927002e-01
1.113679911941289902e-02 -9.937229752540588379e-02 -3.360417485237121582e-02 -6.115583237260580063e-03 -3.323938250541687012e-01 2.838944494724273682e-01 -3.444696366786956787e-01 -7.505387812852859497e-02 -9.838186949491500854e-02 1.782996058464050293e-01 -1.135796457529067993e-01 3.324606269598007202e-02 4.087217524647712708e-02 6.333684176206588745e-02 3.537873551249504089e-02 7.023141533136367798e-02 4.361191689968109131e-01 -1.148263216018676758e-01 -2.896200418472290039e-01 9.557728469371795654e-02 -9.888358414173126221e-02 3.257108330726623535e-01 4.197752103209495544e-02 -2.463788539171218872e-01 -7.949450612068176270e-02 1.417402029037475586e-01 -5.130100529640913010e-03 -2.496201395988464355e-01 -1.706506162881851196e-01 3.011889941990375519e-02 1.119992285966873169e-01 -8.363574743270874023e-03
-1.060906425118446350e-01 2.124514430761337280e-02 1.117771565914154053e-01 -1.247272640466690063e-02 4.519582912325859070e-02 -2.147689610719680786e-01 -4.298757910728454590e-01 -1.043235585093498230e-01 -1.028653010725975037e-01 -3.588951751589775085e-02 -1.348257958889007568e-01 -1.696331053972244263e-02 -1.580752879381179810e-01 1.486496925354003906e-01 -1.655237376689910889e-01 -2.377474755048751831e-01 2.525257170200347900e-01 -3.029060661792755127e-01 -3.023489713668823242e-01 2.818544507026672363e-01 4.222518764436244965e-03 4.040696844458580017e-02 -1.829979419708251953e-01 -4.023329541087150574e-02 4.018308594822883606e-02 2.810808643698692322e-02 1.661525815725326538e-01 6.571453064680099487e-02 -3.108104169368743896e-01 1.305112964473664761e-04 2.760369777679443359e-01 -1.385551784187555313e-02
1.181547939777374268e-01 -7.686889171600341797e-02 -3.519841432571411133e-01 -1.510189175605773926e-01 7.405758951790630817e-04 -4.735000431537628174e-02 -2.389761060476303101e-01 -3.688159286975860596e-01 -1.989904046058654785e-01 -2.060360014438629150e-01 -2.472502738237380981e-01 -1.887099235318601131e-03 -2.005128748714923859e-02 2.056299448013305664e-01 -1.499149948358535767e-01 1.523009836673736572e-01 1.945196837186813354e-01 -3.618857860565185547e-01 -2.684560418128967285e-01 -1.965868286788463593e-03 -1.381046790629625320e-02 -4.682093113660812378e-02 -7.058861851692199707e-02 1.700704842805862427e-01 1.641278266906738281e-01 -1.786948293447494507e-01 1.018095090985298157e-01 -1.476507931947708130e-01 2.918691141530871391e-03 4.523472860455513000e-02 -6.799142807722091675e-02 1.778740584850311279e-01
2.651928961277008057e-01 4.138799384236335754e-02 -1.198365166783332825e-02 -1.585815474390983582e-02 4.411423206329345703e-02 1.411793977022171021e-01 -1.403173059225082397e-01 -1.913238316774368286e-01 -1.101325228810310364e-01 1.152408774942159653e-02 -1.647259742021560669e-01 -8.796574920415878296e-02 -4.574117437005043030e-02 2.338047921657562256e-01 2.516556978225708008e-01 -2.178376317024230957e-01 3.075587749481201172e-01 -1.437058150768280029e-01 9.015175513923168182e-03 -5.499669164419174194e-02 -2.083528637886047363e-01 -3.716008663177490234e-01 -8.890297263860702515e-03 -2.992852926254272461e-01 3.534766659140586853e-02 1.407550573348999023e-01 1.403589695692062378e-01 -1.559607237577438354e-01 1.917702555656433105e-01 -7.840098440647125244e-02 6.397120654582977295e-02 3.648545742034912109e-01
-1.264641880989074707e-01 7.670296728610992432e-02 -1.840945333242416382e-01 -1.986741647124290466e-02 -2.517532408237457275e-01 2.852637171745300293e-01 -2.248789221048355103e-01 -2.640640735626220703e-01 -2.266985476016998291e-01 2.299613803625106812e-01 -1.149258241057395935e-01 1.554546058177947998e-01 1.860968172550201416e-01 1.906952708959579468e-01 6.460661441087722778e-02 -1.320271939039230347e-01 2.097502052783966064e-01 -2.806369364261627197e-01 -2.246200293302536011e-01 7.994162291288375854e-02 8.218342065811157227e-02 -2.697622478008270264e-01 -2.705959789454936981e-02 -3.602814972400665283e-01 4.337597265839576721e-02 1.662999540567398071e-01 -4.472623392939567566e-02 -1.145883128046989441e-01 -9.909036010503768921e-02 1.734000630676746368e-02 4.697755444794893265e-03 -8.033374324440956116e-03
3.735473155975341797e-01 2.963936328887939453e-01 1.370237916707992554e-01 -1.158005930483341217e-02 -6.755323708057403564e-02 1.815080195665359497e-01 -7.509065419435501099e-02 -2.340500950813293457e-01 -1.928349137306213379e-01 9.031744301319122314e-02 -1.641945354640483856e-02 -9.669109433889389038e-02 -8.540280908346176147e-02 5.831635743379592896e-02 -8.780733682215213776e-03 -1.721477955579757690e-01 1.442415118217468262e-01 5.506418272852897644e-02 -1.341159939765930176e-01 1.441603749990463257e-01 -2.066238820552825928e-01 1.959013938903808594e-01 1.844756156206130981e-01 -3.889805376529693604e-01 -4.988061264157295227e-02 -6.838981062173843384e-02 -3.359989225864410400e-01 -1.037916913628578186e-01 -2.797940932214260101e-02 6.052677705883979797e-02 -4.544585198163986206e-02 3.066751956939697266e-01
7.169859856367111206e-02 4.946259409189224243e-02 1.019738912582397461e-01 -1.464398205280303955e-01 -1.332794129848480225e-02 -1.151803657412528992e-01 -3.392148017883300781e-01 -7.194189727306365967e-02 -3.325210809707641602e-01 5.772845353931188583e-03 1.055157184600830078e-01 -2.698169052600860596e-01 -1.451645791530609131e-01 4.891711100935935974e-02 8.765347301959991455e-02 -1.307159364223480225e-01 3.076309263706207275e-01 -6.329864263534545898e-02 -6.285192072391510010e-02 5.888389050960540771e-02 -1.413633823394775391e-01 1.619212627410888672e-01 2.326477169990539551e-01 -3.516524732112884521e-01 -1.030687987804412842e-01 1.471884846687316895e-01 -2.499966919422149658e-01 -1.585257351398468018e-01 6.749052554368972778e-02 -1.607584953308105469e-01 -1.692533493041992188e-01 -2.740443050861358643e-01
-3.459432348608970642e-02 -3.102540373802185059e-01 7.571694999933242798e-02 4.140670597553253174e-02 2.200038731098175049e-02 9.605238586664199829e-02 -2.989473044872283936e-01 -2.073605805635452271e-01 -1.772094964981079102e-01 2.408768683671951294e-01 -3.226099908351898193e-01 -7.354349829256534576e-03 -8.908160030841827393e-02 9.938277304172515869e-02 -6.183167546987533569e-02 -1.935437917709350586e-01 2.531161308288574219e-01 -8.212332427501678467e-02 -5.759533494710922241e-02 1.753835938870906830e-02 -2.424049824476242065e-01 7.036050409078598022e-02 1.789380908012390137e-01 -4.629106074571609497e-02 -3.214039653539657593e-02 8.984758704900741577e-02 -5.382055640220642090e-01 -1.284127086400985718e-01 8.429371565580368042e-02 2.076244726777076721e-02 6.168975308537483215e-02 3.817062824964523315e-02
1.416319906711578369e-01 5.045673344284296036e-03 9.573680162429809570e-02 -1.142819747328758240e-01 -1.361779123544692993e-01 9.566629678010940552e-02 -3.939088881015777588e-01 -3.273928761482238770e-01 -1.487854719161987305e-01 5.938062071800231934e-02 3.588047996163368225e-02 7.240579277276992798e-02 -3.752720728516578674e-02 6.098511070013046265e-02 3.808485716581344604e-02 3.492179811000823975e-01 2.991724312305450439e-01 6.794662773609161377e-02 6.722717732191085815e-02 1.130731031298637390e-01 -1.916977316141128540e-01 -2.134093046188354492e-01 -7.339520007371902466e-02 -2.618711292743682861e-01 -2.108974605798721313e-01 -3.942310810089111328e-02 -2.525102794170379639e-01 -1.517964750528335571e-01 3.852395340800285339e-03 -1.639861017465591431e-01 2.555530965328216553e-01 1.191133037209510803e-01
3.366469442844390869e-01 4.316439107060432434e-02 -1.987325698137283325e-01 -3.150707483291625977e-01 -1.999762952327728271e-01 1.398450136184692383e-01 -3.027904331684112549e-01 1.372599899768829346e-01 -2.041596919298171997e-01 1.461267769336700439e-01 -1.482674777507781982e-01 -6.713020056486129761e-02 -3.251289725303649902e-01 -1.919870972633361816e-01 1.378694325685501099e-01 -1.169052869081497192e-01 1.398245096206665039e-01 -2.889970839023590088e-01 -2.396311610937118530e-02 6.671036034822463989e-02 -5.014945939183235168e-02 4.715348593890666962e-03 -6.105393171310424805e-02 -8.465488255023956299e-02 3.860762342810630798e-02 1.155570745468139648e-01 6.808057427406311035e-02 1.728815436363220215e-01 -2.195345461368560791e-01 7.858468592166900635e-02 1.045588105916976929e-01 2.738778889179229736e-01
2.050752341747283936e-01 1.617546230554580688e-01 1.686170846223831177e-01 -3.932569026947021484e-01 2.657807990908622742e-02 3.832916542887687683e-02 -1.114891245961189270e-01 -6.215271353721618652e-02 -8.367681503295898438e-02 4.083362594246864319e-02 -1.449886858463287354e-01 -8.103457838296890259e-02 2.558349967002868652e-01 3.056851588189601898e-02 1.166119948029518127e-01 -1.751221716403961182e-01 1.325878351926803589e-01 -2.906679809093475342e-01 -4.039944410324096680e-01 4.086810722947120667e-02 -5.723261856473982334e-04 5.992586910724639893e-02 3.430482745170593262e-01 3.983707353472709656e-02 -4.176462814211845398e-02 -4.618889093399047852e-02 -2.453378774225711823e-02 4.684174060821533203e-02 -5.258012935519218445e-02 1.274793893098831177e-01 3.472710251808166504e-01 2.173084467649459839e-01
3.264448642730712891e-01 -3.749327659606933594e-01 1.701054275035858154e-01 3.278807550668716431e-02 -1.177208349108695984e-01 5.613335967063903809e-02 -6.386210024356842041e-02 -9.486541897058486938e-02 -1.107323691248893738e-01 4.378864169120788574e-02 -2.115220576524734497e-01 7.326488196849822998e-02 7.853325456380844116e-02 -1.524479035288095474e-02 3.326479196548461914e-01 -2.550100684165954590e-01 2.272782921791076660e-01 -2.354543507099151611e-01 -1.699499785900115967e-01 2.253808528184890747e-01 -1.150328516960144043e-01 -1.690128147602081299e-01 1.688834838569164276e-02 -2.344523370265960693e-01 -1.966774649918079376e-02 -1.287739276885986328e-01 2.260976284742355347e-02 -2.752918377518653870e-02 -7.529710233211517334e-02 2.790057063102722168e-01 2.463230341672897339e-01 -1.167726609855890274e-02
2.265330255031585693e-01 -1.743900328874588013e-01 -1.123180240392684937e-01 -4.904742166399955750e-02 1.576282978057861328e-01 2.402217239141464233e-01 -5.270891785621643066e-01 -1.822532117366790771e-01 6.753624230623245239e-02 3.453685715794563293e-02 -2.605266124010086060e-02 4.550961405038833618e-02 -9.314804524183273315e-02 1.247249841690063477e-01 -1.429693400859832764e-01 1.122144516557455063e-03 2.557105720043182373e-01 -1.020538732409477234e-01 -3.133335113525390625e-01 1.863102614879608154e-01 1.221156194806098938e-01 3.743221983313560486e-02 -1.080429181456565857e-01 8.956022560596466064e-03 7.923259586095809937e-02 -8.496633172035217285e-02 -3.028579950332641602e-01 -2.365409880876541138e-01 -3.976443782448768616e-02 2.230062931776046753e-01 -4.282183572649955750e-02 7.349719107151031494e-02
1.199698913842439651e-02 -2.027231901884078979e-01 1.440199166536331177e-01 3.409834206104278564e-02 8.478897064924240112e-02 2.433539181947708130e-01 -2.396171987056732178e-01 -3.901219740509986877e-02 -1.988565772771835327e-01 -3.758928924798965454e-02 -2.169875353574752808e-01 -1.538964211940765381e-01 -1.144127175211906433e-01 2.233672328293323517e-02 3.401121795177459717e-01 -1.682917922735214233e-01 3.702484667301177979e-01 -3.203333020210266113e-01 -5.637234449386596680e-02 -1.213213726878166199e-01 3.231719508767127991e-02 -1.567637026309967041e-01 -9.226164966821670532e-02 -2.820691466331481934e-01 2.625740766525268555e-01 1.759540475904941559e-02 1.166839525103569031e-01 -1.060611978173255920e-01 -2.753651235252618790e-03 -1.478398740291595459e-01 -9.580362588167190552e-02 2.138791233301162720e-01
3.105570673942565918e-01 2.209469303488731384e-02 -7.480923831462860107e-02 -1.927555352449417114e-01 -1.851773560047149658e-01 -1.668827831745147705e-01 -3.622555360198020935e-02 -5.822319909930229187e-02 -4.435040950775146484e-01 -2.577994391322135925e-02 -2.161274850368499756e-02 -1.580151170492172241e-02 2.002274543046951294e-01 1.532434523105621338e-01 1.087272316217422485e-01 -1.674251072108745575e-02 3.248050510883331299e-01 -4.456406831741333008e-01 -4.635438323020935059e-02 5.954553931951522827e-02 7.580868154764175415e-02 2.362845987081527710e-01 -3.912146016955375671e-02 -1.378203858621418476e-03 -2.498669773340225220e-01 6.532789021730422974e-02 3.261521831154823303e-02 3.685816004872322083e-02 3.641370683908462524e-02 1.129838824272155762e-02 2.148957103490829468e-01 1.733870208263397217e-01
1.773255914449691772e-01 1.284421235322952271e-01 1.714099794626235962e-01 -1.076147630810737610e-01 -3.069243207573890686e-02 -2.195369005203247070e-01 -1.932329982519149780e-01 -2.650360763072967529e-01 1.301520466804504395e-01 1.993577480316162109e-01 2.344537898898124695e-02 -7.573375850915908813e-02 1.231286078691482544e-01 9.867037087678909302e-02 -1.140303090214729309e-01 -2.833748161792755127e-01 3.203563392162322998e-01 -1.702622324228286743e-01 -2.602504491806030273e-01 -3.480368293821811676e-03 -7.150120288133621216e-02 2.456326931715011597e-01 2.305941581726074219e-01 1.118284240365028381e-01 1.373254507780075073e-01 -9.981920570135116577e-02 -1.826695352792739868e-01 -9.620097279548645020e-02 -4.577904194593429565e-02 8.498252183198928833e-02 2.496450394392013550e-01 3.156470358371734619e-01
-4.715539107564836740e-04 2.188094556331634521e-01 -9.458990395069122314e-02 -1.371872276067733765e-01 -2.563556134700775146e-01 9.902179241180419922e-02 -2.621001303195953369e-01 -1.977633684873580933e-01 -2.269050627946853638e-01 1.226988583803176880e-01 -5.601046979427337646e-02 -1.052165627479553223e-01 -2.604656219482421875e-01 -1.972928345203399658e-01 1.778579503297805786e-01 -1.668677031993865967e-01 3.629216253757476807e-01 -3.795694410800933838e-01 -2.435970678925514221e-02 -7.231266796588897705e-02 1.686860471963882446e-01 1.699539721012115479e-01 -1.059599891304969788e-01 1.861200034618377686e-01 -1.513451635837554932e-01 1.266323029994964600e-01 -8.404531329870223999e-02 1.316870450973510742e-01 -1.632559597492218018e-01 9.215425699949264526e-02 5.993461981415748596e-02 8.445211499929428101e-02
1.762324869632720947e-01 -1.181698441505432129e-01 1.199933700263500214e-02 -4.894868284463882446e-02 6.452853558585047722e-04 -1.670607179403305054e-01 -3.788006901741027832e-01 -2.691968679428100586e-01 -2.868500649929046631e-01 7.173836231231689453e-02 -4.519828036427497864e-02 8.416002616286277771e-03 -2.376647591590881348e-01 -3.864142298698425293e-02 6.391632556915283203e-02 2.342937514185905457e-02 2.249201387166976929e-01 -1.346704363822937012e-01 1.139531359076499939e-01 -3.432049974799156189e-02 -2.219915390014648438e-01 -3.556368649005889893e-01 6.237273663282394409e-02 -1.469151377677917480e-01 -5.403770506381988525e-02 -1.235060468316078186e-01 4.776357114315032959e-02 5.874482914805412292e-02 -5.457317084074020386e-02 -2.479872293770313263e-02 3.839225769042968750e-01 3.120897710323333740e-01
4.047460108995437622e-02 2.572521269321441650e-01 -1.725905574858188629e-03 -3.359254598617553711e-01 2.245919257402420044e-01 2.076912522315979004e-01 -2.003456205129623413e-01 -1.538904607295989990e-01 -1.582713574171066284e-01 2.689528167247772217e-01 -1.000883132219314575e-01 -2.538956515491008759e-02 -1.004138290882110596e-01 1.865742057561874390e-01 4.773044958710670471e-03 -4.737425744533538818e-01 1.982062309980392456e-01 -9.872838854789733887e-02 -2.721987962722778320e-01 1.767688691616058350e-01 -1.391005665063858032e-01 1.550360117107629776e-02 -1.713284663856029510e-02 -5.689542740583419800e-02 -1.106479838490486145e-01 -1.533589232712984085e-02 8.763037621974945068e-03 -1.242758557200431824e-01 -1.583198904991149902e-01 1.462499201297760010e-01 1.785915940999984741e-01 2.645771019160747528e-02
2.121416628360748291e-01 -5.771603435277938843e-02 2.560370564460754395e-01 -3.941565752029418945e-02 -4.661220684647560120e-02 3.148044273257255554e-02 -3.119570016860961914e-01 -1.776945292949676514e-01 -7.791681587696075439e-02 2.567115053534507751e-02 -2.005330026149749756e-01 -1.328599601984024048e-01 8.048035204410552979e-02 1.889368146657943726e-01 -4.471013322472572327e-02 -2.191076129674911499e-01 2.886605858802795410e-01 1.650474071502685547e-01 -2.500315010547637939e-01 2.143695354461669922e-01 -4.202499091625213623e-01 2.105323784053325653e-02 3.244145214557647705e-02 1.639470905065536499e-01 -9.367759525775909424e-02 3.479127585887908936e-02 2.175629287958145142e-01 -2.331187576055526733e-02 -7.621671259403228760e-02 -2.886658310890197754e-01 4.313983395695686340e-02 1.511366665363311768e-01
3.012761473655700684e-01 1.054334267973899841e-01 1.119365449994802475e-02 5.866030976176261902e-02 -7.335837930440902710e-02 -2.615699768066406250e-01 -3.151043951511383057e-01 1.232697293162345886e-01 -2.455848008394241333e-01 -1.536071002483367920e-01 -1.539605855941772461e-01 -9.878332912921905518e-02 3.357471898198127747e-02 3.512763231992721558e-02 1.322682797908782959e-01 -1.294878311455249786e-02 3.654587268829345703e-01 -2.255044728517532349e-01 -2.392041087150573730e-01 1.290900409221649170e-01 7.332680374383926392e-02 -3.038100665435194969e-03 -1.958897858858108521e-01 -2.756406366825103760e-01 -2.680724561214447021e-01 4.689535871148109436e-02 -2.066711522638797760e-02 1.250234842300415039e-01 -1.553549319505691528e-01 2.846563421189785004e-02 -8.264930546283721924e-02 2.625690996646881104e-01
1.879651546478271484e-01 -9.680771827697753906e-02 -1.075267791748046875e-03 4.068523645401000977e-02 1.277760863304138184e-01 -1.156653370708227158e-02 -1.800186932086944580e-01 -1.779665499925613403e-01 -2.487108856439590454e-01 2.874466776847839355e-01 -1.604949980974197388e-01 -2.475136667490005493e-01 -1.292446255683898926e-01 -6.225600466132164001e-02 8.155723102390766144e-03 -1.415513157844543457e-01 2.969690561294555664e-01 -1.364990472793579102e-01 -1.364319305866956711e-02 3.088735640048980713e-01 -4.215176999568939209e-01 -4.659066908061504364e-03 -2.020213752985000610e-01 -8.691731840372085571e-02 5.982795730233192444e-02 -3.261869400739669800e-02 2.776393666863441467e-03 -1.847331598401069641e-02 -1.691363155841827393e-01 3.293722271919250488e-01 6.491872947663068771e-03 1.740933358669281006e-01
1.395717561244964600e-01 3.036389350891113281e-01 -1.903572678565979004e-01 -2.424422502517700195e-01 6.829617172479629517e-02 -5.495394021272659302e-02 -3.622307777404785156e-01 -2.648650109767913818e-01 -2.139532119035720825e-01 -5.261969193816184998e-02 3.762870281934738159e-02 -4.560576635412871838e-04 -9.876982867717742920e-02 1.430342048406600952e-01 8.900223672389984131e-02 1.079427823424339294e-01 9.820085018873214722e-02 -2.036301195621490479e-01 -2.383881062269210815e-01 1.838243603706359863e-01 -3.297237157821655273e-01 5.565957352519035339e-02 1.841155439615249634e-01 -2.138019353151321411e-01 -1.507551074028015137e-01 6.816300097852945328e-03 -5.768853239715099335e-03 -7.694584783166646957e-03 -7.321260124444961548e-02 1.397850215435028076e-01 3.212371170520782471e-01 1.995312049984931946e-02
1.093008965253829956e-01 -7.233091443777084351e-02 -7.211568206548690796e-02 -2.520428597927093506e-01 -2.346542328596115112e-01 -6.125815585255622864e-02 -3.033840954303741455e-01 -8.768893033266067505e-02 -2.884487211704254150e-01 3.907682895660400391e-01 5.078667029738426208e-02 -1.064876094460487366e-01 -5.826107040047645569e-02 3.077606856822967529e-02 1.639059931039810181e-02 1.417836695909500122e-01 2.703127861022949219e-01 3.834473714232444763e-02 -8.910801261663436890e-02 1.099604070186614990e-01 8.340007811784744263e-02 4.813238605856895447e-02 1.610299050807952881e-01 -2.321600019931793213e-01 -1.648856550455093384e-01 2.670858502388000488e-01 -3.848972022533416748e-01 -7.004877924919128418e-02 -6.240210682153701782e-02 3.595273941755294800e-02 -1.394986361265182495e-01 -1.453325152397155762e-01
1.679615080356597900e-01 3.985083103179931641e-02 -5.479555577039718628e-02 -1.349115818738937378e-01 -1.091333106160163879e-01 1.091982275247573853e-01 -3.594517707824707031e-01 -9.496612846851348877e-02 -1.766626983880996704e-01 1.700753271579742432e-01 1.228706240653991699e-01 1.512717902660369873e-01 -1.759524792432785034e-01 3.001301288604736328e-01 -7.392898947000503540e-02 8.209406398236751556e-03 2.993540167808532715e-01 -2.090353369712829590e-01 -1.299396753311157227e-01 2.890529036521911621e-01 -7.732531428337097168e-02 -1.955041736364364624e-01 1.704966574907302856e-01 -7.286691106855869293e-03 2.682605385780334473e-01 1.750102937221527100e-01 -1.171134188771247864e-01 2.538114488124847412e-01 -5.680473521351814270e-02 1.910828202962875366e-01 1.719655543565750122e-01 -7.173088192939758301e-02
3.121460378170013428e-01 -4.017582163214683533e-02 6.128068268299102783e-02 5.207318346947431564e-03 1.833166927099227905e-01 3.385731875896453857e-01 -1.110730096697807312e-01 -2.163017392158508301e-01 -7.629767805337905884e-02 6.614334136247634888e-02 -7.094852626323699951e-02 -1.946734338998794556e-01 1.751656271517276764e-02 2.965929806232452393e-01 6.958828121423721313e-02 -2.241603136062622070e-01 2.882951200008392334e-01 -2.892912030220031738e-01 1.060647442936897278e-01 -6.875663995742797852e-02 -1.801762580871582031e-01 -3.493495285511016846e-01 -6.644333153963088989e-02 -1.917185485363006592e-01 2.242971211671829224e-02 1.329238414764404297e-01 -8.182872086763381958e-03 3.124266117811203003e-02 -7.118473295122385025e-03 -1.053581684827804565e-01 -1.592396199703216553e-01 2.431714087724685669e-01
1.067675091326236725e-02 -1.826142668724060059e-01 -9.295203536748886108e-02 -1.472390294075012207e-01 -1.552072614431381226e-01 3.162058591842651367e-01 -3.140758872032165527e-01 -3.379620844498276711e-03 -1.692199110984802246e-01 1.564520597457885742e-01 -1.513826698064804077e-01 1.115587502717971802e-01 1.169788539409637451e-01 2.549122273921966553e-02 -3.465799987316131592e-02 3.471367433667182922e-02 3.225423991680145264e-01 -2.813055813312530518e-01 -2.940154969692230225e-01 4.260003566741943359e-02 -2.467831671237945557e-01 1.504429131746292114e-01 2.360583245754241943e-01 -1.568231135606765747e-01 -3.870048746466636658e-02 2.410081215202808380e-03 -6.292941421270370483e-02 -3.937246501445770264e-01 -5.782997980713844299e-02 -4.707001522183418274e-02 6.172201409935951233e-02 5.606031790375709534e-02
-1.236349903047084808e-02 -6.404335796833038330e-02 1.807799190282821655e-02 -1.345684677362442017e-01 5.375991016626358032e-02 6.485033035278320312e-02 -5.168552398681640625e-01 -2.152433842420578003e-01 -2.876486778259277344e-01 -8.030455559492111206e-02 -2.302869260311126709e-01 -2.987482771277427673e-02 -7.515385746955871582e-02 3.717554360628128052e-02 -1.531567126512527466e-01 -2.401658147573471069e-01 7.966482639312744141e-02 -1.666343808174133301e-01 -2.479582428932189941e-01 -2.024507075548171997e-01 -9.203311055898666382e-02 -5.654029548168182373e-02 3.461324870586395264e-01 -2.513867914676666260e-01 -2.762842364609241486e-02 -1.597609370946884155e-01 -2.415614724159240723e-01 -4.938820376992225647e-02 -3.728749230504035950e-02 -7.127743959426879883e-02 -2.474489808082580566e-02 7.028484717011451721e-03
-5.075429752469062805e-02 -2.264494076371192932e-02 -2.641803920269012451e-01 -5.104149226099252701e-03 -3.187181055545806885e-01 -1.464627683162689209e-01 -2.307819277048110962e-01 -2.367808967828750610e-01 8.190293610095977783e-02 -4.472725838422775269e-02 5.798438191413879395e-02 -3.841060400009155273e-02 -1.990744471549987793e-01 -1.362094003707170486e-02 -3.220142424106597900e-02 6.210970506072044373e-02 4.449071288108825684e-01 -4.757646024227142334e-01 -1.740664392709732056e-01 -7.014959305524826050e-02 6.946520507335662842e-02 -1.467303782701492310e-01 4.769065603613853455e-02 -1.652106344699859619e-01 1.126302257180213928e-01 1.071457006037235260e-02 -2.554811537265777588e-01 7.010223716497421265e-02 -1.754340231418609619e-01 -2.167383767664432526e-02 -4.828905686736106873e-03 8.237124979496002197e-02
1.245521157979965210e-01 6.461290270090103149e-02 -2.191277891397476196e-01 -9.240940958261489868e-02 1.357292383909225464e-01 8.416289091110229492e-02 -2.964768707752227783e-01 -1.999132633209228516e-01 -1.537851542234420776e-01 5.201968923211097717e-02 7.216123491525650024e-02 -2.116116285324096680e-01 1.103029698133468628e-01 -2.119967155158519745e-02 -2.083818316459655762e-01 1.102705150842666626e-01 4.378133416175842285e-01 -1.404736787080764771e-01 -1.682408154010772705e-01 2.080468386411666870e-01 2.678138948976993561e-02 5.125474650412797928e-03 1.670415550470352173e-01 -4.391991794109344482e-01 -1.250201910734176636e-01 1.814524829387664795e-01 6.375940144062042236e-02 -9.247907996177673340e-02 9.392490983009338379e-02 4.650105908513069153e-02 2.216095179319381714e-01 -5.709672812372446060e-03
3.510591387748718262e-01 -2.635377645492553711e-01 2.398768365383148193e-01 3.835281729698181152e-02 -1.139445155858993530e-01 4.184701666235923767e-02 -2.972758561372756958e-02 -2.364685237407684326e-01 -9.061753004789352417e-02 4.889477789402008057e-02 -1.943618431687355042e-02 -8.987981081008911133e-02 8.003214001655578613e-02 -8.275529369711875916e-03 1.637402623891830444e-01 -2.353253811597824097e-01 1.823473721742630005e-01 -5.111545920372009277e-01 -1.288498640060424805e-01 3.553970903158187866e-02 1.312104910612106323e-01 8.735823631286621094e-02 -1.232614219188690186e-01 -1.151099130511283875e-01 -6.944247335195541382e-02 -1.359574645757675171e-01 -1.453072484582662582e-02 -7.333678752183914185e-02 -1.084697060286998749e-02 5.350790545344352722e-02 4.135176837444305420e-01 -2.183472365140914917e-02
1.033924799412488937e-02 -2.123652957379817963e-02 -1.729208417236804962e-02 -2.282010763883590698e-01 -1.637129038572311401e-01 7.187771052122116089e-02 -4.859311580657958984e-01 -2.792420983314514160e-01 -2.075457423925399780e-01 -1.349712461233139038e-01 -3.848476707935333252e-02 -1.346487253904342651e-01 -4.040748625993728638e-02 4.627409577369689941e-02 -1.102142557501792908e-01 1.530344504863023758e-02 3.774299323558807373e-01 -6.763361394405364990e-02 -1.515828371047973633e-01 1.679528057575225830e-01 -6.627015769481658936e-02 1.183636486530303955e-01 2.920434251427650452e-02 -2.830913960933685303e-01 1.719670444726943970e-01 2.974485158920288086e-01 -1.124948542565107346e-02 -1.698833890259265900e-02 7.955860346555709839e-02 2.213754802942276001e-01 4.368644952774047852e-02 -1.749786585569381714e-01
3.366977572441101074e-01 6.877168267965316772e-02 -2.126405537128448486e-01 2.369188331067562103e-02 -3.069548010826110840e-01 -1.662234961986541748e-01 -2.599162794649600983e-02 -5.811611935496330261e-02 -9.524495154619216919e-02 5.180916190147399902e-02 -1.927224248647689819e-01 -1.475164294242858887e-01 -9.177295863628387451e-02 1.693703830242156982e-01 -3.112881481647491455e-01 2.508319728076457977e-02 4.194967150688171387e-01 -3.669806122779846191e-01 -8.226234465837478638e-02 1.358145475387573242e-01 -1.998088955879211426e-01 -1.279074847698211670e-01 8.910532295703887939e-02 2.012030184268951416e-01 1.298070847988128662e-01 4.434389248490333557e-02 -5.978552624583244324e-02 -9.962677955627441406e-02 -9.371743537485599518e-03 1.095039844512939453e-01 1.360447108745574951e-01 3.810578212141990662e-02
2.685912251472473145e-01 3.190768882632255554e-02 1.518275775015354156e-02 -2.028938382863998413e-01 -3.662082552909851074e-01 -9.974507242441177368e-02 -2.327557057142257690e-01 1.040718331933021545e-01 -1.558786183595657349e-01 3.841206803917884827e-02 -9.397800266742706299e-02 -1.668851375579833984e-01 -6.744485348463058472e-02 -2.075928151607513428e-01 1.113177090883255005e-01 -2.303402870893478394e-01 1.372249573469161987e-01 -2.807178497314453125e-01 -4.282258823513984680e-02 1.131382435560226440e-01 5.719720385968685150e-03 -1.990386098623275757e-01 -1.262565981596708298e-02 -3.137046098709106445e-01 1.084553301334381104e-01 2.401779294013977051e-01 7.814425975084304810e-02 2.813344299793243408e-01 -1.262759715318679810e-01 -7.688153535127639771e-02 5.451000109314918518e-02 2.661106586456298828e-01
3.220537006855010986e-01 -1.576347160153090954e-03 9.459387511014938354e-02 -1.026073321700096130e-01 1.232661753892898560e-01 1.979733556509017944e-01 -9.608884900808334351e-02 -3.292442415840923786e-04 -2.042457647621631622e-02 -4.269809275865554810e-02 -3.953620791435241699e-01 1.877347938716411591e-02 1.314459275454282761e-02 1.828295364975929260e-02 -9.514203667640686035e-02 2.449054121971130371e-01 2.134026736021041870e-01 -3.681176304817199707e-01 1.418993324041366577e-01 9.121824800968170166e-02 -2.313343137502670288e-01 -1.103835254907608032e-01 -1.740062981843948364e-02 -1.842874288558959961e-01 -1.409562379121780396e-01 2.764431387186050415e-02 -8.155313134193420410e-02 3.444860130548477173e-02 3.843594714999198914e-02 -8.194583654403686523e-02 2.987317144870758057e-01 3.864766657352447510e-01
2.768460512161254883e-01 9.023489058017730713e-02 1.096167638897895813e-01 -4.678481817245483398e-01 3.160123527050018311e-01 -2.660422818735241890e-03 1.096209287643432617e-01 -1.860465258359909058e-01 -3.282202184200286865e-01 1.240586638450622559e-01 -7.287634164094924927e-02 -4.570524208247661591e-03 -3.257316071540117264e-03 1.288663148880004883e-01 -1.750834099948406219e-02 -5.658842995762825012e-02 3.782737255096435547e-01 -2.424849122762680054e-01 -1.694855540990829468e-01 1.171235665678977966e-01 4.717168584465980530e-02 1.723559796810150146e-01 -1.673089861869812012e-01 1.843416504561901093e-02 -1.886799037456512451e-01 6.988719850778579712e-02 -1.113356798887252808e-01 6.776952650398015976e-03 2.760695666074752808e-02 -1.573869287967681885e-01 -7.823398709297180176e-02 -7.870426401495933533e-03
2.484945505857467651e-01 -6.469111144542694092e-02 3.101312220096588135e-01 -3.546655178070068359e-02 -2.895256280899047852e-01 6.593489646911621094e-02 -3.790439665317535400e-01 -2.058729976415634155e-01 5.498696491122245789e-02 7.607131451368331909e-02 -3.086862862110137939e-01 9.364376217126846313e-02 7.326237112283706665e-02 5.288537964224815369e-02 -1.922506242990493774e-01 -6.805476266890764236e-03 3.383689820766448975e-01 -6.093111261725425720e-02 -1.447556167840957642e-01 1.418070495128631592e-01 2.617562003433704376e-02 -9.784723073244094849e-02 -1.311278492212295532e-01 8.071267604827880859e-02 1.697772741317749023e-02 1.286047846078872681e-01 -5.312265083193778992e-02 6.913385540246963501e-02 -3.209259212017059326e-01 3.786984831094741821e-02 -2.591891288757324219e-01 1.228203698992729187e-01
3.064392805099487305e-01 1.400010883808135986e-01 1.594089865684509277e-01 -3.596065640449523926e-01 -2.319145649671554565e-01 -7.986699789762496948e-02 -1.896686553955078125e-01 9.888178855180740356e-02 -3.593176007270812988e-01 -8.256646688096225262e-04 -1.548525691032409668e-01 2.916745841503143311e-03 -2.313746958971023560e-01 -4.578020423650741577e-02 2.042077630758285522e-01 -3.141623735427856445e-02 -2.229766454547643661e-03 -3.896151483058929443e-01 -3.157713264226913452e-02 1.495692878961563110e-01 -1.200744807720184326e-01 4.593969136476516724e-02 -9.136544167995452881e-02 -1.110056973993778229e-02 9.298092126846313477e-02 9.547051042318344116e-02 4.621614143252372742e-02 2.519887089729309082e-01 -1.309016793966293335e-01 1.184962019324302673e-01 -5.117221735417842865e-03 2.442678362131118774e-01
-1.502573788166046143e-01 1.058159992098808289e-01 -2.698908559978008270e-02 8.370675146579742432e-02 1.503998935222625732e-01 -8.120662719011306763e-02 -3.272555768489837646e-01 -2.920200526714324951e-01 -2.230127155780792236e-01 1.226217895746231079e-01 -3.874678015708923340e-01 -8.642453700304031372e-02 -1.432073712348937988e-01 1.852442771196365356e-01 -7.835501432418823242e-02 -8.202283084392547607e-02 1.591123826801776886e-02 -1.465701907873153687e-01 -1.794141083955764771e-01 6.608688831329345703e-02 -2.796668410301208496e-01 1.105131730437278748e-01 5.884768813848495483e-02 -3.745186030864715576e-01 -3.664693608880043030e-02 -7.264064252376556396e-02 -3.438020348548889160e-01 3.994781151413917542e-02 -1.227727234363555908e-01 -9.646371006965637207e-02 4.064638167619705200e-02 4.414854198694229126e-02
3.609399497509002686e-02 -2.388320863246917725e-01 -6.070066988468170166e-02 8.668631315231323242e-02 5.165716633200645447e-03 2.398555576801300049e-01 -3.951046168804168701e-01 -8.291476219892501831e-02 -1.826966851949691772e-01 1.865812838077545166e-01 -7.750216126441955566e-02 8.564781397581100464e-02 -1.649410575628280640e-01 1.057357713580131531e-01 3.108268082141876221e-01 -9.916616976261138916e-02 1.479092538356781006e-01 -3.171150684356689453e-01 9.965418279170989990e-02 -1.063513979315757751e-01 -3.071974515914916992e-01 -2.087268084287643433e-01 -1.387505531311035156e-01 -2.152254432439804077e-01 4.675460234284400940e-02 9.369246661663055420e-02 1.456457227468490601e-01 -9.578980505466461182e-02 -1.724526658654212952e-02 -1.534450948238372803e-01 3.942335397005081177e-02 2.638384401798248291e-01
5.003620386123657227e-01 -4.204943310469388962e-03 3.126697987318038940e-02 -1.269669979810714722e-01 1.075810045003890991e-01 3.707925975322723389e-02 -1.692894399166107178e-01 -1.496125459671020508e-01 -9.676585905253887177e-03 -1.167745962738990784e-01 -2.428274005651473999e-01 -1.261586099863052368e-01 -1.710296124219894409e-01 1.455924957990646362e-01 -8.507258258759975433e-03 2.661764919757843018e-01 1.982003897428512573e-01 -2.555038630962371826e-01 -4.287827312946319580e-01 4.291616380214691162e-02 -6.168558076024055481e-02 -2.085020951926708221e-02 2.994046360254287720e-02 -4.586791619658470154e-03 -5.008392781019210815e-02 1.672537922859191895e-01 -6.032826844602823257e-03 -2.043419331312179565e-01 8.045054227113723755e-02 -2.587416172027587891e-01 -4.191773384809494019e-02 1.252143085002899170e-01
1.011541187763214111e-01 -7.879240810871124268e-02 -1.935939341783523560e-01 1.365355588495731354e-02 -4.731367528438568115e-02 -1.026320159435272217e-01 -1.171065792441368103e-01 -2.028684690594673157e-02 -3.592055141925811768e-01 8.134964853525161743e-02 -1.607016175985336304e-01 -2.390057891607284546e-01 8.179692178964614868e-02 6.987862288951873779e-03 8.203911036252975464e-02 -2.975524067878723145e-01 1.607875525951385498e-01 -3.668750226497650146e-01 -2.684245705604553223e-01 1.842773556709289551e-01 -2.512632906436920166e-01 2.009368389844894409e-01 -2.976225502789020538e-02 -1.277302354574203491e-01 2.471509762108325958e-02 -9.188427031040191650e-02 -8.538604527711868286e-02 2.366324663162231445e-01 -1.412523388862609863e-01 2.691675424575805664e-01 -1.249160841107368469e-01 1.757228076457977295e-01
2.148329615592956543e-01 1.915757507085800171e-01 -1.808188557624816895e-01 -2.534990571439266205e-02 -8.326041512191295624e-03 2.697062194347381592e-01 -2.411489784717559814e-01 1.089886724948883057e-01 -2.166002094745635986e-01 -1.111792176961898804e-01 9.793928265571594238e-02 -1.422548443078994751e-01 -7.126162201166152954e-02 -1.098543778061866760e-02 6.238584965467453003e-02 -2.127461880445480347e-02 3.306277990341186523e-01 -3.986943364143371582e-01 -1.979800760746002197e-01 3.133719265460968018e-01 1.202515363693237305e-01 -2.867037951946258545e-01 -4.751742631196975708e-02 -6.095202639698982239e-02 -1.072937995195388794e-01 -1.698885411024093628e-01 -1.947932988405227661e-01 1.162104904651641846e-01 -7.742771506309509277e-02 9.717541188001632690e-02 -1.353299766778945923e-01 -9.186170995235443115e-02
9.226428717374801636e-02 1.557465642690658569e-01 1.084192544221878052e-01 -2.431177496910095215e-01 1.089534312486648560e-01 -6.247157230973243713e-02 -3.613587319850921631e-01 -2.326191216707229614e-01 -1.707649976015090942e-01 2.012843042612075806e-01 -2.001034766435623169e-01 -4.453985393047332764e-02 -1.083477064967155457e-01 7.632777094841003418e-02 1.100509390234947205e-01 -2.351747900247573853e-01 2.246073037385940552e-01 -1.226736307144165039e-01 -1.742393523454666138e-01 2.953263223171234131e-01 9.947047382593154907e-02 -9.806438535451889038e-02 -7.597362995147705078e-02 -1.511907018721103668e-02 3.595669195055961609e-02 -8.669672906398773193e-02 1.602838635444641113e-01 -1.189103908836841583e-02 -4.029343724250793457e-01 -2.041238173842430115e-02 2.970077097415924072e-01 -7.074898481369018555e-02
1.046400144696235657e-01 1.529230177402496338e-02 2.967908605933189392e-02 3.026797175407409668e-01 -9.629916399717330933e-02 -2.980657853186130524e-02 -3.068884611129760742e-01 -2.793112099170684814e-01 -3.568286895751953125e-01 1.697677671909332275e-01 1.009309142827987671e-01 -4.611093550920486450e-02 -1.667067706584930420e-01 -3.262993693351745605e-02 2.504586875438690186e-01 -8.501969277858734131e-02 1.243771836161613464e-01 -2.957991659641265869e-01 -2.315652742981910706e-02 1.877647042274475098e-01 -3.274419009685516357e-01 -8.904942125082015991e-02 -4.692408815026283264e-02 -3.013416230678558350e-01 -8.216802030801773071e-02 6.921523809432983398e-02 -2.392982318997383118e-02 6.158014014363288879e-02 -9.879513084888458252e-02 2.319765388965606689e-01 8.259215950965881348e-02 1.160658523440361023e-01
-9.382696449756622314e-02 -1.372841149568557739e-01 -5.621735751628875732e-02 -2.890644669532775879e-01 -1.536807864904403687e-01 8.480738103389739990e-02 -3.483521342277526855e-01 -3.342560529708862305e-01 -1.889869570732116699e-01 -2.171980738639831543e-01 -3.934630379080772400e-02 -1.527293175458908081e-01 2.383552957326173782e-03 -9.804596193134784698e-03 4.108774010092020035e-03 1.629514433443546295e-02 3.596044182777404785e-01 -4.151048883795738220e-02 -2.117244601249694824e-01 6.216098368167877197e-02 -6.779150664806365967e-02 2.950956225395202637e-01 -6.580712646245956421e-02 -3.317854106426239014e-01 -2.123917918652296066e-03 2.699614763259887695e-01 -7.498639076948165894e-02 -3.234796971082687378e-02 4.446886852383613586e-02 2.076596766710281372e-01 -5.028425529599189758e-02 2.437412552535533905e-02
3.855127096176147461e-01 2.158653438091278076e-01 2.071362584829330444e-01 -3.320894390344619751e-02 -2.090401053428649902e-01 1.931970715522766113e-01 7.512280344963073730e-02 -2.026482373476028442e-01 -2.629719078540802002e-01 1.149462684988975525e-01 -3.313911706209182739e-02 6.271800957620143890e-03 -1.929257363080978394e-01 7.568044215440750122e-02 1.780894845724105835e-01 -4.460149258375167847e-02 3.149908185005187988e-01 4.915119707584381104e-02 -1.942321844398975372e-02 -5.984876304864883423e-02 -1.600991487503051758e-01 1.606894731521606445e-01 1.683628708124160767e-01 -1.076986491680145264e-01 1.867727786302566528e-01 4.914918914437294006e-02 -3.958331048488616943e-01 -1.505936384201049805e-01 5.974961444735527039e-02 1.077120080590248108e-01 -1.654741936363279819e-03 2.098935693502426147e-01
-2.378368005156517029e-02 -2.094673961400985718e-01 8.237265795469284058e-02 -6.345111131668090820e-02 -1.319439709186553955e-01 2.968302071094512939e-01 -1.638316176831722260e-02 -7.275502383708953857e-02 -2.237878888845443726e-01 1.642470806837081909e-01 -3.567878529429435730e-02 -1.815187036991119385e-01 -2.761004567146301270e-01 2.457825541496276855e-01 -4.164716228842735291e-02 -1.059816926717758179e-01 3.500543236732482910e-01 -4.663114249706268311e-01 9.452617168426513672e-02 -4.006592929363250732e-02 -9.706156700849533081e-02 -2.901265025138854980e-02 1.211927160620689392e-01 1.713286489248275757e-01 -9.920427203178405762e-02 -3.373034596443176270e-01 -1.261071264743804932e-01 -1.872983295470476151e-03 -5.498255416750907898e-02 -1.101273521780967712e-01 -9.390551596879959106e-02 -6.678574532270431519e-02
4.935068637132644653e-02 3.707382082939147949e-01 -5.186119675636291504e-02 -1.640984863042831421e-01 -2.067245543003082275e-01 6.660625338554382324e-02 -3.116139769554138184e-01 -5.725430697202682495e-02 -1.918147802352905273e-01 1.761436760425567627e-01 -8.804503828287124634e-02 -1.395665407180786133e-01 -2.687280476093292236e-01 -2.039236724376678467e-01 4.681008681654930115e-02 -2.585979700088500977e-01 3.179806172847747803e-01 -2.113255560398101807e-01 -1.266905218362808228e-01 -6.784173101186752319e-02 1.189445331692695618e-01 2.057231515645980835e-01 -1.318571865558624268e-01 8.846533298492431641e-02 -9.329729713499546051e-03 6.104802712798118591e-02 -9.221985936164855957e-02 2.217921465635299683e-01 -2.822709083557128906e-02 1.014774516224861145e-01 -3.658855706453323364e-02 2.880698442459106445e-01
-9.737002849578857422e-02 -1.356723159551620483e-02 1.546812504529953003e-01 -1.617718636989593506e-01 -1.162054240703582764e-01 4.113397747278213501e-02 -1.196587681770324707e-01 -1.943067759275436401e-01 -3.098285794258117676e-01 9.211499989032745361e-02 -1.198185235261917114e-01 4.076262935996055603e-02 -3.245500326156616211e-01 1.159230321645736694e-01 3.266901075839996338e-01 1.716616004705429077e-01 -5.350901558995246887e-02 -2.687110900878906250e-01 -3.231669068336486816e-01 2.875984609127044678e-01 -2.114511579275131226e-01 6.658464670181274414e-02 2.172524333000183105e-01 -1.811510324478149414e-01 -1.469943225383758545e-01 -2.337312325835227966e-02 2.443905919790267944e-02 -1.033383980393409729e-01 -1.803136765956878662e-01 -1.288857460021972656e-01 1.227792054414749146e-01 -9.219874441623687744e-02
2.662588059902191162e-01 -9.712541475892066956e-03 -2.487396150827407837e-01 -6.170197948813438416e-02 -2.128575295209884644e-01 -1.096475496888160706e-02 -8.208099007606506348e-02 -1.002163439989089966e-01 -3.786864876747131348e-01 -2.141415327787399292e-01 -7.141355890780687332e-03 -1.390028838068246841e-02 -8.610896021127700806e-02 1.577055454254150391e-02 6.838546693325042725e-02 -2.090948820114135742e-01 1.591045558452606201e-01 -4.625707268714904785e-01 8.046731352806091309e-02 -9.393829852342605591e-02 7.220527529716491699e-02 2.609731396660208702e-03 9.080744534730911255e-02 -2.788297533988952637e-01 9.348642081022262573e-02 -2.537137866020202637e-01 -1.863126903772354126e-01 4.265417531132698059e-02 -2.175569683313369751e-01 1.682728976011276245e-01 -1.363085657358169556e-01 7.676138728857040405e-02
2.119045555591583252e-01 4.163203388452529907e-02 -3.359828293323516846e-01 -2.323075830936431885e-01 2.042851783335208893e-02 1.297444105148315430e-01 -1.753828674554824829e-01 -3.295855522155761719e-01 -1.227219551801681519e-01 5.455352365970611572e-02 -1.781720072031021118e-01 -1.236363127827644348e-01 1.490854285657405853e-02 8.391357958316802979e-02 1.497920900583267212e-01 2.297556996345520020e-01 3.712107539176940918e-01 -2.020675539970397949e-01 -1.958057135343551636e-01 -2.509874477982521057e-02 -2.235085815191268921e-01 -1.317282021045684814e-01 1.547122094780206680e-02 2.628048062324523926e-01 2.599093317985534668e-01 -4.763159528374671936e-02 9.575407207012176514e-02 -4.128441959619522095e-02 1.093612089753150940e-01 -1.348235011100769043e-01 -5.106512457132339478e-02 1.211016774177551270e-01
2.429197542369365692e-03 4.296811297535896301e-02 4.372223466634750366e-02 -6.864175945520401001e-02 -3.561514914035797119e-01 -3.069426715373992920e-01 -1.709332317113876343e-01 -1.110058873891830444e-01 2.107533439993858337e-02 -1.025123968720436096e-01 -5.795618519186973572e-02 -1.080074980854988098e-01 -1.820390522480010986e-01 7.476871460676193237e-02 -6.457171589136123657e-02 -6.449786573648452759e-02 4.675980210304260254e-01 -4.788841903209686279e-01 3.543998580425977707e-03 2.591722607612609863e-01 1.897911913692951202e-02 -1.361407935619354248e-01 -1.555430144071578979e-01 2.995476499199867249e-02 -2.017678171396255493e-01 -3.982548415660858154e-02 -1.176788359880447388e-01 1.773217692971229553e-02 -1.034693121910095215e-01 -1.222267001867294312e-01 -6.446886807680130005e-02 1.023919358849525452e-01
-4.767145961523056030e-02 1.291893720626831055e-01 -8.814968168735504150e-03 -1.636921763420104980e-01 -1.223837584257125854e-01 -1.365201771259307861e-01 -2.186939269304275513e-01 -2.614113688468933105e-01 -2.779190838336944580e-01 1.706624329090118408e-01 -2.559301555156707764e-01 3.551856800913810730e-02 -1.269670575857162476e-01 -5.272497236728668213e-02 7.717005908489227295e-02 -2.311529517173767090e-01 4.578312635421752930e-01 -3.305904567241668701e-01 1.392708867788314819e-01 1.081930696964263916e-01 -7.243476808071136475e-03 -7.654656469821929932e-02 4.372012987732887268e-02 -2.043339796364307404e-02 -1.871091127395629883e-01 -1.350397318601608276e-01 2.447618544101715088e-01 -1.385414786636829376e-02 -5.890308693051338196e-02 -2.416846156120300293e-01 4.976659547537565231e-03 1.395643651485443115e-01
-2.983436360955238342e-02 1.542249023914337158e-01 2.188018560409545898e-01 -2.055488228797912598e-01 -8.573448657989501953e-02 6.573569774627685547e-02 -3.491322696208953857e-01 -1.954008638858795166e-01 -7.875445485115051270e-02 2.198470681905746460e-01 -7.500711828470230103e-02 -8.452530205249786377e-02 -1.377834230661392212e-01 1.571820974349975586e-01 1.306660771369934082e-01 -2.510894834995269775e-01 1.100552156567573547e-01 -1.562855541706085205e-01 -2.642107605934143066e-01 3.170431554317474365e-01 5.779300257563591003e-02 -7.523152162320911884e-04 -2.892183959484100342e-01 -1.121660880744457245e-02 -1.444346159696578979e-01 -1.721522808074951172e-01 1.141496468335390091e-02 -1.590807139873504639e-01 -1.936011612415313721e-01 -6.401176750659942627e-02 3.080359697341918945e-01 1.263461858034133911e-01
-1.244821865111589432e-02 -3.577266633510589600e-02 2.051189243793487549e-01 -8.815699070692062378e-02 8.832632005214691162e-02 1.893695443868637085e-01 4.006011784076690674e-02 -2.564533054828643799e-01 -2.875361740589141846e-01 1.000998616218566895e-01 -2.052826732397079468e-01 5.336162447929382324e-02 -1.335944384336471558e-01 -6.962557137012481689e-02 1.908822543919086456e-02 9.254018776118755341e-03 4.729638397693634033e-01 -3.082672953605651855e-01 -8.125161379575729370e-02 9.932187944650650024e-02 -4.967669770121574402e-02 1.318696141242980957e-01 -1.715837866067886353e-01 -1.709630787372589111e-01 -1.628352105617523193e-01 -5.220182240009307861e-03 7.393621653318405151e-02 3.054975867271423340e-01 4.688763618469238281e-02 -1.374001055955886841e-01 3.154392540454864502e-02 3.401865661144256592e-01
2.488281019032001495e-02 2.579437196254730225e-01 1.238613799214363098e-01 -2.174984365701675415e-01 -4.599547013640403748e-02 2.216908484697341919e-01 -2.918727397918701172e-01 2.036786675453186035e-01 -2.622077465057373047e-01 5.667725205421447754e-02 1.180033199489116669e-02 3.116593509912490845e-02 -8.173979073762893677e-02 -1.969083696603775024e-01 1.406295001506805420e-01 -3.798253461718559265e-02 4.404076933860778809e-01 -4.901347160339355469e-01 -4.149218648672103882e-02 -8.629151433706283569e-02 -1.140447854995727539e-01 2.138143032789230347e-01 3.509978204965591431e-02 -6.270351260900497437e-02 1.084127128124237061e-01 5.522850900888442993e-03 6.151467561721801758e-02 1.526158154010772705e-01 5.734283011406660080e-03 1.850250922143459320e-02 7.349582016468048096e-02 2.510972134768962860e-02
2.617993056774139404e-01 -2.713904380798339844e-01 1.891899853944778442e-01 2.063643038272857666e-01 8.842836320400238037e-02 2.971641905605792999e-02 -2.028295993804931641e-01 -3.169627785682678223e-01 -2.125938385725021362e-01 3.423749208450317383e-01 -7.662926614284515381e-02 -8.050421625375747681e-02 1.161181703209877014e-01 -1.802679151296615601e-01 1.535571217536926270e-01 -1.259106397628784180e-01 1.804871857166290283e-01 -2.045459747314453125e-01 -5.015514791011810303e-02 1.362841725349426270e-01 -3.178780376911163330e-01 8.510706573724746704e-02 3.383754938840866089e-02 -2.314882278442382812e-01 1.181916594505310059e-01 1.369482721202075481e-03 -5.795590579509735107e-02 -1.039294824004173279e-01 -3.303404198959469795e-03 5.349175259470939636e-02 2.472901195287704468e-01 1.351192891597747803e-01
1.780376210808753967e-02 1.004793569445610046e-01 -4.653895273804664612e-02 -2.019846737384796143e-01 -1.691112220287322998e-01 -9.183336794376373291e-02 -2.128126472234725952e-01 -1.294717192649841309e-01 2.627643570303916931e-02 -3.373890882357954979e-03 -2.098512053489685059e-01 -2.065299004316329956e-01 -2.587990462779998779e-01 -5.808101594448089600e-02 2.094110846519470215e-01 5.087448656558990479e-02 -3.081518411636352539e-02 -3.759880959987640381e-01 -2.844875454902648926e-01 3.367794156074523926e-01 -7.240831851959228516e-02 4.273490980267524719e-02 3.049277961254119873e-01 -1.708616316318511963e-01 -1.789855509996414185e-01 -1.294864863157272339e-01 -1.765728294849395752e-01 -2.000216394662857056e-01 -2.795382589101791382e-02 1.111626345664262772e-02 2.374005466699600220e-01 -1.364940684288740158e-02
4.663677811622619629e-01 4.266737401485443115e-02 -5.291588976979255676e-02 4.589642211794853210e-02 1.094877943396568298e-01 -4.741111770272254944e-02 -3.845146596431732178e-01 1.324415355920791626e-01 -3.161752820014953613e-01 2.106773257255554199e-01 -2.362289130687713623e-01 -3.234707936644554138e-02 3.284282982349395752e-02 8.873825520277023315e-02 7.230699062347412109e-02 1.817966438829898834e-02 2.696070671081542969e-01 -1.507465243339538574e-01 9.077358245849609375e-02 -5.571474786847829819e-03 -4.695061221718788147e-02 -3.278187513351440430e-01 -2.461158037185668945e-01 -4.154888913035392761e-03 -5.876109004020690918e-02 -1.007634326815605164e-01 -9.802600741386413574e-02 4.279554262757301331e-02 1.562963575124740601e-01 1.095334626734256744e-02 8.162580430507659912e-02 2.241233289241790771e-01
3.551643714308738708e-02 2.590489387512207031e-01 6.036964431405067444e-02 1.152403280138969421e-02 2.141304463148117065e-01 2.762589454650878906e-01 -3.095695078372955322e-01 -3.270415663719177246e-01 -3.667675256729125977e-01 1.837902069091796875e-01 -1.269830614328384399e-01 -1.030068546533584595e-01 -1.073330081999301910e-02 1.365130841732025146e-01 1.306967884302139282e-01 8.544968813657760620e-02 2.380282878875732422e-01 -2.584851086139678955e-01 -1.950098387897014618e-02 5.546715483069419861e-02 4.526964947581291199e-02 3.169038295745849609e-01 2.594013325870037079e-02 -1.068859919905662537e-01 1.534262858331203461e-02 8.254119753837585449e-02 2.360385656356811523e-01 1.016600728034973145e-01 7.677623629570007324e-02 -1.010404974222183228e-01 -1.223160251975059509e-01 1.380646973848342896e-01
-1.334469206631183624e-02 2.733970582485198975e-01 1.291453391313552856e-01 -2.123936414718627930e-01 -7.339987903833389282e-02 8.116443455219268799e-02 -3.421545922756195068e-01 -1.550107002258300781e-01 -2.496829181909561157e-01 2.351364642381668091e-01 -1.806019097566604614e-01 -1.171363890171051025e-01 -8.880946785211563110e-02 2.230312228202819824e-01 9.342894703149795532e-02 -2.511380612850189209e-01 7.024764083325862885e-03 -9.558352082967758179e-02 -2.664771378040313721e-01 3.680731058120727539e-01 -7.818901538848876953e-02 -2.916022203862667084e-02 -1.385641694068908691e-01 -4.097771272063255310e-02 -1.722462773323059082e-01 -1.822349727153778076e-01 9.585513919591903687e-02 -8.926513791084289551e-02 -1.150632724165916443e-01 1.904696039855480194e-02 2.744952142238616943e-01 6.567808985710144043e-02
3.551071882247924805e-01 -3.332054615020751953e-02 -3.604432567954063416e-02 -1.873005777597427368e-01 -1.018369495868682861e-01 2.410880476236343384e-01 -1.768804788589477539e-01 -3.822393417358398438e-01 3.072438761591911316e-02 -1.200595218688249588e-02 -1.785375326871871948e-01 -1.668986491858959198e-02 3.720615431666374207e-02 -1.080395951867103577e-01 -1.305957138538360596e-01 1.148606389760971069e-01 3.817999362945556641e-01 -4.916856810450553894e-02 -4.563593864440917969e-02 9.166186302900314331e-02 -9.335952997207641602e-02 -1.077941134572029114e-01 4.293434694409370422e-02 -5.159227550029754639e-02 -1.213403269648551941e-01 -2.172345966100692749e-01 -1.092209890484809875e-01 -8.603674918413162231e-02 2.005108594894409180e-01 -1.220241263508796692e-01 -2.432498931884765625e-01 3.673523664474487305e-01
3.058188855648040771e-01 2.314059622585773468e-02 5.276333913207054138e-02 -3.766686469316482544e-02 -2.279886156320571899e-01 -9.883940964937210083e-02 -3.616077303886413574e-01 -8.488507568836212158e-02 2.772472500801086426e-01 1.906250230967998505e-02 -3.120855093002319336e-01 -2.795451693236827850e-02 -7.958115637302398682e-02 3.469026088714599609e-02 -2.060249075293540955e-02 -8.003318309783935547e-02 1.990932375192642212e-01 -2.683111131191253662e-01 -7.523117959499359131e-02 2.722390927374362946e-02 1.346894651651382446e-01 1.735101193189620972e-01 1.189863830804824829e-01 -1.902781575918197632e-01 -1.427882909774780273e-01 7.564151193946599960e-03 -2.055896520614624023e-01 -1.704410016536712646e-01 -3.953091204166412354e-01 1.411152631044387817e-01 -1.489536017179489136e-01 7.399511337280273438e-02
3.669380843639373779e-01 -5.066224932670593262e-02 -1.521105021238327026e-01 9.183022379875183105e-02 -1.034777387976646423e-01 -1.716807037591934204e-01 -1.509334594011306763e-01 7.843451946973800659e-02 -2.524242103099822998e-01 3.186788875609636307e-03 -1.702686101198196411e-01 -1.818002015352249146e-01 -1.101080477237701416e-01 -1.225434839725494385e-01 1.048146039247512817e-01 -2.289430499076843262e-01 4.016823172569274902e-01 -1.852540522813796997e-01 -6.694501638412475586e-02 2.554738223552703857e-01 -2.158694341778755188e-02 -7.453313469886779785e-02 -1.538331359624862671e-01 -3.448016941547393799e-01 -1.059893965721130371e-01 1.503962576389312744e-01 2.088073454797267914e-02 1.881687790155410767e-01 -1.641977727413177490e-01 7.633389532566070557e-02 -1.253800243139266968e-01 1.166091859340667725e-01
3.338391184806823730e-01 -6.197556108236312866e-02 -2.389355003833770752e-02 -2.034158706665039062e-01 -2.941147983074188232e-01 -1.373014003038406372e-01 -3.073822855949401855e-01 -1.128304824233055115e-01 2.452518343925476074e-01 1.945620328187942505e-01 -1.392413582652807236e-02 -1.167241204530000687e-02 -2.557131946086883545e-01 7.837212830781936646e-02 -1.165821626782417297e-01 1.042815949767827988e-02 2.130545675754547119e-01 -3.645925223827362061e-01 -6.594258546829223633e-02 3.446170687675476074e-02 1.367401182651519775e-01 -7.029825448989868164e-02 7.284644246101379395e-02 -7.501552999019622803e-02 7.375087589025497437e-02 5.062382295727729797e-02 -2.155247926712036133e-01 -3.915515169501304626e-02 -3.696494698524475098e-01 -1.847475469112396240e-01 3.261986374855041504e-02 -1.936723850667476654e-02
4.361901432275772095e-02 -1.239176169037818909e-01 -1.460043638944625854e-01 -2.163936756551265717e-02 -1.888096518814563751e-02 1.985416263341903687e-01 -1.716613322496414185e-01 1.227251887321472168e-01 -1.991259455680847168e-01 1.047431230545043945e-01 -2.735287547111511230e-01 -3.016076385974884033e-01 -9.442789107561111450e-02 1.429988741874694824e-01 2.531788051128387451e-01 -3.719316329807043076e-03 2.897150218486785889e-01 -2.460132688283920288e-01 -1.789747625589370728e-01 8.520567417144775391e-02 -1.674221158027648926e-01 1.094475537538528442e-01 3.679032921791076660e-01 -2.188203781843185425e-01 -6.191195175051689148e-02 1.969686150550842285e-01 -2.118845582008361816e-01 -1.634106636047363281e-01 -1.061199605464935303e-01 -4.830984026193618774e-02 6.457281298935413361e-03 -1.786269396543502808e-01
3.854365646839141846e-01 2.649330496788024902e-01 -1.000528559088706970e-01 -2.877537310123443604e-01 7.715364918112754822e-03 2.806443534791469574e-02 -9.859599173069000244e-02 -1.845399737358093262e-01 -3.008178202435374260e-03 9.906410239636898041e-03 -1.803830564022064209e-01 1.409756988286972046e-01 1.185301393270492554e-01 -9.269282221794128418e-03 8.213356137275695801e-02 8.039283752441406250e-02 -1.512334030121564865e-02 -2.225727289915084839e-01 -4.887149631977081299e-01 3.157180547714233398e-01 -1.538907587528228760e-01 -9.595720469951629639e-02 3.688704222440719604e-02 -1.769685745239257812e-01 -1.736783534288406372e-01 -8.748532831668853760e-02 -1.187585219740867615e-01 -7.436910271644592285e-02 1.807218343019485474e-01 -1.395797431468963623e-01 2.154272235929965973e-02 -5.819742567837238312e-03
-1.599976234138011932e-02 -9.583195298910140991e-02 6.824545562267303467e-02 -1.104823201894760132e-01 -6.168347597122192383e-02 5.268356576561927795e-02 -3.764306008815765381e-01 -1.975444555282592773e-01 -3.878360092639923096e-01 -1.428639143705368042e-01 -1.328406035900115967e-01 -1.786709129810333252e-01 -8.839475363492965698e-02 1.307434737682342529e-01 -2.002388536930084229e-01 -4.118464589118957520e-01 1.053969636559486389e-01 -1.104376465082168579e-01 -3.035072386264801025e-01 -8.505920320749282837e-02 3.361038491129875183e-02 3.330275043845176697e-02 3.163477480411529541e-01 -2.668066024780273438e-01 6.055482663214206696e-03 1.797132566571235657e-02 -1.348225027322769165e-01 -7.090013474225997925e-02 -5.657070502638816833e-02 -4.915335215628147125e-03 -2.492365054786205292e-02 8.836621791124343872e-02
1.823392212390899658e-01 -1.314409673213958740e-01 1.094594597816467285e-01 -2.307202368974685669e-01 1.849537044763565063e-01 1.482616364955902100e-01 -1.334421522915363312e-02 -2.624334022402763367e-02 -1.564248800277709961e-01 1.236951723694801331e-01 -3.157452642917633057e-01 -1.397550106048583984e-01 -2.041278779506683350e-01 -6.577726453542709351e-02 3.810894489288330078e-01 4.164632409811019897e-02 3.814967572689056396e-01 -1.851288229227066040e-01 -1.444658637046813965e-01 -1.945595741271972656e-01 -1.120985969901084900e-01 -1.877289861440658569e-01 6.581510603427886963e-02 -2.045749723911285400e-01 1.729253381490707397e-01 -8.384161442518234253e-02 8.930854499340057373e-02 -3.411396965384483337e-02 -1.021930053830146790e-01 -1.518552899360656738e-01 -1.221862137317657471e-01 2.195896506309509277e-01
3.654477000236511230e-01 4.316965863108634949e-02 1.459117829799652100e-01 2.461495995521545410e-02 -1.309673190116882324e-01 2.095864266157150269e-01 -4.147961139678955078e-01 -2.117694914340972900e-01 -5.396590009331703186e-02 6.921011209487915039e-02 -3.726756870746612549e-01 -8.245101571083068848e-02 1.439889222383499146e-01 -2.708529308438301086e-02 -2.413471192121505737e-01 -9.035439789295196533e-02 1.875044703483581543e-01 -1.195374950766563416e-01 1.931705919560045004e-04 1.064993590116500854e-01 2.094903402030467987e-02 -1.326884180307388306e-01 1.187090389430522919e-02 1.355194598436355591e-01 4.197105392813682556e-02 2.378868460655212402e-01 -1.002163738012313843e-01 1.561196297407150269e-01 -3.062388300895690918e-01 1.056567877531051636e-01 -1.653674393892288208e-01 3.224505111575126648e-02
-4.654479399323463440e-02 -2.364864498376846313e-01 9.971378743648529053e-02 -1.810514330863952637e-01 -1.008925437927246094e-01 2.710559368133544922e-01 -1.623030304908752441e-01 9.397088736295700073e-02 -2.646734416484832764e-01 2.834173664450645447e-02 -1.731942296028137207e-01 -7.242389768362045288e-02 -1.206843554973602295e-01 3.131272196769714355e-01 1.375662349164485931e-02 -1.296432614326477051e-01 2.529844343662261963e-01 -4.717455208301544189e-01 8.171670883893966675e-02 -9.169285767711699009e-04 -4.004093632102012634e-02 2.548930607736110687e-02 1.303247958421707153e-01 1.835601329803466797e-01 -1.428926736116409302e-01 -3.286386430263519287e-01 -1.108139231801033020e-01 3.310397639870643616e-02 -8.843852579593658447e-02 3.718766942620277405e-02 -2.133167684078216553e-01 -4.465820640325546265e-02
1.739510297775268555e-01 2.434979192912578583e-02 -2.995005846023559570e-01 -1.645114421844482422e-01 -2.150902748107910156e-01 2.707901597023010254e-01 -2.999757826328277588e-01 -1.437318027019500732e-01 -2.424412518739700317e-01 1.272258013486862183e-01 -9.057080373167991638e-03 -4.444286599755287170e-02 -7.222494482994079590e-02 -3.684024885296821594e-02 8.218054473400115967e-02 -1.552443504333496094e-01 2.717246711254119873e-01 -3.232790827751159668e-01 -2.657707035541534424e-02 -9.012923389673233032e-02 1.247803214937448502e-02 6.904234737157821655e-02 -2.876314818859100342e-01 1.105727404356002808e-01 -2.525432109832763672e-01 6.013712659478187561e-02 2.854895964264869690e-02 1.799998581409454346e-01 -1.048387512564659119e-01 -5.802221223711967468e-02 1.419709026813507080e-01 2.924410402774810791e-01
1.592985689640045166e-01 1.475982069969177246e-01 -1.562575846910476685e-01 -1.645495891571044922e-01 -2.958107292652130127e-01 2.330694198608398438e-01 -2.541655302047729492e-01 -2.141537666320800781e-01 -2.822877168655395508e-01 7.986380159854888916e-02 -9.370877593755722046e-02 1.366867590695619583e-02 -1.296461969614028931e-01 -1.529887169599533081e-01 1.696854233741760254e-01 -2.725793719291687012e-01 2.852774262428283691e-01 -2.194414287805557251e-01 -3.336031362414360046e-02 2.011917904019355774e-02 1.535612344741821289e-01 6.959038972854614258e-02 -1.493609696626663208e-01 1.347961425781250000e-01 -2.735239267349243164e-01 6.131041795015335083e-02 6.451507657766342163e-02 7.266041636466979980e-02 -6.516283005475997925e-02 -3.775595687329769135e-03 7.574879378080368042e-02 3.357783555984497070e-01
1.266348510980606079e-01 -1.029102830216288567e-03 3.550226986408233643e-01 1.868397928774356842e-02 -1.192661076784133911e-01 4.549961537122726440e-02 -1.199443116784095764e-01 -1.989758908748626709e-01 -6.820993125438690186e-02 5.886599794030189514e-02 -1.067634448409080505e-01 -1.529639512300491333e-01 6.301620602607727051e-02 1.437107324600219727e-01 -7.149643450975418091e-02 -1.381700020283460617e-02 2.556680440902709961e-01 -2.872381545603275299e-02 -4.349734261631965637e-02 3.862258493900299072e-01 1.011931598186492920e-01 1.068570986390113831e-01 2.313704490661621094e-01 1.771344989538192749e-02 8.791526407003402710e-02 -2.460289895534515381e-01 -4.596319198608398438e-01 -4.316938668489456177e-02 1.273969262838363647e-01 -1.030874848365783691e-01 9.011717140674591064e-02 3.245584666728973389e-01
1.982183456420898438e-01 -1.451510749757289886e-02 -1.247567757964134216e-01 -2.094302326440811157e-01 9.053003042936325073e-02 1.100651770830154419e-01 -3.054080009460449219e-01 -1.984930038452148438e-01 -9.951976686716079712e-02 3.145516291260719299e-02 9.035868942737579346e-02 8.494001626968383789e-02 -1.695536822080612183e-01 1.845462918281555176e-01 3.355202823877334595e-02 1.970049887895584106e-01 3.419046998023986816e-01 -1.141403168439865112e-01 -1.389645636081695557e-01 3.635829687118530273e-01 -7.712100446224212646e-02 2.057272568345069885e-02 1.847372017800807953e-02 -1.594142019748687744e-01 1.934502571821212769e-01 1.368780285120010376e-01 -3.411035835742950439e-01 4.085500910878181458e-02 -9.121362864971160889e-02 3.397547900676727295e-01 7.722681760787963867e-02 -4.027431458234786987e-02
-1.935672946274280548e-03 -4.643399640917778015e-02 -8.424759842455387115e-03 -6.630033254623413086e-02 -1.407330185174942017e-01 1.766237467527389526e-01 -1.929017007350921631e-01 1.370160877704620361e-01 -2.457026243209838867e-01 8.085974305868148804e-02 -2.942827641963958740e-01 -2.229010760784149170e-01 -8.466491103172302246e-02 2.994298934936523438e-02 2.060280740261077881e-01 9.238416701555252075e-02 3.282833397388458252e-01 -1.857076436281204224e-01 -2.332992851734161377e-01 7.543321698904037476e-03 -1.184000521898269653e-01 2.780972421169281006e-01 2.796739637851715088e-01 -2.926034927368164062e-01 1.105210557579994202e-02 1.476233899593353271e-01 -2.517910599708557129e-01 -2.147656083106994629e-01 -1.420011967420578003e-01 -4.301243275403976440e-02 4.562304913997650146e-02 -1.291412562131881714e-01
2.834821343421936035e-01 1.371105015277862549e-01 1.890364587306976318e-01 -9.698343276977539062e-02 1.104215309023857117e-01 2.547147572040557861e-01 -2.465491592884063721e-01 -4.429944232106208801e-02 -1.778396964073181152e-01 1.239697448909282684e-02 -3.530930578708648682e-01 -1.083872690796852112e-01 1.438784301280975342e-01 2.810098044574260712e-02 4.215710237622261047e-02 2.756861448287963867e-01 2.705811262130737305e-01 -2.410980500280857086e-02 -2.871201634407043457e-01 1.502004712820053101e-01 -4.006665945053100586e-02 1.939653009176254272e-01 -4.292621836066246033e-02 9.453807026147842407e-02 -3.999886214733123779e-01 -1.129333376884460449e-01 4.110835120081901550e-02 1.000238284468650818e-01 -5.625001341104507446e-02 -1.117760967463254929e-02 1.116328388452529907e-01 1.393214762210845947e-01
2.683718800544738770e-01 -1.833351105451583862e-01 2.415680699050426483e-02 2.569664716720581055e-01 1.514079719781875610e-01 1.606966704130172729e-01 -3.011316359043121338e-01 -1.258553713560104370e-01 -3.517473340034484863e-01 3.376165926456451416e-01 -3.897150605916976929e-02 1.919390559196472168e-01 -2.392343282699584961e-01 1.069580167531967163e-01 2.085447683930397034e-02 1.386649906635284424e-01 1.402824819087982178e-01 -2.871190905570983887e-01 -1.434572041034698486e-01 -1.406449731439352036e-02 -2.277401536703109741e-01 -4.631067812442779541e-02 4.122336860746145248e-03 -4.340239614248275757e-02 -9.649179130792617798e-02 2.600240707397460938e-01 1.024430841207504272e-01 -2.423269674181938171e-02 4.907140508294105530e-02 -1.062085479497909546e-01 -7.172294706106185913e-02 1.497752070426940918e-01
1.295283287763595581e-01 4.007624462246894836e-02 1.502847075462341309e-01 -2.699602581560611725e-02 -1.419314891099929810e-01 1.917243003845214844e-01 -2.557855546474456787e-01 -1.655983924865722656e-02 1.691099554300308228e-01 2.928662113845348358e-03 -4.312697947025299072e-01 -4.026758484542369843e-03 3.367021679878234863e-02 9.041358530521392822e-02 -2.181581221520900726e-03 -4.988987743854522705e-02 2.388244122266769409e-01 -1.765265166759490967e-01 1.294539123773574829e-01 -7.026838138699531555e-03 9.349753148853778839e-03 -2.069799900054931641e-01 -2.587615884840488434e-02 -2.672047019004821777e-01 -1.527842730283737183e-01 -1.343744844198226929e-01 -3.177391588687896729e-01 -4.590039327740669250e-02 -1.670433431863784790e-01 -1.526148319244384766e-01 8.465809375047683716e-02 4.318003058433532715e-01
-6.021757051348686218e-02 -3.132362291216850281e-02 3.494353592395782471e-02 -3.797701001167297363e-01 -1.799242496490478516e-01 2.279276698827743530e-01 -1.841662265360355377e-02 -8.638745546340942383e-02 -6.047231703996658325e-02 2.072227150201797485e-01 -2.892967164516448975e-01 -3.923376649618148804e-02 -1.202436685562133789e-01 -6.010575219988822937e-02 -1.348504871129989624e-01 1.521253734827041626e-01 2.760127484798431396e-01 -3.493450880050659180e-01 1.258256565779447556e-02 3.051610291004180908e-01 -2.615255117416381836e-01 2.329370239749550819e-03 3.546278178691864014e-01 1.050448790192604065e-01 -4.673149436712265015e-02 -2.421463653445243835e-02 -1.212821528315544128e-01 9.162794053554534912e-02 1.452047973871231079e-01 -7.926563173532485962e-02 -1.081119012087583542e-02 1.285690069198608398e-01
2.105408608913421631e-01 2.135080993175506592e-01 2.236027717590332031e-01 -4.010377451777458191e-02 -1.494799181818962097e-02 3.582894206047058105e-01 -1.872449964284896851e-01 -1.283667385578155518e-01 -1.315917237661778927e-03 1.777138113975524902e-01 -2.579322457313537598e-01 -2.253236770629882812e-01 -1.984938681125640869e-01 2.550808899104595184e-02 -2.119342796504497528e-02 6.977347284555435181e-02 2.840592265129089355e-01 2.253602957352995872e-03 1.058375686407089233e-01 5.125727504491806030e-02 -1.717808246612548828e-01 1.713132411241531372e-01 3.004075288772583008e-01 -2.564498782157897949e-01 1.126374900341033936e-01 -5.048856511712074280e-02 -2.793125510215759277e-01 -3.218629211187362671e-02 3.718385100364685059e-02 1.347325891256332397e-01 2.458001524209976196e-01 2.150202170014381409e-02
-2.410066500306129456e-02 -1.025410071015357971e-01 -3.718611001968383789e-01 -1.322244852781295776e-01 -3.795736134052276611e-01 -1.055977642536163330e-01 -1.277794539928436279e-01 -1.706762462854385376e-01 -6.342749297618865967e-02 -4.875708743929862976e-02 6.066983565688133240e-02 3.803593665361404419e-02 -1.691510975360870361e-01 9.271992743015289307e-02 -7.334831357002258301e-02 1.728685945272445679e-02 3.537825942039489746e-01 -4.668436646461486816e-01 -5.876665189862251282e-02 7.883860170841217041e-02 1.888305507600307465e-02 -9.391999244689941406e-02 -9.584689140319824219e-02 -2.139979302883148193e-01 -1.037661284208297729e-01 5.800740793347358704e-02 -1.549340635538101196e-01 -6.985542923212051392e-02 -2.136647403240203857e-01 6.133025512099266052e-02 -5.398338194936513901e-03 2.620050907135009766e-01
5.121096596121788025e-02 1.289627850055694580e-01 3.120103664696216583e-02 -6.538438051939010620e-02 -2.146302163600921631e-02 1.999691873788833618e-02 -2.022840231657028198e-01 -1.469210684299468994e-01 -4.410363435745239258e-01 1.984937936067581177e-01 -3.145501911640167236e-01 5.523039028048515320e-02 -7.554811984300613403e-02 -2.575372159481048584e-02 7.211655378341674805e-02 -2.948065996170043945e-01 4.338901340961456299e-01 -1.226542219519615173e-01 9.216113388538360596e-02 -1.795466616749763489e-02 1.779723167419433594e-01 -6.119952350854873657e-02 1.014785468578338623e-01 1.134780272841453552e-01 -2.113213241100311279e-01 -1.444435715675354004e-01 1.074870377779006958e-01 -1.859258115291595459e-02 -5.320104211568832397e-02 -3.133896887302398682e-01 -1.113832816481590271e-01 1.271217912435531616e-01
-5.475813150405883789e-02 -5.432123318314552307e-03 1.206383109092712402e-01 2.642336674034595490e-02 1.207809746265411377e-01 -1.085702925920486450e-01 -1.870852559804916382e-01 -2.927370071411132812e-01 -4.132040590047836304e-02 1.428854465484619141e-01 7.891629636287689209e-02 1.941477954387664795e-01 5.006578564643859863e-02 1.901880055665969849e-01 1.655441969633102417e-01 9.010534733533859253e-02 3.868043124675750732e-01 -3.337995409965515137e-01 4.051571711897850037e-02 1.487433463335037231e-01 -2.053330689668655396e-01 -1.841634362936019897e-01 1.249474287033081055e-01 -3.783947527408599854e-01 6.251430511474609375e-02 2.107861936092376709e-01 -2.567237317562103271e-01 -1.398618519306182861e-01 -2.544325403869152069e-02 1.801863461732864380e-01 8.739177137613296509e-02 1.284613180905580521e-02
2.322711199522018433e-01 6.186036765575408936e-02 1.425843983888626099e-01 1.093971133232116699e-01 -8.425324410200119019e-02 -4.601431265473365784e-02 -9.594048559665679932e-02 3.766427561640739441e-02 -1.495238095521926880e-01 3.086068928241729736e-01 -2.081058323383331299e-01 -1.630105376243591309e-01 -3.030083607882261276e-03 -1.912647783756256104e-01 3.768872618675231934e-01 -2.162338495254516602e-01 1.115148589015007019e-01 -3.944409787654876709e-01 -6.083604693412780762e-02 1.456706225872039795e-01 -2.629246711730957031e-01 -9.223417937755584717e-02 -6.688956171274185181e-02 -2.229787558317184448e-01 -1.993608623743057251e-01 -1.965007781982421875e-01 -1.854807436466217041e-01 -9.896397590637207031e-02 -1.078638285398483276e-01 1.141622364521026611e-01 -7.228632271289825439e-02 -2.514116931706666946e-04
2.425839006900787354e-01 9.857524186372756958e-02 2.296425551176071167e-01 -8.029584586620330811e-02 -3.290031850337982178e-01 6.553506851196289062e-02 1.201280578970909119e-01 -6.181038171052932739e-02 -1.109819021075963974e-02 2.724681496620178223e-01 -3.321105986833572388e-02 -1.012672036886215210e-01 -2.602863609790802002e-01 -1.050192341208457947e-01 -9.839946776628494263e-02 -7.088439911603927612e-02 5.056380629539489746e-01 -1.449645459651947021e-01 -4.200967401266098022e-02 1.569113284349441528e-01 -1.480614840984344482e-01 2.271334677934646606e-01 4.358382895588874817e-02 -1.481209248304367065e-01 1.158216372132301331e-01 7.546357810497283936e-02 -9.033198654651641846e-02 -2.194370180368423462e-01 2.564021386206150055e-02 8.559395372867584229e-02 -2.423061281442642212e-01 1.404234319925308228e-01
1.032822430133819580e-01 4.719486087560653687e-02 -5.914673581719398499e-02 -1.660518348217010498e-01 9.487916529178619385e-02 6.217435002326965332e-02 -3.282714262604713440e-02 -1.954763233661651611e-01 -1.583790332078933716e-01 2.405764460563659668e-01 -2.659849822521209717e-01 8.983221650123596191e-02 -1.569177955389022827e-01 -1.676175594329833984e-01 4.423155635595321655e-02 7.686586678028106689e-02 2.383579462766647339e-01 -4.865884780883789062e-01 -6.232144311070442200e-02 8.393435925245285034e-02 -1.587909087538719177e-02 2.711978554725646973e-01 -2.411720901727676392e-01 -1.937557011842727661e-01 1.312089152634143829e-02 7.207534462213516235e-02 -1.464635320007801056e-02 2.818127572536468506e-01 -1.193723753094673157e-01 -7.094742357730865479e-02 -1.246518790721893311e-01 2.961020767688751221e-01
[truncated: 3,279,505 more chars]
