# Supplementary material for: The Language of Innovation
Source: PLoS One. 2020 Apr 30;15(4):e0230107. doi: 10.1371/journal.pone.0230107 (PMC7194493; doi:10.1371/journal.pone.0230107)
Supplement: S26 File — (GZ) [file pone.0230107.s026.tar.gz › 2004-2008/V2Run_17_VS_4500_embeddings2004-2008ED32.txt]

2.048939466476440430e-02 -9.996247291564941406e-02 -1.772270351648330688e-01 1.287373304367065430e-01 -3.465401381254196167e-02 2.243712544441223145e-01 2.389871701598167419e-02 7.917975634336471558e-02 -5.657536908984184265e-02 3.725908696651458740e-01 -1.589031964540481567e-01 2.010184973478317261e-01 -1.801020950078964233e-01 7.577747851610183716e-02 -3.828377276659011841e-02 2.999723553657531738e-01 -1.357991993427276611e-01 1.216648519039154053e-02 -3.136618733406066895e-01 -6.201655603945255280e-03 4.784405976533889771e-02 -2.447174042463302612e-01 -2.537756562232971191e-01 -2.673955559730529785e-01 1.093811914324760437e-01 -2.429885268211364746e-01 2.054553627967834473e-01 -1.098048463463783264e-01 -1.196271255612373352e-01 -2.494651377201080322e-01 -6.424195319414138794e-02 -1.577110588550567627e-01
-1.839080303907394409e-01 9.022359549999237061e-02 7.347504049539566040e-02 1.547880768775939941e-01 5.676902458071708679e-02 1.971019804477691650e-01 -2.870220243930816650e-01 9.912320226430892944e-02 1.435790359973907471e-01 3.411688208580017090e-01 -1.365360617637634277e-01 -1.138979867100715637e-01 2.687879838049411774e-03 -5.920268595218658447e-02 -1.183733865618705750e-01 1.054919585585594177e-01 1.977070569992065430e-01 1.169742122292518616e-01 -2.579325437545776367e-01 -1.016806140542030334e-01 -1.812169104814529419e-01 -2.651159465312957764e-01 -2.626165449619293213e-01 2.585774362087249756e-01 4.586958885192871094e-02 -3.067949041724205017e-02 7.614965736865997314e-02 -9.030976146459579468e-02 -9.466839581727981567e-02 6.116006989032030106e-03 -1.961592286825180054e-01 -4.050295948982238770e-01
-1.464286297559738159e-01 -9.658130258321762085e-02 -4.640419781208038330e-02 -8.638279139995574951e-02 3.091851770877838135e-01 -5.315490067005157471e-02 -4.326234012842178345e-02 -5.465079471468925476e-02 -3.555826544761657715e-01 2.568812966346740723e-01 1.409164164215326309e-02 1.724380105733871460e-01 2.242850326001644135e-02 2.189683020114898682e-01 -5.896871164441108704e-02 1.466893851757049561e-01 -1.123468279838562012e-01 -2.232109308242797852e-01 -2.424506545066833496e-01 -3.225577175617218018e-01 -5.606299638748168945e-02 -2.844590246677398682e-01 -2.151266038417816162e-01 6.599048525094985962e-02 6.023587286472320557e-02 -1.969150006771087646e-01 7.741536945104598999e-02 -3.664481043815612793e-01 -3.699164837598800659e-02 8.992327004671096802e-02 -2.117218822240829468e-02 -8.933848887681961060e-02
9.436816722154617310e-02 1.530039217323064804e-02 -1.827211081981658936e-01 8.733274787664413452e-02 -2.975649237632751465e-01 -2.820310182869434357e-02 -1.080700755119323730e-01 4.932681471109390259e-02 -1.700763851404190063e-01 2.338848412036895752e-01 -2.154503464698791504e-01 6.690165400505065918e-02 8.034702390432357788e-02 1.114101633429527283e-01 -1.246790438890457153e-01 2.803490459918975830e-01 -2.413924336433410645e-01 1.546656340360641479e-01 -1.125589907169342041e-01 -8.804732933640480042e-04 2.863801121711730957e-01 -2.990050315856933594e-01 -3.263681232929229736e-01 2.860439717769622803e-01 -7.057908177375793457e-02 7.230396568775177002e-02 1.986802667379379272e-01 -6.208818405866622925e-02 -5.205868929624557495e-02 6.619977205991744995e-02 -1.039163097739219666e-01 -2.698456346988677979e-01
-1.669955439865589142e-02 -2.792516350746154785e-01 -2.223768532276153564e-01 2.355894446372985840e-01 -2.196084111928939819e-01 3.234979137778282166e-02 1.802943199872970581e-01 -8.141511678695678711e-02 -3.959183096885681152e-01 3.378045260906219482e-01 -7.189691066741943359e-02 8.337262086570262909e-03 1.358390413224697113e-02 1.330219358205795288e-01 -2.288115471601486206e-01 -1.491605956107378006e-02 -7.562098652124404907e-02 1.195205077528953552e-01 -2.768703997135162354e-01 -2.240184694528579712e-01 7.529003173112869263e-02 -1.553751379251480103e-01 -4.075724631547927856e-02 6.605878937989473343e-03 4.678556323051452637e-02 -1.474879384040832520e-01 1.043368410319089890e-02 -2.495555207133293152e-02 -2.263250527903437614e-03 -1.316498219966888428e-01 -2.848579287528991699e-01 -2.833806276321411133e-01
-1.401342898607254028e-01 -2.378946989774703979e-01 -2.245556265115737915e-01 2.219215184450149536e-01 2.745485119521617889e-02 4.385857284069061279e-02 -1.914599537849426270e-02 -1.897470280528068542e-02 -4.369571208953857422e-01 1.971205323934555054e-01 -1.174484416842460632e-01 1.045525446534156799e-02 8.385931700468063354e-02 -2.686529234051704407e-02 1.032157391309738159e-01 1.563125848770141602e-01 9.216083213686943054e-03 8.782126009464263916e-02 -1.967282444238662720e-01 -7.078956067562103271e-02 -2.338656224310398102e-02 -7.867903262376785278e-02 -3.459600508213043213e-01 2.013848274946212769e-01 2.686320245265960693e-02 1.746878027915954590e-02 4.267484247684478760e-01 -1.019376590847969055e-01 1.894438117742538452e-01 -4.744446277618408203e-02 -2.771988213062286377e-01 -8.458013087511062622e-02
-9.327199310064315796e-02 -6.112107262015342712e-02 -3.187454342842102051e-01 2.417101711034774780e-02 -1.321598291397094727e-01 1.220287904143333435e-01 -1.008883416652679443e-01 2.844835445284843445e-02 -1.557981818914413452e-01 1.461752653121948242e-01 -1.244123876094818115e-01 -1.639515906572341919e-02 -4.687372967600822449e-02 2.066024988889694214e-01 -1.883973926305770874e-01 1.921922527253627777e-02 -1.591002941131591797e-01 1.207806468009948730e-01 -2.671856284141540527e-01 1.347632799297571182e-02 2.811525762081146240e-01 -1.674116402864456177e-02 -3.844785392284393311e-01 -3.764095902442932129e-02 -2.757869288325309753e-02 -1.347761750221252441e-01 2.929959297180175781e-01 5.654092133045196533e-02 1.626771241426467896e-01 -1.864661872386932373e-01 -1.448300182819366455e-01 -4.119325280189514160e-01
-2.198123335838317871e-01 -3.885602205991744995e-02 -1.140278950333595276e-01 3.641324639320373535e-01 -2.601492218673229218e-02 -1.548483073711395264e-01 -1.508555412292480469e-01 1.206836923956871033e-01 -1.014172211289405823e-01 2.008463442325592041e-01 -1.973988488316535950e-02 -1.862180233001708984e-01 9.804243594408035278e-02 -5.865127965807914734e-02 -1.297794282436370850e-01 1.374763101339340210e-01 -2.374762892723083496e-01 3.062312602996826172e-01 -2.327729612588882446e-01 -2.270081043243408203e-01 -1.711508929729461670e-01 -1.055586859583854675e-01 -2.231036126613616943e-01 -2.702911756932735443e-02 -1.277770549058914185e-01 9.425573050975799561e-02 3.518106415867805481e-02 -3.067403137683868408e-01 2.173891663551330566e-02 3.081089351326227188e-03 1.878366619348526001e-01 -3.240094482898712158e-01
-2.278451621532440186e-01 -3.745019733905792236e-01 -6.623402237892150879e-02 4.604314640164375305e-02 -2.036304324865341187e-01 -3.596958145499229431e-02 1.442181766033172607e-01 1.419893801212310791e-01 -2.093643546104431152e-01 2.753251194953918457e-01 -1.855332851409912109e-01 9.408635646104812622e-02 -6.320006214082241058e-03 1.365368217229843140e-01 -7.278938591480255127e-02 2.241615653038024902e-01 -2.522086203098297119e-01 6.090918183326721191e-02 -2.362163066864013672e-01 -2.705269865691661835e-02 4.945599008351564407e-03 -2.983852922916412354e-01 -3.710394799709320068e-01 1.204678192734718323e-01 5.355497077107429504e-02 4.542074725031852722e-02 1.427084803581237793e-01 2.172487229108810425e-01 4.609350860118865967e-02 -6.755176931619644165e-02 -5.900768935680389404e-02 -1.808704882860183716e-01
-3.672445118427276611e-01 -2.568346448242664337e-02 -2.063267678022384644e-01 1.036164164543151855e-01 -9.020417928695678711e-03 5.710780620574951172e-02 -1.262789219617843628e-01 3.532984480261802673e-02 -8.405216038227081299e-02 2.228898108005523682e-01 -3.946626186370849609e-01 3.009783104062080383e-02 -1.483798474073410034e-01 -1.060433611273765564e-01 8.085753768682479858e-03 -1.770212897099554539e-03 -3.571109846234321594e-02 2.669212818145751953e-01 -1.429465878754854202e-02 -3.875999450683593750e-01 1.620016992092132568e-01 -2.838391661643981934e-01 -1.220840960741043091e-01 -8.276551961898803711e-02 1.899718190543353558e-04 -1.143523678183555603e-01 -1.568184979259967804e-02 7.013463228940963745e-02 -2.424564445391297340e-03 3.431400284171104431e-02 -7.123468816280364990e-02 -4.097130596637725830e-01
-2.886672504246234894e-02 -2.760249078273773193e-01 -1.603816300630569458e-01 8.086894452571868896e-02 -5.387950688600540161e-03 2.214938402175903320e-01 -1.771081238985061646e-01 6.825073808431625366e-02 -1.578430980443954468e-01 3.756392300128936768e-01 -2.002737522125244141e-01 2.766234576702117920e-01 3.392542600631713867e-01 9.659072756767272949e-02 -5.678135156631469727e-02 1.426378488540649414e-01 1.148711517453193665e-01 1.054352521896362305e-02 -2.737490832805633545e-01 3.195951506495475769e-02 -1.433590501546859741e-01 -1.087302491068840027e-01 6.422617286443710327e-02 2.697290107607841492e-02 -8.338774740695953369e-02 -1.319613903760910034e-01 2.968630380928516388e-02 -2.681558132171630859e-01 -2.311397641897201538e-01 5.100682377815246582e-02 -1.302585005760192871e-01 -2.798481881618499756e-01
-1.262287050485610962e-01 -2.012813240289688110e-01 -1.130051016807556152e-01 2.631428539752960205e-01 -7.970251888036727905e-02 -1.850624382495880127e-01 5.927184224128723145e-02 1.764598339796066284e-01 -2.233671098947525024e-01 2.517719268798828125e-01 -6.885254383087158203e-02 -9.214874356985092163e-02 3.825657814741134644e-02 5.870702862739562988e-02 1.375514268875122070e-02 2.283314913511276245e-01 2.999028749763965607e-02 1.155121400952339172e-01 -2.293206006288528442e-01 -1.604179441928863525e-01 1.548509895801544189e-01 1.423744857311248779e-02 -2.444749623537063599e-01 2.283714711666107178e-01 5.697871744632720947e-02 -2.683524787425994873e-01 2.830026745796203613e-01 8.786028623580932617e-02 1.309247016906738281e-01 -1.287700086832046509e-01 -3.401712775230407715e-01 -2.477113604545593262e-01
-8.975692838430404663e-02 -4.979237914085388184e-02 8.405099809169769287e-02 2.167739123106002808e-01 -1.059010475873947144e-01 -3.163312077522277832e-01 -1.385890990495681763e-01 -1.185886934399604797e-01 -2.443299740552902222e-01 9.406822174787521362e-02 -7.367321103811264038e-02 7.304998487234115601e-02 -2.072426024824380875e-03 5.387354269623756409e-02 -2.192965522408485413e-02 3.368408381938934326e-01 3.655444085597991943e-02 1.145412772893905640e-01 -2.633976042270660400e-01 -1.481013894081115723e-01 -2.717528492212295532e-02 -3.076882064342498779e-01 -3.381937742233276367e-01 1.182028949260711670e-01 -1.496846377849578857e-01 -1.052195504307746887e-01 2.049332112073898315e-01 6.733111292123794556e-02 1.415351778268814087e-01 4.733280837535858154e-02 -3.525044918060302734e-01 -1.965537518262863159e-01
3.455154597759246826e-02 -4.010244309902191162e-01 -1.295426189899444580e-01 2.209597826004028320e-01 -6.090407073497772217e-02 1.079917252063751221e-01 -1.194569617509841919e-01 -8.797545731067657471e-02 -2.676870822906494141e-01 2.108593434095382690e-01 3.181845694780349731e-02 -1.698258519172668457e-01 3.821631148457527161e-02 2.018260806798934937e-01 -6.158942356705665588e-02 9.217982739210128784e-02 -8.024080097675323486e-02 2.095174193382263184e-01 -2.766718566417694092e-01 -1.808907985687255859e-01 1.605213880538940430e-01 -6.413953006267547607e-02 -2.987516820430755615e-01 2.539688348770141602e-01 -4.946428816765546799e-03 -1.690861433744430542e-01 1.444109827280044556e-01 8.074951916933059692e-02 3.127765608951449394e-03 2.755517326295375824e-02 -1.577161252498626709e-01 -3.311680257320404053e-01
8.026681840419769287e-02 -1.074925139546394348e-01 -6.051766499876976013e-02 2.324510738253593445e-02 3.886567354202270508e-01 -7.791003584861755371e-02 8.061454445123672485e-02 1.075124666094779968e-01 -6.984184682369232178e-02 3.413894474506378174e-01 -2.084068721160292625e-03 1.793826520442962646e-01 1.469132602214813232e-01 2.476036250591278076e-01 2.962581515312194824e-01 2.705275416374206543e-01 -5.259315669536590576e-02 -1.767969876527786255e-01 -2.197517752647399902e-01 -6.258593499660491943e-02 -1.589349061250686646e-01 -1.838358789682388306e-01 -9.032554924488067627e-02 -8.268044330179691315e-03 9.642310440540313721e-02 4.231783561408519745e-03 1.503354460000991821e-01 -2.932497859001159668e-01 1.156503558158874512e-01 -2.074527367949485779e-02 -4.128954187035560608e-02 -3.438465595245361328e-01
-3.412769734859466553e-02 1.383584439754486084e-01 -1.043993681669235229e-01 2.439589351415634155e-01 -2.270252257585525513e-01 1.301166266202926636e-01 -1.752265989780426025e-01 7.398004084825515747e-02 -1.104214712977409363e-01 1.192426234483718872e-01 -1.946264505386352539e-01 -1.350167244672775269e-01 8.939766325056552887e-03 -2.205507755279541016e-01 2.645213305950164795e-01 2.637353837490081787e-01 2.531831339001655579e-02 7.120936363935470581e-02 -1.576867848634719849e-01 -3.591225147247314453e-01 -1.177854165434837341e-01 -3.118671476840972900e-01 -1.245356351137161255e-01 1.655473262071609497e-01 -9.303326159715652466e-02 -4.330438748002052307e-02 -2.929979376494884491e-02 1.969533273950219154e-03 -4.472696781158447266e-02 -2.999059855937957764e-01 -5.621278658509254456e-02 -3.372915089130401611e-01
-1.199268400669097900e-01 -1.542220860719680786e-01 -2.506183385848999023e-01 1.904919594526290894e-01 -2.751969993114471436e-01 -7.337905466556549072e-02 -1.369631141424179077e-01 3.329101577401161194e-02 -1.121449619531631470e-01 2.740074992179870605e-01 1.322321146726608276e-01 1.517807245254516602e-01 2.336343973875045776e-01 3.216388821601867676e-01 3.751151636242866516e-02 8.040088415145874023e-02 -5.385116674005985260e-03 2.103300243616104126e-01 -8.013124018907546997e-02 -8.454516530036926270e-02 -7.892083376646041870e-02 -8.029704540967941284e-02 -4.310604333877563477e-01 2.594734914600849152e-02 7.209047675132751465e-02 -4.532704874873161316e-02 1.198949664831161499e-01 5.812341719865798950e-02 2.800790034234523773e-02 -9.044015407562255859e-02 7.899697124958038330e-02 -4.128630459308624268e-01
-9.205173701047897339e-02 8.425832539796829224e-02 -2.271181046962738037e-01 3.003715872764587402e-01 5.518798902630805969e-02 1.422365605831146240e-01 -2.161075174808502197e-01 1.348487101495265961e-02 -1.124583557248115540e-02 2.322822064161300659e-01 -4.104273766279220581e-02 1.723253726959228516e-01 -1.375566571950912476e-01 9.626674652099609375e-02 2.335226349532604218e-02 2.767761349678039551e-01 1.470272392034530640e-01 2.450426518917083740e-01 -1.151897609233856201e-01 -3.722976744174957275e-01 1.499169021844863892e-01 -1.233631744980812073e-01 -3.640715777873992920e-02 2.157406881451606750e-02 -2.235183715820312500e-01 -2.555238008499145508e-01 9.008405357599258423e-02 2.270028553903102875e-02 -1.454408019781112671e-01 -1.169343367218971252e-01 -6.954735517501831055e-02 -3.809070587158203125e-01
6.961145251989364624e-02 -5.654013901948928833e-02 -1.011545062065124512e-01 -3.623877465724945068e-02 4.868331551551818848e-01 -1.176844239234924316e-01 -3.140993788838386536e-02 2.975471690297126770e-02 -1.889753490686416626e-01 3.861973881721496582e-01 -2.251562103629112244e-02 9.809708595275878906e-02 2.902541076764464378e-03 2.374491095542907715e-01 6.795614957809448242e-02 1.429857015609741211e-01 1.990673877298831940e-02 -1.937208622694015503e-01 -1.757200658321380615e-01 -1.148169636726379395e-01 1.375967562198638916e-01 5.372282862663269043e-02 -2.830287218093872070e-01 -2.535423934459686279e-01 -1.917873173952102661e-01 -2.866348028182983398e-01 1.571656018495559692e-02 -2.081461995840072632e-01 6.064421962946653366e-03 8.898165076971054077e-03 -5.312729999423027039e-02 -1.938959062099456787e-01
-8.540312759578227997e-03 -1.306612491607666016e-01 5.593062844127416611e-03 1.402288973331451416e-01 1.797634176909923553e-02 -1.044809445738792419e-01 -3.901239112019538879e-02 5.106651782989501953e-02 -5.854285359382629395e-01 1.570472121238708496e-01 2.838283777236938477e-02 1.323942393064498901e-01 -9.661108255386352539e-02 9.725782275199890137e-02 8.530274778604507446e-02 3.644421696662902832e-01 -2.612458169460296631e-02 1.978181116282939911e-02 -2.818267643451690674e-01 -1.587066501379013062e-01 2.010465115308761597e-01 -6.582187116146087646e-02 -2.350630164146423340e-01 1.861426383256912231e-01 -4.004502296447753906e-02 -4.466187208890914917e-02 9.455158561468124390e-02 1.577270478010177612e-01 1.201104721985757351e-03 -1.166106015443801880e-01 -2.358495891094207764e-01 -2.370530217885971069e-01
-1.233780197799205780e-02 -4.848963022232055664e-02 1.133180223405361176e-02 -2.634643577039241791e-02 8.080724626779556274e-02 2.801604568958282471e-01 -9.730919450521469116e-02 5.194159597158432007e-02 -3.918647766113281250e-01 3.582256734371185303e-01 -2.274943739175796509e-01 1.011111438274383545e-01 1.156432107090950012e-01 1.886030584573745728e-01 1.624969840049743652e-01 4.255913570523262024e-02 -7.187370955944061279e-02 -8.801598846912384033e-02 -2.479097992181777954e-01 -1.072452962398529053e-02 1.058221980929374695e-01 1.174207106232643127e-01 -1.908112615346908569e-01 -8.543968200683593750e-02 -4.313791170716285706e-02 -1.292029470205307007e-01 2.083927839994430542e-01 -3.901821076869964600e-01 -1.423644870519638062e-01 1.112161874771118164e-01 -3.013960085809230804e-02 -2.958289980888366699e-01
1.698295399546623230e-02 -9.426478296518325806e-02 -8.808498829603195190e-02 3.345600366592407227e-01 -1.598632186651229858e-01 5.085581913590431213e-02 -1.675211079418659210e-02 7.994541525840759277e-02 -4.060676693916320801e-01 -1.165905594825744629e-01 -3.156622052192687988e-01 1.150914374738931656e-02 7.814048230648040771e-02 -2.530374564230442047e-03 1.380430907011032104e-01 1.891363859176635742e-01 -1.685459166765213013e-01 1.407893449068069458e-01 -1.370562314987182617e-01 -1.837235242128372192e-01 2.503317594528198242e-01 -1.190111413598060608e-01 -2.810122370719909668e-01 -2.482314594089984894e-03 -1.110516563057899475e-01 6.823888514190912247e-03 1.340739876031875610e-01 8.715391904115676880e-02 3.406798243522644043e-01 5.232315137982368469e-02 -1.418746560811996460e-01 -2.523295283317565918e-01
-7.946030795574188232e-02 -3.767595887184143066e-01 -2.315008044242858887e-01 1.573354303836822510e-01 -1.787695102393627167e-02 -3.588256239891052246e-02 -1.389948725700378418e-01 -1.021842360496520996e-01 -9.002888947725296021e-02 1.666753590106964111e-01 -7.866258919239044189e-02 -5.858093872666358948e-02 1.424535959959030151e-01 9.034875035285949707e-02 -1.733582913875579834e-01 1.546713709831237793e-01 -7.382434327155351639e-03 1.065121367573738098e-01 -1.991307437419891357e-01 -2.882821559906005859e-01 1.052336096763610840e-01 -1.068217605352401733e-01 -2.802473306655883789e-01 1.001102626323699951e-01 -1.956794224679470062e-02 -1.647410094738006592e-01 1.717753112316131592e-01 1.589393429458141327e-02 2.481651604175567627e-01 -7.214148342609405518e-02 -3.083944916725158691e-01 -3.869126737117767334e-01
1.565827429294586182e-01 -5.405677109956741333e-02 -1.144906729459762573e-01 1.206363067030906677e-01 1.068406701087951660e-01 1.070644110441207886e-01 -1.990642696619033813e-01 9.988877922296524048e-02 -2.677665650844573975e-01 3.575367927551269531e-01 -1.551170200109481812e-01 1.683513075113296509e-01 1.697050184011459351e-01 2.001530230045318604e-01 1.999348588287830353e-02 2.132575586438179016e-02 -2.423788458108901978e-01 7.285778969526290894e-02 -2.925713360309600830e-01 1.374154090881347656e-01 3.584382683038711548e-02 -1.847530454397201538e-01 1.046108007431030273e-01 2.057798020541667938e-02 1.581730395555496216e-01 -1.482577770948410034e-01 2.088290154933929443e-01 -3.756487965583801270e-01 -1.284171342849731445e-01 3.219184279441833496e-02 -1.802194118499755859e-01 -2.317692190408706665e-01
-5.445278435945510864e-02 -2.260744720697402954e-01 -4.075340554118156433e-02 3.102194964885711670e-01 1.199961304664611816e-01 1.500746607780456543e-01 5.928407981991767883e-02 5.962417274713516235e-02 -3.546038269996643066e-01 3.237972855567932129e-01 1.548654679208993912e-02 -1.500097364187240601e-01 2.797692120075225830e-01 1.580577790737152100e-01 -6.967374682426452637e-02 6.175025925040245056e-02 -1.090186387300491333e-01 6.403985619544982910e-02 -2.338803261518478394e-01 1.823129653930664062e-01 2.958410978317260742e-01 2.303934842348098755e-02 -1.708450466394424438e-01 -1.776832938194274902e-01 -7.435076683759689331e-02 -1.392522901296615601e-01 7.451300323009490967e-02 3.256707638502120972e-02 1.250727474689483643e-01 1.076032519340515137e-01 -2.704788744449615479e-01 -2.326723784208297729e-01
6.590007990598678589e-02 -2.054381817579269409e-01 -1.988856792449951172e-01 1.885597258806228638e-01 -6.091066077351570129e-02 1.727740913629531860e-01 7.256794720888137817e-02 -5.915853008627891541e-02 -2.451462000608444214e-01 2.530096173286437988e-01 -1.852914690971374512e-01 -2.628705501556396484e-01 1.952206194400787354e-01 9.618534147739410400e-02 -6.707809120416641235e-02 1.263029128313064575e-01 -1.781082898378372192e-02 2.222544401884078979e-01 -2.218735516071319580e-01 -2.093402147293090820e-01 -1.973550766706466675e-02 -2.727406471967697144e-02 -3.320965766906738281e-01 -2.962530031800270081e-02 1.373534649610519409e-01 -1.226586550474166870e-01 1.521898061037063599e-01 3.286960721015930176e-02 1.070659607648849487e-01 -1.269468963146209717e-01 -2.860381007194519043e-01 -3.435721397399902344e-01
3.367831110954284668e-01 -3.123206198215484619e-01 6.176672503352165222e-02 3.123900592327117920e-01 2.116179019212722778e-01 -1.710309088230133057e-01 -6.255852431058883667e-02 1.419758647680282593e-01 -3.040413558483123779e-01 2.320255935192108154e-01 5.029365420341491699e-02 1.178255453705787659e-01 -1.913517247885465622e-03 1.676139682531356812e-01 1.923993527889251709e-01 8.176579326391220093e-02 -8.975896984338760376e-02 -1.147908866405487061e-01 -7.057706266641616821e-02 -2.498494982719421387e-01 -4.522944986820220947e-02 6.572499126195907593e-02 -1.789013296365737915e-01 -2.043097168207168579e-01 9.672994725406169891e-03 -1.488376110792160034e-01 -4.518440738320350647e-02 -3.003140687942504883e-01 -1.135613545775413513e-01 1.087702717632055283e-02 -2.001868039369583130e-01 -1.368077248334884644e-01
-1.499267965555191040e-01 -5.411406606435775757e-02 -3.615403175354003906e-02 2.028485089540481567e-01 -4.060004949569702148e-01 1.169015839695930481e-01 -8.706464618444442749e-02 -1.688005588948726654e-02 -1.660737395286560059e-01 9.495835751295089722e-02 8.468249812722206116e-03 -3.685919567942619324e-02 6.413241475820541382e-02 -1.222864165902137756e-02 -2.514818012714385986e-01 2.385694980621337891e-01 1.168431565165519714e-01 4.714504629373550415e-02 -2.788768708705902100e-01 -1.199661716818809509e-01 3.175780475139617920e-01 -3.004315197467803955e-01 -3.571304976940155029e-01 1.516407076269388199e-02 4.845906421542167664e-02 7.508288323879241943e-02 5.377721413969993591e-02 -2.983266301453113556e-02 2.563462853431701660e-01 -1.444303523749113083e-02 -2.047000229358673096e-01 -1.918453425168991089e-01
-1.585490405559539795e-01 4.461663775146007538e-03 -3.576541841030120850e-01 2.084534764289855957e-01 2.107543125748634338e-02 2.320345304906368256e-02 -1.316430270671844482e-01 -2.105544060468673706e-01 4.463233053684234619e-02 1.604966521263122559e-01 -3.596893697977066040e-02 1.113399490714073181e-01 -1.840723752975463867e-01 -1.031204909086227417e-01 -1.392685323953628540e-01 3.463744521141052246e-01 -1.742477267980575562e-01 7.761516422033309937e-02 -1.285646110773086548e-01 -1.155578717589378357e-01 2.070849947631359100e-02 -2.446548193693161011e-01 -2.710224986076354980e-01 1.640132963657379150e-01 3.821954876184463501e-02 5.617538932710886002e-03 1.923825144767761230e-01 -5.508834123611450195e-02 3.113108873367309570e-01 -1.009635627269744873e-01 -9.746145457029342651e-03 -3.739652335643768311e-01
-6.350382417440414429e-02 -8.067402988672256470e-02 -1.010589003562927246e-01 -3.104201052337884903e-03 3.251743018627166748e-01 9.186185151338577271e-02 -1.040369644761085510e-02 -5.131671950221061707e-02 -3.112308382987976074e-01 4.384308159351348877e-01 -3.014531135559082031e-01 3.715126588940620422e-02 -2.324991859495639801e-03 2.267500162124633789e-01 2.287437617778778076e-01 1.988578028976917267e-02 -5.917694047093391418e-02 -1.735856533050537109e-01 -1.889836788177490234e-01 -1.484308093786239624e-01 6.051832810044288635e-02 -2.975312769412994385e-01 -7.195740193128585815e-02 -8.637604862451553345e-02 -4.426495358347892761e-02 -5.989572778344154358e-02 6.827791035175323486e-02 -2.705002427101135254e-01 -1.595640480518341064e-01 6.325668841600418091e-02 -1.962589174509048462e-01 -1.710909157991409302e-01
-1.030123308300971985e-01 -9.188813157379627228e-03 1.645101979374885559e-02 -6.615499965846538544e-03 2.488683462142944336e-01 8.819118887186050415e-02 -1.665640026330947876e-01 -2.456397712230682373e-01 -2.028809487819671631e-01 4.482222497463226318e-01 -1.411101967096328735e-01 1.246641799807548523e-01 9.187602996826171875e-02 1.143901944160461426e-01 2.356688976287841797e-01 2.466703802347183228e-01 -1.955478638410568237e-01 -1.267703026533126831e-01 -1.499805152416229248e-01 -1.952843666076660156e-01 3.669752925634384155e-02 -1.987576633691787720e-01 -9.162196516990661621e-02 1.077862530946731567e-01 3.945152461528778076e-02 -2.672601640224456787e-01 -1.575947552919387817e-02 -2.831934094429016113e-01 -1.011207140982151031e-02 -1.031134277582168579e-01 -9.740713983774185181e-02 -2.575013637542724609e-01
-8.095344156026840210e-02 4.162637982517480850e-03 -6.189779564738273621e-02 -1.610606908798217773e-01 2.268934994935989380e-01 -1.690214127302169800e-02 -5.558621138334274292e-02 -7.012099027633666992e-02 -1.641706377267837524e-01 4.307117760181427002e-01 -1.841938793659210205e-01 2.974416613578796387e-01 6.422659754753112793e-02 2.421333491802215576e-01 1.925375610589981079e-01 1.911254227161407471e-01 -7.652332633733749390e-02 -7.121792435646057129e-02 -1.755277365446090698e-01 -2.299487441778182983e-01 -1.059640049934387207e-01 -2.273175567388534546e-01 -2.542335391044616699e-01 -2.525189891457557678e-02 2.802836149930953979e-02 -2.279476821422576904e-01 -1.934797503054141998e-02 -2.745424211025238037e-01 -1.317814886569976807e-01 2.453808672726154327e-02 -1.762011200189590454e-01 -1.799165457487106323e-01
-2.482043802738189697e-01 -1.612099558115005493e-01 -1.526744961738586426e-01 3.480463325977325439e-01 3.743124008178710938e-02 5.094573646783828735e-02 5.059081688523292542e-02 2.007002979516983032e-01 1.336144208908081055e-01 1.548293232917785645e-01 -9.668932110071182251e-02 1.681762188673019409e-01 -1.178026944398880005e-01 4.630985856056213379e-02 1.578994244337081909e-01 1.778881102800369263e-01 -1.315102279186248779e-01 1.717135310173034668e-01 -1.644859313964843750e-01 -5.473329499363899231e-02 5.281005799770355225e-02 -2.041153311729431152e-01 -1.282742023468017578e-01 2.483232170343399048e-01 -1.941891610622406006e-01 1.675854772329330444e-01 8.642877638339996338e-02 -2.306982278823852539e-01 1.457013636827468872e-01 1.825942844152450562e-01 6.703618168830871582e-02 -4.290877282619476318e-01
-1.820430606603622437e-01 -1.862711906433105469e-01 -2.493080198764801025e-01 1.255273222923278809e-01 -8.666945248842239380e-02 3.532135486602783203e-02 1.151680871844291687e-01 -9.439572691917419434e-02 -1.338946670293807983e-01 1.408471167087554932e-01 -7.452354580163955688e-02 -3.223514556884765625e-02 1.848180145025253296e-01 3.366995602846145630e-02 3.385980427265167236e-02 7.446689158678054810e-02 7.564532756805419922e-02 2.290788888931274414e-01 -2.919503450393676758e-01 -1.352297663688659668e-01 2.103861421346664429e-01 -2.926885485649108887e-01 -4.668939709663391113e-01 2.283055335283279419e-01 7.806525379419326782e-02 -9.800908714532852173e-02 4.325257614254951477e-02 1.355130076408386230e-01 2.068048901855945587e-02 4.809015081264078617e-04 -2.663395404815673828e-01 -2.606022655963897705e-01
-2.187137007713317871e-01 -1.590402275323867798e-01 -1.243419051170349121e-01 1.902614682912826538e-01 -1.475914418697357178e-01 2.543445527553558350e-01 1.904067099094390869e-01 9.006539732217788696e-02 -8.633619546890258789e-02 1.703226268291473389e-01 2.879182100296020508e-01 -7.637165486812591553e-02 2.095091901719570160e-02 -2.592622488737106323e-02 2.895408123731613159e-02 -1.725729554891586304e-02 5.248868092894554138e-02 -6.462449580430984497e-02 2.281077392399311066e-02 5.133789405226707458e-02 -2.821729145944118500e-02 -3.278669714927673340e-01 -4.733290672302246094e-01 2.644074857234954834e-01 -2.229997888207435608e-03 -5.962338671088218689e-02 2.310247393324971199e-03 6.719568744301795959e-03 9.643969684839248657e-02 -2.193727158010005951e-02 6.575983762741088867e-02 -4.322964251041412354e-01
-4.607635736465454102e-02 -2.315071523189544678e-01 -4.396677315235137939e-01 -1.519557554274797440e-02 -8.772259950637817383e-02 2.992576360702514648e-02 -1.961055248975753784e-01 1.068543270230293274e-01 -1.328597515821456909e-01 2.522293925285339355e-01 -2.481477558612823486e-01 8.512116968631744385e-02 -1.353641152381896973e-01 1.841201037168502808e-01 -1.956822536885738373e-02 9.847084432840347290e-02 -9.420737624168395996e-02 -1.759693026542663574e-01 -2.440942525863647461e-01 -1.097346469759941101e-02 -4.403699934482574463e-02 -3.052500076591968536e-02 2.024043649435043335e-01 1.292966008186340332e-01 -1.301058381795883179e-02 -1.005470231175422668e-01 7.892322540283203125e-02 -1.508390754461288452e-01 6.404279731214046478e-03 1.332662068307399750e-02 -1.156562101095914841e-02 -5.293090343475341797e-01
1.339128762483596802e-01 -9.092920459806919098e-03 -9.821398556232452393e-02 8.308225125074386597e-02 -5.129806324839591980e-02 1.364570111036300659e-01 -1.539034247398376465e-01 -1.031485497951507568e-01 -3.226980865001678467e-01 3.266907930374145508e-01 -3.023265898227691650e-01 6.763844937086105347e-02 1.713008284568786621e-01 1.695954650640487671e-01 -9.194230288267135620e-02 1.962835639715194702e-01 -1.035563126206398010e-01 -2.023366838693618774e-01 -2.172212898731231689e-01 -9.497112035751342773e-02 -1.313646584749221802e-01 -3.927606344223022461e-01 4.668384790420532227e-02 -9.385822713375091553e-02 8.752553164958953857e-02 -1.370730344206094742e-02 1.112476140260696411e-01 1.526840031147003174e-01 2.747733592987060547e-01 -3.252939134836196899e-02 4.100795462727546692e-02 -2.928844988346099854e-01
7.237537950277328491e-02 -2.979751825332641602e-01 -2.538431435823440552e-03 2.179464548826217651e-01 3.181661367416381836e-01 3.294048085808753967e-02 1.602181117050349712e-03 -1.476303189992904663e-01 -3.318694233894348145e-02 2.948255836963653564e-01 -4.722207412123680115e-02 2.731044292449951172e-01 3.572199866175651550e-02 7.508661597967147827e-02 2.139070928096771240e-01 8.134627342224121094e-02 1.799871176481246948e-01 -1.544373761862516403e-02 -1.419581472873687744e-01 -4.085660278797149658e-01 1.591952145099639893e-01 -4.188175871968269348e-02 -2.263778448104858398e-01 2.805427461862564087e-02 -4.681688174605369568e-02 -7.125412579625844955e-03 2.068671435117721558e-01 -3.090780973434448242e-01 1.239142641425132751e-01 3.229226544499397278e-02 2.693319506943225861e-02 -2.317205965518951416e-01
1.027489677071571350e-01 -2.616088986396789551e-01 -1.896539628505706787e-01 1.637756228446960449e-01 5.967109277844429016e-02 5.340095981955528259e-02 -3.008341416716575623e-02 3.773387521505355835e-02 -1.569084078073501587e-01 3.966295123100280762e-01 -3.706075251102447510e-02 8.462023735046386719e-02 1.511441767215728760e-01 1.356998980045318604e-01 -1.051365435123443604e-01 -1.669089309871196747e-02 3.347134962677955627e-02 3.387192264199256897e-02 -4.737944304943084717e-01 -3.820164129137992859e-02 1.412439346313476562e-01 -8.138022571802139282e-02 -2.549760639667510986e-01 6.518581509590148926e-02 7.707599550485610962e-02 -2.174508720636367798e-01 -2.228235080838203430e-02 1.845847368240356445e-01 1.632460802793502808e-01 1.065689325332641602e-01 -3.700452744960784912e-01 -1.401232779026031494e-01
-1.874896585941314697e-01 -2.399331331253051758e-01 -2.292564511299133301e-01 2.121022492647171021e-01 -1.705747679807245731e-03 -8.333267271518707275e-02 -2.917655929923057556e-02 -5.472273752093315125e-02 -2.992042601108551025e-01 3.337520062923431396e-01 -2.408577352762222290e-01 5.990944430232048035e-02 9.740601480007171631e-02 1.233584657311439514e-01 1.450569182634353638e-02 5.922757089138031006e-02 -1.697555035352706909e-01 1.453538984060287476e-01 -2.409559488296508789e-02 3.359671682119369507e-02 1.835394650697708130e-01 -1.841346472501754761e-01 -1.330581158399581909e-01 -7.291787862777709961e-02 1.475989371538162231e-01 4.280183929949998856e-03 4.386378079652786255e-02 1.587407588958740234e-01 -5.722232162952423096e-02 9.584353864192962646e-02 -1.348615884780883789e-01 -5.349394083023071289e-01
1.012604534626007080e-01 -9.351246803998947144e-02 -2.636124193668365479e-01 1.983577311038970947e-01 -1.743532833643257618e-03 2.275267802178859711e-02 -1.023561656475067139e-01 -3.456361219286918640e-02 -6.407259497791528702e-03 -4.063371941447257996e-02 1.417448222637176514e-01 -1.709173619747161865e-02 1.129340678453445435e-01 1.979837268590927124e-01 4.748154059052467346e-02 8.659410476684570312e-02 7.565272599458694458e-02 -7.469286024570465088e-02 8.071857690811157227e-02 -1.502236165106296539e-02 -8.625899255275726318e-02 -2.092971205711364746e-01 -3.439813554286956787e-01 3.552879672497510910e-03 -2.276418954133987427e-01 -5.990042164921760559e-02 1.018220856785774231e-01 -1.392896473407745361e-01 2.412539534270763397e-02 5.014447122812271118e-02 -1.098690778017044067e-01 -6.987278461456298828e-01
-1.661436557769775391e-01 -2.605566084384918213e-01 -2.594995796680450439e-01 -3.286252915859222412e-02 -3.062666580080986023e-02 -1.092765256762504578e-01 8.756649494171142578e-02 -1.269802153110504150e-01 -1.561967879533767700e-01 4.528973996639251709e-02 -5.008977279067039490e-02 -2.063695341348648071e-01 9.403297305107116699e-02 2.221938967704772949e-01 8.755569905042648315e-02 2.092285156250000000e-01 -1.197573691606521606e-01 -6.388348340988159180e-02 -4.019549190998077393e-01 -9.151527285575866699e-02 5.532123148441314697e-02 -1.247860714793205261e-01 -3.163734674453735352e-01 -2.107705548405647278e-02 3.970037773251533508e-02 -1.584735810756683350e-01 1.363016068935394287e-01 3.500941395759582520e-02 1.822861842811107635e-02 -7.352872937917709351e-02 -3.768768608570098877e-01 -3.411916792392730713e-01
-6.072469800710678101e-02 -4.263026267290115356e-02 -1.478765606880187988e-01 -8.853111416101455688e-03 3.348355591297149658e-01 1.244887262582778931e-01 -1.056396737694740295e-01 -1.670105159282684326e-01 -2.662439644336700439e-01 4.111484289169311523e-01 -7.332192361354827881e-02 2.700570225715637207e-01 -1.218140032142400742e-02 8.590207248926162720e-02 2.836230099201202393e-01 1.980090737342834473e-01 -1.066235080361366272e-01 -9.005762636661529541e-02 -1.013101264834403992e-01 -2.189883738756179810e-01 -1.073121801018714905e-01 -2.069053798913955688e-01 -1.953740864992141724e-01 8.147646486759185791e-02 9.718111716210842133e-03 -2.071789205074310303e-01 -1.260723024606704712e-01 -3.005670309066772461e-01 7.345955353230237961e-03 -4.208485782146453857e-02 -1.045147702097892761e-01 -1.470959335565567017e-01
-1.007853597402572632e-01 -2.526340484619140625e-01 -3.617103993892669678e-01 2.527953982353210449e-01 5.827279388904571533e-02 9.516218304634094238e-02 -5.259547755122184753e-02 -1.798289716243743896e-01 -2.412473559379577637e-01 3.421011567115783691e-01 -3.456873297691345215e-01 -6.046919897198677063e-02 3.842373192310333252e-02 4.549769312143325806e-02 -1.145564764738082886e-01 6.122207641601562500e-02 -1.529660969972610474e-01 6.216004118323326111e-02 -3.622159063816070557e-01 -7.020267099142074585e-02 1.358678042888641357e-01 -7.326515763998031616e-02 3.341447561979293823e-02 -1.481241136789321899e-01 2.148238718509674072e-01 -1.874829232692718506e-01 3.814065456390380859e-02 1.165574323385953903e-02 -8.387688547372817993e-02 -4.636649414896965027e-02 -1.408160030841827393e-01 -2.067229896783828735e-01
-7.843074947595596313e-02 -6.344526261091232300e-02 4.184439312666654587e-03 -8.942523971199989319e-03 3.176860213279724121e-01 7.322786841541528702e-03 -1.520163565874099731e-01 -8.726187050342559814e-02 -3.322009742259979248e-01 4.685149192810058594e-01 -1.694149523973464966e-02 2.597228884696960449e-01 9.049452841281890869e-02 1.476315408945083618e-01 2.646001279354095459e-01 1.318405568599700928e-01 -1.477320939302444458e-01 -3.056601248681545258e-02 -1.286884248256683350e-01 -2.090002745389938354e-01 -3.506319969892501831e-02 -2.562611401081085205e-01 -1.627186238765716553e-01 -2.502271346747875214e-02 -5.689085647463798523e-02 -2.578096091747283936e-01 -1.454049497842788696e-01 -2.414419353008270264e-01 -6.468901783227920532e-02 -3.774057701230049133e-02 -5.655950307846069336e-02 -8.992975205183029175e-02
4.927016794681549072e-02 -3.545790910720825195e-01 -1.191349923610687256e-01 2.017055898904800415e-01 1.233548298478126526e-01 -3.551404550671577454e-02 -4.120692238211631775e-02 -4.680742323398590088e-02 -2.009279876947402954e-01 4.586877524852752686e-01 -8.361983299255371094e-02 -8.148731291294097900e-02 1.741804927587509155e-01 -2.451591007411479950e-02 4.223466664552688599e-02 -1.098645851016044617e-01 -5.514101311564445496e-02 4.417374730110168457e-02 -2.834548056125640869e-01 4.212634637951850891e-02 5.940244719386100769e-02 2.125339023768901825e-02 -3.386720120906829834e-01 3.129935264587402344e-02 5.939410254359245300e-02 -6.269765645265579224e-02 7.257756590843200684e-02 1.199200525879859924e-01 6.675694882869720459e-02 -2.599453330039978027e-01 -3.026298880577087402e-01 -2.998612523078918457e-01
2.485520392656326294e-02 -4.614466801285743713e-02 -9.730305522680282593e-02 -1.124269440770149231e-01 2.857124805450439453e-01 2.363620884716510773e-02 -8.107300102710723877e-02 -2.425037026405334473e-01 -1.556466370820999146e-01 4.380196332931518555e-01 -1.292118132114410400e-01 1.554589867591857910e-01 1.393020302057266235e-01 3.496308252215385437e-02 2.474002093076705933e-01 9.462114423513412476e-02 -1.055359393358230591e-01 -2.924562245607376099e-02 -2.012108862400054932e-01 -1.843985766172409058e-01 2.587729319930076599e-02 -2.773830890655517578e-01 -2.082807272672653198e-01 3.813312388956546783e-03 2.118169963359832764e-01 -2.212532609701156616e-01 5.918296985328197479e-03 -3.724885284900665283e-01 -6.439594924449920654e-02 3.527025924995541573e-03 -1.348709464073181152e-01 -1.318952292203903198e-01
-3.854903206229209900e-02 -2.927196919918060303e-01 -3.738119602203369141e-01 1.626851260662078857e-01 -1.736007817089557648e-02 -5.112108588218688965e-02 -8.501061797142028809e-02 8.604309707880020142e-02 -2.984390258789062500e-01 1.665869951248168945e-01 -6.558910012245178223e-02 -1.534091532230377197e-01 1.429155766963958740e-01 3.371632993221282959e-01 5.356348305940628052e-02 2.002871036529541016e-02 -1.382923033088445663e-02 4.116105288267135620e-02 -1.025499328970909119e-01 -1.397219151258468628e-01 5.181179568171501160e-02 -2.887021005153656006e-01 -2.685486674308776855e-01 8.304116874933242798e-02 -9.128971956670284271e-03 -1.321626007556915283e-01 5.674980208277702332e-02 1.660378873348236084e-01 7.255170494318008423e-03 -8.578803390264511108e-02 -3.865643739700317383e-01 -2.118947058916091919e-01
8.251149207353591919e-02 -1.163808852434158325e-01 -2.461562305688858032e-01 7.705080509185791016e-02 -6.839575618505477905e-02 9.178344905376434326e-02 1.740737706422805786e-01 1.386290192604064941e-01 1.282634586095809937e-01 3.018828630447387695e-01 -1.482475250959396362e-01 -5.160048976540565491e-02 -6.096054241061210632e-02 2.187790125608444214e-01 -5.657527223229408264e-02 1.442299783229827881e-01 -9.638507664203643799e-02 7.374183833599090576e-02 -2.810571491718292236e-01 -1.878057122230529785e-01 -1.333667933940887451e-01 -2.324078679084777832e-01 -1.734586954116821289e-01 2.903248667716979980e-01 -5.567577853798866272e-02 -1.115690022706985474e-01 -1.376363635063171387e-01 -1.036191880702972412e-01 -2.786048650741577148e-01 -6.945326924324035645e-02 2.043670415878295898e-01 -3.975934088230133057e-01
5.959955975413322449e-02 -6.528223305940628052e-02 4.159931093454360962e-02 2.085626311600208282e-02 1.043299362063407898e-01 8.755321800708770752e-02 -5.376687273383140564e-02 3.172714263200759888e-02 -3.857895135879516602e-01 2.333974242210388184e-01 -2.688982784748077393e-01 2.927576601505279541e-01 2.749993838369846344e-02 2.590127587318420410e-01 1.371991187334060669e-01 1.274325847625732422e-01 5.304571613669395447e-02 -8.776812255382537842e-02 -8.537208288908004761e-02 -1.522520780563354492e-01 1.208124682307243347e-01 -6.252773106098175049e-02 -2.058664523065090179e-02 1.499185990542173386e-02 1.247509494423866272e-01 -3.110201060771942139e-01 1.879203468561172485e-01 -3.914305269718170166e-01 -1.031657755374908447e-01 -2.839221991598606110e-02 -1.987484395503997803e-01 -3.023679554462432861e-01
-7.538229972124099731e-02 -1.667444258928298950e-01 -1.593781262636184692e-01 1.798980236053466797e-01 -2.398314476013183594e-01 3.216680288314819336e-01 4.442311450839042664e-02 7.036862522363662720e-02 -2.100408971309661865e-01 2.439150959253311157e-02 -2.532729208469390869e-01 -1.105105355381965637e-01 -2.877586334943771362e-02 -8.913508057594299316e-02 -2.586843967437744141e-01 3.731259405612945557e-01 4.542788863182067871e-02 -9.393823891878128052e-02 -3.925576806068420410e-01 -1.201559826731681824e-01 -9.846131317317485809e-03 -1.402250081300735474e-01 -1.497047692537307739e-01 -5.184033419936895370e-03 -6.972765922546386719e-02 -1.676646620035171509e-01 1.977485865354537964e-01 4.439609870314598083e-02 -1.852093935012817383e-01 -4.465133696794509888e-02 -1.086382567882537842e-02 -2.697415053844451904e-01
-3.522800048813223839e-03 -1.643333286046981812e-01 -2.005548626184463501e-01 4.777616634964942932e-02 -3.326556682586669922e-01 1.509234309196472168e-01 -3.757872879505157471e-01 2.052797228097915649e-01 -2.251621894538402557e-02 -1.061271280050277710e-01 -2.486310200765728951e-03 -6.399454176425933838e-02 -7.531484961509704590e-02 9.102867543697357178e-02 -2.006660401821136475e-01 3.323034942150115967e-01 -3.774725273251533508e-02 2.000637054443359375e-01 -3.011087179183959961e-01 -2.071675509214401245e-01 6.957191228866577148e-02 -3.186203837394714355e-01 -2.655069530010223389e-01 -3.346367925405502319e-02 -8.622770011425018311e-02 -9.474705904722213745e-02 -8.660230785608291626e-02 -6.961230933666229248e-02 1.170600652694702148e-01 -1.852050870656967163e-01 -4.346079751849174500e-02 -3.876044228672981262e-02
-1.334617435932159424e-01 -3.203761875629425049e-01 -3.485904037952423096e-01 2.349999547004699707e-01 -1.744213700294494629e-02 3.973053395748138428e-02 6.446850299835205078e-02 -9.190212935209274292e-02 -1.035414263606071472e-01 2.211028933525085449e-01 -1.905762851238250732e-01 -2.193949967622756958e-01 2.238905429840087891e-02 1.202586591243743896e-01 -7.504974491894245148e-03 1.811594963073730469e-01 -1.305042952299118042e-01 2.032630890607833862e-01 -2.397705763578414917e-01 -2.127376571297645569e-02 8.751407265663146973e-02 -2.907653450965881348e-01 -9.630474448204040527e-02 5.819347128272056580e-02 1.264250576496124268e-01 -2.587752044200897217e-01 3.109138906002044678e-01 9.609344601631164551e-02 1.968879811465740204e-02 -6.235079839825630188e-02 -2.609960138797760010e-01 -1.184270828962326050e-01
5.331121385097503662e-02 -3.659064881503582001e-03 -1.662473566830158234e-02 3.092224597930908203e-01 1.993829384446144104e-02 1.039823517203330994e-02 -1.635119020938873291e-01 2.580980658531188965e-01 -2.673259377479553223e-02 6.192289292812347412e-02 -1.827927231788635254e-01 2.118109762668609619e-01 5.399794504046440125e-02 -6.842795759439468384e-02 1.037499755620956421e-01 2.076923660933971405e-02 -1.658356785774230957e-01 -1.738855056464672089e-02 -3.144554495811462402e-01 8.217568695545196533e-02 2.732522785663604736e-01 -4.041619300842285156e-01 -1.959150284528732300e-01 9.076500684022903442e-02 -1.418490558862686157e-01 -8.644338697195053101e-02 -1.889188289642333984e-01 -2.258601784706115723e-01 -1.361053995788097382e-02 -1.950183212757110596e-01 8.627382665872573853e-02 -3.574111163616180420e-01
-1.771104037761688232e-01 -3.956114053726196289e-01 -2.475147247314453125e-01 2.311043292284011841e-01 -7.935541123151779175e-02 7.013902813196182251e-02 -4.241770133376121521e-02 1.358965970575809479e-02 -1.975061744451522827e-01 1.155482754111289978e-01 8.246880024671554565e-02 -7.356063276529312134e-02 1.128483414649963379e-01 -6.969457864761352539e-02 -1.334178000688552856e-01 2.657459676265716553e-01 -5.753339454531669617e-02 1.938813179731369019e-01 -2.671575844287872314e-01 -1.448221802711486816e-01 5.913702026009559631e-02 -2.033991366624832153e-01 -8.017407357692718506e-02 2.442379891872406006e-01 1.279064863920211792e-01 -2.294267266988754272e-01 1.364875435829162598e-01 -1.634026691317558289e-02 -1.025800406932830811e-01 -1.729676127433776855e-01 -3.306935131549835205e-01 -1.782646775245666504e-01
-1.467198282480239868e-01 -2.136795520782470703e-01 -3.340595066547393799e-01 1.533607691526412964e-01 -4.653439298272132874e-02 7.402881979942321777e-02 4.349622502923011780e-02 7.845871895551681519e-02 -1.464386880397796631e-01 4.041208922863006592e-01 -1.477609425783157349e-01 9.897807240486145020e-02 -4.554183036088943481e-02 1.505057662725448608e-01 3.988282009959220886e-02 9.503925591707229614e-02 -2.805939614772796631e-01 1.862642168998718262e-01 -6.909956224262714386e-03 1.283618658781051636e-01 1.375552713871002197e-01 -1.883220225572586060e-01 -2.024884968996047974e-01 -7.027218490839004517e-02 1.377801001071929932e-01 2.928839530795812607e-03 5.540769547224044800e-02 1.541669666767120361e-01 -9.065680205821990967e-02 7.470174878835678101e-02 -2.190282642841339111e-01 -4.386212527751922607e-01
-3.851734474301338196e-02 -1.197530627250671387e-01 1.881532929837703705e-02 -2.545531839132308960e-02 2.792326509952545166e-01 -2.384621463716030121e-02 -2.113711833953857422e-01 -4.484871774911880493e-02 -2.958008646965026855e-01 4.649021625518798828e-01 -3.189391270279884338e-02 2.014395892620086670e-01 8.474501222372055054e-02 1.677320450544357300e-01 2.797000110149383545e-01 2.612826526165008545e-01 4.571678861975669861e-02 -2.164491117000579834e-01 -1.374629884958267212e-01 -1.666900068521499634e-01 -9.537877887487411499e-02 -1.731099933385848999e-01 -1.861902624368667603e-01 8.459756500087678432e-04 -7.792937010526657104e-02 -2.117902189493179321e-01 -4.327218979597091675e-02 -2.838649153709411621e-01 -1.063985452055931091e-01 -6.596874445676803589e-02 -2.004471234977245331e-02 -1.099701896309852600e-01
-6.315223127603530884e-02 -4.470914974808692932e-02 -2.239284962415695190e-01 1.493732333183288574e-01 -8.419314771890640259e-02 9.172032028436660767e-02 -9.621243923902511597e-03 -2.237338572740554810e-01 -6.114091724157333374e-02 2.472571134567260742e-01 -1.571188718080520630e-01 3.157312283292412758e-03 1.080072391778230667e-02 2.481254935264587402e-01 -1.014237999916076660e-01 2.586241364479064941e-01 -2.571766078472137451e-01 1.986232250928878784e-01 -1.200288012623786926e-01 -1.370305269956588745e-01 3.264307603240013123e-02 -1.672966778278350830e-01 -4.403544962406158447e-01 1.073916703462600708e-01 -2.355471700429916382e-01 -7.229657471179962158e-02 8.319620043039321899e-03 8.509553223848342896e-02 1.714504063129425049e-01 1.657044887542724609e-02 -1.590870767831802368e-01 -3.622247278690338135e-01
1.629327386617660522e-01 -1.434099227190017700e-01 5.484883114695549011e-02 2.568985708057880402e-02 2.388325929641723633e-01 1.224360764026641846e-01 1.419772505760192871e-01 -1.140599846839904785e-01 -2.155762463808059692e-01 3.995669782161712646e-01 -1.093549430370330811e-01 2.466631829738616943e-01 2.438747882843017578e-01 1.529864966869354248e-01 7.722005993127822876e-02 1.069782003760337830e-01 1.047095581889152527e-01 -2.071672081947326660e-01 -2.060274332761764526e-01 -8.073885738849639893e-02 6.469408422708511353e-02 -3.485020399093627930e-01 -1.611325442790985107e-01 -5.333104357123374939e-02 -1.966238468885421753e-01 -1.520261913537979126e-01 -1.811486901715397835e-03 -3.054965734481811523e-01 -5.917219072580337524e-02 7.468036375939846039e-03 -9.227803349494934082e-02 -2.008286714553833008e-01
9.056500345468521118e-02 5.751930549740791321e-02 -5.083294957876205444e-02 3.572143614292144775e-02 1.874081492424011230e-01 1.693343557417392731e-02 -1.673653125762939453e-01 -1.348661780357360840e-01 -1.792397201061248779e-01 4.569838643074035645e-01 -1.107227653264999390e-01 2.171168476343154907e-01 1.071277260780334473e-01 1.361733227968215942e-01 2.062916457653045654e-01 2.381063699722290039e-01 -1.202745735645294189e-01 -1.578932702541351318e-01 -2.126696854829788208e-01 -2.674792408943176270e-01 -1.150379925966262817e-01 -1.306496262550354004e-01 -3.486556410789489746e-01 2.994829043745994568e-02 -8.877359330654144287e-03 -2.462773770093917847e-01 -6.493620574474334717e-02 -2.630259692668914795e-01 -3.463319316506385803e-02 -8.863768540322780609e-03 -1.635156124830245972e-01 -4.809814319014549255e-02
1.978062540292739868e-01 -3.056417405605316162e-01 -1.873753964900970459e-01 -7.755019515752792358e-02 2.557105422019958496e-01 7.949070073664188385e-03 -2.310926020145416260e-01 2.761527299880981445e-01 1.469403207302093506e-01 3.620824515819549561e-01 -1.238175928592681885e-01 -1.745333522558212280e-01 1.499031633138656616e-01 -1.138005312532186508e-02 -8.759272098541259766e-02 1.705155372619628906e-01 9.934355504810810089e-03 -9.080854803323745728e-02 -1.345899105072021484e-01 -1.911610662937164307e-01 2.914813458919525146e-01 -3.901101946830749512e-01 -7.199539244174957275e-02 -2.104716747999191284e-02 -9.017506986856460571e-02 -1.515143215656280518e-01 1.127400025725364685e-01 -7.748528569936752319e-02 -1.832210645079612732e-02 3.997721895575523376e-02 -1.258947700262069702e-01 4.408713895827531815e-03
1.763311624526977539e-01 -1.036128401756286621e-01 -1.435276120901107788e-01 -5.400804057717323303e-02 1.954089105129241943e-01 1.323803067207336426e-01 -2.084369659423828125e-01 6.468941271305084229e-02 -4.057867228984832764e-01 2.303214222192764282e-01 -2.948781549930572510e-01 1.397861838340759277e-01 1.365812569856643677e-01 2.700953185558319092e-01 6.461285054683685303e-02 1.311068609356880188e-02 -8.628441393375396729e-02 -2.977065555751323700e-02 -2.015078626573085785e-02 -5.110595747828483582e-02 2.061142325401306152e-01 -1.677041947841644287e-01 -1.353054046630859375e-01 -2.007887139916419983e-02 4.051122814416885376e-02 1.308031729422509670e-03 1.810368448495864868e-01 -4.000220596790313721e-01 -1.174069494009017944e-01 -7.153625041246414185e-02 -1.726842373609542847e-01 -2.594877481460571289e-01
1.088922098278999329e-01 -1.839712709188461304e-01 -7.812012732028961182e-02 1.745316535234451294e-01 8.038126677274703979e-02 -1.419626921415328979e-01 8.406868577003479004e-02 7.326787710189819336e-02 -3.714769184589385986e-01 1.930731683969497681e-01 1.861190423369407654e-02 1.074198912829160690e-02 -6.489452719688415527e-02 4.165467247366905212e-02 7.597843557596206665e-02 3.188720345497131348e-01 -1.693896651268005371e-01 -4.788868129253387451e-03 -3.579957783222198486e-01 -6.149958819150924683e-02 1.476684818044304848e-03 -7.585167884826660156e-03 -2.788814008235931396e-01 1.139238774776458740e-01 1.538290232419967651e-01 -1.545266807079315186e-01 2.504288256168365479e-01 1.862691529095172882e-02 3.396126031875610352e-01 -1.341649293899536133e-01 -2.852669954299926758e-01 -1.129617094993591309e-01
-1.387133747339248657e-01 9.197448939085006714e-02 -1.916255801916122437e-01 1.575542986392974854e-01 2.259382009506225586e-01 3.026996925473213196e-02 -1.112014055252075195e-01 1.092304438352584839e-01 -5.304301902651786804e-02 3.417296111583709717e-01 1.460526585578918457e-01 4.627504199743270874e-02 -6.475988775491714478e-02 -7.295469194650650024e-02 -1.783236861228942871e-01 5.015413463115692139e-02 -2.872162759304046631e-01 1.260500401258468628e-01 -8.674150705337524414e-02 -4.195948839187622070e-01 9.689021110534667969e-02 -3.476625382900238037e-01 -1.928012371063232422e-01 5.261899903416633606e-02 -1.338758170604705811e-01 -1.171591971069574356e-02 -1.223842725157737732e-01 -1.283478587865829468e-01 -3.155825892463326454e-03 -1.344184298068284988e-02 -7.514549046754837036e-02 -3.742797374725341797e-01
1.577840372920036316e-02 9.174420684576034546e-02 4.839618876576423645e-02 3.451344966888427734e-01 -1.065184548497200012e-01 1.280066072940826416e-01 -9.044529497623443604e-02 1.445532292127609253e-01 -1.001177281141281128e-01 1.307426095008850098e-01 -5.938740819692611694e-02 -2.133228778839111328e-01 -7.224346045404672623e-04 -8.582545071840286255e-02 1.276494413614273071e-01 -1.796068251132965088e-02 2.389654964208602905e-01 2.967559993267059326e-01 -3.883041441440582275e-01 -1.907135099172592163e-01 -1.847765222191810608e-02 -4.274843633174896240e-01 -1.846458017826080322e-01 1.644599139690399170e-01 -1.502287238836288452e-01 3.452968318015336990e-03 -1.746425032615661621e-01 4.343421757221221924e-02 6.097590923309326172e-02 1.294637024402618408e-01 -2.442526444792747498e-02 -2.456495016813278198e-01
4.082846641540527344e-02 1.252848953008651733e-01 -1.555399745702743530e-01 2.464391887187957764e-01 3.133444406557828188e-04 1.757935732603073120e-01 -1.028536781668663025e-01 -7.257003337144851685e-02 -5.608134344220161438e-02 2.091430872678756714e-02 -2.164626866579055786e-01 2.913373894989490509e-02 -5.367872491478919983e-02 -9.813062846660614014e-02 -7.202456146478652954e-02 2.861934006214141846e-01 -3.392104208469390869e-01 1.887258142232894897e-01 -2.481477558612823486e-01 -1.848776638507843018e-02 -2.297725528478622437e-02 -1.134548038244247437e-01 -3.774119317531585693e-01 3.968647494912147522e-02 -8.744878321886062622e-02 6.595258414745330811e-02 -1.178334206342697144e-01 -6.466326862573623657e-02 1.985311210155487061e-01 -2.021777480840682983e-01 -7.029958069324493408e-02 -4.634219110012054443e-01
-7.281681150197982788e-02 -6.025602295994758606e-02 -1.799496859312057495e-01 1.548679620027542114e-01 -2.613003849983215332e-01 -1.414789557456970215e-01 1.088526174426078796e-01 -2.200109660625457764e-01 -2.601657807826995850e-01 5.015017390251159668e-01 -3.355683982372283936e-01 5.801159143447875977e-02 1.812443323433399200e-02 -5.094851367175579071e-03 1.760278344154357910e-01 8.820863813161849976e-02 -5.893736705183982849e-02 1.101597249507904053e-01 -2.934953272342681885e-01 7.171134650707244873e-02 -5.496175959706306458e-02 -3.674355149269104004e-02 -1.874244213104248047e-01 -3.408788703382015228e-03 -1.963970065116882324e-01 -2.098431140184402466e-01 1.027839705348014832e-01 9.171978384256362915e-02 2.197580039501190186e-01 1.411966886371374130e-02 9.744889102876186371e-03 -1.236858963966369629e-01
-1.422333903610706329e-02 -2.203162759542465210e-01 -3.795094490051269531e-01 2.796921133995056152e-01 -1.742137670516967773e-01 1.068165302276611328e-01 1.093710884451866150e-01 8.179520070552825928e-02 -7.388439774513244629e-02 1.845930963754653931e-01 8.021662384271621704e-02 -8.419533818960189819e-02 4.764339700341224670e-02 2.693098969757556915e-02 1.771596074104309082e-01 -1.025338470935821533e-01 3.992404788732528687e-02 1.779990792274475098e-01 -5.030876025557518005e-02 -1.320854574441909790e-01 -1.134726684540510178e-02 -1.723288148641586304e-01 -4.575269818305969238e-01 -7.126238197088241577e-02 -1.040237769484519958e-02 6.156992167234420776e-02 4.385652020573616028e-02 3.159990906715393066e-02 2.055910229682922363e-01 2.054721266031265259e-01 -1.817283481359481812e-01 -3.857676982879638672e-01
1.302311122417449951e-01 -9.657307714223861694e-02 1.187934055924415588e-01 2.666747197508811951e-02 3.465713560581207275e-01 8.150415122509002686e-02 -3.080464340746402740e-02 -1.761897839605808258e-02 -1.856670826673507690e-01 4.179850816726684570e-01 -5.803314968943595886e-02 2.477916330099105835e-01 -3.921529278159141541e-03 2.433129698038101196e-01 1.343555450439453125e-01 3.164714276790618896e-01 4.195520654320716858e-02 -6.503586471080780029e-02 -2.959801554679870605e-01 -9.360628575086593628e-02 1.174812391400337219e-01 -2.127734869718551636e-01 -1.057918146252632141e-01 -1.374249905347824097e-01 5.981253832578659058e-02 -9.869138151407241821e-02 1.023898273706436157e-01 -2.791121900081634521e-01 -1.177569329738616943e-01 2.409649193286895752e-01 -7.164898514747619629e-02 -9.604456275701522827e-02
-4.923268780112266541e-02 -1.635293513536453247e-01 -1.088010370731353760e-01 1.654540449380874634e-01 -9.066438302397727966e-03 1.592521667480468750e-01 -1.749188899993896484e-01 3.430887162685394287e-01 -2.646082639694213867e-02 1.441013514995574951e-01 -2.548603415489196777e-01 2.906343340873718262e-01 -1.430727541446685791e-01 -9.732337296009063721e-02 -1.286834925413131714e-01 2.836933135986328125e-01 -4.539931192994117737e-02 2.109449505805969238e-01 -5.620792135596275330e-02 -3.376275300979614258e-01 -1.580716520547866821e-01 3.126459941267967224e-02 -1.135302260518074036e-01 1.206217450089752674e-03 -7.272482663393020630e-02 3.881921619176864624e-02 -1.552740633487701416e-01 -9.326918423175811768e-02 -6.610150914639234543e-03 -1.937053948640823364e-01 -1.474049687385559082e-01 -3.981673419475555420e-01
-6.097487732768058777e-02 -1.900953203439712524e-01 -7.997793145477771759e-03 9.949249029159545898e-02 1.569680869579315186e-01 -3.718229383230209351e-02 -7.525695860385894775e-02 1.817068606615066528e-01 -1.327733509242534637e-02 -7.086624950170516968e-02 -1.031595245003700256e-01 1.432090252637863159e-01 1.920183748006820679e-01 -1.938094943761825562e-01 1.140143200755119324e-01 1.493617296218872070e-01 1.015169322490692139e-01 3.576065227389335632e-02 -4.355467259883880615e-01 -1.934427320957183838e-01 -5.927136540412902832e-02 -3.981766998767852783e-01 -3.471066653728485107e-01 -4.202965274453163147e-02 -1.913905888795852661e-01 -1.652496606111526489e-01 1.094599366188049316e-01 -1.752323359251022339e-01 -1.141964495182037354e-01 -1.521403994411230087e-02 1.530083566904067993e-01 -2.703109085559844971e-01
7.788228988647460938e-02 -3.086442649364471436e-01 -8.693990856409072876e-02 1.900020241737365723e-01 -6.776189804077148438e-02 1.870145946741104126e-01 -3.653606027364730835e-02 -5.428933352231979370e-02 -2.301678061485290527e-01 7.354492694139480591e-02 1.643051803112030029e-01 -2.787230163812637329e-02 1.002279445528984070e-01 -6.584125012159347534e-02 -1.601581573486328125e-01 -5.763639509677886963e-02 -1.780845411121845245e-02 4.362311959266662598e-02 -1.912061125040054321e-02 1.368834637105464935e-02 2.580139599740505219e-02 -4.043164849281311035e-01 -5.405650138854980469e-01 -8.171504735946655273e-02 6.767763942480087280e-02 -1.074466295540332794e-02 1.166674941778182983e-01 2.762526273727416992e-02 -1.376427561044692993e-01 1.113705039024353027e-01 6.150482222437858582e-02 -4.020602405071258545e-01
-1.360253542661666870e-01 -5.303889885544776917e-02 -1.522193755954504013e-02 1.370168849825859070e-02 1.323123723268508911e-01 -6.907269358634948730e-02 -8.314315974712371826e-02 1.119260340929031372e-01 -1.490576118230819702e-01 6.097134947776794434e-02 -2.016190439462661743e-01 2.291045635938644409e-01 1.381796002388000488e-01 -1.775748282670974731e-01 1.330063939094543457e-01 -4.300620406866073608e-02 6.955924630165100098e-02 -1.599499024450778961e-02 -3.306933343410491943e-01 -9.422260522842407227e-02 3.132117446511983871e-03 -4.186566472053527832e-01 -3.531922996044158936e-01 1.223696395754814148e-01 -1.679205447435379028e-01 -1.898603290319442749e-01 4.401056841015815735e-02 -2.458645850419998169e-01 -2.007133066654205322e-01 -1.070603206753730774e-01 1.904405206441879272e-01 -3.071267902851104736e-01
6.183855980634689331e-02 -6.288521736860275269e-02 -8.074871450662612915e-02 -2.353751659393310547e-02 2.706442177295684814e-01 -1.553483456373214722e-01 -6.624680478125810623e-03 -1.441493332386016846e-01 -2.949637174606323242e-01 4.953064918518066406e-01 -1.000234410166740417e-01 2.570723295211791992e-01 -2.037103846669197083e-02 1.761824265122413635e-02 2.278914749622344971e-01 2.449156343936920166e-01 -6.361617241054773331e-03 -1.901532113552093506e-01 -2.193032205104827881e-01 -2.463571578264236450e-01 -3.586712107062339783e-02 -8.610952645540237427e-02 -2.039955258369445801e-01 9.071886539459228516e-03 -9.653131663799285889e-02 -6.471955031156539917e-02 6.902948021888732910e-02 -3.181073665618896484e-01 -4.546718299388885498e-02 -5.642396211624145508e-02 -2.426747791469097137e-02 -1.587131321430206299e-01
4.736079275608062744e-02 -2.097917497158050537e-01 -1.159800589084625244e-01 1.595268696546554565e-01 3.133848682045936584e-02 -2.950911037623882294e-02 1.042859777808189392e-01 2.111713737249374390e-01 -4.937746524810791016e-01 3.666852787137031555e-02 6.783355772495269775e-02 7.086523342877626419e-03 -6.663946807384490967e-02 -2.952384054660797119e-01 -2.431587725877761841e-01 2.056908011436462402e-01 -6.492374092340469360e-02 -3.018687292933464050e-02 4.489198792725801468e-03 -2.401146292686462402e-01 -1.282074861228466034e-02 -3.788364529609680176e-01 -7.194683700799942017e-02 4.610226303339004517e-02 -2.149399667978286743e-01 8.998073637485504150e-03 -5.593725293874740601e-02 -2.712072432041168213e-01 -1.018060520291328430e-01 1.154272351413965225e-02 -2.249161452054977417e-01 -1.297658234834671021e-01
-4.645115882158279419e-02 -1.242232769727706909e-01 -6.743210554122924805e-02 9.914347529411315918e-02 -1.689531803131103516e-01 -2.174058556556701660e-02 -2.328148484230041504e-01 1.758343130350112915e-01 -2.760944962501525879e-01 3.600922971963882446e-02 -2.041716575622558594e-01 -3.190577626228332520e-01 -2.327612414956092834e-02 -7.762590795755386353e-02 -1.288130879402160645e-01 5.405644699931144714e-02 9.295813739299774170e-02 6.928222626447677612e-02 -3.175037801265716553e-01 -1.418043673038482666e-01 -2.414185851812362671e-01 -2.112750858068466187e-01 -2.454504072666168213e-01 -3.317569494247436523e-01 -2.766132950782775879e-01 -6.589107960462570190e-02 -1.692616380751132965e-02 -2.670108899474143982e-02 2.618677914142608643e-01 1.768355257809162140e-02 -1.039883419871330261e-01 -1.940636187791824341e-01
-2.828388661146163940e-02 -5.060921609401702881e-02 -2.823503501713275909e-02 2.550226077437400818e-02 3.184483945369720459e-01 -9.932938218116760254e-02 -1.358918845653533936e-01 -1.030324399471282959e-01 -2.940655052661895752e-01 5.023147463798522949e-01 -6.768260616809129715e-03 1.659090518951416016e-01 6.254244595766067505e-02 1.427514255046844482e-01 1.372779905796051025e-01 3.433733284473419189e-01 -1.257058233022689819e-01 -3.697400912642478943e-02 -4.025714844465255737e-02 -1.960753053426742554e-01 -1.077245175838470459e-02 -2.090502828359603882e-01 -1.698476225137710571e-01 -1.790302246809005737e-02 -2.996084280312061310e-02 -1.435707807540893555e-01 -9.876678697764873505e-03 -3.681374192237854004e-01 -1.295151561498641968e-01 8.510841988027095795e-03 -2.137854322791099548e-02 -1.508910208940505981e-01
4.968280717730522156e-02 -2.007543742656707764e-01 -1.263540685176849365e-01 3.342783078551292419e-02 4.845217918045818806e-04 -4.504068195819854736e-02 4.482690710574388504e-03 3.900479078292846680e-01 -1.232537999749183655e-01 3.173086941242218018e-01 -2.714430391788482666e-01 -1.946748793125152588e-01 1.973673850297927856e-01 -1.890170276165008545e-01 -1.122663766145706177e-01 -2.446213737130165100e-02 -9.109437465667724609e-02 -6.261099479161202908e-04 1.534515470266342163e-01 -1.520715802907943726e-01 3.010995090007781982e-01 -2.106322944164276123e-01 -7.071125507354736328e-02 8.963686227798461914e-02 1.576613038778305054e-01 -3.034781515598297119e-01 -6.879058480262756348e-02 -3.152341842651367188e-01 1.252209693193435669e-01 1.201591733843088150e-02 -3.855451941490173340e-02 -1.709250211715698242e-01
1.554749906063079834e-01 -1.348108500242233276e-01 -2.311997711658477783e-01 2.441228777170181274e-01 -4.712676256895065308e-02 -1.246890425682067871e-01 -5.439585074782371521e-02 -1.031005755066871643e-02 -3.126694560050964355e-01 2.859515249729156494e-01 -1.909737735986709595e-01 -3.119460679590702057e-02 -7.169447839260101318e-02 1.632760167121887207e-01 3.038593195378780365e-02 1.267870515584945679e-01 -2.326092682778835297e-02 -9.139856696128845215e-02 -1.230589672923088074e-01 -2.344164252281188965e-01 1.210488826036453247e-01 1.400177367031574249e-02 -3.694025874137878418e-01 -5.332593806087970734e-03 -1.992305815219879150e-01 -1.742094755172729492e-01 3.411871492862701416e-01 2.204305864870548248e-02 1.661479473114013672e-01 -1.483429223299026489e-01 -2.887783646583557129e-01 -8.794203400611877441e-02
1.266482621431350708e-01 -1.883143782615661621e-01 -1.196801215410232544e-01 2.410551756620407104e-01 -1.362238377332687378e-01 -1.207829043269157410e-01 -1.207375526428222656e-01 5.673902481794357300e-02 -4.709721505641937256e-01 1.406183242797851562e-01 -5.674922838807106018e-02 1.005778368562459946e-02 -4.396251961588859558e-02 5.938707664608955383e-02 -7.072160392999649048e-02 2.576817572116851807e-01 -1.147853210568428040e-01 9.917669929563999176e-03 -3.295891284942626953e-01 -9.291584044694900513e-02 8.685512840747833252e-02 -1.516904085874557495e-01 -3.370022773742675781e-01 2.622538805007934570e-02 1.239263713359832764e-01 -1.260484308004379272e-01 2.673685550689697266e-01 1.017477437853813171e-01 1.350618004798889160e-01 -3.863647207617759705e-02 -2.539309561252593994e-01 -1.752292364835739136e-01
-2.858282066881656647e-02 -4.366517812013626099e-02 -1.328321825712919235e-02 6.241301074624061584e-02 1.526753902435302734e-01 6.747948378324508667e-02 -1.688701063394546509e-01 -2.991981431841850281e-02 -3.425751626491546631e-01 4.266296625137329102e-01 -2.364680767059326172e-01 8.792319148778915405e-02 -1.173994131386280060e-02 2.646901309490203857e-01 7.969616353511810303e-02 1.153714954853057861e-01 2.452796883881092072e-02 -3.247694075107574463e-01 -6.350362300872802734e-02 1.121983081102371216e-01 5.247990787029266357e-02 -2.240900397300720215e-01 -1.536332666873931885e-01 -4.219487681984901428e-02 1.461999565362930298e-01 -1.864442974328994751e-01 1.182921305298805237e-01 -3.865284323692321777e-01 -8.195316791534423828e-02 -4.781357198953628540e-02 -5.687572807073593140e-02 -2.241146862506866455e-01
-1.337156146764755249e-01 -6.632677465677261353e-02 -2.033975869417190552e-01 -7.181277126073837280e-02 8.403139561414718628e-02 -1.882576346397399902e-01 -2.516610324382781982e-01 3.079894483089447021e-01 -3.511169552803039551e-02 2.816931903362274170e-01 -2.092493474483489990e-01 -9.545899927616119385e-02 -1.979943066835403442e-01 2.483305893838405609e-02 -9.339373558759689331e-02 3.505001962184906006e-01 -8.676171302795410156e-02 -7.150862365961074829e-02 -2.012611329555511475e-01 -4.470355436205863953e-02 1.051550358533859253e-01 -6.221099942922592163e-02 -4.338465332984924316e-01 1.553973741829395294e-02 -3.076356947422027588e-01 1.127947643399238586e-01 -6.996292620897293091e-02 -1.110158041119575500e-01 5.044840648770332336e-02 -9.584099985659122467e-03 -9.366461075842380524e-03 -1.994577646255493164e-01
-1.013027355074882507e-01 -1.783208996057510376e-01 -1.408000439405441284e-01 8.475169539451599121e-02 1.419127136468887329e-01 1.268339455127716064e-01 2.898079529404640198e-02 -5.713702365756034851e-02 -2.179862111806869507e-01 1.886195987462997437e-01 -1.682064831256866455e-01 6.657321006059646606e-02 1.304469406604766846e-01 1.819384843111038208e-01 1.807123869657516479e-01 3.123833537101745605e-01 -2.862580865621566772e-02 9.257686906494200230e-04 -1.661764532327651978e-01 -1.080377250909805298e-01 1.825532317161560059e-01 -4.282614290714263916e-01 1.007784754037857056e-01 -2.130865901708602905e-01 4.378294944763183594e-02 3.609011173248291016e-01 -7.375279441475868225e-03 -2.628768086433410645e-01 2.196872383356094360e-01 1.212184652686119080e-01 -1.384165976196527481e-02 -1.324626356363296509e-01
-1.837581545114517212e-01 1.703648865222930908e-01 -1.246380060911178589e-01 3.941967487335205078e-01 7.082759588956832886e-02 -1.198367960751056671e-02 8.073572535067796707e-04 7.051495462656021118e-02 7.267891615629196167e-02 3.091102540493011475e-01 3.955860808491706848e-02 4.156282544136047363e-02 6.592829525470733643e-02 -1.310301870107650757e-01 -1.742234826087951660e-01 2.846572697162628174e-01 -1.290990114212036133e-01 4.372945055365562439e-03 -2.743188990280032158e-03 -2.118559777736663818e-01 -5.695622786879539490e-02 -9.342455863952636719e-02 -3.436700701713562012e-01 -2.241520397365093231e-02 -1.549184173345565796e-01 -2.466069757938385010e-01 1.387995295226573944e-02 -1.148284524679183960e-01 3.677172213792800903e-02 -1.462138295173645020e-01 -2.366611175239086151e-02 -4.533030092716217041e-01
1.964521408081054688e-01 -2.674834132194519043e-01 3.256518766283988953e-02 -1.410063356161117554e-01 4.214220494031906128e-02 2.403159737586975098e-01 -1.532074809074401855e-01 1.243891753256320953e-02 -1.272470653057098389e-01 3.196143209934234619e-01 -2.739294171333312988e-01 6.949988007545471191e-02 -1.441476345062255859e-01 3.033019602298736572e-01 7.567661348730325699e-03 1.425530463457107544e-01 -1.547316461801528931e-01 -1.521453410387039185e-01 -2.764659523963928223e-01 -9.678791463375091553e-02 2.364267259836196899e-01 -9.505262225866317749e-02 -1.116476058959960938e-01 5.758019909262657166e-02 -4.218728467822074890e-02 -2.214305996894836426e-01 1.359533369541168213e-01 -3.169518113136291504e-01 -2.125732451677322388e-01 -1.041611060500144958e-01 -5.887140333652496338e-02 -1.074179857969284058e-01
4.404878616333007812e-02 -1.031081080436706543e-01 -4.963804408907890320e-02 2.827971577644348145e-01 1.676837354898452759e-01 1.480453647673130035e-02 -7.439042627811431885e-02 3.632229268550872803e-01 -3.751179575920104980e-01 -5.257145036011934280e-03 -2.206743061542510986e-01 -9.138388559222221375e-03 4.887218587100505829e-03 -2.487283647060394287e-01 -8.050698786973953247e-02 7.594986259937286377e-02 8.057296276092529297e-02 8.766987174749374390e-02 1.073262020945549011e-01 -1.409912854433059692e-01 -4.456848651170730591e-02 -5.080154538154602051e-01 -1.721809357404708862e-01 -4.174157977104187012e-02 -6.968446820974349976e-02 -1.592146158218383789e-01 -8.254456520080566406e-02 -1.372784823179244995e-01 -1.397711932659149170e-01 2.184801548719406128e-01 8.453968912363052368e-03 -1.236599534749984741e-01
1.406808197498321533e-02 -3.070283494889736176e-02 1.215863786637783051e-02 1.554436534643173218e-01 -2.643538713455200195e-01 5.152213573455810547e-02 -1.564315408468246460e-01 1.809770464897155762e-01 -5.852076038718223572e-02 6.269100308418273926e-02 -3.007034584879875183e-02 -5.009815469384193420e-02 -1.333523094654083252e-01 -3.093237876892089844e-01 -1.112409867346286774e-02 9.753186255693435669e-02 7.403193414211273193e-02 2.472648769617080688e-02 -4.610209763050079346e-01 -2.060808688402175903e-01 -4.029114171862602234e-02 -3.926604688167572021e-01 -1.789631694555282593e-01 -1.042193081229925156e-02 -1.528047174215316772e-01 7.978232577443122864e-03 1.333553791046142578e-01 -4.602146893739700317e-02 1.033044606447219849e-01 -2.338448315858840942e-01 -1.058342214673757553e-02 -3.912709951400756836e-01
-1.520356237888336182e-01 -3.158972859382629395e-01 -9.367515891790390015e-02 -1.896790862083435059e-01 8.108771406114101410e-03 -2.102513909339904785e-01 5.809713900089263916e-02 -1.495471410453319550e-02 -8.182965219020843506e-02 2.643969357013702393e-01 -5.797646567225456238e-02 -3.807740658521652222e-02 1.860241591930389404e-01 1.434842050075531006e-01 9.207779541611671448e-03 5.325012654066085815e-02 9.045524895191192627e-02 4.428157210350036621e-01 -2.241902649402618408e-01 -2.388417124748229980e-01 4.833987727761268616e-02 -2.174026668071746826e-01 -2.192140817642211914e-01 7.763937115669250488e-02 -1.304941624402999878e-01 1.380278468132019043e-01 1.405184268951416016e-01 -5.831686779856681824e-02 8.141166716814041138e-02 -1.084711123257875443e-02 -2.761963903903961182e-01 -2.956857979297637939e-01
-7.288376241922378540e-02 -7.274765521287918091e-02 -8.805545419454574585e-02 -1.146630570292472839e-01 3.343508839607238770e-01 1.533154845237731934e-01 -1.104459241032600403e-01 -1.401243507862091064e-01 -2.437050491571426392e-01 4.278481304645538330e-01 -1.364107280969619751e-01 1.848490834236145020e-01 7.296748459339141846e-02 2.086565047502517700e-01 2.431896179914474487e-01 1.576358973979949951e-01 3.222109377384185791e-02 -9.529362618923187256e-02 -2.013689279556274414e-01 -1.813457310199737549e-01 -4.501968994736671448e-02 -2.278781831264495850e-01 -1.624426692724227905e-01 1.817974820733070374e-02 9.867283701896667480e-02 -2.152095884084701538e-01 1.104639172554016113e-01 -3.283963501453399658e-01 -5.136960372328758240e-02 -4.542317241430282593e-02 -1.452080905437469482e-01 -8.471120148897171021e-02
1.563351042568683624e-02 -2.985337078571319580e-01 -1.087326332926750183e-01 5.127274617552757263e-02 -9.918663650751113892e-03 -5.621011182665824890e-02 -3.647385165095329285e-02 1.974952965974807739e-01 -3.528411388397216797e-01 2.514722347259521484e-01 -9.420420229434967041e-02 -4.071703553199768066e-02 -8.808542788028717041e-02 7.718275487422943115e-02 -9.640664607286453247e-02 1.825174987316131592e-01 -1.669437885284423828e-01 -1.214474812150001526e-02 -1.272438466548919678e-01 3.157388791441917419e-02 4.769595712423324585e-02 2.867215499281883240e-02 -3.819086551666259766e-01 5.243552476167678833e-02 -9.162665158510208130e-02 -1.544014066457748413e-01 2.693666517734527588e-01 7.952397316694259644e-02 1.571883261203765869e-01 5.821707844734191895e-02 -4.667297005653381348e-01 -2.098578810691833496e-01
-2.297247052192687988e-01 2.021896280348300934e-02 -3.636136054992675781e-01 3.383761346340179443e-01 -3.998207673430442810e-02 8.126574754714965820e-02 -1.647489368915557861e-01 1.558810323476791382e-01 -2.445507496595382690e-01 2.184093929827213287e-02 -2.398753911256790161e-01 1.710612177848815918e-01 -2.346002683043479919e-02 8.539120107889175415e-02 1.185765191912651062e-01 1.044644564390182495e-01 2.017571777105331421e-01 4.395196214318275452e-02 -3.181180953979492188e-01 9.140161797404289246e-03 -3.556182235479354858e-02 -1.038865838199853897e-02 -1.368202716112136841e-01 2.046266337856650352e-03 -3.408876359462738037e-01 1.470790654420852661e-01 1.738222092390060425e-01 -1.711620688438415527e-01 3.367115929722785950e-02 4.247058182954788208e-02 6.591895222663879395e-02 -3.031735718250274658e-01
-1.318040955811738968e-02 -2.652657032012939453e-01 -1.057240180671215057e-02 1.669979542493820190e-01 -9.675347059965133667e-02 -1.258230358362197876e-01 -1.265199184417724609e-01 -3.107622265815734863e-02 -4.658209085464477539e-01 1.725288331508636475e-01 1.177938729524612427e-01 1.323738396167755127e-01 -1.189238503575325012e-01 8.304341696202754974e-03 8.481805026531219482e-02 1.937215328216552734e-01 -1.540087610483169556e-01 -1.611555553972721100e-02 -1.838863343000411987e-01 -2.080467045307159424e-01 1.799439489841461182e-01 -5.224106460809707642e-02 -3.284809887409210205e-01 6.783527880907058716e-02 3.047820553183555603e-02 -2.447535693645477295e-01 2.699376344680786133e-01 5.410911142826080322e-02 1.998987644910812378e-01 -3.630183264613151550e-02 -2.361788302659988403e-01 -1.995888054370880127e-01
9.310427121818065643e-03 -1.168059632182121277e-01 -2.256122976541519165e-02 -1.109961792826652527e-01 2.720015943050384521e-01 -8.774911612272262573e-02 -2.637783885002136230e-01 1.437836736440658569e-01 -4.048204049468040466e-02 6.903824210166931152e-02 -1.546213030815124512e-01 1.279024928808212280e-01 1.294013019651174545e-02 -3.082990050315856934e-01 6.993402540683746338e-02 1.334294080734252930e-01 7.867529056966304779e-03 3.777162730693817139e-01 -3.185976147651672363e-01 1.483798474073410034e-01 9.846759587526321411e-02 -1.652161926031112671e-01 -1.864054203033447266e-01 6.562700122594833374e-02 -1.239815074950456619e-02 -5.467414110898971558e-02 -8.001146465539932251e-02 -3.519434630870819092e-01 3.128318190574645996e-01 -1.925206631422042847e-01 -1.613869220018386841e-01 -1.549722533673048019e-02
-1.028888113796710968e-02 -6.007523089647293091e-02 -4.010796174407005310e-02 9.701085090637207031e-02 3.692109882831573486e-01 1.705041676759719849e-01 -1.432610601186752319e-01 -1.669682413339614868e-01 -2.620886266231536865e-01 3.738977909088134766e-01 -2.110922485589981079e-01 2.242117375135421753e-01 1.795869320631027222e-02 1.170356199145317078e-01 1.374549418687820435e-01 1.244570463895797729e-01 -4.402680322527885437e-03 -1.473936885595321655e-01 -1.775733828544616699e-01 -1.951296478509902954e-01 -7.648210972547531128e-02 -1.989675760269165039e-01 -1.356962621212005615e-01 -8.174040168523788452e-02 2.290101535618305206e-02 -2.114834189414978027e-01 7.732343673706054688e-02 -3.630797266960144043e-01 3.500519320368766785e-02 1.123416237533092499e-02 -1.811671108007431030e-01 -2.015873789787292480e-01
-1.312404721975326538e-01 -1.774758398532867432e-01 -1.586851328611373901e-01 2.732736170291900635e-01 -2.299829274415969849e-01 -3.784921392798423767e-02 -2.008308768272399902e-01 1.275658607482910156e-01 -1.431876868009567261e-01 2.217710167169570923e-01 -7.994541525840759277e-02 -8.088926784694194794e-03 1.082340106368064880e-01 -6.441798177547752857e-04 8.595674484968185425e-02 1.075151786208152771e-01 -4.822154715657234192e-02 -4.219380393624305725e-02 -4.649020433425903320e-01 -1.050100252032279968e-01 2.329088747501373291e-01 -2.598982453346252441e-01 -1.585069149732589722e-01 -2.682610154151916504e-01 -6.777942925691604614e-02 7.599912583827972412e-02 6.602248549461364746e-02 1.858076900243759155e-01 -7.487884908914566040e-02 -1.150987017899751663e-02 -2.529774308204650879e-01 -2.540559768676757812e-01
-2.530882954597473145e-01 9.316036105155944824e-02 -1.260274201631546021e-01 3.089713156223297119e-01 -1.090183109045028687e-01 -1.235653012990951538e-01 -9.709195047616958618e-02 2.480295598506927490e-01 -4.870884120464324951e-02 3.075820505619049072e-01 -2.069454044103622437e-01 8.693596348166465759e-03 -2.075690776109695435e-01 -2.170994728803634644e-01 7.692721486091613770e-02 1.891239583492279053e-01 -1.038759425282478333e-01 -1.159827858209609985e-01 -6.978631764650344849e-02 -3.232818841934204102e-01 3.374022617936134338e-02 -1.155220866203308105e-01 -2.928249537944793701e-01 -7.736875116825103760e-02 -1.720540225505828857e-01 -1.049936655908823013e-02 1.006297860294580460e-02 -5.276044830679893494e-02 -9.648142009973526001e-02 1.292892396450042725e-01 -1.427652314305305481e-03 -3.841544389724731445e-01
6.339258700609207153e-02 1.330476999282836914e-01 8.693261444568634033e-02 1.532078385353088379e-01 6.906626373529434204e-02 1.293689459562301636e-01 2.275069504976272583e-01 3.614180386066436768e-01 -2.115229964256286621e-01 2.182368636131286621e-01 -7.387655973434448242e-02 7.326010614633560181e-02 1.471545100212097168e-01 -1.688661128282546997e-01 -2.402379959821701050e-01 1.047901511192321777e-01 -2.053683809936046600e-02 7.534638512879610062e-03 -6.601738184690475464e-02 -2.171056903898715973e-02 1.015035584568977356e-01 -5.708522200584411621e-01 -1.379479318857192993e-01 8.448323607444763184e-02 4.958916082978248596e-02 -6.575822085142135620e-02 1.716969162225723267e-01 -1.817431002855300903e-01 7.323934137821197510e-02 1.114304922521114349e-02 -2.404837906360626221e-01 -1.450403481721878052e-01
5.679132416844367981e-02 -2.566184401512145996e-01 -1.026687845587730408e-01 9.009391069412231445e-02 8.076504617929458618e-02 1.774225383996963501e-01 -1.303055435419082642e-01 -5.833831056952476501e-02 -3.490285873413085938e-01 2.951651811599731445e-01 -2.519789040088653564e-01 1.301814615726470947e-01 1.083227992057800293e-01 1.014751046895980835e-01 9.647250175476074219e-02 3.082730341702699661e-03 -1.200264692306518555e-01 -8.230652660131454468e-02 -1.461181938648223877e-01 1.912838034331798553e-02 7.949360460042953491e-02 -3.647986799478530884e-02 -1.241332441568374634e-01 1.528950929641723633e-01 4.204841330647468567e-02 -2.538697123527526855e-01 6.181098893284797668e-02 -4.647781252861022949e-01 -2.179743498563766479e-01 6.291481107473373413e-02 -1.930194646120071411e-01 -2.627354264259338379e-01
8.248312026262283325e-02 -3.152858614921569824e-01 -3.077825903892517090e-01 1.984603852033615112e-01 -8.858431875705718994e-02 -2.172129787504673004e-02 -4.779923334717750549e-02 -1.109050307422876358e-02 -6.031472980976104736e-02 1.090773791074752808e-01 -7.917877286672592163e-02 8.289755135774612427e-02 -1.027752459049224854e-01 2.085876092314720154e-02 2.650920748710632324e-01 2.447074204683303833e-01 -4.674251750111579895e-02 -3.175263404846191406e-01 -2.163786292076110840e-01 -1.771167814731597900e-01 2.279522716999053955e-01 -2.510022222995758057e-01 -1.935797333717346191e-01 1.485432237386703491e-01 5.509565398097038269e-02 1.255721896886825562e-01 -3.072046637535095215e-01 -2.016632258892059326e-01 -1.004524528980255127e-01 -6.803116947412490845e-02 -1.486772745847702026e-01 -1.809604316949844360e-01
3.183298930525779724e-02 1.004946231842041016e-01 3.544539213180541992e-02 2.173166126012802124e-01 3.072117269039154053e-01 2.123531550168991089e-01 8.985056728124618530e-02 -6.919185072183609009e-02 -3.279479742050170898e-01 -5.289181321859359741e-02 -1.638092845678329468e-01 1.508337855339050293e-01 2.393520027399063110e-01 2.159059494733810425e-01 4.381081089377403259e-02 3.093581199645996094e-01 2.048157621175050735e-03 -1.275214552879333496e-02 -1.246971487998962402e-01 6.032960861921310425e-02 4.940514639019966125e-02 -2.318583875894546509e-01 -1.895916163921356201e-01 -1.193729117512702942e-01 1.378701329231262207e-01 1.394973099231719971e-01 -6.869878619909286499e-03 -2.750145196914672852e-01 5.965407565236091614e-02 6.172463670372962952e-02 8.498538285493850708e-03 -4.234078824520111084e-01
1.123771518468856812e-01 -1.665207147598266602e-01 -1.347737908363342285e-01 3.134227693080902100e-01 -6.051679328083992004e-02 -9.045615792274475098e-03 -1.642488501965999603e-02 -1.978127211332321167e-01 -2.975839972496032715e-01 4.502978622913360596e-01 1.192318648099899292e-02 1.894928812980651855e-01 -1.976614892482757568e-01 -4.667671397328376770e-02 4.293784126639366150e-02 1.384418010711669922e-01 -1.675972342491149902e-01 1.639165580272674561e-01 -2.107183635234832764e-01 1.278543025255203247e-01 1.318852007389068604e-01 -1.975749582052230835e-01 -2.439342737197875977e-01 1.325820982456207275e-01 -5.993893370032310486e-02 -1.917082667350769043e-01 1.960009187459945679e-01 2.206337451934814453e-01 1.074113398790359497e-01 -1.176413800567388535e-02 -7.245031744241714478e-02 -1.299419552087783813e-01
-4.236566647887229919e-02 -2.875953316688537598e-01 -2.731065452098846436e-01 1.655023396015167236e-01 -1.153266206383705139e-01 1.201181486248970032e-01 -1.002781018614768982e-01 4.835610836744308472e-02 -1.936056315898895264e-01 4.314892590045928955e-01 7.025201618671417236e-02 -3.254146575927734375e-01 -4.420728608965873718e-02 1.098862215876579285e-01 -1.983777880668640137e-01 3.179003298282623291e-01 1.164629906415939331e-01 3.533234447240829468e-02 -3.346667885780334473e-01 -1.239376235753297806e-02 -4.873806610703468323e-02 -1.698223054409027100e-01 -8.151454478502273560e-02 8.563794940710067749e-02 2.015598304569721222e-02 -5.685371905565261841e-02 1.270087668672204018e-03 1.828689575195312500e-01 -1.906366832554340363e-02 -2.374276071786880493e-01 -6.187304481863975525e-02 -1.210270673036575317e-01
-1.684029959142208099e-02 -2.800920791923999786e-02 -7.613995671272277832e-02 -9.662158042192459106e-02 3.445726335048675537e-01 1.646507717669010162e-02 -1.550622731447219849e-01 -3.992081806063652039e-02 -3.100611865520477295e-01 4.401638209819793701e-01 -1.681018918752670288e-01 2.520940601825714111e-01 4.590491205453872681e-02 2.107211053371429443e-01 2.779815196990966797e-01 1.132502853870391846e-01 -1.557829976081848145e-02 -9.299962967634201050e-02 -2.355415672063827515e-01 -1.439873129129409790e-01 -8.175856620073318481e-02 -1.764461398124694824e-01 -2.255719602108001709e-01 1.065709441900253296e-01 -3.468726575374603271e-02 -1.734972596168518066e-01 -5.751703307032585144e-02 -2.930023372173309326e-01 7.735196501016616821e-02 -4.131263494491577148e-02 -7.954387366771697998e-02 -3.486754745244979858e-02
-1.585921347141265869e-01 -1.571832895278930664e-01 -1.479300409555435181e-01 1.895122379064559937e-01 2.596080005168914795e-01 5.333709530532360077e-03 2.324012480676174164e-02 2.660893201828002930e-01 -7.399562746286392212e-02 -8.058265596628189087e-02 -1.391756832599639893e-01 9.195863455533981323e-02 -2.967174910008907318e-02 -1.024928763508796692e-01 -9.994552284479141235e-02 3.781690075993537903e-02 -5.010163784027099609e-02 -3.350193798542022705e-02 -3.908270895481109619e-01 -4.208809509873390198e-02 1.111069619655609131e-01 -4.779791533946990967e-01 -2.234928756952285767e-01 8.414715528488159180e-02 -1.028270572423934937e-01 -1.595300436019897461e-01 1.133430004119873047e-02 -2.661138772964477539e-01 -2.044624984264373779e-01 -2.498091757297515869e-01 8.603398501873016357e-02 -1.280924677848815918e-01
-1.503937393426895142e-01 -2.815556824207305908e-01 -4.968756809830665588e-02 2.260978333652019501e-02 -2.132888510823249817e-02 -1.526936441659927368e-01 -4.243592545390129089e-02 -3.801487758755683899e-02 -3.732212483882904053e-01 1.093575209379196167e-01 -2.300697565078735352e-01 -7.331137359142303467e-02 -1.299154828302562237e-04 7.496732473373413086e-02 7.706035673618316650e-02 3.953821957111358643e-01 6.727720052003860474e-02 9.639018028974533081e-02 -2.459813952445983887e-01 -2.591584920883178711e-01 3.221006318926811218e-02 4.994495585560798645e-02 -3.342163860797882080e-01 5.527865141630172729e-02 2.574475407600402832e-01 -6.472300738096237183e-02 1.649748086929321289e-01 -5.347540602087974548e-02 -1.189646497368812561e-01 1.397183388471603394e-01 -2.438954263925552368e-01 -1.928409487009048462e-01
-2.859953092411160469e-03 -5.676679778844118118e-03 -2.461271584033966064e-01 -1.137698628008365631e-02 7.495016604661941528e-02 -1.455242484807968140e-01 2.881499473005533218e-03 1.850552409887313843e-01 -9.629654139280319214e-02 3.204368054866790771e-02 -2.893629670143127441e-01 2.026381529867649078e-02 1.823303401470184326e-01 2.519840002059936523e-01 -1.126131564378738403e-01 -7.106217741966247559e-02 1.018602550029754639e-01 5.442761257290840149e-02 -1.473834067583084106e-01 -1.816121190786361694e-01 -6.423211842775344849e-02 -3.336837887763977051e-01 -3.069000542163848877e-01 2.147285938262939453e-01 1.281672436743974686e-02 1.543692946434020996e-01 -6.279490143060684204e-02 -9.881626069545745850e-02 -5.526020005345344543e-02 -2.108979672193527222e-01 -2.817772328853607178e-01 -4.252626895904541016e-01
-4.733257461339235306e-03 -1.359851509332656860e-01 -4.877228662371635437e-02 -6.583398580551147461e-02 3.467323482036590576e-01 1.746613718569278717e-02 -1.831996589899063110e-01 -1.466478109359741211e-01 -2.217065840959548950e-01 5.046092271804809570e-01 -3.958250861614942551e-03 1.709010601043701172e-01 4.186769947409629822e-02 1.161678209900856018e-01 1.461676806211471558e-01 2.790462374687194824e-01 -3.000907972455024719e-02 -1.628892421722412109e-01 -1.244873702526092529e-01 -1.461931914091110229e-01 -9.262637048959732056e-02 -2.178132534027099609e-01 -1.268405169248580933e-01 1.081978529691696167e-01 -2.254824154078960419e-02 -3.073708713054656982e-01 -5.005723983049392700e-02 -2.815358042716979980e-01 2.274438180029392242e-02 -7.992610335350036621e-02 -4.897676035761833191e-02 -1.323329657316207886e-01
-4.343063756823539734e-02 -8.336059749126434326e-02 -3.496339321136474609e-01 -4.742038436233997345e-03 1.016562283039093018e-01 1.905369162559509277e-01 -1.894536465406417847e-01 1.386185139417648315e-01 -2.597601711750030518e-01 2.097585350275039673e-01 -3.059696257114410400e-01 2.224459499120712280e-01 1.041665524244308472e-01 -1.437939852476119995e-01 -2.511909902095794678e-01 5.971068888902664185e-02 -4.828561842441558838e-02 -4.219238087534904480e-02 -2.694082856178283691e-01 4.047903639730066061e-04 6.492822617292404175e-02 -1.587769389152526855e-01 7.675501704216003418e-02 -1.725270748138427734e-01 1.866542398929595947e-01 -2.611343860626220703e-01 -1.815572008490562439e-02 -1.345254778861999512e-01 -1.265683174133300781e-01 1.310090720653533936e-01 -1.155109405517578125e-01 -3.234662115573883057e-01
2.242690697312355042e-02 -3.314052820205688477e-01 1.333949863910675049e-01 3.196233510971069336e-02 1.847079992294311523e-01 -1.305692195892333984e-01 1.912343204021453857e-01 -8.500415831804275513e-02 -4.456002265214920044e-02 4.794608950614929199e-01 -1.107931807637214661e-01 -1.450047921389341354e-02 -4.307551681995391846e-02 1.586196273565292358e-01 1.964972913265228271e-01 7.680939882993698120e-02 -1.146761626005172729e-01 -1.141769513487815857e-01 -2.077450603246688843e-01 -1.858902573585510254e-01 8.280683308839797974e-02 -7.898689806461334229e-02 -3.003457784652709961e-01 1.170878112316131592e-01 -1.234632059931755066e-01 -5.275541543960571289e-02 4.110432788729667664e-02 -4.080815613269805908e-01 9.863915294408798218e-02 -3.069485537707805634e-02 7.975824177265167236e-02 -1.892540454864501953e-01
-1.375491172075271606e-01 1.683514937758445740e-02 -1.180517673492431641e-01 -3.209290793165564537e-03 1.070146039128303528e-01 -3.191447854042053223e-01 1.590331643819808960e-02 -1.937782950699329376e-02 -4.441027939319610596e-01 7.749410346150398254e-03 -2.344773262739181519e-01 1.113905310630798340e-01 9.006236493587493896e-02 -2.267617732286453247e-02 9.051098674535751343e-02 2.495909333229064941e-01 -7.374773733317852020e-03 1.588849723339080811e-01 -2.213721424341201782e-01 -3.365230560302734375e-01 4.523908346891403198e-02 -2.435414493083953857e-01 -2.747220098972320557e-01 1.295817494392395020e-01 1.770369112491607666e-01 -1.135121360421180725e-01 2.561813890933990479e-01 1.109135225415229797e-01 5.952177569270133972e-02 -5.486616282723844051e-04 -6.573498249053955078e-02 -1.947597414255142212e-01
-9.500179439783096313e-02 1.594116389751434326e-01 -9.337416291236877441e-02 3.211569488048553467e-01 9.823486953973770142e-02 1.229670792818069458e-01 -5.895475298166275024e-02 2.289612293243408203e-01 3.792125359177589417e-02 1.963783651590347290e-01 -1.320544481277465820e-01 -1.765402555465698242e-01 -7.556483894586563110e-02 -1.161562725901603699e-01 1.504843086004257202e-01 1.734263449907302856e-01 4.182683303952217102e-02 3.839044645428657532e-02 8.486232161521911621e-02 -2.475882768630981445e-01 3.111257255077362061e-01 -2.014154493808746338e-01 -1.776635497808456421e-01 3.129539638757705688e-02 6.502805650234222412e-02 -1.279508918523788452e-01 -1.348424106836318970e-01 -1.428978443145751953e-01 -9.751415997743606567e-02 1.206989288330078125e-01 -3.657443821430206299e-02 -5.350206494331359863e-01
-2.069945633411407471e-01 2.939099818468093872e-02 -2.844968140125274658e-01 1.321508139371871948e-01 1.341950893402099609e-02 1.510790139436721802e-01 -1.369013190269470215e-01 2.175435423851013184e-01 -4.734159111976623535e-01 1.063510403037071228e-01 -2.004725039005279541e-01 -1.419780403375625610e-01 -1.563331782817840576e-01 -1.128608509898185730e-01 -2.120533883571624756e-01 1.710891276597976685e-01 -1.016319319605827332e-01 -5.177889391779899597e-02 5.162842199206352234e-02 -1.435963530093431473e-02 -4.921785742044448853e-02 -3.312492966651916504e-01 -1.786471903324127197e-01 -1.063109263777732849e-01 -7.850611954927444458e-02 -1.128990948200225830e-01 9.224417060613632202e-02 -1.678466983139514923e-02 7.025270164012908936e-02 -2.396625876426696777e-01 -3.166660666465759277e-01 4.574487917125225067e-03
-3.869953379034996033e-02 -1.596252024173736572e-01 -2.186496853828430176e-01 5.152694135904312134e-02 5.005013942718505859e-02 3.191143274307250977e-02 5.062224343419075012e-02 -6.733012944459915161e-02 -3.183503448963165283e-01 2.106566578149795532e-01 -3.256264328956604004e-02 -1.034177392721176147e-01 -1.173288524150848389e-01 -2.256440818309783936e-01 -5.298870801925659180e-02 -4.950179904699325562e-02 2.499873936176300049e-01 1.230145692825317383e-01 3.344444558024406433e-03 5.590930581092834473e-02 -1.665760725736618042e-01 -5.450310930609703064e-02 -1.425850540399551392e-01 8.015097677707672119e-02 1.563519388437271118e-01 -5.949540734291076660e-01 2.007513940334320068e-01 -1.149881258606910706e-01 1.999761760234832764e-01 1.168432366102933884e-02 1.338413953781127930e-01 -2.372881472110748291e-01
1.735150218009948730e-01 -3.128178790211677551e-02 -1.869985163211822510e-01 1.444079130887985229e-01 -2.747352719306945801e-01 -1.142258271574974060e-01 1.705254614353179932e-01 2.813617326319217682e-02 -3.409858047962188721e-01 5.703171342611312866e-02 -1.791444271802902222e-01 1.005951389670372009e-01 1.062805503606796265e-01 -3.947059437632560730e-02 1.526559740304946899e-01 2.367794960737228394e-01 -1.881466060876846313e-01 4.181558638811111450e-02 -1.643082052469253540e-01 2.421056479215621948e-01 1.481164842844009399e-01 -1.798119246959686279e-01 -1.221092417836189270e-01 -2.327510714530944824e-02 -1.773755997419357300e-01 -2.995044589042663574e-01 -1.277560144662857056e-01 9.083203226327896118e-02 4.402027279138565063e-02 -1.630106568336486816e-01 9.403645247220993042e-02 -4.064025282859802246e-01
4.009335860610008240e-02 -1.175294741988182068e-01 -1.789823323488235474e-01 2.364095151424407959e-01 -2.009274363517761230e-01 -7.390431314706802368e-02 -1.599404960870742798e-01 -1.077187955379486084e-01 -1.941065788269042969e-01 3.726336359977722168e-01 -2.313615232706069946e-01 7.844804972410202026e-02 -9.101583063602447510e-02 1.319420933723449707e-01 -9.777400642633438110e-02 1.127067059278488159e-01 7.809187471866607666e-02 2.463352680206298828e-01 -3.190757036209106445e-01 7.986121624708175659e-02 -2.053925991058349609e-01 -1.264870911836624146e-01 -8.222401142120361328e-03 -1.516561359167098999e-01 1.136775463819503784e-01 3.891725465655326843e-02 -5.040368065237998962e-02 -8.144149184226989746e-02 -1.115329861640930176e-01 9.138783067464828491e-02 1.194694489240646362e-01 -4.632202982902526855e-01
5.588686093688011169e-02 -2.471262067556381226e-01 -9.548099339008331299e-02 3.408670797944068909e-02 -9.742071479558944702e-02 -2.541504800319671631e-02 -2.059813886880874634e-01 1.043841540813446045e-01 -2.267782539129257202e-01 3.462209999561309814e-01 1.822216659784317017e-01 -2.487744539976119995e-01 6.009206175804138184e-02 -4.119442403316497803e-02 1.549504399299621582e-01 8.500961959362030029e-02 -1.552552878856658936e-01 -5.260287970304489136e-02 -3.447494506835937500e-01 -8.387881517410278320e-02 1.116411164402961731e-01 -2.160754501819610596e-01 -8.475886285305023193e-02 -1.289622485637664795e-01 -1.407279372215270996e-01 5.568080022931098938e-02 1.744176596403121948e-01 2.028063535690307617e-01 1.872054785490036011e-01 -7.482298184186220169e-03 -2.900607883930206299e-01 -3.312250673770904541e-01
-5.123812705278396606e-02 -8.379331231117248535e-02 -2.015813291072845459e-01 3.939896821975708008e-01 1.191261410713195801e-01 -1.997547596693038940e-01 -1.652670800685882568e-01 1.730668693780899048e-01 -1.316792517900466919e-01 2.052160054445266724e-01 -1.539619863033294678e-01 6.141353398561477661e-02 -2.536062598228454590e-01 3.005439639091491699e-01 -8.815945684909820557e-02 1.634815335273742676e-01 -1.734618544578552246e-01 3.056108057498931885e-01 -9.615799039602279663e-02 7.643328607082366943e-02 -3.092820197343826294e-02 -1.879877746105194092e-01 -1.956447958946228027e-01 9.271920472383499146e-02 -1.218576356768608093e-01 1.285528689622879028e-01 4.528190568089485168e-02 -3.693287819623947144e-02 8.695238828659057617e-02 9.929709136486053467e-02 1.199288442730903625e-01 -3.445632159709930420e-01
3.527256846427917480e-02 8.410656452178955078e-02 -2.165448665618896484e-01 -9.962350130081176758e-03 7.437836844474077225e-03 7.539226859807968140e-02 2.905426360666751862e-02 -5.033800005912780762e-02 -4.384807944297790527e-01 3.605442941188812256e-01 -2.244441658258438110e-01 5.692464113235473633e-02 2.920400910079479218e-02 1.901312768459320068e-01 2.037995159626007080e-01 1.229970902204513550e-01 -1.440088078379631042e-02 -1.195400059223175049e-01 -2.065065354108810425e-01 -1.222693771123886108e-01 6.409189850091934204e-02 -1.698278337717056274e-01 8.747348189353942871e-02 -6.053348258137702942e-02 4.066912084817886353e-02 -2.156729698181152344e-01 1.022873669862747192e-01 -4.273032248020172119e-01 -1.457552462816238403e-01 7.294393610209226608e-03 -2.032040208578109741e-01 -2.141697406768798828e-01
2.050916701555252075e-01 -4.922797903418540955e-02 3.908082470297813416e-02 6.178840622305870056e-02 1.580613292753696442e-02 -3.294226154685020447e-02 -4.325304329395294189e-01 2.196091711521148682e-01 -4.288274645805358887e-01 1.226728931069374084e-01 6.366187240928411484e-03 -5.185494199395179749e-02 -1.579545140266418457e-01 -5.892913416028022766e-02 1.886572390794754028e-01 4.506733641028404236e-02 -1.770772784948348999e-01 2.208487242460250854e-01 -4.110455811023712158e-01 -1.943686045706272125e-02 -3.897066414356231689e-02 -2.127756029367446899e-01 -2.182205468416213989e-01 2.740021981298923492e-02 -1.168074682354927063e-01 2.305674180388450623e-02 6.516116857528686523e-02 1.962357461452484131e-01 1.166371256113052368e-01 5.679528415203094482e-02 -8.012074232101440430e-02 -1.449065208435058594e-01
-8.634656667709350586e-02 -1.379698514938354492e-01 -4.145610705018043518e-02 4.674171283841133118e-02 1.709991544485092163e-01 1.885649114847183228e-01 -8.760099858045578003e-02 3.370970115065574646e-02 -3.472771644592285156e-01 3.716386854648590088e-01 -2.660979032516479492e-01 1.792321354150772095e-01 -6.288363784551620483e-02 1.964881122112274170e-01 8.699286729097366333e-02 3.652355074882507324e-02 2.587030874565243721e-03 9.040519595146179199e-03 -2.480991929769515991e-01 -6.251630187034606934e-02 1.041482836008071899e-01 -4.311189055442810059e-02 -4.795909672975540161e-02 -1.259720623493194580e-01 2.096227854490280151e-01 -1.986749023199081421e-01 1.508136540651321411e-01 -4.739433228969573975e-01 -1.708883941173553467e-01 -9.711530059576034546e-02 -1.040357872843742371e-01 -7.888300716876983643e-02
3.022509068250656128e-02 -1.080706790089607239e-01 -4.385273531079292297e-02 1.680079400539398193e-01 -1.577792130410671234e-02 1.437115073204040527e-01 -1.752986460924148560e-01 4.081848636269569397e-02 -2.328427135944366455e-01 3.587496280670166016e-01 -2.560475170612335205e-01 2.241127789020538330e-01 3.031648136675357819e-02 2.442530542612075806e-01 1.717677116394042969e-01 3.573108697310090065e-03 -7.455594837665557861e-02 -8.210212737321853638e-02 -2.142751812934875488e-01 -2.233754843473434448e-01 2.037893235683441162e-01 -5.713636055588722229e-02 -1.422723978757858276e-01 1.046885699033737183e-01 8.345916867256164551e-02 -2.361713051795959473e-01 1.589448004961013794e-01 -4.650938212871551514e-01 -7.206268608570098877e-02 1.024145353585481644e-02 -1.416975706815719604e-01 -3.688510507345199585e-02
1.435756534337997437e-01 3.496088832616806030e-02 1.161684542894363403e-01 9.568840265274047852e-02 1.121828928589820862e-01 1.633170619606971741e-02 6.189883872866630554e-02 8.130008727312088013e-02 -5.292568355798721313e-02 9.797912836074829102e-02 -1.141505781561136246e-02 4.047660157084465027e-02 -1.057549007236957550e-02 -3.409627079963684082e-01 2.789558842778205872e-02 -1.350589543581008911e-01 -1.195977851748466492e-01 -2.354934252798557281e-02 -2.888839244842529297e-01 -1.080417856574058533e-01 1.311797797679901123e-01 -2.460738122463226318e-01 -3.057826161384582520e-01 -8.889618329703807831e-03 -1.097086071968078613e-01 -1.617702394723892212e-01 1.503361612558364868e-01 -3.755669891834259033e-01 1.410459131002426147e-01 5.112553387880325317e-02 6.215822324156761169e-02 -5.225968360900878906e-01
-1.625642627477645874e-01 -4.408504068851470947e-02 -6.226976588368415833e-02 1.908046752214431763e-01 -1.400903016328811646e-01 -6.093886867165565491e-02 -2.891120873391628265e-02 5.283514037728309631e-03 -1.831694990396499634e-01 2.257741838693618774e-01 -1.929642856121063232e-01 6.921695917844772339e-02 -1.188361346721649170e-01 1.024574190378189087e-01 -2.118687182664871216e-01 1.837632209062576294e-01 -6.782210618257522583e-02 6.676468998193740845e-02 -1.017485558986663818e-01 1.976680010557174683e-02 -2.721735648810863495e-02 -1.904782205820083618e-01 -4.982671439647674561e-01 7.546225935220718384e-02 -1.604380607604980469e-01 2.385053634643554688e-01 -2.252625487744808197e-02 -1.684396713972091675e-01 2.108873426914215088e-01 -1.606811434030532837e-01 1.466299593448638916e-01 -4.040169119834899902e-01
-2.822475321590900421e-02 -7.749626412987709045e-03 -1.318657994270324707e-01 3.701869845390319824e-01 -1.566342711448669434e-01 1.965619623661041260e-01 -9.681382798589766026e-04 2.291181981563568115e-01 -3.599052131175994873e-01 -1.854943670332431793e-02 -8.581268787384033203e-02 4.651955887675285339e-02 5.393909290432929993e-02 -1.962140351533889771e-01 -2.103903740644454956e-01 1.331117302179336548e-01 -1.037370488047599792e-01 -4.265597835183143616e-02 -9.329883009195327759e-02 -2.083990536630153656e-02 -1.491778939962387085e-01 -4.192999005317687988e-01 -1.073557659983634949e-01 -2.461492866277694702e-01 -6.440504640340805054e-02 -6.500921398401260376e-02 1.700719259679317474e-02 -3.358998298645019531e-01 8.326746523380279541e-03 -2.311759591102600098e-01 -1.365173757076263428e-01 -2.667473442852497101e-02
-2.017323113977909088e-02 -8.212381601333618164e-02 -2.001402378082275391e-01 3.642302751541137695e-01 1.199897006154060364e-02 1.517052733106538653e-04 4.176430776715278625e-02 2.740569710731506348e-01 -9.909832850098609924e-03 -1.213150024414062500e-01 -1.670533269643783569e-01 -1.996618211269378662e-01 2.064025960862636566e-02 -3.764628246426582336e-02 2.878943085670471191e-01 3.132094144821166992e-01 8.732405304908752441e-02 1.781380027532577515e-01 -1.699705570936203003e-01 1.926412880420684814e-01 -5.699155107140541077e-02 -3.437612652778625488e-01 -2.329070419073104858e-01 -5.103622376918792725e-02 3.762243315577507019e-02 -9.117278270423412323e-03 9.991130232810974121e-02 4.126774519681930542e-02 -8.008697070181369781e-03 -2.798780500888824463e-01 5.270517244935035706e-02 -3.158045709133148193e-01
-1.179752200841903687e-01 2.775950357317924500e-02 -1.666985601186752319e-01 -1.222427585162222385e-03 -9.160759299993515015e-02 -5.763233825564384460e-02 7.829990237951278687e-03 1.023767217993736267e-01 -1.229588612914085388e-01 1.703850477933883667e-01 -9.995315968990325928e-02 9.177307039499282837e-02 -6.201389804482460022e-02 2.697217464447021484e-01 -8.985986560583114624e-02 3.538417816162109375e-01 -3.086546063423156738e-01 1.359102725982666016e-01 -1.242590770125389099e-01 -4.329669848084449768e-02 1.399028301239013672e-01 -2.166569381952285767e-01 -2.964727282524108887e-01 2.003215551376342773e-01 7.559873908758163452e-02 1.107279732823371887e-01 9.159392863512039185e-02 -4.034519940614700317e-02 6.608998030424118042e-02 -1.107158660888671875e-01 -8.538419753313064575e-02 -5.341601371765136719e-01
-5.072874575853347778e-02 -2.037098854780197144e-01 -1.435779035091400146e-01 1.227068975567817688e-01 -1.492114365100860596e-01 -3.365537896752357483e-02 4.555793479084968567e-02 6.067979335784912109e-02 -2.206523269414901733e-01 3.849960863590240479e-01 -1.083210110664367676e-01 9.938545525074005127e-02 5.778856202960014343e-02 1.915447413921356201e-01 1.090039908885955811e-01 2.253743261098861694e-01 -2.000860869884490967e-01 1.519943922758102417e-01 -1.740018874406814575e-01 1.933134347200393677e-01 1.018356010317802429e-01 -2.463424950838088989e-01 1.197415124624967575e-02 3.653779625892639160e-02 1.322174668312072754e-01 3.251751884818077087e-02 4.988271743059158325e-02 1.473180353641510010e-01 1.384883373975753784e-01 1.103587895631790161e-01 -1.233182847499847412e-01 -5.265607237815856934e-01
3.079351782798767090e-01 -2.632943093776702881e-01 3.266032040119171143e-02 1.816059201955795288e-01 3.532017767429351807e-02 -5.830889940261840820e-02 -5.008789896965026855e-02 1.932215094566345215e-01 -2.210159003734588623e-01 2.682261466979980469e-01 -1.851413398981094360e-01 -2.884912788867950439e-01 -2.456388063728809357e-02 -2.479350417852401733e-01 1.940049417316913605e-02 -1.113823503255844116e-01 8.496449887752532959e-02 2.068407535552978516e-01 5.897232145071029663e-02 -3.538393974304199219e-02 -1.260068565607070923e-01 -1.771407723426818848e-01 5.672247707843780518e-02 -1.227041408419609070e-01 2.384690940380096436e-02 -4.354233145713806152e-01 -7.663124054670333862e-02 -2.157588899135589600e-01 1.369233876466751099e-01 -4.171192646026611328e-03 -5.465232580900192261e-02 -2.440441548824310303e-01
-1.465327292680740356e-01 -1.531049460172653198e-01 -1.599383652210235596e-01 2.495251409709453583e-02 -5.390457436442375183e-02 -1.937572062015533447e-01 -1.330452263355255127e-01 1.464987546205520630e-01 -2.421672195196151733e-01 1.027187705039978027e-01 -1.296471655368804932e-01 2.801289968192577362e-02 -2.874246239662170410e-01 1.855191141366958618e-01 1.664631254971027374e-02 1.434856802225112915e-01 -1.875561773777008057e-01 2.916729748249053955e-01 8.564198017120361328e-02 2.505315653979778290e-02 -9.199202805757522583e-02 -3.202035725116729736e-01 -1.502124518156051636e-01 1.103568007238209248e-03 -8.075143396854400635e-02 1.225908026099205017e-01 -1.236230060458183289e-01 -1.926185786724090576e-01 -1.335722059011459351e-01 9.884098172187805176e-02 -1.171802505850791931e-01 -4.975362122058868408e-01
-2.517229020595550537e-01 -2.569008767604827881e-01 -1.736925393342971802e-01 8.397164195775985718e-02 -3.721549734473228455e-02 -2.546053230762481689e-01 -1.798680610954761505e-02 -9.018473327159881592e-03 -4.394063353538513184e-01 1.167824342846870422e-01 -1.898961216211318970e-01 -4.080599173903465271e-02 9.643147699534893036e-03 -3.415226191282272339e-02 -6.206512078642845154e-02 2.576058208942413330e-01 -1.083726342767477036e-02 8.275318145751953125e-02 -2.905204296112060547e-01 -2.677437961101531982e-01 2.349735982716083527e-02 4.187038168311119080e-02 -3.075060844421386719e-01 2.133139967918395996e-01 1.319115757942199707e-01 -1.020528972148895264e-01 1.752352565526962280e-01 -1.424358338117599487e-01 4.751897975802421570e-02 -1.156754940748214722e-01 -1.161515861749649048e-01 -1.937166303396224976e-01
-1.470462977886199951e-02 -3.115816116333007812e-01 -9.581092745065689087e-02 4.024058878421783447e-01 2.051365077495574951e-01 1.166528183966875076e-02 -3.322357833385467529e-01 7.981214672327041626e-02 -6.856738775968551636e-02 3.695199266076087952e-02 -5.374656617641448975e-02 7.581913843750953674e-03 4.687429592013359070e-02 -6.876120716333389282e-02 4.874036088585853577e-02 1.550387889146804810e-01 -5.210648849606513977e-02 -2.055648416280746460e-01 -1.083453744649887085e-01 -1.769589483737945557e-01 5.041651055216789246e-02 -2.550497949123382568e-01 -2.550665438175201416e-01 -4.757783375680446625e-03 1.759046167135238647e-01 1.620532572269439697e-02 -3.337545394897460938e-01 -2.925324738025665283e-01 1.434666942805051804e-02 -9.372948855161666870e-02 -2.030392736196517944e-01 -1.765913218259811401e-01
3.616055101156234741e-02 2.996164560317993164e-01 -1.920098960399627686e-01 1.605140119791030884e-01 2.046997696161270142e-01 1.341338902711868286e-01 -8.825165778398513794e-02 3.084779381752014160e-01 -3.556511551141738892e-02 4.415430128574371338e-02 -2.256584465503692627e-01 -1.261845380067825317e-01 -1.534415036439895630e-01 -5.656503606587648392e-03 7.792797684669494629e-02 1.333250254392623901e-01 -1.294740140438079834e-01 2.713745236396789551e-01 -9.555155038833618164e-02 -6.885871291160583496e-02 1.959972977638244629e-01 -3.306283950805664062e-01 -1.559580862522125244e-02 -1.529774218797683716e-01 1.170929297804832458e-01 -9.327782690525054932e-02 8.669178187847137451e-02 -6.378158926963806152e-02 4.495139792561531067e-02 -6.226798892021179199e-02 -7.803814951330423355e-03 -5.003569722175598145e-01
2.015312202274799347e-02 -3.801753818988800049e-01 -7.839712500572204590e-02 -4.044311121106147766e-02 1.272543668746948242e-01 -1.795196086168289185e-01 1.596357300877571106e-02 3.640783578157424927e-02 -1.018313094973564148e-01 2.199214994907379150e-01 -1.362119913101196289e-01 -5.458389874547719955e-03 1.315536946058273315e-01 8.301150053739547729e-02 -1.297446936368942261e-01 1.016233563423156738e-01 2.967919968068599701e-02 3.142804503440856934e-01 -1.020888015627861023e-01 3.476852551102638245e-03 1.372058093547821045e-01 -2.685964107513427734e-01 -2.286408692598342896e-01 1.847041100263595581e-01 -7.608567923307418823e-02 7.920759171247482300e-02 8.944081515073776245e-02 1.921480149030685425e-02 1.143171787261962891e-01 -2.737717628479003906e-01 -3.145096302032470703e-01 -4.168746471405029297e-01
-3.716006502509117126e-02 -8.581079542636871338e-02 -2.693407535552978516e-01 2.314497828483581543e-01 -1.889510452747344971e-01 -8.130615204572677612e-02 2.075969278812408447e-01 5.883103609085083008e-02 -5.132427215576171875e-01 5.288156494498252869e-02 -1.198282688856124878e-01 -1.539187282323837280e-01 7.163064181804656982e-02 -2.140483558177947998e-01 -1.579326838254928589e-01 1.919218301773071289e-01 4.702084138989448547e-02 1.790016591548919678e-01 -2.495534569025039673e-01 1.126928105950355530e-01 1.486015021800994873e-01 -1.947236955165863037e-01 -1.555688679218292236e-01 6.838787347078323364e-03 -2.301379293203353882e-01 -1.663791835308074951e-01 1.357684843242168427e-02 1.471251621842384338e-02 2.414582222700119019e-01 -3.159900382161140442e-02 2.387237735092639923e-02 -1.577611565589904785e-01
1.037370711565017700e-01 -1.703999638557434082e-01 -1.143771857023239136e-01 1.805862188339233398e-01 1.744713336229324341e-01 -3.009112318977713585e-03 3.885311633348464966e-02 3.706284761428833008e-01 -1.099938247352838516e-02 9.328998625278472900e-02 -1.732883155345916748e-01 2.024757713079452515e-01 -6.410065572708845139e-03 -7.748873531818389893e-02 1.390319913625717163e-01 4.505360499024391174e-02 -1.368033736944198608e-01 8.884174376726150513e-02 -3.525848984718322754e-01 -2.582388371229171753e-02 1.818515360355377197e-01 -3.172960877418518066e-01 -2.860986068844795227e-02 -2.906244397163391113e-01 -2.812400646507740021e-02 -4.702505469322204590e-02 -2.497745752334594727e-01 -2.254006862640380859e-01 1.764384061098098755e-01 -9.024595469236373901e-02 4.343914985656738281e-02 -3.315936326980590820e-01
-2.897527441382408142e-02 -1.254160851240158081e-01 -2.319834083318710327e-01 1.321163326501846313e-01 6.423345208168029785e-02 1.836967170238494873e-01 -6.437548249959945679e-02 -1.407583802938461304e-02 -8.863759785890579224e-02 1.568113267421722412e-01 7.371696177870035172e-03 9.262714534997940063e-02 -2.649294212460517883e-02 -2.101429998874664307e-01 3.815376432612538338e-03 1.863266080617904663e-01 1.368643343448638916e-01 3.288125991821289062e-01 -9.569388628005981445e-02 -4.019505679607391357e-01 2.273173034191131592e-01 -1.629184633493423462e-01 -2.095351666212081909e-01 -7.972103543579578400e-03 1.894319057464599609e-01 2.695552073419094086e-02 2.333632707595825195e-01 -7.481478154659271240e-02 -1.929174065589904785e-01 -1.028966233134269714e-01 -2.415042370557785034e-01 -3.559797108173370361e-01
1.254212707281112671e-01 1.930826306343078613e-01 -1.140126660466194153e-01 2.162157595157623291e-01 1.795754581689834595e-02 4.248415585607290268e-03 -1.034296602010726929e-01 2.858813703060150146e-01 9.165912121534347534e-02 2.817867323756217957e-02 2.379723265767097473e-02 1.046641841530799866e-01 1.037230622023344040e-02 -1.907039135694503784e-01 1.704355627298355103e-01 1.342592537403106689e-01 -3.845694288611412048e-02 1.561109572649002075e-01 -3.534321486949920654e-01 -5.446229502558708191e-02 1.577319055795669556e-01 -5.129698514938354492e-01 -1.711131781339645386e-01 6.366450339555740356e-02 8.992693573236465454e-02 -8.129659295082092285e-02 -1.986916512250900269e-01 -2.189191579818725586e-01 9.582450985908508301e-02 -1.099808663129806519e-01 -7.030877470970153809e-02 -2.946298420429229736e-01
1.896616220474243164e-01 5.065716803073883057e-02 3.184871375560760498e-02 -9.221868962049484253e-02 4.948505386710166931e-02 8.387845009565353394e-02 9.602706134319305420e-02 8.474378287792205811e-02 -2.715741097927093506e-01 -3.086353093385696411e-02 -1.762511022388935089e-02 1.539725512266159058e-01 -2.521273195743560791e-01 1.490769088268280029e-01 -1.109811961650848389e-01 1.435035169124603271e-01 3.384447693824768066e-01 4.215936362743377686e-01 -1.464657038450241089e-01 2.886851876974105835e-02 -7.188482675701379776e-03 -8.106945455074310303e-02 -3.607938885688781738e-01 1.599292010068893433e-01 2.124683856964111328e-01 -1.815430819988250732e-01 -1.654226481914520264e-01 -2.072966545820236206e-01 -2.964845858514308929e-02 -6.500413268804550171e-02 -1.411300059407949448e-02 -2.791862785816192627e-01
5.511105805635452271e-02 -3.967478871345520020e-02 -4.666526988148689270e-02 -6.395116448402404785e-02 -5.933996289968490601e-02 9.245502203702926636e-02 7.512924820184707642e-02 1.219964846968650818e-01 -6.854128092527389526e-02 1.690406352281570435e-01 -1.268082857131958008e-01 1.189120113849639893e-01 1.156188696622848511e-01 -1.164459250867366791e-02 -1.647533327341079712e-01 -2.039697393774986267e-02 2.121314257383346558e-01 2.771416008472442627e-01 -1.934809535741806030e-01 -1.013814136385917664e-01 1.986427456140518188e-01 -4.217432439327239990e-01 -1.565055102109909058e-01 5.802971497178077698e-02 1.692788451910018921e-01 2.584855854511260986e-01 1.019734740257263184e-01 -1.225147321820259094e-01 -3.855044022202491760e-02 -1.886598914861679077e-01 -2.150574028491973877e-01 -4.827562272548675537e-01
-8.244483172893524170e-02 -1.682294607162475586e-01 -1.006574854254722595e-01 2.241198569536209106e-01 1.477266401052474976e-01 9.804408997297286987e-02 4.157172515988349915e-02 1.831365078687667847e-01 -9.249707311391830444e-02 -5.037277936935424805e-02 -1.608149111270904541e-01 2.160649597644805908e-01 1.092360839247703552e-01 -1.340430825948715210e-01 9.615162014961242676e-02 3.451394382864236832e-03 4.648460447788238525e-02 -7.047618180513381958e-02 -3.345792591571807861e-01 -2.175787836313247681e-01 4.639681056141853333e-02 -3.632511794567108154e-01 -3.263158500194549561e-01 -3.508656844496726990e-02 -1.777126491069793701e-01 -9.439046680927276611e-02 1.259728968143463135e-01 -3.334040343761444092e-01 -1.362639069557189941e-01 -1.765013337135314941e-01 7.209888100624084473e-02 -2.904738187789916992e-01
1.437546461820602417e-01 -8.268841356039047241e-02 -2.851980626583099365e-01 6.328473985195159912e-02 -4.644577205181121826e-02 1.686726659536361694e-01 -2.599750161170959473e-01 1.845244467258453369e-01 -2.119699269533157349e-01 2.210938632488250732e-01 -2.894341945648193359e-01 1.265334039926528931e-01 2.735258042812347412e-01 1.881778985261917114e-01 5.473845824599266052e-02 1.147493943572044373e-01 4.751097783446311951e-02 -1.548959761857986450e-01 -2.963034510612487793e-01 -5.294994264841079712e-02 1.884887218475341797e-01 -1.361705213785171509e-01 -8.146075159311294556e-02 2.044420242309570312e-01 1.775269657373428345e-01 -2.118693590164184570e-01 -4.728955030441284180e-02 -2.150020152330398560e-01 -2.269239425659179688e-01 9.229549765586853027e-02 4.631722718477249146e-02 -1.689549088478088379e-01
-1.988901640288531780e-04 -8.325963467359542847e-02 -2.303293943405151367e-01 -4.024250432848930359e-03 1.753097921609878540e-01 1.377736181020736694e-01 2.028851769864559174e-02 -1.066648289561271667e-01 -3.369746208190917969e-01 3.160365223884582520e-01 -1.859083175659179688e-01 2.680474817752838135e-01 8.677022159099578857e-02 1.612786352634429932e-01 8.965884149074554443e-02 1.326254159212112427e-01 -5.282221734523773193e-02 -1.369183063507080078e-01 -1.586357951164245605e-01 1.155985426157712936e-02 6.424268335103988647e-02 -2.156439870595932007e-01 -1.548308879137039185e-01 -1.385025382041931152e-01 1.485677063465118408e-01 -1.162652075290679932e-01 1.037719920277595520e-01 -4.791945815086364746e-01 -1.327383071184158325e-01 -9.649371355772018433e-02 -9.074646234512329102e-02 -2.184337079524993896e-01
-1.675233691930770874e-01 -1.244141999632120132e-02 9.969782084226608276e-02 -5.059741064906120300e-02 -2.209573835134506226e-01 1.054043769836425781e-01 -7.664012163877487183e-02 1.428108811378479004e-01 -2.745686769485473633e-01 5.552318692207336426e-02 -1.459171921014785767e-01 7.409555464982986450e-02 -6.809936463832855225e-02 1.361556947231292725e-01 -5.180993303656578064e-02 2.015861719846725464e-01 -2.363518029451370239e-01 2.697032690048217773e-01 -4.733536392450332642e-02 1.278323829174041748e-01 -7.100082933902740479e-02 -2.517566680908203125e-01 -4.070439934730529785e-01 1.923420578241348267e-01 -6.485261768102645874e-02 7.503045350313186646e-02 2.497725747525691986e-02 -1.432703435420989990e-01 1.806478500366210938e-01 7.242068648338317871e-02 -2.396802604198455811e-01 -3.958955705165863037e-01
6.820858269929885864e-02 -5.178228393197059631e-02 -1.876129806041717529e-01 2.345096617937088013e-01 -3.179101645946502686e-02 3.202793598175048828e-01 -8.462977409362792969e-02 3.084747791290283203e-01 -1.409936398267745972e-01 3.586959838867187500e-01 -1.902033537626266479e-01 1.109122764319181442e-02 1.149517893791198730e-01 3.763718158006668091e-02 1.570130698382854462e-02 1.803801022469997406e-02 7.793147861957550049e-02 -1.791221499443054199e-01 -1.340896934270858765e-01 -1.820907145738601685e-01 8.611763268709182739e-02 -2.413120567798614502e-01 -1.164817363023757935e-01 2.009161412715911865e-01 6.051691621541976929e-02 -2.837642431259155273e-01 -6.983886659145355225e-02 -2.687997519969940186e-01 -8.210231363773345947e-02 1.467610597610473633e-01 2.089935690164566040e-01 -2.331703901290893555e-01
-2.116829901933670044e-01 -1.191851496696472168e-01 -3.286031782627105713e-01 1.851430833339691162e-01 -7.947524636983871460e-02 1.261376142501831055e-01 2.173208594322204590e-01 7.096628844738006592e-02 1.211394648998975754e-02 2.927166223526000977e-01 4.779987782239913940e-02 1.620981097221374512e-02 6.705123931169509888e-02 -1.302496492862701416e-01 1.084307134151458740e-01 4.383002519607543945e-01 2.421221882104873657e-01 2.177088856697082520e-01 1.592390611767768860e-02 -5.053239688277244568e-02 4.850895702838897705e-02 -2.389014661312103271e-01 -3.741325577720999718e-03 -7.582297921180725098e-02 1.483217924833297729e-01 -1.803057938814163208e-01 1.677202992141246796e-02 -1.213652640581130981e-01 2.934602797031402588e-01 2.543337047100067139e-01 -2.208214625716209412e-02 -1.253118515014648438e-01
-3.320033848285675049e-02 8.835203945636749268e-02 -1.768339425325393677e-01 2.028116732835769653e-01 1.571400612592697144e-01 -1.224943473935127258e-01 1.974126100540161133e-01 1.528630703687667847e-01 4.440668225288391113e-02 2.465600073337554932e-01 3.053232431411743164e-01 2.279113084077835083e-01 -2.056571468710899353e-02 1.191248521208763123e-01 2.029929459095001221e-01 -1.328246444463729858e-01 -3.058599121868610382e-02 2.828815281391143799e-01 -1.349478214979171753e-01 -4.271192848682403564e-02 5.955398455262184143e-02 -3.522820174694061279e-01 -2.986111938953399658e-01 8.319376409053802490e-02 -1.295828819274902344e-01 6.583180220331996679e-05 9.885095804929733276e-02 -1.189118623733520508e-01 -4.564649425446987152e-03 -3.238109499216079712e-02 -9.607408940792083740e-02 -3.994067013263702393e-01
1.073286682367324829e-01 7.607937790453433990e-03 -5.944662168622016907e-02 -5.885912850499153137e-02 3.510115444660186768e-01 -1.941273361444473267e-02 -2.107465267181396484e-01 -6.373441219329833984e-02 -2.987148761749267578e-01 4.584020376205444336e-01 -6.345458328723907471e-02 1.794667840003967285e-01 1.981016434729099274e-02 1.878453642129898071e-01 1.512059569358825684e-01 1.828866451978683472e-01 -1.177563965320587158e-01 2.110057510435581207e-02 -9.786481410264968872e-02 -2.015414535999298096e-01 -8.248753100633621216e-02 -2.519091367721557617e-01 -2.288393229246139526e-01 6.240860745310783386e-02 -1.073786057531833649e-02 -1.483553200960159302e-01 -6.036818772554397583e-02 -3.677442371845245361e-01 -6.250342726707458496e-02 8.687391877174377441e-02 -1.153608784079551697e-01 -7.054022699594497681e-02
1.821980439126491547e-02 3.307487815618515015e-02 -9.442578256130218506e-02 8.491472341120243073e-03 2.910177111625671387e-01 7.756077498197555542e-02 -1.554746180772781372e-01 -8.778648078441619873e-02 -2.589224874973297119e-01 4.608206450939178467e-01 -2.168879099190235138e-02 1.510390788316726685e-01 7.031455636024475098e-02 2.262509763240814209e-01 2.507206499576568604e-01 2.565639019012451172e-01 -1.290859188884496689e-02 -1.011238768696784973e-01 -1.726605743169784546e-01 -2.481317520141601562e-01 -3.868212923407554626e-02 -2.070053368806838989e-01 -9.456305950880050659e-02 -4.784627351909875870e-03 -6.647625565528869629e-02 -1.876049786806106567e-01 -7.527733594179153442e-02 -3.746297359466552734e-01 3.598819673061370850e-02 -2.090292610228061676e-02 -1.577078253030776978e-01 -1.103710755705833435e-01
-1.984858810901641846e-01 2.999223023653030396e-02 -5.197599157691001892e-02 2.812042273581027985e-02 2.398080974817276001e-01 8.215823769569396973e-02 1.924685202538967133e-02 5.092797800898551941e-02 -1.153705567121505737e-01 3.345999717712402344e-01 -3.026868915185332298e-03 3.380005061626434326e-01 -6.099527701735496521e-03 1.890712976455688477e-01 7.848235219717025757e-02 1.718433946371078491e-01 -1.739522963762283325e-01 5.773869156837463379e-02 8.895569294691085815e-02 -5.344520136713981628e-02 -1.176555454730987549e-01 -2.397808581590652466e-01 -2.981109321117401123e-01 -1.280501857399940491e-02 -2.008882462978363037e-01 -3.375999927520751953e-01 -1.357630826532840729e-02 -3.004072904586791992e-01 -3.448456525802612305e-02 1.121732890605926514e-01 -1.527006030082702637e-01 -3.023428320884704590e-01
4.356058314442634583e-02 -5.115909129381179810e-02 -2.566364407539367676e-01 8.085325360298156738e-02 -3.098686635494232178e-01 -2.964729629456996918e-02 -2.722585499286651611e-01 1.127715557813644409e-01 -9.793953597545623779e-02 -1.284269094467163086e-01 -1.300356686115264893e-01 -4.025716334581375122e-02 -5.565946921706199646e-02 -2.158119380474090576e-01 -1.259381324052810669e-01 2.141862064599990845e-01 -2.271009981632232666e-02 1.281948685646057129e-01 -2.225087434053421021e-01 9.453414008021354675e-03 1.306772083044052124e-01 -2.423934936523437500e-01 -3.619324266910552979e-01 -1.125253215432167053e-01 -4.703974816948175430e-03 4.210260231047868729e-03 3.531644120812416077e-02 -1.530863791704177856e-01 2.757892012596130371e-01 -2.444486469030380249e-01 -2.497863769531250000e-01 -2.726786732673645020e-01
2.707136869430541992e-01 1.130573526024818420e-01 -2.433525770902633667e-01 1.957457065582275391e-01 2.651008665561676025e-01 2.357160486280918121e-02 -1.183063983917236328e-01 8.472671359777450562e-02 1.242776513099670410e-01 1.262495964765548706e-01 3.564046695828437805e-03 2.355422265827655792e-02 -8.207277208566665649e-02 -8.524854481220245361e-02 1.339621655642986298e-02 -1.443144865334033966e-02 5.497107654809951782e-02 1.347814202308654785e-01 -2.217894047498703003e-01 7.661786675453186035e-02 9.121081978082656860e-02 -3.557068109512329102e-01 -1.850595772266387939e-01 -1.982073187828063965e-01 6.221753079444169998e-03 -1.537620276212692261e-01 -8.396874368190765381e-02 -2.392288148403167725e-01 2.839623764157295227e-02 1.451453864574432373e-01 1.421830952167510986e-01 -5.131888985633850098e-01
9.397666901350021362e-02 -6.595620512962341309e-02 -1.156693175435066223e-01 -1.206443756818771362e-01 -8.846356719732284546e-02 -1.454475075006484985e-01 -2.384248673915863037e-01 1.448740065097808838e-01 -1.454323828220367432e-01 -7.992097735404968262e-02 -3.033696413040161133e-01 -2.932783961296081543e-01 -5.796749517321586609e-02 1.149673610925674438e-01 5.716131255030632019e-02 2.289318442344665527e-01 4.234982728958129883e-01 -8.321577683091163635e-03 2.320321835577487946e-02 -1.346240490674972534e-01 5.489107593894004822e-02 -1.458546817302703857e-01 -2.905159294605255127e-01 -4.152622073888778687e-02 1.626947969198226929e-01 -2.196741402149200439e-01 -1.154018491506576538e-01 -1.758672297000885010e-01 2.554231584072113037e-01 -1.686480939388275146e-01 -1.596248894929885864e-01 -1.661345362663269043e-01
1.242414563894271851e-01 -3.143014907836914062e-01 -2.022955715656280518e-01 5.173266306519508362e-02 -1.078874394297599792e-01 6.517051905393600464e-02 1.355374306440353394e-01 3.481912612915039062e-02 -2.732127904891967773e-01 2.037599831819534302e-01 3.366636857390403748e-02 -1.288398355245590210e-01 -1.594965010881423950e-01 -2.258312553167343140e-01 -7.758432626724243164e-02 3.744883835315704346e-02 2.255722135305404663e-01 2.119064927101135254e-01 -2.377954572439193726e-01 -1.103677749633789062e-01 -4.830970615148544312e-02 -1.600492149591445923e-01 -7.319452613592147827e-02 2.949641458690166473e-02 4.532466456294059753e-02 -5.441614389419555664e-01 1.198595315217971802e-01 -7.774495333433151245e-02 5.156669020652770996e-02 2.043270021677017212e-01 7.899590581655502319e-02 -1.450333893299102783e-01
-9.275999851524829865e-03 -2.101811617612838745e-01 -3.141576424241065979e-02 2.029497176408767700e-01 9.138610959053039551e-02 2.781661599874496460e-02 -1.459728926420211792e-01 -8.563620597124099731e-02 -3.538718819618225098e-01 2.591101527214050293e-01 -2.835969924926757812e-01 -8.531953394412994385e-02 1.337656229734420776e-01 3.369061648845672607e-01 1.480527967214584351e-02 2.679110169410705566e-01 -1.185228154063224792e-01 -1.662950664758682251e-01 -1.366325467824935913e-01 -1.095358747988939285e-02 -1.418015547096729279e-02 -3.069985210895538330e-01 -3.385183960199356079e-02 -1.064588315784931183e-02 -4.792420938611030579e-02 1.316713541746139526e-01 -2.878866195678710938e-01 2.471179515123367310e-02 1.640499085187911987e-01 1.139774080365896225e-02 1.597374491393566132e-02 -3.251330554485321045e-01
-1.194180473685264587e-01 -2.159514874219894409e-01 -3.213195875287055969e-02 5.245865881443023682e-02 -2.211042791604995728e-01 1.075200214982032776e-01 -1.457083821296691895e-01 4.606574401259422302e-02 -2.613776624202728271e-01 1.531680226325988770e-01 -9.016998857259750366e-02 2.120620012283325195e-01 -4.068789258599281311e-02 1.093292385339736938e-01 -1.930448226630687714e-02 1.526479274034500122e-01 -1.693658232688903809e-01 2.049045264720916748e-01 1.112113147974014282e-01 7.925988733768463135e-02 -1.223441362380981445e-01 -3.517363071441650391e-01 -3.436437845230102539e-01 2.723025679588317871e-01 -9.709200263023376465e-02 1.804260350763797760e-02 2.229726165533065796e-01 -3.537416458129882812e-02 3.858969360589981079e-02 -1.129261404275894165e-01 -8.698583394289016724e-02 -4.081441462039947510e-01
-3.209059312939643860e-02 -2.580325305461883545e-01 -3.916607424616813660e-02 2.392601817846298218e-01 -1.476883143186569214e-01 -1.966857612133026123e-01 -1.024902462959289551e-01 9.542629867792129517e-02 -4.833235442638397217e-01 1.739110946655273438e-01 2.867924049496650696e-02 -5.041790008544921875e-02 -9.168456494808197021e-02 3.204818442463874817e-02 1.452800184488296509e-01 2.591327130794525146e-01 -3.950653970241546631e-02 -1.194529384374618530e-01 -2.964659631252288818e-01 -3.291088342666625977e-02 7.806873321533203125e-02 -3.327494859695434570e-02 -3.295908570289611816e-01 1.601075232028961182e-01 8.661171048879623413e-02 -1.574797481298446655e-01 2.559337317943572998e-01 4.163406416773796082e-02 1.717319041490554810e-01 -4.673527181148529053e-02 -9.235921502113342285e-02 -2.063673287630081177e-01
1.787907183170318604e-01 -1.828346550464630127e-01 -3.783653490245342255e-03 -8.436895161867141724e-02 3.317536711692810059e-01 1.765182241797447205e-02 2.855990640819072723e-02 5.992227792739868164e-02 -1.352243572473526001e-01 3.551248311996459961e-01 -1.206135451793670654e-01 2.793267965316772461e-01 7.060077041387557983e-02 2.957420945167541504e-01 1.961704045534133911e-01 2.765608429908752441e-01 2.154529653489589691e-02 -1.740733087062835693e-01 -8.173882216215133667e-02 -2.446429878473281860e-01 8.508226275444030762e-02 -2.762328386306762695e-01 -1.355946809053421021e-01 -8.694851770997047424e-03 -4.908427596092224121e-02 -1.132809370756149292e-01 -3.133046906441450119e-03 -2.741982936859130859e-01 2.551151067018508911e-02 3.703620657324790955e-02 1.108981892466545105e-01 -2.534723281860351562e-01
-7.443766295909881592e-02 8.537202328443527222e-02 -2.540231645107269287e-01 -1.762510240077972412e-01 1.446605324745178223e-01 1.695630103349685669e-01 5.844289436936378479e-02 5.194433331489562988e-01 7.977130822837352753e-03 3.909557685256004333e-02 -1.383969336748123169e-01 3.955518454313278198e-02 -2.771147191524505615e-01 -9.934360533952713013e-02 1.701773554086685181e-01 1.163422465324401855e-01 1.393408924341201782e-01 4.005028679966926575e-02 -6.028981879353523254e-02 -1.750610023736953735e-01 1.281614154577255249e-01 -2.363456040620803833e-01 -3.362613916397094727e-02 2.006230317056179047e-02 -1.838440895080566406e-01 -2.746733725070953369e-01 -1.053860262036323547e-01 -1.182893738150596619e-01 6.879411637783050537e-02 -9.216906502842903137e-03 -1.306877434253692627e-01 -3.630931973457336426e-01
5.758773908019065857e-02 -1.023351252079010010e-01 -2.412782013416290283e-01 2.605702280998229980e-01 -3.800508007407188416e-02 -1.926243603229522705e-01 -1.868736743927001953e-01 1.069868728518486023e-01 -3.267676532268524170e-01 1.870717853307723999e-01 -2.079300135374069214e-01 5.345785617828369141e-02 -1.950507611036300659e-01 9.678600728511810303e-02 -1.484121382236480713e-01 2.414294630289077759e-01 1.598642170429229736e-01 6.595249474048614502e-02 -3.189345598220825195e-01 -2.580169737339019775e-01 3.839715942740440369e-02 -5.964693427085876465e-02 -1.955635249614715576e-01 2.992058694362640381e-01 -9.511773288249969482e-02 1.382097452878952026e-01 2.233919352293014526e-01 4.119025077670812607e-03 8.502943813800811768e-02 9.767853468656539917e-02 1.072455942630767822e-01 -1.491570323705673218e-01
-1.183131560683250427e-01 5.820439755916595459e-02 -2.036694139242172241e-01 -3.232405707240104675e-02 -5.301448050886392593e-03 -1.446888893842697144e-01 -1.511037498712539673e-01 3.296307623386383057e-01 -1.655078232288360596e-01 3.858619034290313721e-01 -3.064967691898345947e-02 -1.645503193140029907e-01 -1.730916649103164673e-01 7.165074814110994339e-03 1.629288047552108765e-01 3.642047047615051270e-01 -2.017362564802169800e-01 -2.409347333014011383e-02 -9.322126209735870361e-02 5.275637283921241760e-02 1.274992804974317551e-02 -1.039193049073219299e-01 -2.870793044567108154e-01 9.207927435636520386e-02 -3.226324617862701416e-01 9.814525395631790161e-02 -1.618187129497528076e-02 1.689965650439262390e-02 1.882949173450469971e-01 -1.365830451250076294e-01 1.487906277179718018e-01 -2.213787287473678589e-01
5.436671897768974304e-02 -7.497655600309371948e-02 -2.147842347621917725e-01 1.269235759973526001e-01 2.985802106559276581e-02 6.684704124927520752e-02 2.094372361898422241e-01 -1.022403389215469360e-01 -4.776132106781005859e-01 1.617515683174133301e-01 -1.630958765745162964e-01 -1.535319089889526367e-01 -2.288217395544052124e-01 -6.344423443078994751e-02 -1.743631511926651001e-01 1.597959101200103760e-01 3.137039765715599060e-02 1.496935337781906128e-01 -9.374910965561866760e-03 8.313067257404327393e-02 1.051005050539970398e-01 -2.746047079563140869e-01 -2.769421041011810303e-01 2.069275975227355957e-01 -1.962485723197460175e-02 -4.361707568168640137e-01 3.418453037738800049e-03 -3.209083154797554016e-02 2.433005347847938538e-02 1.388321667909622192e-01 6.650863587856292725e-02 2.024934813380241394e-02
9.396718814969062805e-03 -1.409671008586883545e-01 -7.929221726953983307e-03 -4.534733295440673828e-02 9.499188512563705444e-02 1.401453763246536255e-01 -5.304950103163719177e-02 4.096343740820884705e-02 2.602499723434448242e-02 1.297428905963897705e-01 -2.014790922403335571e-01 8.633881807327270508e-02 2.653454057872295380e-02 -1.154773831367492676e-01 8.087565004825592041e-02 7.858417183160781860e-02 1.184492409229278564e-01 3.872895240783691406e-02 -3.463315665721893311e-01 -3.548895418643951416e-01 9.504221379756927490e-02 -1.823469996452331543e-01 -9.861516207456588745e-02 -2.756011299788951874e-02 -2.014169096946716309e-01 -2.381261885166168213e-01 -4.112673923373222351e-02 -4.505949914455413818e-01 -1.477565616369247437e-01 -1.188129410147666931e-01 1.893986016511917114e-01 -4.055112898349761963e-01
-1.022827923297882080e-01 2.113072946667671204e-02 -2.077850401401519775e-01 1.408533304929733276e-01 2.843374386429786682e-02 -2.767340280115604401e-02 -2.715849876403808594e-01 1.564940810203552246e-01 -9.764465689659118652e-02 3.041621446609497070e-01 -1.500383615493774414e-01 -1.388643682003021240e-01 -2.566335499286651611e-01 8.672495186328887939e-02 7.135478314012289047e-03 3.251193761825561523e-01 -1.890343129634857178e-01 4.374321550130844116e-02 -1.418015211820602417e-01 1.201766729354858398e-02 -7.500515785068273544e-03 2.259428426623344421e-02 -3.437498211860656738e-01 1.332692652940750122e-01 -3.392924666404724121e-01 1.855325512588024139e-02 -1.168770133517682552e-03 -2.538163959980010986e-01 1.178871244192123413e-01 -4.530792683362960815e-02 1.823669373989105225e-01 -2.824685573577880859e-01
1.142801046371459961e-01 1.927679032087326050e-01 -2.056342214345932007e-01 1.667691916227340698e-01 2.288223505020141602e-01 1.012428253889083862e-01 -6.903679668903350830e-02 1.158304288983345032e-01 6.448171101510524750e-03 9.293874353170394897e-02 -1.700044274330139160e-01 8.219283819198608398e-02 2.786098420619964600e-02 -2.096839807927608490e-02 1.267944928258657455e-02 4.215748049318790436e-03 3.971491754055023193e-02 8.389288932085037231e-02 -1.961544752120971680e-01 7.218944374471902847e-03 6.104215979576110840e-02 -3.752737939357757568e-01 -1.879256814718246460e-01 -1.114775463938713074e-01 7.046142127364873886e-03 -1.027719676494598389e-01 -2.157055735588073730e-01 -3.231012523174285889e-01 5.226692557334899902e-02 9.549036622047424316e-02 1.226736158132553101e-01 -5.703347325325012207e-01
-1.343061923980712891e-01 -1.220872551202774048e-01 -2.950591742992401123e-01 1.859869807958602905e-01 -4.527954757213592529e-02 -2.947601489722728729e-02 4.368272051215171814e-02 2.334354072809219360e-01 -1.541763842105865479e-01 1.881903856992721558e-01 -1.284543052315711975e-02 1.016365289688110352e-01 -3.797295093536376953e-01 1.361570209264755249e-01 -1.815908551216125488e-01 4.602139815688133240e-02 -1.254345327615737915e-01 2.008951157331466675e-01 -1.188830658793449402e-01 -5.603338405489921570e-02 -2.161854319274425507e-02 -1.221080943942070007e-01 -2.794820666313171387e-01 -9.792385995388031006e-02 -6.840037554502487183e-02 1.533226072788238525e-01 1.581804901361465454e-01 -1.649250388145446777e-01 -1.232640817761421204e-01 2.767601609230041504e-01 -6.997805088758468628e-03 -4.121759533882141113e-01
-3.393475338816642761e-02 -6.502908468246459961e-02 -9.720274060964584351e-02 -2.673326134681701660e-01 1.215784475207328796e-01 7.786541432142257690e-02 -6.798548996448516846e-02 -1.140621155500411987e-01 -3.076789900660514832e-02 2.673377692699432373e-01 -1.093519735150039196e-03 2.763133049011230469e-01 -1.602015793323516846e-01 -5.823224037885665894e-02 3.163000643253326416e-01 1.028024330735206604e-01 -1.510212868452072144e-01 -2.255364954471588135e-01 3.065807372331619263e-02 -8.768859505653381348e-02 1.564715951681137085e-01 -3.398642241954803467e-01 -1.745072901248931885e-01 6.374485045671463013e-02 -1.088179275393486023e-01 -2.319862842559814453e-01 2.045502215623855591e-01 -3.482918739318847656e-01 -2.888305671513080597e-02 4.479817673563957214e-02 -5.751436203718185425e-02 -3.082620501518249512e-01
9.719672054052352905e-02 -2.938544191420078278e-02 -1.419135332107543945e-01 1.329754292964935303e-01 1.801097989082336426e-01 2.165872156620025635e-01 1.516795307397842407e-01 2.724544107913970947e-01 -2.941962182521820068e-01 3.889320492744445801e-01 7.968904078006744385e-02 1.446172711439430714e-03 5.760873109102249146e-02 -3.324832022190093994e-01 1.153753995895385742e-01 -2.147995401173830032e-03 -7.468691561371088028e-03 1.433160156011581421e-01 1.326347794383764267e-02 -3.528384566307067871e-01 1.087428703904151917e-01 -2.021201997995376587e-01 -5.515650659799575806e-02 4.674772918224334717e-02 -1.000514551997184753e-01 -2.899954617023468018e-01 -2.399739250540733337e-02 -2.368421852588653564e-01 5.209396407008171082e-02 1.348170787096023560e-01 1.283894628286361694e-01 -1.122738495469093323e-01
7.885027676820755005e-02 -3.645481914281845093e-02 -7.562912255525588989e-02 -1.196654215455055237e-01 2.726955711841583252e-01 -9.340013563632965088e-02 -2.137794494628906250e-01 -6.338786333799362183e-02 -3.013030886650085449e-01 4.566575884819030762e-01 -4.145605489611625671e-02 2.183654606342315674e-01 8.800617605447769165e-02 1.940817087888717651e-01 2.150262147188186646e-01 2.593348622322082520e-01 -7.904102653264999390e-02 -7.292278856039047241e-02 -1.097025722265243530e-01 -2.076448351144790649e-01 -3.169006854295730591e-02 -2.372050583362579346e-01 -1.530399769544601440e-01 2.345715835690498352e-02 -1.005403324961662292e-01 -2.212232649326324463e-01 -1.260621994733810425e-01 -3.078391849994659424e-01 6.512064486742019653e-02 -2.170678414404392242e-02 -4.707346484065055847e-02 -8.597657829523086548e-02
2.079129964113235474e-01 4.525872692465782166e-02 -9.495328366756439209e-02 1.678458303213119507e-01 2.281504273414611816e-01 2.074592746794223785e-02 3.721242770552635193e-02 1.232657209038734436e-01 -2.902628853917121887e-02 7.185369729995727539e-02 2.660738676786422729e-02 7.802850008010864258e-02 6.575366854667663574e-02 -1.579031050205230713e-01 -4.786689206957817078e-02 -5.450455099344253540e-02 6.156265735626220703e-02 1.133593246340751648e-01 -2.508029043674468994e-01 1.773692294955253601e-02 2.683670260012149811e-02 -2.246282547712326050e-01 -1.951559633016586304e-01 5.351450666785240173e-02 1.284316647797822952e-03 -1.542214602231979370e-01 -1.051606610417366028e-01 -3.882538080215454102e-01 1.534836590290069580e-01 1.145164966583251953e-01 1.504093110561370850e-01 -6.199094653129577637e-01
-4.759301617741584778e-02 4.252541810274124146e-02 -3.992586955428123474e-02 2.611456513404846191e-01 6.180227175354957581e-02 -2.185734510421752930e-01 1.607026904821395874e-01 3.196759819984436035e-01 8.211097866296768188e-02 1.633222997188568115e-01 -2.090952843427658081e-01 2.539158463478088379e-01 -1.404790878295898438e-01 7.326234132051467896e-02 -8.203271776437759399e-02 1.490914225578308105e-01 -8.020889759063720703e-02 1.966109722852706909e-01 -2.566437423229217529e-01 -1.281936764717102051e-01 4.497723653912544250e-02 -2.704280614852905273e-01 -2.332012355327606201e-01 2.438607811927795410e-01 -1.448136866092681885e-01 2.833617385476827621e-03 -2.363935858011245728e-02 -3.053170442581176758e-01 4.105602204799652100e-02 4.587491974234580994e-02 3.628141060471534729e-02 -3.385212719440460205e-01
-6.441596895456314087e-02 -7.635783404111862183e-02 1.061765030026435852e-01 1.069103032350540161e-01 -4.855924472212791443e-02 2.243615090847015381e-01 7.944441586732864380e-02 5.857275798916816711e-02 -1.932142972946166992e-01 3.077128231525421143e-01 -1.331447809934616089e-01 3.102679550647735596e-01 1.266371458768844604e-01 2.247548103332519531e-01 -1.385441273450851440e-01 3.354217708110809326e-01 -5.944167450070381165e-02 -6.909812241792678833e-02 -1.688213795423507690e-01 2.598694991320371628e-04 3.247898444533348083e-02 -2.141743004322052002e-01 -2.343587111681699753e-03 1.045996099710464478e-01 1.040950268507003784e-01 3.906289115548133850e-02 -2.008460909128189087e-01 6.718879938125610352e-02 1.886314153671264648e-01 6.373666226863861084e-02 -1.452637463808059692e-01 -4.979661107063293457e-01
-1.164709031581878662e-01 4.630530625581741333e-02 -3.065226674079895020e-01 -9.933925233781337738e-03 1.595604270696640015e-01 1.112154498696327209e-01 -2.795983850955963135e-01 9.782505035400390625e-02 -3.064116239547729492e-01 2.399776428937911987e-01 -1.945018470287322998e-01 -1.659343242645263672e-01 -1.328220665454864502e-01 3.646196797490119934e-02 -1.624314486980438232e-01 2.368608564138412476e-01 -1.931089013814926147e-01 -6.217519938945770264e-02 -7.142303884029388428e-02 -7.568032294511795044e-02 5.088967829942703247e-02 -7.602883130311965942e-02 -4.064085781574249268e-01 1.480642110109329224e-01 -2.347597777843475342e-01 -7.196015119552612305e-02 9.014307707548141479e-02 1.370104849338531494e-01 1.858241856098175049e-01 -9.654716402292251587e-02 1.110938116908073425e-01 -2.356543987989425659e-01
-5.897574499249458313e-02 -1.649385392665863037e-01 4.887365177273750305e-02 1.453626155853271484e-01 1.811447888612747192e-01 4.922125488519668579e-02 5.490105971693992615e-02 1.963933408260345459e-01 -1.741606593132019043e-01 -1.415750849992036819e-02 -1.379433572292327881e-01 1.076405793428421021e-01 2.613761425018310547e-01 2.348732389509677887e-02 4.860470071434974670e-02 2.128547756001353264e-03 1.023490875959396362e-01 -1.753923296928405762e-01 -3.720558285713195801e-01 -1.176522821187973022e-01 1.226866245269775391e-02 -3.539456725120544434e-01 -3.244077861309051514e-01 1.861504465341567993e-02 -1.462088227272033691e-01 -1.569812744855880737e-01 8.765894174575805664e-02 -1.411400288343429565e-01 -1.321182847023010254e-01 -8.021840453147888184e-02 2.184553593397140503e-01 -4.084557890892028809e-01
4.767721891403198242e-02 9.482077509164810181e-02 -9.180976450443267822e-02 2.723126411437988281e-01 9.311474859714508057e-02 -1.430475991219282150e-02 -9.686060249805450439e-02 2.913792431354522705e-01 -7.423914503306150436e-04 -4.008069261908531189e-02 -1.613896340131759644e-01 1.326735317707061768e-01 -6.302855163812637329e-02 5.244025588035583496e-02 2.145031839609146118e-02 4.942449927330017090e-02 -2.634894847869873047e-01 8.466345071792602539e-02 -3.712194859981536865e-01 1.523476466536521912e-02 2.152007371187210083e-01 -3.508961796760559082e-01 -1.646177619695663452e-01 -3.732473030686378479e-02 -4.275067150592803955e-02 -6.638853251934051514e-02 -2.642157673835754395e-01 -2.397539913654327393e-01 2.283420711755752563e-01 -2.207040339708328247e-01 -4.091592133045196533e-02 -3.154343068599700928e-01
-4.867015779018402100e-02 2.365217357873916626e-02 -7.479828596115112305e-02 8.881068974733352661e-02 3.096402287483215332e-01 -3.091980330646038055e-02 -1.527839452028274536e-01 -1.671063154935836792e-01 -1.838532239198684692e-01 3.974239230155944824e-01 -1.463595777750015259e-01 1.468340307474136353e-01 8.186301589012145996e-02 1.975387930870056152e-01 1.535349339246749878e-01 3.061345815658569336e-01 -6.206933408975601196e-02 -5.974305421113967896e-02 -2.392789870500564575e-01 -1.889333724975585938e-01 -1.318050622940063477e-01 -1.871937066316604614e-01 -1.868255287408828735e-01 -8.805227279663085938e-02 7.869272492825984955e-03 -2.241661697626113892e-01 1.131286006420850754e-02 -4.130376279354095459e-01 -7.417617738246917725e-02 8.639545179903507233e-03 -5.190372094511985779e-02 -1.139791682362556458e-01
-6.653349846601486206e-02 -4.246868193149566650e-01 -4.768553003668785095e-02 1.865154951810836792e-01 6.498508155345916748e-02 -6.274951156228780746e-03 1.412291377782821655e-01 2.274793535470962524e-01 -1.404398381710052490e-01 -8.771000057458877563e-02 -1.732487827539443970e-01 2.750615775585174561e-01 6.672403961420059204e-02 -1.718571782112121582e-01 1.636908054351806641e-01 -3.241892531514167786e-02 1.764644086360931396e-01 -1.815979555249214172e-02 -3.141142725944519043e-01 -1.747766733169555664e-01 4.439537972211837769e-02 -4.506607949733734131e-01 -1.522132605314254761e-01 1.271736174821853638e-01 -9.581771492958068848e-02 -9.522545337677001953e-02 6.172042805701494217e-03 -1.824775487184524536e-01 8.036012947559356689e-02 -1.357201784849166870e-01 -3.766574710607528687e-02 -1.558867841958999634e-01
-2.137454599142074585e-01 -3.979044407606124878e-02 -1.481964886188507080e-01 1.257049739360809326e-01 -9.965647477656602859e-04 2.716714739799499512e-01 -6.184486299753189087e-02 -7.157563418149948120e-02 -2.136562615633010864e-01 9.280253946781158447e-02 -5.006932094693183899e-02 9.331402368843555450e-03 1.313340961933135986e-01 1.209714561700820923e-01 -2.490833029150962830e-02 1.881308704614639282e-01 7.296113669872283936e-02 2.987071275711059570e-01 -2.137430161237716675e-01 -4.342877566814422607e-01 2.073494046926498413e-01 -2.411102354526519775e-01 -3.147104680538177490e-01 2.812174521386623383e-02 -5.501860380172729492e-02 -3.713200613856315613e-02 5.536738410592079163e-02 -4.664077237248420715e-02 -2.108106948435306549e-02 -5.379662290215492249e-02 -3.565246164798736572e-01 -1.938091516494750977e-01
-7.726898789405822754e-02 -1.480440199375152588e-01 -2.158005833625793457e-01 9.587249159812927246e-02 2.556003816425800323e-02 7.397168129682540894e-02 -3.013792037963867188e-01 2.294707745313644409e-01 -2.035834938287734985e-01 3.026587963104248047e-01 -1.704900115728378296e-01 7.083920296281576157e-03 1.869713068008422852e-01 1.333458721637725830e-01 -2.366573549807071686e-02 1.202772110700607300e-01 2.927052043378353119e-02 -9.548630565404891968e-02 -3.265027403831481934e-01 2.431004308164119720e-02 8.841475844383239746e-02 -1.262940019369125366e-01 1.247918456792831421e-01 -1.121753230690956116e-01 1.295769065618515015e-01 -2.700113654136657715e-01 -1.300471276044845581e-01 -1.811536550521850586e-01 -1.167344823479652405e-01 2.737767100334167480e-01 1.026417315006256104e-01 -3.594074845314025879e-01
8.118632435798645020e-02 2.063591182231903076e-01 -3.314184248447418213e-01 1.270600408315658569e-01 1.607923358678817749e-01 1.236850544810295105e-01 -2.437401376664638519e-02 2.607910335063934326e-01 2.177723869681358337e-02 1.127862483263015747e-01 -1.457192748785018921e-01 1.288972645998001099e-01 3.090132586658000946e-02 -1.964487284421920776e-01 -9.257135540246963501e-02 4.366299882531166077e-02 -5.473158136010169983e-02 1.643720082938671112e-02 -2.264518588781356812e-01 2.200645953416824341e-02 1.572079807519912720e-01 -4.197635352611541748e-01 -1.549700498580932617e-01 -5.472011119127273560e-02 -4.522423073649406433e-02 -4.693813994526863098e-02 -5.992002040147781372e-02 -2.020809203386306763e-01 -1.194831077009439468e-02 1.016279589384794235e-02 -4.024935513734817505e-02 -5.296410918235778809e-01
6.282804161310195923e-02 -9.619595855474472046e-02 -1.510416269302368164e-01 1.750750541687011719e-01 2.793317846953868866e-02 1.701772399246692657e-02 -4.103562235832214355e-02 3.907089531421661377e-01 8.619301021099090576e-02 1.674380153417587280e-01 -7.170832902193069458e-02 9.188354015350341797e-02 1.499296631664037704e-02 -8.205503225326538086e-02 1.007032245397567749e-01 1.107481569051742554e-01 -1.289781183004379272e-01 1.622230112552642822e-01 -2.990355789661407471e-01 4.303408786654472351e-03 1.947167217731475830e-01 -4.413573741912841797e-01 -1.491842232644557953e-02 -1.199866309762001038e-01 -9.761947393417358398e-02 4.063973948359489441e-02 -2.100542634725570679e-01 -2.623389959335327148e-01 4.500134289264678955e-02 -2.523019015789031982e-01 -7.958951592445373535e-02 -3.516377806663513184e-01
9.274743497371673584e-02 -1.940146386623382568e-01 -8.747050911188125610e-02 1.485067307949066162e-01 1.412535011768341064e-01 -4.714304581284523010e-03 5.219059064984321594e-02 1.760277897119522095e-01 -4.373356327414512634e-02 1.572385579347610474e-01 -1.448838561773300171e-01 7.201495021581649780e-02 -2.217259071767330170e-02 1.459984928369522095e-01 4.905870184302330017e-02 -1.351597607135772705e-01 2.590580610558390617e-03 -6.174089387059211731e-02 -2.594030499458312988e-01 -1.676517724990844727e-01 -1.183188930153846741e-01 -4.596360623836517334e-01 -2.623021416366100311e-02 3.240176439285278320e-01 -2.160062938928604126e-01 -2.543566524982452393e-01 1.156586259603500366e-01 -1.696166396141052246e-01 4.620409011840820312e-02 -1.626673042774200439e-01 1.201251298189163208e-01 -3.852093815803527832e-01
-1.255950033664703369e-01 -4.986117407679557800e-02 2.968260087072849274e-02 1.557230353355407715e-01 1.155838295817375183e-01 -7.972186803817749023e-02 -1.150895729660987854e-01 9.276566654443740845e-02 -3.419453203678131104e-01 1.095616295933723450e-01 -3.095296621322631836e-01 -4.956493526697158813e-02 1.888567954301834106e-01 2.590673565864562988e-01 -1.288840472698211670e-01 2.427438199520111084e-01 -1.761238276958465576e-01 -4.203403368592262268e-02 -6.838361173868179321e-02 -1.903721690177917480e-02 -6.407443434000015259e-02 -2.339318841695785522e-01 -8.172227442264556885e-02 6.966745853424072266e-02 1.025842595845460892e-02 1.357218474149703979e-01 -1.038203537464141846e-01 -1.362316608428955078e-01 3.342108428478240967e-01 3.141693174839019775e-01 -4.738181829452514648e-02 -3.752788603305816650e-01
1.275858134031295776e-01 -2.199144214391708374e-01 -1.767437309026718140e-01 -9.169096499681472778e-02 -3.617358207702636719e-02 8.034948259592056274e-02 5.995640531182289124e-02 1.200928092002868652e-01 -3.392014801502227783e-01 5.462760478258132935e-02 -1.534264385700225830e-01 -1.639755368232727051e-01 -2.049073129892349243e-01 2.784287035465240479e-01 -2.035498619079589844e-02 3.143558800220489502e-01 3.016795814037322998e-01 3.644117712974548340e-01 1.679664701223373413e-01 -3.681990876793861389e-02 6.384269148111343384e-02 -1.437517702579498291e-01 -2.020770311355590820e-01 -3.371805325150489807e-02 -1.907497644424438477e-01 -1.423294246196746826e-01 -9.098051488399505615e-02 -1.498620510101318359e-01 6.295131146907806396e-02 -1.293600797653198242e-01 -1.470238268375396729e-01 -1.814934313297271729e-01
-2.451640367507934570e-02 -2.238534837961196899e-01 -1.741843074560165405e-01 4.022808372974395752e-01 -5.818630754947662354e-02 -1.229244172573089600e-01 -1.912333667278289795e-01 -1.227521449327468872e-01 6.391590088605880737e-02 1.376221328973770142e-01 -3.345063328742980957e-02 -9.310841560363769531e-02 1.016347482800483704e-01 -1.150227114558219910e-01 2.139964997768402100e-01 2.559629678726196289e-01 -5.397390946745872498e-02 -1.857056468725204468e-01 -2.603473663330078125e-01 6.697032600641250610e-02 2.333884835243225098e-01 -1.622844487428665161e-01 -3.034484982490539551e-01 -9.495467878878116608e-03 2.428062260150909424e-01 -3.185461834073066711e-02 -8.291086554527282715e-02 -2.518128752708435059e-01 2.986901253461837769e-02 5.364967510104179382e-02 -1.290433406829833984e-01 -2.932241261005401611e-01
-1.086041629314422607e-01 2.322899401187896729e-01 -2.181693762540817261e-01 1.373753650113940239e-03 5.408003926277160645e-02 1.062823235988616943e-01 -1.847637593746185303e-01 8.962758630514144897e-02 3.580182790756225586e-02 2.590324878692626953e-01 -1.519578844308853149e-01 3.265896141529083252e-01 1.994472593069076538e-01 5.549318715929985046e-02 1.076286807656288147e-01 8.434512466192245483e-02 -1.648083776235580444e-01 1.052254810929298401e-01 -1.553112361580133438e-02 -3.637788295745849609e-01 -3.514144103974103928e-03 -2.431565523147583008e-01 -1.827816218137741089e-01 1.887686550617218018e-01 -5.733646452426910400e-02 -1.146796643733978271e-01 1.475017890334129333e-02 -1.863024383783340454e-01 2.378797531127929688e-01 -1.271613836288452148e-01 1.252703517675399780e-01 -3.629905283451080322e-01
-3.975992277264595032e-02 -9.125534445047378540e-02 -1.968323290348052979e-01 1.943795979022979736e-01 -1.101518049836158752e-01 -1.730308495461940765e-02 -2.481774389743804932e-01 1.375266015529632568e-01 -2.260474115610122681e-01 1.459144800901412964e-01 -4.239322617650032043e-02 -1.662523001432418823e-01 8.954057842493057251e-02 1.569413840770721436e-01 1.156192719936370850e-01 4.718311131000518799e-02 -1.428547203540802002e-01 -3.692387416958808899e-02 -4.076181054115295410e-01 -7.996138185262680054e-02 3.355651348829269409e-02 -2.887474894523620605e-01 -2.533937990665435791e-01 -5.125518888235092163e-02 -1.555843651294708252e-01 3.339635953307151794e-02 5.836335569620132446e-02 2.643463611602783203e-01 3.906230255961418152e-02 7.676199078559875488e-02 -2.726459801197052002e-01 -3.801896572113037109e-01
-1.631796918809413910e-02 -2.226123213768005371e-01 8.079410344362258911e-02 8.731477707624435425e-02 1.986950263381004333e-02 -1.387187987565994263e-01 7.567774504423141479e-03 4.635239019989967346e-02 -5.095425248146057129e-01 8.190410211682319641e-03 1.544950436800718307e-02 4.850921034812927246e-02 4.110682755708694458e-03 1.159419342875480652e-01 1.098787263035774231e-01 4.185994267463684082e-01 -3.631697967648506165e-02 -1.255321432836353779e-03 -2.361597865819931030e-01 -1.372741460800170898e-01 3.804885596036911011e-02 -1.809232751838862896e-03 -3.891842663288116455e-01 1.215867251157760620e-01 5.552142113447189331e-02 -1.846596002578735352e-01 3.287911117076873779e-01 1.175555679947137833e-02 6.291975080966949463e-02 6.637469679117202759e-02 -1.495313923805952072e-02 -2.312685251235961914e-01
-5.865559726953506470e-02 -6.244103424251079559e-03 -3.443993255496025085e-02 2.213594019412994385e-01 2.113902717828750610e-01 1.193709895014762878e-01 -2.775815688073635101e-02 6.204856559634208679e-02 -2.222013771533966064e-01 4.397125244140625000e-01 -3.588632121682167053e-02 -2.980680204927921295e-02 1.750124543905258179e-01 1.581598445773124695e-02 1.555838286876678467e-01 -7.313279807567596436e-02 -2.070217728614807129e-01 1.467472016811370850e-01 8.979136496782302856e-02 -2.821844816207885742e-01 5.067146942019462585e-02 -3.289268016815185547e-01 -2.098902016878128052e-01 2.700020372867584229e-01 -1.085782349109649658e-01 -3.418683111667633057e-01 9.606367349624633789e-02 -1.990543305873870850e-01 -4.620308429002761841e-02 9.143975377082824707e-02 -2.843804098665714264e-02 -9.396837651729583740e-02
-4.988279566168785095e-02 -1.364479511976242065e-01 -2.199183702468872070e-01 1.609826460480690002e-03 -7.533493638038635254e-02 -2.006272971630096436e-01 -2.531023025512695312e-01 9.849195182323455811e-02 -2.731502056121826172e-01 2.224557995796203613e-01 -2.111978679895401001e-01 -5.054105073213577271e-02 1.425178200006484985e-01 -1.202275156974792480e-01 8.731687813997268677e-02 1.887837052345275879e-01 -2.150861471891403198e-01 -5.301184207201004028e-02 -2.529584765434265137e-01 4.243300110101699829e-02 1.388090252876281738e-01 -1.320969760417938232e-01 -6.180083006620407104e-02 -1.870556734502315521e-02 -7.691117376089096069e-02 -6.722833216190338135e-02 -1.561500430107116699e-01 1.846680790185928345e-01 1.356455236673355103e-01 5.565706640481948853e-02 -4.083838760852813721e-01 -3.855003118515014648e-01
8.395469933748245239e-02 4.817633703351020813e-02 -1.286816298961639404e-01 -1.445018500089645386e-01 7.373563200235366821e-02 7.984415441751480103e-02 8.301585912704467773e-03 2.148794680833816528e-01 -1.153116300702095032e-01 3.094266951084136963e-01 1.873157322406768799e-01 4.571958445012569427e-03 -1.455697715282440186e-01 -1.956334710121154785e-01 3.111015260219573975e-01 2.104943543672561646e-01 3.719787001609802246e-01 1.059136688709259033e-01 -8.432339876890182495e-02 -7.334709167480468750e-02 -3.548870608210563660e-02 -3.567498326301574707e-01 5.180546268820762634e-02 9.553203731775283813e-02 1.922307461500167847e-01 -2.811390208080410957e-03 8.228315412998199463e-02 -1.819826811552047729e-01 2.371748089790344238e-01 -1.084999442100524902e-01 -2.506751194596290588e-02 -3.201789855957031250e-01
3.517334535717964172e-02 -2.910044491291046143e-01 -1.861490495502948761e-02 2.551321685314178467e-01 -1.401070356369018555e-01 2.010163851082324982e-02 -3.197761252522468567e-02 8.897913992404937744e-02 -3.941284120082855225e-01 1.560809910297393799e-01 -8.332288265228271484e-02 3.217900916934013367e-02 -7.737769186496734619e-02 1.302533149719238281e-01 2.282722592353820801e-01 2.940552532672882080e-01 -7.775705307722091675e-02 -1.401422023773193359e-01 -1.732055544853210449e-01 -9.150003083050251007e-03 6.800258904695510864e-02 1.754511147737503052e-02 -3.454239070415496826e-01 7.803638279438018799e-02 5.379705503582954407e-02 -2.172512710094451904e-01 2.955150306224822998e-01 8.543483912944793701e-02 1.083476841449737549e-01 -1.144758835434913635e-01 -2.540604472160339355e-01 -2.241409271955490112e-01
-2.358624488115310669e-01 -1.220705136656761169e-01 -2.555923759937286377e-01 6.933183968067169189e-02 1.082734465599060059e-01 2.403720021247863770e-01 -1.360376775264739990e-01 4.852876812219619751e-02 -3.808160722255706787e-01 4.848250746726989746e-02 1.159854680299758911e-01 -8.801901340484619141e-02 -1.996738165616989136e-01 -1.456109583377838135e-01 -1.938905119895935059e-01 3.049155175685882568e-01 8.526639081537723541e-03 1.188895553350448608e-01 -5.510475486516952515e-02 -1.745928674936294556e-01 1.360056400299072266e-01 -2.954082787036895752e-01 -2.742943167686462402e-01 -1.134892031550407410e-01 -1.571771353483200073e-01 -3.241118788719177246e-02 1.679902523756027222e-01 5.523945763707160950e-02 -1.075858920812606812e-01 -1.898912489414215088e-01 9.632604569196701050e-02 -2.306791990995407104e-01
-6.339706480503082275e-02 -8.762462437152862549e-02 -6.790937483310699463e-02 -7.709547132253646851e-02 -1.613884419202804565e-01 2.373422533273696899e-01 1.485810130834579468e-01 -5.538721755146980286e-02 -2.018787115812301636e-01 2.371179759502410889e-01 -4.421731084585189819e-02 -3.693163394927978516e-02 3.311754390597343445e-02 -5.838640406727790833e-02 3.147912919521331787e-01 2.802561223506927490e-01 -6.295679509639739990e-02 1.941448301076889038e-01 -2.428879141807556152e-01 2.044390141963958740e-01 -1.774623245000839233e-01 -2.193065732717514038e-01 -4.210034310817718506e-01 -1.315011829137802124e-01 -4.010969400405883789e-02 -8.658938109874725342e-02 -8.740796148777008057e-02 1.582855880260467529e-01 1.040544807910919189e-01 -1.886618882417678833e-01 2.546337246894836426e-01 -1.347347497940063477e-01
2.509640902280807495e-02 -3.226198628544807434e-02 -2.684944272041320801e-01 6.250017136335372925e-02 2.343994528055191040e-01 -9.908223152160644531e-02 2.596580982208251953e-01 2.181475609540939331e-01 2.099443078041076660e-01 2.842688858509063721e-01 1.494661867618560791e-01 1.435076892375946045e-01 -4.292254894971847534e-02 2.037086524069309235e-02 -9.719266742467880249e-02 -1.031615585088729858e-01 -9.228231757879257202e-02 -1.075154691934585571e-01 -2.565028369426727295e-01 -7.379528880119323730e-02 -1.004400923848152161e-01 -3.203012943267822266e-01 -3.590393960475921631e-01 -1.243938580155372620e-01 -1.490404903888702393e-01 -7.889271527528762817e-02 1.808441877365112305e-01 -7.811227440834045410e-02 -3.699333593249320984e-02 -3.146546706557273865e-02 -9.250981360673904419e-02 -3.547638058662414551e-01
-1.775455176830291748e-01 1.167791616171598434e-02 -1.181324124336242676e-01 9.911087900400161743e-02 3.183317184448242188e-02 6.617344170808792114e-02 -1.629821807146072388e-01 -7.546257972717285156e-02 -3.327185809612274170e-01 1.603523343801498413e-01 8.723158389329910278e-02 -2.270504832267761230e-01 -2.225164771080017090e-01 -1.271629184484481812e-01 -3.215084075927734375e-01 2.596973776817321777e-01 1.315937042236328125e-01 -6.239222735166549683e-02 1.101064123213291168e-02 -1.811475604772567749e-01 6.895304471254348755e-02 -3.289158940315246582e-01 -3.600029945373535156e-01 -4.315908253192901611e-02 -1.788276880979537964e-01 -1.972537636756896973e-01 -8.005797117948532104e-02 3.412202000617980957e-02 -9.347924031317234039e-03 -2.161253988742828369e-01 -3.288662433624267578e-02 -2.234979122877120972e-01
1.377673894166946411e-01 -5.589910224080085754e-02 -1.611267626285552979e-01 -1.353198941797018051e-02 2.575957681983709335e-03 3.267493844032287598e-01 -2.510001063346862793e-01 2.521800696849822998e-01 -4.215896502137184143e-02 1.250244230031967163e-01 -1.570249795913696289e-01 -2.733784615993499756e-01 1.855209320783615112e-01 8.772746473550796509e-02 2.938647270202636719e-01 1.623494550585746765e-02 1.166353225708007812e-01 -1.512432694435119629e-01 -2.616393864154815674e-01 -7.250799983739852905e-02 7.115635275840759277e-02 -4.008870944380760193e-02 -2.912310361862182617e-01 1.158164814114570618e-01 7.207479327917098999e-02 -2.476284056901931763e-01 2.358554154634475708e-01 -1.938361376523971558e-01 1.863500326871871948e-01 -2.112310379743576050e-01 4.729415476322174072e-02 -1.283003836870193481e-01
2.314771115779876709e-01 3.522374853491783142e-02 2.442972548305988312e-02 1.674089431762695312e-01 1.339201927185058594e-01 2.338614873588085175e-02 4.434500262141227722e-02 7.969971001148223877e-02 1.275625452399253845e-02 6.936419010162353516e-02 -2.325497800484299660e-03 1.014519110321998596e-01 -5.966700986027717590e-02 -2.175414711236953735e-01 -5.156379938125610352e-02 -6.680765002965927124e-02 -6.282756477594375610e-02 5.431165918707847595e-02 -3.441708683967590332e-01 -1.278069764375686646e-01 1.682430207729339600e-01 -2.113865911960601807e-01 -2.792210578918457031e-01 -2.866675890982151031e-02 -2.348254323005676270e-01 -2.945157587528228760e-01 1.497960239648818970e-01 -3.915019035339355469e-01 8.857804536819458008e-02 3.283686935901641846e-02 3.304863721132278442e-02 -4.420444667339324951e-01
-2.261763066053390503e-01 6.534309685230255127e-02 -2.052459865808486938e-01 1.345215588808059692e-01 -2.109846472740173340e-01 7.971990108489990234e-02 -3.182950317859649658e-01 2.063518315553665161e-01 -1.217663511633872986e-01 2.414350509643554688e-01 -1.975364685058593750e-01 -3.222685679793357849e-02 -1.732158213853836060e-01 -3.457764536142349243e-02 -5.511556193232536316e-02 2.030875384807586670e-01 1.029975935816764832e-01 1.477776914834976196e-01 -3.102936446666717529e-01 -3.107257485389709473e-01 2.666604518890380859e-02 -2.042197883129119873e-01 -2.147931307554244995e-01 -1.268093138933181763e-01 -1.001338064670562744e-01 -1.187588050961494446e-01 -8.508386462926864624e-02 4.794068634510040283e-02 -1.531992256641387939e-01 -1.998575478792190552e-01 -2.766313217580318451e-02 -2.705036401748657227e-01
1.161703765392303467e-01 -1.552218496799468994e-01 6.950029172003269196e-03 1.528225094079971313e-01 7.012275606393814087e-02 1.150480806827545166e-01 -1.900821030139923096e-01 -1.603766083717346191e-01 -1.970569193363189697e-01 4.238762855529785156e-01 -9.673651307821273804e-02 -2.233263552188873291e-01 -2.021348103880882263e-02 3.032994568347930908e-01 -1.842637211084365845e-01 6.629821658134460449e-02 -2.493686378002166748e-01 2.646873891353607178e-01 -2.440956979990005493e-01 -5.334147065877914429e-02 -8.374359458684921265e-02 -9.763322770595550537e-02 -2.940153479576110840e-01 7.143311202526092529e-02 4.646163433790206909e-02 -2.800376387313008308e-03 1.789389643818140030e-03 -6.444541364908218384e-02 2.539138197898864746e-01 5.868285521864891052e-02 -2.451131641864776611e-01 -1.159106567502021790e-01
-3.843343630433082581e-02 5.881505087018013000e-02 -3.754894733428955078e-01 1.711990982294082642e-01 4.967069625854492188e-02 1.381381601095199585e-01 -1.420811563730239868e-01 -6.757898721843957901e-03 -2.056674808263778687e-01 2.016758918762207031e-01 -5.174994468688964844e-02 -3.840517019852995872e-03 -1.216934695839881897e-01 -7.779046148061752319e-02 -2.054575681686401367e-01 4.466989338397979736e-01 9.335369803011417389e-03 2.621852457523345947e-01 -1.747541874647140503e-01 -2.983515262603759766e-01 -2.057406678795814514e-02 -1.102506890892982483e-01 -3.593733608722686768e-01 -9.916538000106811523e-02 -8.844951167702674866e-03 -5.682436749339103699e-02 5.229439958930015564e-02 2.066490650177001953e-01 5.170167237520217896e-02 -4.778125882148742676e-02 -6.478621065616607666e-02 -1.919904947280883789e-01
-9.680577367544174194e-02 -1.105868443846702576e-01 -2.003934467211365700e-03 3.019716143608093262e-01 3.224668502807617188e-01 1.036820039153099060e-01 -6.654077023267745972e-02 -7.214497774839401245e-02 -1.190066635608673096e-01 1.846878826618194580e-01 -1.727361083030700684e-01 1.600067466497421265e-01 1.376133561134338379e-01 1.812237203121185303e-01 1.882074475288391113e-01 -1.117873564362525940e-02 -7.835885137319564819e-02 -4.741592332720756531e-02 -4.371481537818908691e-01 -4.954328387975692749e-02 3.409424796700477600e-02 -3.144823908805847168e-01 -7.871435582637786865e-02 -2.949194014072418213e-01 1.137862056493759155e-01 -6.613779813051223755e-02 -2.079929262399673462e-01 -1.102769672870635986e-01 2.798616588115692139e-01 -2.595311589539051056e-02 9.944678097963333130e-02 -1.224599778652191162e-01
-1.590845882892608643e-01 -3.207094371318817139e-01 -1.842176020145416260e-01 2.449106723070144653e-01 2.949965596199035645e-01 -6.945587694644927979e-02 -2.294013462960720062e-02 4.481589198112487793e-01 -5.042586475610733032e-02 -1.337405592203140259e-01 -1.247010827064514160e-01 5.958843603730201721e-02 2.860016422346234322e-03 9.327434003353118896e-02 1.026876345276832581e-01 2.723502926528453827e-02 9.862326085567474365e-02 1.578245684504508972e-02 -2.411691546440124512e-01 9.568331390619277954e-02 -1.067645698785781860e-01 -3.614813387393951416e-01 -2.762685120105743408e-01 -3.900815173983573914e-02 2.465349622070789337e-02 -9.177906066179275513e-02 2.274561859667301178e-02 -1.896637827157974243e-01 3.454672917723655701e-02 -1.887949705123901367e-01 9.257954359054565430e-02 -1.924571096897125244e-01
1.093203425407409668e-01 -1.539016067981719971e-01 -2.083311378955841064e-01 1.410037875175476074e-01 -2.027712762355804443e-01 1.518951505422592163e-01 -2.400248199701309204e-01 2.799420356750488281e-01 -1.057281643152236938e-01 1.237634569406509399e-01 -1.552296429872512817e-01 -2.012244164943695068e-01 -1.085532456636428833e-01 -1.475506424903869629e-01 8.531849086284637451e-02 5.262649804353713989e-02 5.502011254429817200e-02 -7.209783047437667847e-02 -4.263606965541839600e-01 -1.556310355663299561e-01 -1.115058287978172302e-01 -1.024960279464721680e-01 -2.100041061639785767e-01 -2.633472904562950134e-03 -3.272968232631683350e-01 -1.082988753914833069e-01 -1.204687356948852539e-01 -2.092972397804260254e-02 2.030554413795471191e-01 2.574655786156654358e-02 -2.968477010726928711e-01 -1.453670859336853027e-01
-1.542078852653503418e-01 -4.592085257172584534e-02 -2.039377838373184204e-01 1.596612781286239624e-01 1.760536581277847290e-01 3.694135695695877075e-02 1.110772695392370224e-02 -2.099548429250717163e-01 -1.917486935853958130e-01 1.893416941165924072e-01 -9.312348067760467529e-02 1.253245323896408081e-01 2.934307754039764404e-01 1.642750650644302368e-01 1.940058730542659760e-02 4.882806241512298584e-01 1.681399047374725342e-01 -2.696232199668884277e-01 -1.635699719190597534e-01 7.447623461484909058e-02 1.782900094985961914e-02 -3.830155432224273682e-01 -2.253803052008152008e-02 -9.126991033554077148e-02 -2.277268469333648682e-02 -6.570148468017578125e-02 -9.021769464015960693e-02 -4.030900821089744568e-02 1.520030796527862549e-01 4.933160170912742615e-02 -4.760516434907913208e-02 -2.237318754196166992e-01
-8.096646517515182495e-02 -9.115277975797653198e-02 -1.485434025526046753e-01 1.895302832126617432e-01 -1.345238182693719864e-02 1.348799914121627808e-01 4.162417054176330566e-01 2.813066914677619934e-02 -3.703411817550659180e-01 1.455342173576354980e-01 -7.883424311876296997e-02 -2.232024520635604858e-01 -2.739471495151519775e-01 -2.063618153333663940e-01 -1.950304508209228516e-01 3.149917125701904297e-01 1.897712051868438721e-02 -1.194032058119773865e-01 -5.459164828062057495e-02 4.260319843888282776e-02 -3.826886042952537537e-02 -3.026790022850036621e-01 -1.406496763229370117e-01 3.099183179438114166e-02 -6.881377100944519043e-02 -2.502299845218658447e-01 3.031350672245025635e-02 -1.541979908943176270e-01 1.743973791599273682e-01 -7.902180403470993042e-02 -4.861031100153923035e-02 3.418013080954551697e-02
-3.147597014904022217e-01 4.988291766494512558e-03 -1.667385548353195190e-01 1.589348539710044861e-02 7.278985809534788132e-03 2.506074681878089905e-02 -2.416524440050125122e-01 8.719874918460845947e-02 -1.677253395318984985e-01 2.663042247295379639e-01 -1.550627797842025757e-01 -1.210984736680984497e-01 -1.712876409292221069e-01 -6.818622350692749023e-03 4.888006672263145447e-02 3.587560653686523438e-01 -8.831590414047241211e-02 -1.204759478569030762e-01 -1.184481084346771240e-01 -1.694815456867218018e-01 4.718348011374473572e-02 -9.713957458734512329e-02 -4.819181859493255615e-01 -5.377776548266410828e-02 -3.273477852344512939e-01 1.851081103086471558e-02 1.072377152740955353e-02 -7.688082009553909302e-02 2.371505796909332275e-01 4.659290611743927002e-02 1.380908489227294922e-01 -7.108728587627410889e-02
6.850090622901916504e-02 -1.693990528583526611e-01 -3.603494167327880859e-01 1.215266734361648560e-01 -2.979167923331260681e-02 6.183881685137748718e-02 -1.884170323610305786e-01 4.052025824785232544e-02 -3.796522617340087891e-01 2.139877527952194214e-01 -2.676548659801483154e-01 8.688115631230175495e-04 5.375620350241661072e-02 -9.298662841320037842e-02 -4.677958041429519653e-02 3.619354069232940674e-01 -2.427905499935150146e-01 -1.039153784513473511e-01 -1.951579153537750244e-01 1.303548831492662430e-02 1.727407239377498627e-02 -1.475688368082046509e-01 -5.051524564623832703e-02 -2.894177660346031189e-02 4.000277817249298096e-02 -1.751175373792648315e-01 -6.459527462720870972e-02 2.015849649906158447e-01 2.144406139850616455e-01 1.070785894989967346e-01 -2.658547759056091309e-01 -1.875550895929336548e-01
-9.238714724779129028e-02 -1.354407221078872681e-01 -1.864743977785110474e-02 7.172882556915283203e-02 -1.199075877666473389e-01 -1.087976098060607910e-01 9.500090032815933228e-02 5.083701759576797485e-02 -5.140651464462280273e-01 1.541616022586822510e-01 -9.108242578804492950e-03 7.604740560054779053e-02 1.906364783644676208e-02 3.159679938107728958e-03 1.866875290870666504e-01 3.993402719497680664e-01 -1.327748224139213562e-02 -9.223164618015289307e-02 -2.891551852226257324e-01 -1.964835077524185181e-01 -3.210474923253059387e-02 1.699729077517986298e-02 -2.673297822475433350e-01 1.397206336259841919e-01 1.765748709440231323e-01 -1.607618182897567749e-01 2.622169554233551025e-01 -2.658177539706230164e-02 8.459679037332534790e-02 -1.175867095589637756e-01 -1.793103069067001343e-01 -1.959112435579299927e-01
1.521173566579818726e-01 -3.660267293453216553e-01 1.866088509559631348e-01 -1.346004456281661987e-01 -1.581452488899230957e-01 -7.348745316267013550e-02 -2.454419583082199097e-01 2.621527314186096191e-01 -1.437489986419677734e-01 2.627177536487579346e-01 -7.477054744958877563e-02 -9.308967739343643188e-03 2.672103047370910645e-02 -5.355649814009666443e-02 -1.958842873573303223e-01 2.035092860460281372e-01 6.866665929555892944e-02 5.683787167072296143e-02 8.824156224727630615e-02 9.349071979522705078e-02 1.336543858051300049e-01 -1.457955390214920044e-01 -2.795184850692749023e-01 9.914315491914749146e-02 4.176740534603595734e-03 -1.719945371150970459e-01 -2.317782044410705566e-01 -1.959751397371292114e-01 3.036293983459472656e-01 -2.154315449297428131e-02 2.424734458327293396e-02 -2.920881509780883789e-01
-2.094074040651321411e-01 -2.677439153194427490e-01 -2.949260175228118896e-01 -1.237511355429887772e-02 -1.060530636459589005e-02 8.313218504190444946e-02 1.063481569290161133e-01 -4.169657081365585327e-02 -3.370015323162078857e-01 3.357535600662231445e-01 -3.783343359827995300e-02 -1.325905323028564453e-01 -2.374061942100524902e-01 2.255560755729675293e-01 -1.950671314261853695e-03 -5.029742047190666199e-02 9.606277942657470703e-02 1.151043549180030823e-01 6.824885308742523193e-02 2.813919447362422943e-02 1.384781897068023682e-01 -3.082352876663208008e-01 -1.111130565404891968e-01 5.957436561584472656e-02 -3.807514533400535583e-02 -4.405059516429901123e-01 -8.428419940173625946e-03 7.991601713001728058e-03 2.135652452707290649e-01 1.108946949243545532e-01 6.461533159017562866e-02 -8.032482862472534180e-02
2.555885314941406250e-01 -3.641999363899230957e-01 -1.694411188364028931e-01 4.139419794082641602e-01 2.428496628999710083e-01 -1.351339966058731079e-01 -1.777990907430648804e-01 -1.135861873626708984e-01 -1.036883816123008728e-01 1.003528535366058350e-01 5.930486321449279785e-02 -9.422750771045684814e-02 3.892558440566062927e-02 4.268250986933708191e-02 5.750168487429618835e-02 7.962628453969955444e-02 5.371881276369094849e-02 -1.810536235570907593e-01 -6.330543756484985352e-02 5.541014298796653748e-02 -6.926815211772918701e-02 -2.027036100625991821e-01 -2.574238777160644531e-01 -5.861584469676017761e-02 1.924990713596343994e-01 8.063815534114837646e-02 3.407916426658630371e-02 -2.708370983600616455e-01 2.501372098922729492e-01 4.075269028544425964e-02 7.483977824449539185e-02 -2.962855100631713867e-01
-2.059135437011718750e-01 3.197962045669555664e-02 -4.226245582103729248e-01 1.489558815956115723e-01 -3.553068265318870544e-02 -4.891019314527511597e-02 -7.676020264625549316e-02 2.551632523536682129e-01 -1.157078221440315247e-01 4.050369858741760254e-01 -1.474390029907226562e-01 9.585678577423095703e-02 -2.207565456628799438e-01 4.321201145648956299e-02 1.486055832356214523e-02 7.613439112901687622e-02 1.290762573480606079e-01 3.434274792671203613e-01 -1.166845783591270447e-01 -3.259121775627136230e-01 -5.504512041807174683e-02 -1.195018589496612549e-01 -1.465398669242858887e-01 8.288016915321350098e-02 -8.242525905370712280e-02 2.229515612125396729e-01 4.270999878644943237e-02 -1.676695346832275391e-01 -3.131776675581932068e-02 3.380404412746429443e-02 -5.271324887871742249e-03 -1.656918525695800781e-01
1.225192025303840637e-01 -1.414079368114471436e-01 -1.872429400682449341e-01 -6.812880281358957291e-03 -4.609758779406547546e-02 1.968607604503631592e-01 1.336266100406646729e-01 1.291327774524688721e-01 -2.537932395935058594e-01 1.724457591772079468e-01 1.283561158925294876e-02 -2.016332559287548065e-02 -4.115254431962966919e-02 3.531009554862976074e-01 -1.860575824975967407e-01 2.887104153633117676e-01 4.336812794208526611e-01 1.054797917604446411e-01 1.890208106487989426e-03 -4.413517937064170837e-02 1.795102469623088837e-02 -2.535287439823150635e-01 -1.045732423663139343e-01 9.533721953630447388e-02 -3.037056326866149902e-01 -2.063601277768611908e-02 -1.204439178109169006e-01 -1.966958343982696533e-01 1.541389375925064087e-01 -1.773975938558578491e-01 -1.906892471015453339e-02 -1.678664386272430420e-01
4.879488423466682434e-02 -9.809830784797668457e-02 -1.282363831996917725e-01 2.289415299892425537e-01 6.116565316915512085e-02 -7.033749669790267944e-02 7.577064633369445801e-02 3.857822343707084656e-02 -2.332563847303390503e-01 3.124659657478332520e-01 2.215860411524772644e-02 -1.995907574892044067e-01 2.462444156408309937e-01 3.277181982994079590e-01 1.012883186340332031e-01 -1.226629167795181274e-01 -1.602299064397811890e-01 1.202389318495988846e-02 -3.192120194435119629e-01 -5.180082842707633972e-02 -5.815558880567550659e-02 -1.529251337051391602e-01 -2.541490495204925537e-01 -1.943627148866653442e-01 9.362044930458068848e-02 -3.093465268611907959e-01 1.174501478672027588e-01 1.386987566947937012e-01 7.493333518505096436e-02 -1.394553929567337036e-01 -2.253640145063400269e-01 -2.112547159194946289e-01
2.335038594901561737e-02 -4.014696180820465088e-02 -7.445513457059860229e-02 -3.019997105002403259e-02 -2.023357003927230835e-01 -1.066358238458633423e-01 2.914062738418579102e-01 1.491079777479171753e-01 -2.096394896507263184e-01 2.120666354894638062e-01 -8.368402719497680664e-02 -2.180147171020507812e-01 2.968525886535644531e-02 -3.071410357952117920e-01 2.360909879207611084e-01 3.090436458587646484e-01 -7.448712736368179321e-02 2.265775352716445923e-01 -1.605979502201080322e-01 2.402824908494949341e-01 7.043712586164474487e-02 -3.781622946262359619e-01 -1.920146048069000244e-01 -1.285105347633361816e-01 -1.655837595462799072e-01 -1.163313090801239014e-01 -5.353920534253120422e-02 -1.394347995519638062e-01 -9.948243945837020874e-02 -1.136269569396972656e-01 -5.965944007039070129e-02 -1.030294597148895264e-01
-2.044888436794281006e-01 -2.873063385486602783e-01 -1.203324124217033386e-01 -4.871938750147819519e-02 -1.816894561052322388e-01 2.493071407079696655e-01 1.593230366706848145e-01 -4.315825179219245911e-02 -5.311112105846405029e-02 -2.293098531663417816e-02 -1.489070653915405273e-01 5.658483877778053284e-02 -1.470554322004318237e-01 1.145009137690067291e-02 1.310139000415802002e-01 1.188816130161285400e-01 -1.017157221212983131e-03 4.361592829227447510e-01 -1.086025685071945190e-01 -5.135896499268710613e-04 1.243792474269866943e-01 -2.561782896518707275e-01 -1.533747557550668716e-02 -2.417195737361907959e-01 -7.194469869136810303e-02 -2.255473583936691284e-01 -2.044908553361892700e-01 -2.979453206062316895e-01 1.938870251178741455e-01 -5.700342729687690735e-02 -2.129603475332260132e-01 -1.999439448118209839e-01
2.232291400432586670e-01 -3.029006421566009521e-01 -1.246615573763847351e-01 2.010297477245330811e-01 -1.456709112972021103e-03 -1.370217949151992798e-01 -3.270738124847412109e-01 -2.304802834987640381e-02 -2.128310799598693848e-01 -5.397524312138557434e-02 -1.975691318511962891e-01 2.688124775886535645e-01 -1.904808282852172852e-01 3.156778216361999512e-02 -4.025351256132125854e-02 2.293737381696701050e-01 -1.275385022163391113e-01 2.318231463432312012e-01 -9.323965013027191162e-02 -7.149442285299301147e-02 1.078833080828189850e-02 -3.360009491443634033e-01 -2.215754240751266479e-01 -2.536257207393646240e-01 -1.543896943330764771e-01 1.584911905229091644e-02 1.117821782827377319e-01 2.615849860012531281e-02 1.575071364641189575e-01 -3.842235356569290161e-02 -1.636365354061126709e-01 -1.568062156438827515e-01
5.956771224737167358e-02 1.902538686990737915e-01 -1.131657958030700684e-01 3.171332180500030518e-02 -1.744131296873092651e-01 -1.130755990743637085e-01 1.300545334815979004e-01 4.115387052297592163e-02 -4.631427675485610962e-02 1.794508397579193115e-01 -1.289489269256591797e-01 1.339715123176574707e-01 -8.902917057275772095e-02 5.569202452898025513e-02 -1.355541050434112549e-01 1.029485389590263367e-01 1.739913970232009888e-01 2.016295492649078369e-01 -4.836953058838844299e-02 -2.068964242935180664e-01 -3.057672083377838135e-01 -4.143351614475250244e-01 -1.297775954008102417e-01 -3.051980137825012207e-01 -1.070643439888954163e-01 -2.201394587755203247e-01 -5.173556134104728699e-02 -5.357943847775459290e-02 5.627803504467010498e-03 1.317926347255706787e-01 -2.269361317157745361e-01 -3.874315321445465088e-01
-3.206760287284851074e-01 1.038160994648933411e-01 -2.692547440528869629e-01 1.566221266984939575e-01 1.029854714870452881e-01 2.186371982097625732e-01 -1.987985968589782715e-01 -9.912737458944320679e-02 -3.911239802837371826e-01 1.042551025748252869e-01 -1.735949702560901642e-02 1.550578884780406952e-02 -1.685385853052139282e-01 -7.533939182758331299e-02 -2.537268698215484619e-01 2.054543793201446533e-01 5.425623059272766113e-02 1.492750179022550583e-02 -6.581436097621917725e-02 -2.153857052326202393e-01 1.269894838333129883e-01 -1.504507660865783691e-01 -3.763875961303710938e-01 -8.753631263971328735e-02 -6.174595654010772705e-02 -1.158903986215591431e-01 9.302508831024169922e-02 3.143404424190521240e-02 -3.323024883866310120e-02 -2.141512483358383179e-01 -4.660535603761672974e-02 -2.419566810131072998e-01
-1.120333224534988403e-01 -2.299812436103820801e-02 -2.100536376237869263e-01 2.533951401710510254e-01 1.052432954311370850e-01 1.711960285902023315e-01 -1.159106791019439697e-01 3.517192304134368896e-01 -4.442239645868539810e-03 -9.036809206008911133e-03 1.490051019936800003e-02 5.946787074208259583e-02 -9.851927310228347778e-02 1.063379645347595215e-01 1.040112748742103577e-01 1.839369349181652069e-02 -7.986134290695190430e-02 3.181159868836402893e-02 -3.222298920154571533e-01 6.420596688985824585e-02 1.003661826252937317e-01 -4.092004597187042236e-01 -6.489161401987075806e-02 -9.886703640222549438e-02 8.188609033823013306e-03 -8.440976589918136597e-02 -2.746529281139373779e-01 -1.846420466899871826e-01 1.514285206794738770e-01 -2.637215852737426758e-01 -9.173256903886795044e-02 -3.749262094497680664e-01
3.189452588558197021e-01 -2.349694073200225830e-01 -1.000484451651573181e-02 2.582815289497375488e-02 1.433482021093368530e-01 2.918638987466692924e-03 -2.974465191364288330e-01 1.481451094150543213e-01 -3.889794275164604187e-02 3.127840757369995117e-01 -2.058393508195877075e-01 -3.596101701259613037e-02 1.510277688503265381e-01 -2.215259075164794922e-01 6.809479091316461563e-03 1.481018811464309692e-01 -1.728160530328750610e-01 -1.930608749389648438e-01 -2.044669911265373230e-02 -1.764048635959625244e-01 -3.559496952220797539e-03 -4.353719204664230347e-02 -1.961488872766494751e-01 -1.493458002805709839e-01 6.969633512198925018e-03 -7.356414198875427246e-02 -4.155150055885314941e-02 -3.444686532020568848e-01 2.417873889207839966e-01 -1.524352431297302246e-01 1.964409351348876953e-01 -2.587483525276184082e-01
-2.278114855289459229e-01 1.221515983343124390e-01 -1.798444241285324097e-01 -3.361524268984794617e-02 3.967786580324172974e-02 4.595689103007316589e-02 -4.589917510747909546e-02 9.425871074199676514e-02 1.017049178481101990e-01 2.306846231222152710e-01 -9.611447155475616455e-02 -2.211418375372886658e-02 -1.350793056190013885e-02 -1.511353403329849243e-01 -6.145565956830978394e-02 3.751707375049591064e-01 -1.585575640201568604e-01 1.268572658300399780e-01 -1.601007878780364990e-01 -1.733516156673431396e-01 1.754955053329467773e-01 -2.441306561231613159e-01 -9.614390134811401367e-02 1.340410262346267700e-01 -7.793135941028594971e-02 -1.168442815542221069e-01 1.656515710055828094e-02 -2.453618049621582031e-01 1.199272125959396362e-01 7.638987153768539429e-02 1.893336325883865356e-01 -5.416600108146667480e-01
-1.273937374353408813e-01 -2.309763729572296143e-01 -1.164337471127510071e-01 4.352717846632003784e-02 -1.839609146118164062e-01 -8.189055323600769043e-02 5.363644286990165710e-02 2.519634552299976349e-02 -8.488084375858306885e-02 3.629630208015441895e-01 -4.499845206737518311e-02 1.640548855066299438e-01 -6.447923928499221802e-02 1.975053548812866211e-01 -1.681293845176696777e-01 1.697783917188644409e-01 -2.271760404109954834e-01 1.272519975900650024e-01 -4.454715922474861145e-02 1.039733961224555969e-01 1.114300563931465149e-01 -2.646954357624053955e-01 -1.652114689350128174e-01 -1.615595519542694092e-01 8.197093755006790161e-02 -6.979333609342575073e-02 7.326618582010269165e-02 8.778562769293785095e-03 -9.206397086381912231e-02 1.519083529710769653e-01 -1.216314807534217834e-01 -5.682525634765625000e-01
2.944900691509246826e-01 -2.388876229524612427e-01 -2.125116437673568726e-01 -5.043797194957733154e-03 7.573862373828887939e-02 1.076318249106407166e-01 -4.579009860754013062e-02 1.537336129695177078e-02 1.881752312183380127e-01 2.222183495759963989e-01 -3.800359070301055908e-01 -3.224542737007141113e-01 -1.652099937200546265e-01 -3.235893324017524719e-02 6.152491271495819092e-02 1.275161951780319214e-01 1.158816143870353699e-01 2.320438809692859650e-02 -1.480716019868850708e-01 -2.301108688116073608e-01 1.778095364570617676e-01 -1.987844109535217285e-01 -2.415472716093063354e-01 -8.807481825351715088e-02 2.436947450041770935e-02 1.133175343275070190e-01 -8.289469778537750244e-02 -1.340897828340530396e-01 -4.009196162223815918e-02 2.547025680541992188e-01 1.205348968505859375e-01 -2.537966966629028320e-01
2.081814259290695190e-01 -3.129987418651580811e-02 -1.898614317178726196e-01 -6.565500795841217041e-02 1.433150619268417358e-01 -2.292158082127571106e-03 -1.150663048028945923e-01 2.884908318519592285e-01 -1.876320093870162964e-01 1.640890375711023808e-03 3.624432906508445740e-02 3.083711862564086914e-02 2.017391175031661987e-01 -9.697791934013366699e-02 1.077478099614381790e-02 3.118158578872680664e-01 -8.302475512027740479e-02 2.032637894153594971e-01 -2.117771506309509277e-01 1.112974211573600769e-01 -9.719301015138626099e-02 -1.494756154716014862e-02 -3.063141405582427979e-01 8.250350505113601685e-02 -3.631592169404029846e-02 -1.578780449926853180e-02 -3.396140635013580322e-01 -3.014273941516876221e-01 -1.770389825105667114e-02 -1.914325058460235596e-01 -2.913191318511962891e-01 -2.608595192432403564e-01
-7.666531950235366821e-02 -3.598140180110931396e-01 1.439420282840728760e-01 8.875773102045059204e-02 6.969594210386276245e-02 -1.184564679861068726e-01 1.894910633563995361e-01 -3.499052673578262329e-02 -4.994481801986694336e-02 3.557164669036865234e-01 -1.841683536767959595e-01 2.314250767230987549e-01 -2.603702843189239502e-01 1.916656084358692169e-02 1.587757021188735962e-01 9.960381686687469482e-02 -7.263447344303131104e-02 -2.081570476293563843e-01 -2.422241568565368652e-01 -2.888038754463195801e-01 2.161197364330291748e-02 -3.560705855488777161e-02 -2.456895262002944946e-01 3.859611600637435913e-02 -8.016870170831680298e-02 -1.455250084400177002e-01 1.151489242911338806e-01 -3.014727830886840820e-01 1.045579388737678528e-01 9.041182696819305420e-02 1.154026165604591370e-01 -2.044411301612854004e-01
-1.587264984846115112e-01 9.137224406003952026e-02 -1.703500151634216309e-01 -1.079407706856727600e-01 3.053645193576812744e-01 1.120257526636123657e-01 5.480413138866424561e-02 -5.775614827871322632e-02 -1.720835417509078979e-01 3.427414894104003906e-01 -6.910690665245056152e-02 3.123154044151306152e-01 1.030933670699596405e-02 3.783326596021652222e-03 9.051622450351715088e-02 1.556084305047988892e-01 -1.926172673702239990e-01 1.793347112834453583e-02 -2.499020099639892578e-02 -1.122636869549751282e-01 -1.481541097164154053e-01 -1.943908035755157471e-01 -2.084496617317199707e-01 -7.160490006208419800e-02 -2.218430638313293457e-01 -3.107469081878662109e-01 1.097925305366516113e-01 -3.157867789268493652e-01 6.059703230857849121e-02 -6.860320270061492920e-02 -2.263311296701431274e-01 -2.357904613018035889e-01
1.602771691977977753e-03 1.860210001468658447e-01 -5.765643343329429626e-02 2.763751447200775146e-01 4.492531716823577881e-02 3.624928891658782959e-01 8.395443856716156006e-02 3.118319511413574219e-01 -1.582546383142471313e-01 4.294788464903831482e-02 -4.778508096933364868e-03 2.110944092273712158e-01 3.937397524714469910e-02 -2.129522413015365601e-01 -1.442265324294567108e-02 9.911692142486572266e-02 4.980099201202392578e-02 -6.623422354459762573e-02 -2.440718114376068115e-01 -2.184326797723770142e-01 2.805472537875175476e-02 -4.399088323116302490e-01 -1.040120571851730347e-01 2.520398795604705811e-02 -1.332225054502487183e-01 -1.732234507799148560e-01 8.989842981100082397e-02 -1.183779165148735046e-01 1.503973752260208130e-01 -8.017241954803466797e-02 1.832790486514568329e-02 -3.169087469577789307e-01
-8.362931758165359497e-02 1.338670998811721802e-01 -3.592671751976013184e-01 4.344170093536376953e-01 -1.232330873608589172e-01 3.863751143217086792e-02 -2.158501744270324707e-02 1.976149380207061768e-01 -1.359919160604476929e-01 1.706269383430480957e-01 -5.524491146206855774e-02 -1.597116589546203613e-01 -1.099348813295364380e-01 1.995798498392105103e-01 -5.989121273159980774e-02 1.444254666566848755e-01 1.794605851173400879e-01 1.138605922460556030e-01 -2.949632406234741211e-01 1.236322708427906036e-02 -5.233929306268692017e-02 -3.480792641639709473e-01 1.244395389221608639e-03 -3.892104327678680420e-02 3.263244405388832092e-02 1.646468639373779297e-01 -1.977389492094516754e-02 -3.188633024692535400e-01 -6.981078069657087326e-03 -1.710559986531734467e-02 1.976534724235534668e-02 -2.446537613868713379e-01
-3.143832087516784668e-02 -1.766724139451980591e-01 -1.054956614971160889e-01 8.174424618482589722e-02 4.581142589449882507e-02 -2.178697437047958374e-01 7.759097963571548462e-02 3.711381256580352783e-01 1.114954575896263123e-01 1.042981632053852081e-02 -2.094688415527343750e-01 -1.420956254005432129e-01 -1.397372931241989136e-01 8.033096045255661011e-02 1.181616932153701782e-01 2.729982733726501465e-01 1.200186535716056824e-01 2.105472236871719360e-02 -2.086592912673950195e-01 1.287936121225357056e-01 -2.198178470134735107e-01 -2.375645041465759277e-01 -1.888641268014907837e-01 -1.755676716566085815e-01 9.259059280157089233e-02 -1.001830548048019409e-01 3.969661518931388855e-02 -8.513058722019195557e-02 -2.270496189594268799e-01 -2.767423093318939209e-01 -6.768997013568878174e-02 -3.990011513233184814e-01
-4.031422547996044159e-03 -8.834502100944519043e-02 -1.527333557605743408e-01 2.373651862144470215e-01 9.116186946630477905e-02 -1.839841455221176147e-01 -2.034223079681396484e-01 1.738676577806472778e-01 -3.864469006657600403e-02 1.443516612052917480e-01 -1.266347616910934448e-01 -9.999730437994003296e-02 -2.380922064185142517e-02 1.454413980245590210e-01 2.166029810905456543e-01 -2.040494233369827271e-01 -2.476163208484649658e-01 -2.300010994076728821e-02 -4.390958547592163086e-01 1.263439189642667770e-02 9.576728194952011108e-02 -1.472880989313125610e-01 -2.963206470012664795e-01 -6.168251857161521912e-02 -9.390367567539215088e-02 4.609186947345733643e-02 4.126750305294990540e-02 2.597904205322265625e-02 3.034365735948085785e-02 -1.891361176967620850e-02 -2.801258563995361328e-01 -4.120018184185028076e-01
2.203661054372787476e-01 -1.850072592496871948e-01 -7.334706024266779423e-04 4.975393414497375488e-02 1.705235429108142853e-02 1.285804808139801025e-01 -3.193776356056332588e-03 3.025961518287658691e-01 -1.285424381494522095e-01 3.198219537734985352e-01 -1.805120259523391724e-01 1.033520624041557312e-01 3.599781692028045654e-01 -1.861575096845626831e-01 1.908520162105560303e-01 8.953724801540374756e-02 5.044906958937644958e-02 -8.391433954238891602e-02 -2.139468193054199219e-01 -2.914256155490875244e-01 1.281420886516571045e-01 -2.358060628175735474e-01 6.901672482490539551e-02 -7.228913903236389160e-02 -5.240288004279136658e-02 -2.574784755706787109e-01 -1.433872133493423462e-01 -2.849008440971374512e-01 3.050903417170047760e-02 -3.488147631287574768e-02 8.158694207668304443e-02 -1.835878044366836548e-01
8.871079236268997192e-02 -1.833075433969497681e-01 1.838631778955459595e-01 6.209117174148559570e-02 -4.462062194943428040e-02 1.690082103013992310e-01 -2.045864164829254150e-01 1.913469582796096802e-01 -3.493376448750495911e-02 2.614344358444213867e-01 7.868244498968124390e-02 4.520386457443237305e-02 -3.758225217461585999e-02 1.359976083040237427e-01 7.778159808367490768e-03 2.425577640533447266e-01 7.894129306077957153e-02 -2.632271945476531982e-01 -6.750541180372238159e-02 -2.971876263618469238e-01 1.482275277376174927e-01 -1.276396811008453369e-01 -4.371767938137054443e-01 5.076380074024200439e-02 -5.066234152764081955e-03 -7.403335720300674438e-02 -2.718702554702758789e-01 -3.447950780391693115e-01 -9.911120682954788208e-02 1.449325978755950928e-01 -1.098446995019912720e-01 -1.169573292136192322e-01
-1.593583673238754272e-01 -3.046500682830810547e-01 -1.815193444490432739e-01 6.794172339141368866e-03 -3.138490766286849976e-02 1.796085238456726074e-01 2.842623293399810791e-01 -9.434913098812103271e-02 -3.518105745315551758e-01 5.043658986687660217e-02 -2.571721971035003662e-01 -3.250635266304016113e-01 -1.664151698350906372e-01 -3.549059480428695679e-02 -3.682858496904373169e-02 2.234527617692947388e-01 1.077621355652809143e-01 1.024340614676475525e-01 4.068301990628242493e-03 4.121522605419158936e-02 6.878181360661983490e-03 -3.598835468292236328e-01 -2.585586607456207275e-01 3.000845946371555328e-02 -7.633282244205474854e-02 -2.670545279979705811e-01 1.199409961700439453e-01 -1.335864067077636719e-01 4.591909050941467285e-02 5.449764057993888855e-02 1.018503159284591675e-01 -3.901570290327072144e-02
-3.649717569351196289e-02 -7.001739740371704102e-02 -1.767966598272323608e-01 2.811072021722793579e-02 -1.897261440753936768e-01 1.409566849470138550e-01 -3.480550646781921387e-02 1.505350619554519653e-01 -8.438728004693984985e-02 -2.239715903997421265e-01 -1.240793690085411072e-01 9.942243807017803192e-03 -3.609174489974975586e-02 6.101309135556221008e-02 3.226298987865447998e-01 3.843726217746734619e-01 2.647730708122253418e-01 1.796176880598068237e-01 -2.171803563833236694e-01 3.785319253802299500e-02 1.677802950143814087e-01 -1.864203512668609619e-01 -1.079144254326820374e-01 -1.379839777946472168e-01 4.289822280406951904e-02 -3.422884941101074219e-01 -1.170697063207626343e-01 -2.498824745416641235e-01 1.497253328561782837e-01 7.751356810331344604e-02 7.205823808908462524e-02 -2.811098396778106689e-01
-1.625425517559051514e-01 -2.184842079877853394e-01 -1.194890215992927551e-01 1.527918279170989990e-01 1.114753112196922302e-01 -9.407840669155120850e-02 -4.713590070605278015e-02 8.234946429729461670e-02 -3.618029057979583740e-01 3.133983612060546875e-01 7.230415940284729004e-02 -4.330411180853843689e-02 1.616563051939010620e-01 1.762988865375518799e-01 4.982906207442283630e-02 -1.302777081727981567e-01 -1.126871183514595032e-01 -1.452622096985578537e-02 -3.054105043411254883e-01 -6.613764166831970215e-02 1.732840687036514282e-01 -9.357750415802001953e-02 -3.098241388797760010e-01 -1.276800185441970825e-01 1.959790885448455811e-01 -1.939390897750854492e-01 6.058140844106674194e-02 1.479340791702270508e-01 2.492911964654922485e-01 -5.482432991266250610e-02 -2.983810305595397949e-01 -1.662957519292831421e-01
-7.890844345092773438e-02 -2.115079574286937714e-02 -1.817869096994400024e-01 1.658563613891601562e-01 -2.195271290838718414e-02 -7.208599895238876343e-02 -2.344517260789871216e-01 2.998229265213012695e-01 -5.485789850354194641e-02 3.165649175643920898e-01 -1.125531867146492004e-01 -2.801200188696384430e-02 -2.361903041601181030e-01 1.404695510864257812e-01 -5.390970781445503235e-02 3.560020327568054199e-01 -1.833717972040176392e-01 -8.956406265497207642e-02 -2.156157344579696655e-01 9.101746976375579834e-02 -3.748690709471702576e-02 -1.578212380409240723e-01 -3.007757067680358887e-01 4.053886234760284424e-02 -3.323174417018890381e-01 9.752342104911804199e-02 2.467841841280460358e-02 -1.002265363931655884e-01 1.395968198776245117e-01 -8.600778877735137939e-02 1.832455545663833618e-01 -2.334258556365966797e-01
-2.286674827337265015e-01 4.527332261204719543e-02 -2.014039009809494019e-01 2.066407166421413422e-02 3.034175634384155273e-01 -2.635991014540195465e-02 -9.071782231330871582e-02 3.361038118600845337e-02 -1.506827771663665771e-01 2.426306307315826416e-01 -8.418583124876022339e-02 3.283228278160095215e-01 -7.392496615648269653e-02 8.914589881896972656e-02 1.505516916513442993e-01 1.757941246032714844e-01 -2.137643694877624512e-01 -7.498842198401689529e-03 -1.389347389340400696e-02 -4.400825127959251404e-02 -2.587502002716064453e-01 -1.980353444814682007e-01 -2.596184909343719482e-01 -1.021910831332206726e-01 -9.849922358989715576e-02 -3.843028247356414795e-01 6.908270716667175293e-02 -3.029136955738067627e-01 1.504813826613826677e-05 -1.308962255716323853e-01 -1.482695490121841431e-01 -1.190883591771125793e-01
5.552248656749725342e-02 -8.193663507699966431e-02 -4.379540681838989258e-02 1.084924116730690002e-01 3.657684326171875000e-01 2.575665414333343506e-01 -8.605895936489105225e-02 -1.358673628419637680e-02 -2.837101519107818604e-01 2.244058996438980103e-01 -1.804827004671096802e-01 1.106577813625335693e-01 1.690826714038848877e-01 1.236832141876220703e-01 -1.417708396911621094e-01 3.932994306087493896e-01 -1.355966776609420776e-01 -6.328491866588592529e-02 -3.573321998119354248e-01 -1.785641610622406006e-01 3.641829639673233032e-02 -2.179866135120391846e-01 -8.885896764695644379e-03 -2.354633808135986328e-01 -1.818049848079681396e-01 1.010707542300224304e-01 -1.425244063138961792e-01 -2.110934874508529902e-04 9.584151953458786011e-02 5.654108151793479919e-02 -2.987666986882686615e-02 -1.061720326542854309e-01
6.054840609431266785e-02 -3.090578503906726837e-02 7.424117624759674072e-02 1.443907022476196289e-01 2.010629326105117798e-01 1.364907920360565186e-01 2.445339411497116089e-01 1.071492433547973633e-01 -2.488075643777847290e-01 1.818549484014511108e-01 -8.895831555128097534e-02 9.804486483335494995e-02 1.077443510293960571e-01 3.617238402366638184e-01 3.802796825766563416e-02 2.399208843708038330e-01 -1.238516196608543396e-01 -8.575599640607833862e-02 -2.778331339359283447e-01 -5.535102263092994690e-02 1.483967155218124390e-01 -3.192279934883117676e-01 -1.508257091045379639e-01 1.032447349280118942e-02 1.176193952560424805e-01 1.447093021124601364e-02 -1.754819601774215698e-01 6.253837794065475464e-02 3.500959277153015137e-01 -1.133773475885391235e-01 2.631080448627471924e-01 -1.469456851482391357e-01
-7.595685869455337524e-02 1.899195760488510132e-01 -2.678814530372619629e-01 4.782352596521377563e-02 -2.797167897224426270e-01 -2.750678360462188721e-01 3.281769528985023499e-02 7.271071523427963257e-02 -2.718593180179595947e-01 3.142434060573577881e-01 -2.204709947109222412e-01 -7.510198652744293213e-02 -2.190863341093063354e-02 -1.086459681391716003e-01 -3.663947805762290955e-02 3.412998616695404053e-01 -1.649585664272308350e-01 -3.467913344502449036e-02 -2.767839133739471436e-01 1.922861933708190918e-01 3.939259424805641174e-02 -1.810732036828994751e-01 -2.483800351619720459e-01 5.752046033740043640e-02 -2.138125151395797729e-01 -1.513105630874633789e-01 1.688995584845542908e-02 3.268240764737129211e-02 6.381151080131530762e-02 1.868455670773983002e-02 1.420875489711761475e-01 -1.758344769477844238e-01
1.300254315137863159e-01 -2.382237650454044342e-02 -7.329779863357543945e-02 8.852906525135040283e-02 9.007751196622848511e-02 -9.277031570672988892e-02 1.639426350593566895e-01 -1.412875503301620483e-01 -3.020915091037750244e-01 3.947937488555908203e-01 -7.099856436252593994e-02 1.370221972465515137e-01 -8.822987228631973267e-02 7.883152365684509277e-02 -9.208229929208755493e-02 -4.609399009495973587e-03 -5.877673998475074768e-02 9.096920490264892578e-02 -2.854423820972442627e-01 1.612222194671630859e-01 1.708199828863143921e-01 -8.014184236526489258e-02 -3.773332834243774414e-01 4.142494127154350281e-02 -7.211896777153015137e-02 -1.467019915580749512e-01 8.746412396430969238e-02 1.873748749494552612e-01 3.991368710994720459e-01 7.025603950023651123e-02 2.533756755292415619e-02 -2.811601161956787109e-01
-1.372151821851730347e-01 -1.183550953865051270e-01 7.699574530124664307e-02 1.013704612851142883e-01 1.083938032388687134e-01 -1.734769940376281738e-01 -1.550941616296768188e-01 5.336831510066986084e-02 -4.584934413433074951e-01 1.769118010997772217e-01 -1.200355589389801025e-01 1.236706785857677460e-02 1.080462038516998291e-01 8.520957827568054199e-02 1.817952692508697510e-01 4.772682189941406250e-01 -6.428337842226028442e-02 1.490300446748733521e-01 -1.664624810218811035e-01 -2.241801172494888306e-01 -4.243710637092590332e-02 -8.818236179649829865e-03 -2.315053343772888184e-01 4.570522904396057129e-02 1.207282692193984985e-01 -1.086423769593238831e-01 3.122038245201110840e-01 2.562979795038700104e-02 -1.641843467950820923e-02 -1.529818773269653320e-01 -5.825518816709518433e-02 -1.814520061016082764e-01
-7.716912031173706055e-02 -1.421180963516235352e-01 6.055350229144096375e-02 -1.942109130322933197e-02 2.073575705289840698e-01 2.419780939817428589e-01 2.127121984958648682e-01 1.446778420358896255e-02 8.452329784631729126e-02 9.493945538997650146e-02 -1.488090455532073975e-01 -3.307480830699205399e-03 2.892491221427917480e-02 -9.261682629585266113e-02 1.657923609018325806e-01 -1.138354092836380005e-01 -1.736484915018081665e-01 1.602437496185302734e-01 -4.040984809398651123e-01 -3.341857343912124634e-02 1.022011935710906982e-01 -4.377825558185577393e-01 -1.447525918483734131e-01 -5.686256289482116699e-02 -9.651429951190948486e-02 -1.821244359016418457e-01 1.241781041026115417e-01 -2.127716541290283203e-01 -7.163625955581665039e-02 -5.890074372291564941e-02 1.179976314306259155e-01 -4.029812812805175781e-01
8.445890992879867554e-02 -1.448417901992797852e-01 -7.175654172897338867e-02 2.751264870166778564e-01 -2.061594836413860321e-02 -9.653910994529724121e-02 -4.298158362507820129e-02 4.285659233573824167e-04 -5.019268989562988281e-01 1.090180948376655579e-01 -4.718596115708351135e-02 1.416632533073425293e-01 -1.674118451774120331e-02 -7.773333787918090820e-02 1.016851961612701416e-01 3.580938577651977539e-01 1.046151742339134216e-01 -8.144330233335494995e-02 -3.184160292148590088e-01 -1.143153458833694458e-01 1.081388816237449646e-01 7.500635832548141479e-02 -2.221641689538955688e-01 4.390952363610267639e-02 1.300564259290695190e-01 -1.801721155643463135e-01 2.810319662094116211e-01 4.293560609221458435e-02 7.129734754562377930e-02 6.431750953197479248e-04 -2.068387866020202637e-01 -2.640892863273620605e-01
6.548678502440452576e-03 -1.515405923128128052e-01 -1.182821914553642273e-01 1.912563443183898926e-01 1.530787348747253418e-01 1.331045180559158325e-01 1.462922990322113037e-01 1.495838016271591187e-01 -1.453547924757003784e-01 -1.138013377785682678e-01 -1.704249531030654907e-01 1.856244206428527832e-01 1.893419027328491211e-01 -1.198108941316604614e-01 1.025066450238227844e-01 -3.942488506436347961e-02 -8.735019713640213013e-03 4.022319242358207703e-02 -2.859512269496917725e-01 -1.694515645503997803e-01 1.065911948680877686e-01 -3.932297527790069580e-01 -4.122039377689361572e-01 1.878699362277984619e-01 9.470585733652114868e-02 3.543135896325111389e-02 5.487160757184028625e-02 -3.292175233364105225e-01 3.929684683680534363e-02 -1.947895288467407227e-01 7.470925897359848022e-02 -1.777250915765762329e-01
1.597835123538970947e-01 -3.106555044651031494e-01 1.577448099851608276e-02 1.716064065694808960e-01 2.910981476306915283e-01 4.376129806041717529e-02 -1.837102621793746948e-01 1.371784657239913940e-01 -1.116024181246757507e-01 4.293995499610900879e-01 8.043524622917175293e-02 -1.170818656682968140e-01 -9.673178195953369141e-02 2.649677991867065430e-01 1.798273622989654541e-01 2.150755971670150757e-01 1.174195632338523865e-01 -1.658533662557601929e-01 -1.395041346549987793e-01 -1.934634000062942505e-01 -9.575027227401733398e-02 4.075963422656059265e-02 -2.264813184738159180e-01 6.895235180854797363e-02 -2.055379748344421387e-01 -1.200655996799468994e-01 -1.115940660238265991e-01 -2.742078304290771484e-01 -1.263403892517089844e-01 -4.686411842703819275e-02 -6.431037932634353638e-02 -4.697157442569732666e-02
9.302994608879089355e-02 -2.241069227457046509e-01 3.531584516167640686e-03 9.180913120508193970e-02 -1.255270987749099731e-01 -1.579245626926422119e-01 -3.927601873874664307e-02 1.394768059253692627e-01 -5.014808177947998047e-01 2.192463725805282593e-02 -7.600382715463638306e-02 2.280733920633792877e-02 -1.467494992539286613e-03 6.843763589859008789e-02 1.608725488185882568e-01 2.113568037748336792e-01 1.226072385907173157e-02 -1.809454858303070068e-01 -2.905890643596649170e-01 -1.637255549430847168e-01 4.877433925867080688e-02 5.703824758529663086e-02 -2.276316732168197632e-01 1.655180156230926514e-01 1.835539191961288452e-01 -1.778123825788497925e-01 3.184149861335754395e-01 -1.275414228439331055e-01 1.816813945770263672e-01 1.314328052103519440e-02 -1.255469322204589844e-01 -2.767616510391235352e-01
1.891790777444839478e-01 8.986980468034744263e-02 3.964988142251968384e-02 1.455826908349990845e-01 3.214864432811737061e-01 2.581155858933925629e-02 1.937112398445606232e-02 1.141321063041687012e-01 -3.157743513584136963e-01 1.061591655015945435e-01 -3.929524719715118408e-01 1.974212378263473511e-01 7.802256941795349121e-02 1.900559812784194946e-01 2.190070152282714844e-01 2.138492912054061890e-01 1.702386140823364258e-01 -1.177634447813034058e-01 -2.206643819808959961e-01 -3.598118200898170471e-02 1.211247816681861877e-01 -2.109836488962173462e-01 -1.339339651167392731e-02 1.590121239423751831e-01 -1.191830560564994812e-01 1.181026399135589600e-01 -5.127884820103645325e-02 -3.485355377197265625e-01 3.543819487094879150e-02 -6.250959634780883789e-02 -1.319015631452202797e-03 -2.018959969282150269e-01
-4.610190168023109436e-02 -3.070921897888183594e-01 -8.305256068706512451e-02 -4.012654721736907959e-02 1.317923814058303833e-01 6.668003648519515991e-02 -1.354369521141052246e-01 1.897392570972442627e-01 -1.988821625709533691e-01 2.884147167205810547e-01 -1.604179590940475464e-01 -7.549282163381576538e-02 -5.804901942610740662e-02 7.018976658582687378e-02 1.726752221584320068e-01 8.812619745731353760e-02 -9.190750867128372192e-02 -1.887803077697753906e-01 -1.500564664602279663e-01 -9.662032127380371094e-02 2.474742978811264038e-01 5.818986147642135620e-02 -1.723493933677673340e-01 1.752039045095443726e-01 5.999529361724853516e-02 -3.055366575717926025e-01 2.296357601881027222e-01 -4.291601777076721191e-01 -2.384198755025863647e-01 -7.143527269363403320e-02 -1.348144710063934326e-01 -6.244406104087829590e-02
-3.275514394044876099e-02 -2.484196126461029053e-01 -2.750248610973358154e-01 -5.787698552012443542e-02 -8.646070212125778198e-02 -2.420527189970016479e-01 -1.523561179637908936e-01 5.745168402791023254e-02 -3.659681081771850586e-01 3.790835738182067871e-01 -1.397109031677246094e-01 1.955164819955825806e-01 8.060088753700256348e-02 -2.923089265823364258e-02 9.729458391666412354e-02 2.714930474758148193e-01 9.019039571285247803e-03 -7.542680203914642334e-02 -3.928547725081443787e-02 3.249067813158035278e-02 -1.325386762619018555e-02 -1.809112168848514557e-02 -2.221610844135284424e-01 -6.224508583545684814e-02 -1.287561058998107910e-01 -1.336988061666488647e-01 -8.265982568264007568e-02 1.961006075143814087e-01 2.005564272403717041e-01 9.604766964912414551e-02 -3.392640054225921631e-01 -1.826140284538269043e-01
2.004125714302062988e-02 -2.313724011182785034e-01 -1.583153009414672852e-01 1.947672665119171143e-01 3.165173232555389404e-01 3.382680239155888557e-03 6.780146062374114990e-02 9.166269749402999878e-02 -3.512574732303619385e-01 -1.350465230643749237e-02 -1.572150439023971558e-01 -7.127608638256788254e-03 1.362912952899932861e-01 3.191820085048675537e-01 9.864475578069686890e-02 3.322641551494598389e-01 -3.696466609835624695e-02 -4.009865969419479370e-02 -5.813174694776535034e-02 5.006280541419982910e-02 -1.359627861529588699e-02 -2.853284478187561035e-01 8.774685859680175781e-02 -9.424587339162826538e-02 3.037720452994108200e-03 1.258362233638763428e-01 6.770456582307815552e-02 -2.073637694120407104e-01 2.585667669773101807e-01 6.793662160634994507e-02 1.253263354301452637e-01 -3.511607348918914795e-01
6.984373927116394043e-02 -2.432141900062561035e-01 -6.379607319831848145e-02 -7.322896271944046021e-02 6.610345095396041870e-02 1.507256645709276199e-02 -1.399492844939231873e-02 6.256210058927536011e-02 -9.727972000837326050e-02 1.141984984278678894e-01 1.830891706049442291e-02 2.159083187580108643e-01 -8.189100027084350586e-02 -1.389870792627334595e-01 2.030974626541137695e-01 9.716029465198516846e-02 -1.120635867118835449e-01 -3.633683919906616211e-01 -1.367553770542144775e-01 -1.760630160570144653e-01 2.465972453355789185e-01 -2.933311462402343750e-01 -1.146791279315948486e-01 -7.901637256145477295e-02 -8.588534593582153320e-02 -4.753806069493293762e-02 1.855753064155578613e-01 -4.930053651332855225e-01 1.926286816596984863e-01 1.093245968222618103e-01 -2.775213494896888733e-02 -2.723261415958404541e-01
-9.458274394273757935e-02 -2.171316891908645630e-01 -1.658165454864501953e-01 3.814360797405242920e-01 -3.625914687290787697e-03 1.360079348087310791e-01 -1.264669746160507202e-01 3.235797584056854248e-01 -1.072343736886978149e-01 -2.901090867817401886e-02 -2.188874781131744385e-02 -4.221459850668907166e-02 -4.914391413331031799e-02 1.321618854999542236e-01 5.086621642112731934e-02 8.794271200895309448e-02 2.692980878055095673e-02 7.333356887102127075e-03 -3.193267881870269775e-01 2.485470324754714966e-01 1.015090271830558777e-01 -4.068047404289245605e-01 -4.075894877314567566e-02 -1.102809086441993713e-01 -6.367819011211395264e-02 -7.884252816438674927e-02 -2.293970882892608643e-01 -1.780398786067962646e-01 4.365928843617439270e-02 -2.098359018564224243e-01 1.179671101272106171e-02 -3.034710586071014404e-01
-2.344034425914287567e-02 -3.103925287723541260e-01 -8.070391602814197540e-03 2.226042151451110840e-01 8.930130861699581146e-03 1.317477226257324219e-01 1.541119068861007690e-02 3.533999919891357422e-01 7.778399437665939331e-02 2.781887054443359375e-01 3.570266813039779663e-02 9.071620553731918335e-02 -1.878854632377624512e-01 -1.606451570987701416e-01 -3.734317841008305550e-03 5.159673094749450684e-01 -2.989558968693017960e-03 -5.057677254080772400e-02 2.132172882556915283e-02 -6.301753968000411987e-02 2.910500168800354004e-01 -1.187667250633239746e-01 -1.246895641088485718e-01 1.884879618883132935e-01 6.590515375137329102e-02 -2.314122915267944336e-01 9.304964542388916016e-02 7.787957787513732910e-02 2.196849435567855835e-01 -1.029803603887557983e-01 -3.180120512843132019e-02 -3.543433547019958496e-02
8.343253284692764282e-02 -3.120481371879577637e-01 1.951128393411636353e-01 -1.824977546930313110e-01 7.682529743760824203e-03 -3.025554493069648743e-02 -1.966921538114547729e-01 2.689148783683776855e-01 -2.809648029506206512e-02 1.693131476640701294e-01 -6.129673123359680176e-02 -2.253562659025192261e-01 9.331161156296730042e-03 -7.500874996185302734e-02 -2.139914408326148987e-02 3.959684371948242188e-01 8.256920427083969116e-02 1.523821502923965454e-01 -5.239136517047882080e-02 -1.020180955529212952e-01 8.523365110158920288e-02 -1.016080230474472046e-01 -3.931262791156768799e-01 -1.747877746820449829e-01 7.857559621334075928e-02 -2.071527987718582153e-01 -1.338865011930465698e-01 6.148904934525489807e-02 1.310099512338638306e-01 -1.180917397141456604e-01 2.213123738765716553e-01 -2.619004249572753906e-01
1.049769595265388489e-01 -1.450204998254776001e-01 1.357839535921812057e-02 -3.391676396131515503e-02 4.326632618904113770e-02 1.993976831436157227e-01 2.383526600897312164e-02 -2.194920368492603302e-02 -2.788631618022918701e-01 1.372591406106948853e-01 8.668660186231136322e-03 3.056635558605194092e-01 -3.116183280944824219e-01 1.362508833408355713e-01 1.018335968255996704e-01 2.617016136646270752e-01 3.959003984928131104e-01 4.212769269943237305e-01 -1.011044681072235107e-01 1.147396340966224670e-01 7.114804536104202271e-02 -1.014050766825675964e-01 -1.128265783190727234e-01 -4.494969546794891357e-02 9.699596464633941650e-02 -1.936933845281600952e-01 7.056604605168104172e-03 -1.246828660368919373e-01 -7.810283452272415161e-02 -1.331225037574768066e-01 1.341326236724853516e-01 -2.174088954925537109e-01
8.464841172099113464e-03 3.194935619831085205e-01 -3.722883388400077820e-02 2.597990632057189941e-01 1.654991656541824341e-01 -1.765852980315685272e-02 -6.684883683919906616e-02 2.517729103565216064e-01 1.572236046195030212e-02 8.034332096576690674e-02 -2.350431084632873535e-01 1.096112653613090515e-01 -4.818225279450416565e-02 -1.762442290782928467e-02 1.296520531177520752e-01 5.170426145195960999e-02 -1.158998459577560425e-01 4.779873043298721313e-02 -1.838534176349639893e-01 -1.329625695943832397e-01 2.222135514020919800e-01 -3.589977025985717773e-01 -1.033111810684204102e-01 -6.132302805781364441e-02 3.546017408370971680e-02 -1.022598072886466980e-01 -2.178200036287307739e-01 -3.127605617046356201e-01 1.267010271549224854e-01 -2.105534225702285767e-01 -1.402623951435089111e-01 -3.747055232524871826e-01
-1.424655038863420486e-02 -1.416383534669876099e-01 -1.005681827664375305e-01 -1.491337418556213379e-01 3.253870084881782532e-02 2.425323128700256348e-01 5.991484224796295166e-02 -4.256984218955039978e-02 -3.897628188133239746e-01 1.542535871267318726e-01 -4.874057602137327194e-03 1.239255294203758240e-01 2.711051702499389648e-01 2.525311661884188652e-03 4.801415652036666870e-02 2.596848309040069580e-01 -2.567022852599620819e-02 2.441506534814834595e-01 -2.566617727279663086e-01 -1.925224512815475464e-01 8.034976571798324585e-02 -1.355411112308502197e-01 1.311083436012268066e-01 -1.470183879137039185e-01 -3.704890608787536621e-02 5.207556113600730896e-02 -7.945763319730758667e-02 3.185465559363365173e-02 -7.517048716545104980e-02 1.891469955444335938e-01 -9.301223605871200562e-02 -5.093431472778320312e-01
-8.435948938131332397e-02 -7.060443609952926636e-02 -8.046052604913711548e-02 -7.022727280855178833e-02 1.993617601692676544e-02 -9.190687537193298340e-02 -5.363034456968307495e-02 -6.864103022962808609e-03 -3.098857998847961426e-01 1.911294013261795044e-01 -1.255876868963241577e-01 -3.742893040180206299e-02 8.206366747617721558e-02 6.794697046279907227e-02 -1.300752442330121994e-02 4.359571337699890137e-01 1.968815177679061890e-02 1.672316640615463257e-01 -3.663855195045471191e-01 -4.156572818756103516e-01 -4.494730010628700256e-02 -2.599326670169830322e-01 -2.636886537075042725e-01 7.078418880701065063e-02 2.681016921997070312e-02 3.700613975524902344e-02 3.167175650596618652e-01 1.150843873620033264e-01 3.049745969474315643e-02 -3.627916425466537476e-02 -6.216281652450561523e-02 -1.103145033121109009e-01
-2.248304188251495361e-01 9.857108443975448608e-02 -9.220650792121887207e-02 1.290516648441553116e-02 -7.937438040971755981e-02 3.336421400308609009e-02 -1.898445487022399902e-01 1.672287434339523315e-01 -1.277126073837280273e-01 1.668441146612167358e-01 -2.465949207544326782e-01 -7.919307053089141846e-02 -2.309129685163497925e-01 8.921015262603759766e-02 1.166151650249958038e-02 4.312716424465179443e-01 -1.504153311252593994e-01 -1.526616215705871582e-01 -3.225792050361633301e-01 6.787137687206268311e-02 6.142479926347732544e-02 -3.389459848403930664e-02 -3.340525031089782715e-01 3.320647031068801880e-02 -2.478973567485809326e-01 -3.467626869678497314e-02 -1.453881859779357910e-01 -1.818070113658905029e-01 2.946179509162902832e-01 -1.148706451058387756e-01 -2.589465584605932236e-04 -1.093440651893615723e-01
2.130968868732452393e-02 -3.015600144863128662e-01 -4.712094739079475403e-02 -9.383511729538440704e-03 -1.559987082146108150e-03 -1.095780730247497559e-02 -2.309379577636718750e-01 1.292148083448410034e-01 -2.898132503032684326e-01 2.629395127296447754e-01 -2.055483907461166382e-01 -7.459494471549987793e-02 2.806864380836486816e-01 -1.292197704315185547e-01 -6.844439357519149780e-02 3.406301140785217285e-01 2.474041283130645752e-01 1.091792583465576172e-01 7.021287083625793457e-02 -7.484386861324310303e-02 1.189869642257690430e-01 5.446955189108848572e-02 -2.094589173793792725e-01 9.852116554975509644e-02 -1.151724997907876968e-02 -2.036408483982086182e-01 -8.343034982681274414e-02 8.566150069236755371e-02 2.773331701755523682e-01 -2.069576382637023926e-01 1.520729213953018188e-01 -2.566540837287902832e-01
-4.679491743445396423e-02 -3.447599709033966064e-02 -1.739792078733444214e-01 -1.383310258388519287e-01 -1.660719215869903564e-01 -3.796036913990974426e-02 1.541969329118728638e-01 2.194313406944274902e-01 -3.096313774585723877e-01 1.159887537360191345e-01 -8.112134784460067749e-02 -1.576232016086578369e-01 1.397413313388824463e-01 -9.646914899349212646e-02 3.376577794551849365e-01 1.735781580209732056e-01 6.331893056631088257e-02 -7.938154041767120361e-03 -1.133346632122993469e-01 1.669466495513916016e-01 6.473042815923690796e-02 -7.553199678659439087e-02 -4.722225666046142578e-01 -7.638037949800491333e-02 4.832386597990989685e-02 -2.987198904156684875e-02 -2.264457643032073975e-01 6.792012602090835571e-02 1.177658662199974060e-01 2.106515169143676758e-01 -2.918094694614410400e-01 -2.156791687011718750e-01
1.089723967015743256e-02 1.620586812496185303e-01 -8.813776820898056030e-02 8.402321487665176392e-02 1.658512800931930542e-01 8.067648112773895264e-02 -1.590305119752883911e-01 4.224510490894317627e-01 -3.257572650909423828e-02 2.774271070957183838e-01 -2.384310513734817505e-01 -2.133929403498768806e-03 7.487025856971740723e-02 -2.250325232744216919e-01 -2.031231485307216644e-02 9.170304983854293823e-02 4.624074697494506836e-02 -4.091509431600570679e-02 -1.407026648521423340e-01 -2.131332457065582275e-01 1.191745474934577942e-01 -3.063235580921173096e-01 -1.805916577577590942e-01 -2.314182221889495850e-01 6.116586551070213318e-02 -2.427885234355926514e-01 7.232912629842758179e-02 -2.675875425338745117e-01 -2.127924561500549316e-01 -1.133801937103271484e-01 5.151930451393127441e-02 -2.398320734500885010e-01
9.372993558645248413e-02 -1.217892915010452271e-01 -2.116120457649230957e-01 6.499850004911422729e-02 -3.186379671096801758e-01 -2.291940301656723022e-01 2.099524019286036491e-03 -1.406990289688110352e-01 -1.893733590841293335e-01 9.365015476942062378e-02 -1.511278897523880005e-01 2.160559743642807007e-01 -2.673572301864624023e-02 -1.259137392044067383e-01 5.895211547613143921e-02 2.979497313499450684e-01 -1.575847417116165161e-01 2.451076507568359375e-01 -2.923503816127777100e-01 1.901329457759857178e-01 1.730830073356628418e-01 -2.554351985454559326e-01 -3.038260340690612793e-01 -7.575502246618270874e-02 -2.444562166929244995e-01 -5.316887795925140381e-02 4.460069537162780762e-02 -3.287836210802197456e-03 9.634830802679061890e-02 -1.280511468648910522e-01 -2.618892304599285126e-02 -1.995253115892410278e-01
5.841754004359245300e-02 1.556965522468090057e-02 -2.799619734287261963e-01 9.417971968650817871e-02 2.548687160015106201e-01 -6.147294119000434875e-02 1.331948395818471909e-02 4.212472960352897644e-02 -2.893182635307312012e-01 1.678773611783981323e-01 -2.281048595905303955e-01 -4.502930119633674622e-02 3.694602847099304199e-01 1.934738457202911377e-01 1.039182245731353760e-01 3.240250349044799805e-01 4.544672742486000061e-02 -1.942529529333114624e-01 -1.484234333038330078e-01 -5.765975266695022583e-02 1.849964410066604614e-01 -2.406920492649078369e-01 4.870368167757987976e-02 -2.438681721687316895e-01 -1.461343374103307724e-02 -9.368339180946350098e-02 -1.916128098964691162e-01 -1.592808812856674194e-01 2.104046195745468140e-01 1.491697281599044800e-01 7.447894662618637085e-02 -1.429588496685028076e-01
-8.145837485790252686e-02 -4.616820812225341797e-02 -2.311688959598541260e-01 1.119031384587287903e-01 1.495974957942962646e-01 2.071128487586975098e-01 -2.634024247527122498e-03 1.001483201980590820e-01 -1.596548110246658325e-01 7.006970047950744629e-02 3.569078445434570312e-02 -7.590760290622711182e-02 8.312719315290451050e-02 -1.449979469180107117e-02 -1.136957406997680664e-01 1.631319671869277954e-01 -4.831796512007713318e-02 1.462667584419250488e-01 -1.740886718034744263e-01 -4.789829254150390625e-01 2.642869353294372559e-01 -1.505320072174072266e-01 -2.586171627044677734e-01 -3.294162824749946594e-02 1.451428830623626709e-01 1.871263608336448669e-02 6.841072347015142441e-03 -1.164108216762542725e-01 -1.692775636911392212e-01 4.406675696372985840e-02 -3.891372978687286377e-01 -3.238681852817535400e-01
1.283830702304840088e-01 -1.180736646056175232e-01 6.973768025636672974e-02 7.227686047554016113e-02 1.668267250061035156e-01 1.363144963979721069e-01 -2.458651065826416016e-01 2.298930734395980835e-01 -1.837710291147232056e-01 1.456009745597839355e-01 -2.465886436402797699e-02 1.719356924295425415e-01 4.515344649553298950e-02 -2.245712094008922577e-02 2.376137822866439819e-01 9.571442753076553345e-02 3.385630249977111816e-02 3.450917005538940430e-01 -8.457985520362854004e-02 1.025541797280311584e-01 -5.374134704470634460e-02 -1.788225173950195312e-01 -2.992219328880310059e-01 5.193378403782844543e-02 -2.144729644060134888e-01 -1.942178979516029358e-02 -3.445207774639129639e-01 -1.903833150863647461e-01 2.844404578208923340e-01 -2.337609045207500458e-02 -3.041964173316955566e-01 -7.850397378206253052e-02
-2.246034741401672363e-01 9.723325818777084351e-02 -2.721189260482788086e-01 3.338922560214996338e-02 1.664185374975204468e-01 4.881752654910087585e-02 -2.642672061920166016e-01 2.500517666339874268e-01 4.561254754662513733e-02 1.349556893110275269e-01 9.089951403439044952e-03 1.449786964803934097e-02 5.956974253058433533e-02 5.341158434748649597e-02 -1.000902056694030762e-01 3.466100394725799561e-01 -2.588390111923217773e-01 6.866739690303802490e-02 -6.027191877365112305e-02 -2.545588016510009766e-01 1.085469946265220642e-01 -2.119186669588088989e-01 -1.490256786346435547e-01 6.191784143447875977e-02 -3.771295025944709778e-02 -2.501872479915618896e-01 5.535726621747016907e-02 -1.358970552682876587e-01 1.126437112689018250e-01 -5.541102960705757141e-02 9.603177756071090698e-02 -4.603696167469024658e-01
1.161038130521774292e-01 -2.419424951076507568e-01 -2.603128254413604736e-01 -6.212481111288070679e-02 1.360472440719604492e-01 9.439782053232192993e-02 -1.496645957231521606e-01 2.858998775482177734e-01 1.148631274700164795e-01 1.363964080810546875e-01 -2.695824503898620605e-01 -1.664332300424575806e-01 1.194229349493980408e-01 1.212087124586105347e-01 3.570837378501892090e-01 2.983765900135040283e-01 6.675809621810913086e-02 4.217511415481567383e-02 -3.200426697731018066e-01 -1.603115946054458618e-01 1.900883167982101440e-01 -1.343705598264932632e-02 -3.471095114946365356e-02 -3.366996068507432938e-03 8.262415649369359016e-04 -2.766098082065582275e-01 1.155080944299697876e-01 -2.781791985034942627e-01 -2.936042286455631256e-02 8.137830346822738647e-02 -2.593502867966890335e-03 2.273349836468696594e-02
-2.522890269756317139e-02 -1.038453504443168640e-01 -2.056024670600891113e-01 3.604506701231002808e-02 -1.722665131092071533e-01 -3.002168238162994385e-02 -2.534587979316711426e-01 1.231607422232627869e-01 -2.795539498329162598e-01 6.909864395856857300e-02 8.635212481021881104e-02 7.775940746068954468e-02 -1.039770394563674927e-01 -2.174698114395141602e-01 -1.469750702381134033e-02 1.408815979957580566e-01 1.561964303255081177e-01 7.999574765563011169e-03 -1.643987149000167847e-01 2.197831571102142334e-01 -2.035216838121414185e-01 -2.475458979606628418e-01 -2.143010646104812622e-01 5.695785582065582275e-02 -3.460563123226165771e-01 -9.852682799100875854e-02 -2.862200886011123657e-02 -1.223558485507965088e-01 3.681407272815704346e-01 -2.707679569721221924e-01 -1.431713551282882690e-01 -1.848487704992294312e-01
1.829129755496978760e-01 -2.674719989299774170e-01 -1.552708148956298828e-01 2.518644556403160095e-02 -9.181234985589981079e-02 -3.451748192310333252e-02 4.488002508878707886e-02 -1.460882127285003662e-01 1.792004555463790894e-01 3.230808079242706299e-01 -3.089568316936492920e-01 -3.872438520193099976e-02 -1.368759423494338989e-01 4.696046933531761169e-02 2.591291964054107666e-01 6.691672652959823608e-02 5.002676695585250854e-02 -9.096609801054000854e-02 -2.079522311687469482e-01 -3.042459189891815186e-01 6.934604048728942871e-02 -3.032603859901428223e-01 -1.076325550675392151e-01 -5.958414170891046524e-03 -1.346829384565353394e-01 -6.750985234975814819e-02 1.648777127265930176e-01 -3.654220700263977051e-01 -3.212138637900352478e-02 -7.426484674215316772e-02 1.547452062368392944e-01 -2.058545351028442383e-01
-7.780287414789199829e-02 -1.032952293753623962e-01 2.183456718921661377e-02 1.456321328878402710e-01 6.390528380870819092e-02 7.628751546144485474e-02 -9.707817435264587402e-02 -5.888557061553001404e-02 -1.427066028118133545e-01 4.468791186809539795e-01 -3.028880953788757324e-01 -2.172414958477020264e-01 -3.905639424920082092e-02 3.757396042346954346e-01 -7.516901195049285889e-02 7.633802294731140137e-02 -2.692081965506076813e-02 1.186800599098205566e-01 -3.566349148750305176e-01 1.402158290147781372e-01 1.850148290395736694e-01 -1.302778869867324829e-01 -2.181804031133651733e-01 4.958650097250938416e-02 2.170415781438350677e-02 6.865499168634414673e-02 2.620198763906955719e-02 -8.743643015623092651e-02 2.386886626482009888e-01 -8.088098466396331787e-02 -2.728350758552551270e-01 1.059206798672676086e-01
-1.146444678306579590e-01 -2.355029135942459106e-01 -3.758872747421264648e-01 -1.215805206447839737e-02 2.461396902799606323e-02 -1.509416103363037109e-01 -2.464713603258132935e-01 9.966289997100830078e-02 -3.847374916076660156e-01 1.653009206056594849e-01 8.225669711828231812e-02 4.158907383680343628e-02 -1.715198275633156300e-03 -3.663866221904754639e-02 -1.522381156682968140e-01 3.890726864337921143e-01 -2.212270162999629974e-02 8.873273432254791260e-02 -3.224343359470367432e-01 5.599054507911205292e-03 4.517799988389015198e-02 -3.896927833557128906e-02 -1.498887091875076294e-01 -3.931526839733123779e-02 8.141013234853744507e-02 -1.262996047735214233e-01 5.158904567360877991e-02 2.177658826112747192e-01 1.978667676448822021e-01 4.276691377162933350e-02 -6.341316550970077515e-02 -2.802660763263702393e-01
1.026396080851554871e-02 -3.449800312519073486e-01 -1.381381452083587646e-01 3.661153614521026611e-01 6.242672353982925415e-02 -2.325522005558013916e-01 -9.517295658588409424e-02 -2.374349394813179970e-03 -8.694571256637573242e-02 1.858935356140136719e-01 7.252009958028793335e-02 -5.775556340813636780e-02 4.552705585956573486e-02 -1.893835365772247314e-01 1.738819628953933716e-01 1.930340081453323364e-01 -8.545677177608013153e-03 -1.479178220033645630e-01 -9.179414808750152588e-02 2.405346557497978210e-02 1.475338079035282135e-02 -3.380102515220642090e-01 -2.233590036630630493e-01 1.253936588764190674e-01 1.165480911731719971e-01 1.707028038799762726e-02 -2.185468226671218872e-01 -3.505733907222747803e-01 -5.795704573392868042e-02 -2.207513451576232910e-01 -4.663017019629478455e-02 -2.339451611042022705e-01
-6.607542932033538818e-02 -1.849499531090259552e-02 -2.574328184127807617e-01 2.094688415527343750e-01 1.425368189811706543e-01 3.198139369487762451e-02 -1.365744322538375854e-01 3.151256442070007324e-01 -2.398309260606765747e-01 1.487565636634826660e-01 -2.683065533638000488e-01 1.425731778144836426e-01 -4.135096669197082520e-01 1.911174207925796509e-01 -5.102042108774185181e-02 7.990684360265731812e-02 5.604695528745651245e-02 7.401628047227859497e-02 -1.813892871141433716e-01 -2.342966645956039429e-01 -3.949239477515220642e-02 -6.872568279504776001e-03 -1.304091960191726685e-01 3.186423331499099731e-02 4.163625836372375488e-02 3.101933002471923828e-01 5.176155641674995422e-02 -2.090637385845184326e-01 3.707644715905189514e-02 9.976836293935775757e-02 -3.719844669103622437e-02 -2.903133332729339600e-01
1.528855711221694946e-01 -9.579972177743911743e-02 5.728605762124061584e-02 -5.334933474659919739e-02 1.835910379886627197e-01 1.003750786185264587e-01 -1.879618316888809204e-01 -1.129889674484729767e-02 -1.239295303821563721e-01 6.573535501956939697e-02 -3.499014303088188171e-02 -2.694711685180664062e-01 -3.597185015678405762e-02 1.305815726518630981e-01 -5.121600348502397537e-03 2.424950897693634033e-01 2.057180851697921753e-01 7.590274512767791748e-02 -1.458868980407714844e-01 1.222224310040473938e-01 1.638230681419372559e-01 -4.689065515995025635e-01 6.990629713982343674e-03 1.769925802946090698e-01 -2.417138367891311646e-01 -3.006328046321868896e-01 2.890737950801849365e-01 -1.610831022262573242e-01 1.117160022258758545e-01 1.751008629798889160e-01 -1.893376111984252930e-01 -1.081321090459823608e-01
-8.668607473373413086e-02 -1.287931203842163086e-01 -1.529987305402755737e-01 7.495386153459548950e-02 9.695185720920562744e-02 2.285049110651016235e-01 2.583695054054260254e-01 2.502247877418994904e-02 -2.854458689689636230e-01 2.200815677642822266e-01 -1.249657291918992996e-02 1.564617753028869629e-01 -5.160035192966461182e-02 -5.385861918330192566e-02 3.821621239185333252e-01 2.544016838073730469e-01 -1.125185936689376831e-01 1.231348887085914612e-01 2.328260242938995361e-02 1.688656210899353027e-01 9.345968067646026611e-02 -5.746966227889060974e-02 -3.493548035621643066e-01 -4.769397899508476257e-02 6.154658645391464233e-02 1.974931359291076660e-02 -9.591417014598846436e-02 4.502693191170692444e-02 3.164890110492706299e-01 -2.559810280799865723e-01 1.065851598978042603e-01 -2.475779205560684204e-01
7.277677208185195923e-02 -2.408897727727890015e-01 -1.608849018812179565e-01 3.751835227012634277e-01 7.971862703561782837e-02 -7.147558778524398804e-02 -1.678023114800453186e-02 1.642554551362991333e-01 1.700784079730510712e-02 -1.065045371651649475e-01 4.866911843419075012e-02 5.465002264827489853e-03 7.068050559610128403e-03 -5.430359020829200745e-02 1.336724013090133667e-01 9.239492937922477722e-03 -1.515577435493469238e-01 -1.968970894813537598e-01 -3.304409384727478027e-01 -1.573619097471237183e-01 1.841477900743484497e-01 -3.291500508785247803e-01 -2.557103931903839111e-01 2.724071778357028961e-02 5.562105029821395874e-02 -1.444824133068323135e-02 -2.025243788957595825e-01 -3.979675471782684326e-01 1.544493585824966431e-01 -1.077374219894409180e-01 -8.212915807962417603e-02 -2.175869792699813843e-01
1.090304106473922729e-01 -2.488756738603115082e-02 -2.906851172447204590e-01 2.082344591617584229e-01 -9.551542997360229492e-02 1.030744686722755432e-01 -3.429898321628570557e-01 8.802442252635955811e-02 -6.194737553596496582e-02 3.259787559509277344e-01 -2.394513934850692749e-01 1.013281941413879395e-01 2.213083505630493164e-01 1.522380113601684570e-01 1.589508168399333954e-02 5.077940598130226135e-02 7.940285652875900269e-02 -1.124279722571372986e-01 -2.666897177696228027e-01 8.215261995792388916e-02 4.232204705476760864e-02 -1.539644896984100342e-01 3.480576351284980774e-02 4.597759991884231567e-02 2.398208975791931152e-01 -3.085291385650634766e-01 -3.565051360055804253e-03 -1.379263699054718018e-01 -6.909635849297046661e-03 2.256390303373336792e-01 -5.388359073549509048e-03 -3.368045985698699951e-01
-1.824911311268806458e-02 4.653443023562431335e-02 -1.525003165006637573e-01 -6.907111499458551407e-03 1.665391772985458374e-01 -6.304232031106948853e-02 -1.456596404314041138e-01 -6.392642855644226074e-02 -3.276138305664062500e-01 2.366413772106170654e-01 -1.049648672342300415e-01 9.599062800407409668e-02 -1.393853574991226196e-01 -3.993491455912590027e-02 -1.605425179004669189e-01 1.521531641483306885e-01 4.830809682607650757e-02 2.516256570816040039e-01 -2.057999074459075928e-01 -3.448078930377960205e-01 1.399018317461013794e-01 -2.772147059440612793e-01 -2.400315403938293457e-01 -1.353770047426223755e-01 -1.235337480902671814e-01 9.665479511022567749e-02 4.017320275306701660e-01 7.779309153556823730e-02 -6.244180351495742798e-02 5.861088261008262634e-02 5.389179289340972900e-02 -2.492703944444656372e-01
7.338787615299224854e-02 -2.461594939231872559e-01 -3.830828368663787842e-01 2.059953361749649048e-01 6.737735122442245483e-02 2.197567373514175415e-01 -2.652562856674194336e-01 3.610742390155792236e-01 -1.010308861732482910e-01 1.168326139450073242e-01 -7.395293563604354858e-02 1.122411042451858521e-01 -1.983004659414291382e-01 -1.127053052186965942e-01 -6.999654695391654968e-03 1.903756856918334961e-01 -6.214286666363477707e-03 3.701701993122696877e-03 -1.008642166852951050e-01 -1.548345983028411865e-01 1.869295686483383179e-01 -8.687945455312728882e-02 -1.548482626676559448e-01 -2.451108396053314209e-01 3.644275292754173279e-02 -4.097244888544082642e-02 -1.780201345682144165e-01 1.498362123966217041e-01 2.038446217775344849e-01 -6.492596864700317383e-02 2.587635815143585205e-01 -1.743567436933517456e-01
2.876158058643341064e-01 -3.038634061813354492e-01 -2.324475646018981934e-01 -1.179783791303634644e-01 -3.911468014121055603e-02 -8.301702141761779785e-02 -1.268860995769500732e-01 3.605947494506835938e-01 -1.743069440126419067e-01 2.409373819828033447e-01 -1.906679570674896240e-01 -2.524179816246032715e-01 1.085090935230255127e-01 -9.379440546035766602e-02 -1.270160079002380371e-01 -1.953776180744171143e-02 2.511198818683624268e-02 6.974768638610839844e-02 -7.946342974901199341e-02 -1.021104007959365845e-01 1.232224553823471069e-01 -1.717609614133834839e-01 -1.198828294873237610e-01 -8.370497077703475952e-02 1.082224473357200623e-01 -2.655847072601318359e-01 -2.188235372304916382e-01 -2.442584186792373657e-01 2.125163823366165161e-01 -4.832972213625907898e-02 1.306461244821548462e-01 -1.849125921726226807e-01
-2.298506200313568115e-01 -4.863986372947692871e-02 -8.638112246990203857e-02 2.994912862777709961e-01 -1.619730517268180847e-02 -8.702544122934341431e-02 8.260380476713180542e-02 4.158366918563842773e-01 5.851182155311107635e-03 1.562153398990631104e-01 -1.558331996202468872e-01 -7.440254092216491699e-03 -2.150316089391708374e-01 2.419269382953643799e-01 -2.497182041406631470e-02 2.678067684173583984e-01 -1.123710572719573975e-01 1.824828088283538818e-01 -1.047064960002899170e-01 2.800285629928112030e-02 -6.382246315479278564e-02 -1.789158284664154053e-01 -1.611945033073425293e-01 1.007203981280326843e-01 -1.879829764366149902e-01 1.229499503970146179e-01 1.466467380523681641e-01 -2.384150475263595581e-01 -5.513611063361167908e-02 -6.985053187236189842e-04 -6.990054994821548462e-02 -4.093451201915740967e-01
1.298770755529403687e-01 -6.261105835437774658e-02 1.512989699840545654e-01 2.582662403583526611e-01 -1.500014960765838623e-01 1.366609334945678711e-02 -2.062449157238006592e-01 2.056913822889328003e-01 -2.181215286254882812e-01 2.324427515268325806e-01 7.490327209234237671e-02 -1.118689179420471191e-01 2.987571060657501221e-01 -8.854120224714279175e-02 -4.286029562354087830e-02 4.008432030677795410e-01 2.094119638204574585e-01 -6.045828387141227722e-02 5.783242359757423401e-02 9.291796386241912842e-02 5.998472869396209717e-02 -1.203399971127510071e-01 -4.382705688476562500e-01 -2.280848100781440735e-02 -1.464201360940933228e-01 -1.141033843159675598e-01 -2.017660886049270630e-01 -8.740115910768508911e-02 1.723675429821014404e-02 3.257531672716140747e-02 -1.077234596014022827e-01 -1.918562501668930054e-01
1.011175587773323059e-01 1.045405119657516479e-02 -3.905599564313888550e-02 5.066874995827674866e-02 9.830341488122940063e-02 6.091352179646492004e-02 9.082225710153579712e-02 4.145166277885437012e-01 -6.850514560937881470e-02 3.962664604187011719e-01 -2.824117802083492279e-02 -1.713187545537948608e-01 5.041070654988288879e-02 -3.418619632720947266e-01 5.568542331457138062e-02 1.437486149370670319e-02 -1.288274526596069336e-01 1.340593397617340088e-01 -1.448915898799896240e-02 -2.257643938064575195e-01 7.582810521125793457e-02 -1.963617950677871704e-01 -2.110682576894760132e-01 -8.712886273860931396e-02 -6.152902171015739441e-02 -2.675934135913848877e-01 -2.065129019320011139e-02 -3.163220882415771484e-01 1.159812882542610168e-01 3.679572790861129761e-02 2.306021451950073242e-01 -2.268970906734466553e-01
1.533149182796478271e-01 5.658113956451416016e-02 -3.295649886131286621e-01 1.150372475385665894e-01 8.641251921653747559e-02 2.497346885502338409e-02 1.671572476625442505e-01 -2.123312801122665405e-01 -3.426698148250579834e-01 1.518356800079345703e-01 1.886294968426227570e-02 -1.136226952075958252e-02 -3.929857164621353149e-02 1.426400244235992432e-01 1.191012337803840637e-01 1.214808970689773560e-01 1.791106611490249634e-01 3.323020339012145996e-01 6.652168184518814087e-02 2.201291620731353760e-01 -1.353298425674438477e-01 -1.976181119680404663e-01 -3.442345857620239258e-01 6.434881128370761871e-03 1.540077477693557739e-02 -2.985062897205352783e-01 -6.464415043592453003e-02 -1.199895441532135010e-01 2.334872633218765259e-02 -2.473143786191940308e-01 -5.268722400069236755e-02 -1.866449564695358276e-01
2.327265441417694092e-01 -2.429018616676330566e-01 -2.456628978252410889e-01 -8.173827081918716431e-02 -7.572907209396362305e-02 8.626221120357513428e-02 5.236511677503585815e-02 1.187005788087844849e-01 -1.900708824396133423e-01 5.279507115483283997e-02 -3.606184571981430054e-02 -9.837707877159118652e-02 -2.448355257511138916e-01 2.030142992734909058e-01 -1.244375705718994141e-01 3.851458132266998291e-01 3.073974549770355225e-01 1.860039234161376953e-01 -1.813731901347637177e-02 1.823267526924610138e-02 6.817240267992019653e-02 -2.171779870986938477e-01 -7.494974881410598755e-02 4.392916336655616760e-02 -2.256089299917221069e-01 -3.618167713284492493e-02 3.410999849438667297e-02 -2.495313435792922974e-01 2.086743861436843872e-01 -2.267853915691375732e-01 -1.893018782138824463e-01 -1.983963251113891602e-01
-2.950226143002510071e-02 5.884777382016181946e-02 -1.595520973205566406e-01 1.702479720115661621e-01 -7.970095425844192505e-02 -1.195640563964843750e-01 -3.456714376807212830e-02 2.302605211734771729e-01 -8.805450052022933960e-02 1.906176656484603882e-01 -1.695376485586166382e-01 -2.368389070034027100e-02 -3.553678691387176514e-01 2.004339545965194702e-01 5.548340850509703159e-04 2.423541992902755737e-01 -1.552554666996002197e-01 3.441561758518218994e-02 -2.855089902877807617e-01 -9.418957680463790894e-02 -8.373576402664184570e-02 -2.821777388453483582e-02 -3.982652127742767334e-01 -4.813180491328239441e-02 -2.357423752546310425e-01 4.036277160048484802e-02 2.681308984756469727e-02 -8.114737272262573242e-02 3.060760200023651123e-01 -1.579903252422809601e-02 1.965193897485733032e-01 -2.937673330307006836e-01
-5.986030213534832001e-03 -8.723662048578262329e-02 9.434806555509567261e-02 1.960099637508392334e-01 3.018717765808105469e-01 2.149451971054077148e-01 -1.489220410585403442e-01 7.007346302270889282e-02 -1.535824388265609741e-01 4.338915348052978516e-01 -1.879132688045501709e-01 8.554320782423019409e-02 3.920604661107063293e-02 2.575511932373046875e-01 1.545864855870604515e-03 3.207123875617980957e-01 -1.335393637418746948e-01 8.585535921156406403e-03 -7.293795049190521240e-02 -1.844715476036071777e-01 4.015727341175079346e-02 -2.046115463599562645e-03 -5.136425048112869263e-02 -1.893148571252822876e-01 -4.931790381669998169e-02 1.363907605409622192e-01 -4.537085071206092834e-02 -4.869315773248672485e-02 1.481903195381164551e-01 1.180219501256942749e-01 1.458351314067840576e-01 -4.188511669635772705e-01
-1.456269770860671997e-01 -1.782793849706649780e-01 -2.491207122802734375e-01 -5.985958129167556763e-02 3.129187524318695068e-01 -1.683758758008480072e-02 -2.491013705730438232e-02 5.175613984465599060e-02 -1.371119618415832520e-01 2.659401595592498779e-01 -8.325447142124176025e-02 2.756450176239013672e-01 3.525342419743537903e-02 -1.255944930016994476e-02 6.891203671693801880e-02 2.609845399856567383e-01 -2.838068902492523193e-01 4.134674742817878723e-02 1.207817066460847855e-02 -1.225869432091712952e-01 -1.782112866640090942e-01 -2.432105690240859985e-01 -2.708908617496490479e-01 -1.597060076892375946e-02 -1.530719101428985596e-01 -2.811226546764373779e-01 1.181372106075286865e-01 -3.318936526775360107e-01 -4.078131541609764099e-02 -2.715293131768703461e-02 -1.664035767316818237e-01 -1.205332279205322266e-01
2.467902004718780518e-01 -3.407211601734161377e-01 -1.570776700973510742e-01 -1.147278025746345520e-02 -5.386802833527326584e-03 1.645863205194473267e-01 -1.331170499324798584e-01 1.990893930196762085e-01 3.501385077834129333e-02 2.678634226322174072e-01 -2.501143515110015869e-01 -2.588103152811527252e-02 1.299762874841690063e-01 -1.435026340186595917e-02 -3.107519261538982391e-02 2.343167215585708618e-01 -1.140755191445350647e-01 -3.205807805061340332e-01 -8.474562317132949829e-02 -2.008697539567947388e-01 1.766219362616539001e-02 -2.374160438776016235e-01 -1.796424388885498047e-01 -2.285100519657135010e-01 1.075588166713714600e-01 1.892099827527999878e-01 2.193599706515669823e-03 -2.870269119739532471e-01 4.462476819753646851e-02 1.074288636445999146e-01 4.177184402942657471e-02 -2.345904111862182617e-01
1.766734719276428223e-01 -1.884355843067169189e-01 -5.760749429464340210e-02 9.448926895856857300e-02 -2.057923525571823120e-01 -3.590680286288261414e-02 -9.013592451810836792e-02 1.931524276733398438e-01 -2.648174166679382324e-01 1.302111893892288208e-01 -4.007911682128906250e-02 -2.946216240525245667e-02 1.938296295702457428e-02 -9.475591033697128296e-02 -5.125095695257186890e-02 4.202384948730468750e-01 1.160492449998855591e-01 1.037825420498847961e-01 6.357287615537643433e-02 2.283725440502166748e-01 1.071412041783332825e-01 -2.193431258201599121e-01 -3.367264270782470703e-01 -1.695193201303482056e-01 -4.043774679303169250e-02 -3.338187634944915771e-01 3.907942399382591248e-02 8.320081233978271484e-02 1.306113302707672119e-01 -6.890538334846496582e-02 3.403140902519226074e-01 -1.119549870491027832e-01
1.075910986401140690e-03 -2.437371760606765747e-02 -4.786485433578491211e-01 -1.356005072593688965e-01 7.272088527679443359e-02 1.020190268754959106e-01 2.235303260385990143e-02 1.862577535212039948e-02 -2.376691102981567383e-01 1.178499385714530945e-01 -2.551921904087066650e-01 9.206713736057281494e-02 -2.415449321269989014e-01 4.910139366984367371e-02 4.081389680504798889e-02 2.731243371963500977e-01 1.814914494752883911e-01 2.980941236019134521e-01 -1.784045696258544922e-01 1.221264302730560303e-01 -2.066175788640975952e-01 -7.799446582794189453e-02 -5.010329931974411011e-02 7.023636996746063232e-02 7.027123868465423584e-02 -1.285202894359827042e-02 1.492868363857269287e-01 3.003194369375705719e-02 7.065336406230926514e-02 -5.242875963449478149e-02 -1.142387185245752335e-02 -4.398355185985565186e-01
-5.279750749468803406e-02 -2.629822790622711182e-01 -2.243754267692565918e-01 1.049104481935501099e-01 -9.055244736373424530e-03 -8.452942222356796265e-02 2.646412849426269531e-01 4.299523681402206421e-02 -4.746731817722320557e-01 1.936325132846832275e-01 -1.484265029430389404e-01 -1.473273634910583496e-01 -2.542691826820373535e-01 -1.404402107000350952e-01 -1.238870322704315186e-01 1.298308074474334717e-01 6.498830765485763550e-02 1.280116289854049683e-01 4.996864497661590576e-02 1.474258899688720703e-01 5.619040131568908691e-02 -1.887244135141372681e-01 -1.343688219785690308e-01 8.542814105749130249e-02 1.023870240896940231e-02 -4.173124134540557861e-01 1.893566697835922241e-01 -1.356532126665115356e-01 8.167621493339538574e-02 9.588584303855895996e-02 2.609530929476022720e-03 -1.054231524467468262e-01
-9.448461234569549561e-02 -3.681448474526405334e-02 -8.001326024532318115e-02 -6.342649459838867188e-02 3.016100525856018066e-01 3.978268243372440338e-03 -4.872125759720802307e-02 -2.150602638721466064e-02 -1.557418704032897949e-01 2.201482206583023071e-01 -3.197457268834114075e-02 2.857940196990966797e-01 -5.680912733078002930e-02 1.208179369568824768e-01 1.032249405980110168e-01 2.245221883058547974e-01 -2.392554432153701782e-01 2.974955551326274872e-02 7.236826419830322266e-02 -4.995207116007804871e-02 -1.895656287670135498e-01 -3.168531954288482666e-01 -2.551724016666412354e-01 -1.013950258493423462e-01 -1.633775681257247925e-01 -2.705440819263458252e-01 2.031055092811584473e-02 -4.112706780433654785e-01 -1.045080646872520447e-01 -1.048414483666419983e-01 -1.963925212621688843e-01 -2.089227885007858276e-01
-6.019137799739837646e-03 -1.305892914533615112e-01 1.819113492965698242e-01 1.177278459072113037e-01 9.848857671022415161e-02 -7.184371352195739746e-02 -3.068121373653411865e-01 1.679672393947839737e-03 -2.146740555763244629e-01 3.558375239372253418e-01 4.257215559482574463e-02 -1.494114547967910767e-01 2.154995873570442200e-02 -5.865932442247867584e-03 4.117030184715986252e-03 2.708125412464141846e-01 2.944900691509246826e-01 1.234978809952735901e-01 2.672669291496276855e-01 -1.197709068655967712e-01 4.190256074070930481e-02 -3.382370173931121826e-01 -2.455154657363891602e-01 -1.095607206225395203e-01 -6.730522960424423218e-02 -3.096663951873779297e-01 -3.400957584381103516e-02 1.199650987982749939e-01 1.296535432338714600e-01 -1.374357640743255615e-01 1.076058298349380493e-01 -1.296937167644500732e-01
-9.037317335605621338e-02 -4.554574191570281982e-01 -2.335806936025619507e-01 5.447310954332351685e-02 1.193089932203292847e-01 3.078709542751312256e-02 -9.661517292261123657e-02 2.873488664627075195e-01 1.332002431154251099e-01 2.431048266589641571e-02 -6.977001577615737915e-02 -1.090376079082489014e-02 2.697546780109405518e-02 8.003885298967361450e-02 2.405355125665664673e-01 3.748244643211364746e-01 1.376878172159194946e-01 8.078170567750930786e-02 -1.046320497989654541e-01 -5.100201815366744995e-02 -1.337556093931198120e-01 -3.435475751757621765e-02 -2.613393664360046387e-01 -2.217223867774009705e-02 -6.466461718082427979e-02 -1.312792301177978516e-01 -8.757729083299636841e-02 -3.001354075968265533e-02 3.717169463634490967e-01 2.923100292682647705e-01 6.738024204969406128e-02 -7.703626155853271484e-02
3.847299888730049133e-02 -1.953190565109252930e-01 -3.748177317902445793e-03 1.276410222053527832e-01 -3.390478715300559998e-02 -1.321336328983306885e-01 -8.149700611829757690e-02 4.626740142703056335e-02 -4.576553404331207275e-01 1.349325478076934814e-01 -1.981678754091262817e-01 -3.253616858273744583e-03 -1.327507048845291138e-01 -1.690426021814346313e-01 1.209648922085762024e-01 2.651497423648834229e-01 -2.536871470510959625e-02 7.604192942380905151e-02 -3.846028149127960205e-01 -2.543132603168487549e-01 -1.326547265052795410e-01 -9.775771945714950562e-02 -2.542283535003662109e-01 1.249718964099884033e-01 5.614142492413520813e-02 5.677139759063720703e-02 2.689478695392608643e-01 1.064955294132232666e-01 1.732685044407844543e-02 2.634917944669723511e-02 -1.610839962959289551e-01 -2.741996943950653076e-01
4.618931561708450317e-02 -1.502984017133712769e-01 5.800919234752655029e-02 -4.747927933931350708e-02 3.499452173709869385e-01 2.148173898458480835e-01 5.354788526892662048e-02 3.150727748870849609e-01 -1.012986600399017334e-01 1.628845781087875366e-01 -1.631629914045333862e-01 -6.527256965637207031e-02 1.630837284028530121e-02 -1.025689169764518738e-01 1.502011418342590332e-01 1.084918715059757233e-02 1.567779630422592163e-01 3.846258670091629028e-02 -1.282548010349273682e-01 3.806428611278533936e-02 1.308381855487823486e-01 -1.590300649404525757e-01 -2.793585360050201416e-01 2.705317735671997070e-02 -4.468488395214080811e-01 -7.081133872270584106e-02 2.338721156120300293e-01 -2.595034837722778320e-01 2.426764369010925293e-01 -6.615214049816131592e-02 -8.777479082345962524e-02 -1.869053691625595093e-01
-2.740083076059818268e-02 -7.776950951665639877e-03 -1.155901551246643066e-01 1.328153014183044434e-01 -1.541090309619903564e-01 1.036570668220520020e-01 -2.050729095935821533e-01 2.122747004032135010e-01 -2.780748307704925537e-01 3.838802129030227661e-02 -2.530751749873161316e-02 -1.867075264453887939e-01 -1.808902770280838013e-01 -1.256284415721893311e-01 -7.949800789356231689e-02 1.837345659732818604e-01 1.497901827096939087e-01 -5.341005697846412659e-02 -2.601663172245025635e-01 -4.170221090316772461e-02 -8.930747210979461670e-02 -2.060317993164062500e-01 -6.477008014917373657e-02 -1.860536932945251465e-01 -3.911811113357543945e-01 -1.452171504497528076e-01 4.501726105809211731e-02 -1.264262497425079346e-01 2.887285053730010986e-01 -2.817860571667551994e-03 -2.818798720836639404e-01 -3.237214386463165283e-01
-8.482418954372406006e-02 -1.081400066614151001e-01 3.046247735619544983e-02 3.008385598659515381e-01 -3.060933016240596771e-02 1.384281218051910400e-01 2.843033708631992340e-02 1.167085617780685425e-01 -3.031368739902973175e-02 -1.037470716983079910e-02 4.753468185663223267e-02 1.179033294320106506e-01 -9.162691980600357056e-02 7.194233685731887817e-02 1.534076929092407227e-01 9.469169192016124725e-03 -2.147793471813201904e-01 3.196140378713607788e-02 -4.855261147022247314e-01 -2.427793890237808228e-01 1.610327363014221191e-01 -2.080512642860412598e-01 -8.555760979652404785e-02 6.153609603643417358e-02 -1.189942285418510437e-01 -1.313179880380630493e-01 -2.440053671598434448e-01 -1.753107756376266479e-01 1.503368467092514038e-01 -1.472298800945281982e-01 1.574988476932048798e-02 -4.608829617500305176e-01
-3.430852666497230530e-02 -1.997993290424346924e-01 -3.590137958526611328e-01 9.760105609893798828e-02 -1.581450179219245911e-02 2.382922470569610596e-01 -7.408003509044647217e-02 2.751796692609786987e-02 -1.980480253696441650e-01 2.532058060169219971e-01 -1.140890643000602722e-01 1.686550974845886230e-01 1.132872626185417175e-01 3.490744233131408691e-01 1.191064342856407166e-01 -1.076615415513515472e-02 1.363383978605270386e-02 -8.788093924522399902e-02 -2.229591608047485352e-01 -1.101430654525756836e-01 2.003732472658157349e-01 -1.046447176486253738e-02 -1.002162322402000427e-01 -6.695971824228763580e-03 -2.904704213142395020e-02 -3.538742363452911377e-01 1.745849996805191040e-01 -2.966971099376678467e-01 -2.347050011157989502e-01 -1.230144277215003967e-01 5.418053269386291504e-02 -1.599657982587814331e-01
-1.939921081066131592e-01 -1.930349618196487427e-01 -2.386730164289474487e-01 2.614888250827789307e-01 5.824857950210571289e-02 1.378354802727699280e-02 2.274717837572097778e-01 2.883413340896368027e-03 -4.464706182479858398e-01 1.308241039514541626e-01 -2.462301552295684814e-01 -1.844926625490188599e-01 -2.651149928569793701e-01 -1.040845662355422974e-01 -7.481548190116882324e-02 1.932086050510406494e-01 1.308967024087905884e-01 1.677854508161544800e-01 2.482040785253047943e-02 -4.180028289556503296e-02 -1.990059763193130493e-02 -1.287390142679214478e-01 -2.541957795619964600e-01 -1.832947134971618652e-02 -4.802291840314865112e-02 -3.883011043071746826e-01 -5.787057802081108093e-02 -7.430767267942428589e-02 1.050098091363906860e-01 -2.958665974438190460e-02 6.534095853567123413e-02 -3.959214314818382263e-02
-2.024020999670028687e-01 1.262857466936111450e-01 -7.743631303310394287e-02 5.252171307802200317e-02 -1.287295967340469360e-01 -1.183366850018501282e-01 -4.051140546798706055e-01 2.910045087337493896e-01 -1.053936257958412170e-01 3.005409240722656250e-01 -8.637700229883193970e-02 -9.124365448951721191e-02 -2.339076846837997437e-01 7.580994814634323120e-02 3.925976157188415527e-02 3.358377218246459961e-01 -9.465166181325912476e-02 -6.307969987392425537e-02 -2.204465717077255249e-01 -1.225581318140029907e-01 1.366684287786483765e-01 -1.195189952850341797e-01 -3.190194368362426758e-01 7.929430156946182251e-02 -1.567309796810150146e-01 -4.976701736450195312e-02 -1.539653092622756958e-01 -6.617813557386398315e-02 1.988832652568817139e-01 1.070125214755535126e-02 1.293604820966720581e-01 -1.839529573917388916e-01
-7.508539408445358276e-02 -2.360318750143051147e-01 -1.120961755514144897e-01 2.747917175292968750e-01 -1.381954252719879150e-01 -1.929756551980972290e-01 -1.392608284950256348e-01 -7.234808057546615601e-02 -8.047964423894882202e-02 2.675969302654266357e-01 1.005757376551628113e-01 -1.174915581941604614e-01 2.439938299357891083e-02 1.858637295663356781e-02 2.387748807668685913e-01 1.328388154506683350e-01 -9.969361126422882080e-02 -2.060165256261825562e-01 -1.495787650346755981e-01 -8.123749494552612305e-02 2.352602183818817139e-01 -3.816505372524261475e-01 -2.450825124979019165e-01 1.293311417102813721e-01 9.810552746057510376e-02 6.506218016147613525e-02 -3.157197833061218262e-01 -2.631908655166625977e-01 1.064930781722068787e-01 -9.620551764965057373e-02 -5.983017012476921082e-02 -1.608446091413497925e-01
-1.659783869981765747e-01 -2.992519363760948181e-02 -1.761947572231292725e-01 2.748160064220428467e-02 3.502319157123565674e-01 1.557752937078475952e-01 -1.972787268459796906e-02 -3.631174191832542419e-02 -6.023001857101917267e-03 4.234208464622497559e-01 8.267083019018173218e-02 1.332540363073348999e-01 2.767844311892986298e-02 8.006910979747772217e-02 -1.593898050487041473e-02 1.740225851535797119e-01 -2.082879096269607544e-01 -6.531395763158798218e-02 2.993325144052505493e-02 -3.867383301258087158e-02 -1.862036883831024170e-01 -3.551100194454193115e-01 -1.722615510225296021e-01 -1.485238522291183472e-01 -1.124363914132118225e-01 -2.374825477600097656e-01 1.642774194478988647e-01 -3.289738297462463379e-01 -1.098633557558059692e-01 -1.535523831844329834e-01 -1.339939534664154053e-01 -1.705548316240310669e-01
1.133298948407173157e-01 9.026795625686645508e-03 -6.772835552692413330e-02 2.141011506319046021e-01 1.368704736232757568e-01 3.114586509764194489e-02 5.363484099507331848e-02 3.264809548854827881e-01 -1.663941740989685059e-01 4.002089202404022217e-01 5.922485888004302979e-02 -1.505307704210281372e-01 -1.569752581417560577e-02 -2.598975002765655518e-01 1.217698007822036743e-01 -6.210486963391304016e-02 -5.156921967864036560e-02 5.645041819661855698e-03 7.215819507837295532e-02 -2.543169558048248291e-01 6.330621242523193359e-02 -3.710209131240844727e-01 -1.062285006046295166e-01 -3.113370947539806366e-02 -8.832080662250518799e-02 -3.321655392646789551e-01 1.016650050878524780e-01 -3.111501932144165039e-01 1.292717456817626953e-01 3.575861081480979919e-02 1.142631247639656067e-01 -1.554196178913116455e-01
-9.902380406856536865e-02 -2.606392800807952881e-01 -2.652488350868225098e-01 8.165482431650161743e-02 7.935579121112823486e-02 1.777837127447128296e-01 3.718082606792449951e-02 8.784224838018417358e-02 -1.000077053904533386e-01 4.414159953594207764e-01 1.548983603715896606e-01 -2.731096148490905762e-01 -2.872906029224395752e-01 -7.348156999796628952e-03 1.593167930841445923e-01 -3.343621641397476196e-02 7.005097717046737671e-02 -1.691458523273468018e-01 -2.473901957273483276e-01 7.705143839120864868e-02 -2.059922181069850922e-02 -2.617774307727813721e-01 -2.019173279404640198e-02 -1.005760580301284790e-02 -8.654428273439407349e-02 3.806520625948905945e-02 -1.540337353944778442e-01 -1.201585456728935242e-01 -2.154477834701538086e-01 6.178138405084609985e-02 -2.531204819679260254e-01 -2.327819615602493286e-01
-1.011861562728881836e-01 -5.199275445193052292e-03 -2.294290997087955475e-02 -3.050345182418823242e-01 -5.090985074639320374e-02 1.618182212114334106e-01 -1.126096099615097046e-01 2.152905464172363281e-01 -4.980438351631164551e-01 4.519506916403770447e-02 1.219309791922569275e-01 8.497463911771774292e-02 -1.423583179712295532e-01 -8.673139661550521851e-02 -1.062878370285034180e-01 1.083484292030334473e-01 1.902217864990234375e-01 -8.384673297405242920e-02 -2.088055908679962158e-01 -2.425444722175598145e-01 -4.361916799098253250e-03 -3.006549477577209473e-01 -1.245730295777320862e-01 4.009317979216575623e-02 -1.286973804235458374e-01 -4.238241910934448242e-02 -9.940235316753387451e-02 4.933946952223777771e-02 9.835886210203170776e-02 -1.969082206487655640e-01 -5.034656263887882233e-03 -3.911821842193603516e-01
7.134275138378143311e-02 2.730389535427093506e-01 -2.202061414718627930e-01 -1.302297860383987427e-01 8.213463425636291504e-02 1.349137574434280396e-01 -2.073214501142501831e-01 1.650965809822082520e-01 -1.121576130390167236e-01 2.741640210151672363e-01 2.903690636157989502e-01 -6.681124866008758545e-02 -1.348074525594711304e-01 6.687908619642257690e-02 1.974892169237136841e-01 2.095598578453063965e-01 3.471756577491760254e-01 2.329505831003189087e-01 -1.650096029043197632e-01 -1.275113672018051147e-01 -4.596881940960884094e-02 -2.016811817884445190e-01 -1.549281775951385498e-01 -7.216114550828933716e-02 1.903974860906600952e-01 -1.273501217365264893e-01 -7.276076823472976685e-02 -2.267998605966567993e-01 1.329395025968551636e-01 -1.148465182632207870e-02 1.361895054578781128e-01 -2.044491469860076904e-01
-2.694121003150939941e-02 -2.252976037561893463e-02 7.283823937177658081e-02 1.421023011207580566e-01 8.759026974439620972e-02 -6.649543344974517822e-02 -1.671995036303997040e-02 1.425464004278182983e-01 -8.664489537477493286e-02 2.955078482627868652e-01 -2.813491225242614746e-01 -5.733527615666389465e-02 -9.456299245357513428e-02 -3.863191232085227966e-02 -1.396858692169189453e-01 2.998703420162200928e-01 3.512009605765342712e-02 1.297212839126586914e-01 -4.149305447936058044e-02 -1.619922220706939697e-01 1.569475531578063965e-01 -1.786929965019226074e-01 1.173869445919990540e-01 2.467061579227447510e-01 1.825388073921203613e-01 -1.566491127014160156e-01 -2.306538224220275879e-01 -8.435174822807312012e-02 -1.058160811662673950e-01 1.415835022926330566e-01 -1.138648297637701035e-02 -5.627162456512451172e-01
-1.601031795144081116e-02 2.868670038878917694e-02 2.140965685248374939e-02 -6.169266998767852783e-03 1.866334527730941772e-01 1.737388819456100464e-01 -9.821122884750366211e-02 1.895516514778137207e-01 -2.856627572327852249e-03 1.898614615201950073e-01 2.248162589967250824e-02 1.887316852807998657e-01 -3.485522791743278503e-02 -2.599368691444396973e-01 1.270568072795867920e-01 4.032673314213752747e-02 1.585457846522331238e-02 2.131630666553974152e-02 -1.840153932571411133e-01 2.087074518203735352e-01 1.747257262468338013e-01 -1.186112090945243835e-01 -2.787826359272003174e-01 -8.914237469434738159e-02 -1.571310758590698242e-01 -9.047958999872207642e-02 -2.793335020542144775e-01 -2.518859803676605225e-01 3.539331257343292236e-01 -1.638832837343215942e-01 -2.093181163072586060e-01 -3.878383636474609375e-01
1.201322302222251892e-01 -1.786514073610305786e-01 -5.750120058655738831e-02 1.592706888914108276e-01 2.033580690622329712e-01 7.117583602666854858e-02 9.461699426174163818e-02 6.316146254539489746e-02 -1.493690609931945801e-01 3.968631327152252197e-01 6.782109290361404419e-02 6.971131265163421631e-02 -1.051659733057022095e-01 -2.780675143003463745e-02 2.111520469188690186e-01 1.544426977634429932e-01 -1.742474436759948730e-01 1.581642776727676392e-01 -7.945415377616882324e-02 -2.342054247856140137e-01 7.211368530988693237e-02 -2.358831614255905151e-01 -6.601957976818084717e-02 2.275326848030090332e-01 -3.159897327423095703e-01 -2.929897606372833252e-01 1.946362704038619995e-01 -2.061775475740432739e-01 -2.326859980821609497e-01 -1.444200798869132996e-02 1.663848012685775757e-01 -1.201663315296173096e-01
1.082915812730789185e-02 -2.464733272790908813e-02 -7.939203828573226929e-02 6.152829620987176895e-03 3.052172064781188965e-01 9.985776990652084351e-02 -1.863638162612915039e-01 2.100132405757904053e-02 -5.425895750522613525e-02 2.861469984054565430e-01 -2.312885969877243042e-02 1.840386539697647095e-01 4.123669862747192383e-02 1.959341466426849365e-01 1.115858927369117737e-02 1.998422667384147644e-02 -1.158017814159393311e-01 -1.918334979563951492e-03 1.451608836650848389e-01 -9.954471886157989502e-02 -2.739874124526977539e-01 -3.516725003719329834e-01 -2.374419569969177246e-01 -6.830219179391860962e-02 -1.884901225566864014e-01 -1.976474374532699585e-01 1.274602264165878296e-01 -3.446449339389801025e-01 -3.852619230747222900e-02 -3.966740146279335022e-02 -2.437698841094970703e-01 -3.442481458187103271e-01
-5.816048383712768555e-02 6.271619349718093872e-02 -2.353311926126480103e-01 7.879421114921569824e-02 9.380553849041461945e-03 9.184199571609497070e-02 -1.187132969498634338e-01 -2.963292300701141357e-01 -2.163990885019302368e-01 3.425146937370300293e-01 -8.706004172563552856e-02 -1.968516856431961060e-01 -1.062589287757873535e-01 -1.259789764881134033e-01 -8.030422031879425049e-02 1.493053734302520752e-01 4.578459262847900391e-02 2.116721272468566895e-01 -2.513171732425689697e-01 -3.117709755897521973e-01 2.182814925909042358e-01 -1.810688376426696777e-01 -2.674973011016845703e-01 9.690385311841964722e-02 -3.603369742631912231e-02 -8.168587088584899902e-02 2.049858719110488892e-01 2.611550875008106232e-02 -1.673226207494735718e-01 -1.008734107017517090e-01 -9.318826347589492798e-02 -2.968519926071166992e-01
1.281358152627944946e-01 -1.224431395530700684e-01 3.315482987090945244e-03 3.184977471828460693e-01 1.879088133573532104e-01 2.653711140155792236e-01 7.542686164379119873e-02 4.063441753387451172e-01 -1.467641294002532959e-01 3.166247904300689697e-01 -1.788214780390262604e-02 -6.546554714441299438e-02 -1.337831094861030579e-02 -1.304731518030166626e-01 -2.773473598062992096e-02 4.848241060972213745e-02 8.347772061824798584e-02 -1.678695380687713623e-01 9.138205647468566895e-02 -1.663400083780288696e-01 1.178869307041168213e-01 -3.298066556453704834e-01 4.010126739740371704e-02 -2.168693207204341888e-02 7.446222752332687378e-02 -4.148064851760864258e-01 8.086375147104263306e-02 -1.359170079231262207e-01 1.194879561662673950e-01 -3.780909255146980286e-02 -1.484324336051940918e-01 -8.720821887254714966e-02
5.687207728624343872e-02 -2.210800200700759888e-01 2.751264907419681549e-02 1.232337206602096558e-01 1.701217740774154663e-01 2.104251831769943237e-02 3.709864616394042969e-02 1.342616230249404907e-01 -5.316403135657310486e-02 -1.066511962562799454e-02 -2.600136995315551758e-01 2.607688009738922119e-01 9.951844811439514160e-02 3.954223915934562683e-02 -6.392510235309600830e-02 3.284376859664916992e-02 4.400402680039405823e-02 5.919376388192176819e-02 -4.153994023799896240e-01 -1.539672017097473145e-01 -5.613798275589942932e-02 -3.095484375953674316e-01 -2.828171253204345703e-01 1.692168563604354858e-01 -1.838780939579010010e-01 -8.305811136960983276e-02 5.886361747980117798e-02 -2.952934503555297852e-01 6.024757027626037598e-02 -1.627394407987594604e-01 2.126781940460205078e-01 -3.346123099327087402e-01
-7.022362947463989258e-02 2.624236606061458588e-02 -3.034068942070007324e-01 2.122608125209808350e-01 -4.805772379040718079e-02 -2.208706364035606384e-02 -1.268231421709060669e-01 -7.265717256814241409e-03 -2.350225001573562622e-01 4.101637899875640869e-01 -1.133220642805099487e-02 2.046388238668441772e-01 1.043017283082008362e-01 -9.247337281703948975e-02 -1.932763122022151947e-02 6.629860959947109222e-03 -2.140698395669460297e-02 1.161003857851028442e-02 -3.271811902523040771e-01 1.002171486616134644e-01 7.981716841459274292e-02 -8.646270632743835449e-02 -5.968464538455009460e-02 9.612438827753067017e-02 -6.445254385471343994e-02 1.253752559423446655e-01 1.881239712238311768e-01 -1.941306740045547485e-01 4.618676006793975830e-02 2.468527704477310181e-01 2.682169377803802490e-01 -4.251106977462768555e-01
-8.626998960971832275e-02 -1.979039460420608521e-01 9.388814866542816162e-02 1.990677714347839355e-01 -1.054605990648269653e-01 1.518775820732116699e-01 -1.053619384765625000e-01 2.372505515813827515e-01 -2.626173496246337891e-01 4.129700958728790283e-01 -2.786465734243392944e-02 9.104894101619720459e-02 -6.068156287074089050e-02 2.465817928314208984e-01 -6.437644362449645996e-02 2.317119240760803223e-01 -1.094461381435394287e-01 9.436826407909393311e-02 -1.007028296589851379e-01 -6.450131535530090332e-02 9.329132735729217529e-02 -7.814095914363861084e-02 2.032767534255981445e-01 7.659301161766052246e-02 5.272735282778739929e-02 -1.060544922947883606e-01 -3.849171847105026245e-02 5.801501125097274780e-02 -8.387633413076400757e-02 7.218062877655029297e-02 7.429272681474685669e-02 -5.464890599250793457e-01
-1.536591053009033203e-01 -3.349310159683227539e-01 -1.960175186395645142e-01 3.821138525381684303e-03 1.394368801265954971e-02 -1.161871850490570068e-01 -4.078390076756477356e-02 2.050037235021591187e-01 -3.187585771083831787e-01 3.813782930374145508e-01 3.640626743435859680e-02 -1.741202361881732941e-02 3.261783719062805176e-02 -2.534418739378452301e-02 -8.839429914951324463e-02 3.393595218658447266e-01 -6.165601313114166260e-02 2.439261972904205322e-01 -5.051699653267860413e-02 -7.432974129915237427e-02 -5.763155594468116760e-02 -6.333889812231063843e-02 -3.059590458869934082e-01 3.975084051489830017e-02 -2.382993325591087341e-02 -3.676955401897430420e-02 8.359188586473464966e-02 2.575927972793579102e-01 2.567679584026336670e-01 -1.121830865740776062e-01 -2.304212301969528198e-01 -1.193568781018257141e-01
4.924014210700988770e-02 -2.710922062397003174e-01 -6.693558394908905029e-02 2.864202558994293213e-01 -1.485223025083541870e-01 6.338005512952804565e-02 2.146155200898647308e-02 8.498304337263107300e-02 -1.769779622554779053e-01 2.736390531063079834e-01 -1.710693836212158203e-01 -2.968176007270812988e-01 -1.357751786708831787e-01 9.770297259092330933e-02 3.517093881964683533e-02 -8.781692013144493103e-03 -2.390239015221595764e-02 1.122351810336112976e-01 2.979716099798679352e-02 -3.056604601442813873e-02 8.613173849880695343e-03 -2.139646112918853760e-01 -2.301104366779327393e-01 3.480767458677291870e-02 -1.704154759645462036e-01 1.621673405170440674e-01 1.881543546915054321e-02 -4.031423106789588928e-02 -1.031970754265785217e-01 1.240019276738166809e-01 1.092838644981384277e-01 -5.836551785469055176e-01
5.983193218708038330e-02 -1.954146623611450195e-01 -5.583665147423744202e-02 2.091684937477111816e-01 -6.181313842535018921e-02 -1.436261236667633057e-01 -3.952227160334587097e-02 -3.668085113167762756e-02 -4.410102963447570801e-01 4.561873525381088257e-02 5.895899981260299683e-02 6.757404655218124390e-02 -1.418616250157356262e-02 -5.007744953036308289e-02 1.797718256711959839e-01 3.500319421291351318e-01 1.835864968597888947e-02 -1.565487682819366455e-01 -2.695434689521789551e-01 -1.206499263644218445e-01 4.585201852023601532e-03 -9.378395043313503265e-04 -3.280460238456726074e-01 7.536236941814422607e-02 9.899436682462692261e-02 -2.353040128946304321e-01 2.119296789169311523e-01 1.568993926048278809e-02 1.783362478017807007e-01 -1.190059185028076172e-01 -2.583914399147033691e-01 -2.709494829177856445e-01
-2.016917057335376740e-02 -2.318028360605239868e-01 -1.856630593538284302e-01 8.879002183675765991e-02 -1.887556761503219604e-01 2.678004279732704163e-02 -4.994633421301841736e-02 4.381794109940528870e-02 -1.439600139856338501e-01 4.009788334369659424e-01 -4.692735522985458374e-02 1.301157027482986450e-01 -6.029058992862701416e-02 2.639891207218170166e-01 -2.309585362672805786e-02 1.817117482423782349e-01 -2.366755753755569458e-01 2.036976665258407593e-01 -7.221611449494957924e-04 1.371861994266510010e-01 1.882684379816055298e-01 -1.035367175936698914e-01 -2.464415431022644043e-01 -3.906197100877761841e-02 -3.644976764917373657e-03 8.101864904165267944e-02 6.598176807165145874e-02 4.838495701551437378e-02 1.238769888877868652e-01 1.189755797386169434e-01 -8.481138944625854492e-02 -5.296307802200317383e-01
-7.402200251817703247e-02 -6.692680716514587402e-02 6.503953784704208374e-02 9.393776953220367432e-02 1.438130736351013184e-01 2.191316187381744385e-01 -9.400481730699539185e-02 3.189301788806915283e-01 -1.092613860964775085e-01 2.238710075616836548e-01 3.485960140824317932e-02 6.952968239784240723e-02 1.245527714490890503e-01 -1.682402938604354858e-01 1.283410191535949707e-01 3.854804486036300659e-02 4.597165063023567200e-02 2.610437273979187012e-01 -1.746949106454849243e-01 1.661458462476730347e-01 7.526163011789321899e-02 -1.307943314313888550e-01 -2.440627366304397583e-01 6.117716059088706970e-02 -1.523792147636413574e-01 -7.739794254302978516e-02 -2.650394439697265625e-01 -3.303512632846832275e-01 2.952920496463775635e-01 -2.593353688716888428e-01 -2.422536462545394897e-01 -1.779435425996780396e-01
-7.898395881056785583e-03 -1.483256518840789795e-01 -2.520948052406311035e-01 1.744312793016433716e-01 5.599635466933250427e-02 1.550946980714797974e-01 1.720606237649917603e-01 -2.106793820858001709e-01 -4.073563814163208008e-01 1.643550843000411987e-01 -1.586064994335174561e-01 -3.594167828559875488e-01 -2.546886503696441650e-01 6.239223852753639221e-02 3.985193744301795959e-02 2.679450064897537231e-02 -2.192614972591400146e-02 2.201052904129028320e-01 -4.561240226030349731e-02 -1.383957732468843460e-02 6.853257119655609131e-02 -1.429366469383239746e-01 -1.575534045696258545e-01 -2.832869254052639008e-02 -1.164975576102733612e-03 -2.997018694877624512e-01 1.694804430007934570e-02 -7.879161834716796875e-02 3.150714337825775146e-01 1.553204506635665894e-01 1.555186063051223755e-01 -1.362873017787933350e-01
-6.179453805088996887e-02 -3.138946890830993652e-01 -1.157810017466545105e-01 1.390804499387741089e-01 -5.783445760607719421e-02 -2.082481980323791504e-01 -2.128456160426139832e-02 8.308894187211990356e-02 -5.090810656547546387e-01 9.748549014329910278e-02 -5.371167883276939392e-02 9.025417268276214600e-02 -1.606954038143157959e-01 8.055456914007663727e-03 1.833699196577072144e-01 2.471346408128738403e-01 5.044608935713768005e-02 -1.754139065742492676e-01 -2.381226122379302979e-01 1.201614364981651306e-02 1.331831365823745728e-01 1.040241587907075882e-02 -3.004211783409118652e-01 8.332575112581253052e-02 1.177861616015434265e-01 -1.512537449598312378e-01 2.611200809478759766e-01 -7.523736916482448578e-03 1.420485675334930420e-01 -1.249772161245346069e-01 -2.122070342302322388e-01 -1.397286057472229004e-01
6.934580951929092407e-02 8.256607502698898315e-02 -1.319022923707962036e-01 3.665304183959960938e-01 2.866040728986263275e-02 2.163772732019424438e-01 -9.143643081188201904e-03 3.678469061851501465e-01 -2.900951206684112549e-01 3.689390048384666443e-02 -1.655180379748344421e-02 1.781282871961593628e-01 -8.913849480450153351e-03 -1.509105861186981201e-01 -6.989096850156784058e-02 -2.319733239710330963e-02 1.983235925436019897e-01 -9.352939575910568237e-02 -2.702095508575439453e-01 -1.467708647251129150e-01 2.307644113898277283e-02 -2.101374566555023193e-01 -5.949777737259864807e-02 -1.095103621482849121e-01 -1.933636218309402466e-01 -5.203858390450477600e-02 8.947840332984924316e-02 -4.181844368577003479e-02 3.039031028747558594e-01 -6.645739823579788208e-02 -3.461217880249023438e-02 -3.963803648948669434e-01
-9.961643815040588379e-02 7.798167318105697632e-02 -1.843615025281906128e-01 8.067277073860168457e-02 2.473985254764556885e-01 1.214217916131019592e-01 -1.251285057514905930e-02 1.128361448645591736e-01 -1.639416217803955078e-01 2.840721905231475830e-01 -7.595074176788330078e-02 3.408544659614562988e-01 -1.896833069622516632e-02 4.476598277688026428e-02 2.046824544668197632e-01 1.784026771783828735e-01 -1.936132460832595825e-01 -5.674861371517181396e-02 4.847312346100807190e-02 -2.475985288619995117e-01 -1.003165990114212036e-01 -2.872256934642791748e-01 -1.259017139673233032e-01 3.431617468595504761e-02 -2.381780147552490234e-01 -2.610199749469757080e-01 1.881262511014938354e-01 -3.392914831638336182e-01 1.285724192857742310e-01 2.774344570934772491e-02 -1.244087442755699158e-01 -1.641627848148345947e-01
8.897893130779266357e-02 1.472021732479333878e-02 -1.166101917624473572e-01 9.993387758731842041e-02 -3.601425141096115112e-02 -1.633109599351882935e-01 -1.601758450269699097e-01 -1.590437889099121094e-01 -3.683530092239379883e-01 2.614887356758117676e-01 -1.657379418611526489e-01 1.227722987532615662e-01 -5.330497771501541138e-02 -2.004234343767166138e-01 1.268403530120849609e-01 2.236339449882507324e-01 -1.093849167227745056e-01 9.180618822574615479e-02 -3.552652001380920410e-01 2.004456222057342529e-01 1.133202388882637024e-01 -2.812545001506805420e-01 -1.925396770238876343e-01 -3.569418936967849731e-02 5.074942484498023987e-02 -1.046058610081672668e-01 8.431611210107803345e-02 2.314490824937820435e-01 -8.060415834188461304e-02 2.576367855072021484e-01 -3.851767629384994507e-02 -2.608047127723693848e-01
5.383464694023132324e-02 -2.655456066131591797e-01 -1.145854294300079346e-01 4.439290463924407959e-01 4.919753968715667725e-02 -7.480742782354354858e-02 -2.215096801519393921e-01 8.519717492163181305e-03 3.382859379053115845e-02 1.015888899564743042e-01 8.960894495248794556e-02 5.735115334391593933e-02 8.225192315876483917e-03 1.151320710778236389e-02 7.414995878934860229e-02 1.631841212511062622e-01 -1.200817599892616272e-01 -2.474749684333801270e-01 -2.407604753971099854e-01 -7.145646214485168457e-02 6.642454117536544800e-02 -3.131966590881347656e-01 -3.384172618389129639e-01 -7.167090196162462234e-03 2.467819899320602417e-01 -8.549460023641586304e-02 -2.473198324441909790e-01 -2.830391824245452881e-01 2.809596434235572815e-02 -4.731826111674308777e-02 -6.066475063562393188e-02 -1.791733652353286743e-01
-3.323648869991302490e-01 2.750776708126068115e-02 -2.675028145313262939e-01 -7.697130739688873291e-02 8.801016956567764282e-02 1.201689019799232483e-01 -1.831806898117065430e-01 -1.505899056792259216e-02 -3.252978920936584473e-01 1.749153882265090942e-01 -8.204861730337142944e-02 -9.948807209730148315e-02 -1.926985979080200195e-01 -6.496628373861312866e-02 -1.556272804737091064e-01 3.706781566143035889e-01 -3.998310491442680359e-02 -3.767761588096618652e-02 -1.052324622869491577e-01 -2.510792948305606842e-02 2.417311966419219971e-01 -2.544058486819267273e-02 -3.002864420413970947e-01 7.726963609457015991e-02 -2.075587660074234009e-01 2.645364217460155487e-02 8.306873589754104614e-02 -7.516116648912429810e-02 5.003276467323303223e-02 -1.027200222015380859e-01 2.158377319574356079e-01 -3.367339968681335449e-01
-2.880230732262134552e-02 2.600232362747192383e-01 -2.214141488075256348e-01 1.863903850317001343e-01 1.111425682902336121e-01 -4.323439300060272217e-02 -2.479523234069347382e-02 3.550466597080230713e-01 -1.799135655164718628e-01 1.246583536267280579e-01 -3.163435161113739014e-01 6.098202615976333618e-02 2.328387089073657990e-02 1.339947134256362915e-01 1.742718070745468140e-01 8.607064932584762573e-02 1.203193888068199158e-01 1.732473373413085938e-01 8.100870251655578613e-02 -4.121758341789245605e-01 -2.366121299564838409e-02 6.065705046057701111e-02 -1.415977478027343750e-01 -8.273735642433166504e-03 -2.274704724550247192e-02 -1.610146015882492065e-01 -7.925631105899810791e-02 -1.713907867670059204e-01 -1.668538004159927368e-01 4.160632379353046417e-03 -2.111251205205917358e-01 -3.450952768325805664e-01
2.749913930892944336e-02 -1.147536039352416992e-01 -1.645622588694095612e-02 -8.422564715147018433e-02 -9.931992739439010620e-03 1.353580206632614136e-01 5.376462638378143311e-02 1.974547356367111206e-01 -2.593600451946258545e-01 4.960676431655883789e-01 -3.387252390384674072e-01 1.397082209587097168e-01 4.128054529428482056e-02 1.564546525478363037e-01 1.160878539085388184e-01 -2.095440775156021118e-02 -1.011401508003473282e-02 -1.291199773550033569e-01 -1.867241859436035156e-01 -7.353238761425018311e-02 -2.665711566805839539e-02 -2.430356591939926147e-01 4.651729762554168701e-02 1.624822169542312622e-01 5.120629817247390747e-02 -1.160680353641510010e-01 -1.995662041008472443e-02 -4.597261250019073486e-01 -7.091582566499710083e-02 7.125073671340942383e-02 -1.530444920063018799e-01 -1.547669917345046997e-01
6.292629987001419067e-02 -1.469213794916868210e-02 -8.988639712333679199e-02 3.439929187297821045e-01 1.881722658872604370e-01 7.257901877164840698e-02 3.508943691849708557e-02 2.088146507740020752e-01 -2.092110551893711090e-02 6.670755147933959961e-02 -2.210129648447036743e-01 1.778493374586105347e-01 1.260516978800296783e-02 -1.178577020764350891e-01 -5.574050173163414001e-02 -5.626858770847320557e-02 -4.550863057374954224e-02 -4.283332452178001404e-02 -3.646477460861206055e-01 -6.363693624734878540e-03 1.094500124454498291e-01 -3.679909408092498779e-01 -2.201830446720123291e-01 6.855705380439758301e-02 -2.681946381926536560e-03 -9.564136713743209839e-02 -6.715320050716400146e-02 -3.870906233787536621e-01 3.257404081523418427e-03 -8.202513307332992554e-02 1.342213153839111328e-01 -3.904696106910705566e-01
-7.844088971614837646e-02 -1.137828901410102844e-01 1.741209439933300018e-02 -1.162232458591461182e-01 1.713825855404138565e-03 1.041211336851119995e-01 -9.907396882772445679e-02 6.941989064216613770e-02 -3.194973766803741455e-01 2.019763588905334473e-01 -1.038249582052230835e-01 2.232460230588912964e-01 -9.821076691150665283e-02 8.802004158496856689e-02 1.940043419599533081e-01 3.268465772271156311e-02 -1.367380172014236450e-01 -7.690621912479400635e-02 -2.968340516090393066e-01 5.350816249847412109e-02 4.223507344722747803e-01 -1.456562131643295288e-01 -1.368485838174819946e-01 1.030999720096588135e-01 7.569661363959312439e-03 -1.607528924942016602e-01 -2.990227378904819489e-02 -2.780446708202362061e-01 -3.670295774936676025e-01 -1.510787308216094971e-01 -2.088544219732284546e-01 -1.795113682746887207e-01
-1.018316596746444702e-01 -9.443029016256332397e-02 -3.607049211859703064e-02 8.847030997276306152e-02 -7.371747400611639023e-03 -6.025854870676994324e-02 -4.087982699275016785e-02 1.187608018517494202e-01 -5.334387421607971191e-01 1.419240683317184448e-01 -5.025174096226692200e-02 2.630223520100116730e-03 5.978719517588615417e-02 4.842455685138702393e-02 -1.185604855418205261e-01 3.404728770256042480e-01 5.118219926953315735e-02 1.446826457977294922e-01 -3.396731317043304443e-01 -2.656759917736053467e-01 1.886901259422302246e-02 -2.667923457920551300e-02 -2.784216403961181641e-01 2.985519468784332275e-01 1.755595356225967407e-01 -1.049959063529968262e-01 1.440884321928024292e-01 -8.198703825473785400e-02 1.529018580913543701e-01 4.621068760752677917e-02 -1.439518928527832031e-01 -1.272638142108917236e-01
-2.174997925758361816e-01 -1.760981231927871704e-02 -1.695816069841384888e-01 2.715916335582733154e-01 6.178488954901695251e-02 -1.382151246070861816e-01 -1.000738292932510376e-01 7.933945208787918091e-02 -2.181087881326675415e-01 3.072184138000011444e-02 4.224554821848869324e-02 7.452454883605241776e-03 1.593725681304931641e-01 -4.855950921773910522e-02 2.033155560493469238e-01 -7.447479665279388428e-02 -2.272592931985855103e-01 -1.744627654552459717e-01 -3.808160722255706787e-01 9.021420031785964966e-02 1.152933835983276367e-01 -2.025190293788909912e-01 -2.224234491586685181e-01 -1.712611317634582520e-01 -5.540129169821739197e-02 5.101848393678665161e-02 -1.363659054040908813e-01 -1.216629296541213989e-01 1.694380342960357666e-01 -5.131440982222557068e-02 -2.811509668827056885e-01 -4.096658527851104736e-01
9.504151344299316406e-02 6.724369525909423828e-02 -2.795260846614837646e-01 -2.391100116074085236e-02 -5.092131346464157104e-02 -1.788085699081420898e-02 4.968178272247314453e-02 1.949260085821151733e-01 -3.271690309047698975e-01 1.068314686417579651e-01 -7.922445423901081085e-03 -1.246300712227821350e-01 1.719325780868530273e-01 -1.314488351345062256e-01 2.220855653285980225e-01 2.879790961742401123e-01 3.912858664989471436e-02 2.235410511493682861e-01 -2.790054380893707275e-01 3.068540096282958984e-01 -1.374386847019195557e-01 -2.055537104606628418e-01 -3.759061396121978760e-01 -1.906570941209793091e-01 -1.424886137247085571e-01 -8.923276513814926147e-02 -9.483619779348373413e-02 -7.193816453218460083e-02 -1.690928936004638672e-01 -2.105513773858547211e-02 -1.023881956934928894e-01 -8.345197141170501709e-02
1.104282960295677185e-01 -5.655412562191486359e-03 -1.084170192480087280e-01 1.659036874771118164e-01 -1.669674962759017944e-01 -3.043149411678314209e-02 -3.237691521644592285e-01 2.389871925115585327e-01 -1.694248020648956299e-01 -3.694046987220644951e-03 -7.911274582147598267e-02 1.338133215904235840e-01 4.544416069984436035e-02 -1.585215926170349121e-01 -1.387362778186798096e-01 1.010593324899673462e-01 -9.913465380668640137e-02 2.696811854839324951e-01 -3.706983625888824463e-01 -1.797022521495819092e-01 1.411442160606384277e-01 -2.960612773895263672e-01 -1.213785484433174133e-01 1.457529608160257339e-02 -1.823149323463439941e-01 -1.899854541989043355e-04 -6.047098711133003235e-02 -7.422585785388946533e-02 2.762376070022583008e-01 -2.554348707199096680e-01 -5.683717504143714905e-02 -2.936612069606781006e-01
-5.805536359548568726e-02 -1.725805699825286865e-01 -4.537180960178375244e-01 -2.005143612623214722e-01 -8.944442868232727051e-02 -2.181808352470397949e-01 8.446512371301651001e-02 1.846838891506195068e-01 -3.549336791038513184e-01 1.415412724018096924e-01 -1.036588475108146667e-01 -8.925963193178176880e-02 3.873500972986221313e-02 -1.006109118461608887e-01 1.509460657835006714e-01 1.901495456695556641e-01 -5.839126929640769958e-02 7.366520166397094727e-02 -2.034392654895782471e-01 1.285862922668457031e-01 9.582374989986419678e-02 -2.113425880670547485e-01 -2.492146193981170654e-01 -1.694304645061492920e-01 -1.672336831688880920e-02 -2.125500887632369995e-01 1.064301431179046631e-01 1.960573345422744751e-01 1.209941655397415161e-01 6.011144444346427917e-02 -2.422180026769638062e-01 -7.126528769731521606e-02
-8.823756128549575806e-02 -2.158928364515304565e-01 -3.269114196300506592e-01 8.840211480855941772e-02 2.524187602102756500e-02 2.394514828920364380e-01 -2.574190869927406311e-02 3.941687569022178650e-02 -8.157922327518463135e-02 2.287732809782028198e-01 1.395718008279800415e-01 -5.911849066615104675e-02 -1.952336281538009644e-01 1.489448845386505127e-01 2.858418226242065430e-02 -2.106317281723022461e-01 8.530861884355545044e-02 -4.991269856691360474e-02 -5.784315243363380432e-02 1.536610424518585205e-01 -4.899824410676956177e-02 -2.684188783168792725e-01 -4.410426616668701172e-01 -2.586527764797210693e-01 1.693847775459289551e-01 3.906884696334600449e-03 2.058825828135013580e-02 -7.869464904069900513e-02 -3.579690307378768921e-02 2.690656296908855438e-02 -1.507981717586517334e-01 -3.880880773067474365e-01
-1.437060185708105564e-03 5.282475613057613373e-03 -3.417863249778747559e-01 -7.543963193893432617e-02 -2.469440549612045288e-01 7.305622100830078125e-02 4.060345888137817383e-02 7.503672689199447632e-02 -2.269502133131027222e-01 1.801493465900421143e-01 3.224086761474609375e-02 -1.000279411673545837e-01 -9.580259770154953003e-02 -2.290833890438079834e-01 -1.902866512537002563e-01 2.634679973125457764e-01 -9.625300019979476929e-02 2.469242215156555176e-01 -2.636435031890869141e-01 -1.594002693891525269e-01 4.570766910910606384e-02 6.050177291035652161e-02 -3.195945024490356445e-01 -2.023422718048095703e-01 -1.327579170465469360e-01 -1.622139848768711090e-02 1.243887767195701599e-01 -1.935639232397079468e-01 2.903402745723724365e-01 9.983721375465393066e-02 -1.294167786836624146e-01 -2.138929665088653564e-01
1.938732713460922241e-01 1.376437246799468994e-01 -3.649757504463195801e-01 2.593497335910797119e-01 1.468673944473266602e-01 -8.322785049676895142e-02 -7.900431752204895020e-02 -2.167822234332561493e-02 9.544142335653305054e-02 2.912334203720092773e-01 5.597047135233879089e-02 -1.504444032907485962e-01 -1.187705919146537781e-01 6.346397846937179565e-02 -1.069266572594642639e-01 5.432480946183204651e-02 1.322993785142898560e-01 9.657646529376506805e-03 -9.694979526102542877e-03 1.404062360525131226e-01 8.151234686374664307e-02 -3.442402184009552002e-01 -3.162866532802581787e-01 -5.846238881349563599e-02 -7.737531512975692749e-02 -1.591669321060180664e-01 -1.375794708728790283e-01 -1.275731325149536133e-01 -2.863016352057456970e-02 1.116169244050979614e-01 1.754022389650344849e-01 -4.230899810791015625e-01
1.304749995470046997e-01 -2.594721615314483643e-01 -9.466744214296340942e-02 -1.154801398515701294e-01 -1.465909834951162338e-02 3.166030943393707275e-01 -1.278777420520782471e-01 2.617475986480712891e-01 7.835990935564041138e-02 1.141030862927436829e-01 -1.949395239353179932e-01 -1.611160188913345337e-01 1.885361373424530029e-01 2.316578626632690430e-01 1.432764381170272827e-01 1.341644227504730225e-01 2.322100661695003510e-02 -2.800355479121208191e-02 -1.537202447652816772e-01 -2.193896919488906860e-01 1.680079400539398193e-01 -7.037226855754852295e-02 -3.014715611934661865e-01 -4.451340064406394958e-03 -1.044671908020973206e-01 -4.963696300983428955e-01 4.368710145354270935e-02 -7.891260087490081787e-02 -8.949765004217624664e-03 -4.116106778383255005e-02 1.154955923557281494e-01 -1.395073980093002319e-01
1.560852676630020142e-01 -1.301924418658018112e-02 -7.788114994764328003e-02 1.632562279701232910e-01 -1.506235301494598389e-01 2.517907917499542236e-01 -1.176248490810394287e-01 2.820185422897338867e-01 -4.149939864873886108e-02 2.411300241947174072e-01 1.516665965318679810e-01 4.447165876626968384e-02 -9.066641330718994141e-03 -1.335711777210235596e-02 -1.911435723304748535e-01 1.900226771831512451e-01 -2.099866606295108795e-02 1.870804131031036377e-01 -5.548091605305671692e-02 -1.604643464088439941e-01 5.028612539172172546e-02 2.689796499907970428e-02 -5.914389491081237793e-01 1.355421841144561768e-01 1.243743896484375000e-01 -1.523757874965667725e-01 -2.224183529615402222e-01 -2.138658165931701660e-01 1.718495786190032959e-01 2.045515924692153931e-02 7.400589436292648315e-02 2.297489717602729797e-02
-1.108511015772819519e-01 -2.317510992288589478e-01 -1.160953640937805176e-01 7.515362650156021118e-02 -2.812101319432258606e-02 -1.723692417144775391e-01 -3.263513147830963135e-01 -3.646422922611236572e-02 -4.576773345470428467e-01 4.973706230521202087e-02 -7.788328081369400024e-02 -1.295082420110702515e-01 -6.221079453825950623e-02 7.183062285184860229e-02 5.577193573117256165e-02 1.181179508566856384e-01 -6.588643044233322144e-02 -3.321203216910362244e-02 -3.866879642009735107e-01 -1.435258984565734863e-01 1.583858281373977661e-01 -2.439675778150558472e-01 -2.217794060707092285e-01 -2.125915586948394775e-01 -8.382532000541687012e-02 7.113771513104438782e-03 1.094066053628921509e-01 1.884761154651641846e-01 9.702159464359283447e-02 9.548560529947280884e-02 -1.931356638669967651e-01 -2.251814603805541992e-01
-6.313903629779815674e-02 2.337456047534942627e-01 -2.031272947788238525e-01 8.281856775283813477e-02 6.079895049333572388e-02 1.081034317612648010e-01 1.413306500762701035e-02 3.346689045429229736e-01 -2.651592157781124115e-02 2.509081661701202393e-01 -1.768789738416671753e-01 2.436364293098449707e-01 1.759283542633056641e-01 3.285424550995230675e-03 5.838991701602935791e-02 6.133211031556129456e-02 6.455597281455993652e-02 -4.775774106383323669e-02 -1.201912015676498413e-01 -3.038252592086791992e-01 1.062179058790206909e-01 -3.152323067188262939e-01 -2.898123674094676971e-02 -1.594757474958896637e-02 1.465732604265213013e-01 -1.326128244400024414e-01 -5.793229117989540100e-02 -2.355341464281082153e-01 -1.728584319353103638e-01 -3.453531116247177124e-02 1.291631162166595459e-02 -4.681258797645568848e-01
6.940948963165283203e-02 2.587674185633659363e-02 4.864778742194175720e-02 1.905269473791122437e-01 -1.089901402592658997e-01 1.091616824269294739e-01 -8.131120353937149048e-02 2.458139061927795410e-01 -1.503225415945053101e-01 -1.352802291512489319e-02 -4.024602770805358887e-01 -1.539055258035659790e-01 -6.925768405199050903e-02 9.995605796575546265e-03 6.456553936004638672e-02 9.876360744237899780e-02 2.571689188480377197e-01 1.917632073163986206e-01 -2.142488211393356323e-02 -2.579134888947010040e-02 5.541110783815383911e-02 -2.901279032230377197e-01 -2.054676711559295654e-01 -2.347775995731353760e-01 3.730328381061553955e-01 -1.719738095998764038e-01 1.102121025323867798e-01 -1.999788731336593628e-01 1.986809372901916504e-01 -6.809571292251348495e-03 -2.265264689922332764e-01 -1.934874951839447021e-01
-8.361825346946716309e-02 3.088771365582942963e-02 -9.365363419055938721e-02 1.972843706607818604e-02 1.037408262491226196e-01 -1.233566775918006897e-01 -1.583635956048965454e-01 1.432329602539539337e-02 -1.225134655833244324e-01 8.933421969413757324e-02 3.328144177794456482e-02 -7.468762248754501343e-02 1.471850275993347168e-01 -7.410287857055664062e-02 -3.062295317649841309e-01 2.727351188659667969e-01 -2.275886833667755127e-01 2.494259625673294067e-01 -2.132759094238281250e-01 -1.604680567979812622e-01 1.262690722942352295e-01 -2.189764529466629028e-01 -8.545283973217010498e-02 -5.390436388552188873e-03 -2.801932096481323242e-01 -1.848646998405456543e-01 -6.555671989917755127e-02 -2.289386987686157227e-01 1.608839780092239380e-01 -1.107918396592140198e-01 2.166470885276794434e-01 -4.423553645610809326e-01
5.298879742622375488e-02 -9.045052528381347656e-02 -1.408426277339458466e-02 3.669010698795318604e-01 6.968265026807785034e-02 2.708003111183643341e-02 -3.516352176666259766e-02 6.580539792776107788e-02 1.374040544033050537e-01 3.454072177410125732e-01 -3.152005076408386230e-01 -1.580704450607299805e-01 1.022855658084154129e-02 1.208513975143432617e-01 5.358552187681198120e-02 1.818874776363372803e-01 6.045144796371459961e-02 1.309005022048950195e-01 -2.731230258941650391e-01 -7.073698192834854126e-02 -2.305844798684120178e-02 -2.845112681388854980e-01 -1.226232349872589111e-01 1.370943337678909302e-01 -2.135720662772655487e-02 -6.954466551542282104e-02 -6.903082132339477539e-02 9.398708492517471313e-02 -2.053011506795883179e-01 -6.766019854694604874e-03 -1.746555976569652557e-02 -5.027552843093872070e-01
2.722392417490482330e-02 -2.447793185710906982e-01 -1.366141289472579956e-01 1.832601241767406464e-02 -1.278821527957916260e-01 -1.424956619739532471e-01 -8.769312500953674316e-02 1.490236967802047729e-01 -1.554848998785018921e-01 2.874272167682647705e-01 -9.550514072179794312e-02 -1.807021796703338623e-01 -5.380778014659881592e-02 -1.360773444175720215e-01 3.525827825069427490e-02 1.481026411056518555e-01 3.022717833518981934e-01 -3.510334342718124390e-02 -1.992017216980457306e-02 4.731880873441696167e-02 -1.110284402966499329e-01 -3.689201474189758301e-01 -1.305689811706542969e-01 -5.406708270311355591e-02 3.119464218616485596e-01 -4.818969666957855225e-01 1.754379272460937500e-01 -1.585997492074966431e-01 -2.402436919510364532e-02 7.600048184394836426e-02 1.767890527844429016e-02 -6.971727311611175537e-02
1.557735949754714966e-01 -6.882974505424499512e-02 3.239389881491661072e-02 1.690564900636672974e-01 -7.726958394050598145e-02 -1.240020915865898132e-01 -1.788349449634552002e-02 -5.557670444250106812e-02 -2.747057974338531494e-01 1.977809071540832520e-01 -2.924652099609375000e-01 5.570742487907409668e-02 -1.884841620922088623e-01 -7.106986641883850098e-02 2.101573348045349121e-01 3.400370478630065918e-01 7.310868240892887115e-03 1.633344590663909912e-01 -2.175503224134445190e-01 1.965042762458324432e-02 1.013253480195999146e-01 -2.828635573387145996e-01 -5.445389822125434875e-02 2.895946614444255829e-02 -9.109827876091003418e-02 7.929261773824691772e-02 2.512060292065143585e-02 2.474072426557540894e-01 6.959084421396255493e-02 3.806633949279785156e-01 3.793013468384742737e-02 -3.418790698051452637e-01
8.973017334938049316e-02 -1.408589780330657959e-01 4.741267859935760498e-02 5.540279671549797058e-02 1.156460791826248169e-01 1.070538610219955444e-01 -1.147209852933883667e-01 -1.876111775636672974e-01 -2.535241544246673584e-01 7.858492434024810791e-02 -6.993480026721954346e-02 2.043529599905014038e-01 1.399737596511840820e-02 2.876982986927032471e-01 -5.055706202983856201e-02 3.268180191516876221e-01 -2.222226411104202271e-01 3.286636620759963989e-02 -7.872062921524047852e-02 3.441122546792030334e-02 -1.571981795132160187e-02 -4.598411917686462402e-01 -3.088289685547351837e-02 -1.442477405071258545e-01 8.666753768920898438e-02 -7.452750205993652344e-02 3.860766440629959106e-02 1.420811414718627930e-01 -1.735831983387470245e-02 2.126454114913940430e-01 -7.515421509742736816e-02 -4.549132287502288818e-01
-5.332530662417411804e-02 -1.688743978738784790e-01 -4.382800757884979248e-01 2.129894793033599854e-01 7.577340304851531982e-02 2.943969666957855225e-01 -1.458275616168975830e-01 1.488373130559921265e-01 -2.216051816940307617e-01 3.118411302566528320e-01 -2.208887487649917603e-01 1.106948927044868469e-01 1.164363622665405273e-01 9.285261482000350952e-02 3.771198913455009460e-02 -2.697875164449214935e-02 3.171384334564208984e-02 -3.203327208757400513e-02 -1.707967668771743774e-01 4.108569771051406860e-02 8.863419294357299805e-02 -1.953431516885757446e-01 1.750776469707489014e-01 1.798600256443023682e-01 8.474227786064147949e-02 -1.677049845457077026e-01 1.245962977409362793e-01 -2.567503750324249268e-01 -8.190819621086120605e-02 5.816847831010818481e-02 -6.280849874019622803e-02 -3.015457093715667725e-01
-7.350683957338333130e-02 -2.107324637472629547e-02 -3.624838888645172119e-01 -9.370616078376770020e-02 -9.350027143955230713e-02 2.556002438068389893e-01 4.176737740635871887e-02 -5.054648965597152710e-02 -2.980543673038482666e-01 9.571380168199539185e-02 -2.000456452369689941e-01 -3.494080528616905212e-02 -6.948658078908920288e-02 9.207940101623535156e-02 -3.895503003150224686e-03 2.928636968135833740e-01 1.297004073858261108e-01 2.857478559017181396e-01 -2.850752770900726318e-01 9.243220835924148560e-02 -1.426120102405548096e-01 -2.096094340085983276e-01 -1.132800709456205368e-03 -1.236428320407867432e-01 1.472915858030319214e-01 -8.826560527086257935e-02 3.330250456929206848e-02 4.279475659132003784e-02 9.192612767219543457e-02 5.584560707211494446e-02 -4.303860664367675781e-02 -4.728419780731201172e-01
6.118409708142280579e-02 -1.144730076193809509e-01 -1.508600711822509766e-01 8.451816439628601074e-02 1.634716838598251343e-01 -2.123652212321758270e-02 1.115244179964065552e-01 -3.157634288072586060e-02 -1.836935058236122131e-02 1.677367091178894043e-01 5.074039846658706665e-02 9.987714141607284546e-02 1.193233672529459000e-02 -8.577471971511840820e-02 -1.625122725963592529e-01 -1.787141859531402588e-01 1.148577854037284851e-01 -2.140829525887966156e-02 -3.795729875564575195e-01 1.900144293904304504e-02 6.772183626890182495e-02 -6.818985939025878906e-02 -2.293025702238082886e-01 2.800191640853881836e-01 -2.040995955467224121e-01 -3.058761060237884521e-01 4.784937947988510132e-02 -3.300415277481079102e-01 1.989749968051910400e-01 7.258462160825729370e-02 8.539550006389617920e-02 -4.570232033729553223e-01
1.729422211647033691e-01 -9.051054716110229492e-02 2.144063450396060944e-02 1.254518236964941025e-02 3.133836900815367699e-03 -8.241304010152816772e-02 -3.858357667922973633e-02 -1.998142153024673462e-01 -4.048669934272766113e-01 2.361663579940795898e-01 -2.085871696472167969e-01 4.592508822679519653e-02 -1.997170597314834595e-01 4.130141064524650574e-02 1.160248517990112305e-01 2.319807112216949463e-01 -6.713481247425079346e-02 5.296514555811882019e-02 -3.582123517990112305e-01 3.481942415237426758e-02 9.145364910364151001e-02 -3.353410959243774414e-02 -2.835578322410583496e-01 -2.532668784260749817e-02 -1.851399801671504974e-02 -6.321852654218673706e-02 9.241940081119537354e-02 2.275282740592956543e-01 2.488081455230712891e-01 2.428569197654724121e-01 -1.955139040946960449e-01 -2.962269484996795654e-01
-7.331290096044540405e-02 -9.980701655149459839e-02 -2.615968585014343262e-01 3.774176910519599915e-02 -1.220269501209259033e-01 3.019317425787448883e-02 5.911498889327049255e-02 -2.349934577941894531e-01 -3.024981021881103516e-01 2.605591118335723877e-01 -5.982724577188491821e-02 1.042413711547851562e-01 -8.100315928459167480e-02 -2.874899841845035553e-02 2.985041029751300812e-02 1.602514386177062988e-01 -3.342938795685768127e-02 2.416361868381500244e-01 3.490354120731353760e-02 1.805516518652439117e-02 -9.758646786212921143e-02 -4.048656523227691650e-01 -4.847443848848342896e-02 1.003025621175765991e-01 6.305477768182754517e-02 -4.981300532817840576e-01 -1.515618413686752319e-01 1.145337596535682678e-01 2.605030834674835205e-01 -1.420350074768066406e-01 3.160356730222702026e-02 -9.139962494373321533e-02
6.168389692902565002e-02 -1.788463890552520752e-01 -1.280718594789505005e-01 -2.264156937599182129e-02 1.476930081844329834e-02 -2.128838002681732178e-01 -1.199261993169784546e-01 1.877622865140438080e-02 -3.840114176273345947e-01 1.488167494535446167e-01 -1.721281111240386963e-01 2.969460375607013702e-02 7.080893963575363159e-02 -8.946678787469863892e-02 -1.902031451463699341e-01 3.341771364212036133e-01 1.367707252502441406e-01 2.839764952659606934e-02 -2.918915748596191406e-01 -2.559958994388580322e-01 -1.349538415670394897e-01 -1.477923430502414703e-02 -3.396298587322235107e-01 -8.485598862171173096e-02 -2.077116966247558594e-01 -8.549810945987701416e-02 2.135373651981353760e-01 1.000600233674049377e-01 -4.812725819647312164e-03 -1.230167597532272339e-01 -1.995818167924880981e-01 -2.318406254053115845e-01
2.753322124481201172e-01 -1.916176378726959229e-01 2.447520010173320770e-02 2.600260376930236816e-01 -7.130783796310424805e-02 -6.920546293258666992e-02 1.517880894243717194e-02 2.457537688314914703e-02 -1.716140955686569214e-01 2.922074198722839355e-01 -3.381295502185821533e-01 1.089530736207962036e-01 8.238424360752105713e-02 1.720988154411315918e-01 -1.000059396028518677e-01 1.058273762464523315e-01 5.306999385356903076e-02 3.463126420974731445e-01 -1.587042510509490967e-01 5.392518639564514160e-02 -3.751014918088912964e-02 -1.064757183194160461e-01 -3.504226505756378174e-01 -1.504725813865661621e-01 2.532715909183025360e-02 -8.836546540260314941e-02 2.241514176130294800e-01 1.680141389369964600e-01 1.494963914155960083e-01 -1.346299946308135986e-01 -1.977224797010421753e-01 -1.854505836963653564e-01
-2.740574814379215240e-02 -1.563208252191543579e-01 -2.207203656435012817e-01 -8.080409467220306396e-02 4.876847192645072937e-02 -1.392308473587036133e-01 -1.197357699275016785e-01 -4.707011207938194275e-02 -2.301408946514129639e-01 1.193073764443397522e-01 -1.966618373990058899e-02 2.965492941439151764e-02 -6.231443211436271667e-02 5.236700922250747681e-02 2.179539762437343597e-02 3.916284739971160889e-01 -1.077375002205371857e-02 3.023150861263275146e-01 -2.726228535175323486e-01 -3.590622246265411377e-01 -4.232051968574523926e-02 -2.899210527539253235e-02 -3.783401846885681152e-01 2.383561730384826660e-01 2.310165166854858398e-01 -3.130296710878610611e-03 1.617500931024551392e-01 2.112639322876930237e-02 7.645111996680498123e-03 -3.912043198943138123e-02 -2.031832039356231689e-01 -1.791801154613494873e-01
1.290282513946294785e-02 1.406973749399185181e-01 -6.842646002769470215e-02 1.370629519224166870e-01 1.583603769540786743e-01 3.348231688141822815e-02 -5.621710419654846191e-02 2.586115524172782898e-02 -3.754417300224304199e-01 3.158460855484008789e-01 -1.241991370916366577e-01 1.447779685258865356e-01 -5.037713795900344849e-02 2.793786823749542236e-01 -2.768443524837493896e-01 2.838109433650970459e-01 -1.149239949882030487e-02 -1.161879077553749084e-01 -2.108898758888244629e-02 -1.563171595335006714e-01 9.931345283985137939e-02 -3.180017769336700439e-01 -1.615505814552307129e-01 -6.828027218580245972e-02 1.283675432205200195e-01 2.255909889936447144e-01 -1.384110152721405029e-01 -1.319998949766159058e-01 1.841473877429962158e-01 2.585342526435852051e-01 -2.752637024968862534e-03 -1.633660793304443359e-01
6.455004680901765823e-03 3.074731491506099701e-02 -1.751530170440673828e-01 2.249501198530197144e-01 1.444304548203945160e-02 2.289415709674358368e-02 7.891467958688735962e-02 2.670614123344421387e-01 -2.290205564349889755e-03 1.867435723543167114e-01 -6.840771436691284180e-02 1.139872074127197266e-01 -9.400207549333572388e-02 -2.590443752706050873e-02 1.299303174018859863e-01 8.309336379170417786e-03 8.151941746473312378e-02 5.484356544911861420e-03 -2.921862006187438965e-01 2.135834470391273499e-02 1.803606450557708740e-01 1.185599341988563538e-01 -1.646791547536849976e-01 -1.124348044395446777e-01 4.901203326880931854e-03 8.229042589664459229e-02 -2.187186926603317261e-01 -1.645525544881820679e-01 -3.801990672945976257e-02 -9.985452890396118164e-02 -2.981926202774047852e-01 -6.320936083793640137e-01
5.203784909099340439e-03 -2.168655544519424438e-01 -3.557651489973068237e-02 2.610070705413818359e-01 -1.099227964878082275e-01 1.737506389617919922e-01 9.492947906255722046e-02 -4.170814901590347290e-02 -7.092259824275970459e-02 4.678475260734558105e-01 -1.070368587970733643e-01 1.447099149227142334e-01 -1.026140246540307999e-02 1.150899529457092285e-01 -1.201540380716323853e-01 1.548970341682434082e-01 -1.962415128946304321e-01 1.729740947484970093e-01 -4.669699072837829590e-02 8.640657365322113037e-02 2.405522167682647705e-01 -7.771676033735275269e-02 -2.000343352556228638e-01 -1.117450073361396790e-01 3.210101649165153503e-02 -1.082156151533126831e-01 1.222773864865303040e-01 1.533781439065933228e-01 1.677796989679336548e-01 6.899589300155639648e-02 -1.075292155146598816e-01 -4.819377064704895020e-01
2.572911605238914490e-02 -3.216422498226165771e-01 -1.487218886613845825e-01 1.504252552986145020e-01 -6.751720607280731201e-02 -1.752448976039886475e-01 -5.891153588891029358e-02 1.383281350135803223e-01 -4.094067811965942383e-01 1.351493149995803833e-01 1.667887270450592041e-01 -1.606971374712884426e-03 -6.833678577095270157e-03 1.734334975481033325e-01 2.090387642383575439e-01 1.981585919857025146e-01 2.865586057305335999e-02 -7.653925567865371704e-02 -1.857016235589981079e-01 -8.484455198049545288e-02 9.259024262428283691e-02 -1.071976125240325928e-01 -2.665316164493560791e-01 3.373362496495246887e-02 1.112185195088386536e-01 -1.595220267772674561e-01 2.867170274257659912e-01 7.573400437831878662e-02 1.078086495399475098e-01 -2.175405807793140411e-02 -3.731868267059326172e-01 -2.207843214273452759e-01
1.635949909687042236e-01 -3.623004853725433350e-01 6.239909306168556213e-02 -9.339455515146255493e-02 -2.090878412127494812e-02 1.339616328477859497e-01 -2.962704002857208252e-01 3.399437963962554932e-01 -8.585780113935470581e-02 2.552209198474884033e-01 -4.508125782012939453e-02 -2.275304347276687622e-01 1.383066549897193909e-02 -1.020126342773437500e-01 -1.705386936664581299e-01 2.297526746988296509e-01 -6.541159749031066895e-02 2.432810664176940918e-01 -1.065238961018621922e-03 -1.001927927136421204e-01 2.153022289276123047e-01 6.730243097990751266e-03 -2.564789652824401855e-01 -1.477723121643066406e-01 5.647170171141624451e-02 -6.281179189682006836e-02 -1.624423712491989136e-01 -1.737449169158935547e-01 2.263787388801574707e-01 -1.357859522104263306e-01 8.058671653270721436e-02 -2.035868465900421143e-01
-6.089476495981216431e-02 -6.192906573414802551e-02 -1.839609295129776001e-01 1.769696027040481567e-01 5.716210976243019104e-02 4.532380029559135437e-03 -2.683910429477691650e-01 1.925792247056961060e-01 -5.609822273254394531e-02 2.293531894683837891e-01 -1.733566522598266602e-01 -4.528973251581192017e-03 -1.238979175686836243e-01 9.351979941129684448e-03 4.917886480689048767e-02 4.738348126411437988e-01 -2.153752446174621582e-01 -7.685685157775878906e-02 -6.734904646873474121e-02 1.441566739231348038e-02 -8.440425246953964233e-02 7.168480753898620605e-02 -4.600470066070556641e-01 -8.071667701005935669e-02 -1.682235747575759888e-01 1.075625419616699219e-01 -1.055704504251480103e-01 -1.523941010236740112e-01 2.920306026935577393e-01 -1.313271820545196533e-01 -3.324018046259880066e-02 -1.461472213268280029e-01
-8.033158630132675171e-02 -1.445350497961044312e-01 -1.659878492355346680e-01 -4.665273427963256836e-02 1.138510778546333313e-01 2.063159644603729248e-01 2.047075629234313965e-01 -1.670645177364349365e-01 -4.461400508880615234e-01 7.947506755590438843e-02 -1.689566522836685181e-01 -1.554730534553527832e-01 -2.433000504970550537e-01 -9.291833266615867615e-03 2.185162454843521118e-01 1.395132243633270264e-01 1.822656206786632538e-02 2.658832967281341553e-01 -7.752256002277135849e-03 2.034361846745014191e-02 1.350124180316925049e-01 -2.593123018741607666e-01 -2.470634430646896362e-01 -5.602964758872985840e-02 -3.000565059483051300e-02 -3.971067667007446289e-01 -1.012619212269783020e-01 -1.673807799816131592e-01 7.180439308285713196e-03 9.503859281539916992e-02 -6.760855764150619507e-02 3.665521740913391113e-02
3.106686659157276154e-02 -3.256264328956604004e-01 1.170473266392946243e-02 2.304702810943126678e-02 2.569659352302551270e-01 7.461558282375335693e-02 1.385811716318130493e-01 3.558867871761322021e-01 -4.011281579732894897e-02 4.055482521653175354e-02 -3.024680316448211670e-01 1.532682925462722778e-01 -3.098269738256931305e-02 -2.030057162046432495e-01 1.529905796051025391e-01 1.270307302474975586e-01 -5.197573080658912659e-02 -4.512178525328636169e-02 -3.548088967800140381e-01 7.105460017919540405e-02 -1.269430387765169144e-02 -3.351942896842956543e-01 -1.041077077388763428e-01 4.778392240405082703e-02 -6.611209362745285034e-02 -1.537715345621109009e-01 -7.917162775993347168e-02 -1.233177706599235535e-01 -1.285469979047775269e-01 -2.016462236642837524e-01 1.303032487630844116e-01 -2.999315261840820312e-01
1.046795472502708435e-01 8.748603612184524536e-02 -3.548161089420318604e-01 2.397769242525100708e-01 1.889300495386123657e-01 -1.239371821284294128e-01 -8.331652730703353882e-02 -2.719542011618614197e-02 1.856204569339752197e-01 2.168537527322769165e-01 -6.887897849082946777e-02 -1.373844593763351440e-01 -5.148023366928100586e-02 2.905944734811782837e-02 6.928165443241596222e-03 1.048610135912895203e-01 8.756199479103088379e-02 1.015390902757644653e-01 -1.682701557874679565e-01 8.046477288007736206e-02 9.515637904405593872e-02 -2.209599316120147705e-01 -2.574750185012817383e-01 -1.179929077625274658e-01 5.221460759639739990e-02 -1.601594388484954834e-01 -1.597361415624618530e-01 -1.476115733385086060e-01 -8.108759671449661255e-02 1.841901391744613647e-01 8.813109248876571655e-02 -5.521013736724853516e-01
-7.014609128236770630e-02 -7.129910588264465332e-02 1.650410518050193787e-02 7.804886996746063232e-02 -4.661254957318305969e-02 -1.749878078699111938e-01 1.327132154256105423e-02 -3.216103464365005493e-02 -3.625587224960327148e-01 2.706729769706726074e-01 1.579174026846885681e-02 -2.053321152925491333e-01 4.975871741771697998e-02 2.252073138952255249e-01 1.279339939355850220e-01 1.692547351121902466e-01 -2.972816675901412964e-02 1.741439700126647949e-01 -2.394400238990783691e-01 -2.354116439819335938e-01 -7.450658362358808517e-03 -3.271910548210144043e-01 -1.951229125261306763e-01 1.106434911489486694e-01 1.417783647775650024e-01 -5.179306864738464355e-02 3.055024743080139160e-01 6.106575950980186462e-02 -1.210865899920463562e-01 1.133766677230596542e-02 -3.706510365009307861e-01 -1.757687330245971680e-01
5.698111653327941895e-02 -2.380524426698684692e-01 -2.033018767833709717e-01 3.325524330139160156e-01 -8.250485174357891083e-03 2.078615725040435791e-01 -2.292594015598297119e-01 2.231170684099197388e-01 -1.149623543024063110e-01 2.333572208881378174e-01 2.362678498029708862e-01 1.409457772970199585e-01 -2.907835878431797028e-02 -9.985852986574172974e-02 8.104275912046432495e-02 2.640124261379241943e-01 2.237851619720458984e-01 -1.360318362712860107e-01 -2.587806284427642822e-01 -3.273254632949829102e-01 7.272713351994752884e-03 -2.383235841989517212e-02 -3.109247386455535889e-01 9.347975999116897583e-02 1.032458841800689697e-01 -2.251587994396686554e-02 -1.833234131336212158e-01 -5.103276297450065613e-02 6.836667656898498535e-02 7.649537920951843262e-02 3.861581534147262573e-02 6.305018067359924316e-02
-6.124225445091724396e-03 -7.551206648349761963e-02 -1.463322788476943970e-01 3.838117793202400208e-02 -6.965991109609603882e-02 -1.850654482841491699e-01 4.012340679764747620e-02 2.190288007259368896e-01 -1.684915125370025635e-01 7.535356283187866211e-02 -7.450716942548751831e-02 -9.745282121002674103e-03 5.762081220746040344e-02 -2.041173726320266724e-01 2.468900382518768311e-01 1.144892349839210510e-01 -2.050033360719680786e-01 2.462571859359741211e-01 -2.852019965648651123e-01 3.832322955131530762e-01 1.539411246776580811e-01 -2.964477539062500000e-01 -1.832478642463684082e-01 -3.811243548989295959e-02 -1.470221728086471558e-01 -1.152713522315025330e-01 -9.238735586404800415e-02 -1.367878317832946777e-01 3.879232704639434814e-02 -3.291780650615692139e-01 3.883365541696548462e-02 -2.700383365154266357e-01
-1.559483446180820465e-02 -5.113644525408744812e-02 8.977232128381729126e-02 1.045878976583480835e-01 1.474393755197525024e-01 -9.145393222570419312e-02 7.201639562845230103e-02 2.868896536529064178e-02 -3.637706860899925232e-02 -1.956076733767986298e-02 -3.380269110202789307e-01 1.380346119403839111e-01 -4.710585996508598328e-02 -1.818608045578002930e-01 1.153179332613945007e-01 -1.081029325723648071e-01 8.307056874036788940e-02 4.797548800706863403e-02 -2.843892574310302734e-01 -4.107709228992462158e-01 -8.400364778935909271e-03 -2.396480143070220947e-01 -3.991582989692687988e-01 -6.464359909296035767e-02 -1.182512417435646057e-01 -1.806939244270324707e-01 -4.963420331478118896e-02 -2.807073593139648438e-01 -2.634544670581817627e-02 -1.018156409263610840e-01 7.691967487335205078e-02 -3.493462800979614258e-01
-1.249768212437629700e-01 -1.567991971969604492e-01 -1.152630597352981567e-01 -3.388219699263572693e-02 8.954087644815444946e-02 2.860054969787597656e-01 -4.838971421122550964e-02 -1.239887642441317439e-04 -3.480919897556304932e-01 2.088677138090133667e-01 -1.033589318394660950e-01 -1.134954690933227539e-01 -1.596211791038513184e-01 -2.768372595310211182e-01 -3.170251250267028809e-01 2.924652099609375000e-01 1.114057824015617371e-01 1.268993467092514038e-01 -3.618945553898811340e-02 -8.015747368335723877e-02 -1.601245999336242676e-01 -2.122376859188079834e-01 -2.985871434211730957e-01 -1.618088781833648682e-01 -1.463256478309631348e-01 -1.574337035417556763e-01 2.224556868895888329e-03 2.043940685689449310e-02 -1.306566316634416580e-02 -1.521571278572082520e-01 -2.274632155895233154e-01 -1.809269636869430542e-01
-9.054363518953323364e-02 -2.378571480512619019e-01 -7.670261710882186890e-02 2.167324069887399673e-03 -2.964173443615436554e-02 3.625515997409820557e-01 -1.577629894018173218e-01 -1.686774007976055145e-02 -3.193572759628295898e-01 2.582063972949981689e-01 -3.476620465517044067e-02 -1.172931641340255737e-01 -2.368571460247039795e-01 -3.111308515071868896e-01 -2.525488138198852539e-01 2.031509280204772949e-01 9.392271935939788818e-02 1.285259723663330078e-01 -1.199400797486305237e-01 -1.895482689142227173e-01 9.924803674221038818e-02 -8.267142623662948608e-02 -2.342228293418884277e-01 8.053436875343322754e-02 -1.911544650793075562e-01 -1.485039591789245605e-01 1.950511336326599121e-01 2.065790817141532898e-02 4.359127581119537354e-02 -2.861580252647399902e-02 -1.477295011281967163e-01 -2.344512492418289185e-01
2.594373524188995361e-01 -1.558373868465423584e-01 -2.988165915012359619e-01 1.029956862330436707e-01 1.882921755313873291e-01 -8.518747054040431976e-03 2.351796068251132965e-02 1.152525767683982849e-01 2.993865609169006348e-01 2.265095561742782593e-01 -8.059099316596984863e-02 -8.222586661577224731e-02 -1.444595158100128174e-01 -1.360890269279479980e-01 -2.728869020938873291e-02 3.534662127494812012e-01 6.921909749507904053e-02 -3.339389711618423462e-02 -3.695501014590263367e-02 5.784384161233901978e-02 -6.106389686465263367e-02 -1.057038307189941406e-01 -3.069388270378112793e-01 -4.996082559227943420e-02 1.577100902795791626e-01 -2.066932767629623413e-01 -1.019996628165245056e-01 -4.850912839174270630e-02 2.320870757102966309e-01 1.611869037151336670e-01 1.441996730864048004e-02 -3.965417146682739258e-01
1.426405757665634155e-01 -2.626180052757263184e-01 -3.632817789912223816e-02 7.755057513713836670e-02 2.679231576621532440e-02 -1.331328600645065308e-01 -1.490565091371536255e-01 -3.997309133410453796e-02 -2.730038762092590332e-01 -5.175629630684852600e-03 -1.422083228826522827e-01 3.438841104507446289e-01 -1.590777486562728882e-01 1.019365489482879639e-01 -1.354058086872100830e-01 2.276543229818344116e-01 -4.826743528246879578e-02 2.789781093597412109e-01 -1.873138099908828735e-01 -1.361563801765441895e-01 9.501668065786361694e-02 -3.612477779388427734e-01 -2.124488204717636108e-01 -8.918059617280960083e-02 -2.510624229907989502e-01 -1.026311367750167847e-01 2.036746591329574585e-01 9.794373810291290283e-02 1.901151388883590698e-01 -8.494675159454345703e-02 -1.513955444097518921e-01 -1.577240079641342163e-01
-3.347033858299255371e-01 3.905326011590659618e-04 3.718456253409385681e-02 1.310965269804000854e-01 4.432205483317375183e-02 5.931770801544189453e-02 -1.393586695194244385e-01 1.527509689331054688e-01 -2.110220044851303101e-01 4.323211610317230225e-01 -9.323365055024623871e-03 2.305597066879272461e-01 -2.075144648551940918e-02 1.901440471410751343e-01 -2.381829835940152407e-04 2.564147412776947021e-01 2.392511628568172455e-02 -3.000703640282154083e-02 1.458245143294334412e-02 -1.031359285116195679e-01 8.266780525445938110e-02 -1.219848841428756714e-01 1.442484408617019653e-01 7.761226594448089600e-02 -1.505197435617446899e-01 -7.229310274124145508e-02 -1.097286702133715153e-03 1.103044971823692322e-01 5.860643833875656128e-02 7.637768983840942383e-02 -1.669928282499313354e-01 -5.441356897354125977e-01
5.045003816485404968e-02 -5.720486491918563843e-02 -2.368693202733993530e-01 4.002407193183898926e-02 1.251285616308450699e-02 1.244067922234535217e-01 -2.557325735688209534e-02 2.422295212745666504e-01 -3.292227685451507568e-01 -1.284660398960113525e-01 -1.979017704725265503e-01 1.199287176132202148e-01 -1.076860576868057251e-01 -2.504954338073730469e-01 9.043943136930465698e-02 -5.837495997548103333e-02 1.679047644138336182e-01 -1.615537852048873901e-01 -3.817383944988250732e-01 -9.831988066434860229e-02 -1.725573390722274780e-01 -1.849763542413711548e-01 -1.701596826314926147e-01 6.393927615135908127e-03 -1.919030100107192993e-01 -3.980665653944015503e-02 4.349888488650321960e-02 4.353526979684829712e-02 3.257213234901428223e-01 -1.969858855009078979e-01 -4.063116759061813354e-02 -3.251504302024841309e-01
-5.169664695858955383e-02 -6.595597416162490845e-02 1.638426817953586578e-02 3.883115574717521667e-02 4.155869781970977783e-01 1.090746670961380005e-01 -1.002687886357307434e-01 -1.070564091205596924e-01 -2.685839533805847168e-01 4.060177206993103027e-01 -8.163511008024215698e-02 1.053422540426254272e-01 -3.595547005534172058e-02 1.120437011122703552e-01 1.462068557739257812e-01 1.537822633981704712e-01 -1.653012484312057495e-01 -1.692141755484044552e-03 -1.298920959234237671e-01 -1.720779687166213989e-01 -1.284644007682800293e-01 -9.273990243673324585e-02 -1.818072646856307983e-01 5.004626512527465820e-02 4.287519678473472595e-02 -2.658558785915374756e-01 -1.045998409390449524e-01 -4.338412582874298096e-01 -3.452807664871215820e-02 9.001258760690689087e-02 -1.784288138151168823e-01 -1.554818600416183472e-01
2.147944420576095581e-01 1.408842802047729492e-01 -3.113562464714050293e-01 1.721688956022262573e-01 -2.197403460741043091e-01 4.093063250184059143e-02 4.675960168242454529e-02 1.085622087121009827e-01 -1.752773821353912354e-01 2.394739836454391479e-01 8.376743644475936890e-02 -1.663196682929992676e-01 -6.335859745740890503e-02 -6.917597353458404541e-02 -6.131161376833915710e-02 2.877735793590545654e-01 -2.699334323406219482e-01 2.307060807943344116e-01 -3.957418724894523621e-02 -1.115577667951583862e-01 -5.735721439123153687e-02 -1.613385677337646484e-01 -2.304736375808715820e-01 -2.526384890079498291e-01 -1.673646122217178345e-01 -1.928118057548999786e-02 1.912930905818939209e-01 -6.280504167079925537e-02 2.933841049671173096e-01 -5.497907474637031555e-02 -2.192169129848480225e-01 -1.814863383769989014e-01
-1.008604764938354492e-01 6.738612055778503418e-02 -2.080951631069183350e-01 -1.370872464030981064e-02 2.014410868287086487e-02 2.066546082496643066e-01 -2.453689724206924438e-01 -1.503709107637405396e-01 -3.906404674053192139e-01 9.022817015647888184e-02 1.032343786209821701e-02 -8.714131265878677368e-02 -2.306255698204040527e-01 -1.804829835891723633e-01 -2.472160756587982178e-01 2.616573870182037354e-01 1.999698430299758911e-01 5.915983766317367554e-02 -1.315598338842391968e-01 -1.701941341161727905e-01 2.262214571237564087e-01 -1.969636529684066772e-01 -3.112175762653350830e-01 -3.514342755079269409e-02 -1.041639223694801331e-01 -9.805753827095031738e-02 3.535542264580726624e-02 -4.992914199829101562e-02 7.757408171892166138e-02 -2.621672749519348145e-01 -4.136221483349800110e-03 -2.351225614547729492e-01
1.007018834352493286e-01 -1.200661584734916687e-01 4.120712354779243469e-02 1.675369143486022949e-01 3.723265603184700012e-02 -1.181209161877632141e-01 -1.193310841917991638e-01 2.269903011620044708e-02 -4.854811728000640869e-01 1.159076094627380371e-01 -1.496784687042236328e-01 -7.996696047484874725e-03 -6.446854025125503540e-02 2.968064881861209869e-02 2.811451852321624756e-01 4.546446204185485840e-01 2.826730906963348389e-02 8.482094109058380127e-02 -1.644227355718612671e-01 -2.223532348871231079e-01 -7.125549018383026123e-02 7.028526812791824341e-02 -1.973056644201278687e-01 1.516374796628952026e-01 3.773200139403343201e-02 -1.385876685380935669e-01 2.255454212427139282e-01 7.061909139156341553e-02 1.761880964040756226e-01 -2.306324802339076996e-02 -1.566382795572280884e-01 -2.533751428127288818e-01
1.939890831708908081e-01 -2.101052701473236084e-01 -7.641246914863586426e-02 1.167135406285524368e-02 2.099687755107879639e-01 -3.335120156407356262e-02 -2.676194012165069580e-01 2.071236073970794678e-01 -2.747614085674285889e-01 4.618981778621673584e-01 -9.368795156478881836e-02 1.463932991027832031e-01 1.692655682563781738e-01 -5.892938002943992615e-02 -6.239157542586326599e-02 1.185052469372749329e-01 -7.039714138954877853e-03 -7.887119054794311523e-02 -3.054295182228088379e-01 -3.931853547692298889e-02 -3.180945664644241333e-02 -1.766671836376190186e-01 2.048436254262924194e-01 2.374451011419296265e-01 -1.510299742221832275e-02 -1.784607321023941040e-01 -8.256705477833747864e-03 -1.824622154235839844e-01 1.742395199835300446e-02 2.297870963811874390e-01 -1.400707662105560303e-02 -1.816893219947814941e-01
-2.027121037244796753e-01 -9.328869730234146118e-02 -2.363395839929580688e-01 9.967900812625885010e-03 -7.415402680635452271e-02 -1.508798301219940186e-01 -6.884313374757766724e-02 2.934071719646453857e-01 -9.909477084875106812e-02 2.006577849388122559e-01 -1.358145177364349365e-01 3.266972303390502930e-02 -1.556380093097686768e-01 2.774930596351623535e-01 -7.530123740434646606e-02 6.526622176170349121e-02 -2.204151153564453125e-01 1.579159647226333618e-01 3.390845283865928650e-02 2.947665937244892120e-02 -1.533806025981903076e-01 -3.660418689250946045e-01 -1.915992498397827148e-01 8.124157786369323730e-03 -3.175197169184684753e-02 1.748711168766021729e-01 1.912608146667480469e-01 -2.777921259403228760e-01 -3.297223150730133057e-02 2.676841430366039276e-02 -1.199828311800956726e-01 -4.037851393222808838e-01
-5.720749869942665100e-02 -1.659892946481704712e-01 -2.414367049932479858e-01 -7.488197088241577148e-02 -1.582876443862915039e-01 -8.127459883689880371e-02 -9.232551604509353638e-02 -8.044888079166412354e-02 -2.147943340241909027e-02 4.173045605421066284e-02 -1.476390063762664795e-01 -1.742781102657318115e-01 1.522480994462966919e-01 -8.808018267154693604e-02 7.703884690999984741e-02 1.324714273214340210e-01 6.520507484674453735e-02 1.669824123382568359e-01 -2.231621146202087402e-01 -3.747916594147682190e-02 9.572675079107284546e-02 -4.698279500007629395e-01 -1.874754875898361206e-01 1.273332443088293076e-02 -9.286373853683471680e-02 2.212431728839874268e-01 9.132706560194492340e-03 -1.662123501300811768e-01 1.737018823623657227e-01 -3.828485906124114990e-01 -2.922208607196807861e-01 -2.320616394281387329e-01
8.424872159957885742e-02 -8.808164298534393311e-02 -3.073559701442718506e-01 1.151020377874374390e-01 -3.347052959725260735e-03 -8.260348439216613770e-02 2.228014171123504639e-01 -1.860556602478027344e-01 -2.456805109977722168e-01 2.633415460586547852e-01 -6.680204719305038452e-02 6.062322482466697693e-02 -1.742163151502609253e-01 1.189719811081886292e-01 1.085223928093910217e-01 2.511686384677886963e-01 9.189775586128234863e-02 1.875959485769271851e-01 -1.713347434997558594e-02 1.903489232063293457e-01 -1.267411559820175171e-01 -3.354652523994445801e-01 -2.785331606864929199e-01 8.240865170955657959e-02 -5.321362521499395370e-03 -3.332923054695129395e-01 -1.122486293315887451e-01 1.029099151492118835e-01 -1.865793317556381226e-01 -2.182360440492630005e-01 -3.963106125593185425e-02 -1.329457014799118042e-01
-1.905299872159957886e-01 1.324274539947509766e-01 -2.026969790458679199e-01 8.118952065706253052e-02 -2.406289614737033844e-02 -3.064859472215175629e-02 -2.619000673294067383e-01 2.079975903034210205e-01 -1.626314818859100342e-01 1.115300580859184265e-01 -5.412058904767036438e-02 -2.333249300718307495e-01 -1.422360390424728394e-01 1.052071377635002136e-01 1.003736406564712524e-01 3.613075315952301025e-01 -1.075818017125129700e-01 -1.172099933028221130e-01 -2.022670507431030273e-01 -8.076495677232742310e-02 -5.963930394500494003e-03 -2.222112417221069336e-01 -3.592721223831176758e-01 2.357494458556175232e-02 -3.984115123748779297e-01 -5.346663668751716614e-02 -1.789577156305313110e-01 -1.388931870460510254e-01 1.552443206310272217e-01 4.634438455104827881e-02 5.378868430852890015e-02 -1.519649177789688110e-01
3.724840469658374786e-03 -7.719864696264266968e-02 -5.526342242956161499e-02 1.838773638010025024e-01 -2.495870590209960938e-01 2.299307435750961304e-01 -9.892487525939941406e-02 2.654690742492675781e-01 -2.737026810646057129e-01 1.060591191053390503e-01 -7.753626257181167603e-02 -2.037311196327209473e-01 -1.864491254091262817e-01 -8.717028051614761353e-02 9.476181119680404663e-02 8.237346261739730835e-02 2.734819054603576660e-01 -1.155973412096500397e-02 -3.160785138607025146e-01 -2.263795770704746246e-02 -1.793343424797058105e-01 -2.705717682838439941e-01 -3.146556019783020020e-02 1.130323112010955811e-02 -3.200159072875976562e-01 9.990593418478965759e-03 3.007314540445804596e-02 -9.886012226343154907e-02 1.440968811511993408e-01 -4.591254983097314835e-03 -2.348753809928894043e-01 -3.145817816257476807e-01
1.556766331195831299e-01 -2.709874808788299561e-01 -2.105034738779067993e-01 -2.587778866291046143e-02 9.131863713264465332e-02 7.459446042776107788e-02 7.447686046361923218e-02 -5.483609065413475037e-02 -3.527487218379974365e-01 1.059226170182228088e-01 8.836052566766738892e-02 -2.378482073545455933e-01 -3.201212882995605469e-01 2.477557808160781860e-01 1.988345384597778320e-01 1.878028512001037598e-01 1.948792636394500732e-01 2.917102873325347900e-01 2.310691401362419128e-02 1.150084938853979111e-02 3.051858842372894287e-01 -2.608066797256469727e-01 -1.084312051534652710e-01 6.886735558509826660e-03 -4.211171995848417282e-03 -2.531319856643676758e-01 -1.064178347587585449e-01 -1.243383735418319702e-01 5.280436947941780090e-02 3.164330869913101196e-02 5.188848450779914856e-02 -4.618564993143081665e-02
-7.492673397064208984e-02 -4.651170969009399414e-02 -1.747646927833557129e-01 3.125822842121124268e-01 1.950900554656982422e-01 1.960762888193130493e-01 1.185751259326934814e-01 2.656359039247035980e-02 -9.832835942506790161e-02 1.555272489786148071e-01 -1.704400628805160522e-01 8.205153793096542358e-02 1.946784853935241699e-01 1.561452448368072510e-02 2.040594518184661865e-01 -4.318697750568389893e-02 -9.922185540199279785e-02 -1.222240477800369263e-01 -2.619757056236267090e-01 -1.336405128240585327e-01 9.466879069805145264e-02 -3.927602171897888184e-01 -2.184809893369674683e-01 2.087817639112472534e-01 9.905207902193069458e-03 -7.888752967119216919e-02 1.316774785518646240e-01 -3.214315772056579590e-01 -1.613708436489105225e-01 -1.333016008138656616e-01 2.185778021812438965e-01 -1.924220174551010132e-01
-1.002411991357803345e-01 -1.345814466476440430e-01 -2.613486349582672119e-01 9.617201983928680420e-02 4.405197128653526306e-02 1.334811151027679443e-01 -7.718485593795776367e-02 -2.295725606381893158e-02 -2.186364978551864624e-01 -7.794857956469058990e-03 -1.712211668491363525e-01 -1.024549230933189392e-01 3.903501853346824646e-02 -2.779519371688365936e-02 -6.575419753789901733e-02 2.136687189340591431e-01 2.050154358148574829e-01 2.830891013145446777e-01 -2.652634680271148682e-01 -2.422742992639541626e-01 2.271198183298110962e-01 -1.609935611486434937e-01 -1.878936141729354858e-01 1.283819377422332764e-01 1.436852198094129562e-02 4.826520569622516632e-03 9.215891361236572266e-02 -1.949113756418228149e-01 -2.760797739028930664e-01 1.165847703814506531e-01 -3.974625468254089355e-01 -2.303733974695205688e-01
4.269202053546905518e-02 8.524925261735916138e-02 -2.009131014347076416e-01 9.912991523742675781e-02 -1.744125634431838989e-01 -2.139369249343872070e-01 5.820359289646148682e-02 -5.677352473139762878e-02 -2.829957902431488037e-01 2.628991007804870605e-01 -2.554898262023925781e-01 8.004089444875717163e-02 7.262007892131805420e-02 -2.926036529242992401e-02 2.408283995464444160e-03 2.449076473712921143e-01 -1.251937896013259888e-01 1.397847533226013184e-01 -1.430508643388748169e-01 4.208968877792358398e-01 -4.938218370079994202e-02 -2.235565632581710815e-01 -2.528971433639526367e-01 1.256377547979354858e-01 -1.528623551130294800e-01 -2.082893066108226776e-02 1.020267158746719360e-01 9.417457506060600281e-03 1.357322037220001221e-01 -2.054257243871688843e-01 8.714243024587631226e-02 -3.215790987014770508e-01
-1.653806418180465698e-01 1.382651031017303467e-01 -7.379213720560073853e-02 -5.116039514541625977e-02 3.432601988315582275e-01 -4.829348996281623840e-02 -1.092309728264808655e-01 5.874278023838996887e-02 -1.247440353035926819e-01 2.731288373470306396e-01 -1.204102113842964172e-01 2.515468597412109375e-01 -3.789487481117248535e-02 1.019244864583015442e-01 1.112696602940559387e-01 2.758693993091583252e-01 -2.494190335273742676e-01 9.098383784294128418e-02 5.572083219885826111e-02 -7.590979337692260742e-02 -6.963125616312026978e-02 -3.560004830360412598e-01 -2.595124840736389160e-01 1.469092909246683121e-02 -1.262210160493850708e-01 -2.839881181716918945e-01 9.385323524475097656e-02 -3.083917498588562012e-01 -8.791960030794143677e-02 -8.227158337831497192e-02 -1.811335086822509766e-01 -1.240081712603569031e-01
2.402081787586212158e-01 -2.549002170562744141e-01 -1.676193065941333771e-02 7.865415513515472412e-02 8.849126845598220825e-02 1.439722031354904175e-01 -2.561520338058471680e-01 1.929477304220199585e-01 2.114340104162693024e-02 1.042681485414505005e-01 -1.663809716701507568e-01 2.284903079271316528e-01 -1.573500633239746094e-01 -5.026322975754737854e-02 3.329102396965026855e-01 3.025342822074890137e-01 -1.212917268276214600e-01 3.178813785780221224e-04 -1.553028076887130737e-01 1.750433295965194702e-01 2.897922396659851074e-01 -2.519734390079975128e-02 -1.665891557931900024e-01 1.561488658189773560e-01 -2.222125679254531860e-01 -1.260283440351486206e-01 -9.581479430198669434e-02 -7.511214911937713623e-02 7.919197529554367065e-02 -1.996626108884811401e-01 -2.172196209430694580e-01 -1.974374949932098389e-01
1.759259402751922607e-01 -2.027556598186492920e-01 -9.457725286483764648e-02 -1.352502405643463135e-01 1.512185335159301758e-01 -5.369167402386665344e-02 6.748707592487335205e-02 4.645368754863739014e-01 -5.864195525646209717e-02 2.922585308551788330e-01 -7.446607202291488647e-02 -1.448858231306076050e-01 1.566540002822875977e-01 -2.097029983997344971e-02 -6.549336947500705719e-03 -9.926036931574344635e-03 1.109142750501632690e-01 1.940942108631134033e-01 -1.880981475114822388e-01 2.414973452687263489e-02 2.167509049177169800e-01 -2.393568009138107300e-01 1.898720115423202515e-02 -1.535429954528808594e-01 -1.919665187597274780e-02 -2.597508430480957031e-01 -1.586811244487762451e-01 -3.498568236827850342e-01 1.074498444795608521e-01 -1.139538958668708801e-01 1.906690597534179688e-01 -1.537519544363021851e-01
7.926474511623382568e-02 7.336172461509704590e-02 -1.337291598320007324e-01 2.997362315654754639e-01 2.796682119369506836e-01 4.699411243200302124e-02 -9.326795488595962524e-02 2.724992632865905762e-01 -1.693899035453796387e-01 2.462927848100662231e-01 -2.656770348548889160e-01 -2.063933610916137695e-01 -6.564358621835708618e-02 -1.289169341325759888e-01 -9.531100839376449585e-02 1.367968469858169556e-01 1.378759443759918213e-01 1.717358641326427460e-02 -3.078194335103034973e-02 -1.599614322185516357e-01 3.093184530735015869e-01 -3.271572664380073547e-02 -1.108158752322196960e-01 1.134865283966064453e-01 1.155252382159233093e-01 -1.459406316280364990e-01 -9.037692844867706299e-02 -3.187567368149757385e-02 -9.146836400032043457e-02 4.220613092184066772e-02 7.538898289203643799e-02 -4.884290099143981934e-01
-1.178234163671731949e-02 -2.149025537073612213e-02 6.394045054912567139e-02 3.680536895990371704e-02 2.486035376787185669e-01 -2.443227358162403107e-02 -2.006310522556304932e-01 -1.409864169545471668e-03 -1.413214802742004395e-01 3.188020288944244385e-01 -1.824795007705688477e-01 1.500038951635360718e-01 -3.027276543434709311e-04 2.562260627746582031e-01 4.376062378287315369e-02 2.954853177070617676e-01 -2.114129811525344849e-01 3.161270916461944580e-02 -2.032039612531661987e-01 -1.240839287638664246e-01 -1.366177499294281006e-01 -1.414187401533126831e-01 -1.435407102108001709e-01 -2.677152770047541708e-05 -7.813937962055206299e-02 -3.702463805675506592e-01 -6.047716015018522739e-04 -4.451976418495178223e-01 1.792787760496139526e-02 9.174707531929016113e-02 -2.067438215017318726e-01 -6.703336536884307861e-02
1.325477063655853271e-01 -2.670487463474273682e-01 3.029189445078372955e-02 -7.712095230817794800e-02 1.111138164997100830e-01 1.032150834798812866e-01 -1.944338381290435791e-01 2.029967606067657471e-01 -1.328939944505691528e-01 2.833560109138488770e-01 -7.545466069132089615e-03 1.300489455461502075e-01 1.102797687053680420e-01 2.762753963470458984e-01 2.929310202598571777e-01 1.506572365760803223e-01 -6.371752172708511353e-02 -2.600646615028381348e-01 -2.195158749818801880e-01 -3.011663854122161865e-01 2.560633607208728790e-02 4.312343895435333252e-03 -2.177232503890991211e-01 -1.507097631692886353e-01 3.925136476755142212e-02 -1.485062986612319946e-01 1.400291174650192261e-01 -2.930264770984649658e-01 7.703614234924316406e-02 -1.295023709535598755e-01 -1.938524395227432251e-01 -1.399906277656555176e-01
6.513746082782745361e-02 -2.030066251754760742e-01 5.911619588732719421e-02 6.870847940444946289e-02 -8.818998187780380249e-02 -1.392073631286621094e-01 -1.999058723449707031e-01 7.270666956901550293e-02 -4.759822189807891846e-01 8.894980698823928833e-02 -3.323009982705116272e-02 3.875461965799331665e-02 -2.595336362719535828e-02 -7.211873680353164673e-02 9.169848263263702393e-02 3.562023341655731201e-01 -8.550047874450683594e-02 -1.083613261580467224e-01 -2.424397915601730347e-01 -1.874922066926956177e-01 1.340375747531652451e-02 -5.444499105215072632e-02 -2.307051122188568115e-01 1.041329205036163330e-01 6.842676550149917603e-02 -1.571102887392044067e-01 3.960658013820648193e-01 1.738963648676872253e-02 1.370899230241775513e-01 -8.774355798959732056e-02 -1.412927955389022827e-01 -2.872219085693359375e-01
-1.614027321338653564e-01 5.579689890146255493e-02 -9.739264845848083496e-02 4.874061420559883118e-02 1.719026863574981689e-01 7.825997658073902130e-03 -1.921402215957641602e-01 2.060703635215759277e-01 -1.485870927572250366e-01 1.868667826056480408e-02 -9.530901908874511719e-03 -7.878702133893966675e-02 -2.081131041049957275e-01 -6.239114701747894287e-02 -1.020690798759460449e-01 4.000550508499145508e-01 -2.240319699048995972e-01 -6.829329580068588257e-02 -4.906219244003295898e-02 -1.050024330615997314e-01 1.342428326606750488e-01 -1.324090659618377686e-01 -1.845082491636276245e-01 1.861888468265533447e-01 -2.339780628681182861e-01 -1.651078164577484131e-01 -1.637321263551712036e-01 -1.894314140081405640e-01 1.635337322950363159e-01 6.627916544675827026e-02 1.733188629150390625e-01 -4.745151400566101074e-01
6.712841242551803589e-02 -1.435319036245346069e-01 -3.702546060085296631e-01 2.415407001972198486e-01 1.948315650224685669e-01 1.801386624574661255e-01 -3.295853734016418457e-01 4.145042002201080322e-01 -2.167094647884368896e-01 1.198071166872978210e-01 1.343456059694290161e-01 2.722371369600296021e-02 -1.258200258016586304e-01 2.899081213399767876e-03 -8.477617055177688599e-02 2.333166077733039856e-02 2.062661349773406982e-01 6.336503475904464722e-02 -4.927787184715270996e-02 -1.769009381532669067e-01 2.294667959213256836e-01 5.381676554679870605e-02 -2.376469671726226807e-01 -2.383274137973785400e-01 6.051379069685935974e-02 2.906365506350994110e-02 -1.991832815110683441e-02 -6.048544123768806458e-02 7.711280137300491333e-02 -1.322694420814514160e-01 9.757886081933975220e-02 -1.852022558450698853e-01
9.462911635637283325e-02 -2.216938138008117676e-01 -2.444380968809127808e-01 3.706171810626983643e-01 -2.539424411952495575e-02 -3.162004053592681885e-01 -3.336201608180999756e-02 2.752108871936798096e-02 -6.986430287361145020e-02 2.414246648550033569e-01 8.577606081962585449e-02 5.138126760721206665e-02 5.215219035744667053e-02 -2.256437689065933228e-01 1.865703314542770386e-01 2.667191922664642334e-01 3.418024629354476929e-02 -2.462786734104156494e-01 -1.875559687614440918e-01 -7.957658916711807251e-02 9.699517488479614258e-02 -2.354613393545150757e-01 -1.102442964911460876e-01 2.602344937622547150e-02 2.908819913864135742e-01 -1.329111959785223007e-02 -1.800186783075332642e-01 -1.728191673755645752e-01 1.171598657965660095e-01 1.531267259269952774e-02 -2.424387726932764053e-03 -2.598150372505187988e-01
6.420654058456420898e-02 -5.854788422584533691e-02 1.342060696333646774e-02 7.929707318544387817e-02 3.176864609122276306e-02 -2.745503187179565430e-01 -2.374387979507446289e-01 1.272977739572525024e-01 -2.737372219562530518e-01 9.028755873441696167e-02 5.407631024718284607e-02 -5.036392435431480408e-02 -9.804169088602066040e-02 -1.008295565843582153e-01 2.877115905284881592e-01 1.473824977874755859e-01 -1.278560459613800049e-01 2.655399739742279053e-01 -3.739829957485198975e-01 -1.376492679119110107e-01 1.818054765462875366e-01 -1.809053570032119751e-01 -1.464126259088516235e-01 -7.738188654184341431e-02 -3.494126796722412109e-01 -1.489097326993942261e-01 1.826537251472473145e-01 1.119917556643486023e-01 -2.142806164920330048e-02 1.374427825212478638e-01 -1.511711478233337402e-01 -2.300985008478164673e-01
8.304753899574279785e-02 -1.742586642503738403e-01 -2.853876054286956787e-01 1.104197725653648376e-01 5.906233936548233032e-02 -1.078000664710998535e-01 4.241714179515838623e-01 -1.252040416002273560e-01 -3.031097054481506348e-01 2.846996784210205078e-01 -2.152632176876068115e-01 -4.982380941510200500e-02 -1.974549293518066406e-01 -5.771671608090400696e-02 4.600745439529418945e-02 2.564886510372161865e-01 -1.689585298299789429e-02 1.208613663911819458e-01 -1.337358355522155762e-01 1.776533424854278564e-01 3.795876353979110718e-02 -3.581282794475555420e-01 -1.335059944540262222e-02 1.368340551853179932e-01 1.205044682137668133e-03 -2.601501047611236572e-01 7.094804942607879639e-02 6.175225228071212769e-02 1.556664258241653442e-01 -2.144488506019115448e-02 -3.195772320032119751e-02 -1.060271710157394409e-01
1.099576987326145172e-02 -1.170243397355079651e-01 -4.991823434829711914e-02 1.068800091743469238e-01 4.260968789458274841e-02 -1.658357232809066772e-01 9.780991822481155396e-02 -7.804876565933227539e-02 -1.618058532476425171e-01 1.353792101144790649e-01 -2.447355389595031738e-01 1.906687207520008087e-02 -2.864899113774299622e-02 1.932108849287033081e-01 -6.131483986973762512e-02 3.965647816658020020e-01 4.849759861826896667e-02 2.105264067649841309e-01 -3.139723464846611023e-02 -4.415704682469367981e-02 2.508369386196136475e-01 -1.719682812690734863e-01 -2.800359129905700684e-01 5.599045380949974060e-02 3.690722584724426270e-02 -6.288670469075441360e-03 2.736823558807373047e-01 4.513971880078315735e-02 -1.379414647817611694e-01 9.817924350500106812e-02 -3.681427836418151855e-01 -3.964316248893737793e-01
-1.148145720362663269e-01 -2.681700885295867920e-01 -5.667723342776298523e-02 2.907951474189758301e-01 1.270080506801605225e-01 -2.365202642977237701e-03 1.127292513847351074e-01 3.355611488223075867e-02 -2.784841358661651611e-01 2.976942956447601318e-01 -9.339290857315063477e-02 -1.420011967420578003e-01 1.575993597507476807e-01 3.087827265262603760e-01 2.036784030497074127e-02 3.561216592788696289e-02 -2.570375800132751465e-02 1.152171269059181213e-01 -2.787929177284240723e-01 -6.877751648426055908e-02 1.383228152990341187e-01 -1.060840710997581482e-01 -8.907201886177062988e-02 -3.522593528032302856e-02 2.927353419363498688e-02 -2.671823203563690186e-01 1.137266531586647034e-01 1.637399643659591675e-01 2.178171724081039429e-01 -3.433709219098091125e-02 -3.410668373107910156e-01 -2.594946622848510742e-01
6.927909795194864273e-03 -3.440840542316436768e-01 -1.990198194980621338e-01 -8.185236901044845581e-02 -3.898284211754798889e-02 1.189642548561096191e-01 -1.242784187197685242e-01 6.374326348304748535e-02 -5.278349667787551880e-02 2.290825396776199341e-01 -2.087577432394027710e-01 9.462872892618179321e-02 5.499190464615821838e-02 -1.961980909109115601e-01 1.445888355374336243e-02 3.204477131366729736e-01 8.903325349092483521e-02 -6.860960274934768677e-02 -7.094075530767440796e-02 -2.669020555913448334e-02 -9.249578416347503662e-02 -2.852117717266082764e-01 1.247687339782714844e-01 8.218271285295486450e-02 1.963480859994888306e-01 -2.157038748264312744e-01 2.145413607358932495e-01 8.228741586208343506e-02 1.824595481157302856e-01 2.759500443935394287e-01 -1.941899359226226807e-01 -3.636274635791778564e-01
1.365468353033065796e-01 -2.873487472534179688e-01 -3.417265787720680237e-02 1.379488110542297363e-01 1.078890860080718994e-01 -3.385131061077117920e-02 6.325260549783706665e-02 1.670330315828323364e-01 -1.772899478673934937e-01 7.418380677700042725e-02 -2.446410208940505981e-01 9.638985246419906616e-02 5.620274692773818970e-02 4.945874586701393127e-02 -4.331435635685920715e-02 -4.991854727268218994e-02 -5.048749595880508423e-02 -5.058520287275314331e-02 -2.672174870967864990e-01 -1.988444477319717407e-01 -9.915424138307571411e-02 -3.911305665969848633e-01 -1.309870630502700806e-01 2.356314957141876221e-01 -2.145079523324966431e-01 -2.284583896398544312e-01 1.036183759570121765e-01 -8.555573970079421997e-02 -6.484037637710571289e-02 -2.599650919437408447e-01 1.405299305915832520e-01 -3.981309235095977783e-01
1.333356499671936035e-01 -7.634957134723663330e-02 -2.054122090339660645e-01 -7.604547590017318726e-02 4.064380750060081482e-02 6.699123186990618706e-04 -1.461156830191612244e-02 1.952225714921951294e-01 -1.751459091901779175e-01 2.694300115108489990e-01 -2.238263003528118134e-02 2.404975295066833496e-01 1.247712969779968262e-01 -1.194507479667663574e-01 -1.144909784197807312e-01 3.382185697555541992e-01 1.178876608610153198e-01 2.448251694440841675e-01 -2.892198264598846436e-01 1.737765818834304810e-01 1.203150972723960876e-01 -6.681933254003524780e-02 -2.729107737541198730e-01 -1.707424670457839966e-01 -1.498286128044128418e-01 1.434945762157440186e-01 -2.911084592342376709e-01 -2.021602839231491089e-01 -9.313705563545227051e-02 -1.386249214410781860e-01 -2.492247372865676880e-01 -2.405830286443233490e-02
1.032787263393402100e-01 -1.359108686447143555e-01 -1.160320546478033066e-02 9.718006104230880737e-02 5.314312130212783813e-02 3.411999940872192383e-01 -2.251068055629730225e-01 -4.343684017658233643e-02 -3.288780152797698975e-01 8.090510219335556030e-02 -2.092648446559906006e-01 1.194115802645683289e-01 -1.803487241268157959e-01 6.204310804605484009e-02 2.308070063591003418e-01 2.840618044137954712e-02 -4.192594811320304871e-02 -1.046623662114143372e-01 -2.751959860324859619e-01 1.083558499813079834e-01 2.073542773723602295e-01 -1.126512214541435242e-01 -2.432879954576492310e-01 1.108836084604263306e-01 -5.042622983455657959e-02 -4.294836893677711487e-02 2.057151347398757935e-01 -2.560741603374481201e-01 -3.066253066062927246e-01 -2.107916772365570068e-01 -1.835226118564605713e-01 -1.204232648015022278e-01
-1.084622070193290710e-01 -2.576462030410766602e-01 -1.633178442716598511e-01 6.397866457700729370e-02 1.212026476860046387e-01 2.974937260150909424e-01 -1.697033792734146118e-01 5.896420031785964966e-02 -3.958814740180969238e-01 1.784611642360687256e-01 8.593367785215377808e-02 -5.724127963185310364e-02 -6.494602560997009277e-02 -4.389041289687156677e-02 -3.373976647853851318e-01 1.230408921837806702e-01 1.652346998453140259e-01 -1.300857812166213989e-01 -1.142417117953300476e-01 -1.363718807697296143e-01 1.023282110691070557e-02 -1.762079596519470215e-01 -2.155570983886718750e-01 -1.673498451709747314e-01 -1.335640102624893188e-01 -1.665308922529220581e-01 1.495922058820724487e-01 1.343916505575180054e-01 1.397789418697357178e-01 -3.419990241527557373e-01 -8.278623968362808228e-02 -1.019974127411842346e-01
1.059841439127922058e-01 -9.710545837879180908e-02 -2.767811417579650879e-01 3.257188498973846436e-01 -3.753592818975448608e-02 -1.566555500030517578e-01 -1.732983291149139404e-01 8.812777698040008545e-02 -2.224454469978809357e-02 9.678908437490463257e-02 -1.194990575313568115e-01 -1.721035689115524292e-02 -7.903088629245758057e-02 9.652722626924514771e-02 1.126980930566787720e-01 1.629351377487182617e-01 -1.919934749603271484e-01 -3.136289119720458984e-01 -1.873261332511901855e-01 7.828251272439956665e-02 1.415062043815851212e-02 -3.073805868625640869e-01 -3.132975399494171143e-01 -2.928318455815315247e-02 1.571541130542755127e-01 -2.512732446193695068e-01 -3.491054475307464600e-01 -2.302935570478439331e-01 6.281234323978424072e-02 -8.741874992847442627e-02 -7.521706074476242065e-02 -5.922119691967964172e-02
1.347606331110000610e-01 -1.044846884906291962e-02 -3.002942726016044617e-02 -4.942876845598220825e-02 2.165982276201248169e-01 8.057373017072677612e-02 6.705830991268157959e-02 3.173709809780120850e-01 2.158076874911785126e-02 2.225949317216873169e-01 -1.207173019647598267e-01 -1.594388484954833984e-01 1.019475832581520081e-01 -1.027407273650169373e-01 2.316264212131500244e-01 -5.302508175373077393e-02 1.840644031763076782e-01 5.511925742030143738e-02 -1.968784034252166748e-01 -5.648383870720863342e-02 5.968864634633064270e-02 -1.468315571546554565e-01 -3.791018128395080566e-01 -1.979402452707290649e-02 -4.758769869804382324e-01 -1.422334164381027222e-01 4.776391200721263885e-03 -2.456784099340438843e-01 2.410928755998611450e-01 3.153051435947418213e-02 -1.609450429677963257e-01 -1.101968139410018921e-01
1.077620312571525574e-01 -1.945536136627197266e-01 -3.056097030639648438e-01 -1.770668774843215942e-01 1.275845803320407867e-02 8.591917157173156738e-02 -1.360906753689050674e-02 1.477685272693634033e-01 -4.328438341617584229e-01 2.108192145824432373e-01 -1.552632600069046021e-01 -1.535886824131011963e-01 1.103894487023353577e-01 -2.213885635137557983e-02 6.134836375713348389e-02 1.899501681327819824e-01 1.656578481197357178e-01 3.052278161048889160e-01 -2.205807119607925415e-01 9.643486142158508301e-02 -3.349083662033081055e-02 2.204491198062896729e-02 -3.638451993465423584e-01 -9.390693902969360352e-02 -1.702481657266616821e-01 8.465809375047683716e-02 -2.804846465587615967e-01 3.163042291998863220e-02 -1.182614788413047791e-01 8.723287284374237061e-02 -4.909707605838775635e-02 -5.481071397662162781e-02
-6.371653825044631958e-02 -1.164759621024131775e-01 5.097673460841178894e-02 1.554123014211654663e-01 8.779232949018478394e-02 1.576329618692398071e-01 -1.161566749215126038e-02 2.075357586145401001e-01 3.985174000263214111e-02 -5.598808825016021729e-02 -1.019482091069221497e-01 2.305067516863346100e-02 -5.098778009414672852e-02 -9.386491030454635620e-02 8.730022609233856201e-02 4.768754914402961731e-02 1.073561161756515503e-01 1.596193015575408936e-01 -4.587929546833038330e-01 -3.410242497920989990e-01 3.330104053020477295e-02 -3.279096782207489014e-01 -3.970977067947387695e-01 1.762727946043014526e-01 -2.014599442481994629e-01 -2.114103436470031738e-01 5.244436115026473999e-02 -9.221391379833221436e-02 2.309563569724559784e-02 -1.525309532880783081e-01 1.215215325355529785e-01 -2.159206271171569824e-01
-3.724538534879684448e-02 -1.862438321113586426e-01 -3.470990955829620361e-01 1.752596497535705566e-01 -4.558021202683448792e-02 9.223531931638717651e-02 -3.458547294139862061e-01 1.491708457469940186e-01 -2.221256308257579803e-02 1.941711008548736572e-01 -1.830904185771942139e-01 8.120709657669067383e-02 2.043895870447158813e-01 1.070516109466552734e-01 -7.048416137695312500e-02 9.863900393247604370e-02 6.521012634038925171e-02 -1.798073351383209229e-01 -2.803733050823211670e-01 4.734743386507034302e-02 2.911162376403808594e-02 -2.392674088478088379e-01 7.523692399263381958e-02 6.409180164337158203e-02 2.591219246387481689e-01 -1.765512526035308838e-01 2.266173250973224640e-02 -3.060249984264373779e-01 3.193797171115875244e-02 1.430418193340301514e-01 7.051131874322891235e-02 -3.313666880130767822e-01
-5.069720000028610229e-02 8.473119884729385376e-02 -2.608682513236999512e-01 2.340705394744873047e-01 5.021978542208671570e-02 -4.539171233773231506e-02 -4.201669991016387939e-02 2.149271816015243530e-01 5.074698943644762039e-03 2.975282073020935059e-01 3.290770575404167175e-02 4.970644041895866394e-02 -1.808051392436027527e-02 -4.794182628393173218e-02 -8.458172529935836792e-02 2.701115012168884277e-01 -2.697980701923370361e-01 2.064162306487560272e-02 -3.250816762447357178e-01 4.306773468852043152e-02 1.293296553194522858e-02 -1.167053543031215668e-02 -4.416490197181701660e-01 -7.772145420312881470e-02 -3.453848958015441895e-01 3.259830176830291748e-02 -6.200985610485076904e-02 -6.181386485695838928e-02 2.391206324100494385e-01 -1.768715232610702515e-01 -3.203203156590461731e-02 -2.009225636720657349e-01
1.235697641968727112e-01 -1.229954436421394348e-01 9.096352010965347290e-02 1.509760767221450806e-01 -1.097166836261749268e-01 -1.429455131292343140e-01 -2.267046421766281128e-01 1.896292343735694885e-02 -1.530959159135818481e-01 3.112169206142425537e-01 5.004780367016792297e-03 7.934802770614624023e-02 2.880610227584838867e-01 6.709410995244979858e-02 1.608781330287456512e-02 4.286445081233978271e-01 2.644294798374176025e-01 2.313391119241714478e-02 9.576474875211715698e-02 -3.267186135053634644e-02 1.422434747219085693e-01 -1.230342090129852295e-01 -4.659707248210906982e-01 7.201882451772689819e-02 -1.002657338976860046e-01 -1.197926998138427734e-01 -1.960855722427368164e-01 -5.772615596652030945e-02 -1.837262362241744995e-01 6.227392703294754028e-02 -2.000659890472888947e-02 -1.166878417134284973e-01
2.067757248878479004e-01 3.134224936366081238e-02 -3.769746795296669006e-02 1.800567358732223511e-01 1.154875010251998901e-01 6.021233648061752319e-02 1.830941885709762573e-01 3.944716751575469971e-01 -8.985297381877899170e-02 4.037305116653442383e-01 -5.944943055510520935e-02 -9.748422354459762573e-02 3.152943775057792664e-02 -2.970947325229644775e-01 2.117997556924819946e-01 2.633422613143920898e-02 -1.662116646766662598e-01 8.004617691040039062e-02 -4.565939307212829590e-02 -3.088765740394592285e-01 4.074095934629440308e-02 -2.199646383523941040e-01 -9.932924807071685791e-02 2.374938130378723145e-02 6.415371317416429520e-03 -2.850984036922454834e-01 2.293438650667667389e-02 -3.067679405212402344e-01 1.103521212935447693e-01 5.516396835446357727e-02 4.300716519355773926e-02 -1.112723052501678467e-01
3.898320347070693970e-02 -1.150682270526885986e-01 2.638785867020487785e-03 1.014283671975135803e-02 6.510993093252182007e-02 1.846115589141845703e-01 7.102689146995544434e-02 3.513733670115470886e-02 -3.595784604549407959e-01 3.391566872596740723e-01 -2.307491302490234375e-01 6.269856542348861694e-02 -1.200915500521659851e-01 2.898557782173156738e-01 2.418950013816356659e-02 -3.471357747912406921e-02 -5.813736934214830399e-03 -5.103775858879089355e-02 -9.227938950061798096e-02 -1.800390481948852539e-01 -9.429541230201721191e-02 -1.133573055267333984e-01 -2.942377887666225433e-02 -6.327691953629255295e-03 9.498501569032669067e-02 -1.770641952753067017e-01 -6.775385886430740356e-02 -5.793858766555786133e-01 -7.824322581291198730e-02 -2.726704813539981842e-03 -1.808342486619949341e-01 -2.304398715496063232e-01
-1.302094608545303345e-01 -4.114006459712982178e-02 -2.092036157846450806e-01 2.109158933162689209e-01 -1.178191229701042175e-02 -1.724462636047974229e-04 -3.296750783920288086e-01 1.357513666152954102e-01 -2.630262970924377441e-01 4.701449871063232422e-01 -1.521399617195129395e-01 2.665821313858032227e-01 -1.408383101224899292e-01 1.208026520907878876e-02 -1.771903783082962036e-01 1.603886783123016357e-01 -4.116259142756462097e-02 1.928333491086959839e-01 -1.453382968902587891e-01 -2.568773739039897919e-02 -4.006583616137504578e-02 -3.180718794465065002e-02 -1.009763404726982117e-01 6.006098166108131409e-02 -1.155313998460769653e-01 9.182152897119522095e-02 5.391866341233253479e-02 4.542449116706848145e-02 4.014024045318365097e-03 1.591828912496566772e-01 1.064111962914466858e-01 -4.047269523143768311e-01
2.673830604180693626e-03 -2.411971390247344971e-01 1.832400634884834290e-02 -3.619595617055892944e-02 1.629972085356712341e-02 -9.738601744174957275e-02 4.027528688311576843e-02 -4.479061812162399292e-02 -2.833614945411682129e-01 1.665492206811904907e-01 -1.224657148122787476e-01 -2.202041596174240112e-01 1.743957847356796265e-01 -9.663663804531097412e-03 -2.313264273107051849e-02 3.276470601558685303e-01 2.283584028482437134e-01 1.130961030721664429e-01 -1.392875313758850098e-01 -1.985004097223281860e-01 1.344766374677419662e-02 -2.923907339572906494e-01 -2.741964161396026611e-01 2.327032685279846191e-01 8.678138256072998047e-02 9.947866201400756836e-02 2.683636248111724854e-01 1.944802142679691315e-02 -1.929291188716888428e-01 -7.332389801740646362e-02 -2.030542194843292236e-01 -3.232260942459106445e-01
-9.329221397638320923e-02 -6.326536089181900024e-02 -1.340653300285339355e-01 2.967559695243835449e-01 2.290379442274570465e-02 1.225969046354293823e-01 -6.156663596630096436e-02 -2.025748603045940399e-02 -3.134630620479583740e-01 1.456922888755798340e-01 -9.937009960412979126e-02 -2.480601370334625244e-01 -1.494736224412918091e-01 -2.495158612728118896e-01 -1.415874063968658447e-01 2.272638529539108276e-01 7.387001812458038330e-02 6.793080829083919525e-03 -4.429189562797546387e-01 -1.245976686477661133e-01 2.977848052978515625e-02 -5.731261521577835083e-02 8.992260694503784180e-02 2.016790956258773804e-02 -1.966984570026397705e-01 -1.462687849998474121e-01 -1.191804334521293640e-01 -1.277234852313995361e-01 -5.054661259055137634e-02 9.265867620706558228e-02 -2.388271093368530273e-01 -3.544870018959045410e-01
-8.062003552913665771e-02 -2.762831449508666992e-01 -3.469415009021759033e-01 2.608144581317901611e-01 1.597475558519363403e-01 -3.149576485157012939e-01 -2.694536745548248291e-01 -6.163674220442771912e-02 -8.092729747295379639e-02 1.737905293703079224e-01 1.018378324806690216e-02 6.856942921876907349e-02 -3.149040788412094116e-02 -8.969403803348541260e-02 7.825391367077827454e-03 1.918669492006301880e-01 1.173736751079559326e-01 -2.809072434902191162e-01 -3.772891312837600708e-02 9.491545706987380981e-02 9.029486775398254395e-02 -1.849451363086700439e-01 -2.275052964687347412e-01 5.523988977074623108e-02 2.904531657695770264e-01 -4.512886051088571548e-03 -1.418153569102287292e-02 -3.055342733860015869e-01 1.476637721061706543e-01 -1.381237804889678955e-02 7.817395776510238647e-02 -1.840016990900039673e-01
5.060993507504463196e-02 -2.359284162521362305e-01 4.232169687747955322e-02 1.882148534059524536e-01 -1.323249936103820801e-01 -1.527997106313705444e-01 -1.260347366333007812e-01 1.388244237750768661e-02 -4.065747261047363281e-01 1.690965890884399414e-01 1.270999014377593994e-02 -3.808539733290672302e-02 -5.449903383851051331e-02 -4.276839084923267365e-03 1.607329994440078735e-01 2.599518895149230957e-01 7.177073508501052856e-02 -1.030964702367782593e-01 -3.371214270591735840e-01 -5.343869328498840332e-02 5.955068022012710571e-02 3.549150377511978149e-02 -4.089722335338592529e-01 1.323633641004562378e-01 1.072466149926185608e-01 -4.082030430436134338e-02 1.967368125915527344e-01 -2.547492086887359619e-02 2.533258199691772461e-01 -3.730553761124610901e-02 -2.678288221359252930e-01 -2.098253369331359863e-01
1.415845938026905060e-02 -1.796053498983383179e-01 -2.327019125223159790e-01 2.872712314128875732e-01 -2.346733957529067993e-01 1.042666509747505188e-01 -2.481986954808235168e-02 7.193545997142791748e-02 -6.503511965274810791e-02 2.799979448318481445e-01 -5.465129390358924866e-02 1.127261854708194733e-02 1.493798494338989258e-01 1.658677458763122559e-01 2.157335728406906128e-02 -1.201064139604568481e-01 -5.644690617918968201e-02 1.086346730589866638e-01 -5.843567848205566406e-02 -8.888134360313415527e-02 5.217099934816360474e-02 -1.833131462335586548e-01 -4.424479007720947266e-01 -1.252423375844955444e-01 9.002900868654251099e-02 -5.972638353705406189e-02 9.761682897806167603e-02 9.969851374626159668e-02 1.106611639261245728e-01 1.248830035328865051e-01 -2.235835939645767212e-01 -4.750017225742340088e-01
1.907096989452838898e-02 5.509246513247489929e-02 -1.767668277025222778e-01 -3.055376410484313965e-01 8.642479777336120605e-02 1.956649422645568848e-01 5.673149973154067993e-02 2.893776595592498779e-01 -2.854660153388977051e-01 1.070812493562698364e-01 7.824787497520446777e-02 6.358476728200912476e-02 -2.165248617529869080e-02 -3.060546517372131348e-02 -5.218044295907020569e-02 3.350193426012992859e-02 1.773757338523864746e-01 1.355016082525253296e-01 -1.906353086233139038e-01 -2.545624673366546631e-01 -6.619649380445480347e-02 -2.069307416677474976e-01 -8.213397115468978882e-02 -1.893417984247207642e-01 1.186336018145084381e-02 1.305407378822565079e-02 -1.167096570134162903e-01 -1.434081327170133591e-02 1.858087182044982910e-01 -2.270939499139785767e-01 -9.097345173358917236e-02 -5.306974649429321289e-01
1.469027437269687653e-02 -6.290681660175323486e-02 4.000173881649971008e-02 1.018523648381233215e-01 2.710389792919158936e-01 -1.356090698391199112e-02 -7.766368240118026733e-02 -1.169555410742759705e-01 -3.467767238616943359e-01 7.064219564199447632e-02 -1.714445948600769043e-01 -1.038304418325424194e-01 -1.711168289184570312e-01 -1.013266369700431824e-01 -6.728505343198776245e-02 2.845474481582641602e-01 1.213982328772544861e-02 2.891258597373962402e-01 -2.994286417961120605e-01 -3.141725063323974609e-01 -1.102611981332302094e-02 -3.138974905014038086e-01 -2.199385464191436768e-01 -1.334770619869232178e-01 6.481243763118982315e-03 2.437303401529788971e-02 2.357527911663055420e-01 1.603022664785385132e-01 2.607704326510429382e-02 -1.216607093811035156e-01 3.731963410973548889e-02 -2.535822689533233643e-01
2.336868830025196075e-02 -3.157325685024261475e-01 -1.106939315795898438e-01 -1.026627887040376663e-02 1.558372974395751953e-01 2.953822612762451172e-01 -2.854408025741577148e-01 1.552687138319015503e-01 -9.944567829370498657e-02 9.844725579023361206e-02 -1.343796402215957642e-01 2.705357372760772705e-01 -1.032455940730869770e-03 -1.455930061638355255e-02 4.915818572044372559e-01 1.230217814445495605e-01 8.684951812028884888e-02 -4.628072306513786316e-02 -1.406436413526535034e-01 1.408295482397079468e-01 2.132731676101684570e-01 2.549226023256778717e-02 -2.034431993961334229e-01 1.728617958724498749e-02 -8.214352279901504517e-02 -5.304358154535293579e-02 2.221086472272872925e-01 -1.041699126362800598e-01 -9.505895897746086121e-03 -1.712741702795028687e-01 -2.166856080293655396e-01 -1.386163681745529175e-01
-1.295994371175765991e-01 -1.866738870739936829e-02 -2.695783972740173340e-01 -6.872057169675827026e-02 5.856625363230705261e-02 -2.410972677171230316e-02 -1.893948614597320557e-01 -2.109222710132598877e-01 -1.990780532360076904e-01 5.343898013234138489e-02 -1.493263989686965942e-01 -1.357907503843307495e-01 -9.886945784091949463e-02 -3.679322823882102966e-02 -1.097868159413337708e-01 3.973276317119598389e-01 2.637244760990142822e-02 1.418974846601486206e-01 -1.737704873085021973e-01 -4.043726623058319092e-01 3.653525933623313904e-02 -3.213544785976409912e-01 -1.902958601713180542e-01 -4.190248623490333557e-02 3.469320386648178101e-02 -7.262461632490158081e-02 1.967023015022277832e-01 5.647375434637069702e-02 -3.082435019314289093e-02 -1.600947529077529907e-01 -1.827216744422912598e-01 -3.022776842117309570e-01
4.307964816689491272e-02 1.753674596548080444e-01 -2.665227651596069336e-01 -6.626749783754348755e-02 1.783497780561447144e-01 1.866610795259475708e-01 -1.030552238225936890e-01 2.705928385257720947e-01 -1.353254020214080811e-01 1.855413913726806641e-01 5.074245110154151917e-02 -6.589069962501525879e-02 -3.208931088447570801e-01 -2.688448689877986908e-02 2.457599937915802002e-01 2.281749993562698364e-01 3.533668220043182373e-01 1.624046564102172852e-01 -7.627815753221511841e-02 -7.387814670801162720e-02 -1.008274555206298828e-01 -1.960544884204864502e-01 -2.086354494094848633e-01 1.019148156046867371e-01 3.597309887409210205e-01 -3.498641774058341980e-02 -1.443366054445505142e-02 -1.305994391441345215e-01 1.021807417273521423e-01 -1.094209253787994385e-01 5.905403755605220795e-03 -1.740071177482604980e-01
9.538995474576950073e-02 -3.718696534633636475e-01 1.388444453477859497e-01 1.704590916633605957e-01 1.233937591314315796e-01 -8.498343825340270996e-02 3.043594397604465485e-02 2.738629877567291260e-01 -1.403596550226211548e-01 2.225552797317504883e-01 -9.829627722501754761e-02 1.054445803165435791e-01 1.009344756603240967e-01 -1.274215131998062134e-01 1.126255318522453308e-01 -6.497955322265625000e-02 -1.562059670686721802e-01 -3.302861750125885010e-02 -7.876218110322952271e-02 -3.296602666378021240e-01 -1.684560924768447876e-01 -3.485375046730041504e-01 -1.642024517059326172e-01 2.947438359260559082e-01 -7.151145488023757935e-02 -1.767286658287048340e-01 3.759115189313888550e-02 2.595886029303073883e-02 7.141213864088058472e-02 -7.965326309204101562e-02 2.775998413562774658e-02 -3.432920277118682861e-01
1.237048804759979248e-01 -3.333284556865692139e-01 -2.785471677780151367e-01 1.213649213314056396e-01 1.006719470024108887e-01 -2.731948718428611755e-02 -1.747439950704574585e-01 2.546826601028442383e-01 1.563988067209720612e-02 1.454625874757766724e-01 7.899382710456848145e-02 -1.866189688444137573e-01 2.083511799573898315e-01 9.669449180364608765e-02 -2.350786887109279633e-02 3.874630630016326904e-01 -1.253010518848896027e-02 1.329409778118133545e-01 -1.990441530942916870e-01 -7.989045232534408569e-02 1.422352790832519531e-01 -6.552615016698837280e-02 -1.218512933701276779e-02 -1.042787507176399231e-01 5.145283415913581848e-02 -3.602416515350341797e-01 -9.471612423658370972e-02 -3.657532632350921631e-01 5.579106509685516357e-02 1.136314421892166138e-01 1.273111402988433838e-01 -4.796951264142990112e-02
-2.950019668787717819e-03 -1.107646748423576355e-01 -1.301939934492111206e-01 6.383039802312850952e-02 1.119849458336830139e-01 1.648046374320983887e-01 -1.348575353622436523e-01 2.455245107412338257e-01 1.380906403064727783e-01 1.358190476894378662e-01 1.277383416891098022e-01 2.771236002445220947e-01 -4.520257003605365753e-03 -1.162977293133735657e-01 8.998680114746093750e-02 5.925873294472694397e-02 -3.386295214295387268e-02 1.573959887027740479e-01 -2.464966326951980591e-01 2.015291899442672729e-01 6.679552793502807617e-02 -3.094155713915824890e-02 -3.293867111206054688e-01 1.338334083557128906e-01 -7.585172355175018311e-02 -2.271869927644729614e-01 -1.358565688133239746e-01 -2.392428517341613770e-01 4.114899635314941406e-01 -2.838246226310729980e-01 -8.419488370418548584e-02 -2.087844461202621460e-01
6.676561385393142700e-02 -2.224121801555156708e-02 -4.427729547023773193e-02 2.618979662656784058e-02 9.130657464265823364e-02 -2.293501347303390503e-01 -1.285087913274765015e-01 -9.098573774099349976e-02 -1.897760033607482910e-01 5.686822347342967987e-03 -1.800912171602249146e-01 -6.785855442285537720e-02 6.315445154905319214e-02 1.003553271293640137e-01 5.310155078768730164e-02 3.599845767021179199e-01 4.230416417121887207e-01 2.159806042909622192e-01 1.121836900711059570e-01 -7.830975204706192017e-02 1.916149258613586426e-01 -2.243551313877105713e-01 -1.300101280212402344e-01 -3.080419078469276428e-02 -1.938791573047637939e-02 -3.243945538997650146e-01 -5.300236865878105164e-02 -2.036349475383758545e-01 2.446112781763076782e-01 1.828066818416118622e-02 1.269057393074035645e-01 -3.342547118663787842e-01
1.555476784706115723e-01 -2.761823534965515137e-01 -3.787748888134956360e-02 1.863675564527511597e-01 7.741612195968627930e-02 8.826559782028198242e-02 6.559087336063385010e-02 1.067860871553421021e-01 -1.375418305397033691e-01 1.545231044292449951e-01 -1.244222447276115417e-01 6.206915900111198425e-02 -1.000123694539070129e-01 1.412337720394134521e-01 7.925212383270263672e-03 -1.189035400748252869e-01 4.134622402489185333e-03 -4.309247434139251709e-02 -2.778278291225433350e-01 -2.180761247873306274e-01 7.619491312652826309e-03 -3.741669356822967529e-01 1.364845037460327148e-02 1.549139916896820068e-01 -4.033997356891632080e-01 -1.270817518234252930e-01 8.766161650419235229e-02 -2.424483597278594971e-01 5.001685395836830139e-02 -6.473694741725921631e-02 2.163777500391006470e-01 -3.713091313838958740e-01
-1.451460123062133789e-01 -1.308531016111373901e-01 -1.388522237539291382e-01 1.332227140665054321e-01 -6.402094662189483643e-02 4.851695895195007324e-02 7.892413437366485596e-02 -1.586098074913024902e-01 7.013028021901845932e-03 3.993844985961914062e-01 -1.471535563468933105e-01 1.092954650521278381e-01 1.559789944440126419e-02 3.306754827499389648e-01 -2.735536098480224609e-01 2.953756749629974365e-01 -9.589438140392303467e-02 9.686335176229476929e-02 -2.035593539476394653e-01 7.573075592517852783e-02 1.611664593219757080e-01 -1.898293346166610718e-01 -1.779117882251739502e-01 -6.151389703154563904e-02 7.642350345849990845e-02 -7.673147320747375488e-02 1.649475246667861938e-01 -2.051367051899433136e-02 3.069375157356262207e-01 2.361750230193138123e-02 -5.266983062028884888e-02 -3.493179082870483398e-01
5.210287123918533325e-02 -2.185849249362945557e-01 -2.715481817722320557e-01 3.542098999023437500e-01 2.884968519210815430e-01 -1.993217505514621735e-02 -1.301581412553787231e-01 -9.322938323020935059e-02 -2.478764206171035767e-02 8.800645917654037476e-02 -3.660874674096703529e-03 1.363982558250427246e-01 1.005627959966659546e-01 1.043697670102119446e-01 1.161748766899108887e-01 2.267004549503326416e-01 -1.608346253633499146e-01 -3.290767073631286621e-01 -2.374781519174575806e-01 1.480274647474288940e-02 9.694648534059524536e-02 -3.620109856128692627e-01 -5.336282029747962952e-02 -4.541055485606193542e-02 1.490622013807296753e-01 -1.031830832362174988e-01 -9.807022660970687866e-02 -1.967001855373382568e-01 1.792808324098587036e-01 6.920064240694046021e-02 -3.470485657453536987e-02 -2.696756422519683838e-01
-1.755323559045791626e-01 -2.134536504745483398e-01 -2.174998521804809570e-01 9.217722713947296143e-02 5.818874016404151917e-02 2.939791791141033173e-02 -3.463895022869110107e-01 3.773066997528076172e-01 -4.158216062933206558e-03 2.165639847517013550e-01 -7.795593887567520142e-02 1.393980234861373901e-01 -1.280101388692855835e-01 -3.756241500377655029e-02 1.029266864061355591e-01 3.034618198871612549e-01 1.266649663448333740e-01 1.872138492763042450e-02 4.325225576758384705e-02 -3.485946729779243469e-02 8.519683033227920532e-02 -2.875846028327941895e-01 -3.220396339893341064e-01 1.071478575468063354e-01 1.544603407382965088e-01 -2.896982729434967041e-01 2.352058654651045799e-03 9.584457427263259888e-02 1.962409019470214844e-01 -6.607890874147415161e-02 4.676133394241333008e-02 1.471319347620010376e-01
-1.427034884691238403e-01 9.447757154703140259e-02 -2.952217310667037964e-02 1.614595949649810791e-01 2.643983364105224609e-01 1.004849895834922791e-01 -1.420285552740097046e-01 6.630123406648635864e-02 -9.191613062284886837e-04 3.293294906616210938e-01 -9.192126244306564331e-02 2.793536484241485596e-01 -1.829956099390983582e-02 9.370550513267517090e-02 1.085284873843193054e-01 2.230715155601501465e-01 -2.754155695438385010e-01 7.608135044574737549e-02 -1.284241974353790283e-01 -1.307421475648880005e-01 -2.038324475288391113e-01 -2.749714553356170654e-01 -1.576012223958969116e-01 4.092339426279067993e-02 -8.564834296703338623e-02 -3.767635524272918701e-01 1.433827430009841919e-01 -3.061781227588653564e-01 -2.876407653093338013e-02 -3.536846255883574486e-03 -1.110688149929046631e-01 -1.947590261697769165e-01
-3.513394668698310852e-02 1.278053522109985352e-01 -1.348194479942321777e-01 6.047233566641807556e-02 -1.049521714448928833e-01 1.916393339633941650e-01 -1.273948550224304199e-01 2.080045491456985474e-01 -2.276051342487335205e-01 -4.723652824759483337e-02 -9.008493274450302124e-02 2.241493910551071167e-01 -1.769405603408813477e-02 -2.642031908035278320e-01 -1.530651450157165527e-01 1.890939623117446899e-01 -2.796691842377185822e-03 7.499860227108001709e-02 4.454534128308296204e-02 -2.616184353828430176e-01 3.919906914234161377e-02 -5.711799263954162598e-01 -1.443624794483184814e-01 -6.206021457910537720e-02 -1.083582341670989990e-01 -1.144649088382720947e-01 1.290973573923110962e-01 -2.698859572410583496e-01 -7.424495369195938110e-02 -2.383196912705898285e-02 -1.322155296802520752e-01 -2.126520723104476929e-01
-1.107502728700637817e-01 4.548874683678150177e-03 1.513698231428861618e-02 2.000973820686340332e-01 1.550916731357574463e-01 -1.198696866631507874e-01 -9.399927407503128052e-02 1.449370235204696655e-01 -1.605069935321807861e-01 1.696298420429229736e-01 -2.231565564870834351e-01 -2.209753841161727905e-01 -1.598035991191864014e-01 -4.728940129280090332e-02 -7.173712551593780518e-02 3.475427031517028809e-01 -1.690832376480102539e-01 -1.576487272977828979e-01 -2.987817227840423584e-01 4.517467692494392395e-02 9.468255192041397095e-02 -5.921409279108047485e-02 -2.785890996456146240e-01 -1.719294115900993347e-02 -2.849907577037811279e-01 1.265476197004318237e-01 -1.145815104246139526e-01 -2.241844981908798218e-01 2.079133242368698120e-01 -4.804369434714317322e-02 8.536522835493087769e-02 -3.517560958862304688e-01
3.290623053908348083e-02 -8.453785441815853119e-03 -1.364564001560211182e-01 6.731010228395462036e-02 1.116814836859703064e-01 1.474743187427520752e-01 1.023299247026443481e-01 -8.474748581647872925e-02 -3.812918066978454590e-01 3.910349905490875244e-01 -1.743092983961105347e-01 3.500155210494995117e-01 1.570052057504653931e-01 1.845719814300537109e-01 1.615577749907970428e-02 1.017818748950958252e-01 -8.914612233638763428e-02 -1.895728260278701782e-01 -9.760366380214691162e-02 -2.285483181476593018e-01 2.188289910554885864e-02 -2.733697891235351562e-01 2.894955314695835114e-02 -1.290679872035980225e-01 3.168176114559173584e-02 -9.091089665889739990e-02 -2.136569656431674957e-02 -1.810944974422454834e-01 -7.585711032152175903e-02 1.062564998865127563e-01 -2.809113264083862305e-02 -3.802483677864074707e-01
-2.015064805746078491e-01 -9.031036496162414551e-02 -2.750747203826904297e-01 -1.736474782228469849e-01 -5.622007697820663452e-02 -6.949214637279510498e-02 -1.705353260040283203e-01 -2.436466515064239502e-01 -2.668477594852447510e-01 1.146748661994934082e-01 -1.351447701454162598e-01 5.586714670062065125e-02 -1.310296356678009033e-01 -1.852508783340454102e-01 9.494319558143615723e-03 1.557161957025527954e-01 2.003070665523409843e-03 2.000089436769485474e-01 -2.858824431896209717e-01 -3.487784266471862793e-01 1.130809411406517029e-01 -2.861143350601196289e-01 -3.874325454235076904e-01 1.498595774173736572e-01 1.109655275940895081e-01 1.258840318769216537e-02 7.460243999958038330e-02 5.095951259136199951e-02 -1.254113316535949707e-01 -4.113927856087684631e-02 -7.358010858297348022e-02 -1.155596822500228882e-01
9.827431291341781616e-03 3.134118393063545227e-02 -2.407610416412353516e-01 6.226894911378622055e-03 -1.095620170235633850e-01 -3.025123663246631622e-02 1.935794204473495483e-01 -1.577764302492141724e-01 -3.472779989242553711e-01 3.115299642086029053e-01 -4.704512283205986023e-02 3.271542116999626160e-02 -1.452524811029434204e-01 -1.451056748628616333e-01 -3.446314111351966858e-02 1.911218315362930298e-01 -1.698616594076156616e-01 2.580756843090057373e-01 -1.859658062458038330e-01 1.006483957171440125e-01 8.047365397214889526e-02 -3.395264744758605957e-01 -1.051988601684570312e-01 1.116914898157119751e-01 1.418165862560272217e-01 -4.197080731391906738e-01 -8.850777149200439453e-02 -1.102612540125846863e-02 1.771454960107803345e-01 6.129274144768714905e-02 1.960639059543609619e-01 -3.949302062392234802e-02
-1.019962951540946960e-01 -1.673151850700378418e-01 1.735550463199615479e-01 2.399522811174392700e-01 -1.158885583281517029e-01 2.099501490592956543e-01 8.877165615558624268e-02 1.343015730381011963e-01 -1.696906983852386475e-01 2.063188254833221436e-01 9.932737052440643311e-02 -1.332612633705139160e-01 -2.368678450584411621e-01 3.078709840774536133e-01 1.705763041973114014e-01 5.719525739550590515e-02 1.364526897668838501e-01 -2.774958498775959015e-02 -4.188242256641387939e-01 -2.624723501503467560e-02 -2.491025440394878387e-02 -3.112278580665588379e-01 -2.617091536521911621e-01 -2.287448197603225708e-01 5.951458960771560669e-02 1.719281375408172607e-01 -5.227389559149742126e-02 -1.376689225435256958e-01 -1.435119956731796265e-01 3.885016310960054398e-03 6.988841295242309570e-02 -1.189927682280540466e-01
-1.306533366441726685e-01 5.517730489373207092e-02 6.248316541314125061e-02 1.815720200538635254e-01 -1.838779775425791740e-03 9.810359030961990356e-02 -1.860360652208328247e-01 1.470690667629241943e-01 -3.793494775891304016e-02 2.885603345930576324e-02 -1.145738139748573303e-01 -2.449088916182518005e-02 -1.402272004634141922e-02 -6.752435863018035889e-02 1.692330688238143921e-01 -1.320745497941970825e-01 4.073684662580490112e-02 1.941044032573699951e-01 -4.110052287578582764e-01 -3.333154916763305664e-01 -1.466295868158340454e-01 -3.089501857757568359e-01 -3.102341592311859131e-01 2.099973708391189575e-01 -1.105426624417304993e-01 -1.685323119163513184e-01 7.416054606437683105e-02 -3.079705238342285156e-01 -5.693389102816581726e-02 1.596964336931705475e-02 1.165238842368125916e-01 -2.749725580215454102e-01
-9.526506811380386353e-02 -8.573850244283676147e-02 -3.568412065505981445e-01 4.020709171891212463e-02 -1.019665822386741638e-01 -2.263629734516143799e-01 -2.775899507105350494e-02 1.882537305355072021e-01 -3.570603728294372559e-01 1.750192046165466309e-01 -2.335968911647796631e-01 1.174609661102294922e-01 6.224872171878814697e-02 2.492665648460388184e-01 -1.198265254497528076e-01 2.628988325595855713e-01 -7.787756621837615967e-02 -7.181208580732345581e-02 3.337188810110092163e-02 5.758413299918174744e-02 -2.034173458814620972e-01 -3.280976712703704834e-01 -2.457880042493343353e-02 3.316182270646095276e-02 -1.324391663074493408e-01 1.754525303840637207e-01 -5.263609439134597778e-02 -1.798699498176574707e-01 1.189135909080505371e-01 -2.300450205802917480e-02 -9.098112583160400391e-02 -3.286726474761962891e-01
1.043506488204002380e-01 -3.227427899837493896e-01 -3.395036756992340088e-01 4.976103547960519791e-03 1.682557612657546997e-01 3.108054399490356445e-01 -7.626842707395553589e-02 1.894158869981765747e-01 -5.539505509659647942e-04 2.406036481261253357e-02 1.328444480895996094e-01 1.104141995310783386e-01 3.680963441729545593e-02 -3.575973957777023315e-02 1.578885614871978760e-01 -2.003003805875778198e-01 -8.129169046878814697e-02 1.176628395915031433e-01 -1.158959865570068359e-01 -1.513995230197906494e-01 -2.041652947664260864e-01 -1.961693614721298218e-01 -4.033185243606567383e-01 1.946737021207809448e-01 4.637636616826057434e-02 -3.087290562689304352e-02 1.005940213799476624e-01 -2.451801002025604248e-01 -7.906387746334075928e-02 6.111381947994232178e-02 2.785698883235454559e-02 -2.886518239974975586e-01
1.155915781855583191e-01 2.371500944718718529e-03 -2.787434756755828857e-01 4.644612669944763184e-01 -9.661716967821121216e-02 7.035059481859207153e-02 -1.173219233751296997e-01 2.073478400707244873e-01 -7.683685421943664551e-02 1.267924010753631592e-01 2.776217162609100342e-01 1.137938648462295532e-01 -1.935256570577621460e-01 -3.564615175127983093e-02 3.734141588211059570e-02 3.090183734893798828e-01 1.068943440914154053e-01 -7.655776292085647583e-02 -5.866146087646484375e-02 -1.445953100919723511e-01 3.087850213050842285e-01 -1.829845160245895386e-01 -2.944749891757965088e-01 9.885863959789276123e-02 7.315353304147720337e-02 -4.042563377879559994e-04 -7.454580813646316528e-02 -2.751101255416870117e-01 -1.730993017554283142e-02 6.945504993200302124e-02 -1.092574372887611389e-01 6.280827522277832031e-02
7.233422249555587769e-02 8.230601437389850616e-03 2.848394773900508881e-02 -1.368589848279953003e-01 1.472543179988861084e-01 -4.009266570210456848e-02 8.172804862260818481e-02 5.434655547142028809e-01 -2.858503460884094238e-01 5.035696178674697876e-02 1.319763958454132080e-01 -1.908432692289352417e-02 -1.164571493864059448e-01 1.225848048925399780e-01 1.251476407051086426e-01 1.583475917577743530e-01 2.622298002243041992e-01 1.775108873844146729e-01 -4.241495952010154724e-02 -2.119676619768142700e-01 -3.591312095522880554e-02 -2.527008354663848877e-01 -6.174105405807495117e-02 -6.918221712112426758e-02 -7.867584936320781708e-03 -3.002762794494628906e-02 -3.802501782774925232e-02 -1.103137806057929993e-01 9.852222353219985962e-02 2.909829141572117805e-03 6.162539497017860413e-02 -4.792062044143676758e-01
-1.337723135948181152e-01 -1.741967499256134033e-01 -7.630939036607742310e-02 2.663994431495666504e-01 1.376691609621047974e-01 -2.230583131313323975e-02 2.813451224938035011e-03 4.024878740310668945e-01 4.399993270635604858e-02 -4.855158179998397827e-02 -1.263291239738464355e-01 -7.297227531671524048e-02 -4.231671988964080811e-02 1.266981363296508789e-01 1.694453805685043335e-01 1.713932156562805176e-01 2.908308245241641998e-02 9.921141713857650757e-02 -1.584111005067825317e-01 1.820023059844970703e-01 -1.169034168124198914e-01 -3.183390200138092041e-01 -2.019228190183639526e-01 -1.975146085023880005e-01 1.889789104461669922e-02 -7.179482281208038330e-02 3.548740223050117493e-02 -2.028333544731140137e-01 -2.837635762989521027e-02 -3.584684431552886963e-01 1.132565587759017944e-01 -3.718380033969879150e-01
-8.603967726230621338e-02 1.093453913927078247e-01 -1.721976324915885925e-02 -5.117436405271291733e-03 -1.077317297458648682e-01 -2.202224433422088623e-01 -2.066974788904190063e-01 2.592167854309082031e-01 -1.497660428285598755e-01 1.658441424369812012e-01 -1.262535601854324341e-01 -2.077425420284271240e-01 -2.080127149820327759e-01 1.614172607660293579e-01 1.022524163126945496e-01 3.572204113006591797e-01 -1.167065650224685669e-01 -1.323921829462051392e-01 -1.706039756536483765e-01 1.686186902225017548e-02 1.291527003049850464e-01 -1.598912328481674194e-01 -3.892368674278259277e-01 -6.949538947083055973e-04 -3.410797715187072754e-01 -3.351534903049468994e-02 9.365192614495754242e-03 -1.691241115331649780e-01 1.734681427478790283e-01 -7.176684588193893433e-02 1.112278997898101807e-01 -2.140711247920989990e-01
7.979319244623184204e-02 -2.210720330476760864e-01 -1.530772447586059570e-01 -5.433908849954605103e-02 3.072160780429840088e-01 -1.274690181016921997e-01 1.079134177416563034e-02 3.217453956604003906e-01 1.906153932213783264e-02 2.503192722797393799e-01 -1.133786141872406006e-01 1.001386493444442749e-01 -2.400541212409734726e-03 -3.869390487670898438e-02 8.227667957544326782e-02 -6.620883196592330933e-02 -6.321425735950469971e-02 1.018726006150245667e-01 -3.365254402160644531e-01 -2.509798295795917511e-02 2.914546132087707520e-01 -4.136619865894317627e-01 -8.868058025836944580e-02 -1.701357811689376831e-01 9.306948632001876831e-02 -9.609322249889373779e-02 -1.417512297630310059e-01 -1.248585283756256104e-01 1.260270923376083374e-01 -2.652610242366790771e-01 2.029551267623901367e-01 -5.835071206092834473e-02
-6.497628241777420044e-02 -4.304906353354454041e-02 2.203125208616256714e-01 1.311288625001907349e-01 -9.598820656538009644e-02 1.480234116315841675e-01 3.072176501154899597e-02 1.038248687982559204e-01 -3.521363716572523117e-03 -2.980357408523559570e-02 8.396128565073013306e-02 9.684198349714279175e-02 -9.692960232496261597e-02 1.246668323874473572e-01 1.429973691701889038e-01 4.357502236962318420e-02 -1.888339817523956299e-01 1.147380992770195007e-01 -4.302707612514495850e-01 -2.522442042827606201e-01 1.407745778560638428e-01 -2.011215984821319580e-01 -1.698186546564102173e-01 1.099847033619880676e-01 -1.750823110342025757e-01 -2.726553678512573242e-01 -9.381949156522750854e-02 -2.021270245313644409e-01 5.522710084915161133e-02 -1.748815625905990601e-01 4.124462231993675232e-02 -4.816215336322784424e-01
-4.622696712613105774e-02 -1.521946787834167480e-01 -3.179213404655456543e-02 3.637689724564552307e-02 1.238072011619806290e-02 1.305354535579681396e-01 -2.886634171009063721e-01 -5.868343263864517212e-02 -1.880682557821273804e-01 2.857884168624877930e-01 -3.710750639438629150e-01 2.669455409049987793e-01 -9.287431091070175171e-02 2.362417429685592651e-01 1.813852190971374512e-01 1.739922910928726196e-01 -1.280509531497955322e-01 -2.545058429241180420e-01 -2.475358247756958008e-01 -5.125761404633522034e-02 1.373377144336700439e-01 -1.900565028190612793e-01 -1.548606306314468384e-01 -1.431464254856109619e-01 1.972389966249465942e-01 -1.922828853130340576e-01 9.081643074750900269e-02 -1.349173933267593384e-01 -8.400202542543411255e-02 1.323266774415969849e-01 -2.050247639417648315e-01 -3.655293583869934082e-02
-2.058254033327102661e-01 -3.127710521221160889e-02 6.964477896690368652e-02 -4.455216228961944580e-02 -3.205307126045227051e-01 -4.922236874699592590e-02 -5.424055084586143494e-02 2.952015027403831482e-02 -3.261775970458984375e-01 6.643995642662048340e-02 -2.358742803335189819e-01 6.031846255064010620e-02 -1.524929255247116089e-01 2.079886496067047119e-01 -9.306459687650203705e-03 4.123230651021003723e-02 -1.322478652000427246e-01 1.851337105035781860e-01 -5.612998455762863159e-02 -9.848479181528091431e-03 -1.486026942729949951e-01 -2.837505340576171875e-01 -3.277652859687805176e-01 1.738442927598953247e-01 -4.395396262407302856e-02 1.566687971353530884e-02 8.262348920106887817e-02 -2.745192050933837891e-01 1.140685826539993286e-01 9.414243698120117188e-02 -3.995354101061820984e-02 -4.465074241161346436e-01
2.872110605239868164e-01 -2.557063400745391846e-01 -1.507470607757568359e-01 -2.753158845007419586e-02 3.216302692890167236e-01 9.051124751567840576e-02 5.104152485728263855e-02 3.214297294616699219e-01 -3.509504348039627075e-02 2.656431198120117188e-01 -1.514398157596588135e-01 4.313900601118803024e-03 -3.713709115982055664e-02 3.229618445038795471e-02 -8.102991618216037750e-03 1.780149638652801514e-01 2.937077283859252930e-01 -1.936971098184585571e-01 -1.760336607694625854e-01 -4.677877202630043030e-02 -3.904251381754875183e-03 -2.047007381916046143e-01 -2.608707547187805176e-01 2.353615015745162964e-01 1.869406737387180328e-02 -1.658502221107482910e-01 -1.346787810325622559e-02 -9.524887055158615112e-02 -7.779991626739501953e-02 2.708602249622344971e-01 1.551235467195510864e-01 -1.386976242065429688e-01
-5.860520899295806885e-02 -1.172942947596311569e-02 -1.452908813953399658e-01 2.587055265903472900e-01 3.438201919198036194e-02 1.657103896141052246e-01 2.041215151548385620e-01 1.399516910314559937e-01 -1.827882230281829834e-01 1.153847873210906982e-01 -1.188387274742126465e-01 1.380134373903274536e-01 1.714554280042648315e-01 2.204334884881973267e-01 -1.636777669191360474e-01 1.789584010839462280e-01 -2.279336452484130859e-01 -1.185924187302589417e-01 -2.331184893846511841e-01 -1.054790318012237549e-01 1.572553664445877075e-01 -1.759872436523437500e-01 -2.931201457977294922e-01 -2.445734590291976929e-01 2.495002746582031250e-02 -1.130806878209114075e-01 -3.121930360794067383e-01 -1.416872739791870117e-01 2.169205248355865479e-01 -2.836292684078216553e-01 9.492870420217514038e-02 3.755444660782814026e-02
-1.273919641971588135e-01 1.218888536095619202e-01 -1.166712865233421326e-01 1.300077140331268311e-01 3.760552406311035156e-02 -1.542704403400421143e-01 -1.748190820217132568e-01 2.986473739147186279e-01 -1.085637286305427551e-01 2.748609483242034912e-01 -1.894111931324005127e-01 -2.762586437165737152e-02 -1.947445124387741089e-01 2.028750628232955933e-01 3.346651047468185425e-02 3.316948711872100830e-01 -1.935686171054840088e-01 4.169267416000366211e-02 -1.480858474969863892e-01 4.171919450163841248e-02 -2.630333229899406433e-02 -2.011969685554504395e-01 -4.044897258281707764e-01 -5.517809651792049408e-03 -2.584726214408874512e-01 1.410041898488998413e-01 -1.401219069957733154e-01 -1.409830898046493530e-01 1.339835822582244873e-01 -2.840965986251831055e-02 1.669992655515670776e-01 -1.967112720012664795e-01
-1.324528604745864868e-01 -5.670428648591041565e-02 -2.391738295555114746e-01 1.980357170104980469e-01 4.877060279250144958e-02 -2.680311352014541626e-02 5.082233250141143799e-02 2.948230504989624023e-01 -1.856333464384078979e-01 2.285665720701217651e-01 8.454405516386032104e-02 5.591376498341560364e-02 1.719654798507690430e-01 3.625609353184700012e-02 7.327879965305328369e-02 1.917399764060974121e-01 1.982388645410537720e-01 1.799261718988418579e-01 1.057305783033370972e-01 1.723858863115310669e-01 1.056816726922988892e-01 -2.770659029483795166e-01 -1.391762048006057739e-01 -4.570162668824195862e-02 3.481687903404235840e-01 -2.927673459053039551e-01 -9.135522693395614624e-02 -1.733040511608123779e-01 2.443362027406692505e-01 2.544310390949249268e-01 -1.363146007061004639e-01 -9.964398294687271118e-02
-2.716785063967108727e-03 -2.496910542249679565e-01 -3.075698018074035645e-01 -1.613767594099044800e-01 -4.899238049983978271e-02 2.365726605057716370e-02 1.805689632892608643e-01 1.241042837500572205e-01 -2.581384778022766113e-01 1.272870898246765137e-01 -3.622047975659370422e-02 4.308372735977172852e-02 -1.935568600893020630e-01 2.051772773265838623e-01 -1.125482693314552307e-01 3.236795961856842041e-01 4.115552008152008057e-01 1.215000003576278687e-01 1.223680973052978516e-01 -1.798384040594100952e-01 8.723554760217666626e-02 -1.885373890399932861e-01 -1.104774549603462219e-01 1.144497171044349670e-01 -2.188579589128494263e-01 -4.448262043297290802e-03 -4.609157145023345947e-02 -1.284996122121810913e-01 1.599654853343963623e-01 -1.370418667793273926e-01 -9.831009432673454285e-03 -2.685107290744781494e-01
-8.062631823122501373e-03 -1.254868656396865845e-01 -1.039905101060867310e-01 8.947115391492843628e-02 7.343310862779617310e-02 -4.366109892725944519e-02 5.345269292593002319e-02 2.195810973644256592e-01 -1.658830642700195312e-01 3.968489170074462891e-01 -7.991959154605865479e-02 -9.159173816442489624e-03 1.246792748570442200e-01 -2.173893451690673828e-01 2.346941977739334106e-01 -3.007035702466964722e-03 -3.973492980003356934e-02 -5.400125309824943542e-02 3.254052996635437012e-02 -3.378558754920959473e-01 -1.566578447818756104e-01 -4.404199421405792236e-01 -7.087250798940658569e-02 2.264076769351959229e-01 -9.792445600032806396e-02 -3.240958154201507568e-01 1.122181341052055359e-01 -1.956161111593246460e-01 6.847210228443145752e-02 4.323150496929883957e-03 1.896649040281772614e-02 -1.804951578378677368e-01
-5.634336918592453003e-02 -2.024156302213668823e-01 -2.361481785774230957e-01 -1.131600663065910339e-01 6.528383493423461914e-02 3.787264600396156311e-02 1.359955072402954102e-01 1.680110841989517212e-01 -2.409528195858001709e-01 1.481849253177642822e-01 3.546161204576492310e-02 -1.475349813699722290e-01 -2.044166922569274902e-01 6.135664507746696472e-02 -7.847911119461059570e-02 1.928134411573410034e-01 4.637689590454101562e-01 9.275266528129577637e-02 -1.931565999984741211e-02 -1.023503616452217102e-01 4.579495266079902649e-02 -2.932571172714233398e-01 -3.359909728169441223e-02 2.243606932461261749e-02 -1.359157711267471313e-01 1.546110510826110840e-01 -1.264080405235290527e-01 -2.017540335655212402e-01 2.679390013217926025e-01 -4.194106534123420715e-02 -1.352040469646453857e-01 -3.574645221233367920e-01
-4.363942891359329224e-02 -3.322894573211669922e-01 -6.094946525990962982e-03 3.695873543620109558e-02 6.861989945173263550e-02 -3.012768924236297607e-01 9.278229437768459320e-03 1.007738932967185974e-01 -3.482881486415863037e-01 3.928634226322174072e-01 -2.039502114057540894e-01 6.511949002742767334e-02 3.414401412010192871e-02 -2.315228059887886047e-02 3.528682515025138855e-02 4.695987701416015625e-02 -2.226481586694717407e-01 1.637079119682312012e-01 -1.737129986286163330e-01 -5.789232254028320312e-02 8.980034291744232178e-02 8.980721235275268555e-03 -3.442624807357788086e-01 1.664312779903411865e-01 4.379700869321823120e-02 1.202633157372474670e-01 1.653520464897155762e-01 -3.742544353008270264e-02 3.017299622297286987e-02 -1.293988823890686035e-01 -2.510658800601959229e-01 -2.526867687702178955e-01
7.276965305209159851e-03 -9.856314212083816528e-02 -6.966061145067214966e-02 2.052998691797256470e-01 6.271331012248992920e-02 7.150632888078689575e-02 -3.613857924938201904e-01 4.561244845390319824e-01 3.992852754890918732e-03 2.329463958740234375e-01 -2.744531631469726562e-01 2.468400597572326660e-01 -4.570160806179046631e-02 4.176944494247436523e-02 4.388516396284103394e-02 2.955762147903442383e-01 1.442047953605651855e-01 2.771955430507659912e-01 2.011843025684356689e-01 1.712406575679779053e-01 4.438866674900054932e-02 -1.900115758180618286e-01 -1.548221856355667114e-01 3.110885061323642731e-02 -2.217685729265213013e-01 -8.228031545877456665e-02 4.626864101737737656e-03 4.138121753931045532e-02 6.710363179445266724e-02 -8.729157596826553345e-02 -6.318183243274688721e-02 -8.737389743328094482e-02
6.969910115003585815e-02 -2.219131439924240112e-01 -1.799562722444534302e-01 1.244724020361900330e-01 -2.718412578105926514e-01 5.880689620971679688e-02 5.455898120999336243e-02 4.087478667497634888e-02 -4.997750744223594666e-02 1.993761509656906128e-01 6.584417074918746948e-02 -1.207699105143547058e-01 1.365068554878234863e-01 2.045639753341674805e-01 -6.745037622749805450e-03 9.156059473752975464e-03 -1.578768491744995117e-01 1.376785039901733398e-01 -1.403104700148105621e-02 -1.207500174641609192e-01 -1.343732699751853943e-02 -1.642977744340896606e-01 -4.802156090736389160e-01 -1.814147233963012695e-01 7.838949561119079590e-03 -9.875067323446273804e-02 9.800612181425094604e-02 -1.036411384120583534e-03 1.867017596960067749e-01 7.665415108203887939e-02 -1.397388279438018799e-01 -5.149817466735839844e-01
2.231791429221630096e-02 -2.137316316366195679e-01 -9.065342694520950317e-02 2.700520753860473633e-01 2.951774932444095612e-02 -6.016163527965545654e-02 -6.702571362257003784e-02 7.047459483146667480e-03 9.213949739933013916e-02 -9.129569865763187408e-03 -1.246468871831893921e-01 1.364874839782714844e-01 4.063533246517181396e-02 1.111077293753623962e-01 2.019649446010589600e-01 1.776501387357711792e-01 -1.221633404493331909e-01 -2.055692225694656372e-01 -1.657227277755737305e-01 -1.067378446459770203e-01 1.803070753812789917e-01 -3.483718335628509521e-01 -2.791611850261688232e-01 1.075618043541908264e-01 1.157984063029289246e-01 -2.479996532201766968e-01 -3.892704546451568604e-01 -2.380643635988235474e-01 1.950617581605911255e-01 -8.288509398698806763e-02 -2.443637996912002563e-01 -8.597611635923385620e-02
2.374780550599098206e-02 1.208004308864474297e-03 1.140979900956153870e-01 -2.640084177255630493e-02 2.605614066123962402e-01 -1.810728311538696289e-01 -6.140416488051414490e-02 -8.251912891864776611e-02 -1.436443924903869629e-01 1.569919437170028687e-01 -9.394998848438262939e-02 -1.266861855983734131e-01 1.247831657528877258e-01 2.773921564221382141e-02 -4.941567033529281616e-02 3.109553456306457520e-01 3.115907907485961914e-01 3.451377153396606445e-01 1.619704067707061768e-02 -1.735129207372665405e-01 1.816058754920959473e-01 -1.887126415967941284e-01 -1.634346395730972290e-01 -3.656041324138641357e-01 1.632874947972595692e-03 -3.372132778167724609e-01 7.690174877643585205e-02 -1.679855883121490479e-01 8.102303743362426758e-02 -4.232358932495117188e-02 -1.088410168886184692e-01 -2.126705646514892578e-01
-2.864853143692016602e-01 4.781970381736755371e-02 -4.441872239112854004e-02 1.982755511999130249e-01 -5.431469902396202087e-02 1.412385404109954834e-01 1.200432032346725464e-01 2.361143082380294800e-01 -1.513219922780990601e-01 1.210495680570602417e-01 -1.755663775838911533e-03 -1.761613190174102783e-01 -2.765479981899261475e-01 2.908580601215362549e-01 2.884467542171478271e-01 7.443898916244506836e-02 1.575776934623718262e-01 -1.439438015222549438e-01 -4.338090717792510986e-01 -2.146283164620399475e-02 1.364187598228454590e-01 -2.274200916290283203e-01 -3.127656579017639160e-01 -1.162528917193412781e-01 9.307794272899627686e-02 -1.632624771445989609e-03 -9.348971396684646606e-02 -3.662176802754402161e-02 -1.092291697859764099e-01 5.349879711866378784e-02 -2.392345108091831207e-02 -1.136027872562408447e-01
-1.160546168684959412e-01 -5.828418582677841187e-02 -3.675220161676406860e-02 9.116337448358535767e-02 7.216024398803710938e-02 -3.008705563843250275e-02 3.853428177535533905e-03 1.936389505863189697e-01 -3.732581064105033875e-02 2.576433308422565460e-02 -1.846712231636047363e-01 1.917668879032135010e-01 2.702267765998840332e-01 -2.056493908166885376e-01 1.018159389495849609e-01 2.054769359529018402e-02 1.699970364570617676e-01 -8.821908384561538696e-02 -3.741761147975921631e-01 -1.711468547582626343e-01 1.760233566164970398e-02 -3.284134268760681152e-01 -3.448172211647033691e-01 -1.225453615188598633e-01 -1.090243756771087646e-01 -1.319747418165206909e-01 1.961661130189895630e-01 -2.391112893819808960e-01 -5.337621271610260010e-02 -1.615374386310577393e-01 1.247709095478057861e-01 -3.365702629089355469e-01
-7.210764288902282715e-02 -7.712893933057785034e-02 -7.459525018930435181e-02 1.127075105905532837e-01 -7.581097539514303207e-03 8.192552253603935242e-03 4.851295799016952515e-02 3.182295560836791992e-01 -1.225996538996696472e-01 -9.083524346351623535e-02 -1.173716336488723755e-01 1.861821860074996948e-01 1.881219595670700073e-01 -1.114671379327774048e-01 8.895054459571838379e-02 1.173471659421920776e-01 1.865931749343872070e-01 1.629461646080017090e-01 -3.393698930740356445e-01 -1.487328559160232544e-01 1.730611920356750488e-02 -3.296337723731994629e-01 -4.335966110229492188e-01 1.252456456422805786e-01 -1.084931269288063049e-01 -9.740694076754152775e-04 7.254029810428619385e-02 -2.241912633180618286e-01 6.111787259578704834e-02 -1.778015792369842529e-01 2.637648880481719971e-01 -2.051549702882766724e-01
6.858190894126892090e-02 -2.039441019296646118e-01 -1.810012161731719971e-01 -3.682444989681243896e-02 -2.778916954994201660e-01 -5.640409514307975769e-02 -3.597734961658716202e-03 8.288699388504028320e-02 -1.724316030740737915e-01 2.294288426637649536e-01 -7.822178304195404053e-02 -2.936148047447204590e-01 -1.145324781537055969e-01 6.250164657831192017e-02 1.903809756040573120e-01 2.239132225513458252e-01 -1.528915613889694214e-01 2.117237299680709839e-01 -6.562387943267822266e-02 3.482697606086730957e-01 -5.486235953867435455e-03 -1.408580988645553589e-01 -2.021353244781494141e-01 -2.288873642683029175e-01 -6.955323368310928345e-02 -3.782660663127899170e-01 1.860830038785934448e-01 -1.041805520653724670e-01 1.820185929536819458e-01 9.015503525733947754e-02 -9.646277129650115967e-02 -5.749155208468437195e-02
-9.196526557207107544e-02 -5.200539156794548035e-02 -1.695069074630737305e-01 4.094661213457584381e-03 1.334815621376037598e-01 2.836900055408477783e-01 -1.199973225593566895e-01 -3.368118777871131897e-02 -3.920409679412841797e-01 4.065198451280593872e-02 -1.235755309462547302e-01 -8.011075854301452637e-02 -4.477243497967720032e-02 -2.478622347116470337e-01 -3.993820846080780029e-01 2.620262801647186279e-01 -4.376648366451263428e-02 3.095162473618984222e-02 -3.697798252105712891e-01 -4.274504631757736206e-02 -1.653038710355758667e-02 -1.560020297765731812e-01 -1.917335093021392822e-01 2.877803519368171692e-02 1.124366521835327148e-01 -1.433754861354827881e-01 2.901687473058700562e-02 3.530887886881828308e-02 -3.329014033079147339e-02 -5.334548652172088623e-02 -1.670989245176315308e-01 -3.268258571624755859e-01
-4.939425736665725708e-02 -2.134917080402374268e-01 5.871384218335151672e-02 2.458324283361434937e-02 1.201851945370435715e-02 -3.245895504951477051e-01 7.289488613605499268e-02 9.961093217134475708e-02 -3.054606914520263672e-01 2.867619395256042480e-01 -2.074055373668670654e-01 1.166522800922393799e-01 3.393725305795669556e-02 -7.704532146453857422e-02 2.947202697396278381e-02 2.104872465133666992e-01 -2.472091019153594971e-01 2.302071303129196167e-01 -1.815607696771621704e-01 -1.122859194874763489e-01 9.773455560207366943e-02 -1.775826886296272278e-02 -4.209991097450256348e-01 1.895996183156967163e-01 1.143612787127494812e-01 -4.657879471778869629e-03 1.456830352544784546e-01 2.423987537622451782e-02 3.815222159028053284e-02 2.060296683339402080e-04 -2.584419250488281250e-01 -2.384773790836334229e-01
2.082981914281845093e-01 -3.411401510238647461e-01 2.487452477216720581e-01 3.251059353351593018e-02 3.017222508788108826e-02 1.065568998456001282e-01 -2.824700772762298584e-01 3.052644431591033936e-01 -1.780789792537689209e-01 3.769159317016601562e-01 -9.209409356117248535e-02 -9.001565724611282349e-02 1.001849845051765442e-01 -5.237239226698875427e-02 -1.424824744462966919e-01 2.404892742633819580e-01 9.113086760044097900e-02 1.922661960124969482e-01 4.294222744647413492e-04 -5.216757301241159439e-03 5.103076691739261150e-04 -1.149262581020593643e-02 -2.676873207092285156e-01 -2.403936907649040222e-02 7.059002667665481567e-02 -9.991046786308288574e-02 -1.138153970241546631e-01 -1.786415874958038330e-01 2.292527556419372559e-01 -6.908697634935379028e-02 2.494281083345413208e-01 -1.172361969947814941e-01
1.029929593205451965e-01 -9.692982584238052368e-02 -1.433377712965011597e-01 1.419653445482254028e-01 3.567260801792144775e-01 8.001814782619476318e-02 -1.046172827482223511e-01 -6.852380186319351196e-02 -2.113201022148132324e-01 2.858191430568695068e-01 -3.588719666004180908e-02 3.739273175597190857e-02 9.329414367675781250e-02 2.097536474466323853e-01 7.225599884986877441e-02 3.940278291702270508e-01 -8.088508993387222290e-02 -1.844854652881622314e-01 -2.531861066818237305e-01 -1.469268091022968292e-02 1.649509370326995850e-02 -3.176783025264739990e-01 7.594620343297719955e-03 -1.124288216233253479e-01 1.455259919166564941e-01 4.847180680371820927e-04 -7.374670356512069702e-02 -1.107669323682785034e-01 2.311498969793319702e-01 8.126179128885269165e-02 3.402741551399230957e-01 -1.195581927895545959e-01
4.238126054406166077e-02 -2.796896994113922119e-01 -2.205834686756134033e-01 1.213900595903396606e-01 -2.318127267062664032e-02 -1.897891759872436523e-01 6.634604185819625854e-02 2.010017484426498413e-01 5.550877191126346588e-03 2.624035114422440529e-03 1.990796439349651337e-02 -2.444810420274734497e-01 5.347805842757225037e-02 4.544878378510475159e-03 -1.440458744764328003e-01 1.526803225278854370e-01 6.544653326272964478e-02 -1.101759225130081177e-01 1.733636483550071716e-03 7.574301958084106445e-02 -2.460377523675560951e-03 -3.222975432872772217e-01 -1.576082259416580200e-01 -2.384549230337142944e-01 2.791875973343849182e-02 -5.506469607353210449e-01 4.189456254243850708e-02 -2.784152626991271973e-01 1.624646186828613281e-01 1.207075193524360657e-01 -1.340424865484237671e-01 -1.346809118986129761e-01
-2.391277402639389038e-01 8.811944723129272461e-02 -8.169806562364101410e-03 2.169297784566879272e-01 -2.804298140108585358e-02 1.646730005741119385e-01 -3.720025718212127686e-02 8.688173256814479828e-03 -2.256450355052947998e-01 3.124864101409912109e-01 1.592863649129867554e-01 -1.981376856565475464e-01 -2.784978747367858887e-01 2.617041021585464478e-02 8.272764831781387329e-02 1.091336384415626526e-01 6.348454952239990234e-02 2.762994170188903809e-01 -4.409211575984954834e-01 8.684989809989929199e-02 1.965997517108917236e-01 -1.504394114017486572e-01 5.621554329991340637e-02 -1.278444528579711914e-01 1.340522170066833496e-01 -1.227767113596200943e-02 9.330146946012973785e-03 -3.363741636276245117e-01 1.204011682420969009e-02 -1.279055774211883545e-01 6.207874510437250137e-03 -1.932816058397293091e-01
1.838329434394836426e-01 -8.617489039897918701e-02 -2.538162516430020332e-04 -4.839144647121429443e-02 -7.946178317070007324e-02 -1.373579800128936768e-01 2.843014523386955261e-02 -2.397666424512863159e-01 -3.768715858459472656e-01 4.756735265254974365e-01 -2.937668263912200928e-01 -1.942806988954544067e-01 -2.336665987968444824e-01 -3.566699475049972534e-02 -5.999778211116790771e-02 6.360283493995666504e-02 1.226977705955505371e-01 7.706119120121002197e-02 -2.461140155792236328e-01 2.803248465061187744e-01 3.549000248312950134e-02 -1.671174019575119019e-01 -2.279951423406600952e-01 4.014122113585472107e-02 5.066019296646118164e-02 -1.767558604478836060e-01 3.220510482788085938e-02 1.187318339943885803e-01 -2.742879651486873627e-02 -1.928036287426948547e-02 -6.080794706940650940e-02 -1.428553014993667603e-01
7.972130179405212402e-02 1.241833195090293884e-01 -1.063633114099502563e-01 -3.418268859386444092e-01 1.814367175102233887e-01 1.251797527074813843e-01 9.977972507476806641e-02 3.095616400241851807e-01 -1.972304135560989380e-01 1.821878999471664429e-01 1.666770726442337036e-01 8.354572951793670654e-02 9.566678851842880249e-02 -5.201410129666328430e-02 9.205839037895202637e-02 6.532999128103256226e-02 7.777882367372512817e-02 1.834944486618041992e-01 -2.537499368190765381e-01 -2.392842769622802734e-01 -1.623852364718914032e-02 -3.792912662029266357e-01 -7.492108643054962158e-02 -1.157430335879325867e-01 1.577893272042274475e-02 5.857781320810317993e-02 -5.261315032839775085e-02 -8.334051817655563354e-02 1.362648755311965942e-01 -1.405604928731918335e-01 4.144802317023277283e-02 -4.316232502460479736e-01
3.255316242575645447e-02 -4.056632518768310547e-01 3.660390153527259827e-02 2.763040959835052490e-01 -4.081791639328002930e-02 -1.282248646020889282e-01 1.056478470563888550e-01 4.578010439872741699e-01 -2.458928711712360382e-02 -2.215670421719551086e-02 2.219655178487300873e-02 2.526817657053470612e-02 -1.013987958431243896e-01 -4.095666483044624329e-02 8.380439877510070801e-02 1.143236309289932251e-01 8.172368258237838745e-02 1.270512789487838745e-01 -2.356358170509338379e-01 2.746332585811614990e-01 -1.059236004948616028e-02 -2.379207909107208252e-01 -3.271932303905487061e-01 -7.738748937845230103e-02 1.836565136909484863e-02 -9.138717502355575562e-02 8.567766100168228149e-02 -1.497685015201568604e-01 -7.612872868776321411e-02 -2.788836658000946045e-01 7.406221330165863037e-02 -1.803204864263534546e-01
-1.828588731586933136e-02 -1.104451119899749756e-01 -1.221092641353607178e-01 -8.119591325521469116e-02 2.113398611545562744e-01 8.618177473545074463e-02 -1.900288164615631104e-01 -1.426284946501255035e-02 -4.177567660808563232e-01 2.955811619758605957e-01 -7.376209646463394165e-02 1.621731966733932495e-01 1.328730490058660507e-02 6.341681629419326782e-02 -8.125602616928517818e-04 2.327041625976562500e-01 1.685642451047897339e-01 8.114530146121978760e-02 -3.079625368118286133e-01 1.789837479591369629e-01 5.141724273562431335e-02 -2.853322923183441162e-01 1.014555543661117554e-01 -2.208408415317535400e-01 -4.021660611033439636e-02 1.145847607403993607e-02 3.509737178683280945e-02 2.806751132011413574e-01 -5.045117437839508057e-02 1.051476150751113892e-01 -2.168063521385192871e-01 -2.796706259250640869e-01
4.537944123148918152e-02 -2.995612621307373047e-01 6.959777325391769409e-02 -1.535885334014892578e-01 1.438723597675561905e-02 1.696512997150421143e-01 -1.871331930160522461e-01 2.578152576461434364e-03 -2.007410824298858643e-01 2.760782539844512939e-01 -1.372205317020416260e-01 2.564527988433837891e-01 -7.709883153438568115e-02 -1.312577631324529648e-02 2.476722151041030884e-01 5.661730654537677765e-03 -1.753450781106948853e-01 -1.992989778518676758e-01 -6.322870403528213501e-02 -1.829865276813507080e-01 9.399005025625228882e-02 -3.125531077384948730e-01 -1.588132828474044800e-01 -1.025779098272323608e-01 -5.051536113023757935e-02 -1.167903542518615723e-01 1.752531826496124268e-01 -4.147792458534240723e-01 5.519260838627815247e-02 1.432119458913803101e-01 2.401855401694774628e-02 -2.320715039968490601e-01
-1.235176250338554382e-01 4.165403544902801514e-02 -1.773303002119064331e-01 -2.153912186622619629e-01 -6.502211093902587891e-02 5.946697294712066650e-02 -2.150765806436538696e-02 -6.272102147340774536e-02 -1.756982654333114624e-01 5.156613141298294067e-02 -4.625567793846130371e-02 -7.045645266771316528e-02 -1.735025644302368164e-01 1.579582691192626953e-01 1.358993649482727051e-01 3.127878010272979736e-01 -3.117898851633071899e-02 1.346726566553115845e-01 -2.419315725564956665e-01 2.846433036029338837e-02 -2.639956772327423096e-02 -3.573124408721923828e-01 -8.965358138084411621e-02 2.669253945350646973e-01 1.550038903951644897e-01 -2.896423637866973877e-01 5.353021994233131409e-02 -1.927994042634963989e-01 2.939162552356719971e-01 -3.456734716892242432e-01 1.996832340955734253e-01 -3.470596671104431152e-02
[truncated: 3,280,464 more chars]
