# Supplementary material for: The Language of Innovation
Source: PLoS One. 2020 Apr 30;15(4):e0230107. doi: 10.1371/journal.pone.0230107 (PMC7194493; doi:10.1371/journal.pone.0230107)
Supplement: S26 File — (GZ) [file pone.0230107.s026.tar.gz › 2004-2008/V2Run_18_VS_4500_embeddings2004-2008ED32.txt]

-1.324071735143661499e-01 9.088631719350814819e-02 -1.270517259836196899e-01 1.204078048467636108e-01 2.510410249233245850e-01 -5.037339404225349426e-02 -4.844203218817710876e-02 1.843206584453582764e-02 -2.545655071735382080e-01 -8.892969042062759399e-02 1.442946642637252808e-01 -2.440490275621414185e-01 1.052630022168159485e-01 1.881126314401626587e-01 7.632352411746978760e-03 2.860972583293914795e-01 -1.737980172038078308e-02 -1.788163781166076660e-01 1.090636923909187317e-01 -1.768390983343124390e-01 5.076808109879493713e-02 -2.676172852516174316e-01 7.854772359132766724e-02 2.000172883272171021e-01 4.706704989075660706e-02 4.366074204444885254e-01 7.367485016584396362e-02 2.466800808906555176e-01 1.727287024259567261e-01 -2.797858119010925293e-01 -1.739136874675750732e-01 -2.353293634951114655e-02
-4.194293618202209473e-01 3.255216777324676514e-01 3.274342715740203857e-01 -1.574389450252056122e-02 2.964343726634979248e-01 -1.987724937498569489e-02 -2.304496616125106812e-01 -7.846693508327007294e-03 9.836878627538681030e-02 1.262696981430053711e-01 -1.698617339134216309e-01 4.388050734996795654e-02 2.486228048801422119e-01 -1.004761159420013428e-01 2.355342917144298553e-02 1.553617417812347412e-01 -6.395047996193170547e-03 -2.433429807424545288e-01 -1.620638417080044746e-03 -7.706360518932342529e-02 8.827565610408782959e-02 2.745885215699672699e-02 -2.610163092613220215e-01 5.188439413905143738e-02 -1.807180047035217285e-01 6.354451924562454224e-02 -1.159161329269409180e-01 -3.307967633008956909e-02 -5.970846861600875854e-03 -2.032169401645660400e-01 -2.481300532817840576e-01 -1.323688924312591553e-01
-3.092053718864917755e-02 9.768866002559661865e-02 2.596835047006607056e-02 9.948641806840896606e-02 -1.114108189940452576e-01 -1.208358071744441986e-02 9.031272679567337036e-02 1.403947472572326660e-01 -1.978918723762035370e-02 -3.948618471622467041e-02 6.856317818164825439e-02 -2.523076534271240234e-01 3.090922534465789795e-01 2.462259829044342041e-01 1.294951140880584717e-01 5.723621249198913574e-01 -1.689710766077041626e-01 1.282832175493240356e-01 -2.351509034633636475e-02 -5.530872941017150879e-02 -1.237926185131072998e-01 -9.220465272665023804e-02 -3.069592416286468506e-01 3.234730958938598633e-01 -1.336210817098617554e-01 -6.994736846536397934e-03 -1.336906552314758301e-01 -3.402943536639213562e-02 -7.976407557725906372e-02 -1.184699535369873047e-01 -6.172513589262962341e-02 -1.876509785652160645e-01
-2.847606837749481201e-01 2.367623001337051392e-01 1.499731987714767456e-01 2.517816983163356781e-02 2.536619603633880615e-01 -1.393921971321105957e-01 1.283511966466903687e-01 5.249200761318206787e-02 -6.547798961400985718e-02 9.718776494264602661e-02 1.417051553726196289e-01 -9.486395865678787231e-02 -1.268078237771987915e-01 6.787434220314025879e-02 -1.479702889919281006e-01 3.474778831005096436e-01 5.136887356638908386e-02 -2.010568678379058838e-01 2.044456601142883301e-01 4.466042295098304749e-02 8.902838826179504395e-02 -1.353034675121307373e-01 8.060579746961593628e-02 3.243207037448883057e-01 4.104506224393844604e-02 1.368933320045471191e-01 -2.897839546203613281e-01 -1.682384014129638672e-01 2.153512984514236450e-01 3.683073818683624268e-02 -7.729019969701766968e-02 -3.455573916435241699e-01
-1.503654420375823975e-01 2.354176342487335205e-01 -1.505049467086791992e-01 2.723452448844909668e-02 3.349190950393676758e-01 -1.673665195703506470e-01 -4.482321068644523621e-02 1.720629334449768066e-01 -2.290757745504379272e-01 1.820899993181228638e-01 1.986852139234542847e-01 1.299405246973037720e-01 1.689933836460113525e-01 1.753063797950744629e-01 1.524459421634674072e-01 3.266555964946746826e-01 -6.496246159076690674e-02 -2.261897027492523193e-01 -3.189125657081604004e-02 -1.336107254028320312e-01 2.404284030199050903e-01 3.427348658442497253e-02 -4.272384196519851685e-02 3.461967706680297852e-01 1.541405618190765381e-01 9.843387454748153687e-02 -1.468386799097061157e-01 2.323988676071166992e-01 1.493021845817565918e-01 -2.508948557078838348e-02 -5.793754756450653076e-02 7.310915738344192505e-02
-1.587200611829757690e-01 2.302092611789703369e-01 -2.067600190639495850e-01 -9.286914765834808350e-02 1.598644554615020752e-01 -3.507896885275840759e-02 1.521795541048049927e-01 1.028240099549293518e-01 -2.794222831726074219e-01 2.859078645706176758e-01 4.315712675452232361e-02 4.484890401363372803e-02 -2.128391563892364502e-01 8.752383291721343994e-02 3.193273395299911499e-02 5.266646742820739746e-01 -3.632328659296035767e-02 2.265863306820392609e-02 -3.229035437107086182e-02 -1.090947315096855164e-01 -1.245935186743736267e-01 1.599951833486557007e-01 -2.308602333068847656e-01 1.807311624288558960e-01 7.294595241546630859e-02 5.212579295039176941e-02 -1.742291599512100220e-01 -1.313789840787649155e-02 1.422462463378906250e-01 -6.866680085659027100e-02 -2.581604719161987305e-01 -2.069937735795974731e-01
-4.366606771945953369e-01 4.017012119293212891e-01 -8.368200808763504028e-02 -1.899664252996444702e-01 2.126811742782592773e-01 -2.446071207523345947e-01 6.608416140079498291e-02 -9.141784906387329102e-02 -3.671132773160934448e-02 3.235420882701873779e-01 -1.205646060407161713e-02 -5.083694681525230408e-02 2.593587152659893036e-02 6.406357139348983765e-02 5.836813896894454956e-02 3.283219635486602783e-01 2.630341332405805588e-03 -7.801120728254318237e-02 7.422283291816711426e-02 -1.012453343719244003e-02 1.967619173228740692e-02 4.410530254244804382e-02 9.462685883045196533e-02 1.174019053578376770e-01 2.076476961374282837e-01 4.050693940371274948e-03 -3.016089498996734619e-01 4.391491785645484924e-02 -1.323078572750091553e-01 -1.697696596384048462e-01 -1.723483651876449585e-01 -1.162406280636787415e-01
-3.163311779499053955e-01 9.129972755908966064e-02 -6.671999394893646240e-02 -5.540083721280097961e-02 3.356194198131561279e-01 1.531818211078643799e-01 -1.026916727423667908e-01 6.751331686973571777e-02 -2.442342927679419518e-03 -3.535707294940948486e-02 -4.264400340616703033e-03 -1.337522566318511963e-01 -9.518281370401382446e-02 -2.287236750125885010e-01 2.592358924448490143e-02 2.355089783668518066e-01 -6.630282849073410034e-02 -8.736821264028549194e-02 -1.125705614686012268e-01 -1.578942686319351196e-01 1.861356347799301147e-01 -1.244380623102188110e-01 -1.473133862018585205e-01 4.307967424392700195e-01 4.537945613265037537e-02 4.111848175525665283e-01 -8.290704339742660522e-02 2.958649583160877228e-02 -3.373571485280990601e-02 2.563997730612754822e-02 -2.663941085338592529e-01 -1.936543881893157959e-01
-2.545581758022308350e-01 1.725547909736633301e-01 7.949636131525039673e-02 -1.194490641355514526e-01 3.044522739946842194e-02 -7.787653803825378418e-02 2.049130797386169434e-01 2.273663133382797241e-02 4.832827020436525345e-03 1.909587234258651733e-01 1.568427868187427521e-02 9.033176302909851074e-02 -3.031974472105503082e-02 1.890886723995208740e-01 1.866458728909492493e-02 2.914782166481018066e-01 -1.216210201382637024e-01 -1.601347923278808594e-01 -1.765406131744384766e-01 -5.315385758876800537e-02 3.747396171092987061e-02 9.757798165082931519e-02 1.953436881303787231e-01 4.532129168510437012e-01 2.696225643157958984e-01 2.481929212808609009e-01 -2.694370150566101074e-01 3.406393341720104218e-03 2.140813022851943970e-01 2.347486466169357300e-02 -2.810094952583312988e-01 -8.542470633983612061e-02
-3.539905846118927002e-01 5.483012273907661438e-02 2.553147077560424805e-01 -5.618770420551300049e-02 2.084276825189590454e-01 1.959547400474548340e-03 -9.839209914207458496e-02 -1.961904205381870270e-02 -1.481147259473800659e-01 1.726630032062530518e-01 1.150853186845779419e-01 -3.468409553170204163e-02 -1.426623016595840454e-01 1.101337745785713196e-02 -1.428269743919372559e-01 3.971434831619262695e-01 -3.151465654373168945e-01 -1.038371771574020386e-02 -9.827353060245513916e-02 -1.511085927486419678e-01 -3.353563835844397545e-03 -1.994980275630950928e-01 -1.540410369634628296e-01 1.778729259967803955e-01 9.446444362401962280e-02 -9.215550869703292847e-02 -9.488001465797424316e-02 3.067116998136043549e-02 -9.400673210620880127e-02 -3.800009563565254211e-02 -4.493213593959808350e-01 -1.356855481863021851e-01
-1.002937834709882736e-02 1.626271158456802368e-01 1.269173920154571533e-01 1.728303432464599609e-01 1.580695807933807373e-01 2.585136704146862030e-02 -2.141527682542800903e-01 1.886633634567260742e-01 1.246535778045654297e-02 1.040923371911048889e-01 1.634843945503234863e-01 -2.546200156211853027e-01 1.765826195478439331e-01 3.299720287322998047e-01 2.019910663366317749e-01 2.008629143238067627e-01 -3.377998992800712585e-02 -4.082332889083772898e-04 1.841912120580673218e-01 -2.122967988252639771e-01 -6.490128487348556519e-02 1.463701575994491577e-01 -2.414065450429916382e-01 3.804558813571929932e-01 1.559829413890838623e-01 1.355664879083633423e-01 -3.869651630520820618e-02 2.449566721916198730e-01 8.375151455402374268e-02 -1.684797406196594238e-01 -1.515101939439773560e-01 1.588793992996215820e-01
-5.486923083662986755e-02 3.742858171463012695e-01 -1.895146369934082031e-01 3.245237050577998161e-03 2.246979326009750366e-01 -2.570432722568511963e-01 1.657196581363677979e-01 -6.601320207118988037e-02 -9.496138989925384521e-02 9.205033630132675171e-02 9.372832626104354858e-02 -6.060312315821647644e-02 3.666300326585769653e-02 1.391008049249649048e-01 -6.875067949295043945e-02 3.720260858535766602e-01 5.530126765370368958e-02 4.527844861149787903e-02 -1.499678492546081543e-01 -5.434444174170494080e-02 1.155637055635452271e-01 1.541393846273422241e-01 -2.658643722534179688e-01 3.621173202991485596e-01 2.314999699592590332e-01 -2.989019639790058136e-02 -2.439858615398406982e-01 -1.448570098727941513e-02 9.474105387926101685e-02 -1.372050791978836060e-01 -2.582435011863708496e-01 -2.501620166003704071e-02
-2.168928682804107666e-01 3.527148365974426270e-01 -8.581558614969253540e-02 1.260063983500003815e-02 2.653704285621643066e-01 4.686856269836425781e-02 2.342085987329483032e-01 -9.975862503051757812e-02 -6.625903397798538208e-02 -1.057101190090179443e-01 3.361260890960693359e-01 1.723706722259521484e-01 -6.117908656597137451e-02 1.404104828834533691e-01 -1.256672888994216919e-01 3.159041702747344971e-01 -4.118462651968002319e-02 -7.670147716999053955e-02 -8.464565128087997437e-02 1.187305059283971786e-02 -7.564140111207962036e-02 6.686491891741752625e-03 -7.776551693677902222e-02 3.138784766197204590e-01 2.597701549530029297e-01 1.561015099287033081e-01 4.955786094069480896e-02 2.766077779233455658e-02 2.730434946715831757e-02 -9.959225356578826904e-02 -2.877111732959747314e-01 -2.693886458873748779e-01
-2.770596146583557129e-01 4.397872984409332275e-01 -1.471393555402755737e-01 -3.714294731616973877e-02 8.044963330030441284e-02 -1.252425760030746460e-01 2.778088152408599854e-01 4.300672188401222229e-02 -1.561135351657867432e-01 3.348016440868377686e-01 1.111349463462829590e-01 -2.061805874109268188e-01 6.220730394124984741e-02 2.370988763868808746e-02 3.986690193414688110e-02 2.987474799156188965e-01 -5.174328573048114777e-03 -5.966171994805335999e-02 5.407064687460660934e-03 -1.203795745968818665e-01 1.642893403768539429e-01 -8.247067779302597046e-02 -1.519563347101211548e-01 2.113128304481506348e-01 1.876631081104278564e-01 1.332034319639205933e-01 -2.229299992322921753e-01 1.845363527536392212e-01 1.915752142667770386e-01 -1.079867556691169739e-01 -1.165433004498481750e-01 -2.672600001096725464e-02
1.347171962261199951e-01 9.112146496772766113e-02 8.077137917280197144e-02 1.747700273990631104e-01 5.880613625049591064e-02 -8.768030256032943726e-02 -8.186922786990180612e-05 2.262871712446212769e-01 1.544334292411804199e-01 -9.510944038629531860e-02 9.713307768106460571e-02 -9.625545144081115723e-02 1.887480318546295166e-01 7.383534312248229980e-02 9.261607378721237183e-02 4.442867338657379150e-01 -9.672509133815765381e-02 2.481395937502384186e-02 2.786989808082580566e-01 -6.726847589015960693e-02 -2.295372486114501953e-01 -1.269374936819076538e-01 2.212253864854574203e-03 2.844263017177581787e-01 -8.415568619966506958e-02 2.105153203010559082e-01 -2.918697334825992584e-02 -1.399189978837966919e-01 -7.102849334478378296e-02 -3.806468248367309570e-01 -3.278408348560333252e-01 -6.609551608562469482e-02
-3.102055191993713379e-01 2.746397852897644043e-01 3.536358103156089783e-02 1.884253509342670441e-02 2.161930352449417114e-01 6.482604146003723145e-02 7.563200592994689941e-02 1.615992784500122070e-01 7.910034805536270142e-02 2.519302368164062500e-01 -1.530876457691192627e-01 9.645189344882965088e-02 1.006924062967300415e-01 -9.915482997894287109e-02 -3.496036231517791748e-01 2.859902381896972656e-01 -4.313357546925544739e-02 -2.181904315948486328e-01 -1.981288790702819824e-01 -4.146058484911918640e-02 -1.535929739475250244e-01 -3.146976828575134277e-01 -1.598002463579177856e-01 1.118134334683418274e-01 4.485345259308815002e-02 1.969244033098220825e-01 7.239097356796264648e-02 2.354490607976913452e-01 6.967413425445556641e-02 -5.578308179974555969e-02 -9.450569748878479004e-02 -2.191904485225677490e-01
-1.338352262973785400e-01 2.336173951625823975e-01 2.479234337806701660e-02 7.470699492841959000e-03 2.528969645500183105e-01 1.010955218225717545e-02 1.517176926136016846e-01 1.667422652244567871e-01 -3.719049319624900818e-02 3.165723383426666260e-01 1.915501058101654053e-01 -1.198381707072257996e-01 -4.434891417622566223e-02 -1.194417551159858704e-01 -1.123298183083534241e-01 4.282397031784057617e-01 5.749972071498632431e-03 -3.336130082607269287e-01 -1.020619794726371765e-01 -1.208226755261421204e-01 6.356904655694961548e-02 1.510397493839263916e-01 1.514849960803985596e-01 1.524921040982007980e-02 2.815548181533813477e-01 3.321600258350372314e-01 -1.663425862789154053e-01 5.291849374771118164e-03 1.452302839607000351e-02 -1.805751174688339233e-01 -6.180181354284286499e-02 -8.214213699102401733e-02
-3.387566208839416504e-01 1.750921159982681274e-01 1.613074243068695068e-01 1.399203389883041382e-01 1.557033658027648926e-01 -7.660248875617980957e-02 4.466597363352775574e-02 1.826907098293304443e-01 5.954198539257049561e-02 4.236027225852012634e-02 -5.113262683153152466e-02 1.050348579883575439e-02 7.279911637306213379e-02 1.714052855968475342e-01 -1.721503436565399170e-01 4.584275782108306885e-01 -3.557372093200683594e-01 -1.054712608456611633e-01 4.720854386687278748e-02 6.262159347534179688e-02 6.454713642597198486e-02 -1.462326645851135254e-01 -2.164787948131561279e-01 1.904060244560241699e-01 -8.989720046520233154e-02 -1.581222563982009888e-01 -7.593114674091339111e-02 2.656329870223999023e-01 -1.049710251390933990e-02 1.083800643682479858e-01 -1.919500678777694702e-01 -2.244283854961395264e-01
-1.049127802252769470e-01 9.792623668909072876e-02 1.622231751680374146e-01 1.255168020725250244e-01 -1.459088176488876343e-01 -7.364144921302795410e-02 6.349027901887893677e-02 5.708992015570402145e-03 -5.925168097019195557e-02 -1.364954262971878052e-01 -2.780248820781707764e-01 -1.713137030601501465e-01 2.763854563236236572e-01 1.256803572177886963e-01 -1.289001945406198502e-02 5.405114293098449707e-01 -1.347349286079406738e-01 1.451772451400756836e-01 8.676718920469284058e-02 -1.579420268535614014e-01 -2.988129258155822754e-01 -9.458187222480773926e-02 -2.793989330530166626e-02 2.582626640796661377e-01 -2.175941318273544312e-02 1.117645204067230225e-01 1.813656240701675415e-01 4.389428347349166870e-02 4.426233470439910889e-02 -3.045901954174041748e-01 -1.103074625134468079e-01 3.405267000198364258e-02
-1.959698498249053955e-01 2.675594389438629150e-01 -1.731979399919509888e-01 -2.505226247012615204e-02 8.668972551822662354e-02 -3.649824857711791992e-02 2.739388942718505859e-01 -1.056106667965650558e-02 1.796520687639713287e-02 1.255184970796108246e-02 4.275644943118095398e-02 3.408179432153701782e-02 4.971854016184806824e-02 1.183753535151481628e-01 3.759448602795600891e-02 4.148555994033813477e-01 1.618889123201370239e-01 -1.750165224075317383e-01 5.289302393794059753e-02 -1.626924425363540649e-01 8.814617991447448730e-02 2.199381440877914429e-01 -6.955996155738830566e-02 3.454161286354064941e-01 2.282521575689315796e-01 -1.533324085175991058e-02 4.810541123151779175e-02 5.426414310932159424e-02 1.187217757105827332e-01 1.609710045158863068e-02 -4.382996559143066406e-01 -2.268392145633697510e-01
5.835267156362533569e-02 6.430377066135406494e-02 2.719377279281616211e-01 8.626934140920639038e-02 -9.605900943279266357e-02 6.836032122373580933e-02 4.190135002136230469e-02 2.956892848014831543e-01 -1.563775688409805298e-01 1.746335625648498535e-01 1.686034798622131348e-01 -3.942814096808433533e-02 2.107827365398406982e-01 2.048325240612030029e-01 1.754698306322097778e-01 3.371302783489227295e-01 4.331504926085472107e-02 -1.538510918617248535e-01 -8.082640171051025391e-02 -1.303328275680541992e-01 -9.348134696483612061e-02 8.321649394929409027e-03 -1.949054002761840820e-01 3.637929558753967285e-01 -7.217681407928466797e-02 2.791464924812316895e-01 9.352793544530868530e-02 1.882309168577194214e-01 1.843144148588180542e-01 -3.127362728118896484e-01 -6.893005222082138062e-02 -1.301374565809965134e-02
-2.919082045555114746e-01 1.374953538179397583e-01 -1.948771774768829346e-01 -1.026588901877403259e-01 2.196162343025207520e-01 -2.733320593833923340e-01 1.535901129245758057e-01 7.467837631702423096e-02 -7.590361684560775757e-02 6.828925758600234985e-02 1.008480563759803772e-01 -1.166616678237915039e-01 -1.568242311477661133e-01 -1.089524030685424805e-01 -9.470317512750625610e-02 4.348444342613220215e-01 1.084163263440132141e-01 -4.084501415491104126e-02 -3.154735779389739037e-03 1.201475262641906738e-01 -9.728593379259109497e-02 5.913977324962615967e-02 7.876261323690414429e-02 2.643703520298004150e-01 3.196718692779541016e-01 1.916398853063583374e-02 -5.904605239629745483e-02 2.633402347564697266e-01 1.754004657268524170e-01 -8.070477098226547241e-02 -1.742231696844100952e-01 -2.580375075340270996e-01
-3.398267030715942383e-01 3.312901556491851807e-01 -1.030401512980461121e-01 -1.931032985448837280e-01 2.320604920387268066e-01 -9.397755563259124756e-02 2.234765440225601196e-01 1.680852659046649933e-02 -7.642078399658203125e-02 1.052541360259056091e-01 2.657326757907867432e-01 2.434147335588932037e-02 -1.381673961877822876e-01 5.756232887506484985e-02 -1.253736671060323715e-02 3.394040763378143311e-01 1.010916475206613541e-02 -5.097282584756612778e-03 1.835364662110805511e-02 4.914990440011024475e-02 1.913592964410781860e-01 -3.572171553969383240e-02 -1.129721030592918396e-01 3.799712061882019043e-01 1.520707607269287109e-01 4.047866538166999817e-02 -1.127611175179481506e-01 1.521927565336227417e-01 1.315482985228300095e-02 -3.298232555389404297e-01 -1.433414518833160400e-01 2.905762754380702972e-03
-1.190205439925193787e-01 2.955707311630249023e-01 2.703903913497924805e-01 3.109289892017841339e-02 1.114460900425910950e-01 1.289100795984268188e-01 -3.161800503730773926e-01 1.519791036844253540e-01 -8.600295335054397583e-02 9.422732889652252197e-02 2.646961510181427002e-01 -6.211800873279571533e-02 1.302827894687652588e-01 2.764983177185058594e-01 3.138694763183593750e-01 3.564487397670745850e-01 -1.255335807800292969e-01 8.114213496446609497e-02 -5.651819054037332535e-03 -1.929961703717708588e-02 9.722177870571613312e-03 4.638552665710449219e-02 -1.722950637340545654e-01 1.783443838357925415e-01 -6.507387757301330566e-02 2.331120520830154419e-01 7.259930670261383057e-02 7.011868525296449661e-03 3.774754703044891357e-02 -3.105641007423400879e-01 -1.186521872878074646e-01 2.759871631860733032e-02
1.279789358377456665e-01 3.058037757873535156e-01 -5.440375581383705139e-02 -1.356887519359588623e-01 3.398433923721313477e-01 -2.825806140899658203e-01 8.669879287481307983e-02 -1.239448934793472290e-01 -1.482947766780853271e-01 1.863071024417877197e-01 -3.979391232132911682e-02 -1.433676481246948242e-01 -1.642559617757797241e-01 1.803530603647232056e-01 2.334243208169937134e-01 4.355727136135101318e-01 -9.025359153747558594e-02 1.628494821488857269e-02 -1.058530360460281372e-01 -2.361721843481063843e-01 1.164078414440155029e-01 -2.547781169414520264e-02 2.723271399736404419e-02 1.705022305250167847e-01 -1.944207772612571716e-02 2.020555138587951660e-01 -1.199882030487060547e-01 1.166916266083717346e-01 1.787798702716827393e-01 -8.450333029031753540e-02 -1.872848570346832275e-01 7.176347821950912476e-02
-2.705817222595214844e-01 3.627494275569915771e-01 -1.585368365049362183e-01 -2.244381792843341827e-02 3.429177999496459961e-01 -1.968496143817901611e-01 2.603726089000701904e-01 5.647700652480125427e-02 -4.911521449685096741e-02 2.006075233221054077e-01 1.466307938098907471e-01 1.496126409620046616e-02 -2.994022332131862640e-02 1.730853170156478882e-01 7.162244617938995361e-02 3.427343070507049561e-01 -1.095590665936470032e-01 -1.612491458654403687e-01 -1.234007179737091064e-01 3.865167126059532166e-02 4.678583517670631409e-02 7.876367866992950439e-02 -1.780555993318557739e-01 1.147155836224555969e-01 1.668078079819679260e-02 7.441759109497070312e-02 -2.754042446613311768e-01 2.241493314504623413e-01 1.012033224105834961e-01 -1.702182590961456299e-01 -2.094887644052505493e-01 3.758114203810691833e-02
-6.630180776119232178e-02 -1.191497594118118286e-01 -6.129227951169013977e-02 8.617379516363143921e-02 8.682695031166076660e-02 -8.772396482527256012e-03 -4.702328145503997803e-02 2.011441290378570557e-01 -2.731162309646606445e-02 3.091025911271572113e-02 -1.629501283168792725e-01 -1.077217534184455872e-01 2.435019463300704956e-01 1.103678345680236816e-02 8.869878947734832764e-02 4.004837870597839355e-01 2.315638661384582520e-01 4.353561252355575562e-02 3.416850566864013672e-01 -2.727294862270355225e-01 -1.693012714385986328e-01 -2.483522519469261169e-02 -1.624727062880992889e-02 3.964325189590454102e-01 -8.787796646356582642e-02 4.734234884381294250e-02 -1.623535305261611938e-01 1.614924073219299316e-01 -6.726091355085372925e-02 -3.814208805561065674e-01 -6.808884441852569580e-02 4.491231590509414673e-02
-4.581669569015502930e-01 2.104512006044387817e-01 -4.692883417010307312e-02 -2.263884842395782471e-01 1.859543919563293457e-01 -1.705671399831771851e-01 -4.500992223620414734e-02 1.230161190032958984e-01 -2.242133617401123047e-01 -1.095656752586364746e-01 2.267936170101165771e-01 -4.075519368052482605e-02 -7.168003171682357788e-02 7.961016148328781128e-02 -1.880809068679809570e-01 1.389163583517074585e-01 1.310043036937713623e-01 -1.782986521720886230e-01 -3.129856586456298828e-01 1.035529822111129761e-01 8.374737948179244995e-02 -4.613480996340513229e-03 -8.098253607749938965e-02 2.395850270986557007e-01 1.169493421912193298e-01 -3.472736477851867676e-02 -2.615146934986114502e-01 9.168355166912078857e-02 7.600273191928863525e-02 -1.496290564537048340e-01 -2.128355652093887329e-01 -1.903011649847030640e-01
-2.767613530158996582e-01 1.508619077503681183e-02 1.562782227993011475e-01 -8.193436264991760254e-02 3.506847321987152100e-01 -1.010201871395111084e-01 1.711914837360382080e-01 -1.999093033373355865e-02 1.396075636148452759e-01 1.245340332388877869e-01 1.733271777629852295e-01 -1.719126701354980469e-01 -6.672694813460111618e-03 1.566686332225799561e-01 -1.879957616329193115e-01 3.349487483501434326e-01 -2.042667008936405182e-02 -8.355654031038284302e-02 -2.487565949559211731e-02 -2.388760298490524292e-01 3.543367683887481689e-01 8.273821324110031128e-02 -7.851938903331756592e-02 1.041632741689682007e-01 5.321376770734786987e-02 1.253614574670791626e-01 -1.745178997516632080e-01 6.658794730901718140e-02 -1.992131024599075317e-01 1.109227389097213745e-01 -3.292180299758911133e-01 -1.847260594367980957e-01
4.715084657073020935e-02 9.828620590269565582e-03 8.969073742628097534e-02 7.644442468881607056e-02 -2.209029942750930786e-01 -1.310082823038101196e-01 -1.527428776025772095e-01 5.275568459182977676e-03 1.473778742365539074e-03 1.809288710355758667e-01 1.772068142890930176e-01 -1.613935530185699463e-01 2.781012952327728271e-01 2.342888265848159790e-01 8.369754254817962646e-02 4.863472580909729004e-01 -1.033729910850524902e-01 1.096348091959953308e-01 1.812493428587913513e-02 -2.302906662225723267e-01 -1.479438841342926025e-01 -2.210406810045242310e-01 -1.672504842281341553e-01 2.460847944021224976e-01 6.357093807309865952e-03 2.701480984687805176e-01 -2.140834368765354156e-02 -3.117325715720653534e-03 1.390861272811889648e-01 -2.370844334363937378e-01 -2.085718661546707153e-01 2.499890141189098358e-02
-1.305133104324340820e-01 -2.300706878304481506e-02 -2.019242942333221436e-02 3.156640753149986267e-02 3.617792949080467224e-02 -3.698570281267166138e-02 -1.539613008499145508e-01 1.660675257444381714e-01 -7.713188976049423218e-02 7.748237997293472290e-02 1.474511623382568359e-01 -1.444165706634521484e-01 2.950107455253601074e-01 3.175697028636932373e-01 1.306933313608169556e-01 4.721280038356781006e-01 -2.447748929262161255e-01 1.041476503014564514e-01 5.121470242738723755e-02 -4.685881361365318298e-02 -2.191542536020278931e-01 -2.743106149137020111e-02 -1.150156036019325256e-01 3.929189443588256836e-01 9.283050894737243652e-03 2.819388508796691895e-01 -7.077488303184509277e-02 -1.195309013128280640e-01 5.801834911108016968e-02 -1.713538765907287598e-01 -1.016974523663520813e-01 -1.036190763115882874e-01
-5.755960568785667419e-02 4.313078522682189941e-02 6.233096122741699219e-02 1.870607584714889526e-01 1.198946847580373287e-04 -2.365451008081436157e-01 -5.996348708868026733e-02 1.626321375370025635e-01 -3.588033467531204224e-02 -6.882192194461822510e-02 2.131337076425552368e-01 -1.750174462795257568e-01 3.481227457523345947e-01 3.491108715534210205e-01 -3.570505976676940918e-02 4.863645434379577637e-01 -1.597078442573547363e-01 1.278712153434753418e-01 1.002892777323722839e-01 -1.376569122076034546e-01 -1.635401546955108643e-01 -1.225881371647119522e-02 -1.103671118617057800e-01 2.073448896408081055e-01 -1.704859286546707153e-01 1.345807313919067383e-01 -7.322449237108230591e-02 -1.158500835299491882e-02 8.054468035697937012e-02 -2.126555740833282471e-01 -2.050509303808212280e-01 -8.726295083761215210e-02
-2.969475090503692627e-01 2.044690251350402832e-01 1.593965888023376465e-01 1.333506554365158081e-01 9.581364691257476807e-02 -9.868060797452926636e-02 2.024229429662227631e-02 2.755568921566009521e-01 3.078181743621826172e-01 -1.481766551733016968e-01 -7.546222954988479614e-02 -3.066893853247165680e-02 1.030235886573791504e-01 -1.265711989253759384e-02 -5.358374863862991333e-02 2.601843774318695068e-01 -1.891335248947143555e-01 -4.294476658105850220e-02 -1.678922027349472046e-01 3.200490027666091919e-03 1.147615611553192139e-01 -2.216258086264133453e-02 1.117687448859214783e-01 2.268529534339904785e-01 1.160112842917442322e-01 3.893460631370544434e-01 -3.065845966339111328e-01 4.561625793576240540e-02 -1.416977047920227051e-01 8.866073936223983765e-02 -2.578023076057434082e-01 -1.671110838651657104e-01
-2.819969058036804199e-01 2.907845973968505859e-01 4.230025038123130798e-02 2.078157290816307068e-02 1.404261589050292969e-01 -9.549875557422637939e-02 2.288624644279479980e-01 6.706135347485542297e-03 -7.369971275329589844e-02 3.236271440982818604e-01 2.315859347581863403e-01 8.860614150762557983e-02 -2.083499729633331299e-02 2.914275825023651123e-01 5.660592578351497650e-03 2.905405759811401367e-01 6.697096675634384155e-02 -6.015092134475708008e-02 -2.186369597911834717e-01 -1.513034105300903320e-01 2.373566180467605591e-01 -1.636099368333816528e-01 -1.858678013086318970e-01 1.332657039165496826e-01 2.838742453604936600e-03 -9.231366962194442749e-02 -2.706081867218017578e-01 1.668827682733535767e-01 4.398842528462409973e-02 -1.514782607555389404e-01 -2.131070792675018311e-01 -1.298628449440002441e-01
-1.336010247468948364e-01 2.875616252422332764e-01 -1.293762773275375366e-01 -3.307602554559707642e-02 -2.207106202840805054e-01 -1.645592451095581055e-01 -2.046915888786315918e-01 1.029037237167358398e-01 1.742481738328933716e-01 1.221904158592224121e-01 2.858576178550720215e-01 -7.262036204338073730e-02 3.435823321342468262e-02 1.216670423746109009e-01 -9.600274264812469482e-02 3.828550875186920166e-01 -1.414973437786102295e-01 -3.461777567863464355e-01 -2.377538383007049561e-01 -6.798022985458374023e-02 1.172302216291427612e-01 -1.301715821027755737e-01 -2.162272110581398010e-02 -1.744558513164520264e-01 1.713651418685913086e-01 1.236931383609771729e-01 -2.330233007669448853e-01 -3.358879685401916504e-02 -9.187093377113342285e-02 -7.511232793331146240e-02 -1.644250005483627319e-01 -2.132521122694015503e-01
6.904565542936325073e-02 3.687019944190979004e-01 3.515591025352478027e-01 1.126273497939109802e-01 2.436680197715759277e-01 -1.411669254302978516e-01 -1.780334264039993286e-01 1.253668665885925293e-01 2.305427007377147675e-02 1.333787292242050171e-01 4.516288638114929199e-02 -2.275441884994506836e-01 1.072137057781219482e-01 2.830541431903839111e-01 -3.777186572551727295e-02 4.142742753028869629e-01 -1.890452355146408081e-01 -4.436910524964332581e-02 8.071573823690414429e-02 -1.554768681526184082e-01 2.251162827014923096e-01 2.649708278477191925e-02 -5.306867137551307678e-02 7.487009465694427490e-02 1.726881563663482666e-01 2.247205078601837158e-01 4.070781543850898743e-02 9.822476655244827271e-02 9.449864923954010010e-02 1.365775465965270996e-01 6.934675574302673340e-02 -8.533450961112976074e-02
-3.050458133220672607e-01 4.127203524112701416e-01 1.647430509328842163e-01 8.340155333280563354e-02 2.464204793795943260e-03 -2.772933244705200195e-01 -8.697226643562316895e-02 2.291141450405120850e-01 -1.405302584171295166e-01 1.039464846253395081e-01 2.870027422904968262e-01 -1.635381877422332764e-01 4.295641928911209106e-02 9.724119678139686584e-03 1.703839153051376343e-01 2.022188901901245117e-01 -1.818256229162216187e-01 -1.074222754687070847e-02 -8.204163610935211182e-02 2.351205050945281982e-02 -2.200937569141387939e-01 -3.245575353503227234e-02 1.383738517761230469e-01 3.400284051895141602e-01 6.693544983863830566e-02 1.129615455865859985e-01 -2.691353112459182739e-02 1.038549244403839111e-01 1.995209604501724243e-01 -8.041576296091079712e-02 -2.267148643732070923e-01 -5.365682765841484070e-02
2.279264032840728760e-01 1.201541256159543991e-02 5.853285081684589386e-03 -1.297894399613142014e-02 1.733483374118804932e-02 -2.351274192333221436e-01 -9.120536595582962036e-02 3.045477531850337982e-02 -1.212964653968811035e-01 -3.220804408192634583e-02 -2.003865987062454224e-01 -1.067579016089439392e-01 3.489037454128265381e-01 4.069726541638374329e-02 1.559105217456817627e-01 4.448571503162384033e-01 -1.655258834362030029e-01 1.759140342473983765e-01 1.574499458074569702e-01 -6.369780004024505615e-02 -5.013583973050117493e-02 1.577122211456298828e-01 -1.727946996688842773e-01 1.335900276899337769e-01 -1.776114292442798615e-02 2.700969874858856201e-01 -1.792763173580169678e-01 1.713600456714630127e-01 -1.890495270490646362e-01 -2.362841367721557617e-01 -2.520383000373840332e-01 -1.335063278675079346e-01
-8.193056285381317139e-02 4.873679876327514648e-01 -5.249188467860221863e-02 -1.026681214570999146e-01 1.930380472913384438e-03 -1.513746380805969238e-01 3.707173466682434082e-02 -8.495178073644638062e-02 -6.715893745422363281e-02 1.271694004535675049e-01 3.091214597225189209e-02 -5.622904375195503235e-02 7.920938543975353241e-03 2.667557001113891602e-01 9.314376860857009888e-02 5.013151168823242188e-01 6.693659350275993347e-03 -9.505463391542434692e-02 -7.768158614635467529e-02 -2.140440195798873901e-01 2.467978894710540771e-01 8.748825639486312866e-02 -7.960897684097290039e-02 3.249298036098480225e-01 -1.840950548648834229e-01 -3.532383218407630920e-02 -6.902814656496047974e-02 1.517816185951232910e-01 2.107598930597305298e-01 -2.757961116731166840e-02 -6.376560032367706299e-02 -3.665361180901527405e-02
-1.984590739011764526e-01 3.245244920253753662e-01 7.625387609004974365e-02 1.381007432937622070e-01 2.009226977825164795e-01 -9.095682948827743530e-02 -7.890106737613677979e-02 -1.030360236763954163e-01 -1.230226736515760422e-02 3.098237514495849609e-01 2.442664504051208496e-01 -2.121878601610660553e-02 -1.542111784219741821e-01 5.552051588892936707e-02 3.842699155211448669e-02 4.363439679145812988e-01 -1.764584034681320190e-01 -2.192814275622367859e-02 1.209826953709125519e-02 -2.471567839384078979e-01 1.439215540885925293e-01 -5.344865843653678894e-03 4.436192661523818970e-02 2.980232238769531250e-01 2.130261063575744629e-01 2.598353922367095947e-01 -1.119317933917045593e-01 4.894126951694488525e-02 1.384126693010330200e-01 -4.210240393877029419e-02 -1.775045841932296753e-01 7.277005165815353394e-02
-1.034524813294410706e-01 1.459271460771560669e-01 3.518625497817993164e-01 -1.469468027353286743e-01 -3.722647204995155334e-02 -1.765022873878479004e-01 -7.520826905965805054e-02 2.581351697444915771e-01 5.328645929694175720e-02 7.940231263637542725e-02 6.334797292947769165e-02 -1.094310209155082703e-01 -6.360552273690700531e-03 -7.593187689781188965e-02 1.297317794524133205e-03 3.898039758205413818e-01 -4.577922821044921875e-02 -5.415539070963859558e-02 -1.155379861593246460e-01 1.615339517593383789e-02 3.718088269233703613e-01 -6.869532167911529541e-02 1.026032492518424988e-01 -8.174467831850051880e-02 1.519631892442703247e-01 1.295105367898941040e-01 -3.420898318290710449e-01 9.717498719692230225e-02 2.138264626264572144e-01 -2.231236547231674194e-01 -9.056156873703002930e-02 -2.933180630207061768e-01
-1.706813871860504150e-01 4.089364111423492432e-01 -8.973527699708938599e-02 -6.738591194152832031e-02 1.638509035110473633e-01 -1.629790291190147400e-02 1.402772516012191772e-01 3.576120734214782715e-02 5.347701907157897949e-02 1.844777911901473999e-01 1.522087752819061279e-01 1.110694333910942078e-01 -5.030577629804611206e-02 2.562074661254882812e-01 -4.454344883561134338e-02 2.197962254285812378e-01 2.031826078891754150e-01 -2.778342179954051971e-02 1.136676445603370667e-01 -2.031216919422149658e-01 5.364070460200309753e-02 1.504943817853927612e-01 -9.590989351272583008e-02 1.908960193395614624e-01 8.764802664518356323e-02 1.914958357810974121e-01 -3.526658415794372559e-01 2.902632355690002441e-01 7.914333045482635498e-02 -2.485252469778060913e-01 -2.519260942935943604e-01 1.546851079910993576e-02
-1.687006503343582153e-01 -7.329745218157768250e-03 -1.082214862108230591e-01 1.095676273107528687e-01 -1.151607278734445572e-02 -7.546341419219970703e-02 -1.011857688426971436e-01 2.427285313606262207e-01 -1.761818677186965942e-01 3.461451083421707153e-02 5.600035935640335083e-02 -1.318642199039459229e-01 2.007308453321456909e-01 2.593117356300354004e-01 7.846868783235549927e-02 5.148595571517944336e-01 -2.811136245727539062e-01 8.099334686994552612e-02 4.685943946242332458e-02 -7.102929055690765381e-02 -2.945994436740875244e-01 -7.102822419255971909e-03 -1.382540166378021240e-01 2.624405026435852051e-01 -1.320649683475494385e-01 2.258976548910140991e-01 -1.368132680654525757e-01 -6.973196566104888916e-02 6.423672288656234741e-02 -1.809116899967193604e-01 -2.112699300050735474e-01 -7.411742582917213440e-03
-5.809944123029708862e-02 4.534290432929992676e-01 -8.838140405714511871e-03 -2.501192130148410797e-02 3.180365860462188721e-01 -2.211132943630218506e-01 2.371396124362945557e-02 9.622341394424438477e-02 -1.565963029861450195e-01 2.870436310768127441e-01 1.550585180521011353e-01 1.745045185089111328e-02 2.245816886425018311e-01 1.850579679012298584e-01 1.264434605836868286e-01 2.120446711778640747e-01 -1.270332634449005127e-01 -8.911851048469543457e-02 -2.011873424053192139e-01 -9.999432414770126343e-02 9.591269493103027344e-02 -6.215031817555427551e-02 -9.253294020891189575e-02 2.564871907234191895e-01 -5.335758253931999207e-02 3.071928024291992188e-01 1.008862704038619995e-01 1.023381426930427551e-01 2.387469559907913208e-01 9.895951952785253525e-04 -8.381580561399459839e-02 9.853016585111618042e-02
-1.289572864770889282e-01 -4.865634068846702576e-02 -1.067948341369628906e-01 1.091299876570701599e-01 9.701596200466156006e-02 -1.085370779037475586e-01 -2.507422305643558502e-02 1.646156758069992065e-01 -1.522115468978881836e-01 -1.210982054471969604e-01 1.776099503040313721e-01 -1.238868981599807739e-01 3.829460144042968750e-01 1.974411457777023315e-01 8.330750465393066406e-02 5.382436513900756836e-01 -2.015673369169235229e-01 3.489320352673530579e-02 -4.900971055030822754e-02 -1.080781370401382446e-01 -1.859934478998184204e-01 -8.415234088897705078e-02 -1.591865569353103638e-01 2.727256417274475098e-01 -1.205425113439559937e-01 1.873192638158798218e-01 -4.037327691912651062e-02 -1.078204065561294556e-01 8.580103516578674316e-02 -1.562243402004241943e-01 -2.158191204071044922e-01 5.675259232521057129e-02
-1.359217166900634766e-01 4.271940290927886963e-01 3.975259512662887573e-02 -2.468977123498916626e-02 7.376533746719360352e-02 -2.202430367469787598e-01 1.595865041017532349e-01 1.224068691954016685e-03 -2.154606282711029053e-01 2.030527889728546143e-01 4.993984475731849670e-03 2.085004001855850220e-02 -9.822732955217361450e-02 2.317920476198196411e-01 -4.385597258806228638e-02 5.334537029266357422e-01 3.917323052883148193e-02 1.357947587966918945e-01 -1.653738617897033691e-01 -1.930230706930160522e-01 1.013509556651115417e-01 3.599669039249420166e-02 2.837658673524856567e-02 2.444191873073577881e-01 5.755681195296347141e-04 8.960910141468048096e-02 -1.881558746099472046e-01 2.504636943340301514e-01 -5.847798660397529602e-02 -5.926108360290527344e-02 6.514348834753036499e-02 7.349924743175506592e-02
-1.086181998252868652e-01 3.287414833903312683e-02 6.969365477561950684e-02 -9.742838330566883087e-03 1.099361199885606766e-02 -1.394490897655487061e-01 -3.118643723428249359e-02 5.795592907816171646e-03 -1.627174317836761475e-01 -2.327272295951843262e-02 3.801200166344642639e-02 -1.423593759536743164e-01 2.926522493362426758e-01 3.161775171756744385e-01 1.688007861375808716e-01 3.190158307552337646e-01 -2.218789756298065186e-01 1.648397296667098999e-01 1.087750196456909180e-01 -6.220481172204017639e-02 -2.114239484071731567e-01 -5.558469146490097046e-02 -9.966573864221572876e-02 4.095059931278228760e-01 -1.991063207387924194e-01 2.560094296932220459e-01 -1.649139970541000366e-01 -7.571602612733840942e-02 1.126492470502853394e-01 -2.381888777017593384e-01 -2.656635046005249023e-01 -3.676379099488258362e-02
-2.417956441640853882e-01 4.114552438259124756e-01 -1.093449816107749939e-01 9.945775568485260010e-02 1.617754399776458740e-01 -9.210729598999023438e-02 1.826757192611694336e-01 7.242234051227569580e-02 1.374606217723339796e-04 2.617783546447753906e-01 3.286886960268020630e-02 1.242573410272598267e-01 -1.037378236651420593e-01 1.353327035903930664e-01 -2.556103840470314026e-02 3.493430316448211670e-01 1.150484681129455566e-01 -2.179060876369476318e-01 -2.818345837295055389e-02 -1.558360308408737183e-01 3.701451420783996582e-02 -2.237563580274581909e-02 3.820847719907760620e-02 2.973484396934509277e-01 1.523633748292922974e-01 -1.231515854597091675e-01 -1.229168549180030823e-01 1.648337543010711670e-01 1.490595787763595581e-01 -3.663622736930847168e-01 -1.596280336380004883e-01 1.328005734831094742e-02
-2.476239763200283051e-02 2.061231732368469238e-01 1.196342557668685913e-01 4.784684255719184875e-02 2.698370814323425293e-01 -6.554777920246124268e-02 -1.924446970224380493e-01 8.970697224140167236e-02 1.407035253942012787e-02 1.383281946182250977e-01 -9.136326611042022705e-02 -3.007351979613304138e-02 1.585324555635452271e-01 6.197108328342437744e-02 -2.874653637409210205e-01 3.310826420783996582e-01 -2.357642352581024170e-01 -1.003163605928421021e-01 -9.783474355936050415e-02 -2.183825671672821045e-01 1.201591342687606812e-01 -1.179457008838653564e-01 -2.745633125305175781e-01 1.327922046184539795e-01 4.062087461352348328e-02 4.215544462203979492e-01 -3.561299741268157959e-01 -1.125683560967445374e-01 1.952140592038631439e-02 6.800456438213586807e-03 4.725527390837669373e-02 -5.000345036387443542e-02
4.980546608567237854e-02 8.481615036725997925e-02 2.243831306695938110e-01 4.521258547902107239e-02 2.244554273784160614e-02 2.593717351555824280e-02 2.644995041191577911e-02 1.758190095424652100e-01 -6.618068367242813110e-02 7.355295121669769287e-02 2.921318709850311279e-01 1.114708855748176575e-01 2.120187133550643921e-01 2.931856811046600342e-01 1.334362179040908813e-01 4.454534649848937988e-01 -3.592604026198387146e-02 1.744314730167388916e-01 1.290449500083923340e-01 -9.957187622785568237e-02 -1.321071833372116089e-01 -1.357932239770889282e-01 -2.140669673681259155e-01 2.639962732791900635e-01 8.127309381961822510e-02 1.716704815626144409e-01 -1.963179185986518860e-02 6.725415587425231934e-02 2.472182959318161011e-01 -3.153359293937683105e-01 -3.229463100433349609e-02 -1.953678280115127563e-01
-2.564847171306610107e-01 2.800751328468322754e-01 -1.737858727574348450e-02 -1.160973459482192993e-01 2.999056577682495117e-01 -1.132393479347229004e-01 1.751594394445419312e-01 1.407459527254104614e-01 -6.113695353269577026e-02 1.440026015043258667e-01 -7.005278021097183228e-02 -1.177571043372154236e-01 1.628375649452209473e-01 1.832711398601531982e-01 -8.910762518644332886e-02 1.656637638807296753e-01 -3.109911680221557617e-01 -1.236339583992958069e-01 -2.311795949935913086e-01 4.027068987488746643e-02 3.446632623672485352e-02 2.037736773490905762e-01 -3.865301609039306641e-01 2.925786674022674561e-01 1.995850205421447754e-01 2.396396361291408539e-02 6.952711194753646851e-02 1.853407621383666992e-01 -1.251012980937957764e-01 1.094219624064862728e-03 -8.062440156936645508e-02 -5.888170748949050903e-02
-3.834318220615386963e-01 1.246559545397758484e-01 1.478595733642578125e-01 -1.463876962661743164e-01 2.155587673187255859e-01 -4.475585520267486572e-01 1.612617671489715576e-01 2.739033102989196777e-01 1.524810045957565308e-01 -1.347693204879760742e-01 -7.555730640888214111e-02 7.044921070337295532e-02 5.281206965446472168e-02 1.057373359799385071e-02 -8.534836769104003906e-02 2.150845378637313843e-01 1.297800540924072266e-01 -1.037839427590370178e-01 -1.781229823827743530e-01 -1.412852704524993896e-01 1.253946572542190552e-01 -2.461434006690979004e-01 -4.055479541420936584e-02 1.355681717395782471e-01 1.251471787691116333e-01 -8.075999468564987183e-02 7.007686793804168701e-02 1.428693532943725586e-01 5.690610036253929138e-02 2.695036120712757111e-02 -2.913290560245513916e-01 -1.607297956943511963e-01
-2.194432467222213745e-01 3.208245933055877686e-01 5.074252188205718994e-02 -9.708437323570251465e-02 1.494331657886505127e-01 -2.260104715824127197e-01 1.458896249532699585e-01 -5.075905099511146545e-02 -1.387108862400054932e-01 2.930206954479217529e-01 1.394268274307250977e-01 7.422611117362976074e-02 3.413820639252662659e-03 -2.016234956681728363e-02 -8.006060123443603516e-02 3.012644052505493164e-01 6.314655300229787827e-03 -2.184464931488037109e-01 -1.556492745876312256e-01 -1.639985293149948120e-01 9.300043433904647827e-02 1.814182847738265991e-01 -2.292931079864501953e-01 2.761681079864501953e-01 -3.449301794171333313e-02 2.299189418554306030e-01 -1.226674392819404602e-01 8.064009994268417358e-02 2.529776990413665771e-01 -1.818521022796630859e-01 -2.547691464424133301e-01 7.169874757528305054e-02
-1.263023912906646729e-01 2.701201476156711578e-02 4.864810779690742493e-02 2.368703782558441162e-01 1.428245902061462402e-01 -2.444998025894165039e-01 -2.796933948993682861e-01 -1.172177121043205261e-01 7.155547291040420532e-02 -6.076874583959579468e-02 -2.959828078746795654e-02 -2.683123350143432617e-01 6.679698079824447632e-02 -3.430936858057975769e-02 2.649803273379802704e-02 3.300283551216125488e-01 1.703348010778427124e-01 -1.840696483850479126e-01 -5.692901462316513062e-02 1.071392074227333069e-01 1.574091464281082153e-01 -2.002494484186172485e-01 -1.843785494565963745e-02 3.117413222789764404e-01 -4.039707407355308533e-02 5.322275310754776001e-02 -2.447714060544967651e-01 2.786189913749694824e-01 -2.293525785207748413e-01 -8.503673970699310303e-02 -1.440050899982452393e-01 -3.052267134189605713e-01
-1.275249421596527100e-01 2.637804746627807617e-01 -7.711673527956008911e-02 -1.488333493471145630e-01 1.836330741643905640e-01 -2.199629992246627808e-01 1.798531711101531982e-01 6.224169954657554626e-02 -3.404057770967483521e-02 3.104580342769622803e-01 1.390536129474639893e-01 5.163878947496414185e-02 -9.056390263140201569e-03 5.301921069622039795e-02 1.441484987735748291e-01 2.429774701595306396e-01 -2.243997529149055481e-02 -1.467417478561401367e-01 -5.454286187887191772e-02 -2.130981981754302979e-01 1.928218901157379150e-01 1.250588800758123398e-03 -4.416171610355377197e-01 3.304374217987060547e-01 1.745653450489044189e-01 5.725639406591653824e-03 -1.075325086712837219e-01 1.236428916454315186e-01 9.218791127204895020e-02 -2.135068178176879883e-01 -1.707596778869628906e-01 -1.142778247594833374e-01
-1.694275736808776855e-01 3.210301399230957031e-01 5.348287895321846008e-02 5.934639275074005127e-02 8.710224181413650513e-02 -1.799059957265853882e-01 -5.560525506734848022e-02 -1.054912805557250977e-01 1.060779094696044922e-01 3.598886430263519287e-01 1.398936659097671509e-01 2.471733093261718750e-02 -9.654264152050018311e-02 2.518112538382411003e-03 1.573268622159957886e-01 3.611295521259307861e-01 -2.396991252899169922e-01 -8.292010426521301270e-02 -3.100226260721683502e-02 -1.561055034399032593e-01 1.926274895668029785e-01 1.052639484405517578e-01 4.487958550453186035e-02 3.890357613563537598e-01 1.754399538040161133e-01 2.676628828048706055e-01 -1.300128698348999023e-01 -1.518556326627731323e-01 -7.975167036056518555e-02 -1.228816807270050049e-01 -1.619813442230224609e-01 -3.060784935951232910e-02
-9.397245943546295166e-02 9.324685670435428619e-03 -1.008410453796386719e-01 9.642611443996429443e-02 5.725364387035369873e-02 -1.099965572357177734e-01 -4.491324722766876221e-02 2.319185286760330200e-01 -9.506207704544067383e-02 2.171579049900174141e-03 1.384459286928176880e-01 -1.401658505201339722e-01 3.698549866676330566e-01 2.652025520801544189e-01 8.862255513668060303e-02 4.966721236705780029e-01 -1.646077632904052734e-01 1.328499913215637207e-01 6.429763138294219971e-02 -1.942961104214191437e-02 -2.232804447412490845e-01 -6.144070997834205627e-02 -1.421423256397247314e-01 2.671418488025665283e-01 -2.364973537623882294e-02 1.041561961174011230e-01 -4.473165422677993774e-02 -9.296596050262451172e-02 -6.255823187530040741e-03 -3.696633577346801758e-01 -1.641715317964553833e-01 1.037718057632446289e-01
-3.927485644817352295e-01 1.762968450784683228e-01 -6.949593126773834229e-02 5.973699316382408142e-02 3.337769210338592529e-01 -1.898486763238906860e-01 2.439446747303009033e-01 1.178428530693054199e-01 7.792504038661718369e-03 1.099210381507873535e-01 1.589912921190261841e-01 -1.878254264593124390e-01 -1.275568157434463501e-01 8.763155341148376465e-02 -1.158926486968994141e-01 3.455990254878997803e-01 -2.542540729045867920e-01 -1.125238910317420959e-01 4.676919057965278625e-02 2.700613811612129211e-03 1.516880989074707031e-01 1.184725463390350342e-01 1.538226455450057983e-01 1.826544702053070068e-01 -3.393450053408741951e-03 1.505257636308670044e-01 -1.403809934854507446e-01 1.070585921406745911e-01 -1.772133260965347290e-01 -4.436808079481124878e-02 -3.031661212444305420e-01 -5.668482556939125061e-02
1.708788052201271057e-02 1.547847688198089600e-01 1.177848055958747864e-01 1.072601452469825745e-01 -5.697800219058990479e-02 -8.682445436716079712e-02 -1.872860789299011230e-01 3.449759632349014282e-02 -1.003587245941162109e-01 -1.861182898283004761e-01 1.383824497461318970e-01 -2.192146927118301392e-01 3.247856795787811279e-01 8.307573199272155762e-02 -5.305654369294643402e-03 3.128612339496612549e-01 -7.577403634786605835e-02 2.699398696422576904e-01 -1.667006127536296844e-02 -4.672917723655700684e-02 -2.000581920146942139e-01 -9.607818722724914551e-02 -1.234279721975326538e-01 3.675957620143890381e-01 8.643439412117004395e-02 2.228151261806488037e-01 -1.090966090559959412e-01 9.972059726715087891e-02 3.943964466452598572e-02 -3.610413372516632080e-01 -2.930712401866912842e-01 -6.049318239092826843e-02
-7.396392524242401123e-02 -4.379752092063426971e-03 -1.998696289956569672e-02 1.158489808440208435e-01 -9.308231994509696960e-03 -5.862079188227653503e-02 -8.865570276975631714e-02 2.263996601104736328e-01 -2.893766462802886963e-01 -2.059957385063171387e-02 8.849623799324035645e-02 -2.169913053512573242e-01 2.425519227981567383e-01 3.290844857692718506e-01 1.793329417705535889e-02 4.830862879753112793e-01 -2.033223509788513184e-01 1.188370659947395325e-01 9.377939254045486450e-02 -8.715000003576278687e-02 -1.366095840930938721e-01 -8.601983636617660522e-02 2.586634643375873566e-02 3.439713716506958008e-01 -8.440190553665161133e-02 2.132346630096435547e-01 -6.861501932144165039e-02 -6.090119108557701111e-02 -7.999811321496963501e-02 -2.471916228532791138e-01 -1.804638653993606567e-01 1.300139725208282471e-02
-2.570283412933349609e-02 5.861186236143112183e-02 3.892833590507507324e-01 -1.637052893638610840e-01 1.074442639946937561e-02 -1.679551452398300171e-01 -8.866868168115615845e-02 1.057716533541679382e-01 2.113476246595382690e-01 1.085634306073188782e-01 -3.234972953796386719e-01 -2.009850889444351196e-01 1.466483771800994873e-01 3.533008694648742676e-01 5.841560661792755127e-02 4.058994948863983154e-01 2.221458591520786285e-02 2.254597544670104980e-01 8.658757805824279785e-02 1.819880753755569458e-01 -1.496791746467351913e-02 1.012603119015693665e-01 7.029240578413009644e-02 1.752418726682662964e-01 -9.338141418993473053e-03 -3.572784829884767532e-03 -6.172603368759155273e-02 6.794194690883159637e-03 -4.468868486583232880e-03 -1.791550517082214355e-01 -2.829325497150421143e-01 -9.382216376252472401e-04
1.352167278528213501e-01 1.153130009770393372e-01 1.966745853424072266e-01 2.359997630119323730e-01 7.471682876348495483e-02 1.499986797571182251e-01 -1.178331449627876282e-01 -2.191533800214529037e-03 -8.233562856912612915e-02 1.195351257920265198e-01 1.063135936856269836e-01 -5.487350746989250183e-02 1.058377549052238464e-01 1.522373110055923462e-01 9.758316725492477417e-02 4.727671742439270020e-01 4.872749373316764832e-02 1.763153821229934692e-01 -9.090809524059295654e-02 -2.125182449817657471e-01 -5.228080973029136658e-02 -2.935081161558628082e-02 -3.170964121818542480e-01 3.619934916496276855e-01 -4.704241827130317688e-02 2.446963936090469360e-01 1.193493977189064026e-01 -7.994184643030166626e-02 2.172319591045379639e-01 -2.491921484470367432e-01 -1.226265802979469299e-01 1.257713232189416885e-02
-1.840664073824882507e-02 3.994687199592590332e-01 -3.142291009426116943e-01 -7.929648458957672119e-02 1.055395975708961487e-01 -1.077281087636947632e-01 4.863450676202774048e-02 -1.497501600533723831e-02 -1.743035167455673218e-01 1.677237600088119507e-01 -1.257462203502655029e-01 1.743000298738479614e-01 9.878477081656455994e-03 1.162492632865905762e-01 7.504836469888687134e-02 3.867339491844177246e-01 1.159596964716911316e-01 6.273387372493743896e-02 -3.828333690762519836e-02 3.526336699724197388e-02 -3.357461094856262207e-02 9.231427311897277832e-02 7.418777793645858765e-02 3.855157196521759033e-01 2.067544013261795044e-01 1.560512185096740723e-01 -8.506552875041961670e-02 1.009487640112638474e-02 6.329026073217391968e-02 -4.653270170092582703e-02 -3.541929125785827637e-01 -2.151384204626083374e-01
-3.682371973991394043e-01 -1.052766889333724976e-01 3.187842667102813721e-02 -1.888261288404464722e-01 1.588599085807800293e-01 6.906521320343017578e-02 -1.541308462619781494e-01 -1.482030190527439117e-02 5.086277797818183899e-02 2.500410377979278564e-01 -4.455259814858436584e-02 -1.894743889570236206e-01 1.527445912361145020e-01 3.954038396477699280e-02 6.251796334981918335e-02 4.219045639038085938e-01 -2.946912348270416260e-01 -5.886152386665344238e-02 -1.514884680509567261e-01 -9.059571661055088043e-03 -1.755521981976926327e-03 -5.458967760205268860e-02 -1.857156008481979370e-01 2.778058648109436035e-01 -3.814804181456565857e-02 1.460990458726882935e-01 -2.311803996562957764e-01 1.357474625110626221e-01 -2.549817860126495361e-01 6.834162026643753052e-02 -1.534034162759780884e-01 -1.923172771930694580e-01
-3.417128622531890869e-01 4.156804382801055908e-01 1.002094671130180359e-01 2.481528371572494507e-02 2.431931048631668091e-01 -6.611495465040206909e-02 -2.477118372917175293e-01 -1.991361565887928009e-02 2.052792161703109741e-01 9.138096938841044903e-04 -5.272343382239341736e-02 -7.346523553133010864e-02 1.578866392374038696e-01 -1.094232201576232910e-01 -2.146041840314865112e-01 1.709371358156204224e-01 -8.261631429195404053e-02 -4.759393632411956787e-02 -1.267193406820297241e-01 1.643195003271102905e-01 1.236767396330833435e-01 -2.309584766626358032e-01 -1.243801414966583252e-01 2.546234130859375000e-01 1.371823102235794067e-01 4.784148186445236206e-02 1.148511171340942383e-01 9.265705198049545288e-02 8.328344672918319702e-02 -3.489035069942474365e-01 -1.147047355771064758e-01 -1.619189828634262085e-01
-3.490329086780548096e-01 6.708072125911712646e-02 4.912652820348739624e-02 -3.579531610012054443e-02 4.820480942726135254e-01 -5.198301374912261963e-02 1.012139618396759033e-01 2.633440196514129639e-01 -5.201778840273618698e-03 7.266008108854293823e-02 -2.616232819855213165e-02 -6.924267858266830444e-02 -5.940942838788032532e-02 -6.109914183616638184e-02 -2.091008275747299194e-01 1.978364288806915283e-01 5.432059243321418762e-02 -1.591863185167312622e-01 -8.453793078660964966e-02 -4.611158370971679688e-02 5.701049044728279114e-02 3.830793127417564392e-02 1.393243074417114258e-01 2.275680303573608398e-01 1.611213013529777527e-02 2.290870994329452515e-01 -1.182601675391197205e-01 3.117640614509582520e-01 -2.612337768077850342e-01 -8.725249022245407104e-02 -2.882422804832458496e-01 -1.343925446271896362e-01
-2.065879106521606445e-01 2.003778070211410522e-01 1.431733667850494385e-01 1.017394438385963440e-01 1.317118853330612183e-01 -1.955516040325164795e-01 1.404521316289901733e-01 5.588588863611221313e-02 -2.073070108890533447e-01 2.058639973402023315e-01 -1.249562203884124756e-01 3.459582477807998657e-02 -4.953469336032867432e-02 2.211710214614868164e-01 6.898863613605499268e-02 3.464602828025817871e-01 1.023661345243453979e-02 -7.824652642011642456e-02 5.312427133321762085e-02 2.830119337886571884e-03 7.974927872419357300e-02 2.815963029861450195e-01 1.676661521196365356e-01 2.748298645019531250e-01 -1.294804620556533337e-03 3.548794090747833252e-01 8.704587817192077637e-02 2.207821309566497803e-01 2.002147436141967773e-01 -6.435084622353315353e-03 5.426238104701042175e-02 -3.253594338893890381e-01
-1.854726970195770264e-01 1.814565807580947876e-01 -8.773345500230789185e-02 -6.970350444316864014e-02 1.711156964302062988e-02 -1.689871400594711304e-01 9.593426436185836792e-02 1.951230466365814209e-01 1.185531243681907654e-01 3.057657741010189056e-02 2.117106318473815918e-01 -5.592837557196617126e-02 -7.389643695205450058e-03 -1.432171314954757690e-01 1.530074030160903931e-01 3.692962229251861572e-01 -2.187483608722686768e-01 -2.947401702404022217e-01 -1.587967425584793091e-01 -1.357314288616180420e-01 3.061860203742980957e-01 5.776788666844367981e-02 5.635214224457740784e-02 6.713114678859710693e-02 1.941593289375305176e-01 8.090967684984207153e-02 -1.482690870761871338e-01 1.493504494428634644e-01 -7.696393411606550217e-03 -3.738521337509155273e-01 -2.683762609958648682e-01 -1.310756057500839233e-01
1.014983952045440674e-01 1.505244374275207520e-01 -2.427475899457931519e-02 2.876932919025421143e-02 -9.934384375810623169e-02 -1.773929921910166740e-03 -1.346930488944053650e-02 1.137112826108932495e-01 -1.045441329479217529e-01 -1.015175879001617432e-01 1.072479411959648132e-01 -2.383133620023727417e-01 2.191548943519592285e-01 1.292876899242401123e-01 2.105537801980972290e-01 5.150704979896545410e-01 -2.154661715030670166e-02 1.567793339490890503e-01 1.952120214700698853e-01 5.011125281453132629e-02 -1.003119423985481262e-01 -2.410149425268173218e-01 -1.076144073158502579e-02 3.243789374828338623e-01 -6.258146464824676514e-02 1.436228901147842407e-01 1.774664968252182007e-02 7.179203629493713379e-02 2.305371910333633423e-01 -2.793783545494079590e-01 -2.678408622741699219e-01 -8.143458515405654907e-02
-3.093324601650238037e-01 -7.916680723428726196e-02 1.744101941585540771e-01 -6.816851906478404999e-03 2.603376209735870361e-01 6.128388270735740662e-02 -1.961229145526885986e-01 4.268525838851928711e-01 -2.138891965150833130e-01 2.538130432367324829e-02 -2.465739473700523376e-02 8.445331454277038574e-02 -1.245053336024284363e-01 1.409003287553787231e-01 -3.068618290126323700e-02 2.931618392467498779e-01 -1.560045331716537476e-01 -4.663443192839622498e-02 -2.094952762126922607e-01 -5.974836274981498718e-02 3.673374885693192482e-03 -2.456847392022609711e-02 -2.439958006143569946e-01 2.254774272441864014e-01 1.295938640832901001e-01 9.453254193067550659e-02 -2.584150135517120361e-01 8.773704618215560913e-02 4.604894295334815979e-02 1.147374957799911499e-01 -2.095789164304733276e-01 -2.337345927953720093e-01
3.558311611413955688e-02 2.195094823837280273e-01 1.594163924455642700e-01 1.755030751228332520e-01 7.157725095748901367e-02 -1.744840294122695923e-01 -2.881571948528289795e-01 -6.614547967910766602e-02 -3.894650563597679138e-02 -1.724385540001094341e-03 -1.063275113701820374e-01 -1.078583374619483948e-01 1.735903322696685791e-01 1.984013468027114868e-01 1.693392544984817505e-02 1.937289386987686157e-01 2.140015363693237305e-02 8.399585634469985962e-02 -3.810605406761169434e-02 -8.656746149063110352e-02 1.576410420238971710e-02 -1.967386007308959961e-01 -7.490430772304534912e-02 1.234011352062225342e-01 9.581572376191616058e-03 1.481957882642745972e-01 -1.107978541404008865e-02 1.865164041519165039e-01 -2.328057736158370972e-01 -3.564044535160064697e-01 -1.228399276733398438e-01 -5.568249225616455078e-01
2.567926049232482910e-02 1.856847852468490601e-01 -1.197923049330711365e-01 -6.969025731086730957e-02 7.542740087956190109e-03 -2.026827186346054077e-01 -1.832515895366668701e-01 3.663824126124382019e-02 1.327424347400665283e-01 2.047585397958755493e-01 2.805957794189453125e-01 -1.742221117019653320e-01 -4.500881955027580261e-02 1.524372585117816925e-02 -4.778945818543434143e-02 3.279988765716552734e-01 2.511454932391643524e-02 -3.751529455184936523e-01 1.034068837761878967e-01 -2.011851817369461060e-01 2.756587266921997070e-01 -1.939776092767715454e-01 -6.456096470355987549e-02 5.663707479834556580e-02 1.891908198595046997e-01 1.376819759607315063e-01 -8.350347727537155151e-02 4.665198177099227905e-02 6.103012338280677795e-02 -3.250780403614044189e-01 -2.588866977021098137e-03 -3.193732500076293945e-01
-9.069711901247501373e-03 4.819335415959358215e-02 1.156892701983451843e-01 1.020776405930519104e-01 -1.088974028825759888e-01 -7.121881842613220215e-02 -1.932322382926940918e-01 -7.094720751047134399e-02 3.833191096782684326e-02 -4.864717647433280945e-02 -1.297904551029205322e-01 -1.581695526838302612e-01 1.737680286169052124e-01 1.357659250497817993e-01 -9.071376919746398926e-02 1.891580075025558472e-01 -4.227832332253456116e-02 -1.236778032034635544e-02 -1.406313180923461914e-01 -1.383400112390518188e-01 -2.409189753234386444e-02 -1.634273678064346313e-01 -2.458153069019317627e-01 3.280891478061676025e-01 7.454316318035125732e-02 2.511218786239624023e-01 -1.008106768131256104e-01 1.413630098104476929e-01 -4.177663326263427734e-01 -2.262471020221710205e-01 -1.788293719291687012e-01 -4.283434450626373291e-01
-1.412151847034692764e-02 -7.290970999747514725e-03 6.487675011157989502e-02 1.791500449180603027e-01 6.648017466068267822e-02 -1.123484820127487183e-01 4.652274027466773987e-02 5.432657524943351746e-02 -2.898487821221351624e-02 -8.579675108194351196e-02 2.931486815214157104e-02 -2.599081397056579590e-01 3.355616331100463867e-01 2.089962810277938843e-01 1.176543980836868286e-01 5.357421040534973145e-01 -1.182115897536277771e-01 1.640985757112503052e-01 1.105818524956703186e-01 4.417059477418661118e-03 -2.587095201015472412e-01 -2.200904709752649069e-04 -1.057662144303321838e-01 1.622175574302673340e-01 4.061843454837799072e-02 2.898406982421875000e-01 -2.000521421432495117e-01 -5.486736446619033813e-02 1.680106110870838165e-02 -3.320690095424652100e-01 -9.816478937864303589e-02 -3.272841125726699829e-02
-1.038620248436927795e-01 2.349731028079986572e-01 -8.080631494522094727e-02 -1.279851198196411133e-01 5.035281181335449219e-01 -1.692476570606231689e-01 -1.798924431204795837e-02 1.240090727806091309e-01 -1.961118876934051514e-01 9.032171219587326050e-02 8.799767121672630310e-03 -1.315775662660598755e-01 1.636716872453689575e-01 2.890776991844177246e-01 6.838724762201309204e-02 2.011285126209259033e-01 -4.621477052569389343e-02 -1.777694188058376312e-02 -3.345962986350059509e-02 1.820209324359893799e-01 -5.867701768875122070e-02 -1.583461761474609375e-01 -1.855011433362960815e-01 -6.374842673540115356e-02 1.035248767584562302e-02 2.326100319623947144e-01 1.185507699847221375e-01 -1.602532118558883667e-01 -1.369118690490722656e-01 -2.706153318285942078e-02 -6.215889751911163330e-02 -4.156037867069244385e-01
-3.772532343864440918e-01 1.776482313871383667e-01 -1.685093529522418976e-02 -1.253043264150619507e-01 3.686907291412353516e-01 -1.959473937749862671e-01 2.101822011172771454e-02 3.528431802988052368e-02 2.553803324699401855e-01 -3.983598574995994568e-02 -1.691937446594238281e-02 -6.593605130910873413e-02 1.124200969934463501e-02 1.760023236274719238e-01 1.768802851438522339e-02 2.160440683364868164e-01 9.465349465608596802e-02 1.815050393342971802e-01 -2.638885378837585449e-01 -1.652662754058837891e-01 -2.656953968107700348e-02 -4.845397174358367920e-02 -1.013811901211738586e-01 1.281934678554534912e-01 2.832640707492828369e-01 2.574708163738250732e-01 1.971382349729537964e-01 2.015804499387741089e-01 1.274175047874450684e-01 -1.760143488645553589e-01 1.287057809531688690e-02 -2.063040882349014282e-01
-1.873603910207748413e-01 -5.566066130995750427e-02 4.101429134607315063e-03 9.793668240308761597e-02 1.041424460709095001e-02 -4.815277457237243652e-02 -6.856154650449752808e-03 3.524623066186904907e-02 -1.450763344764709473e-01 -4.965853691101074219e-02 1.954684406518936157e-01 -1.562340557575225830e-01 3.665002882480621338e-01 2.517293691635131836e-01 9.457535296678543091e-02 5.452681183815002441e-01 -2.892293035984039307e-01 4.558911547064781189e-02 1.277887970209121704e-01 3.641155781224370003e-03 -1.645462512969970703e-01 -1.627936363220214844e-01 -1.164166554808616638e-01 2.307319343090057373e-01 -6.501729786396026611e-02 1.523065865039825439e-01 -3.248366340994834900e-02 -3.505909070372581482e-02 -4.726029932498931885e-02 -2.502610385417938232e-01 -1.916093230247497559e-01 6.827614456415176392e-02
-5.732676386833190918e-02 6.855972856283187866e-02 2.033254131674766541e-02 -4.596086218953132629e-02 2.117489427328109741e-01 -9.998634457588195801e-02 -5.234782770276069641e-02 3.017991185188293457e-01 8.275095373392105103e-02 1.032162923365831375e-02 -1.172536611557006836e-01 -2.819445356726646423e-02 2.918477952480316162e-01 2.185520380735397339e-01 -7.839115709066390991e-02 3.158653974533081055e-01 1.561369597911834717e-01 -9.511177241802215576e-02 -3.348554670810699463e-02 2.244522720575332642e-01 -1.944293379783630371e-01 1.279883086681365967e-01 3.247482702136039734e-02 -9.307672083377838135e-02 1.209086850285530090e-01 2.514889240264892578e-01 1.168654635548591614e-01 3.705970644950866699e-01 -9.520386159420013428e-02 -8.890289068222045898e-02 -3.939141631126403809e-01 1.750648319721221924e-01
-6.142235919833183289e-02 3.227594792842864990e-01 -1.515464484691619873e-01 -1.729706972837448120e-01 2.146146744489669800e-01 -2.849395573139190674e-01 2.112222015857696533e-01 1.583071351051330566e-01 -1.494501233100891113e-01 1.069250181317329407e-01 -3.370267525315284729e-02 1.189446598291397095e-01 1.170823201537132263e-01 1.190435960888862610e-01 -1.274792551994323730e-01 4.528047740459442139e-01 6.748612225055694580e-02 -4.269699752330780029e-02 1.393602490425109863e-01 -1.975259482860565186e-01 -3.846701607108116150e-02 1.679129004478454590e-01 -9.048828482627868652e-02 2.984431684017181396e-01 2.084970176219940186e-01 1.212492883205413818e-01 -1.419361233711242676e-01 3.227254375815391541e-02 6.253902614116668701e-02 -1.359260827302932739e-01 3.820597752928733826e-02 -2.215286344289779663e-01
-2.008814513683319092e-01 3.631236851215362549e-01 -2.880671322345733643e-01 -4.651773720979690552e-02 1.613954901695251465e-01 -1.651023477315902710e-01 1.654231995344161987e-01 4.608093947172164917e-02 -2.202696502208709717e-01 1.003211885690689087e-01 8.471304923295974731e-02 5.171644687652587891e-02 2.407236583530902863e-02 1.601161062717437744e-01 -8.048410713672637939e-02 3.820454180240631104e-01 3.795717284083366394e-02 -6.695955246686935425e-02 -2.219000272452831268e-02 -1.011263951659202576e-01 6.895659863948822021e-02 4.330973699688911438e-02 5.294130742549896240e-02 2.796541452407836914e-01 2.277006655931472778e-01 1.424437761306762695e-01 -8.558180928230285645e-02 5.467154830694198608e-02 2.460312396287918091e-01 -4.678741097450256348e-02 -3.107846677303314209e-01 -2.582958042621612549e-01
3.323677554726600647e-02 2.351513653993606567e-01 1.234279721975326538e-01 5.358627811074256897e-02 -2.943493798375129700e-02 2.282270602881908417e-02 -6.524936854839324951e-02 7.919245213270187378e-02 -1.786308288574218750e-01 8.804056048393249512e-02 2.239966839551925659e-01 -2.077009379863739014e-01 2.476815134286880493e-01 2.068463861942291260e-01 1.014948189258575439e-01 3.569547533988952637e-01 -7.333160191774368286e-02 -7.061533629894256592e-02 1.261971890926361084e-01 -1.757280826568603516e-01 -2.821373343467712402e-01 -1.530900448560714722e-01 -3.181812763214111328e-01 1.712551116943359375e-01 7.554003596305847168e-02 3.112282156944274902e-01 2.760452963411808014e-02 -5.511366575956344604e-02 1.320074796676635742e-01 -3.112597763538360596e-01 -5.393376573920249939e-02 -1.561772823333740234e-01
-3.634495735168457031e-01 1.995761543512344360e-01 7.162943482398986816e-02 -2.107246667146682739e-01 -5.521457269787788391e-02 -4.189236834645271301e-02 -1.051602140069007874e-02 7.490583509206771851e-02 -1.048218980431556702e-01 -2.673172354698181152e-01 -1.225663051009178162e-01 8.833961188793182373e-02 -1.634704917669296265e-01 1.271542906761169434e-01 -6.407935172319412231e-02 3.263832628726959229e-01 -9.443041682243347168e-02 2.663019113242626190e-04 1.916428357362747192e-01 6.185491010546684265e-02 2.384825795888900757e-01 -1.312432587146759033e-01 -5.093381181359291077e-02 3.097543120384216309e-01 4.239550605416297913e-02 2.478798776865005493e-01 9.830982238054275513e-02 3.658346459269523621e-02 -2.802649438381195068e-01 -7.132285833358764648e-02 -1.979404538869857788e-01 -3.000763952732086182e-01
-2.219171077013015747e-02 2.158627361059188843e-01 1.443652510643005371e-01 2.460869401693344116e-01 4.324770346283912659e-02 -1.852450668811798096e-01 6.729814689606428146e-03 -1.608516126871109009e-01 7.264869660139083862e-02 -5.698046460747718811e-02 8.073830604553222656e-02 -2.087241409753914922e-05 6.079187244176864624e-02 -9.920273721218109131e-02 2.474787533283233643e-01 5.708391666412353516e-01 -1.248276382684707642e-01 -2.641670033335685730e-02 -6.212582811713218689e-02 -1.123202741146087646e-01 -1.467853039503097534e-01 -1.497342139482498169e-01 -4.747655987739562988e-02 2.954241037368774414e-01 -4.584991186857223511e-02 5.746637657284736633e-02 8.512151986360549927e-02 -1.687068492174148560e-01 1.284264475107192993e-01 1.827391386032104492e-01 -3.666499257087707520e-01 -4.516953974962234497e-02
-1.885719001293182373e-01 7.168599218130111694e-02 2.548043057322502136e-02 -1.230005770921707153e-01 4.343030750751495361e-01 1.805814206600189209e-01 -7.566653192043304443e-02 9.614671766757965088e-02 9.837634116411209106e-02 -3.816841542720794678e-02 4.731589183211326599e-02 -9.640182554721832275e-02 -6.881295889616012573e-02 9.588653594255447388e-02 4.688994213938713074e-02 4.011447131633758545e-01 -3.247956931591033936e-01 -1.512217819690704346e-01 -7.909212261438369751e-02 -3.311761468648910522e-02 2.053620368242263794e-01 -1.067590415477752686e-01 -9.265697747468948364e-02 9.889720007777214050e-03 -1.468411087989807129e-01 3.457491099834442139e-01 -5.697249621152877808e-02 1.253335773944854736e-01 -1.270167380571365356e-01 -7.468167692422866821e-03 -2.241799086332321167e-01 -2.883421778678894043e-01
1.005209833383560181e-01 -7.901618629693984985e-02 2.917251288890838623e-01 -1.578497290611267090e-01 4.126049578189849854e-02 5.749399960041046143e-02 7.217150926589965820e-02 1.097929850220680237e-01 -1.948226392269134521e-01 2.998457849025726318e-01 2.153284847736358643e-01 -1.782393008470535278e-01 1.525453478097915649e-01 1.346135884523391724e-01 4.364522919058799744e-02 5.182823538780212402e-01 8.851499855518341064e-02 2.300920188426971436e-01 4.871215671300888062e-02 -1.504359394311904907e-01 -6.562321633100509644e-02 -8.922870457172393799e-02 -4.517481103539466858e-02 2.694644927978515625e-01 -1.888157427310943604e-02 1.953283399343490601e-01 -5.427936464548110962e-02 1.385321468114852905e-01 -4.275769740343093872e-02 -2.847648262977600098e-01 -1.299672722816467285e-01 -1.703453063964843750e-02
-8.693604916334152222e-02 2.160352915525436401e-01 -5.788753181695938110e-02 -2.086140811443328857e-01 2.283499836921691895e-01 -2.716073989868164062e-01 -3.132992982864379883e-01 1.868271827697753906e-01 -5.164148285984992981e-02 2.337987571954727173e-01 -8.774669468402862549e-02 -1.655417978763580322e-01 1.983789056539535522e-01 1.812335848808288574e-01 -3.561775386333465576e-02 2.745408713817596436e-01 1.084896475076675415e-01 -9.977018460631370544e-03 -8.331183344125747681e-02 1.918543726205825806e-01 -1.709755659103393555e-01 -1.439020037651062012e-01 -1.344257295131683350e-01 -2.146080881357192993e-02 1.624478697776794434e-01 1.964192986488342285e-01 8.330705016851425171e-02 -2.171581387519836426e-01 -1.717239171266555786e-01 1.254202574491500854e-01 -2.046484202146530151e-01 -2.615220546722412109e-01
-2.806251049041748047e-01 2.149856090545654297e-01 9.080181270837783813e-02 -4.963766410946846008e-02 2.296708822250366211e-01 -1.408090591430664062e-01 -1.405737400054931641e-01 3.336736559867858887e-02 8.868817985057830811e-02 3.676006942987442017e-02 -1.987429410219192505e-01 -1.829550974071025848e-02 8.513589203357696533e-02 9.270321577787399292e-02 -2.383504211902618408e-01 2.231337875127792358e-01 -9.629353880882263184e-02 -2.220009565353393555e-01 -3.740648925304412842e-01 -1.006330773234367371e-01 -9.928821586072444916e-03 -1.980937123298645020e-01 -1.469538956880569458e-01 8.444800972938537598e-02 2.577017247676849365e-01 1.126582846045494080e-01 -1.347052007913589478e-01 1.394108533859252930e-01 1.419799923896789551e-01 -8.388793468475341797e-02 -1.585582345724105835e-01 -3.920272290706634521e-01
-3.018324673175811768e-01 5.045120790600776672e-02 8.546201884746551514e-02 1.560816764831542969e-01 2.561964094638824463e-01 -1.079341396689414978e-01 3.652574419975280762e-01 -1.264872550964355469e-01 -1.177437901496887207e-01 3.385856375098228455e-02 2.516796588897705078e-01 6.697212159633636475e-02 2.062104269862174988e-02 3.071931600570678711e-01 -3.880914067849516869e-03 1.837877482175827026e-01 -1.870986372232437134e-01 -6.641724705696105957e-02 -6.411145627498626709e-02 -1.556947678327560425e-01 -1.845654472708702087e-02 -3.672819584608078003e-02 -1.651385575532913208e-01 2.580113410949707031e-01 2.561203539371490479e-01 1.102423444390296936e-01 -3.753012418746948242e-01 2.545200474560260773e-02 -2.857035584747791290e-02 -2.096103131771087646e-01 -8.194310218095779419e-02 5.048337578773498535e-02
-5.536103621125221252e-02 -4.050678387284278870e-02 3.122285567224025726e-02 9.658716619014739990e-02 -1.883645728230476379e-02 -1.439340412616729736e-01 -4.315371811389923096e-02 1.359003633260726929e-01 -6.271959841251373291e-02 -1.624349690973758698e-02 1.851236075162887573e-01 -1.143497154116630554e-01 3.030891716480255127e-01 2.845956087112426758e-01 1.628686934709548950e-01 5.083310604095458984e-01 -1.429250389337539673e-01 2.154779285192489624e-01 2.025118097662925720e-02 -1.167308613657951355e-01 -1.938233673572540283e-01 -1.256554946303367615e-02 -1.875530332326889038e-01 3.372300565242767334e-01 -7.820057123899459839e-02 1.801822781562805176e-01 -4.753816500306129456e-02 -5.504950508475303650e-02 1.061554625630378723e-02 -2.442768812179565430e-01 -2.464776188135147095e-01 -4.829265922307968140e-02
-1.136358752846717834e-01 3.070552051067352295e-01 -2.654961347579956055e-01 -5.698288604617118835e-02 1.121625378727912903e-01 -2.931060791015625000e-01 1.554011404514312744e-01 1.026814505457878113e-01 -9.697924554347991943e-02 8.252871781587600708e-02 5.752128362655639648e-02 4.616456571966409683e-03 -7.166057080030441284e-02 4.079869091510772705e-01 3.827062994241714478e-02 4.118264913558959961e-01 -8.160226792097091675e-02 1.459969729185104370e-01 2.774897404015064240e-02 -1.364172995090484619e-01 3.883664682507514954e-02 3.922426700592041016e-02 5.261576920747756958e-02 3.429324328899383545e-01 1.563014239072799683e-01 -1.394566893577575684e-02 -2.276898920536041260e-01 -2.488837344571948051e-03 3.766178339719772339e-02 -4.751406610012054443e-03 -1.560350954532623291e-01 -2.250574231147766113e-01
-2.834746539592742920e-01 3.270194232463836670e-01 3.131217882037162781e-02 2.884522080421447754e-01 1.563524752855300903e-01 1.851675100624561310e-02 4.603632539510726929e-02 1.959569156169891357e-01 1.886640042066574097e-01 -9.111336432397365570e-03 -2.242823541164398193e-01 -1.308181881904602051e-01 -5.388674139976501465e-02 -1.212556138634681702e-01 -1.274988204240798950e-01 3.023134171962738037e-01 -2.035275250673294067e-01 -9.503212571144104004e-02 7.084479555487632751e-03 -1.559032499790191650e-01 -1.413977593183517456e-01 1.719090789556503296e-01 -7.975886762142181396e-02 1.580736786127090454e-01 2.403643876314163208e-01 2.602899074554443359e-01 7.863064110279083252e-02 1.429430325515568256e-03 -1.142971664667129517e-01 6.253696978092193604e-02 -2.548226118087768555e-01 -2.559952735900878906e-01
-5.964417010545730591e-02 2.750419080257415771e-01 -2.201259136199951172e-01 -1.359567940235137939e-01 9.326720982789993286e-02 -1.165676191449165344e-01 1.637544482946395874e-01 3.946185857057571411e-02 -1.750354915857315063e-01 1.271510422229766846e-01 1.477685421705245972e-01 2.925664931535720825e-02 1.023455485701560974e-01 1.297870278358459473e-01 5.019586533308029175e-02 4.539311826229095459e-01 2.216731160879135132e-01 3.824051842093467712e-02 -4.194213077425956726e-02 -1.521050184965133667e-01 5.517441034317016602e-02 1.792467087507247925e-01 -3.395426645874977112e-02 2.070654481649398804e-01 3.118953108787536621e-01 1.461889147758483887e-01 -5.656968802213668823e-02 5.183608829975128174e-02 1.180121302604675293e-01 -4.159973189234733582e-02 -2.963638603687286377e-01 -3.392369449138641357e-01
-9.391047060489654541e-02 -8.962535113096237183e-02 -1.234354451298713684e-01 2.724999487400054932e-01 2.106350660324096680e-02 -1.065085157752037048e-01 -1.623366177082061768e-01 -4.581359401345252991e-02 2.235126346349716187e-01 -6.448249518871307373e-02 -1.371465027332305908e-01 4.325731471180915833e-02 -2.348452806472778320e-01 3.400914072990417480e-01 -1.004630252718925476e-01 4.002859294414520264e-01 1.455193161964416504e-01 -7.542595267295837402e-02 -1.132619678974151611e-01 3.111456632614135742e-01 -1.349061727523803711e-01 -1.544370055198669434e-01 -1.039915382862091064e-01 2.586117386817932129e-01 -1.363444924354553223e-01 1.916066408157348633e-01 -3.916766121983528137e-02 5.137210339307785034e-02 1.614744514226913452e-01 -4.716912284493446350e-02 -2.225224226713180542e-01 -2.096246033906936646e-01
3.102344833314418793e-02 7.504420727491378784e-02 8.028535544872283936e-02 6.132818758487701416e-02 6.420567631721496582e-02 -4.766437411308288574e-02 -1.054442748427391052e-01 6.347425282001495361e-02 4.297005478292703629e-03 -8.281743526458740234e-02 1.264301687479019165e-01 -1.257987022399902344e-01 2.547234296798706055e-01 2.893534600734710693e-01 1.705504208803176880e-01 5.230843424797058105e-01 -3.069648444652557373e-01 1.273550931364297867e-02 -1.450053043663501740e-02 -2.129907160997390747e-01 -2.001163959503173828e-01 -8.340003341436386108e-02 -1.315913200378417969e-01 3.358508348464965820e-01 -5.209875106811523438e-02 1.784145832061767578e-01 -1.968623697757720947e-02 3.832036256790161133e-02 6.978829205036163330e-02 -2.704935073852539062e-01 -1.770199835300445557e-01 -9.381749480962753296e-02
-2.238535135984420776e-01 4.479775726795196533e-01 1.105053164064884186e-02 7.229930162429809570e-02 2.919344007968902588e-01 -1.539475321769714355e-01 -1.204074919223785400e-01 5.460299178957939148e-02 -7.678789645433425903e-02 -1.277858018875122070e-01 8.046586066484451294e-02 -3.039056807756423950e-02 2.951323799788951874e-02 2.003552392125129700e-02 5.506965145468711853e-02 1.931771337985992432e-01 -1.807645335793495178e-02 -1.419211626052856445e-01 -9.119997173547744751e-02 -3.091428279876708984e-01 1.871192269027233124e-02 7.864082604646682739e-02 3.628310188651084900e-02 2.431532591581344604e-01 -8.422842249274253845e-03 1.771989651024341583e-02 -2.143585532903671265e-01 3.364120423793792725e-01 1.953701525926589966e-01 -2.458503693342208862e-01 -1.461897790431976318e-01 -2.745621800422668457e-01
-3.218469321727752686e-01 1.327956318855285645e-01 6.032572314143180847e-02 -1.532332748174667358e-01 5.758368968963623047e-02 6.257556378841400146e-02 -2.418840825557708740e-01 1.170113831758499146e-01 2.407817915081977844e-02 -2.260061912238597870e-02 -2.184511907398700714e-02 -4.658441245555877686e-02 -3.830396011471748352e-02 -1.434251070022583008e-01 -1.948822587728500366e-01 5.279145240783691406e-01 -1.909884959459304810e-01 -1.019621267914772034e-01 3.602634742856025696e-02 -3.401271998882293701e-02 5.034814774990081787e-02 -1.628876477479934692e-02 -2.767426371574401855e-01 1.468948721885681152e-01 -1.563306711614131927e-02 1.997181475162506104e-01 1.118032187223434448e-01 2.877908945083618164e-01 -1.617143452167510986e-01 4.610687121748924255e-02 -1.072415336966514587e-01 -3.228848576545715332e-01
-1.615491956472396851e-01 1.694824546575546265e-01 -1.352812200784683228e-01 1.848496310412883759e-02 2.564361095428466797e-01 6.199460010975599289e-03 7.409108430147171021e-02 3.048976361751556396e-01 -1.099869161844253540e-01 1.823373325169086456e-02 -6.835620850324630737e-02 -2.634960114955902100e-01 2.908650636672973633e-01 1.186794638633728027e-01 1.739372909069061279e-01 2.127300947904586792e-01 2.135664224624633789e-02 1.468833088874816895e-01 -1.279343664646148682e-01 3.124568462371826172e-01 1.202578395605087280e-01 -1.266957968473434448e-01 -2.530049681663513184e-01 1.247448548674583435e-01 2.523174285888671875e-01 -4.351086169481277466e-02 1.835993258282542229e-03 1.159737408161163330e-01 -3.176047503948211670e-01 -1.488191038370132446e-01 -1.831053495407104492e-01 -1.410143077373504639e-01
8.735492825508117676e-02 1.539626568555831909e-01 5.527568235993385315e-02 1.327606849372386932e-02 2.056258767843246460e-01 5.600944533944129944e-02 -8.326114155352115631e-03 1.680676490068435669e-01 5.671554058790206909e-02 1.605606973171234131e-01 2.116515338420867920e-01 -1.598116606473922729e-01 2.978404760360717773e-01 3.350614607334136963e-01 1.716700643301010132e-01 3.234848082065582275e-01 2.551992796361446381e-02 -4.764492623507976532e-03 -3.357433900237083435e-02 -2.170373350381851196e-01 -1.229819003492593765e-02 -1.002232730388641357e-01 -8.221475034952163696e-02 3.353978395462036133e-01 -1.120420172810554504e-02 3.295305967330932617e-01 1.053770855069160461e-01 8.040555566549301147e-02 1.239899918437004089e-01 -3.686114549636840820e-01 -1.915347675094380975e-04 -3.729112073779106140e-02
-3.346389904618263245e-02 2.411372810602188110e-01 2.196417190134525299e-02 -2.096343785524368286e-02 3.427900373935699463e-01 -1.557631343603134155e-01 -5.467552691698074341e-02 9.371276199817657471e-02 -1.143369153141975403e-01 -3.791399598121643066e-01 1.858676970005035400e-01 7.426767051219940186e-02 -1.227667480707168579e-01 1.846759580075740814e-02 -1.014982387423515320e-01 4.161047935485839844e-01 9.663619101047515869e-03 -3.902443870902061462e-02 -3.540162742137908936e-02 1.544306706637144089e-02 -8.796432614326477051e-02 -3.357779383659362793e-01 -5.260257422924041748e-02 3.078614771366119385e-01 -7.259681820869445801e-02 2.111449278891086578e-02 -1.666413396596908569e-01 1.623390763998031616e-01 -2.063182890415191650e-01 -2.512389421463012695e-01 -3.470620885491371155e-02 -5.159179121255874634e-02
7.587571628391742706e-03 1.473440378904342651e-01 -6.043272837996482849e-02 2.698516547679901123e-01 1.229790449142456055e-01 -1.429154872894287109e-01 -1.212614625692367554e-01 8.124666637741029263e-04 -1.861660480499267578e-01 1.914867460727691650e-01 1.641012728214263916e-01 -1.383339166641235352e-01 2.515187263488769531e-01 -2.503812313079833984e-01 3.562664687633514404e-01 3.970412909984588623e-01 -8.919639140367507935e-02 -2.656947448849678040e-02 8.027637749910354614e-02 5.868818610906600952e-02 -1.372080445289611816e-01 -1.921792030334472656e-01 7.523122709244489670e-03 2.997673451900482178e-01 1.369723230600357056e-01 7.698211073875427246e-02 9.728987701237201691e-03 6.588903814554214478e-02 -1.112566888332366943e-02 -1.149361059069633484e-01 -3.303399085998535156e-01 -8.824542164802551270e-02
-2.136485576629638672e-01 2.695007324218750000e-01 1.631627082824707031e-01 -9.685578942298889160e-02 8.231839537620544434e-02 -4.049282670021057129e-01 2.949425280094146729e-01 3.961397707462310791e-02 -2.952418327331542969e-01 1.400520205497741699e-01 7.555676251649856567e-02 9.892723709344863892e-02 -4.629632085561752319e-02 7.951614260673522949e-02 2.719310522079467773e-01 2.691079378128051758e-01 -3.023668937385082245e-02 -6.619474291801452637e-02 7.447490096092224121e-02 3.079668618738651276e-02 1.929986476898193359e-01 4.956870898604393005e-02 1.314730048179626465e-01 2.713030874729156494e-01 2.736315689980983734e-02 2.329216301441192627e-01 5.367977172136306763e-02 1.330248415470123291e-01 -8.724011422600597143e-05 1.185882557183504105e-02 -2.683578133583068848e-01 -1.385121494531631470e-01
-2.564705908298492432e-01 4.307587742805480957e-01 -4.011647403240203857e-02 -1.227177903056144714e-01 1.191011816263198853e-01 -2.962332367897033691e-01 1.066681072115898132e-01 2.173278480768203735e-01 -1.519085764884948730e-01 8.678980916738510132e-02 -1.497275531291961670e-01 -3.601840138435363770e-02 -9.369797259569168091e-02 2.344399988651275635e-01 -8.787728846073150635e-03 2.591957747936248779e-01 -1.318104118108749390e-01 -1.557402908802032471e-01 -1.161169260740280151e-01 -9.047305583953857422e-02 3.614962399005889893e-01 -1.771167851984500885e-02 -7.923492789268493652e-02 3.077884316444396973e-01 2.077169716358184814e-02 -9.683992713689804077e-02 3.443098813295364380e-02 8.281707763671875000e-02 1.545740962028503418e-01 -1.338981539011001587e-01 -1.433795392513275146e-01 1.029108315706253052e-01
-5.707818083465099335e-03 1.069914698600769043e-01 -1.445445865392684937e-01 1.419924497604370117e-01 6.899457424879074097e-02 -9.198150783777236938e-02 -1.580254174768924713e-02 1.813979148864746094e-01 -1.086309626698493958e-01 -7.232134789228439331e-02 3.231357410550117493e-02 -1.533162891864776611e-01 2.969836890697479248e-01 2.991083562374114990e-01 1.772597134113311768e-01 5.260480642318725586e-01 -1.748718619346618652e-01 1.812236607074737549e-01 -3.848050534725189209e-02 -1.119040101766586304e-01 -2.703660726547241211e-01 -1.899410411715507507e-02 -1.446430236101150513e-01 2.158733457326889038e-01 -7.651850581169128418e-02 2.064660042524337769e-01 -6.886826455593109131e-02 -1.388902664184570312e-01 -8.290658704936504364e-03 -1.878494173288345337e-01 -2.166568189859390259e-01 -2.181441150605678558e-02
-8.996123820543289185e-02 2.972584590315818787e-02 9.703990072011947632e-02 2.388235032558441162e-01 2.896972596645355225e-01 -1.763768345117568970e-01 -1.879615187644958496e-01 1.208776142448186874e-02 -5.671490728855133057e-02 7.997874170541763306e-03 -1.326330006122589111e-01 -1.858601272106170654e-01 2.550644278526306152e-01 1.494528949260711670e-01 -8.945247530937194824e-02 2.468178421258926392e-01 1.538987457752227783e-01 -1.322734504938125610e-01 -1.484961807727813721e-01 -5.089218169450759888e-02 -8.349049091339111328e-02 -1.783486455678939819e-01 -8.653675019741058350e-02 2.754334509372711182e-01 1.166311353445053101e-01 1.729572713375091553e-01 -1.059236228466033936e-01 1.667694300413131714e-01 -3.628242909908294678e-01 -1.787212491035461426e-01 7.067506201565265656e-03 -3.580438494682312012e-01
-2.309870421886444092e-01 1.643185913562774658e-01 -9.636343270540237427e-02 6.593441218137741089e-02 2.495087534189224243e-01 9.578296542167663574e-02 2.862150967121124268e-01 -3.911232575774192810e-02 -1.624766737222671509e-01 8.601193130016326904e-02 1.679509878158569336e-02 5.956406146287918091e-02 1.265129633247852325e-02 2.769984304904937744e-01 -2.382724080234766006e-03 2.840714156627655029e-01 4.934336245059967041e-02 9.544750675559043884e-03 1.575450897216796875e-01 7.703248411417007446e-02 5.187582597136497498e-02 2.008900046348571777e-01 -2.911755144596099854e-01 2.430457472801208496e-01 2.350064218044281006e-01 8.087696135044097900e-02 -1.455648243427276611e-01 1.806379705667495728e-01 2.855648100376129150e-01 -2.093498110771179199e-01 -2.115096449851989746e-01 -2.236837893724441528e-01
-1.052960455417633057e-01 6.633257120847702026e-02 2.672103643417358398e-01 8.835332095623016357e-02 1.449201554059982300e-01 4.663328826427459717e-02 3.760030493140220642e-02 -4.570870473980903625e-02 -1.395125687122344971e-01 2.253509126603603363e-02 -7.996662706136703491e-02 2.567857205867767334e-01 4.327867925167083740e-02 5.634725093841552734e-02 1.379929482936859131e-01 2.855937480926513672e-01 -1.514250040054321289e-01 -3.016913831233978271e-01 -1.324278861284255981e-01 -2.106110006570816040e-01 1.950876712799072266e-01 -4.666602984070777893e-02 -1.528853923082351685e-01 2.476693391799926758e-01 1.580318510532379150e-01 1.263587772846221924e-01 -4.445232152938842773e-01 -1.321077197790145874e-01 -3.649114072322845459e-02 -1.108969748020172119e-01 -5.187048763036727905e-02 -3.279630541801452637e-01
-1.697951406240463257e-01 8.318078517913818359e-02 -6.627467274665832520e-02 6.504269689321517944e-02 -1.162743270397186279e-01 -2.875131368637084961e-02 -5.999735370278358459e-02 1.685933321714401245e-01 -4.483263939619064331e-02 -3.149912506341934204e-02 1.011124104261398315e-01 -2.072335481643676758e-01 3.125621080398559570e-01 3.262791335582733154e-01 6.173042953014373779e-02 4.973618984222412109e-01 -2.041967511177062988e-01 9.076792746782302856e-03 1.214491128921508789e-01 -2.542495355010032654e-02 -2.954937219619750977e-01 -5.633793026208877563e-02 -1.412738561630249023e-01 3.543348908424377441e-01 -1.629319787025451660e-02 1.789391040802001953e-01 -7.987095415592193604e-02 -9.270541369915008545e-02 2.582131512463092804e-02 -1.689588874578475952e-01 -1.645208001136779785e-01 3.220606222748756409e-02
-1.718092523515224457e-02 3.062452077865600586e-01 2.544194161891937256e-01 -9.590312838554382324e-02 2.523659467697143555e-01 -1.865382194519042969e-01 -6.824818998575210571e-02 3.447121381759643555e-01 9.302183240652084351e-02 1.914645880460739136e-01 3.132550418376922607e-02 -2.128149569034576416e-01 2.118108719587326050e-01 2.403707355260848999e-01 2.459023445844650269e-01 1.501977890729904175e-01 -1.762606948614120483e-01 -5.381349846720695496e-02 -1.343957032077014446e-03 -8.348880708217620850e-02 -3.697697818279266357e-02 -1.479715704917907715e-01 -1.200929209589958191e-01 -1.929021254181861877e-02 1.687964946031570435e-01 2.262099385261535645e-01 2.598443627357482910e-01 2.551840543746948242e-01 1.149787753820419312e-01 -3.368724137544631958e-02 -1.527397185564041138e-01 -6.157523766160011292e-02
1.060615479946136475e-01 9.970616549253463745e-02 7.793555408716201782e-02 8.054910600185394287e-02 -7.077041268348693848e-02 -8.301504701375961304e-02 6.574769318103790283e-02 1.697964966297149658e-02 2.909328602254390717e-02 -1.325354129076004028e-01 -7.199601083993911743e-02 1.045753881335258484e-01 3.217099308967590332e-01 1.200842931866645813e-01 -8.490067720413208008e-02 4.868037104606628418e-01 -1.069670245051383972e-01 2.145624905824661255e-01 9.171974658966064453e-02 3.507682308554649353e-02 -5.387681350111961365e-02 -2.205178700387477875e-02 -2.942346036434173584e-02 3.931345641613006592e-01 2.886613458395004272e-02 4.045427441596984863e-01 -2.192691713571548462e-01 4.193816706538200378e-02 -8.751624077558517456e-02 -3.234926462173461914e-01 -1.829504780471324921e-02 -1.424430683255195618e-02
-1.009426116943359375e-01 9.964195638895034790e-02 -7.031450420618057251e-02 -1.000051200389862061e-01 1.619717627763748169e-01 4.905926063656806946e-02 1.203613281250000000e-01 -3.147723972797393799e-01 -2.028277814388275146e-01 4.763950407505035400e-02 -1.673204265534877777e-02 1.147946864366531372e-01 -8.190732449293136597e-02 1.853263825178146362e-01 -8.319260925054550171e-02 3.583374917507171631e-01 1.786996982991695404e-02 -1.855940744280815125e-02 1.240971758961677551e-01 -2.286297082901000977e-01 4.811329767107963562e-02 8.957517147064208984e-02 -2.546854317188262939e-01 1.825912892818450928e-01 3.574924767017364502e-01 1.483905613422393799e-01 -3.908840194344520569e-02 1.550681293010711670e-01 1.127062961459159851e-01 -1.040616109967231750e-01 -4.458849728107452393e-01 -1.219055354595184326e-01
-1.857696473598480225e-01 9.487615525722503662e-02 1.255034357309341431e-01 -8.098334074020385742e-03 3.128858506679534912e-01 2.077413536608219147e-02 -2.834952771663665771e-01 2.075578272342681885e-01 -1.292327344417572021e-01 6.971538066864013672e-02 -6.634809076786041260e-02 6.298387795686721802e-02 5.559998005628585815e-02 4.002573341131210327e-02 -4.322007670998573303e-02 4.797546267509460449e-01 -2.389283329248428345e-01 -1.543537229299545288e-01 -6.406811624765396118e-02 1.744296103715896606e-01 6.636331789195537567e-03 -3.293890655040740967e-01 -2.740197181701660156e-01 -2.988799661397933960e-02 -5.484076589345932007e-02 1.287849545478820801e-01 -8.980063349008560181e-02 1.677148193120956421e-01 -1.242083534598350525e-01 8.639173582196235657e-03 -2.800491750240325928e-01 5.057184025645256042e-02
-4.147304296493530273e-01 -1.141338981688022614e-02 -4.686232283711433411e-02 -1.830322444438934326e-01 3.603182137012481689e-01 -2.396994233131408691e-01 1.615047268569469452e-02 2.779039740562438965e-01 -3.411863148212432861e-01 6.686151772737503052e-02 -4.095024242997169495e-02 -1.050408631563186646e-01 5.901754833757877350e-03 1.699236780405044556e-01 1.344711631536483765e-01 2.464467585086822510e-01 9.137926250696182251e-02 -4.873934015631675720e-02 1.600575447082519531e-01 -2.206333577632904053e-01 -3.042808733880519867e-02 -6.700799800455570221e-03 -1.651025563478469849e-01 2.253952026367187500e-01 1.563969254493713379e-01 3.325404599308967590e-02 2.247412651777267456e-01 1.595217920839786530e-02 -1.655108295381069183e-02 -4.551838710904121399e-02 -1.557117514312267303e-02 -2.076189666986465454e-01
-7.394716888666152954e-02 -1.253697425127029419e-01 1.905629932880401611e-01 -1.497840881347656250e-01 8.571875840425491333e-02 -3.400385081768035889e-01 1.635862886905670166e-01 -5.345989391207695007e-02 -2.244476675987243652e-01 3.093962669372558594e-01 5.332133173942565918e-02 -2.279793769121170044e-01 1.130468621850013733e-01 3.200199604034423828e-01 -6.852872669696807861e-02 1.947401314973831177e-01 -5.522266402840614319e-02 -8.078811317682266235e-02 1.891864240169525146e-01 2.648473680019378662e-01 6.147685647010803223e-02 8.322340995073318481e-02 -2.921507656574249268e-01 4.925812408328056335e-02 3.769351169466972351e-02 2.815544009208679199e-01 -5.430134758353233337e-02 1.810133904218673706e-01 6.725552678108215332e-02 -1.836229413747787476e-01 -1.982686817646026611e-01 2.800807356834411621e-02
-1.597653776407241821e-01 1.052781268954277039e-01 1.173974759876728058e-02 1.945914179086685181e-01 1.210274621844291687e-01 -3.322826325893402100e-01 -1.188805252313613892e-01 -7.841199636459350586e-02 -3.476478159427642822e-01 1.590012162923812866e-01 1.667446196079254150e-01 2.113068476319313049e-02 -2.160355448722839355e-01 1.203601285815238953e-01 5.861633270978927612e-02 1.988832093775272369e-02 4.519740864634513855e-02 -3.344549536705017090e-01 -4.217461496591567993e-02 1.473537832498550415e-01 -9.909390658140182495e-02 4.175247624516487122e-03 1.417781971395015717e-02 3.129664361476898193e-01 9.791764616966247559e-02 3.865521252155303955e-01 1.026729270815849304e-01 1.625564098358154297e-01 -1.687929630279541016e-01 -1.090729534626007080e-01 -1.907495409250259399e-01 -1.501216739416122437e-01
-1.901322156190872192e-01 3.182924389839172363e-01 3.088041543960571289e-01 2.314547598361968994e-01 2.651626467704772949e-01 -1.803154051303863525e-01 1.530192326754331589e-02 1.388557106256484985e-01 -8.512034267187118530e-02 1.268308460712432861e-01 7.223105430603027344e-02 -1.398513019084930420e-01 -8.193809539079666138e-02 -1.477452274411916733e-02 -1.024107262492179871e-01 1.615290194749832153e-01 -2.304338663816452026e-01 -7.837425172328948975e-02 1.418084278702735901e-02 -3.359763696789741516e-02 1.653728783130645752e-01 5.526687204837799072e-02 -1.314699929207563400e-02 3.066769242286682129e-01 2.630672454833984375e-01 3.138266503810882568e-01 2.103732824325561523e-01 1.472200453281402588e-01 -6.018868088722229004e-02 -1.499755978584289551e-01 -1.708506643772125244e-01 1.597610116004943848e-01
-2.507139742374420166e-01 4.193572402000427246e-01 6.302867550402879715e-04 -1.377100199460983276e-01 8.682027459144592285e-02 -2.421829998493194580e-01 -4.120101034641265869e-02 -1.348726153373718262e-01 -2.748626470565795898e-01 -1.543456465005874634e-01 2.713411301374435425e-02 -1.379225552082061768e-01 -1.682099699974060059e-01 1.203899681568145752e-01 1.090180426836013794e-01 2.056927978992462158e-01 -6.404845416545867920e-02 -3.798517584800720215e-02 -7.594215869903564453e-02 -2.523109018802642822e-01 3.379723802208900452e-02 -4.995703697204589844e-02 1.386694461107254028e-01 1.743065118789672852e-01 2.148109674453735352e-01 -4.875017702579498291e-02 -1.460301131010055542e-01 2.660242021083831787e-01 7.121112942695617676e-02 -3.235650360584259033e-01 -2.050056308507919312e-01 -1.396275758743286133e-01
-5.240484476089477539e-01 1.397435218095779419e-01 1.219863817095756531e-01 2.277139127254486084e-01 8.675830066204071045e-02 -3.421726822853088379e-02 1.465150248259305954e-02 1.293458938598632812e-01 -1.172626316547393799e-01 5.201297625899314880e-02 3.236449882388114929e-02 -1.251107156276702881e-01 -5.356295034289360046e-02 -1.040702089667320251e-01 -1.092635542154312134e-01 3.365494608879089355e-01 -2.414560131728649139e-02 2.441299520432949066e-02 2.984568476676940918e-02 -3.815519437193870544e-02 2.561280429363250732e-01 1.175377890467643738e-01 4.990991577506065369e-02 4.051032066345214844e-01 2.019043713808059692e-01 2.764510512351989746e-01 -1.627224832773208618e-01 6.867573596537113190e-03 -1.690555512905120850e-01 7.673715800046920776e-02 -1.118328347802162170e-01 -3.427986055612564087e-02
-3.305331245064735413e-02 1.202566251158714294e-01 1.666136682033538818e-01 7.917042821645736694e-02 -9.952290356159210205e-02 -9.698626399040222168e-02 -2.926127985119819641e-02 1.185605749487876892e-01 -8.649615198373794556e-02 1.658539921045303345e-01 2.450966984033584595e-01 -6.497393548488616943e-02 2.638656795024871826e-01 4.179098010063171387e-01 2.896966040134429932e-01 4.510748684406280518e-01 5.257916077971458435e-02 1.103745847940444946e-01 1.026510149240493774e-01 -2.044861912727355957e-01 -1.300533860921859741e-01 -5.013114959001541138e-02 -8.019887655973434448e-02 1.690450012683868408e-01 2.370616048574447632e-02 2.869449555873870850e-01 1.135513633489608765e-01 8.095330744981765747e-02 6.439047306776046753e-02 -1.222231760621070862e-01 -8.754485845565795898e-02 -1.855121701955795288e-01
-3.279133737087249756e-01 2.488146126270294189e-01 1.398843824863433838e-01 -1.813295483589172363e-02 9.683638811111450195e-02 -4.677374660968780518e-02 -6.154067069292068481e-02 -1.206384673714637756e-01 -3.911430016160011292e-02 -5.579944700002670288e-02 -4.478763416409492493e-02 1.944224685430526733e-01 5.798932164907455444e-02 2.269349545240402222e-01 1.881966292858123779e-01 1.869262605905532837e-01 1.741783469915390015e-01 -1.947931647300720215e-01 -1.807943545281887054e-02 -1.010455340147018433e-01 -8.969513326883316040e-02 3.894628956913948059e-02 6.870312988758087158e-02 8.743946999311447144e-02 3.157740235328674316e-01 1.507463455200195312e-01 -3.101358190178871155e-02 1.769991517066955566e-01 1.328829079866409302e-01 -1.642702668905258179e-01 -1.552506238222122192e-01 -5.356021523475646973e-01
-1.277563273906707764e-01 3.506392985582351685e-02 2.924754917621612549e-01 9.000014513731002808e-02 -3.477504709735512733e-03 -2.258950099349021912e-02 -8.719129115343093872e-02 1.484406441450119019e-01 -2.113809883594512939e-01 1.940526366233825684e-01 2.834311127662658691e-01 -6.771895289421081543e-02 1.998576819896697998e-01 3.831231296062469482e-01 9.169570356607437134e-02 2.782955467700958252e-01 6.780557334423065186e-02 7.996052503585815430e-02 9.716249257326126099e-02 -1.975545436143875122e-01 -9.752807021141052246e-02 -2.828080356121063232e-01 -1.516602933406829834e-01 2.282174974679946899e-01 -8.633255213499069214e-02 1.924319565296173096e-01 -5.676241591572761536e-02 9.606496244668960571e-02 1.395161151885986328e-01 -3.103747963905334473e-01 -1.081437468528747559e-01 -1.017121598124504089e-01
1.277249902486801147e-01 4.879726842045783997e-02 1.709785759449005127e-01 3.296475857496261597e-02 1.551635414361953735e-01 1.081136837601661682e-01 3.351693740114569664e-03 2.002293467521667480e-01 -2.742768228054046631e-01 8.477672934532165527e-02 8.361452072858810425e-02 -1.476794481277465820e-01 2.140686661005020142e-01 3.112415075302124023e-01 2.208066433668136597e-01 3.642190694808959961e-01 2.430778741836547852e-02 1.931513696908950806e-01 4.883511364459991455e-02 -1.966355890035629272e-01 -1.655864901840686798e-02 -6.621947884559631348e-02 -1.737032234668731689e-01 1.840915530920028687e-01 -1.022604852914810181e-01 3.277429044246673584e-01 -1.068601459264755249e-01 1.221386194229125977e-01 1.848372668027877808e-01 -3.171505630016326904e-01 -5.008319392800331116e-02 -1.032307147979736328e-01
1.201230809092521667e-01 1.076525747776031494e-01 -9.905433654785156250e-02 -3.490974660962820053e-03 8.059367537498474121e-02 -6.090556457638740540e-02 -1.762908250093460083e-01 1.176117807626724243e-01 1.688151657581329346e-01 4.765371233224868774e-02 -1.195197477936744690e-01 -2.485872209072113037e-01 5.244261026382446289e-02 1.386702805757522583e-01 -1.748130768537521362e-01 2.845366299152374268e-01 -1.058106198906898499e-01 -9.264399111270904541e-02 -7.852103561162948608e-02 3.210831284523010254e-01 2.898971363902091980e-02 -1.612887345254421234e-02 -2.282904088497161865e-01 2.273242622613906860e-01 -9.679140523076057434e-03 2.863301932811737061e-01 -2.529732882976531982e-01 1.739864945411682129e-01 4.880650341510772705e-02 -2.542246580123901367e-01 -2.317435294389724731e-01 -3.710746169090270996e-01
-3.869071006774902344e-01 8.177553862333297729e-02 1.540503799915313721e-01 -4.873046651482582092e-02 3.079781234264373779e-01 1.520365197211503983e-02 4.675638861954212189e-03 -3.287130093667656183e-04 -1.102757975459098816e-01 -8.478219062089920044e-02 -1.830130931921303272e-03 -8.032210171222686768e-02 -8.939912915229797363e-02 5.701941251754760742e-02 -2.063697278499603271e-01 4.791996181011199951e-01 -4.203747957944869995e-02 -1.116177141666412354e-01 -2.042636834084987640e-02 3.518490353599190712e-03 1.126242056488990784e-01 6.513886153697967529e-02 1.541304141283035278e-01 1.751041114330291748e-01 2.574521899223327637e-01 4.439087510108947754e-01 -1.917071491479873657e-01 5.808961391448974609e-02 -1.103433817625045776e-01 5.408811941742897034e-02 -2.248952537775039673e-02 -8.982240408658981323e-02
-3.894788026809692383e-01 3.927752003073692322e-02 -7.930472493171691895e-02 3.794747218489646912e-02 3.223520815372467041e-01 -2.673779428005218506e-01 -8.483599126338958740e-02 1.507754772901535034e-01 -1.826581060886383057e-01 5.625597760081291199e-02 7.412871718406677246e-02 -1.615294069051742554e-01 2.950929105281829834e-01 1.892795860767364502e-01 2.087564468383789062e-01 2.594959437847137451e-01 1.120445132255554199e-01 -6.392901390790939331e-02 -2.395951002836227417e-01 2.165718562901020050e-02 5.381628125905990601e-02 -1.187659353017807007e-01 -2.346172556281089783e-02 1.148476451635360718e-01 2.007260322570800781e-01 -4.173921048641204834e-02 1.010322272777557373e-01 -2.139295078814029694e-02 -2.910771965980529785e-01 7.886121422052383423e-02 -8.672305196523666382e-02 -2.744827270507812500e-01
-5.483254790306091309e-02 2.655082009732723236e-02 1.217113509774208069e-01 1.325354725122451782e-01 1.295246183872222900e-02 -4.095436334609985352e-01 -1.442790329456329346e-01 2.352952361106872559e-01 -1.252747625112533569e-01 4.611137136816978455e-02 -1.839211136102676392e-01 1.143685281276702881e-01 -3.790705278515815735e-02 -8.380061388015747070e-02 1.320106685161590576e-01 3.587756156921386719e-01 -4.276007786393165588e-02 -1.671493947505950928e-01 -4.196374416351318359e-01 -1.425794959068298340e-01 -4.961340501904487610e-02 -2.146930992603302002e-01 -6.317972391843795776e-02 6.635304540395736694e-02 2.251509726047515869e-01 2.779858410358428955e-01 -1.512499749660491943e-01 1.059351861476898193e-01 -1.292644888162612915e-01 -1.132287532091140747e-01 -7.213636487722396851e-02 -1.433843374252319336e-01
-3.079189658164978027e-01 7.994945347309112549e-02 1.175326481461524963e-01 4.836456850171089172e-02 2.639917135238647461e-01 -5.802004784345626831e-02 1.809405386447906494e-01 7.403087615966796875e-02 8.165311068296432495e-02 1.539606153964996338e-01 1.990120112895965576e-02 -5.683252587914466858e-02 -9.228628128767013550e-02 7.121656835079193115e-02 2.284145355224609375e-02 3.316578865051269531e-01 -1.880794577300548553e-02 -3.021196722984313965e-01 2.386603206396102905e-01 -1.246838793158531189e-01 1.590682119131088257e-01 1.043107942678034306e-03 1.083365529775619507e-01 3.809081017971038818e-01 2.621072828769683838e-01 2.285191267728805542e-01 -2.996196448802947998e-01 -7.319133728742599487e-02 1.760639622807502747e-02 2.511224895715713501e-02 -2.214263379573822021e-01 -3.117309883236885071e-02
-1.022534668445587158e-01 2.808926701545715332e-01 1.864852756261825562e-01 1.263153702020645142e-01 1.760543584823608398e-01 -2.785207629203796387e-01 -3.920837119221687317e-02 -1.276111043989658356e-02 -1.587638817727565765e-02 2.912124395370483398e-01 2.885173559188842773e-01 -9.438915550708770752e-02 -2.042485587298870087e-02 2.027146071195602417e-01 2.100650966167449951e-02 2.849016785621643066e-01 -6.158855557441711426e-02 -1.758390367031097412e-01 -3.340642154216766357e-02 -2.731209695339202881e-01 8.358252048492431641e-02 3.557758778333663940e-02 1.740380078554153442e-01 4.091876149177551270e-01 1.782844960689544678e-01 2.409222722053527832e-01 -1.313628256320953369e-01 -4.674859717488288879e-02 -2.140369825065135956e-02 -3.386461362242698669e-02 -1.464308798313140869e-01 2.442276105284690857e-02
8.355163969099521637e-03 -3.156907856464385986e-02 -8.015876263380050659e-02 1.028810720890760422e-02 4.323910549283027649e-02 -1.860876381397247314e-01 -3.805425390601158142e-02 2.834462523460388184e-01 6.809580326080322266e-02 2.184344530105590820e-01 6.936962902545928955e-02 -4.189762473106384277e-02 1.972886472940444946e-01 2.326498776674270630e-01 -9.912300109863281250e-02 3.064424693584442139e-01 3.140949308872222900e-01 -2.499710172414779663e-01 6.189688295125961304e-02 2.140779346227645874e-01 8.983877487480640411e-03 1.139044687151908875e-01 -4.611511528491973877e-01 2.014758996665477753e-02 7.413540035486221313e-02 7.280430197715759277e-02 -7.208457682281732559e-03 1.516778320074081421e-01 -1.106062307953834534e-01 3.816480562090873718e-02 -3.651514947414398193e-01 2.472671493887901306e-02
-4.063004553318023682e-01 -9.702701866626739502e-02 1.241685748100280762e-01 2.750936746597290039e-01 2.068839818239212036e-01 -1.679514199495315552e-01 -4.266821593046188354e-02 1.893063336610794067e-01 1.145753078162670135e-03 -1.163111906498670578e-02 1.313876211643218994e-01 -3.049680776894092560e-02 -6.059648469090461731e-02 -2.140103839337825775e-02 -6.169299036264419556e-02 3.074499964714050293e-01 -1.732111424207687378e-01 -9.827673435211181641e-02 1.142562087625265121e-02 -4.347284510731697083e-02 1.487689465284347534e-01 -1.215607225894927979e-01 3.554298728704452515e-02 2.992499768733978271e-01 4.685674011707305908e-01 3.076504766941070557e-01 2.470185980200767517e-02 -1.262346506118774414e-01 -2.960307151079177856e-02 -7.881658151745796204e-03 -5.919625610113143921e-02 -1.892807148396968842e-02
-1.263168752193450928e-01 2.373070865869522095e-01 -1.197272688150405884e-01 -3.549479879438877106e-03 3.397637903690338135e-01 1.304537206888198853e-01 2.821021080017089844e-01 8.345305174589157104e-02 -1.326891034841537476e-01 1.332711428403854370e-01 -3.019564040005207062e-02 1.344966590404510498e-01 -6.862051784992218018e-02 2.744375169277191162e-01 -1.427454948425292969e-01 3.642435669898986816e-01 9.413661435246467590e-03 4.502738267183303833e-02 8.227111399173736572e-02 -1.374293584376573563e-02 1.973193436861038208e-01 1.099950075149536133e-01 -2.223065495491027832e-01 1.554245948791503906e-01 2.523326277732849121e-01 6.196712329983711243e-02 -1.219720989465713501e-01 3.826965391635894775e-02 1.731762439012527466e-01 -9.856116771697998047e-02 -3.182590305805206299e-01 -2.200105786323547363e-01
-4.200378060340881348e-02 2.013393044471740723e-01 2.659261524677276611e-01 8.700055629014968872e-02 1.360228359699249268e-01 -1.619007736444473267e-01 -1.182420179247856140e-01 1.896621882915496826e-01 -1.129319891333580017e-01 -1.247471049427986145e-01 5.264109745621681213e-02 -7.724405080080032349e-02 1.830911822617053986e-02 -3.389670327305793762e-02 -1.653361879289150238e-02 5.342453122138977051e-01 3.851030170917510986e-01 -8.958795666694641113e-02 -7.734213024377822876e-02 -7.803446799516677856e-02 -1.499307304620742798e-01 -9.179764240980148315e-02 -1.348896324634552002e-01 2.601003050804138184e-01 5.332174152135848999e-02 -3.083787858486175537e-02 -3.575716316699981689e-01 1.414100080728530884e-01 -7.910627871751785278e-02 -9.812512248754501343e-02 6.178364530205726624e-02 -6.332147121429443359e-02
-2.916016280651092529e-01 -5.156751722097396851e-02 1.675862669944763184e-01 1.357550323009490967e-01 2.145665287971496582e-01 -5.367323756217956543e-02 -2.140094190835952759e-01 1.437916755676269531e-01 -1.587883532047271729e-01 1.428437829017639160e-01 -2.557087875902652740e-02 -8.498010784387588501e-02 7.546187937259674072e-02 5.117045342922210693e-02 -1.415376365184783936e-02 3.308311700820922852e-01 -8.394507318735122681e-02 -1.131293401122093201e-01 5.188557878136634827e-02 1.090179011225700378e-01 2.363166213035583496e-01 -4.569580852985382080e-01 -2.056131213903427124e-01 -7.783686369657516479e-02 8.749177306890487671e-02 -5.169603042304515839e-03 -2.247966378927230835e-01 3.367853164672851562e-02 -2.231703549623489380e-01 -8.288775384426116943e-02 -3.259662687778472900e-01 -9.618166089057922363e-02
-2.997177839279174805e-01 -2.008186094462871552e-02 1.080727055668830872e-01 3.310878202319145203e-02 2.354086786508560181e-01 -1.272273510694503784e-01 2.054182291030883789e-01 -2.299523055553436279e-01 -1.397551894187927246e-01 2.190833240747451782e-01 5.964433029294013977e-02 2.437787801027297974e-01 -1.504585295915603638e-01 1.769534796476364136e-01 -4.100480116903781891e-03 3.138726055622100830e-01 -9.663534164428710938e-02 2.056312747299671173e-03 -2.236764319241046906e-02 -1.137569025158882141e-01 5.678795278072357178e-02 -1.396428346633911133e-01 -3.399795666337013245e-02 3.378372490406036377e-01 2.151491194963455200e-01 2.365927398204803467e-01 -2.623043358325958252e-01 1.234287768602371216e-01 3.186081349849700928e-02 -3.146302998065948486e-01 1.410404965281486511e-02 -2.342307707294821739e-03
-3.082909286022186279e-01 4.525855928659439087e-02 -2.370030134916305542e-01 -5.366131663322448730e-02 1.698308289051055908e-01 -3.954505622386932373e-01 -4.349142685532569885e-02 1.233181916177272797e-02 -5.353270843625068665e-02 1.518770009279251099e-01 -3.858658298850059509e-02 1.483464054763317108e-02 -1.045258268713951111e-01 1.308733373880386353e-01 8.741003274917602539e-02 5.110982805490493774e-02 7.763151824474334717e-02 -1.794320046901702881e-01 -1.276760101318359375e-01 1.147642210125923157e-01 9.918924421072006226e-02 1.652346104383468628e-01 -2.251275777816772461e-01 4.167369604110717773e-01 2.148329615592956543e-01 1.862486451864242554e-01 1.551524847745895386e-01 2.752303183078765869e-01 -7.189975678920745850e-02 -1.884651333093643188e-01 -5.181138962507247925e-02 -1.934356093406677246e-01
-2.591544985771179199e-01 -6.881977431476116180e-03 2.004343718290328979e-01 3.454453647136688232e-01 2.139760255813598633e-01 -5.111524835228919983e-02 -9.207166731357574463e-02 -6.260085105895996094e-02 -2.556800842285156250e-02 -1.383868455886840820e-01 1.381666748784482479e-03 -2.022785395383834839e-01 5.406449362635612488e-02 -1.890436629764735699e-03 6.731398403644561768e-02 3.557497560977935791e-01 4.149266332387924194e-02 -1.155418157577514648e-01 -2.339629530906677246e-01 2.436677962541580200e-01 -9.416922926902770996e-02 -2.428410351276397705e-01 6.469530612230300903e-02 2.588795684278011322e-02 7.515901327133178711e-02 1.886722296476364136e-01 -1.849958598613739014e-01 3.501449823379516602e-01 -1.416462063789367676e-01 -1.810082197189331055e-01 -2.076580524444580078e-01 -1.478233933448791504e-01
-2.913362085819244385e-01 8.184489794075489044e-03 2.098022699356079102e-01 -1.006039977073669434e-01 2.067165523767471313e-01 1.746175736188888550e-01 2.725606560707092285e-01 8.656437508761882782e-03 -1.731644757091999054e-02 1.148196533322334290e-01 2.704507857561111450e-02 -1.606421768665313721e-01 1.004367950372397900e-03 5.382439494132995605e-02 8.274379372596740723e-02 2.562322318553924561e-01 -2.264705747365951538e-01 -2.595362961292266846e-01 -9.448764473199844360e-02 -1.022698581218719482e-01 -4.597587685566395521e-04 -1.713531315326690674e-01 -2.984665334224700928e-01 3.395673036575317383e-01 -6.277291569858789444e-03 -1.274598538875579834e-01 -1.097785383462905884e-01 2.217522859573364258e-01 1.225032731890678406e-01 -2.204111814498901367e-01 -2.850605249404907227e-01 -6.137347221374511719e-02
-1.769854724407196045e-01 7.219041883945465088e-02 -9.729226678609848022e-02 1.497186571359634399e-01 3.658312857151031494e-01 -1.184727922081947327e-01 -2.950346469879150391e-01 -9.691984951496124268e-02 1.168012097477912903e-01 -1.525719910860061646e-01 -9.016848355531692505e-02 -4.144946485757827759e-02 1.278553605079650879e-01 7.531116902828216553e-02 8.609726093709468842e-03 2.872813642024993896e-01 5.240641161799430847e-02 -1.165377795696258545e-01 -1.816425472497940063e-01 2.052967250347137451e-01 1.481539607048034668e-01 -3.828639388084411621e-01 -1.133509352803230286e-01 2.442266643047332764e-01 3.953075781464576721e-02 1.081668585538864136e-01 -1.668285727500915527e-01 1.198141276836395264e-01 6.287977844476699829e-02 -1.635447591543197632e-01 -2.074219733476638794e-01 -2.724171280860900879e-01
-1.686657965183258057e-01 8.146059513092041016e-02 6.163619831204414368e-02 3.676744177937507629e-02 -8.148419857025146484e-02 -1.560175269842147827e-01 1.261405944824218750e-01 -1.268923580646514893e-01 -6.102259084582328796e-02 3.422813117504119873e-01 -1.721006035804748535e-01 7.999677211046218872e-03 1.296220123767852783e-01 -8.770323544740676880e-02 -2.065258920192718506e-01 2.391972988843917847e-01 2.197143435478210449e-02 3.352360054850578308e-02 -1.748247444629669189e-01 2.041713148355484009e-02 -8.999691903591156006e-02 -2.389112412929534912e-01 -1.880952864885330200e-01 -9.421525895595550537e-02 2.410438507795333862e-01 3.081081807613372803e-01 7.334175519645214081e-03 -3.038266301155090332e-01 7.496532797813415527e-02 -3.645016849040985107e-01 -2.717421054840087891e-01 -1.486683934926986694e-01
-2.284872233867645264e-01 1.092880815267562866e-01 5.093558877706527710e-02 1.450799554586410522e-01 7.918030023574829102e-02 -1.151145249605178833e-01 3.741196915507316589e-02 1.514040827751159668e-01 1.847995966672897339e-01 1.120685860514640808e-01 -5.016594752669334412e-02 3.529675602912902832e-01 1.541816592216491699e-01 5.882797297090291977e-03 1.892456710338592529e-01 1.450192779302597046e-01 -2.069195508956909180e-01 -2.065743952989578247e-01 -1.258397996425628662e-01 -2.176715992391109467e-02 5.156476423144340515e-02 -2.301043868064880371e-01 -2.687118053436279297e-01 2.541178166866302490e-01 1.044313460588455200e-01 5.003125593066215515e-02 -4.187029600143432617e-01 5.847229808568954468e-02 6.898153573274612427e-02 -2.071946114301681519e-01 -1.934032440185546875e-01 -2.061048150062561035e-01
-1.279810816049575806e-01 -7.874718867242336273e-03 1.554251760244369507e-01 1.698133349418640137e-01 1.360082030296325684e-01 -1.636120975017547607e-01 -3.559960722923278809e-01 8.796617388725280762e-02 -1.090394109487533569e-01 4.500779882073402405e-02 2.009330131113529205e-02 -1.519918292760848999e-01 2.380080074071884155e-01 8.837145566940307617e-02 -4.652808234095573425e-02 2.284439057111740112e-01 1.318349391222000122e-01 -5.666770786046981812e-02 -6.777295470237731934e-02 -5.286037176847457886e-02 -8.951533585786819458e-02 -1.450671553611755371e-01 -9.823865443468093872e-02 1.866579651832580566e-01 1.264287829399108887e-01 1.974842250347137451e-01 -1.616501659154891968e-01 2.815906703472137451e-01 -2.594214081764221191e-01 -2.825097739696502686e-01 -1.155587285757064819e-01 -4.149645268917083740e-01
2.567830123007297516e-02 1.010423377156257629e-01 3.800239562988281250e-01 6.046435236930847168e-02 3.436961770057678223e-01 1.432335674762725830e-01 -1.718351840972900391e-01 2.462855875492095947e-01 -9.709986299276351929e-02 2.273206561803817749e-01 7.672595232725143433e-02 -1.893619447946548462e-01 3.919140994548797607e-02 2.420247197151184082e-01 1.916592121124267578e-01 3.852686285972595215e-01 2.695777919143438339e-03 5.441294342745095491e-05 -1.085825487971305847e-01 -8.708968758583068848e-02 -1.655162572860717773e-01 1.270816288888454437e-02 -1.815487397834658623e-03 9.895405918359756470e-02 1.694788038730621338e-01 2.720514237880706787e-01 -1.593154370784759521e-01 5.180219933390617371e-02 2.099380791187286377e-01 -1.316077411174774170e-01 -4.075956717133522034e-02 1.162534654140472412e-01
5.387428682297468185e-03 1.843572556972503662e-01 1.528827399015426636e-01 1.764023154973983765e-01 4.406800027936697006e-03 1.046096533536911011e-02 -1.139443144202232361e-01 -5.283781141042709351e-02 -1.456993371248245239e-01 1.484266668558120728e-01 2.174634188413619995e-01 -1.092299222946166992e-01 3.244932591915130615e-01 2.046795338392257690e-01 2.087713181972503662e-01 4.797959327697753906e-01 -1.066686701960861683e-03 1.944648800417780876e-03 6.287964433431625366e-02 -2.575643062591552734e-01 -1.859098672866821289e-01 -5.555592011660337448e-03 -1.508402675390243530e-01 2.061929255723953247e-01 -5.041046068072319031e-02 1.998698115348815918e-01 -8.957042545080184937e-02 6.517854332923889160e-02 1.343180090188980103e-01 -2.932266592979431152e-01 -1.206189095973968506e-01 -1.692246049642562866e-01
-4.364542961120605469e-01 3.472417965531349182e-02 5.443636327981948853e-02 7.018095999956130981e-02 2.877200841903686523e-01 -1.330092400312423706e-01 -1.301540285348892212e-01 2.710074782371520996e-01 -1.425330936908721924e-01 -9.114114940166473389e-02 1.788106113672256470e-01 1.522234082221984863e-01 -6.495080888271331787e-02 1.091606467962265015e-01 1.687408052384853363e-02 3.584862351417541504e-01 6.420982629060745239e-02 -1.977877765893936157e-01 -1.332047395408153534e-02 1.093463879078626633e-02 1.741838268935680389e-02 -3.638219460844993591e-02 2.848293781280517578e-01 2.329612076282501221e-01 2.366286665201187134e-01 1.908406317234039307e-01 -1.599846333265304565e-01 -2.371763586997985840e-01 5.899059772491455078e-02 -4.254118353128433228e-02 -1.404237300157546997e-01 -3.192386031150817871e-02
4.194445908069610596e-02 2.642607390880584717e-01 1.908516734838485718e-01 -1.190824508666992188e-01 2.828628122806549072e-01 9.231428802013397217e-02 -2.556122243404388428e-01 3.421461284160614014e-01 1.407454013824462891e-01 1.137582212686538696e-01 -1.238691881299018860e-01 -1.281425207853317261e-01 3.380046486854553223e-01 2.532169520854949951e-01 3.132662177085876465e-02 3.425949811935424805e-01 7.202768325805664062e-02 -2.036973834037780762e-01 -7.231979072093963623e-02 2.794091030955314636e-02 -9.306383132934570312e-02 -1.133793368935585022e-01 -1.841125488281250000e-01 1.138589307665824890e-01 1.387381851673126221e-01 2.995315492153167725e-01 -7.601574808359146118e-02 5.292668566107749939e-02 4.280513152480125427e-03 3.981335088610649109e-02 -6.145032867789268494e-02 4.048429429531097412e-02
-6.246026977896690369e-02 1.438193470239639282e-01 -5.180175974965095520e-02 -1.479220986366271973e-01 1.586814969778060913e-02 -2.889223098754882812e-01 1.509260535240173340e-01 4.902483522891998291e-02 1.487429887056350708e-01 1.674476452171802521e-02 1.500188955105841160e-03 -1.804596483707427979e-01 6.769757717847824097e-02 2.969462871551513672e-01 1.791570633649826050e-01 1.331440955400466919e-01 -8.922798186540603638e-02 -3.454826772212982178e-01 -1.788376420736312866e-01 1.230142191052436829e-01 -2.337178736925125122e-01 1.137620434165000916e-01 -3.334777355194091797e-01 -3.056933358311653137e-02 1.878045350313186646e-01 3.616408407688140869e-01 -2.073583751916885376e-01 -6.910578161478042603e-02 -1.471753511577844620e-02 -1.368172615766525269e-01 -2.335571348667144775e-01 5.410781502723693848e-02
-1.884808540344238281e-01 1.301608681678771973e-01 -9.600520879030227661e-02 1.865270137786865234e-01 6.463906913995742798e-02 3.184557706117630005e-02 -1.846784055233001709e-01 1.905945986509323120e-01 1.690811812877655029e-01 -5.216031894087791443e-02 1.282047666609287262e-02 -1.921389847993850708e-01 6.536667048931121826e-02 -9.545253589749336243e-03 7.262627035379409790e-02 1.955328136682510376e-01 -8.446288108825683594e-02 -8.110036700963973999e-02 -1.166207343339920044e-01 -1.656997576355934143e-02 1.487161070108413696e-01 2.094423472881317139e-01 -1.996368765830993652e-01 1.221854165196418762e-01 1.539299935102462769e-01 2.002456486225128174e-01 -4.664756953716278076e-01 2.240248322486877441e-01 -7.311027497053146362e-02 -4.479912519454956055e-01 -5.994394794106483459e-02 -1.485583633184432983e-01
-1.068922281265258789e-01 -1.719731837511062622e-02 -6.299347430467605591e-02 1.231688633561134338e-01 4.378059133887290955e-02 -1.824614778161048889e-02 -1.954489015042781830e-02 1.381778717041015625e-01 -1.137701496481895447e-01 -7.127382606267929077e-02 8.349344879388809204e-02 -1.970949172973632812e-01 2.500480711460113525e-01 2.681855559349060059e-01 1.001679673790931702e-01 5.390656590461730957e-01 -2.707248926162719727e-01 1.242583617568016052e-01 1.868410967290401459e-02 -1.544381119310855865e-02 -1.877324879169464111e-01 -1.070450171828269958e-01 -1.828324198722839355e-01 3.095258772373199463e-01 -1.511191129684448242e-01 1.333684474229812622e-01 1.935832388699054718e-02 -1.464067250490188599e-01 5.421919003129005432e-02 -2.079097777605056763e-01 -2.725753188133239746e-01 1.864003576338291168e-02
-1.512538790702819824e-01 1.101725324988365173e-01 -4.773044586181640625e-02 1.122818440198898315e-01 -3.690126165747642517e-02 -7.047468423843383789e-02 -1.295764595270156860e-01 2.372560352087020874e-01 -1.829755455255508423e-01 7.154881209135055542e-02 1.095853075385093689e-01 -1.378234773874282837e-01 2.412695884704589844e-01 2.978986203670501709e-01 6.721698492765426636e-02 4.535878598690032959e-01 -1.577647179365158081e-01 1.504959464073181152e-01 1.370583772659301758e-01 -7.264228910207748413e-02 -3.019398450851440430e-01 -6.877883523702621460e-02 -8.071042597293853760e-02 2.734930515289306641e-01 -1.517970412969589233e-01 1.060998216271400452e-01 -1.001763194799423218e-01 -4.237448796629905701e-02 -3.151159361004829407e-02 -2.979634106159210205e-01 -2.232251018285751343e-01 -9.656740725040435791e-02
-1.674406081438064575e-01 9.035822749137878418e-02 -6.789020448923110962e-02 1.277765482664108276e-01 4.589835554361343384e-02 4.166908189654350281e-02 -6.650678813457489014e-03 1.321577429771423340e-01 -1.407285314053297043e-02 -3.871516138315200806e-02 3.018146939575672150e-02 -2.594363093376159668e-01 2.598186135292053223e-01 3.157787919044494629e-01 -4.676936939358711243e-02 4.282820522785186768e-01 -3.441827297210693359e-01 -6.726084649562835693e-02 1.514175087213516235e-01 -3.106355965137481689e-01 -3.456012904644012451e-02 1.573687940835952759e-01 -8.856610208749771118e-02 6.549435853958129883e-02 -1.139817833900451660e-01 1.462087035179138184e-01 1.062157005071640015e-02 9.797830134630203247e-02 -1.035929992794990540e-01 -2.757776677608489990e-01 -1.993923485279083252e-01 -2.182578742504119873e-01
-4.098715484142303467e-01 1.945124864578247070e-01 -7.360239326953887939e-02 -7.467954605817794800e-02 3.535417020320892334e-01 -4.702236950397491455e-01 4.692227020859718323e-02 2.010751217603683472e-01 6.090486422181129456e-02 -6.565841287374496460e-02 -5.689253285527229309e-02 3.172808513045310974e-02 -1.397476494312286377e-01 5.048012733459472656e-02 -7.013121247291564941e-02 1.723222881555557251e-01 1.716330498456954956e-01 -1.124958992004394531e-01 -7.004473358392715454e-02 -2.597637474536895752e-02 -1.194664016366004944e-01 -2.417529076337814331e-01 4.788561910390853882e-02 5.430925264954566956e-02 1.589671373367309570e-01 1.216229572892189026e-01 -1.264132112264633179e-01 1.303493678569793701e-01 -4.021994024515151978e-02 -1.394015103578567505e-01 -1.476531177759170532e-01 -2.897352576255798340e-01
-7.840583473443984985e-02 6.166595220565795898e-02 1.811186820268630981e-01 1.416725665330886841e-02 1.097378134727478027e-01 -6.689514964818954468e-02 -2.088356912136077881e-01 6.216580793261528015e-02 5.105528980493545532e-02 1.350616514682769775e-01 -6.156193837523460388e-02 -2.335791289806365967e-01 6.643140316009521484e-02 -1.797883212566375732e-02 9.065756946802139282e-02 3.764569163322448730e-01 -2.066391855478286743e-01 -2.281241714954376221e-01 -1.558900773525238037e-01 3.764093220233917236e-01 2.019203603267669678e-01 -2.349038720130920410e-01 -1.497501134872436523e-01 2.240790128707885742e-01 8.985725231468677521e-03 6.060682609677314758e-02 -3.214478492736816406e-01 1.259698905050754547e-02 -2.193409949541091919e-01 -1.844233125448226929e-01 -1.780095249414443970e-01 -9.387770295143127441e-02
-6.886377185583114624e-02 1.374236792325973511e-01 9.281961619853973389e-02 5.555347725749015808e-02 2.442658841609954834e-01 -3.116387426853179932e-01 1.948681771755218506e-01 -4.358686134219169617e-02 4.027404636144638062e-02 -2.405731976032257080e-01 -2.831548154354095459e-01 -4.519034549593925476e-02 -5.284223705530166626e-02 1.030817702412605286e-01 -8.206064999103546143e-02 1.227129176259040833e-01 2.329240739345550537e-01 -2.989596426486968994e-01 2.160143256187438965e-01 1.923314929008483887e-01 -1.502980589866638184e-01 -2.029570192098617554e-01 -9.334143996238708496e-02 1.331776380538940430e-01 2.624101638793945312e-01 1.895543336868286133e-01 1.704860478639602661e-01 2.829136885702610016e-02 1.408121883869171143e-01 -3.403179049491882324e-01 -5.561048910021781921e-02 -1.339162141084671021e-02
-1.643225103616714478e-01 -7.784941047430038452e-02 1.560493409633636475e-01 -9.197337925434112549e-02 9.000933915376663208e-02 -3.486078083515167236e-01 1.630525221116840839e-03 1.616950631141662598e-01 -1.936143636703491211e-01 2.934422492980957031e-01 1.534934621304273605e-02 -5.717432871460914612e-02 1.096470728516578674e-01 4.486935734748840332e-01 3.435727953910827637e-02 2.682667970657348633e-01 8.479047566652297974e-02 -2.528659701347351074e-01 4.658167436718940735e-02 2.412437349557876587e-01 1.410068571567535400e-01 1.610975414514541626e-01 -1.964065730571746826e-01 5.181078240275382996e-02 -7.309094071388244629e-02 2.097682654857635498e-01 -1.306905448436737061e-01 3.355765342712402344e-02 2.272288054227828979e-01 -3.547525778412818909e-02 -9.862556308507919312e-02 -1.264554262161254883e-01
-1.466009765863418579e-01 3.324207067489624023e-01 6.135642156004905701e-02 2.103207260370254517e-01 5.691871047019958496e-02 -3.033834993839263916e-01 -2.341118603944778442e-01 -9.433008730411529541e-02 -4.682288691401481628e-02 8.017483353614807129e-02 1.817915737628936768e-01 -3.219110965728759766e-01 -1.465571671724319458e-02 -6.907001137733459473e-02 1.423372626304626465e-01 5.185708403587341309e-01 -3.266799822449684143e-02 -1.753728240728378296e-01 1.089083626866340637e-01 -4.636330995708703995e-03 -1.345340311527252197e-01 -5.483096931129693985e-03 -1.954378094524145126e-03 3.584599196910858154e-01 3.540172427892684937e-02 3.989211842417716980e-02 4.763960838317871094e-02 -6.780979782342910767e-02 2.402849681675434113e-02 4.899349063634872437e-02 -9.389072656631469727e-02 9.860663115978240967e-02
-4.198554456233978271e-01 2.763387002050876617e-02 1.151309162378311157e-01 2.187437145039439201e-03 1.834492087364196777e-01 -6.187385320663452148e-02 2.113829180598258972e-02 1.364043951034545898e-01 -1.436329632997512817e-01 6.960760056972503662e-02 1.739456951618194580e-01 -4.666901752352714539e-02 -4.673885181546211243e-02 2.170432657003402710e-01 5.640938878059387207e-02 4.593716561794281006e-01 -1.710209250450134277e-01 -2.225363403558731079e-01 -2.034999057650566101e-02 1.459766328334808350e-01 -3.398618847131729126e-02 -1.229308024048805237e-01 2.300081849098205566e-01 1.998853385448455811e-01 3.280203640460968018e-01 1.463428437709808350e-01 -2.008159607648849487e-01 -1.440714597702026367e-01 1.743175275623798370e-02 -6.249218434095382690e-02 4.585919901728630066e-02 -1.603972166776657104e-01
7.943792641162872314e-02 3.545214235782623291e-01 -2.057195752859115601e-01 5.744140595197677612e-03 1.188161894679069519e-01 -1.425572186708450317e-01 2.191705107688903809e-01 1.540004014968872070e-01 -1.930692940950393677e-01 -2.591311559081077576e-02 -3.054191358387470245e-02 1.485050618648529053e-01 -2.514449181035161018e-03 2.185244858264923096e-01 9.051482193171977997e-03 3.370214402675628662e-01 1.144552081823348999e-01 -2.866685763001441956e-02 -8.211671561002731323e-02 -8.569509536027908325e-02 3.278710693120956421e-02 8.892320096492767334e-02 -9.755120426416397095e-02 3.408169448375701904e-01 1.966412067413330078e-01 8.806779235601425171e-02 -9.400765597820281982e-02 1.521390527486801147e-01 1.307164579629898071e-01 -4.557711258530616760e-02 -3.534342050552368164e-01 -3.345893025398254395e-01
4.099289700388908386e-02 1.601438224315643311e-01 1.445409804582595825e-01 1.615736484527587891e-01 -2.351683005690574646e-02 -2.397121302783489227e-02 -3.681549057364463806e-02 1.204515025019645691e-01 -6.420184671878814697e-02 -8.109456300735473633e-02 8.763570338487625122e-02 -1.218411847949028015e-01 2.963724136352539062e-01 4.967049509286880493e-02 -1.462632603943347931e-02 5.273079872131347656e-01 -1.014940291643142700e-01 1.048704981803894043e-01 2.123029530048370361e-01 1.498159915208816528e-01 -2.611031830310821533e-01 3.448458760976791382e-02 -1.511650979518890381e-01 2.789203524589538574e-01 -7.948596030473709106e-02 5.589460954070091248e-02 -8.984294533729553223e-02 2.502256305888295174e-03 2.433110959827899933e-02 -2.914315760135650635e-01 -3.780413269996643066e-01 4.584111273288726807e-02
-2.564129829406738281e-01 -1.090678125619888306e-01 1.708949059247970581e-01 1.922470182180404663e-01 1.511316597461700439e-01 5.966972932219505310e-02 -1.207053661346435547e-01 -3.118642047047615051e-02 2.804913371801376343e-02 3.055494725704193115e-01 -1.303654760122299194e-01 -5.228778719902038574e-02 2.064539939165115356e-01 1.871437430381774902e-01 -6.262039393186569214e-02 4.106175601482391357e-01 1.786377839744091034e-02 -4.241681843996047974e-02 2.910206280648708344e-02 2.210951149463653564e-01 -1.247265413403511047e-01 -1.712886691093444824e-01 -5.133235454559326172e-02 -6.727982312440872192e-02 3.801477849483489990e-01 -1.306502521038055420e-01 -1.647076308727264404e-01 1.391967833042144775e-01 -1.437697857618331909e-01 -2.181468605995178223e-01 -1.928013712167739868e-01 -1.810404062271118164e-01
-1.898060142993927002e-01 2.707684636116027832e-01 1.541310995817184448e-01 -3.785187751054763794e-02 1.760819107294082642e-01 4.709525778889656067e-02 2.500509619712829590e-01 1.441560238599777222e-01 -1.763844043016433716e-01 -8.413388580083847046e-02 -1.269572228193283081e-01 -2.435151934623718262e-01 1.201327331364154816e-02 3.355040773749351501e-02 -1.515452712774276733e-01 2.679094672203063965e-01 -8.537103421986103058e-03 -1.342996507883071899e-01 1.192900538444519043e-01 -2.950429618358612061e-01 1.403381228446960449e-01 1.896873712539672852e-01 -2.095315754413604736e-01 2.788550257682800293e-01 4.073127806186676025e-01 8.639594167470932007e-02 -6.573038548231124878e-02 -1.733718626201152802e-02 1.563414745032787323e-02 4.527939110994338989e-02 -1.576748639345169067e-01 -1.935100555419921875e-01
-3.836169540882110596e-01 1.715270578861236572e-01 8.240132778882980347e-02 -1.869780421257019043e-01 7.510191947221755981e-02 -8.610152872279286385e-04 -7.356276363134384155e-02 1.611814200878143311e-01 1.874144002795219421e-02 1.897220872342586517e-02 -1.374785453081130981e-01 1.164412274956703186e-01 -9.155113250017166138e-02 6.863468885421752930e-02 6.307313591241836548e-02 3.582363128662109375e-01 6.777194328606128693e-03 -6.299439817667007446e-02 5.818276479840278625e-02 9.423637390136718750e-02 9.278561919927597046e-02 -5.222839862108230591e-02 1.104795411229133606e-01 1.461795419454574585e-01 1.931822299957275391e-02 5.465903878211975098e-01 1.993560343980789185e-01 5.471316725015640259e-02 -1.619988679885864258e-01 -6.830517202615737915e-02 -1.487521976232528687e-01 -3.316047191619873047e-01
-1.494601219892501831e-01 -1.344325952231884003e-02 -1.591065078973770142e-01 5.789420008659362793e-02 5.858870223164558411e-02 -3.607048988342285156e-01 7.940655201673507690e-02 7.733857631683349609e-02 -2.827847599983215332e-01 1.728955060243606567e-01 -1.299781054258346558e-01 -1.138705387711524963e-01 1.182353347539901733e-01 2.280257046222686768e-01 1.613285243511199951e-01 1.974093616008758545e-01 -1.091392412781715393e-01 -3.337057828903198242e-01 1.490210145711898804e-01 8.715362101793289185e-02 1.346513181924819946e-01 4.821804910898208618e-02 -2.596271336078643799e-01 2.172050327062606812e-01 -5.889912322163581848e-02 3.536816835403442383e-01 1.675887554883956909e-01 1.568053364753723145e-01 1.188923940062522888e-01 6.187466531991958618e-02 -1.086399033665657043e-01 -1.821511387825012207e-01
1.449249982833862305e-01 -2.883577719330787659e-02 3.734751045703887939e-01 1.807029843330383301e-01 1.128526404500007629e-01 -9.513650089502334595e-02 -9.312403947114944458e-02 -6.201323121786117554e-02 -3.484782204031944275e-02 1.884297467768192291e-02 -2.538289427757263184e-01 -1.444906294345855713e-01 1.305855810642242432e-01 7.530678063631057739e-02 -2.248859107494354248e-01 2.604284882545471191e-01 -1.244801357388496399e-01 -8.108125068247318268e-03 -8.105142414569854736e-02 -5.137034878134727478e-02 -1.495262980461120605e-01 -2.041931599378585815e-01 -2.527640461921691895e-01 8.913577347993850708e-02 -5.941317230463027954e-02 2.906273603439331055e-01 -1.020299866795539856e-01 2.428135275840759277e-01 -8.967462182044982910e-02 -3.053470849990844727e-01 -2.355051040649414062e-01 -2.626147270202636719e-01
-4.426829218864440918e-01 6.027069687843322754e-02 1.021120045334100723e-02 -2.350553870201110840e-01 2.951966784894466400e-02 3.157978132367134094e-02 4.165291320532560349e-03 1.063008829951286316e-01 2.171994931995868683e-02 -6.114880740642547607e-02 -2.619357109069824219e-01 -6.211229786276817322e-02 -9.688250720500946045e-02 2.991013787686824799e-02 -1.634311228990554810e-01 3.501871228218078613e-01 4.639980196952819824e-02 -8.239880204200744629e-02 1.682468652725219727e-01 -1.985078305006027222e-01 2.127079516649246216e-01 1.325984951108694077e-02 4.197746142745018005e-02 1.629152745008468628e-01 9.173370152711868286e-02 4.407800734043121338e-01 -8.233588188886642456e-02 7.037261873483657837e-02 -1.535012125968933105e-01 -1.780924573540687561e-02 -1.857449561357498169e-01 -2.690054774284362793e-01
-3.217012062668800354e-02 1.306001245975494385e-01 1.923614293336868286e-01 7.741275429725646973e-02 1.622529625892639160e-01 2.085065469145774841e-02 -2.300542294979095459e-01 8.738622814416885376e-02 6.077300012111663818e-02 1.528336107730865479e-01 -1.822937838733196259e-02 -2.818618416786193848e-01 1.202914863824844360e-01 -9.836824983358383179e-02 2.444359846413135529e-02 3.846925497055053711e-01 -1.766697466373443604e-01 -2.378409504890441895e-01 -1.828028708696365356e-01 3.469009101390838623e-01 1.062147095799446106e-01 -2.159521877765655518e-01 -1.576457768678665161e-01 1.923276036977767944e-01 1.959900557994842529e-02 1.905032247304916382e-01 -2.183469831943511963e-01 1.534541789442300797e-02 -1.598333716392517090e-01 -1.560593992471694946e-01 -2.466144114732742310e-01 -1.242007240653038025e-01
-3.796290755271911621e-01 1.158765479922294617e-01 5.436534807085990906e-02 1.054863780736923218e-01 1.416009813547134399e-01 -2.041767686605453491e-01 -1.351480633020401001e-01 6.756411492824554443e-02 1.095636039972305298e-01 -4.971861839294433594e-02 -6.010531261563301086e-02 -6.400792300701141357e-02 -4.506057128310203552e-02 -1.853032261133193970e-01 -1.652123406529426575e-02 4.030679762363433838e-01 -2.467005103826522827e-01 -4.100028052926063538e-02 3.045927584171295166e-01 -1.884183846414089203e-02 1.277097910642623901e-01 1.326745599508285522e-01 -2.530681900680065155e-02 1.811165362596511841e-01 4.374015033245086670e-01 1.924035996198654175e-01 -1.416616290807723999e-01 8.303076773881912231e-02 2.197355031967163086e-02 -1.376092582941055298e-01 -1.516769975423812866e-01 -4.190185666084289551e-02
5.087276920676231384e-02 -1.443949341773986816e-01 1.784876734018325806e-01 -1.305062025785446167e-01 -2.176594361662864685e-02 -5.816125869750976562e-02 2.449100650846958160e-02 -4.953691270202398300e-03 -3.189587593078613281e-02 3.130407631397247314e-02 9.518261253833770752e-02 -2.877753078937530518e-01 1.686193495988845825e-01 2.417374998331069946e-01 1.745816320180892944e-02 4.349738657474517822e-01 -2.404559254646301270e-01 -4.263722151517868042e-02 -7.584206014871597290e-02 -2.171278595924377441e-01 -1.588117480278015137e-01 1.747137159109115601e-01 -5.203056707978248596e-02 3.175110220909118652e-01 -2.861181274056434631e-02 1.350244581699371338e-01 -1.427475810050964355e-01 -4.775749891996383667e-02 1.159626245498657227e-01 -3.436403572559356689e-01 -1.546285003423690796e-01 -2.898095548152923584e-01
-1.050389036536216736e-01 -5.624812841415405273e-02 1.723266839981079102e-01 -1.226559951901435852e-01 1.273576468229293823e-01 1.128949075937271118e-01 1.687297783792018890e-02 1.772278100252151489e-01 -1.192861720919609070e-01 5.491738766431808472e-02 -9.311448037624359131e-02 6.216443702578544617e-02 4.628092348575592041e-01 3.532715439796447754e-01 5.644389614462852478e-02 4.126687943935394287e-01 1.111786291003227234e-01 -9.164251387119293213e-02 -1.898141950368881226e-01 2.686419785022735596e-01 6.841802597045898438e-02 -4.816411063075065613e-02 -1.541302353143692017e-01 5.614334717392921448e-02 -2.614535205066204071e-02 1.383060216903686523e-01 -9.504518657922744751e-02 1.313192993402481079e-01 9.284197539091110229e-02 9.216368943452835083e-02 -2.863944470882415771e-01 -1.733667552471160889e-01
-6.517063826322555542e-02 3.255261853337287903e-02 -7.993331551551818848e-02 1.464036107063293457e-01 6.702158600091934204e-02 -4.872674494981765747e-02 -8.694238029420375824e-03 1.583738625049591064e-01 -7.531086355447769165e-02 -7.519859075546264648e-02 1.080705597996711731e-01 -2.122152894735336304e-01 2.579623460769653320e-01 2.368646711111068726e-01 3.709594160318374634e-02 5.368481874465942383e-01 -2.116979360580444336e-01 1.708942353725433350e-01 -2.887666970491409302e-02 6.207923218607902527e-02 -2.505157291889190674e-01 1.360765937715768814e-02 -1.759206056594848633e-01 3.342982828617095947e-01 -7.502763718366622925e-02 1.297476887702941895e-01 -7.191427797079086304e-02 -1.191118359565734863e-01 4.750677198171615601e-02 -2.248957008123397827e-01 -2.439618408679962158e-01 1.266603171825408936e-01
1.092430874705314636e-01 2.066480964422225952e-01 3.133489936590194702e-02 -1.671973499469459057e-03 1.155172362923622131e-01 -1.505145132541656494e-01 -2.268050462007522583e-01 1.855459809303283691e-01 6.515749730169773102e-03 -2.716038934886455536e-02 -1.178295463323593140e-01 -2.097156792879104614e-01 3.653177246451377869e-02 -6.750008556991815567e-03 7.014524936676025391e-02 2.623234689235687256e-01 -2.038088142871856689e-01 -2.468500286340713501e-01 -1.604231297969818115e-01 3.499306142330169678e-01 1.192601472139358521e-01 -7.103426009416580200e-02 -7.085618376731872559e-02 1.369238346815109253e-01 9.800806641578674316e-02 2.274888902902603149e-01 -2.157164961099624634e-01 1.564614474773406982e-01 -5.140378698706626892e-02 -1.056903526186943054e-01 -4.570692777633666992e-01 -1.998976320028305054e-01
-2.376069873571395874e-01 1.126526743173599243e-01 5.348583310842514038e-02 2.233270853757858276e-01 2.370094358921051025e-01 -6.227526068687438965e-02 -1.734909713268280029e-01 1.705111712217330933e-01 5.802596732974052429e-02 -6.197964400053024292e-02 -1.828637272119522095e-01 1.512068882584571838e-02 5.491707101464271545e-02 -1.629545912146568298e-02 3.450727090239524841e-02 3.009309768676757812e-01 -9.163111448287963867e-02 1.156230736523866653e-02 -2.558545209467411041e-02 1.086282730102539062e-01 7.414752990007400513e-02 -1.124936118721961975e-01 -3.188919043168425560e-03 2.846888899803161621e-01 1.901737898588180542e-01 3.679303526878356934e-01 -4.134913980960845947e-01 -9.469475597143173218e-03 -1.030516624450683594e-01 1.644868254661560059e-01 -2.452025413513183594e-01 -2.497701495885848999e-01
-3.298418819904327393e-01 2.243894487619400024e-01 8.094364404678344727e-02 1.514559537172317505e-01 -1.201905868947505951e-02 -7.656265050172805786e-02 -7.687298208475112915e-02 1.264159828424453735e-01 1.916129887104034424e-01 2.772522568702697754e-01 3.104320168495178223e-01 -9.679958969354629517e-02 -1.265161205083131790e-03 -4.713129717856645584e-03 1.450485140085220337e-01 4.389448761940002441e-01 -8.956658095121383667e-02 -3.519016206264495850e-01 1.300907135009765625e-01 -1.505630165338516235e-01 -4.859716445207595825e-02 -2.512845024466514587e-02 6.461664289236068726e-02 2.746250629425048828e-01 -8.885924518108367920e-02 9.945748746395111084e-02 1.932838559150695801e-01 -4.771040752530097961e-02 -2.087925747036933899e-02 6.442550569772720337e-03 -1.710665971040725708e-01 9.595379978418350220e-02
-4.264374375343322754e-01 1.820762455463409424e-01 2.967285225167870522e-03 -3.088015019893646240e-01 8.189292252063751221e-02 9.815767407417297363e-02 5.849075689911842346e-02 1.929508149623870850e-01 5.047481507062911987e-02 1.505182236433029175e-01 -1.501510292291641235e-01 -1.308749169111251831e-01 -1.267378926277160645e-01 3.493295311927795410e-01 -1.173919141292572021e-01 2.111397981643676758e-01 -8.181316405534744263e-02 -1.342511475086212158e-01 1.056514903903007507e-01 -1.255533248186111450e-01 1.583918035030364990e-01 1.023226678371429443e-01 7.688607275485992432e-02 3.181860148906707764e-01 -4.182845354080200195e-02 1.737278252840042114e-01 7.506570219993591309e-02 -5.935122817754745483e-02 -1.649108976125717163e-01 -8.024887740612030029e-02 -2.165213078260421753e-01 -2.352622002363204956e-01
1.133207753300666809e-01 1.361893713474273682e-01 1.750862300395965576e-01 1.943069398403167725e-01 -3.192041814327239990e-02 -1.230139881372451782e-01 -2.312054187059402466e-01 1.446744799613952637e-01 5.122993513941764832e-02 1.160807982087135315e-01 -6.436929106712341309e-02 -1.905006468296051025e-01 2.284794747829437256e-01 1.498843282461166382e-01 2.998751960694789886e-02 1.859250515699386597e-01 5.703706666827201843e-02 4.709842428565025330e-02 -1.468982398509979248e-01 -1.047681868076324463e-01 -6.903458386659622192e-02 -1.960313171148300171e-01 -6.846012920141220093e-02 2.514107525348663330e-01 1.835568845272064209e-01 2.579768300056457520e-01 -1.608746349811553955e-01 1.395168900489807129e-01 -2.807339727878570557e-01 -3.322311937808990479e-01 -1.172569394111633301e-01 -3.812470734119415283e-01
-2.437422573566436768e-01 3.563672304153442383e-02 7.459387648850679398e-03 3.334719240665435791e-01 2.419485896825790405e-01 -1.305064857006072998e-01 -1.966378390789031982e-01 -6.857556104660034180e-02 8.163043297827243805e-03 -1.610076278448104858e-01 -8.310879766941070557e-02 -2.263442873954772949e-01 -4.880186170339584351e-02 -1.409082859754562378e-02 -7.135563343763351440e-02 3.503986001014709473e-01 3.611319884657859802e-02 -1.787086576223373413e-01 -5.975144729018211365e-02 1.289266794919967651e-01 1.210784837603569031e-01 -2.062605172395706177e-01 5.353970825672149658e-02 1.618480831384658813e-01 3.855519741773605347e-02 1.615669429302215576e-01 -3.339478671550750732e-01 2.217761576175689697e-01 -1.856095194816589355e-01 -9.274785965681076050e-02 -2.508866488933563232e-01 -2.460668981075286865e-01
-1.324245333671569824e-01 1.004994362592697144e-01 -8.886416256427764893e-02 1.457964181900024414e-01 -7.613263279199600220e-02 -2.117705494165420532e-01 -1.371897161006927490e-01 1.367726773023605347e-01 -5.933035910129547119e-02 -5.135382711887359619e-02 1.561076045036315918e-01 -8.326405286788940430e-02 3.177439272403717041e-01 2.557336688041687012e-01 1.011444628238677979e-01 5.688192248344421387e-01 -2.425937354564666748e-01 1.143667176365852356e-01 9.177493304014205933e-02 -3.872922435402870178e-02 -1.901328563690185547e-01 -1.836826466023921967e-02 -4.296915605664253235e-02 2.932702898979187012e-01 -1.412218213081359863e-01 1.191507279872894287e-01 -1.945704407989978790e-02 -7.131454348564147949e-02 -8.693449944257736206e-02 -1.805578917264938354e-01 -1.448980718851089478e-01 -1.023642942309379578e-01
-1.181344501674175262e-02 1.640148013830184937e-01 -8.433962613344192505e-02 1.852858215570449829e-01 8.623124659061431885e-02 -2.568348944187164307e-01 -1.433715224266052246e-01 2.190593928098678589e-01 -4.106519743800163269e-03 1.722184009850025177e-02 -6.631310284137725830e-02 -4.112537950277328491e-02 2.388892918825149536e-01 2.458125911653041840e-02 -7.121229916810989380e-02 8.966228365898132324e-02 2.596057355403900146e-01 2.693545073270797729e-02 -2.833393812179565430e-01 -6.188555806875228882e-02 -1.077562719583511353e-01 -6.349159032106399536e-02 3.638418018817901611e-02 2.674929797649383545e-01 8.758256584405899048e-02 1.359139680862426758e-01 -1.555606424808502197e-01 2.347147166728973389e-01 -2.335624992847442627e-01 -3.880759477615356445e-01 -2.560919225215911865e-01 -3.089768588542938232e-01
-2.436265498399734497e-01 9.758847951889038086e-02 3.721119370311498642e-03 2.042988315224647522e-03 3.351619541645050049e-01 -7.749330997467041016e-02 1.684582084417343140e-01 -8.080522716045379639e-02 -1.183722391724586487e-01 1.614980548620223999e-01 1.346960514783859253e-01 -1.267996244132518768e-02 1.880837371572852135e-03 1.193524077534675598e-01 -7.961630076169967651e-02 2.588176131248474121e-01 -4.984407126903533936e-02 -2.973001897335052490e-01 -2.540712058544158936e-02 -1.816009730100631714e-01 -4.732917994260787964e-02 -2.375384233891963959e-02 -2.798316478729248047e-01 3.501042425632476807e-01 -9.834561496973037720e-02 -2.062263041734695435e-01 -1.603210121393203735e-01 2.852503955364227295e-01 -1.773433238267898560e-01 -2.010385543107986450e-01 -1.998028308153152466e-01 -1.806861311197280884e-01
5.997536331415176392e-02 2.705904543399810791e-01 3.383489847183227539e-01 1.284493654966354370e-01 1.923960894346237183e-01 -9.264760464429855347e-02 -1.988352239131927490e-01 2.839332222938537598e-01 2.119729965925216675e-01 2.707562781870365143e-02 6.985045224428176880e-02 -1.828650981187820435e-01 5.734200403094291687e-02 2.806020081043243408e-01 1.980149745941162109e-01 3.564999997615814209e-01 -7.820813357830047607e-02 -2.658741362392902374e-02 -7.918445020914077759e-02 -1.178252995014190674e-01 9.255038201808929443e-02 -1.140504032373428345e-01 -1.407606005668640137e-01 1.024451628327369690e-01 8.296854048967361450e-02 1.770370155572891235e-01 1.775080114603042603e-01 6.438466161489486694e-02 1.069225296378135681e-01 5.995667725801467896e-02 -2.583554983139038086e-01 2.441844791173934937e-01
-1.618854254484176636e-01 1.052700635045766830e-02 2.077240049839019775e-01 3.934510797262191772e-02 3.170791566371917725e-01 -6.045294553041458130e-02 -2.285372316837310791e-01 1.214836984872817993e-01 -5.018270015716552734e-02 2.845132164657115936e-02 -5.063336715102195740e-02 -2.275357842445373535e-01 6.833855062723159790e-02 3.394398093223571777e-02 1.641002446413040161e-01 2.597032785415649414e-01 -2.121720314025878906e-01 -2.488854974508285522e-01 -1.604955494403839111e-01 2.761249840259552002e-01 1.726388931274414062e-01 -1.623828262090682983e-01 -1.092968434095382690e-01 1.432352662086486816e-01 1.263520419597625732e-01 1.415801793336868286e-01 -2.402925044298171997e-01 1.650793701410293579e-01 -2.102191895246505737e-01 -1.357052028179168701e-01 -1.907569766044616699e-01 -2.869592308998107910e-01
-3.141185641288757324e-01 6.092432513833045959e-02 1.347606927156448364e-01 3.566828072071075439e-01 1.862982809543609619e-01 -1.728717088699340820e-01 -1.697713285684585571e-01 8.533667027950286865e-02 1.173461321741342545e-02 -1.009988933801651001e-01 5.410455167293548584e-03 -8.551473170518875122e-02 -5.116764921694993973e-03 5.265769362449645996e-02 -6.412631832063198090e-03 3.619393408298492432e-01 1.193649247288703918e-01 -1.487483531236648560e-01 -1.903940886259078979e-01 2.267435789108276367e-01 9.106780588626861572e-02 -2.327834069728851318e-01 7.640042342245578766e-03 5.319058895111083984e-02 7.379070669412612915e-02 1.324101835489273071e-01 -3.140291869640350342e-01 3.511266708374023438e-01 -7.985518127679824829e-02 -1.967691332101821899e-01 -8.562988042831420898e-02 -1.153376549482345581e-01
3.670272976160049438e-02 5.780578032135963440e-02 2.938850820064544678e-01 2.182605117559432983e-01 3.929605707526206970e-02 -6.928988546133041382e-02 -3.546739369630813599e-02 1.545978188514709473e-01 1.064075678586959839e-01 9.732001274824142456e-02 -1.493759155273437500e-01 -2.872464358806610107e-01 3.155957460403442383e-01 1.023999601602554321e-01 -1.303571611642837524e-01 1.350411176681518555e-01 -7.396652549505233765e-02 -4.874986782670021057e-02 -9.434413164854049683e-02 -6.370169669389724731e-02 1.646157801151275635e-01 -1.291604936122894287e-01 3.654707223176956177e-02 4.498885571956634521e-01 1.666429936885833740e-01 2.925113737583160400e-01 -1.649169921875000000e-01 1.979355886578559875e-02 -6.490536034107208252e-02 -1.096345186233520508e-01 -2.858377695083618164e-01 -2.273504585027694702e-01
-1.844166815280914307e-01 2.396075129508972168e-01 6.856387108564376831e-02 2.119436562061309814e-01 1.028934568166732788e-01 -6.197905540466308594e-02 -1.637025326490402222e-01 5.546969175338745117e-02 4.023136198520660400e-02 8.945260196924209595e-02 1.518404930830001831e-01 -7.585250586271286011e-02 -5.097896978259086609e-02 -1.636794656515121460e-01 1.901882886886596680e-01 3.979402184486389160e-01 1.090117990970611572e-01 -1.260202378034591675e-01 1.862786412239074707e-01 9.127511829137802124e-02 -1.701950579881668091e-01 -4.845253378152847290e-02 9.050434455275535583e-03 5.700366497039794922e-01 2.749342918395996094e-01 1.081027537584304810e-01 1.314634382724761963e-01 -1.723038777709007263e-02 -2.131263166666030884e-02 6.925215572118759155e-02 -1.220268011093139648e-01 -1.334464922547340393e-02
-2.685066461563110352e-01 1.195025630295276642e-03 -2.857561968266963959e-02 -5.979323759675025940e-02 7.086027413606643677e-02 -3.113610148429870605e-01 2.062298655509948730e-01 1.983091235160827637e-01 -6.575229763984680176e-02 -2.123838514089584351e-01 -4.846126213669776917e-02 1.038611084222793579e-01 2.724954672157764435e-02 8.949905633926391602e-02 -1.023797467350959778e-01 9.153825044631958008e-02 -9.844711422920227051e-02 -8.168222010135650635e-02 9.185691922903060913e-02 -5.492047965526580811e-02 2.067620679736137390e-02 -1.131057441234588623e-01 -2.022444009780883789e-01 1.704774945974349976e-01 3.441698849201202393e-01 4.549756348133087158e-01 8.381094783544540405e-02 -2.882376313209533691e-01 3.758551925420761108e-02 -3.136822581291198730e-01 -1.506324112415313721e-01 -2.106354199349880219e-02
-9.227025508880615234e-02 2.610686123371124268e-01 8.564477413892745972e-02 -1.684505492448806763e-01 2.548681199550628662e-01 -2.020157724618911743e-01 -1.966288834810256958e-01 1.205347552895545959e-01 -2.499968744814395905e-02 -2.828086912631988525e-01 8.977776020765304565e-02 7.257242500782012939e-02 -1.220422610640525818e-01 -6.203373149037361145e-02 1.344822645187377930e-01 5.637971758842468262e-01 2.740563750267028809e-01 -3.977721557021141052e-02 -5.020091682672500610e-02 1.077767740935087204e-02 -3.889813646674156189e-02 -1.784189045429229736e-01 -7.268485426902770996e-02 2.068839520215988159e-01 -8.479447104036808014e-03 1.378447413444519043e-01 -1.296365708112716675e-01 2.183304578065872192e-01 -1.039173305034637451e-01 -1.530979722738265991e-01 3.435678780078887939e-02 -1.762187853455543518e-02
-2.102228105068206787e-01 -3.977810032665729523e-03 1.316606253385543823e-01 -6.833559274673461914e-02 4.544679448008537292e-02 1.026107519865036011e-01 6.537494808435440063e-02 3.097218275070190430e-01 1.408178806304931641e-01 2.323526889085769653e-01 -4.129472374916076660e-02 -8.377975225448608398e-02 1.016818359494209290e-01 1.310815513134002686e-01 1.707976311445236206e-01 3.048054575920104980e-01 -2.438590973615646362e-01 3.122607246041297913e-02 2.288924902677536011e-02 -1.708329021930694580e-01 9.865602105855941772e-02 -1.709341704845428467e-01 -1.107688769698143005e-01 -2.189658768475055695e-02 -8.811078220605850220e-02 2.336885631084442139e-01 -2.537858188152313232e-01 6.321777123957872391e-03 -2.058767378330230713e-01 5.780944228172302246e-02 -4.001952111721038818e-01 -3.380734026432037354e-01
-2.086673378944396973e-01 5.415922403335571289e-01 1.016477569937705994e-01 -7.742607593536376953e-02 1.743921786546707153e-01 -1.555205732583999634e-01 6.446996331214904785e-02 -5.543747171759605408e-02 1.990344934165477753e-02 -4.224421083927154541e-02 1.963928341865539551e-02 -5.195534229278564453e-02 -1.144071221351623535e-01 1.499149054288864136e-01 4.536332935094833374e-02 2.530964314937591553e-01 -1.281750500202178955e-01 -1.558818966150283813e-01 -1.078372150659561157e-01 -3.081862032413482666e-01 7.086034119129180908e-02 8.812214247882366180e-03 1.317370682954788208e-01 1.834161728620529175e-01 2.143823653459548950e-01 1.431417018175125122e-01 -1.876829117536544800e-01 2.079685777425765991e-01 2.110143005847930908e-01 -1.942384392023086548e-01 -1.249770969152450562e-01 -1.783374696969985962e-01
-8.289418369531631470e-02 2.602438330650329590e-01 -1.347558945417404175e-01 1.579317450523376465e-02 -6.756262481212615967e-02 3.735151886940002441e-02 2.162525802850723267e-01 -2.092953957617282867e-02 -2.352542132139205933e-01 6.668124347925186157e-02 3.117422573268413544e-02 2.459199726581573486e-02 8.432058990001678467e-02 1.431216895580291748e-01 -1.176020503044128418e-01 5.060763955116271973e-01 1.225761324167251587e-01 5.458286032080650330e-02 1.148108616471290588e-01 1.834307610988616943e-02 1.030320525169372559e-01 2.329877763986587524e-02 -1.918742060661315918e-01 2.609375417232513428e-01 2.435125857591629028e-01 -1.402776874601840973e-02 -3.546626493334770203e-02 1.338818967342376709e-01 1.783460378646850586e-01 -6.813256070017814636e-03 -3.111581206321716309e-01 -3.741522431373596191e-01
-1.871088445186614990e-01 8.562351018190383911e-02 4.328722506761550903e-02 -1.037764921784400940e-01 -6.443165242671966553e-02 2.506718039512634277e-01 2.916206419467926025e-02 2.539143860340118408e-01 3.326437622308731079e-02 -3.417156636714935303e-02 2.646653912961483002e-02 1.970939710736274719e-02 4.435858428478240967e-01 2.887264788150787354e-01 -3.325182478874921799e-03 4.522957205772399902e-01 -6.221483275294303894e-02 1.325472295284271240e-01 -1.424421966075897217e-01 3.600222989916801453e-02 4.745245352387428284e-02 4.666372388601303101e-02 6.871066521853208542e-03 2.016152888536453247e-01 -9.036167524755001068e-03 1.972778886556625366e-01 -6.614009290933609009e-02 -3.004042664542794228e-03 2.942111808806657791e-03 -2.435870654881000519e-02 -3.456244170665740967e-01 -2.702501416206359863e-01
-1.555326953530311584e-02 4.099585413932800293e-01 3.701205924153327942e-02 4.164088889956474304e-02 2.653897702693939209e-01 -1.920802891254425049e-01 -1.154617965221405029e-01 2.240101993083953857e-02 -7.642480731010437012e-02 -7.128698378801345825e-02 4.220268502831459045e-02 5.809598416090011597e-02 -3.691527545452117920e-01 3.333964645862579346e-01 6.555683910846710205e-02 2.167106270790100098e-01 -6.196060217916965485e-03 -2.207886874675750732e-01 2.746414765715599060e-02 -2.114508152008056641e-01 -8.422350138425827026e-02 1.233542039990425110e-01 -2.067485824227333069e-02 3.302848041057586670e-01 1.605782061815261841e-01 1.229091286659240723e-01 -4.624830558896064758e-02 2.072620540857315063e-01 2.042048424482345581e-02 -1.182281970977783203e-01 -1.179777383804321289e-01 -2.286529988050460815e-01
-1.400420963764190674e-01 3.212939947843551636e-02 -4.414970427751541138e-02 1.292543858289718628e-01 -6.936271488666534424e-02 -9.664048254489898682e-02 -2.299815863370895386e-01 -2.643984183669090271e-02 -1.228097826242446899e-02 -9.805470705032348633e-02 -2.282904684543609619e-01 5.062209442257881165e-02 1.269144415855407715e-01 3.541657924652099609e-01 -6.132509093731641769e-03 3.346135318279266357e-01 -1.494919061660766602e-01 5.675064027309417725e-02 -1.226504743099212646e-01 3.980833105742931366e-03 2.392294555902481079e-01 -2.399303466081619263e-01 -2.221506386995315552e-01 -1.040874421596527100e-01 3.349343240261077881e-01 -4.879467934370040894e-02 1.006817147135734558e-01 -1.398878544569015503e-01 6.619623303413391113e-02 -2.124900668859481812e-01 -4.046749174594879150e-01 -4.238909110426902771e-02
-6.511622667312622070e-02 2.430168241262435913e-01 -2.344294339418411255e-01 -9.919115155935287476e-02 6.009409204125404358e-02 -1.683993190526962280e-01 2.370609492063522339e-01 6.878952682018280029e-02 -2.905832231044769287e-01 1.176785156130790710e-01 5.243766680359840393e-02 7.032285630702972412e-02 2.077986858785152435e-02 2.027762681245803833e-01 -4.491911455988883972e-02 3.399560749530792236e-01 2.185137271881103516e-01 1.150454655289649963e-01 -4.670839756727218628e-02 -2.148571908473968506e-01 -3.301045298576354980e-02 1.027561649680137634e-01 -3.856309503316879272e-02 3.923236429691314697e-01 1.672615259885787964e-01 1.449675764888525009e-02 -6.410105526447296143e-02 1.735512316226959229e-01 -1.398406084626913071e-02 -1.993595510721206665e-01 -3.009018301963806152e-01 -2.112054526805877686e-01
-3.529199063777923584e-01 -1.151707842946052551e-01 -1.481286436319351196e-01 -2.888156771659851074e-01 3.084755837917327881e-01 -1.634789258241653442e-01 -6.134681403636932373e-03 1.565217971801757812e-01 -3.423319011926651001e-02 2.345151603221893311e-01 -3.271621093153953552e-02 -4.500345885753631592e-02 1.373067647218704224e-01 1.937590986490249634e-01 -1.769477427005767822e-01 3.476966619491577148e-01 -1.708093732595443726e-01 -3.773299157619476318e-01 -4.810816142708063126e-03 -1.939486525952816010e-02 7.270309329032897949e-02 1.479648053646087646e-02 -4.005509242415428162e-02 1.578929573297500610e-01 1.075019463896751404e-01 -3.669493645429611206e-02 2.064950764179229736e-01 3.806887194514274597e-02 -6.222562491893768311e-02 -1.210205852985382080e-01 -2.480336725711822510e-01 -3.898048400878906250e-02
-3.478182852268218994e-01 2.324744826182723045e-03 1.200231015682220459e-01 2.629417479038238525e-01 -1.353564262390136719e-01 -2.934860885143280029e-01 3.101243823766708374e-02 1.345590408891439438e-02 -1.502893567085266113e-01 1.279916614294052124e-01 -7.592379301786422729e-02 -1.461461335420608521e-01 -2.220109999179840088e-01 1.185571849346160889e-01 6.186529621481895447e-02 2.553007304668426514e-01 1.629808992147445679e-01 -3.370298072695732117e-02 -1.391255706548690796e-01 -2.885341048240661621e-01 -2.641411721706390381e-01 4.953239485621452332e-02 -3.441754356026649475e-02 -3.120666369795799255e-02 1.348498761653900146e-01 4.750468432903289795e-01 -5.340249836444854736e-02 1.749508380889892578e-01 1.708170585334300995e-02 -4.651333391666412354e-02 -2.153269015252590179e-02 -8.069218695163726807e-02
8.738806098699569702e-02 1.398809403181076050e-01 3.344106301665306091e-02 6.451582908630371094e-02 -9.060250222682952881e-02 1.153025180101394653e-01 -1.911397650837898254e-02 1.420260816812515259e-01 3.325567021965980530e-02 1.699859499931335449e-01 -2.023981064558029175e-01 -1.821785122156143188e-01 1.617537140846252441e-01 4.573389887809753418e-02 2.741296077147126198e-03 3.878642618656158447e-01 -1.855192035436630249e-01 -1.467728763818740845e-01 -8.642834611237049103e-03 7.893764413893222809e-03 1.594038158655166626e-01 1.295894533395767212e-01 -9.659980237483978271e-02 2.229526638984680176e-01 2.653706073760986328e-01 9.064314514398574829e-02 -3.548405766487121582e-01 1.553520262241363525e-01 -8.790022879838943481e-02 -2.444875687360763550e-01 7.857379317283630371e-02 -4.276929795742034912e-01
-3.370167613029479980e-01 -1.051371023058891296e-01 -9.019397944211959839e-02 -2.489749938249588013e-01 1.641265302896499634e-01 -2.225866168737411499e-01 -1.053788810968399048e-01 2.851040959358215332e-01 -5.979026854038238525e-02 2.418561279773712158e-02 -2.954196743667125702e-02 -1.511740386486053467e-01 1.974655129015445709e-02 1.985883712768554688e-01 -2.587294876575469971e-01 2.356326878070831299e-01 -1.388199627399444580e-01 -3.221651613712310791e-01 -2.514274418354034424e-02 -6.941801309585571289e-02 1.340026855468750000e-01 -5.052718147635459900e-02 -1.254850775003433228e-01 3.248425722122192383e-01 1.352915614843368530e-01 1.300106872804462910e-03 2.262511551380157471e-01 -1.744943484663963318e-02 9.901193529367446899e-02 -1.491712778806686401e-01 -2.406608909368515015e-01 -1.270035654306411743e-01
9.740670770406723022e-02 1.770592778921127319e-01 1.078115925192832947e-01 -2.108277529478073120e-01 1.234597265720367432e-01 1.918087303638458252e-01 -1.932484358549118042e-01 -2.062174491584300995e-02 -2.094839699566364288e-02 1.746782958507537842e-01 -1.607193648815155029e-01 -2.142649292945861816e-01 6.908814609050750732e-02 2.885246276855468750e-01 -4.181139916181564331e-02 4.115212559700012207e-01 2.397188246250152588e-01 9.243887662887573242e-02 -2.727838233113288879e-02 6.290153414011001587e-02 3.531645238399505615e-02 -3.503447165712714195e-03 -6.360255181789398193e-02 4.712568596005439758e-02 9.083569049835205078e-02 8.202482759952545166e-02 3.758437186479568481e-02 1.812047660350799561e-01 -2.271790504455566406e-01 -4.016213119029998779e-01 -3.187885582447052002e-01 9.735803306102752686e-02
1.843116581439971924e-01 1.395338401198387146e-02 1.352371722459793091e-01 5.205530673265457153e-02 3.837456181645393372e-02 -5.326975136995315552e-02 -1.721101403236389160e-01 6.956067681312561035e-02 9.185306727886199951e-02 -1.734786853194236755e-02 -1.587806791067123413e-01 -2.079990804195404053e-01 6.358199566602706909e-02 7.394772022962570190e-02 -1.662640422582626343e-01 3.833743035793304443e-01 -7.240580022335052490e-02 -1.614259779453277588e-01 -8.044073730707168579e-02 3.102822601795196533e-01 4.798777028918266296e-02 -2.175498753786087036e-02 -2.379265725612640381e-01 1.138405278325080872e-01 3.830752894282341003e-02 4.053275287151336670e-01 -1.916717141866683960e-01 1.535913199186325073e-01 5.130646750330924988e-02 -1.373355984687805176e-01 -1.376241743564605713e-01 -4.144994318485260010e-01
-5.003026723861694336e-01 1.342346370220184326e-01 2.136008739471435547e-01 -4.548659920692443848e-02 2.104209363460540771e-01 -5.675444379448890686e-02 -1.403365880250930786e-01 1.717974990606307983e-02 -1.095760464668273926e-01 -1.634076051414012909e-02 -1.486537605524063110e-01 3.701705858111381531e-02 6.911780685186386108e-02 8.725319802761077881e-02 -2.386854439973831177e-01 3.643253147602081299e-01 -1.145876646041870117e-01 -1.258211880922317505e-01 -5.388492345809936523e-02 -1.689628064632415771e-01 9.407416731119155884e-02 -2.655538320541381836e-01 -1.117630898952484131e-01 2.608150243759155273e-01 -1.586557924747467041e-02 3.512911498546600342e-02 1.333206444978713989e-01 2.017550617456436157e-01 1.782762557268142700e-01 4.288637265563011169e-02 -9.568771719932556152e-02 -2.358382046222686768e-01
-3.328602313995361328e-01 2.397583276033401489e-01 1.665767095983028412e-02 -1.680478453636169434e-01 7.153227925300598145e-02 -5.106598511338233948e-02 2.543144524097442627e-01 -2.370445579290390015e-01 -1.971423178911209106e-01 6.781442463397979736e-02 3.109268248081207275e-01 -1.873893588781356812e-01 3.732048347592353821e-02 2.334988266229629517e-01 1.608369797468185425e-01 4.843725860118865967e-01 -6.753082573413848877e-02 -1.014854162931442261e-01 -1.498758941888809204e-01 -9.728248417377471924e-02 4.421864822506904602e-02 7.725396752357482910e-02 1.146539673209190369e-01 7.019626349210739136e-02 9.931478649377822876e-02 1.906144618988037109e-01 5.780678987503051758e-02 1.028078328818082809e-02 5.882075428962707520e-02 -2.115303725004196167e-01 1.058267951011657715e-01 3.355449810624122620e-02
-4.209237098693847656e-01 4.976166784763336182e-02 7.998216152191162109e-02 -2.933289408683776855e-01 6.799547374248504639e-02 -1.574854850769042969e-01 1.343506723642349243e-01 5.863771587610244751e-02 1.098852232098579407e-02 9.609356522560119629e-02 3.725587576627731323e-02 -1.933824568986892700e-01 -1.309967041015625000e-01 6.838323920965194702e-02 -1.000323072075843811e-01 2.778828740119934082e-01 -2.885660827159881592e-01 -3.340650796890258789e-01 -4.643261898308992386e-03 -2.580593228340148926e-01 4.389244690537452698e-02 1.153075397014617920e-01 -1.716200411319732666e-01 1.660171896219253540e-01 -9.595938026905059814e-03 1.301189959049224854e-01 3.021815232932567596e-02 2.193781733512878418e-01 7.146278768777847290e-02 -1.067195981740951538e-01 -2.526508867740631104e-01 -1.991941034793853760e-01
5.990868434309959412e-02 1.499304026365280151e-01 7.881019264459609985e-02 4.308452904224395752e-01 4.296583309769630432e-02 -1.417066901922225952e-01 6.065215170383453369e-02 3.931252658367156982e-02 6.360605359077453613e-02 -5.402369052171707153e-02 1.402358263731002808e-01 -1.927371174097061157e-01 2.329371124505996704e-01 -9.992104023694992065e-02 6.387149542570114136e-02 3.667537271976470947e-01 4.181141033768653870e-02 -1.027211844921112061e-01 -1.366029679775238037e-01 -1.092603653669357300e-01 -2.376374751329421997e-01 -1.401616483926773071e-01 1.621342748403549194e-01 2.651908397674560547e-01 2.761924173682928085e-03 1.198685690760612488e-01 -2.281440794467926025e-01 2.808429002761840820e-01 -5.437391810119152069e-03 -1.391185969114303589e-01 -3.116697669029235840e-01 1.043254360556602478e-01
-4.914489760994911194e-02 1.161107886582612991e-02 1.247695554047822952e-02 2.177252322435379028e-01 5.897354800254106522e-03 -3.226486146450042725e-01 -2.731961011886596680e-01 2.068909555673599243e-01 3.377362340688705444e-02 -3.437903011217713356e-03 -1.490570902824401855e-01 -1.601850241422653198e-01 1.102345213294029236e-01 1.252074819058179855e-02 7.731418311595916748e-02 3.480782508850097656e-01 1.887804567813873291e-01 -5.576067790389060974e-02 -2.718387544155120850e-01 -5.964631959795951843e-02 8.195812255144119263e-02 -2.171572893857955933e-01 2.037114948034286499e-01 2.478099614381790161e-01 2.184142172336578369e-01 1.172564178705215454e-01 -3.641496226191520691e-02 1.404393464326858521e-01 -2.329478114843368530e-01 -2.998602092266082764e-01 -1.677560359239578247e-01 -1.096775755286216736e-01
-2.704772651195526123e-01 2.306467145681381226e-01 2.717781998217105865e-02 -1.568073332309722900e-01 4.250575900077819824e-01 -2.061151564121246338e-01 -6.983620673418045044e-02 -2.106633186340332031e-01 4.863186180591583252e-02 -4.754528403282165527e-02 -2.468230724334716797e-01 5.527088418602943420e-02 5.257078632712364197e-02 -3.541569784283638000e-02 -8.029150962829589844e-02 3.195760846138000488e-01 -2.486795745790004730e-02 -1.515245065093040466e-02 -2.472345381975173950e-01 -1.416701823472976685e-01 -1.890077739953994751e-01 -7.724806666374206543e-02 -2.031131833791732788e-02 2.813731431961059570e-01 1.879237145185470581e-01 1.394497603178024292e-01 1.654836982488632202e-01 6.085202470421791077e-02 2.331957593560218811e-02 -2.669536471366882324e-01 -1.644141389988362789e-03 -1.836564093828201294e-01
7.604990154504776001e-02 3.180829286575317383e-01 1.029989272356033325e-01 4.537303373217582703e-02 -6.453426182270050049e-02 -4.364563524723052979e-01 -2.231236100196838379e-01 8.565098047256469727e-02 1.342798024415969849e-01 5.806342139840126038e-02 3.703375160694122314e-02 -2.318614125251770020e-01 8.197341859340667725e-02 -6.993182003498077393e-02 2.560263276100158691e-01 4.747138023376464844e-01 -3.442581370472908020e-02 -1.402488648891448975e-01 -2.406642585992813110e-02 -3.774610161781311035e-02 -3.027700781822204590e-01 -1.024351269006729126e-02 1.113062724471092224e-03 2.160355746746063232e-01 8.181585371494293213e-02 -2.901771850883960724e-02 8.598031103610992432e-02 8.291852474212646484e-02 1.638614386320114136e-01 -1.131573468446731567e-01 -1.364730745553970337e-01 -9.031430631875991821e-02
-2.465638369321823120e-01 -2.584639377892017365e-02 -1.382774859666824341e-01 -3.944238275289535522e-02 3.204197585582733154e-01 -3.046990931034088135e-01 4.111029580235481262e-02 8.552891761064529419e-02 -3.513932228088378906e-01 -1.198269240558147430e-02 -9.894035011529922485e-02 -1.397441327571868896e-02 2.646998167037963867e-01 3.775409162044525146e-01 1.282492727041244507e-01 1.521802544593811035e-01 -1.444919779896736145e-02 -1.640267819166183472e-01 -1.033882573246955872e-01 9.722676873207092285e-02 8.256095647811889648e-02 1.082017645239830017e-01 -3.576559722423553467e-01 2.042202204465866089e-01 5.041490867733955383e-02 2.057292014360427856e-01 1.072583571076393127e-01 -8.770197629928588867e-02 -7.230237126350402832e-02 5.959751084446907043e-02 -1.011036038398742676e-01 -9.520582109689712524e-02
-4.336577951908111572e-01 1.233938261866569519e-01 -4.591508582234382629e-02 -2.901923358440399170e-01 8.062039315700531006e-02 8.083350211381912231e-02 7.975011318922042847e-02 2.839333564043045044e-02 2.089584916830062866e-01 -1.128236353397369385e-01 -1.231637969613075256e-01 -9.297155588865280151e-02 -1.205096319317817688e-01 1.199053004384040833e-01 -3.773086518049240112e-02 5.480654239654541016e-01 -8.372080326080322266e-02 -1.087197847664356232e-02 -3.353042528033256531e-02 3.060319460928440094e-02 1.368179470300674438e-01 5.113793537020683289e-02 -6.998158991336822510e-02 1.250952929258346558e-01 6.684394180774688721e-02 2.301569730043411255e-01 2.352884709835052490e-01 1.977556943893432617e-02 -2.135643213987350464e-01 -2.215672284364700317e-02 -1.218394115567207336e-01 -2.325595170259475708e-01
-3.550691995769739151e-03 3.667938709259033203e-01 4.719092696905136108e-02 -1.554723083972930908e-01 1.428155452013015747e-01 -2.737592756748199463e-01 -5.516196787357330322e-02 6.809230893850326538e-02 -1.610139608383178711e-01 1.269046664237976074e-01 1.431277692317962646e-01 -8.397561311721801758e-02 -2.782488763332366943e-01 3.280127346515655518e-01 1.521818041801452637e-01 2.222242355346679688e-01 1.415307633578777313e-02 -1.803225129842758179e-01 -3.488834202289581299e-02 -1.459023803472518921e-01 -1.704438179731369019e-01 2.611468546092510223e-02 -1.071956753730773926e-01 3.996606171131134033e-01 1.101099327206611633e-01 2.005356401205062866e-01 8.747313916683197021e-02 1.418066471815109253e-01 -7.069268077611923218e-02 5.835536867380142212e-02 -1.569081991910934448e-01 -1.990210860967636108e-01
2.365221083164215088e-02 2.910254895687103271e-01 -2.527720332145690918e-01 -3.350032959133386612e-03 -5.276918783783912659e-02 -2.512130513787269592e-02 1.617610454559326172e-01 1.050992906093597412e-01 -1.462633907794952393e-01 4.872356727719306946e-02 1.017626076936721802e-01 1.733208000659942627e-01 7.410100195556879044e-03 1.550814807415008545e-01 8.392596244812011719e-02 3.727349638938903809e-01 1.218231841921806335e-01 -2.165758196497336030e-04 7.790438085794448853e-02 -4.921634681522846222e-03 3.364828228950500488e-02 7.325999438762664795e-02 -2.163782864809036255e-01 3.488083779811859131e-01 3.621878623962402344e-01 1.382156908512115479e-01 -5.667950212955474854e-02 1.304179579019546509e-01 1.140576228499412537e-01 -1.306092143058776855e-01 -3.364201486110687256e-01 -2.574822902679443359e-01
-3.021084330976009369e-02 -3.940719366073608398e-02 1.979477256536483765e-01 -6.048274785280227661e-02 3.709090873599052429e-03 -3.115276694297790527e-01 3.310222551226615906e-02 -3.796882182359695435e-02 -3.858271287754178047e-03 -2.769713699817657471e-01 -2.421785145998001099e-01 -7.770303636789321899e-02 -1.139942482113838196e-01 3.442600667476654053e-01 -1.420457512140274048e-01 3.555971384048461914e-01 7.068121433258056641e-02 -3.262808620929718018e-01 -1.162784844636917114e-01 -5.844779312610626221e-02 -1.945796310901641846e-01 -2.632978372275829315e-02 -2.269019782543182373e-01 4.391152784228324890e-02 1.207366883754730225e-01 1.043910458683967590e-01 1.658744066953659058e-01 2.378714233636856079e-01 -1.132254377007484436e-01 3.161231800913810730e-02 -2.836899459362030029e-01 1.063471958041191101e-01
-1.545449793338775635e-01 -1.434065308421850204e-02 -6.591419875621795654e-02 1.379611995071172714e-02 -1.096925958991050720e-01 -3.231541812419891357e-01 8.203547447919845581e-02 -4.162704944610595703e-02 -3.097436428070068359e-01 2.771836519241333008e-01 -1.858125329017639160e-01 -8.467356115579605103e-02 4.235221818089485168e-02 1.987001895904541016e-01 2.011918723583221436e-01 3.542980849742889404e-01 -6.272941827774047852e-02 -3.024403452873229980e-01 6.101888418197631836e-02 4.959803074598312378e-02 6.870370358228683472e-02 2.189167737960815430e-01 -2.391999065876007080e-01 1.057768836617469788e-01 1.822344064712524414e-01 2.386595904827117920e-01 -4.358717426657676697e-02 -1.367966085672378540e-01 -1.687668822705745697e-02 2.728198841214179993e-02 -2.805555462837219238e-01 1.074374467134475708e-01
3.756168112158775330e-02 1.482437849044799805e-01 1.269097924232482910e-01 -1.635914146900177002e-01 1.805119961500167847e-01 -3.492842912673950195e-01 8.117928355932235718e-02 1.524364948272705078e-01 1.023543104529380798e-01 -6.002845242619514465e-02 4.979355260729789734e-02 3.376369923353195190e-02 1.297643333673477173e-01 -2.155790776014328003e-01 1.497101634740829468e-01 4.178074002265930176e-01 1.434950083494186401e-01 -5.678105726838111877e-02 -4.227861016988754272e-02 5.918542668223381042e-02 -1.486095488071441650e-01 4.021096229553222656e-02 6.550768762826919556e-02 2.204028218984603882e-01 1.332918852567672729e-01 1.392616629600524902e-01 -1.925382316112518311e-01 1.809959709644317627e-01 -2.824329733848571777e-01 -3.979548215866088867e-01 -5.510138720273971558e-02 1.323090046644210815e-01
-5.152745842933654785e-01 2.006331533193588257e-01 1.094634234905242920e-01 1.254450678825378418e-01 4.532234370708465576e-02 1.272901743650436401e-01 -2.777909301221370697e-02 1.406105309724807739e-01 -2.251774668693542480e-01 8.788197301328182220e-03 -2.193191945552825928e-01 -4.582652449607849121e-02 1.615191064774990082e-02 -7.577434182167053223e-02 -4.786325246095657349e-02 2.176131457090377808e-01 -1.842671334743499756e-01 5.633700056932866573e-04 3.161568343639373779e-01 -1.393486708402633667e-01 9.368044883012771606e-02 -7.505929470062255859e-02 -2.444068491458892822e-01 1.952945142984390259e-01 2.857784032821655273e-01 1.294639259576797485e-01 -5.651752650737762451e-02 1.510596275329589844e-01 9.191512130200862885e-03 -8.585015684366226196e-02 -2.261778116226196289e-01 -1.497357934713363647e-01
-1.631682962179183960e-01 -1.947493404150009155e-01 -9.527333825826644897e-02 1.158608794212341309e-01 1.734920293092727661e-01 -1.344192922115325928e-01 1.524483859539031982e-01 2.078516185283660889e-01 1.263129115104675293e-01 -9.703707695007324219e-02 -1.292207241058349609e-01 2.415617853403091431e-01 1.557748466730117798e-01 9.714702516794204712e-02 -1.004786714911460876e-01 2.588663101196289062e-01 -1.197872385382652283e-01 -2.881694436073303223e-01 -9.155693650245666504e-02 -7.268974184989929199e-02 -3.079520538449287415e-02 -5.854958202689886093e-03 -8.360952883958816528e-02 2.497238367795944214e-01 3.543323874473571777e-01 2.143862843513488770e-01 1.686238646507263184e-01 -2.311270982027053833e-01 -3.973361849784851074e-02 -3.275919556617736816e-01 -2.006985396146774292e-01 5.631064996123313904e-02
-1.004595905542373657e-01 3.842682242393493652e-01 -1.235394775867462158e-01 -6.181744113564491272e-02 5.703689157962799072e-02 -1.380037069320678711e-01 2.097506970167160034e-01 8.029934018850326538e-03 8.236248977482318878e-03 2.080194354057312012e-01 -5.807576701045036316e-02 -9.844323992729187012e-02 3.901262953877449036e-02 1.180964559316635132e-01 1.262093335390090942e-01 3.809518516063690186e-01 1.123116314411163330e-01 -9.429836273193359375e-02 -1.533857434988021851e-01 -3.996888995170593262e-01 1.445940732955932617e-01 2.490770965814590454e-01 2.954795025289058685e-02 2.314968705177307129e-01 4.998229444026947021e-03 1.566119343042373657e-01 -9.696572273969650269e-02 1.527746021747589111e-01 3.535857796669006348e-02 -2.511341869831085205e-01 -1.130142584443092346e-01 2.174808382987976074e-01
-3.230724632740020752e-01 2.680247649550437927e-02 9.284138679504394531e-02 2.454853653907775879e-01 -1.690463349223136902e-02 -3.001732230186462402e-01 -7.163079082965850830e-02 1.075172945857048035e-01 -2.436251938343048096e-01 1.894645392894744873e-01 -2.164385318756103516e-01 1.662852428853511810e-02 -1.394866108894348145e-01 8.857911452651023865e-03 -9.309288859367370605e-02 2.183683961629867554e-01 2.783199846744537354e-01 4.235227033495903015e-02 -3.144007921218872070e-01 1.151775270700454712e-01 -1.644750535488128662e-01 2.247330546379089355e-01 -1.847301870584487915e-01 1.409397572278976440e-01 -4.277562350034713745e-02 3.448252081871032715e-01 -1.220700331032276154e-02 3.110139258205890656e-02 -4.114776849746704102e-02 -1.794670969247817993e-01 -8.807662129402160645e-02 -1.194110289216041565e-01
-1.266313493251800537e-01 -5.970155075192451477e-02 -1.562748700380325317e-01 3.361678123474121094e-01 -7.206701673567295074e-03 -2.768010199069976807e-01 -6.196331605315208435e-02 5.593037232756614685e-02 -1.167984157800674438e-01 2.724790573120117188e-02 -7.233129441738128662e-02 1.352405101060867310e-01 -1.554039418697357178e-01 2.543380856513977051e-01 4.411659203469753265e-03 7.172235846519470215e-02 2.628127932548522949e-01 -2.900081276893615723e-01 2.508848346769809723e-02 1.386938542127609253e-01 1.721073836088180542e-01 3.827993571758270264e-02 -2.079318314790725708e-01 1.466911584138870239e-01 3.011450767517089844e-01 1.205341368913650513e-01 -1.756230890750885010e-01 -3.702573105692863464e-02 5.409917328506708145e-03 -3.891027569770812988e-01 -2.513429224491119385e-01 -8.067029714584350586e-02
-3.798112273216247559e-01 7.705020159482955933e-02 6.745307147502899170e-02 -9.918159991502761841e-02 8.731675148010253906e-02 -3.549010157585144043e-01 1.004090160131454468e-01 -2.021537870168685913e-01 -2.012810902670025826e-03 -4.757155105471611023e-02 2.214147299528121948e-01 1.741742789745330811e-01 8.105912059545516968e-02 2.307996004819869995e-01 -2.543298155069351196e-02 3.456397354602813721e-01 2.300203032791614532e-02 4.379843547940254211e-02 -4.879783373326063156e-04 -1.532172039151191711e-02 -2.103495299816131592e-01 -2.415117472410202026e-01 1.105121001601219177e-01 1.541424095630645752e-01 2.087742984294891357e-01 1.644552499055862427e-01 -9.396930783987045288e-02 2.345734089612960815e-01 3.469244018197059631e-02 1.048006117343902588e-01 -1.399266868829727173e-01 -2.860565781593322754e-01
-2.933506369590759277e-01 2.865898609161376953e-02 1.029667034745216370e-01 1.109088584780693054e-01 1.712138652801513672e-01 -1.299006044864654541e-01 -1.065321341156959534e-01 5.314680188894271851e-02 -1.672707498073577881e-02 -1.210793107748031616e-02 2.089688181877136230e-01 2.022367864847183228e-01 1.903546452522277832e-01 -1.120325997471809387e-01 -3.544986248016357422e-02 3.711285889148712158e-01 -1.799648106098175049e-01 -2.061339169740676880e-01 2.472662366926670074e-03 2.893601953983306885e-01 7.423245161771774292e-02 8.525566756725311279e-02 -3.020764589309692383e-01 -7.536819577217102051e-02 3.835096955299377441e-01 1.059245690703392029e-01 6.206304207444190979e-02 1.674741953611373901e-01 3.164606541395187378e-02 -1.951014995574951172e-01 -2.055652141571044922e-01 -1.313018202781677246e-01
-3.090648055076599121e-01 -1.118086054921150208e-01 -3.485189378261566162e-02 -2.681686282157897949e-01 2.716574370861053467e-01 -2.010776549577713013e-01 1.253968328237533569e-01 1.685569882392883301e-01 -8.413360267877578735e-02 6.104996427893638611e-02 5.814192444086074829e-02 -2.226145714521408081e-01 -9.679074399173259735e-03 2.319503128528594971e-01 -6.489991396665573120e-02 2.050886452198028564e-01 -2.108412086963653564e-01 -2.998959422111511230e-01 1.536252200603485107e-01 -2.185288369655609131e-01 1.762187033891677856e-01 -1.532484591007232666e-01 -1.936385929584503174e-01 1.907438784837722778e-01 -1.049927013809792697e-04 -8.389799296855926514e-02 7.673049718141555786e-02 8.438024669885635376e-02 -4.499375075101852417e-02 -5.763465166091918945e-02 -3.447825908660888672e-01 -1.346830278635025024e-01
-1.830965727567672729e-01 1.769500523805618286e-01 5.194645747542381287e-02 3.987706899642944336e-01 2.318273037672042847e-01 -2.050932198762893677e-01 -2.018984258174896240e-01 6.454600952565670013e-03 8.947362005710601807e-02 -8.322984725236892700e-02 -4.082694649696350098e-02 -2.295456230640411377e-01 -3.027238324284553528e-02 -9.805528074502944946e-02 -7.923556864261627197e-02 4.482916295528411865e-01 -5.397288594394922256e-03 -2.041089534759521484e-01 -2.364204078912734985e-01 1.302219927310943604e-01 7.405807077884674072e-02 -1.566863507032394409e-01 6.612507253885269165e-02 5.833107978105545044e-02 9.091657400131225586e-02 -3.189761890098452568e-03 -6.325113773345947266e-02 2.902150452136993408e-01 -1.221492588520050049e-01 -1.756142675876617432e-01 -1.803231090307235718e-01 -1.504633128643035889e-01
-7.041264325380325317e-02 3.504152595996856689e-02 2.203407585620880127e-01 -1.326581388711929321e-01 -1.244617849588394165e-01 -8.402264863252639771e-02 -1.402495801448822021e-01 1.309551149606704712e-01 8.861324936151504517e-02 -1.236062720417976379e-01 -2.112492732703685760e-02 -9.871602803468704224e-02 9.292936325073242188e-02 1.926271468400955200e-01 -7.412055134773254395e-02 3.948309123516082764e-01 -2.249665558338165283e-03 -2.440768033266067505e-01 2.001059502363204956e-01 2.598266303539276123e-01 -3.032142519950866699e-01 1.139870211482048035e-01 -9.445305168628692627e-02 2.624076604843139648e-01 -1.065595671534538269e-01 1.075287088751792908e-01 -5.810768157243728638e-02 3.973911702632904053e-01 -2.508451938629150391e-01 -8.030284941196441650e-02 -1.530295163393020630e-01 -3.165949881076812744e-02
-3.238874673843383789e-01 -2.408936806023120880e-02 9.122598916292190552e-02 -1.279977858066558838e-01 2.678956389427185059e-01 3.691753372550010681e-02 2.453060448169708252e-02 2.650522887706756592e-01 3.843774199485778809e-01 1.726021468639373779e-01 -4.426601529121398926e-02 -7.305143773555755615e-02 -5.563161894679069519e-02 7.830267399549484253e-02 -1.392178237438201904e-01 2.245991528034210205e-01 -5.650419741868972778e-02 9.433971345424652100e-02 9.579760953783988953e-03 -2.105876803398132324e-02 1.625616550445556641e-01 -2.083126902580261230e-01 -1.350157856941223145e-01 1.037250235676765442e-01 9.970961511135101318e-02 3.496839106082916260e-01 -2.288958877325057983e-01 7.796709239482879639e-02 -1.008033230900764465e-01 -9.759991616010665894e-02 -3.697530627250671387e-01 -5.835659429430961609e-02
-2.474081218242645264e-01 1.785400211811065674e-01 9.497869759798049927e-02 1.269076317548751831e-01 2.346523702144622803e-01 -1.656674146652221680e-01 -1.168625280261039734e-01 -4.960681125521659851e-02 1.201507002115249634e-01 2.775140404701232910e-01 2.513831853866577148e-01 -3.773751109838485718e-02 -7.666402310132980347e-02 1.644751988351345062e-02 1.223032474517822266e-01 4.305149316787719727e-01 -2.158354073762893677e-01 -7.382976263761520386e-02 1.814715564250946045e-01 -4.761968553066253662e-02 4.933625459671020508e-02 1.216380149126052856e-01 1.805488169193267822e-01 2.249931246042251587e-01 2.366575151681900024e-01 2.536376416683197021e-01 -1.522935479879379272e-01 -6.993106007575988770e-02 1.320745516568422318e-02 -2.195291370153427124e-01 -1.798240244388580322e-01 -6.190545111894607544e-02
1.045972332358360291e-01 1.034923270344734192e-01 4.557522237300872803e-01 -2.068212181329727173e-01 1.625043302774429321e-01 -2.543441355228424072e-01 -5.563473701477050781e-02 -2.971646375954151154e-02 -9.091629087924957275e-02 1.541146636009216309e-02 -3.055722713470458984e-01 2.584192529320716858e-02 1.441539824008941650e-01 7.301320135593414307e-02 -1.840507537126541138e-01 3.629265129566192627e-01 -2.195975184440612793e-01 -1.511878073215484619e-01 6.957017816603183746e-03 -2.651572227478027344e-02 9.338261932134628296e-02 -1.947157084941864014e-02 -1.243822425603866577e-01 1.023449674248695374e-01 7.667686045169830322e-02 4.498308897018432617e-02 -2.496705204248428345e-01 8.926881849765777588e-02 -1.570848226547241211e-01 -1.563248634338378906e-01 -2.288188487291336060e-01 2.280004471540451050e-01
-1.519376225769519806e-02 -5.015133693814277649e-02 1.471730023622512817e-01 1.726112663745880127e-01 2.168137431144714355e-01 -2.796969413757324219e-01 -1.201614215970039368e-01 3.344716727733612061e-01 2.290415763854980469e-01 -1.272339224815368652e-01 -1.116982102394104004e-01 7.726551592350006104e-02 -3.800732493400573730e-01 8.999120444059371948e-02 1.459293160587549210e-02 3.660073280334472656e-01 -3.588288277387619019e-02 1.049066241830587387e-02 -1.880835443735122681e-01 1.298747211694717407e-01 3.475987166166305542e-02 9.826996177434921265e-02 -8.124752342700958252e-02 1.076887473464012146e-01 -8.740348368883132935e-02 2.402267456054687500e-01 1.343716084957122803e-01 1.945014894008636475e-01 5.535414908081293106e-03 -1.582775712013244629e-01 -3.001882731914520264e-01 -3.596574440598487854e-02
7.328478991985321045e-02 9.220881760120391846e-02 2.073203027248382568e-02 1.035159081220626831e-01 1.094835773110389709e-01 -1.767632067203521729e-01 9.222190827131271362e-02 9.556513279676437378e-02 1.235656142234802246e-01 -1.339870411902666092e-02 -1.397145688533782959e-01 -1.176494657993316650e-01 3.596441745758056641e-01 1.547898054122924805e-01 -5.469125509262084961e-02 4.353275299072265625e-01 -1.662034094333648682e-01 1.360851675271987915e-01 1.152941025793552399e-02 7.044210284948348999e-02 -4.951955750584602356e-02 6.303656846284866333e-02 -1.447103470563888550e-01 1.348859369754791260e-01 -5.102060362696647644e-02 4.537701010704040527e-01 -2.081224769353866577e-01 1.673234701156616211e-01 -1.790144592523574829e-01 -3.004194498062133789e-01 1.401018351316452026e-01 3.081535361707210541e-02
-1.737283766269683838e-01 -6.733181886374950409e-03 7.059283554553985596e-03 8.304664492607116699e-02 -1.696418598294258118e-02 3.520233929157257080e-02 4.701611027121543884e-02 2.161723971366882324e-01 6.179429963231086731e-02 -5.593940615653991699e-02 1.870907098054885864e-01 -2.376425117254257202e-01 2.482080012559890747e-01 2.184070348739624023e-01 -1.419483721256256104e-01 4.240769743919372559e-01 -3.630494475364685059e-01 -2.593610808253288269e-02 2.152845636010169983e-02 -1.378255635499954224e-01 -1.306259334087371826e-01 5.356539040803909302e-02 -1.054564341902732849e-01 9.165491908788681030e-03 -6.989926844835281372e-02 1.408639848232269287e-01 -4.454061761498451233e-02 1.210568100214004517e-01 -7.984724827110767365e-03 -3.804605305194854736e-01 -1.924959719181060791e-01 -3.135669827461242676e-01
-1.428875625133514404e-01 -9.937102347612380981e-02 4.210823401808738708e-02 2.350838668644428253e-02 3.972837328910827637e-01 -2.987717743963003159e-03 -1.170810908079147339e-01 6.951992958784103394e-02 -1.663515344262123108e-02 7.091105729341506958e-02 -1.389305889606475830e-01 -2.713337242603302002e-01 2.985860705375671387e-01 1.697208881378173828e-01 8.027709275484085083e-02 1.198158860206604004e-01 -2.666290663182735443e-02 -4.568937420845031738e-02 -1.188632696866989136e-01 -5.353863537311553955e-02 9.901626035571098328e-03 -2.048480808734893799e-01 -2.463164180517196655e-01 2.363243699073791504e-01 2.554889619350433350e-01 8.173584192991256714e-02 -6.847712397575378418e-02 1.847081482410430908e-01 -1.815422922372817993e-01 -5.744878947734832764e-02 -2.810480892658233643e-01 -3.868175446987152100e-01
-3.028310537338256836e-01 2.301875203847885132e-01 1.411439925432205200e-01 3.327194452285766602e-01 2.115157544612884521e-01 -4.745604842901229858e-02 -3.179586306214332581e-02 -1.647871918976306915e-02 -5.663293227553367615e-02 -7.842084020376205444e-02 -2.539519965648651123e-01 -1.921738386154174805e-01 -1.820831745862960815e-02 8.079256862401962280e-03 -7.143428176641464233e-02 3.739835023880004883e-01 -1.064697802066802979e-01 -2.191576212644577026e-01 -4.579802230000495911e-02 -2.920887246727943420e-02 3.140594661235809326e-01 -1.881444156169891357e-01 -3.819572627544403076e-01 2.790393494069576263e-02 2.426719665527343750e-01 8.367183804512023926e-02 -4.883097857236862183e-02 -6.586525589227676392e-02 -3.617560863494873047e-02 9.302497492171823978e-04 2.504184097051620483e-02 5.195038020610809326e-02
-1.260090768337249756e-01 1.472560763359069824e-01 -6.333883851766586304e-02 2.695091962814331055e-01 3.730830922722816467e-02 -2.803265452384948730e-01 -1.884570270776748657e-01 2.682465314865112305e-01 -1.431701928377151489e-01 3.103279694914817810e-02 -2.413323074579238892e-01 8.046077936887741089e-02 -2.385754697024822235e-02 -5.787332355976104736e-02 1.691428273916244507e-01 3.554793596267700195e-01 -1.842013001441955566e-01 -1.520300358533859253e-01 -2.646363675594329834e-01 -5.061758309602737427e-02 -4.115173220634460449e-02 -3.571785390377044678e-01 3.343086689710617065e-02 1.419262886047363281e-01 1.304992288351058960e-01 3.285637795925140381e-01 -1.086122468113899231e-01 7.521251589059829712e-02 -1.014003455638885498e-01 -1.088895946741104126e-01 4.764862731099128723e-02 -7.910976558923721313e-02
-1.013488471508026123e-01 4.199700057506561279e-01 9.356282651424407959e-02 4.119063541293144226e-02 2.277862876653671265e-01 9.270823746919631958e-02 8.619701862335205078e-02 -2.165177613496780396e-01 3.294937778264284134e-03 -1.412960290908813477e-01 -1.831820756196975708e-01 -1.760892868041992188e-01 -9.477733075618743896e-02 -5.974512919783592224e-02 7.233296334743499756e-02 3.895318210124969482e-01 -4.857050627470016479e-02 -9.311538934707641602e-02 -1.140960007905960083e-01 -1.258851885795593262e-01 2.961964160203933716e-02 2.528653293848037720e-02 2.210890203714370728e-01 2.287517040967941284e-01 7.853800803422927856e-02 9.581359475851058960e-02 -2.503563463687896729e-01 2.721678912639617920e-01 6.832349300384521484e-02 -2.747360169887542725e-01 -2.530185505747795105e-02 -2.419601082801818848e-01
1.028289739042520523e-02 1.771041899919509888e-01 3.971538841724395752e-01 1.003274321556091309e-01 1.875500380992889404e-01 1.107006818056106567e-01 4.135911818593740463e-03 -3.457547351717948914e-02 5.241575092077255249e-02 2.754128724336624146e-02 1.003498909994959831e-03 -3.049374222755432129e-01 3.088408708572387695e-01 2.476245909929275513e-01 -8.864115923643112183e-03 3.172826170921325684e-01 2.320366799831390381e-01 -2.937066741287708282e-02 8.190020173788070679e-02 2.323103845119476318e-01 -2.013588845729827881e-01 -2.053720057010650635e-01 -1.786346435546875000e-01 7.595138996839523315e-02 -5.148694291710853577e-02 2.224614173173904419e-01 1.343772709369659424e-01 1.360882818698883057e-01 -1.172182261943817139e-01 -3.889133781194686890e-02 -1.815587878227233887e-01 -1.594783216714859009e-01
7.676808536052703857e-02 5.364551767706871033e-02 2.934340834617614746e-01 -1.242900565266609192e-01 -1.150660887360572815e-01 -1.907423734664916992e-01 -1.297050118446350098e-01 3.143934607505798340e-01 -1.062888950109481812e-01 -1.605650037527084351e-01 -5.538496375083923340e-02 -2.001797407865524292e-01 1.434320211410522461e-01 7.612128555774688721e-02 -3.085325360298156738e-01 4.231114089488983154e-01 1.928214132785797119e-01 -1.286004334688186646e-01 1.062840521335601807e-01 -1.795061230659484863e-01 -1.120078489184379578e-01 -1.521826386451721191e-01 -1.231419071555137634e-01 2.710182964801788330e-01 3.131519258022308350e-02 8.139885216951370239e-02 -3.240018710494041443e-02 2.939119935035705566e-02 -1.545473486185073853e-01 -2.770432233810424805e-01 -1.056854128837585449e-01 2.651086449623107910e-02
-2.300698608160018921e-01 1.062395609915256500e-02 -1.583078503608703613e-01 7.543958723545074463e-02 6.476322561502456665e-02 -3.786639273166656494e-01 1.549898982048034668e-01 2.006684988737106323e-01 -3.701392710208892822e-01 1.181184314191341400e-03 -1.739476621150970459e-01 -7.584244757890701294e-02 2.325830012559890747e-01 2.411283105611801147e-01 -7.680197805166244507e-02 3.164254426956176758e-01 -6.958831101655960083e-02 -1.337882578372955322e-01 2.638539113104343414e-02 4.623242840170860291e-02 6.983413547277450562e-02 1.407002806663513184e-01 -1.185224726796150208e-01 -1.142052002251148224e-02 7.039920985698699951e-02 3.124658465385437012e-01 2.379442453384399414e-01 -1.036067903041839600e-01 7.034935057163238525e-02 -2.470361813902854919e-02 -2.696358263492584229e-01 -2.059262804687023163e-02
-4.491950944066047668e-02 -8.757618069648742676e-02 1.775450408458709717e-01 -1.518698595464229584e-02 -6.885179877281188965e-02 -5.228912830352783203e-01 1.082906797528266907e-01 2.137475274503231049e-02 5.287891626358032227e-02 9.856670349836349487e-02 -2.285308688879013062e-01 3.591130953282117844e-03 -2.946295216679573059e-02 3.572688624262809753e-02 -3.432763367891311646e-02 1.938036382198333740e-01 2.108080387115478516e-01 -1.121143028140068054e-01 -7.196273654699325562e-02 4.839059896767139435e-03 -7.045105099678039551e-02 -1.768239140510559082e-01 -3.308590650558471680e-01 -5.295737180858850479e-03 2.749272584915161133e-01 6.183325499296188354e-02 -5.147381126880645752e-02 -8.571976423263549805e-02 -2.211266010999679565e-01 -3.728624582290649414e-01 -2.568278014659881592e-01 -1.065802127122879028e-01
-1.026134938001632690e-01 4.942278563976287842e-01 -1.144177019596099854e-01 -1.043584570288658142e-01 -4.595558345317840576e-02 -1.560568213462829590e-01 6.726387143135070801e-02 -5.098395515233278275e-03 -1.544765383005142212e-01 -8.918308466672897339e-02 2.948130853474140167e-02 3.231449052691459656e-02 -3.650010377168655396e-02 1.838637739419937134e-01 2.517370134592056274e-02 4.794041216373443604e-01 7.842321693897247314e-02 -1.259642392396926880e-01 -1.728162318468093872e-01 -3.465835750102996826e-01 3.715636208653450012e-02 7.583820819854736328e-02 6.592372804880142212e-02 1.543623805046081543e-01 6.647737324237823486e-02 2.024857252836227417e-01 -2.254239171743392944e-01 6.997133046388626099e-02 1.788419932126998901e-01 -1.837186962366104126e-01 -7.754623889923095703e-02 1.033940240740776062e-01
-4.104480743408203125e-01 1.929538249969482422e-01 1.461648344993591309e-01 -9.051933139562606812e-02 4.452441632747650146e-02 1.589087210595607758e-02 -3.026167163625359535e-03 8.865429461002349854e-02 7.758464664220809937e-02 -3.223848342895507812e-02 -2.614828646183013916e-01 -1.589413732290267944e-03 -1.187895759940147400e-01 4.661422222852706909e-02 -1.252319663763046265e-01 3.634879887104034424e-01 5.464117228984832764e-02 -7.623820751905441284e-02 1.014313772320747375e-01 -1.033125258982181549e-02 2.437344193458557129e-01 -1.397461723536252975e-02 -1.126294136047363281e-01 2.960435748100280762e-01 1.077288538217544556e-01 4.314473569393157959e-01 -2.082773484289646149e-03 1.384954433888196945e-02 -2.613683044910430908e-01 1.009210385382175446e-02 -4.923472553491592407e-02 -2.592391669750213623e-01
-2.620402574539184570e-01 -6.050441041588783264e-02 -2.616104669868946075e-03 1.519814580678939819e-01 -8.799387514591217041e-02 1.045972555875778198e-01 3.724053269252181053e-03 1.214446499943733215e-01 -7.141090929508209229e-02 4.556911066174507141e-02 1.686936467885971069e-01 -2.014449089765548706e-01 1.186178848147392273e-01 2.601675689220428467e-01 -7.952995598316192627e-02 4.408301413059234619e-01 -2.721569240093231201e-01 2.848584577441215515e-02 -5.141846463084220886e-02 -2.829917669296264648e-01 -1.609408110380172729e-01 -1.022835378535091877e-03 -7.779508829116821289e-02 5.771020799875259399e-02 -1.357828974723815918e-01 1.284180134534835815e-01 -1.519507467746734619e-01 -7.749404013156890869e-02 -7.087900489568710327e-02 -3.552315533161163330e-01 -3.378140628337860107e-01 -1.012259274721145630e-01
-1.060293391346931458e-01 2.901166677474975586e-01 9.790650568902492523e-03 4.888669028878211975e-02 5.081611871719360352e-02 -6.870514154434204102e-02 -8.939282596111297607e-02 -1.802607178688049316e-01 -5.352015420794487000e-02 -3.478397428989410400e-02 8.436044305562973022e-02 -1.762659102678298950e-01 4.389100149273872375e-02 3.550294414162635803e-02 3.212990164756774902e-01 4.281166791915893555e-01 -3.279709517955780029e-01 -9.809121489524841309e-02 1.368449777364730835e-01 6.071541458368301392e-02 -3.416191637516021729e-01 -1.958395242691040039e-01 -1.710569113492965698e-01 3.226569592952728271e-01 8.408373594284057617e-02 7.229550182819366455e-02 2.432559384033083916e-03 1.890711486339569092e-01 1.013390347361564636e-01 4.648675397038459778e-02 -6.819622963666915894e-02 -1.708680838346481323e-01
-1.380947083234786987e-01 3.087106347084045410e-01 9.475298970937728882e-02 4.229849874973297119e-01 7.862347364425659180e-02 -1.706970632076263428e-01 1.664779335260391235e-01 -1.821036785840988159e-01 1.473822444677352905e-02 -6.070517003536224365e-02 2.575795948505401611e-01 -3.370204269886016846e-01 -4.579684510827064514e-02 -3.439438715577125549e-02 1.885886788368225098e-01 3.449649214744567871e-01 7.297012954950332642e-02 -3.139109909534454346e-02 5.733405705541372299e-03 1.395466327667236328e-01 -2.352958172559738159e-01 -1.727591454982757568e-01 -1.493724584579467773e-01 1.277571618556976318e-01 -9.756202250719070435e-02 2.066125124692916870e-01 -4.379256861284375191e-04 -4.706856608390808105e-02 -1.195618808269500732e-01 -9.864921867847442627e-02 -1.779805719852447510e-01 8.470971137285232544e-03
-3.889604806900024414e-01 1.768224835395812988e-01 1.379293650388717651e-01 -1.177740544080734253e-01 -1.737048663198947906e-02 -1.617679446935653687e-01 -6.690265238285064697e-02 -1.605755537748336792e-01 -2.169335633516311646e-01 1.255421042442321777e-01 -9.165548533201217651e-02 5.174915120005607605e-02 -2.045862525701522827e-01 1.874613761901855469e-01 -8.772410452365875244e-02 2.961689531803131104e-01 1.057279948145151138e-02 -1.293276101350784302e-01 -2.443854697048664093e-02 2.757815085351467133e-02 1.401033252477645874e-01 1.065579131245613098e-01 -9.929366409778594971e-02 2.734842300415039062e-01 -1.844865642488002777e-02 4.048951864242553711e-01 1.383314728736877441e-01 1.674221269786357880e-02 -1.361404806375503540e-01 4.635261371731758118e-02 -4.911002144217491150e-02 -3.753480613231658936e-01
-1.194046661257743835e-01 1.991938203573226929e-01 1.749575883150100708e-02 6.697787344455718994e-02 1.461272835731506348e-01 -2.151016891002655029e-01 1.760903596878051758e-01 -1.184598430991172791e-01 -2.802865207195281982e-01 3.143938183784484863e-01 4.036767035722732544e-02 3.026531077921390533e-02 -6.160901859402656555e-03 1.196527271531522274e-03 2.708984538912773132e-02 3.041561543941497803e-01 3.051754320040345192e-03 -4.610732942819595337e-02 1.655110716819763184e-02 5.013015493750572205e-02 1.610502153635025024e-01 -3.247612714767456055e-02 2.878877520561218262e-01 4.341739416122436523e-01 -1.654584705829620361e-01 1.260018795728683472e-01 1.869319528341293335e-01 1.923089623451232910e-01 -6.562750786542892456e-02 -1.011795476078987122e-01 -3.021091818809509277e-01 -1.763012409210205078e-01
-7.924622297286987305e-02 4.163494333624839783e-02 -9.729518741369247437e-02 7.673003524541854858e-02 5.050903931260108948e-02 4.557633027434349060e-02 2.164431214332580566e-01 -1.140311285853385925e-01 -1.800390481948852539e-01 -3.360182791948318481e-02 7.562553882598876953e-02 8.981902897357940674e-02 -5.946527794003486633e-02 2.484313100576400757e-01 -8.927996456623077393e-02 4.633973240852355957e-01 1.813436741940677166e-03 -1.968852281570434570e-01 1.651502698659896851e-01 1.320748589932918549e-02 -7.285044342279434204e-02 1.755054891109466553e-01 -2.191529124975204468e-01 1.247457563877105713e-01 4.506784677505493164e-01 6.757563352584838867e-02 -7.315753400325775146e-02 1.109025701880455017e-01 1.894083917140960693e-01 -9.827227145433425903e-02 -3.125016987323760986e-01 -2.059789746999740601e-01
-1.522490084171295166e-01 1.622297167778015137e-01 1.532272994518280029e-01 1.348081678152084351e-01 -1.629991531372070312e-01 2.633949741721153259e-02 -2.749512195587158203e-01 -1.385496407747268677e-01 -8.625888824462890625e-02 9.713858366012573242e-02 -7.428235560655593872e-02 -1.495949625968933105e-01 1.239087879657745361e-01 1.202964484691619873e-01 -1.210314556956291199e-01 2.039629817008972168e-01 -1.351758688688278198e-01 -1.331382244825363159e-01 -1.227208003401756287e-01 9.172387421131134033e-02 -1.318753063678741455e-01 -2.663249671459197998e-01 8.813950419425964355e-02 2.012210339307785034e-01 -7.969810813665390015e-02 3.621210455894470215e-01 -2.009926438331604004e-01 -6.436237134039402008e-03 -4.743387550115585327e-02 -2.354940772056579590e-01 -2.902921736240386963e-01 -3.741598129272460938e-01
-8.530410379171371460e-02 3.633101582527160645e-01 -2.127930074930191040e-01 5.977104301564395428e-04 9.920231252908706665e-02 -1.333620250225067139e-01 1.631711125373840332e-01 1.020855307579040527e-01 -2.450710684061050415e-01 3.579426556825637817e-02 6.399167329072952271e-02 3.968215081840753555e-03 6.950213015079498291e-02 7.388945668935775757e-02 -8.393928408622741699e-02 4.100583493709564209e-01 9.954805672168731689e-02 2.935262955725193024e-02 -2.727303095161914825e-02 -3.996970131993293762e-02 4.742041602730751038e-02 1.609605997800827026e-01 -4.580852389335632324e-02 2.508296966552734375e-01 2.026384919881820679e-01 8.721705526113510132e-02 1.189108490943908691e-01 8.037393540143966675e-02 2.216731756925582886e-01 -1.477814465761184692e-02 -4.580835103988647461e-01 -2.551248073577880859e-01
8.515535295009613037e-02 1.131230667233467102e-01 -4.657079931348562241e-03 1.198727115988731384e-01 6.569525599479675293e-02 -2.673505842685699463e-01 -1.999582201242446899e-01 5.605033412575721741e-02 6.345273554325103760e-02 -6.630376726388931274e-02 -3.156197816133499146e-02 -1.037010736763477325e-02 2.258055210113525391e-01 1.567810624837875366e-01 -1.013743057847023010e-01 2.955586612224578857e-01 9.199237823486328125e-02 -1.292369365692138672e-01 -4.740506038069725037e-02 -9.367899596691131592e-02 -5.728925764560699463e-02 -2.342099398374557495e-01 1.911615431308746338e-01 2.227486371994018555e-01 -1.214015204459428787e-02 2.316336631774902344e-01 -9.153211861848831177e-02 2.330932170152664185e-01 -3.232464194297790527e-01 -1.982040554285049438e-01 -1.419646590948104858e-01 -4.505489170551300049e-01
-4.466428980231285095e-02 -1.509061753749847412e-01 2.505848109722137451e-01 -1.467482298612594604e-01 5.169763043522834778e-02 -2.152632623910903931e-01 9.970093518495559692e-02 2.767109274864196777e-01 -1.360910832881927490e-01 -2.066260129213333130e-01 -8.426797576248645782e-03 4.905593115836381912e-03 2.223111689090728760e-01 1.471624076366424561e-01 -1.582284457981586456e-02 4.667221009731292725e-01 6.562687456607818604e-02 7.973429560661315918e-02 1.707451492547988892e-01 -2.504059672355651855e-01 -1.649375110864639282e-01 -1.887243986129760742e-01 7.343917340040206909e-02 2.297388315200805664e-01 -5.287434905767440796e-02 9.638170152902603149e-02 -1.227855384349822998e-01 1.737206056714057922e-02 -1.324846148490905762e-01 -2.758729755878448486e-01 -2.076539397239685059e-01 1.309888809919357300e-01
-1.236026734113693237e-02 3.445867896080017090e-01 -1.531272679567337036e-01 -3.522100672125816345e-02 -1.809499971568584442e-02 -1.062864288687705994e-01 1.129321455955505371e-01 1.639484167098999023e-01 -2.079277336597442627e-01 -4.567095637321472168e-02 -1.190267130732536316e-02 1.555040776729583740e-01 1.170943528413772583e-01 2.257700413465499878e-01 -7.880245894193649292e-02 4.538757205009460449e-01 1.046211645007133484e-01 1.199213042855262756e-01 5.861653387546539307e-02 -4.062711820006370544e-02 2.370792254805564880e-02 1.787735074758529663e-01 -1.702413707971572876e-01 2.236612737178802490e-01 2.176613062620162964e-01 1.519329287111759186e-02 -1.218464672565460205e-01 1.567692309617996216e-01 2.007650434970855713e-01 -1.269014626741409302e-01 -2.772898674011230469e-01 -3.104034662246704102e-01
1.151643320918083191e-01 8.834927529096603394e-02 -1.471114810556173325e-02 4.122420251369476318e-01 2.109275609254837036e-01 4.467045422643423080e-03 -3.333544135093688965e-01 -3.178974986076354980e-02 -1.075224801898002625e-01 7.270932942628860474e-02 1.053068861365318298e-01 -1.198300495743751526e-01 1.970619112253189087e-01 9.898518770933151245e-02 1.734727174043655396e-01 4.238465130329132080e-01 -8.918546140193939209e-02 -7.303845882415771484e-02 9.268942475318908691e-02 2.460283935070037842e-01 -1.728672385215759277e-01 -2.153718769550323486e-01 -7.896989583969116211e-02 2.568003237247467041e-01 5.840885639190673828e-02 1.990510523319244385e-01 2.113184332847595215e-02 -9.301269054412841797e-02 1.071640923619270325e-01 -9.321077913045883179e-02 -1.574743837118148804e-01 -1.532863676548004150e-01
8.679109811782836914e-02 -4.551194608211517334e-02 2.273799180984497070e-01 -7.426442950963973999e-02 6.548418104648590088e-02 9.829355031251907349e-02 8.525547385215759277e-02 1.795882880687713623e-01 -2.375363558530807495e-01 2.750839889049530029e-01 -1.060891989618539810e-02 -2.902629785239696503e-02 2.319436222314834595e-01 3.425339460372924805e-01 1.113305017352104187e-01 3.929658532142639160e-01 1.591285467147827148e-01 1.395807564258575439e-01 -7.855222374200820923e-02 -2.262873500585556030e-01 -1.177480146288871765e-01 -1.049074605107307434e-01 -4.303644225001335144e-02 1.993027329444885254e-01 -1.745419204235076904e-02 1.252612918615341187e-01 -1.242699623107910156e-01 2.870027720928192139e-02 4.057675600051879883e-02 -4.405723810195922852e-01 -1.098831370472908020e-01 -1.875520218163728714e-03
6.767989695072174072e-02 2.870055437088012695e-01 2.308244071900844574e-02 -8.615470677614212036e-02 7.227233052253723145e-02 -2.314839661121368408e-01 1.449238806962966919e-01 3.893906250596046448e-02 -1.420416752807796001e-03 1.783083826303482056e-01 3.572272881865501404e-02 -6.684722751379013062e-02 -3.040549457073211670e-01 3.927670717239379883e-01 -9.530226886272430420e-02 2.480314373970031738e-01 6.385200470685958862e-02 5.928703118115663528e-03 8.300434798002243042e-02 -2.999193370342254639e-01 -7.977420091629028320e-02 -7.666809856891632080e-02 6.791579723358154297e-02 4.181028008460998535e-01 1.287181973457336426e-01 2.533723115921020508e-01 8.221433311700820923e-02 1.240572482347488403e-01 1.259492933750152588e-01 2.947677159681916237e-03 -1.640081256628036499e-01 -1.749361455440521240e-01
-2.546300180256366730e-02 2.610817253589630127e-01 -1.280258875340223312e-02 2.151846587657928467e-01 3.628248581662774086e-03 -1.928650736808776855e-01 -1.713204383850097656e-01 -5.046500638127326965e-02 4.325712472200393677e-02 1.461880356073379517e-01 1.350801289081573486e-01 -2.020789980888366699e-01 1.882321573793888092e-02 -1.753629148006439209e-01 1.221875399351119995e-01 4.874129295349121094e-01 -3.652193769812583923e-02 -1.256723999977111816e-01 -1.077070310711860657e-01 2.462598308920860291e-02 -3.291198611259460449e-01 9.493461810052394867e-03 -1.674130111932754517e-01 2.300641238689422607e-01 8.953776955604553223e-02 1.924590393900871277e-02 1.040095612406730652e-01 -1.732320040464401245e-01 -4.720241576433181763e-02 4.463857784867286682e-02 -4.213579595088958740e-01 7.714503444731235504e-04
3.321528434753417969e-02 2.983026765286922455e-02 4.122566804289817810e-02 -1.404916346073150635e-01 -2.716136164963245392e-02 2.485009841620922089e-02 -1.033691167831420898e-01 -1.408823672682046890e-02 6.685591489076614380e-02 6.466826051473617554e-02 -1.047029495239257812e-01 -2.282392978668212891e-01 1.723205149173736572e-01 1.919641792774200439e-01 5.934789311140775681e-03 3.287377059459686279e-01 6.964457780122756958e-02 -9.975685924291610718e-02 1.885072886943817139e-02 6.808076798915863037e-02 -2.865560352802276611e-01 2.222973853349685669e-01 -1.456852555274963379e-01 3.869966864585876465e-01 -2.037373334169387817e-01 1.155379638075828552e-01 -2.569876313209533691e-01 7.404666393995285034e-02 -1.155590638518333435e-01 -4.468620717525482178e-01 -8.857184648513793945e-02 -2.199849635362625122e-01
-1.874621659517288208e-01 9.826878458261489868e-02 7.356859743595123291e-02 3.558857142925262451e-01 1.958157122135162354e-01 -4.427924156188964844e-01 -3.059146404266357422e-01 4.411548748612403870e-02 8.168772608041763306e-02 1.275832485407590866e-02 -5.209160968661308289e-02 -2.050640583038330078e-01 -8.621232584118843079e-03 -9.762448072433471680e-02 3.502098843455314636e-03 4.106577336788177490e-01 1.297660768032073975e-01 -1.209291964769363403e-01 -2.445434629917144775e-01 2.407882176339626312e-02 8.586966246366500854e-02 -1.139388084411621094e-01 -2.152479626238346100e-02 2.532448805868625641e-02 1.352424025535583496e-01 7.525633089244365692e-03 -1.415629237890243530e-01 1.171041354537010193e-01 -1.839325726032257080e-01 -1.271850317716598511e-01 -2.176178991794586182e-01 2.382927201688289642e-02
-2.790378332138061523e-01 1.278397887945175171e-01 -2.104063332080841064e-02 -1.456893086433410645e-01 -9.217993915081024170e-02 -6.879013031721115112e-02 2.010674625635147095e-01 2.066319286823272705e-01 -7.124672830104827881e-02 6.189317209646105766e-04 -2.479739338159561157e-01 -5.558324456214904785e-01 -5.120871588587760925e-03 3.200650513172149658e-01 1.642468571662902832e-01 2.373347282409667969e-01 2.257643342018127441e-01 -1.303966939449310303e-01 -1.237281560897827148e-01 -1.841978579759597778e-01 -1.546999365091323853e-01 -3.919307142496109009e-02 -2.028119564056396484e-02 9.252786636352539062e-02 1.550354063510894775e-01 5.418400093913078308e-02 -1.557788699865341187e-01 7.669889181852340698e-02 -5.074725672602653503e-02 2.423095144331455231e-02 -1.134624406695365906e-01 4.091143608093261719e-02
-1.137958690524101257e-01 1.995779275894165039e-01 -1.235911273397505283e-03 -2.257346212863922119e-01 -2.071648240089416504e-01 -2.656054198741912842e-01 1.412725728005170822e-02 5.362049490213394165e-02 8.385223150253295898e-02 -1.688837110996246338e-01 -1.600172221660614014e-01 -1.806558370590209961e-01 -3.115992434322834015e-02 1.977156102657318115e-01 -1.620656251907348633e-01 2.007443010807037354e-01 1.384847313165664673e-01 -2.628623545169830322e-01 2.687090774998068810e-03 2.345637381076812744e-01 -1.087808981537818909e-01 -1.837243884801864624e-01 -7.559397816658020020e-02 2.778241336345672607e-01 9.593732655048370361e-02 6.735117733478546143e-02 2.051285207271575928e-01 3.040415942668914795e-01 -5.608931556344032288e-02 -1.790496855974197388e-01 -3.488294482231140137e-01 4.863970726728439331e-02
-2.822956144809722900e-01 9.360893815755844116e-02 2.451090142130851746e-02 1.303655058145523071e-01 -1.410969048738479614e-01 -3.559134900569915771e-01 -1.074337959289550781e-02 -8.807528018951416016e-02 -9.902590513229370117e-02 2.008212655782699585e-01 -9.331694990396499634e-02 4.710074141621589661e-02 1.014257669448852539e-01 1.475855559110641479e-01 -1.169737949967384338e-01 2.402823716402053833e-01 7.584169507026672363e-02 8.501122146844863892e-02 2.607497870922088623e-01 -1.004922166466712952e-01 -9.663731604814529419e-02 -1.318781375885009766e-01 -1.142387911677360535e-01 -8.702182769775390625e-02 3.669427037239074707e-01 1.312981992959976196e-01 9.102457761764526367e-02 -2.804674506187438965e-01 -4.493968188762664795e-02 -3.291448652744293213e-01 -2.852502167224884033e-01 -7.724609971046447754e-02
-2.848584949970245361e-01 -8.687770366668701172e-02 6.521285325288772583e-02 1.803848594427108765e-01 3.155313134193420410e-01 -1.238611247390508652e-02 -2.442816495895385742e-01 -1.419514417648315430e-02 1.941904984414577484e-02 2.288067247718572617e-03 -4.611753672361373901e-02 -9.501515328884124756e-02 1.384065002202987671e-01 -1.780579611659049988e-02 -5.145459994673728943e-02 3.941202461719512939e-01 -8.918576873838901520e-03 -1.185923591256141663e-01 -4.411124810576438904e-02 2.972727715969085693e-01 1.696913689374923706e-02 -2.726332545280456543e-01 -3.436867892742156982e-02 8.879370987415313721e-02 -9.121864289045333862e-02 1.159996837377548218e-01 -2.886674702167510986e-01 2.776354253292083740e-01 -1.485851854085922241e-01 -1.214593127369880676e-01 -2.810435593128204346e-01 -1.994834840297698975e-01
-4.495560005307197571e-02 1.557937860488891602e-01 1.426984369754791260e-01 5.656495317816734314e-02 2.989284992218017578e-01 -9.664675593376159668e-02 3.915335610508918762e-02 -8.011715114116668701e-02 1.258261352777481079e-01 3.446042835712432861e-01 1.782113760709762573e-01 1.491939090192317963e-02 -4.159002564847469330e-04 1.406408697366714478e-01 3.441482484340667725e-01 1.658019423484802246e-01 -3.507452607154846191e-01 -2.155066877603530884e-01 5.166617780923843384e-02 -3.441331163048744202e-02 -1.220940127968788147e-01 -1.663993299007415771e-01 -2.152393758296966553e-01 1.709168404340744019e-01 1.678446978330612183e-01 1.538674831390380859e-01 1.486823558807373047e-01 7.138119637966156006e-02 -9.035284817218780518e-02 -1.076504960656166077e-01 -3.188169300556182861e-01 -1.389940083026885986e-01
-1.377943158149719238e-01 6.373208761215209961e-02 -2.612753212451934814e-01 -9.269200265407562256e-03 2.014379054307937622e-01 4.065248370170593262e-02 6.613702327013015747e-02 -1.516646444797515869e-01 -5.760725587606430054e-02 4.040706530213356018e-02 1.370967924594879150e-01 3.272404661402106285e-03 -5.654265731573104858e-02 2.256135046482086182e-01 -1.687926054000854492e-01 3.299134075641632080e-01 -7.454793900251388550e-02 -2.092796415090560913e-01 1.088111847639083862e-01 -1.930528134107589722e-01 1.978400163352489471e-02 9.475108236074447632e-02 -2.987975478172302246e-01 1.344782710075378418e-01 3.281588554382324219e-01 9.664918482303619385e-02 -1.139931082725524902e-01 1.934272348880767822e-01 1.871504187583923340e-01 -1.361954659223556519e-01 -3.962019085884094238e-01 -1.749794632196426392e-01
-4.252530932426452637e-01 1.416449993848800659e-01 6.668774783611297607e-02 -2.047003209590911865e-01 1.374415010213851929e-01 1.302565727382898331e-02 2.953958697617053986e-02 5.517986044287681580e-02 6.580805405974388123e-03 -1.885385215282440186e-01 -1.953245103359222412e-01 -1.409882400184869766e-02 -2.675949633121490479e-01 1.393007189035415649e-01 -1.145248115062713623e-01 4.150776267051696777e-01 2.512478828430175781e-02 7.015909254550933838e-02 -4.444919154047966003e-02 -1.423583179712295532e-01 1.373506486415863037e-01 1.357816252857446671e-02 -1.000560373067855835e-01 9.537081420421600342e-02 -1.674553495831787586e-03 3.840216100215911865e-01 1.257509440183639526e-01 -1.014131009578704834e-01 -3.080134689807891846e-01 -7.322735339403152466e-02 -1.091134548187255859e-01 -1.665748357772827148e-01
-1.920227855443954468e-01 3.588700592517852783e-01 9.333068132400512695e-02 -1.493289768695831299e-01 -6.323282420635223389e-02 -1.154888421297073364e-01 3.378517329692840576e-01 1.572429686784744263e-01 8.533558994531631470e-02 -5.750788748264312744e-02 -1.535197794437408447e-01 -1.163050010800361633e-01 -8.860206604003906250e-02 4.097480475902557373e-01 -3.361506015062332153e-02 2.328405976295471191e-01 -4.770277813076972961e-02 -3.055960834026336670e-01 -2.807122655212879181e-02 1.669138669967651367e-01 -1.770875453948974609e-01 -4.597735032439231873e-02 -2.444063425064086914e-01 2.190252393484115601e-01 3.148126229643821716e-02 -6.492821499705314636e-03 1.894569993019104004e-01 1.502136439085006714e-01 -7.198663800954818726e-02 4.996564239263534546e-02 -1.877521574497222900e-01 2.091294527053833008e-02
-1.182902902364730835e-01 -1.461622538045048714e-03 3.789247944951057434e-02 -6.734670698642730713e-02 1.427413821220397949e-01 -4.077755808830261230e-01 9.955154731869697571e-03 -1.980125531554222107e-02 -7.380093634128570557e-02 -2.022017389535903931e-01 1.107466965913772583e-01 1.760922372341156006e-01 -2.070763856172561646e-01 3.342869579792022705e-01 -3.921978548169136047e-02 2.519682347774505615e-01 1.481064856052398682e-01 4.880730807781219482e-02 -1.465850323438644409e-01 -9.446007758378982544e-02 9.433944709599018097e-03 2.407836019992828369e-01 1.187829673290252686e-01 1.957698017358779907e-01 -1.326069235801696777e-02 3.079069256782531738e-01 -7.494565844535827637e-02 3.868794441223144531e-02 -7.084480673074722290e-02 -4.002832174301147461e-01 -1.709976345300674438e-01 -1.477030962705612183e-01
-2.181492000818252563e-01 -6.655853986740112305e-02 1.897958964109420776e-01 6.681275367736816406e-02 9.020220488309860229e-02 1.179454177618026733e-01 -2.691122889518737793e-01 1.868299245834350586e-01 -8.813551068305969238e-02 1.632951498031616211e-01 -8.472144603729248047e-02 -1.926551610231399536e-01 3.485030829906463623e-01 1.612262576818466187e-01 6.370758265256881714e-02 3.543921709060668945e-01 1.606790721416473389e-01 -1.045764237642288208e-01 1.197103559970855713e-01 1.077901870012283325e-01 3.000746108591556549e-02 -2.514351606369018555e-01 -2.552248835563659668e-01 6.200474500656127930e-02 1.146743074059486389e-01 1.059790849685668945e-01 4.404801502823829651e-02 3.305600881576538086e-01 -1.801979988813400269e-01 -5.229790508747100830e-02 -1.375627666711807251e-01 -1.917362958192825317e-01
-3.531084060668945312e-01 7.004582136869430542e-02 1.190623044967651367e-01 5.491118505597114563e-02 2.240702062845230103e-01 -4.014594852924346924e-01 1.269545853137969971e-01 -1.926624923944473267e-01 -1.427231878042221069e-01 8.811680972576141357e-02 1.134402900934219360e-01 4.479184746742248535e-03 -1.767826378345489502e-01 7.908839732408523560e-02 1.392906531691551208e-02 1.884132772684097290e-01 2.019688487052917480e-01 -1.573549360036849976e-01 -3.828167170286178589e-02 1.906430907547473907e-02 -1.086360067129135132e-01 -2.531811036169528961e-02 5.192328989505767822e-02 3.133004009723663330e-01 8.291837573051452637e-02 3.826310336589813232e-01 -3.963043913245201111e-02 1.086257547140121460e-01 -2.880896441638469696e-02 5.854982882738113403e-02 -6.574968993663787842e-02 -3.441941738128662109e-01
5.942085757851600647e-02 2.785560488700866699e-01 2.736187279224395752e-01 1.227050721645355225e-01 -3.374307230114936829e-02 -3.042030334472656250e-01 -1.617833822965621948e-01 5.913330614566802979e-02 -1.971004530787467957e-02 1.088600698858499527e-02 6.664521992206573486e-02 -1.609543263912200928e-01 1.632805019617080688e-01 -3.003625385463237762e-02 2.578768432140350342e-01 4.622738957405090332e-01 6.698362529277801514e-02 -7.359645515680313110e-02 2.566096186637878418e-02 2.807748876512050629e-02 -3.969903290271759033e-01 -1.332610473036766052e-02 1.165769919753074646e-01 7.951425015926361084e-02 1.292012184858322144e-01 1.847873628139495850e-02 3.268074989318847656e-02 4.348799586296081543e-02 4.544528201222419739e-02 -1.051192209124565125e-01 -3.779731392860412598e-01 -4.442654550075531006e-02
-2.795681655406951904e-01 1.461200267076492310e-01 4.411838948726654053e-02 -1.219305694103240967e-01 3.015469312667846680e-01 1.933241337537765503e-01 2.563536912202835083e-02 4.024328291416168213e-02 -7.831744104623794556e-02 1.686715036630630493e-01 1.894536465406417847e-01 -3.910412266850471497e-02 -4.631738737225532532e-02 1.308184266090393066e-01 -4.943917319178581238e-02 2.107150703668594360e-01 -6.932643800973892212e-02 -1.802584230899810791e-01 -1.212077513337135315e-01 -1.771923154592514038e-01 -9.738688915967941284e-02 -1.988420486450195312e-01 -3.030088543891906738e-01 3.652742207050323486e-01 -8.215863257646560669e-02 -8.328458666801452637e-02 -2.261889874935150146e-01 2.074902653694152832e-01 1.966494321823120117e-02 -3.078356683254241943e-01 -1.884894371032714844e-01 -1.369632184505462646e-01
-1.741076707839965820e-01 -1.507160812616348267e-01 -2.063947916030883789e-02 2.795684635639190674e-01 7.931179553270339966e-02 -9.420067816972732544e-02 -9.268723428249359131e-02 9.974334388971328735e-02 1.274892836809158325e-01 -5.084149539470672607e-02 -3.677012398838996887e-02 -3.062421455979347229e-02 -3.356674015522003174e-01 3.955872058868408203e-01 1.726241856813430786e-01 4.228319525718688965e-01 4.024418443441390991e-02 -2.393625080585479736e-01 -1.898745447397232056e-01 1.914691329002380371e-01 -1.267278939485549927e-02 -4.408812895417213440e-02 3.576929494738578796e-02 -7.393951993435621262e-03 1.667846366763114929e-02 1.153518911451101303e-02 9.333626180887222290e-02 2.294126749038696289e-01 7.340915501117706299e-02 -1.854006350040435791e-01 -3.106967210769653320e-01 -5.190196633338928223e-02
-2.982607483863830566e-01 9.390468709170818329e-03 -1.620936207473278046e-02 -6.343411654233932495e-02 2.293667942285537720e-01 3.402881324291229248e-02 -4.452974349260330200e-02 3.298951387405395508e-01 1.914140880107879639e-01 2.287569344043731689e-01 1.040863431990146637e-02 -1.084171012043952942e-01 -8.284151554107666016e-03 1.984920054674148560e-01 -3.474787622690200806e-02 3.343003988265991211e-01 -1.097490340471267700e-01 1.637492477893829346e-01 2.383726984262466431e-01 -1.067396346479654312e-02 1.486798822879791260e-01 -2.543773651123046875e-01 -8.457359671592712402e-02 1.631862670183181763e-01 -1.431408524513244629e-01 1.726979762315750122e-01 -2.227672785520553589e-01 8.962647616863250732e-02 -2.015969604253768921e-01 3.260217234492301941e-02 -2.632109224796295166e-01 -2.312466055154800415e-01
-1.491440646350383759e-02 2.686678245663642883e-02 4.010903239250183105e-01 -1.048316210508346558e-01 2.045550495386123657e-01 7.906512171030044556e-02 -1.967096477746963501e-01 2.974493196234107018e-03 -2.642979100346565247e-02 -2.963034994900226593e-02 -1.118922233581542969e-02 -9.800471365451812744e-02 6.236887071281671524e-03 3.650232255458831787e-01 2.174610942602157593e-01 3.813135325908660889e-01 3.322485685348510742e-01 8.920153230428695679e-02 1.138446778059005737e-01 6.424858421087265015e-02 -1.840915344655513763e-02 -1.129560396075248718e-01 1.743723452091217041e-01 1.496534235775470734e-02 -3.384625166654586792e-02 1.767427027225494385e-01 -2.725431881844997406e-02 8.380671963095664978e-03 9.469227492809295654e-02 -3.075529336929321289e-01 -2.886547446250915527e-01 -6.230983883142471313e-02
-3.515654802322387695e-01 1.442276034504175186e-02 4.229182377457618713e-02 8.285124786198139191e-03 1.630196571350097656e-01 -2.939837574958801270e-01 -5.291754379868507385e-02 -6.189154833555221558e-02 1.503520011901855469e-01 7.968118786811828613e-02 -2.285823971033096313e-01 -6.354692578315734863e-02 -1.838812381029129028e-01 2.387323826551437378e-01 6.055894494056701660e-02 2.056833058595657349e-01 2.490398436784744263e-01 -7.187474519014358521e-02 -2.600551843643188477e-01 -2.111195772886276245e-01 -2.085983902215957642e-01 -1.234718486666679382e-01 -9.100897610187530518e-02 2.097719907760620117e-01 9.736987203359603882e-02 8.279175311326980591e-02 2.267547100782394409e-01 -4.321969673037528992e-02 -8.156494796276092529e-02 -9.110412746667861938e-02 -2.118936926126480103e-01 -3.358228206634521484e-01
2.277689799666404724e-02 1.187803670763969421e-01 2.957777380943298340e-01 -3.947808220982551575e-02 1.336130052804946899e-01 -9.464248269796371460e-02 -7.116882503032684326e-02 -1.461497247219085693e-01 -1.412421613931655884e-01 1.737841665744781494e-01 -1.099097952246665955e-01 8.555079251527786255e-02 4.969957470893859863e-01 5.682470649480819702e-02 -6.004271656274795532e-02 4.103029370307922363e-01 -5.846203863620758057e-02 -1.188713982701301575e-01 1.933522894978523254e-02 7.500488776713609695e-03 -8.633365482091903687e-02 3.109489940106868744e-02 -1.028321757912635803e-01 7.680932432413101196e-02 -5.719659850001335144e-02 1.629111617803573608e-01 -4.050302803516387939e-01 8.535856753587722778e-02 -1.179625093936920166e-01 -2.982531189918518066e-01 -3.426961228251457214e-02 -5.739077925682067871e-02
-3.442475199699401855e-01 2.426040470600128174e-01 -3.382887318730354309e-02 -1.006413772702217102e-01 9.556335210800170898e-02 -5.589212104678153992e-02 -8.124448359012603760e-02 -3.260512650012969971e-01 -2.358999103307723999e-01 2.099922299385070801e-01 8.039493113756179810e-02 -1.187335178256034851e-01 7.141288369894027710e-02 2.884124517440795898e-01 -3.709113970398902893e-02 5.341920256614685059e-01 1.789398789405822754e-01 -8.411181718111038208e-02 -5.784877017140388489e-02 -3.887520730495452881e-02 7.143845316022634506e-03 4.763514176011085510e-02 1.954597085714340210e-01 9.019748121500015259e-02 -1.509136855602264404e-01 1.197423189878463745e-01 -7.043137401342391968e-02 -3.344936296343803406e-02 1.255766302347183228e-01 -1.871562600135803223e-01 6.399371474981307983e-02 1.324597466737031937e-02
-1.556587666273117065e-01 3.717825710773468018e-01 -7.002622634172439575e-02 -1.317400634288787842e-01 -2.221552655100822449e-02 -2.538851797580718994e-01 2.412828616797924042e-02 -8.773672394454479218e-03 -6.954678148031234741e-02 6.758999079465866089e-02 8.750504255294799805e-02 -2.033631503582000732e-01 -3.355691134929656982e-01 2.914004325866699219e-01 9.524817019701004028e-02 3.466861546039581299e-01 -7.057940959930419922e-02 -3.308505937457084656e-02 7.417875528335571289e-02 -5.858998000621795654e-02 5.704668536782264709e-02 -1.376251038163900375e-02 -1.718420386314392090e-01 2.596586942672729492e-01 2.766695916652679443e-01 3.733873367309570312e-02 1.427660137414932251e-01 9.907383471727371216e-02 2.135595679283142090e-01 -3.825068101286888123e-02 -1.026643738150596619e-01 -2.886505722999572754e-01
9.850078076124191284e-02 1.208044812083244324e-01 -2.740612067282199860e-02 -1.031678542494773865e-01 1.962114274501800537e-01 -2.398038357496261597e-01 -9.744762629270553589e-02 2.507128715515136719e-01 8.729811757802963257e-02 -1.017169952392578125e-01 -4.319285601377487183e-02 9.194241464138031006e-02 1.470772828906774521e-02 -9.716620296239852905e-02 1.811574548482894897e-01 5.130877494812011719e-01 2.857044637203216553e-01 -1.076014414429664612e-01 -1.543110758066177368e-01 -8.458575606346130371e-02 9.382950374856591225e-04 -2.697317004203796387e-01 -1.611168980598449707e-01 2.315833270549774170e-01 -1.440037488937377930e-01 1.359791755676269531e-01 -2.101066857576370239e-01 1.520524173974990845e-01 -9.772702306509017944e-02 -6.681961566209793091e-02 -3.742073476314544678e-02 -2.520027458667755127e-01
-4.285628795623779297e-01 2.151428908109664917e-01 8.910539746284484863e-02 1.961440145969390869e-01 9.606498479843139648e-02 -4.904181510210037231e-02 6.052286922931671143e-02 3.286390006542205811e-01 -9.420247375965118408e-02 -9.481303393840789795e-02 -7.354038953781127930e-02 -1.308871060609817505e-01 2.288085967302322388e-02 -1.492318361997604370e-01 -9.857640415430068970e-02 2.618458271026611328e-01 -1.081623360514640808e-01 9.767736494541168213e-02 1.447226554155349731e-01 -1.818196922540664673e-01 1.244741678237915039e-01 1.565439105033874512e-01 -3.141141533851623535e-01 1.414366513490676880e-01 2.354977875947952271e-01 1.553431004285812378e-01 -1.647197902202606201e-01 6.546860933303833008e-02 -1.366158872842788696e-01 6.469762325286865234e-02 -3.016295433044433594e-01 -1.015021651983261108e-02
1.196173280477523804e-01 -1.362162381410598755e-01 2.048100531101226807e-01 -2.695815078914165497e-02 6.566483527421951294e-02 -2.323524951934814453e-01 -4.716697707772254944e-02 8.338759094476699829e-02 1.672700978815555573e-02 3.857493028044700623e-02 7.819900661706924438e-02 -1.671416461467742920e-01 5.573160946369171143e-02 1.929307281970977783e-01 6.873623467981815338e-03 2.490057051181793213e-01 8.923730999231338501e-02 -5.225281789898872375e-02 -1.558288633823394775e-01 -1.485053151845932007e-01 4.829150065779685974e-02 1.318728625774383545e-01 -9.131441265344619751e-02 8.139158785343170166e-02 3.450762927532196045e-01 1.487939655780792236e-01 1.129407733678817749e-01 -2.318554073572158813e-01 -5.596468690782785416e-04 -2.078666388988494873e-01 -6.078119277954101562e-01 8.183506876230239868e-02
-1.261935383081436157e-01 -1.511128991842269897e-02 -2.336181001737713814e-03 1.718619018793106079e-01 -2.952857315540313721e-01 -2.394863963127136230e-01 2.889204323291778564e-01 1.116287559270858765e-01 1.018494591116905212e-01 1.650477051734924316e-01 8.384025841951370239e-02 -1.087754443287849426e-01 -2.760198712348937988e-01 1.065898686647415161e-01 1.835429817438125610e-01 3.618285655975341797e-01 5.735427513718605042e-02 -7.317136973142623901e-02 -2.145018577575683594e-01 -6.877833604812622070e-02 -1.632473170757293701e-01 -1.698675751686096191e-01 -8.435238152742385864e-02 1.368456333875656128e-01 8.840212225914001465e-02 4.100354313850402832e-01 -1.157883256673812866e-01 1.661693453788757324e-01 -1.891817003488540649e-01 -1.065730825066566467e-01 -1.732728071510791779e-02 6.871912628412246704e-03
5.776133388280868530e-03 1.177612692117691040e-01 4.830612614750862122e-02 1.169592514634132385e-01 1.449331492185592651e-01 -1.537247747182846069e-01 -1.928700506687164307e-01 1.520087122917175293e-01 -9.191267937421798706e-02 -2.801040709018707275e-01 -3.514427319169044495e-02 -7.154633849859237671e-02 2.440625615417957306e-02 -1.728618890047073364e-01 -1.598121374845504761e-01 4.137616455554962158e-01 3.201735615730285645e-01 -2.786980010569095612e-03 -1.671483814716339111e-01 3.229045867919921875e-02 -7.841476052999496460e-02 -1.288873404264450073e-01 -5.513382609933614731e-03 2.394714653491973877e-01 -6.005805358290672302e-02 4.035528004169464111e-02 -3.255978226661682129e-01 2.548215091228485107e-01 -1.680743992328643799e-01 -2.260045856237411499e-01 -2.244134843349456787e-01 -1.647961437702178955e-01
-6.824523210525512695e-02 5.216350555419921875e-01 3.532607853412628174e-01 9.460282325744628906e-02 1.570973098278045654e-01 -6.632481515407562256e-02 -2.068534940481185913e-01 3.785597681999206543e-01 7.318843156099319458e-02 1.246899589896202087e-01 2.337738499045372009e-02 2.991783060133457184e-02 8.631908893585205078e-02 2.996959984302520752e-01 2.066691964864730835e-01 2.612404823303222656e-01 5.094182491302490234e-02 -9.231175482273101807e-02 2.319545310456305742e-04 -1.031191721558570862e-01 -6.818913668394088745e-02 -4.123057797551155090e-02 -1.316439658403396606e-01 3.317870572209358215e-02 1.457142531871795654e-01 1.517560482025146484e-01 -9.191180020570755005e-02 5.319854617118835449e-02 1.115186661481857300e-01 -7.304099202156066895e-02 -8.310604095458984375e-02 1.303824633359909058e-01
-3.463671505451202393e-01 3.101218957453966141e-03 -2.756799338385462761e-03 -3.217206336557865143e-03 8.083876222372055054e-02 -1.759976893663406372e-02 1.059491410851478577e-01 -7.329642027616500854e-02 2.570078708231449127e-02 -3.746701031923294067e-02 7.782591879367828369e-02 1.537000015377998352e-02 8.144997991621494293e-03 3.094980418682098389e-01 -1.857206821441650391e-01 2.608876228332519531e-01 -2.354944050312042236e-01 -2.596257328987121582e-01 3.354197740554809570e-01 -1.812890172004699707e-01 2.729445323348045349e-02 -7.978744059801101685e-02 -1.130817905068397522e-01 2.687134444713592529e-01 1.506511270999908447e-01 5.790174379944801331e-02 5.939271301031112671e-02 2.983487844467163086e-01 1.718749254941940308e-01 1.016286481171846390e-02 -3.147038221359252930e-01 -2.053810805082321167e-01
-1.739124655723571777e-01 5.157533288002014160e-02 -7.851003110408782959e-02 -1.106565818190574646e-01 -8.945283479988574982e-03 -2.445593327283859253e-01 -1.636660844087600708e-01 1.054892092943191528e-01 -3.950947150588035583e-02 2.169449627399444580e-01 -1.392669528722763062e-01 -3.400706946849822998e-01 -2.061506360769271851e-01 -2.282771049067378044e-03 -3.117330186069011688e-02 1.942539066076278687e-01 -8.438616245985031128e-02 -2.679912745952606201e-01 7.809349894523620605e-02 -6.467735767364501953e-02 -2.175999730825424194e-01 -2.864556014537811279e-01 -1.609172523021697998e-01 -2.796887233853340149e-02 1.885392069816589355e-01 1.726319044828414917e-01 -1.760603189468383789e-01 4.590721130371093750e-01 -6.854917854070663452e-02 -1.147405952215194702e-01 -1.028726696968078613e-01 -7.181396335363388062e-02
-5.042169615626335144e-02 1.323524415493011475e-01 7.715629041194915771e-02 2.057673642411828041e-03 9.109140932559967041e-02 -2.124359160661697388e-01 -6.384606659412384033e-02 6.811168044805526733e-02 1.486216634511947632e-01 3.730548545718193054e-02 -1.111438944935798645e-01 -1.231367290019989014e-01 1.438717246055603027e-01 1.561789661645889282e-01 -3.630689904093742371e-02 3.507154583930969238e-01 2.465337216854095459e-01 -3.019612431526184082e-01 1.489799618721008301e-01 2.591309249401092529e-01 -9.787456691265106201e-02 -1.727384887635707855e-02 -4.637198150157928467e-02 -6.576218456029891968e-02 7.469402998685836792e-02 9.893841296434402466e-02 2.320547401905059814e-01 4.322488605976104736e-01 5.337437242269515991e-02 -8.246953785419464111e-02 -4.013452827930450439e-01 8.363076299428939819e-02
-3.633533418178558350e-01 -1.433665771037340164e-02 1.881422661244869232e-02 2.771137952804565430e-01 7.741945981979370117e-02 -1.636215001344680786e-01 -1.701006740331649780e-01 2.982781529426574707e-01 7.368631660938262939e-02 -7.022072374820709229e-02 -2.100194990634918213e-02 1.179361119866371155e-01 7.701990008354187012e-02 -1.900446042418479919e-02 2.892312360927462578e-03 4.037134647369384766e-01 -1.694499403238296509e-01 -1.904877871274948120e-01 3.868123143911361694e-02 -9.761746041476726532e-03 2.190108597278594971e-01 -3.752293810248374939e-02 -4.074351862072944641e-02 2.808091938495635986e-01 1.825691610574722290e-01 3.508774340152740479e-01 -1.563057750463485718e-01 -4.709855653345584869e-03 -1.722188442945480347e-01 1.243015453219413757e-01 -3.031287901103496552e-02 -1.501630395650863647e-01
-3.098962604999542236e-01 2.163796424865722656e-01 1.708889752626419067e-01 4.724285099655389786e-03 -4.630164057016372681e-02 -1.513419151306152344e-01 -1.573190987110137939e-01 1.418436616659164429e-01 1.503352373838424683e-01 -3.617449998855590820e-01 -1.474473997950553894e-02 -8.636532723903656006e-02 -7.994736731052398682e-02 2.500514686107635498e-01 -2.884715199470520020e-01 1.670243293046951294e-01 3.420730829238891602e-01 -8.891971409320831299e-02 1.261729653924703598e-02 -7.452979683876037598e-02 -1.351461261510848999e-01 5.199241638183593750e-02 -2.758378386497497559e-01 2.570882141590118408e-01 2.498268894851207733e-02 2.206624150276184082e-01 -3.851304936688393354e-04 1.497313678264617920e-01 -1.298198383301496506e-02 -2.177494466304779053e-01 -3.742887452244758606e-02 4.828868806362152100e-02
2.353340014815330505e-02 5.060173105448484421e-03 1.701178401708602905e-01 -4.643241688609123230e-02 1.273352503776550293e-01 1.513313502073287964e-01 7.107163220643997192e-02 7.403348386287689209e-02 6.843754556030035019e-03 -6.769797205924987793e-02 -2.698417985811829567e-03 -1.215062066912651062e-01 3.085270524024963379e-01 1.965137124061584473e-01 -8.864033222198486328e-02 4.162063598632812500e-01 8.031883835792541504e-02 -1.629722863435745239e-01 -1.497634053230285645e-01 3.753638863563537598e-01 -7.812654366716742516e-04 -1.263082176446914673e-01 -1.215010732412338257e-01 -2.196429483592510223e-02 5.699061974883079529e-02 3.260884881019592285e-01 -2.457166649401187897e-02 2.735931277275085449e-01 6.905108690261840820e-03 8.967835456132888794e-02 -3.705837726593017578e-01 -1.624385416507720947e-01
-5.403324589133262634e-02 7.212549448013305664e-03 -3.677683323621749878e-02 -1.142396330833435059e-01 -3.414796292781829834e-01 -4.342581331729888916e-01 3.554349765181541443e-02 -3.854186460375785828e-02 -1.354572270065546036e-02 6.333445012569427490e-02 -1.758605837821960449e-01 1.598025113344192505e-01 -7.586564403027296066e-03 1.185615286231040955e-01 6.547250598669052124e-02 2.014654278755187988e-01 -2.457076013088226318e-01 -1.808353811502456665e-01 4.053607955574989319e-02 -1.414504051208496094e-01 6.235652789473533630e-02 -5.597852636128664017e-03 -1.416215300559997559e-01 2.688496112823486328e-01 -1.989953033626079559e-02 3.426458537578582764e-01 2.373412251472473145e-01 2.991175651550292969e-02 1.312010139226913452e-01 -2.789161503314971924e-01 -2.393795549869537354e-01 -1.293069720268249512e-01
-4.003100693225860596e-01 -1.001239567995071411e-01 -3.470765426754951477e-02 7.436762005090713501e-02 9.074622392654418945e-02 -3.569909930229187012e-01 6.740137189626693726e-02 1.450217217206954956e-01 5.532788857817649841e-02 -8.375030942261219025e-03 -1.738340705633163452e-01 1.448046565055847168e-01 6.757972389459609985e-02 1.454807966947555542e-01 -1.053306907415390015e-01 1.002889424562454224e-01 -4.059157520532608032e-02 -1.328138709068298340e-01 5.543848499655723572e-02 -1.237436905503273010e-01 -2.059830129146575928e-01 -2.810738235712051392e-02 -3.650189936161041260e-02 1.209937483072280884e-01 2.970067262649536133e-01 2.805882990360260010e-01 4.735071212053298950e-02 -1.671885848045349121e-01 1.622762680053710938e-01 -4.423051476478576660e-01 -2.104062736034393311e-01 1.729479804635047913e-02
-3.417343199253082275e-01 2.330867052078247070e-01 1.631905138492584229e-01 -3.759647533297538757e-02 6.905365735292434692e-02 -5.658778548240661621e-02 1.323978789150714874e-02 1.453799903392791748e-01 9.714893996715545654e-02 -7.916234433650970459e-03 -2.839641571044921875e-01 -1.780252903699874878e-01 -7.783231139183044434e-02 -1.452523563057184219e-02 -1.120689287781715393e-01 4.014664590358734131e-01 9.276749938726425171e-02 1.232751160860061646e-01 9.852722287178039551e-02 -8.484986424446105957e-02 2.143925279378890991e-01 9.736698865890502930e-02 4.656391963362693787e-02 2.762358486652374268e-01 1.581626236438751221e-01 3.627484142780303955e-01 7.055261731147766113e-02 1.256851106882095337e-01 -2.117512971162796021e-01 -1.686024130322039127e-03 -7.271633297204971313e-02 -2.599915266036987305e-01
-2.622526288032531738e-01 1.661601811647415161e-01 1.352557539939880371e-01 1.523111164569854736e-01 -1.161551922559738159e-01 -1.218324378132820129e-01 -7.683040946722030640e-02 3.736667335033416748e-02 1.147240623831748962e-01 3.648971393704414368e-02 7.604397833347320557e-03 -2.902062833309173584e-01 -6.597370654344558716e-02 -1.053980886936187744e-01 6.060267984867095947e-02 3.334742784500122070e-01 -1.964937001466751099e-01 -2.330143004655838013e-02 4.347276687622070312e-01 -1.313522160053253174e-01 -2.205904275178909302e-01 -1.135925278067588806e-01 -5.350605025887489319e-02 2.752469480037689209e-01 -7.318037003278732300e-02 2.878299653530120850e-01 -1.344961673021316528e-01 1.949973851442337036e-01 1.456333249807357788e-01 3.139102458953857422e-02 -2.128059267997741699e-01 -8.105368469841778278e-04
-2.025794535875320435e-01 -2.630478702485561371e-02 -7.694641500711441040e-02 1.555990129709243774e-01 4.079583287239074707e-02 2.570473775267601013e-02 8.394756168127059937e-02 2.651923000812530518e-01 1.848418451845645905e-02 -1.472859978675842285e-01 1.857632100582122803e-01 -2.697068154811859131e-01 2.587198317050933838e-01 2.251694202423095703e-01 -4.475622251629829407e-02 4.007095098495483398e-01 -2.688886821269989014e-01 -1.174888759851455688e-02 3.234416618943214417e-02 -2.535395026206970215e-01 -1.056809574365615845e-01 1.666821539402008057e-01 -2.056524753570556641e-01 5.255943536758422852e-02 -7.088720053434371948e-02 1.895234882831573486e-01 2.920573018491268158e-02 4.580657929182052612e-02 -7.583886384963989258e-02 -2.403895705938339233e-01 -2.656320631504058838e-01 -1.979312896728515625e-01
-7.856750162318348885e-04 3.318211436271667480e-01 2.920420169830322266e-01 -1.812894344329833984e-01 1.382061392068862915e-01 -1.450095176696777344e-01 -1.182105112820863724e-02 1.373776942491531372e-01 9.308423101902008057e-02 -7.161505520343780518e-02 -2.441091695800423622e-03 -3.023701310157775879e-01 1.876112669706344604e-01 -6.301889568567276001e-02 -1.484196726232767105e-02 3.638243079185485840e-01 4.520930349826812744e-02 -2.692914307117462158e-01 2.363005429506301880e-01 1.308311591856181622e-03 -2.220093756914138794e-01 4.336991533637046814e-02 8.799655735492706299e-02 2.710531055927276611e-01 -1.885521113872528076e-01 1.196183338761329651e-01 -5.937389656901359558e-02 1.935189068317413330e-01 -5.910646915435791016e-02 -1.757016777992248535e-01 -2.176287025213241577e-01 1.636445336043834686e-02
-3.169299066066741943e-01 1.660923808813095093e-01 7.752807345241308212e-03 -6.843798607587814331e-02 -1.965186297893524170e-01 -4.382081627845764160e-01 1.109282020479440689e-02 1.185059454292058945e-02 -1.576514542102813721e-01 -4.117290303111076355e-02 -1.113939061760902405e-01 -2.541823387145996094e-01 -5.557645112276077271e-02 2.813482880592346191e-01 -1.601518690586090088e-01 2.218836545944213867e-01 8.536310493946075439e-02 -1.865755617618560791e-01 -2.727848589420318604e-01 2.177263647317886353e-01 -1.711570173501968384e-01 -3.704142570495605469e-02 -1.429741233587265015e-01 1.426202207803726196e-01 1.097829937934875488e-01 2.268453985452651978e-01 1.472386866807937622e-01 1.035950407385826111e-01 -1.369403153657913208e-01 6.348108500242233276e-02 -1.312886029481887817e-01 -6.571250408887863159e-02
-2.310765981674194336e-01 2.521879971027374268e-01 1.889538168907165527e-01 1.328927576541900635e-01 -8.727502077817916870e-02 -2.664571702480316162e-01 1.506550312042236328e-01 1.658066660165786743e-01 1.025044023990631104e-01 2.262556403875350952e-01 5.899254977703094482e-02 -2.826191857457160950e-02 -6.238223984837532043e-02 -1.131651364266872406e-02 5.708797648549079895e-02 6.342169642448425293e-02 -1.770805567502975464e-01 -2.619139552116394043e-01 1.229185163974761963e-01 2.990797720849514008e-02 1.757003366947174072e-01 6.970321387052536011e-02 -3.259382545948028564e-01 2.306408435106277466e-01 2.868993282318115234e-01 8.696787804365158081e-02 1.125351861119270325e-01 -1.276336163282394409e-01 -6.246454268693923950e-02 -1.881325244903564453e-01 -2.259896844625473022e-01 -3.213113546371459961e-01
-2.349771261215209961e-01 -1.388134807348251343e-01 -1.125593557953834534e-01 -1.076385378837585449e-01 -1.769527047872543335e-02 -4.600520730018615723e-01 6.602580845355987549e-02 1.438262015581130981e-01 -2.135555297136306763e-01 1.898690462112426758e-01 1.548596099019050598e-02 -1.551107913255691528e-01 1.923392117023468018e-01 3.789315223693847656e-01 4.704891890287399292e-02 1.510763317346572876e-01 2.633200725540518761e-03 -1.935049593448638916e-01 8.249238133430480957e-02 7.631630450487136841e-02 2.117999792098999023e-01 1.195015758275985718e-01 -8.834142237901687622e-02 1.352598220109939575e-01 1.465187687426805496e-02 3.661922812461853027e-01 6.817792356014251709e-02 1.415316909551620483e-01 3.870836645364761353e-02 -3.160717338323593140e-02 -2.162445783615112305e-01 9.543807059526443481e-02
-2.298814654350280762e-01 -1.329602003097534180e-01 2.290711924433708191e-02 7.484629005193710327e-02 -5.870392918586730957e-02 1.074673607945442200e-01 2.193571254611015320e-02 1.246209815144538879e-01 -2.828934811986982822e-04 -1.309245973825454712e-01 1.181209832429885864e-01 -1.560160368680953979e-01 1.175197884440422058e-01 3.273959159851074219e-01 -9.578481316566467285e-02 4.077206254005432129e-01 -3.681804239749908447e-01 1.083782501518726349e-02 -5.840820819139480591e-02 -3.149518668651580811e-01 -5.279065668582916260e-02 1.126545853912830353e-02 -6.707486510276794434e-02 1.685928404331207275e-01 -5.948824435472488403e-02 1.445005685091018677e-01 -9.180845320224761963e-02 -9.652459621429443359e-02 3.593660891056060791e-02 -3.558771014213562012e-01 -2.178253531455993652e-01 -2.209708988666534424e-01
-2.277962714433670044e-01 2.213294953107833862e-01 3.142526373267173767e-02 -1.655506193637847900e-01 -3.523477315902709961e-01 -2.437080293893814087e-01 -4.238566034473478794e-04 -4.205691814422607422e-02 3.949919715523719788e-02 -1.125343888998031616e-01 -2.741950452327728271e-01 -1.121643707156181335e-01 1.952049881219863892e-01 2.319338321685791016e-01 -2.537923157215118408e-01 2.262230068445205688e-01 1.303848475217819214e-01 -2.330378741025924683e-01 6.433057785034179688e-02 -1.778694093227386475e-01 -1.637173742055892944e-01 -1.402880698442459106e-01 -2.838693559169769287e-01 1.492694020271301270e-01 1.844800412654876709e-01 1.596523970365524292e-01 1.264401376247406006e-01 -3.095290809869766235e-02 2.110649831593036652e-02 2.723053470253944397e-02 -1.948357820510864258e-01 6.242945045232772827e-02
-1.843613684177398682e-01 1.313842535018920898e-01 3.580485582351684570e-01 -2.884103655815124512e-01 -3.203315287828445435e-02 -7.977070659399032593e-02 -5.989377386868000031e-03 -1.404476016759872437e-01 2.884651124477386475e-01 -1.196203902363777161e-01 -2.520759105682373047e-01 2.439776249229907990e-02 -1.272760480642318726e-01 3.155056834220886230e-01 3.380100131034851074e-01 2.802668213844299316e-01 1.363876461982727051e-01 -1.702178567647933960e-01 -9.517423808574676514e-02 -7.959172129631042480e-03 -8.331946283578872681e-02 -1.351646613329648972e-02 -1.663643494248390198e-02 4.331895709037780762e-02 -4.651295021176338196e-02 1.154034212231636047e-01 -1.095570176839828491e-01 -1.115415915846824646e-01 -9.109868109226226807e-02 -2.883036136627197266e-01 -2.048088312149047852e-01 -2.741171233355998993e-02
-1.185274347662925720e-01 2.887556850910186768e-01 -4.920170456171035767e-02 1.926362514495849609e-02 2.450898140668869019e-01 -7.103057205677032471e-02 1.848208159208297729e-01 -6.142710521817207336e-02 -6.534485518932342529e-02 1.041465252637863159e-01 -5.594203621149063110e-02 7.583031058311462402e-02 4.287222772836685181e-02 2.326303124427795410e-01 -1.637274958193302155e-02 3.609461188316345215e-01 -1.234482601284980774e-01 -1.090883743017911911e-02 1.468066424131393433e-01 -1.251896470785140991e-01 -3.402661159634590149e-02 2.039546072483062744e-01 -1.906966120004653931e-01 1.753497421741485596e-01 3.381258845329284668e-01 9.440772980451583862e-02 -2.536549605429172516e-02 1.859844624996185303e-01 1.700206398963928223e-01 5.112892761826515198e-02 -3.219698071479797363e-01 -3.607207238674163818e-01
1.150159165263175964e-01 -3.899277374148368835e-02 1.393257826566696167e-01 3.314518928527832031e-01 7.647439837455749512e-02 2.625003457069396973e-02 -2.214921861886978149e-01 -1.339559704065322876e-01 1.833325177431106567e-01 1.649368256330490112e-01 -1.552458405494689941e-01 3.477160632610321045e-02 1.331441700458526611e-01 3.928229808807373047e-01 -3.388243541121482849e-02 4.352283477783203125e-01 1.718364059925079346e-01 -1.994750052690505981e-01 -3.084354661405086517e-02 1.950187608599662781e-02 6.281924992799758911e-02 2.068454772233963013e-01 -1.211828216910362244e-01 -1.775664091110229492e-02 1.962590217590332031e-01 5.838727951049804688e-02 -1.905210912227630615e-01 -1.566703058779239655e-02 -1.379571110010147095e-01 -1.229116916656494141e-01 -2.413900643587112427e-01 -1.744813174009323120e-01
-2.458038777112960815e-01 5.929943546652793884e-02 4.418491572141647339e-02 5.080062150955200195e-02 3.948703110218048096e-01 -3.136784434318542480e-01 8.292005956172943115e-02 -1.461354494094848633e-01 1.806867867708206177e-01 -4.472682718187570572e-03 -2.513030469417572021e-01 -2.122431099414825439e-01 -2.983499318361282349e-02 1.487874686717987061e-01 -3.161753714084625244e-02 2.166457623243331909e-01 -9.054827690124511719e-02 1.266368925571441650e-01 -1.781968623399734497e-01 -1.125306785106658936e-01 -2.497247755527496338e-01 -1.006343141198158264e-01 -1.562814265489578247e-01 1.676093041896820068e-01 3.068220913410186768e-01 8.285749703645706177e-02 1.949409097433090210e-01 1.072229146957397461e-01 7.946345955133438110e-03 -1.874349415302276611e-01 -6.105590984225273132e-02 -2.325202524662017822e-01
-3.058843314647674561e-02 2.320201396942138672e-01 5.913901701569557190e-02 2.587248086929321289e-01 1.967968940734863281e-01 -1.142083406448364258e-01 -2.069716453552246094e-01 -2.349379807710647583e-01 3.564674407243728638e-02 -1.119538620114326477e-01 -2.663996517658233643e-01 -1.294493228197097778e-01 2.730287052690982819e-02 -9.583263844251632690e-02 -3.011930584907531738e-01 2.645840048789978027e-01 1.432698685675859451e-02 -4.313807189464569092e-02 -2.032172232866287231e-01 9.099876508116722107e-03 -6.992683280259370804e-03 -7.204815000295639038e-02 -6.902634631842374802e-03 4.189870655536651611e-01 6.974095851182937622e-02 9.071254730224609375e-02 -1.017547845840454102e-01 2.930897474288940430e-01 -6.741743534803390503e-02 -1.695377230644226074e-01 -2.796648740768432617e-01 -8.760803937911987305e-02
-9.082237631082534790e-02 -1.379194557666778564e-01 3.696626424789428711e-01 6.902096420526504517e-02 6.985288858413696289e-02 5.835539102554321289e-02 -9.348829090595245361e-02 1.135480552911758423e-01 -1.158215403556823730e-01 1.739140897989273071e-01 -5.181179195642471313e-02 -2.655681669712066650e-01 2.307228893041610718e-01 1.957799941301345825e-01 2.052671015262603760e-01 3.767042756080627441e-01 9.557864814996719360e-02 5.607547983527183533e-02 -5.711232498288154602e-02 -3.353791236877441406e-01 -1.045752316713333130e-01 -3.069474548101425171e-02 -1.355993747711181641e-01 2.190567553043365479e-01 1.030608117580413818e-01 2.642659246921539307e-01 -1.013354435563087463e-01 1.208451092243194580e-01 2.017152458429336548e-01 -2.260293066501617432e-01 7.356248795986175537e-02 1.139694917947053909e-02
-3.363559544086456299e-01 -1.953383162617683411e-02 -2.286914587020874023e-01 3.907784353941679001e-03 2.857664041221141815e-02 -2.749094963073730469e-01 7.269629091024398804e-02 9.649302810430526733e-02 -2.377993017435073853e-01 2.312064319849014282e-01 -2.173214592039585114e-02 -1.435870826244354248e-01 2.283516526222229004e-01 2.943803966045379639e-01 -4.698276892304420471e-02 1.823840290307998657e-01 -6.549052149057388306e-02 -2.216231524944305420e-01 6.697787344455718994e-02 2.140970379114151001e-01 8.019730448722839355e-02 1.304715126752853394e-01 -2.766718268394470215e-01 2.760555446147918701e-01 3.494081553071737289e-03 3.329960703849792480e-01 1.513435989618301392e-01 -6.506856530904769897e-02 -2.187342569231987000e-02 -5.212083458900451660e-02 -1.284795552492141724e-01 1.154083106666803360e-02
-5.099661946296691895e-01 1.304737031459808350e-01 2.046510279178619385e-01 -2.686879336833953857e-01 1.043833699077367783e-02 -9.536366909742355347e-02 -1.678277738392353058e-02 1.516033411026000977e-01 8.766314387321472168e-02 -1.553651392459869385e-01 -2.020064443349838257e-01 -5.077248066663742065e-02 -1.302632782608270645e-02 -3.162344545125961304e-02 -1.080209836363792419e-01 3.527791798114776611e-01 9.101261943578720093e-02 -9.536996483802795410e-02 -1.494441460818052292e-02 -9.901806712150573730e-02 2.291336208581924438e-01 -8.785574883222579956e-02 -5.678764358162879944e-02 2.255582809448242188e-01 -1.012517958879470825e-01 2.790461480617523193e-01 1.805735081434249878e-01 -3.410542011260986328e-02 -5.846008658409118652e-02 -2.572569251060485840e-02 -2.509064078330993652e-01 -1.822560131549835205e-01
-1.308070123195648193e-01 2.095889151096343994e-01 1.717149466276168823e-02 -6.330285966396331787e-02 2.465411722660064697e-01 -6.496192514896392822e-02 -7.354434579610824585e-02 -2.746423333883285522e-02 -3.073849482461810112e-03 -2.559027373790740967e-01 4.087349399924278259e-02 6.126912310719490051e-02 -9.902393817901611328e-02 -1.776546090841293335e-01 -3.936667367815971375e-02 6.753681302070617676e-01 2.563471496105194092e-01 -1.885719597339630127e-02 -6.814409047365188599e-02 -8.357713371515274048e-02 -1.097662076354026794e-01 -1.099115759134292603e-01 -2.694622613489627838e-02 1.600056290626525879e-01 -7.628304511308670044e-02 1.319620162248611450e-01 -2.466037571430206299e-01 -5.285097658634185791e-02 -1.685908287763595581e-01 -2.232451289892196655e-01 -1.421938464045524597e-02 -8.760887198150157928e-03
-1.840949207544326782e-01 -1.763495989143848419e-02 -6.055925786495208740e-02 9.879666566848754883e-02 -6.250201165676116943e-02 1.325343847274780273e-01 -2.646570466458797455e-02 2.493673712015151978e-01 1.079255789518356323e-01 1.041937712579965591e-02 7.797486335039138794e-02 -2.728494107723236084e-01 1.388400793075561523e-01 2.542438805103302002e-01 -3.127092868089675903e-02 3.649228513240814209e-01 -3.653059005737304688e-01 4.977084696292877197e-02 1.165537834167480469e-01 -1.963277459144592285e-01 6.465958058834075928e-02 -3.054683841764926910e-02 -5.999593436717987061e-02 1.487530171871185303e-01 -1.272825747728347778e-01 1.752380430698394775e-01 9.578363969922065735e-03 7.093644887208938599e-02 8.754119277000427246e-02 -3.068971335887908936e-01 -3.321669697761535645e-01 -2.730460166931152344e-01
-1.142754033207893372e-01 -5.505635216832160950e-02 2.925243414938449860e-02 -8.656649291515350342e-02 1.336572915315628052e-01 1.518305987119674683e-01 -4.666215926408767700e-02 1.383112519979476929e-01 5.999425426125526428e-02 -2.870507352054119110e-02 7.214304804801940918e-02 -4.843432828783988953e-02 4.752151072025299072e-01 2.422827780246734619e-01 -1.089273393154144287e-01 4.536344707012176514e-01 7.932302355766296387e-02 -1.058145612478256226e-01 -1.217210590839385986e-01 3.624916672706604004e-01 1.452967822551727295e-01 -6.798209995031356812e-02 -7.801986485719680786e-02 7.842649519443511963e-02 8.088107407093048096e-02 1.600992083549499512e-01 1.677875523455440998e-03 1.827239692211151123e-01 3.928355500102043152e-02 -7.096131332218647003e-03 -2.854753136634826660e-01 -2.210271358489990234e-01
9.887797385454177856e-02 4.452444314956665039e-01 -3.727378323674201965e-02 9.252153337001800537e-02 6.293196976184844971e-02 -1.573241204023361206e-01 -1.444171220064163208e-01 2.161676585674285889e-01 -1.349450647830963135e-01 1.027575209736824036e-01 -3.015878610312938690e-03 1.845757663249969482e-02 -1.174781471490859985e-01 1.803269833326339722e-01 -1.878846883773803711e-01 2.320052236318588257e-01 1.039175614714622498e-01 -2.362776100635528564e-01 1.108947992324829102e-01 -2.914175093173980713e-01 2.377433031797409058e-01 -2.966498732566833496e-01 -2.414255738258361816e-01 1.134592518210411072e-01 -1.115925610065460205e-01 2.610524185001850128e-02 -8.416045457124710083e-02 4.988122358918190002e-02 -1.196415573358535767e-01 -2.187622189521789551e-01 -2.229586243629455566e-01 8.398021757602691650e-02
-1.341576576232910156e-01 -7.905813306570053101e-02 1.834922842681407928e-02 -9.340772032737731934e-02 2.695981562137603760e-01 -1.422602236270904541e-01 -2.370824962854385376e-01 6.427419930696487427e-02 2.284213751554489136e-01 5.769105628132820129e-04 -6.497475504875183105e-02 7.049123942852020264e-02 9.167045354843139648e-02 3.386188447475433350e-01 1.795878410339355469e-01 2.364505231380462646e-01 -1.467345952987670898e-01 -3.291162550449371338e-01 9.770431369543075562e-02 -2.184751480817794800e-01 5.621989257633686066e-03 -1.422889530658721924e-01 -1.117621883749961853e-01 1.283626705408096313e-01 2.896271944046020508e-01 -4.942237213253974915e-02 1.256102025508880615e-01 -3.347781952470541000e-03 1.830103620886802673e-02 -2.909405827522277832e-01 -1.368200331926345825e-01 -3.140811920166015625e-01
-3.152242004871368408e-01 -1.575254462659358978e-02 -2.113633006811141968e-01 1.813537254929542542e-02 -8.162463456392288208e-02 1.524818968027830124e-02 -1.874428540468215942e-01 -9.893837571144104004e-02 5.523677170276641846e-02 1.138365715742111206e-01 -1.105115115642547607e-01 -8.763494342565536499e-02 1.750040352344512939e-01 9.261883795261383057e-02 6.515004485845565796e-02 3.963195085525512695e-01 2.670038864016532898e-02 -1.684826016426086426e-01 -1.992191076278686523e-01 -1.129012107849121094e-01 2.513529062271118164e-01 -2.515848875045776367e-01 -3.302822113037109375e-01 -3.401220217347145081e-02 1.564864814281463623e-01 -1.079389732331037521e-02 7.512149959802627563e-02 -2.632019817829132080e-01 -3.950444236397743225e-02 -2.103097289800643921e-01 -3.179185986518859863e-01 5.005908757448196411e-02
-2.565829157829284668e-01 1.100896149873733521e-01 5.178309604525566101e-02 -2.308507449924945831e-02 7.318004220724105835e-02 -9.399397671222686768e-02 -1.897020488977432251e-01 1.984682828187942505e-01 2.156087458133697510e-01 3.462280333042144775e-01 -1.853346675634384155e-01 -1.659996621310710907e-02 2.022089362144470215e-01 7.032571732997894287e-02 -4.029035195708274841e-02 2.376251518726348877e-01 -2.398233115673065186e-01 -1.169062554836273193e-01 2.332701683044433594e-01 -4.353824257850646973e-02 1.032217964529991150e-01 -2.529491186141967773e-01 -1.845133453607559204e-01 1.665060073137283325e-01 9.518643468618392944e-02 2.398089468479156494e-01 1.190002541989088058e-03 2.143133282661437988e-01 -2.143552154302597046e-02 3.600730851758271456e-04 -2.973866462707519531e-01 2.430157810449600220e-01
-1.740759611129760742e-01 -8.823808282613754272e-02 -3.093951754271984100e-02 1.571591794490814209e-01 -1.025426480919122696e-02 8.423526585102081299e-02 -1.438418775796890259e-01 -4.373786598443984985e-02 1.080214977264404297e-01 5.188953876495361328e-02 -2.417646646499633789e-01 -6.391918659210205078e-02 -3.466017842292785645e-01 9.625326842069625854e-02 2.798710204660892487e-02 4.352103173732757568e-01 5.957143008708953857e-02 -2.300475686788558960e-01 -2.234544903039932251e-01 2.606290876865386963e-01 -5.712842941284179688e-02 -4.801953956484794617e-02 -6.739308685064315796e-02 1.718287318944931030e-01 -2.139452612027525902e-03 1.066880971193313599e-01 -1.987271010875701904e-01 1.742385029792785645e-01 -1.931809037923812866e-01 -1.857492327690124512e-01 -3.351601660251617432e-01 -1.749465912580490112e-01
-1.669187285006046295e-02 8.133467286825180054e-02 4.773779772222042084e-03 -1.026722788810729980e-02 -1.855723932385444641e-02 2.283979505300521851e-01 -1.248687952756881714e-01 8.090613037347793579e-02 -1.462192833423614502e-01 -4.325350746512413025e-02 -8.204983174800872803e-02 -1.805970668792724609e-01 3.556124567985534668e-01 1.610574275255203247e-01 -2.756029963493347168e-01 4.261824190616607666e-01 4.785749316215515137e-02 2.112788259983062744e-01 -9.107438474893569946e-02 -1.793010830879211426e-01 1.737101227045059204e-01 -1.076948363333940506e-02 -1.478890329599380493e-02 2.067205905914306641e-01 -3.480417653918266296e-02 3.069742619991302490e-01 -2.025611400604248047e-01 5.662249773740768433e-02 1.283689867705106735e-02 -3.618315607309341431e-02 -3.370878994464874268e-01 -1.741938591003417969e-01
-2.342630028724670410e-01 1.195352748036384583e-01 5.775872245430946350e-02 1.132448092103004456e-01 -4.942083358764648438e-02 3.814974799752235413e-02 -6.262961030006408691e-02 2.092526704072952271e-01 9.288953244686126709e-02 1.343445945531129837e-02 1.015930399298667908e-01 -3.079432547092437744e-01 3.137175142765045166e-01 1.560820788145065308e-01 -2.575109899044036865e-02 3.729160428047180176e-01 -2.941182255744934082e-01 7.662352919578552246e-02 9.680633991956710815e-02 -2.363854795694351196e-01 5.773672834038734436e-02 1.300399750471115112e-01 -3.770460933446884155e-02 7.022743672132492065e-02 -1.285833418369293213e-01 1.419606506824493408e-01 1.038885023444890976e-02 6.505203247070312500e-02 5.014083534479141235e-02 -3.704524338245391846e-01 -2.582140564918518066e-01 -2.343554496765136719e-01
-3.994311094284057617e-01 2.022030949592590332e-01 -1.720048673450946808e-02 -2.013763487339019775e-01 2.796151936054229736e-01 9.270532429218292236e-02 8.005550503730773926e-02 -1.182585135102272034e-01 -1.371794044971466064e-01 1.464894264936447144e-01 1.470148116350173950e-01 -1.470344699919223785e-02 2.106827311217784882e-02 2.405512034893035889e-01 -3.131906688213348389e-01 3.875079154968261719e-01 -1.887489110231399536e-01 -2.229089140892028809e-01 1.293266564607620239e-01 2.070586755871772766e-02 5.607062950730323792e-02 -3.494697809219360352e-02 -2.407693117856979370e-01 1.419290006160736084e-01 -1.495582517236471176e-02 -6.907896697521209717e-02 -4.476002976298332214e-02 1.891116797924041748e-01 -2.405433170497417450e-02 -1.381485164165496826e-01 -1.838213503360748291e-01 -4.143974557518959045e-02
-1.057017818093299866e-01 9.300586581230163574e-02 -1.214382424950599670e-01 -9.950346499681472778e-02 3.283360600471496582e-01 1.390538662672042847e-01 1.130881719291210175e-02 2.627615630626678467e-01 5.127916112542152405e-02 7.917017489671707153e-02 -1.007826030254364014e-01 -2.280852347612380981e-01 3.095163106918334961e-01 2.305388599634170532e-01 1.604039520025253296e-01 2.878986001014709473e-01 2.934815585613250732e-01 7.493997365236282349e-02 -1.185279935598373413e-01 3.057388663291931152e-01 -3.298949077725410461e-02 -9.533139318227767944e-02 -1.639678180217742920e-01 2.592991590499877930e-01 1.817676126956939697e-01 1.801008880138397217e-01 7.963212206959724426e-03 3.087150305509567261e-02 -1.022612378001213074e-01 5.557712167501449585e-02 -2.123480588197708130e-01 4.330433532595634460e-02
7.166286557912826538e-02 1.021051406860351562e-01 2.261987328529357910e-01 2.206897884607315063e-01 9.542969614267349243e-02 -1.557635217905044556e-01 -2.137542963027954102e-01 -1.929667894728481770e-03 3.054695948958396912e-02 -2.008403651416301727e-02 1.843300648033618927e-02 -2.171964049339294434e-01 1.558641195297241211e-01 1.111077368259429932e-01 -8.059848099946975708e-02 1.477855145931243896e-01 2.823722548782825470e-02 5.308732390403747559e-02 -1.022970080375671387e-01 -1.877091452479362488e-02 1.375333173200488091e-03 -8.349948376417160034e-02 -9.454718977212905884e-02 2.934815287590026855e-01 1.080388352274894714e-01 2.712251245975494385e-01 -1.880929023027420044e-01 7.800033688545227051e-02 -3.342073857784271240e-01 -2.954221367835998535e-01 -2.886064052581787109e-01 -4.077271521091461182e-01
-1.681387871503829956e-01 4.158478379249572754e-01 9.477996081113815308e-02 9.720310568809509277e-02 1.581083834171295166e-01 5.451438948512077332e-03 -2.238840758800506592e-01 2.665554583072662354e-01 5.888242647051811218e-02 8.689486235380172729e-02 3.635947406291961670e-02 -3.767804503440856934e-01 -7.150903344154357910e-02 1.533624827861785889e-01 4.633513465523719788e-02 2.000026553869247437e-01 -1.975168585777282715e-01 8.288842439651489258e-02 -6.122213602066040039e-02 2.811169326305389404e-01 1.525856405496597290e-01 1.693601310253143311e-01 -9.332134574651718140e-02 2.226663827896118164e-01 7.659381628036499023e-02 3.926981389522552490e-01 -2.727896347641944885e-02 -5.099797621369361877e-02 8.331299177370965481e-04 -1.323632802814245224e-02 -1.278507336974143982e-02 -8.002594113349914551e-02
-2.434426248073577881e-01 2.087311446666717529e-01 1.479032933712005615e-01 1.391836404800415039e-01 2.204243093729019165e-01 -1.970923990011215210e-01 -3.391683399677276611e-01 1.308129578828811646e-01 1.259946227073669434e-01 3.584354221820831299e-01 2.395301014184951782e-01 -2.506041526794433594e-01 -3.766515105962753296e-02 2.353386431932449341e-01 -1.589124500751495361e-01 3.188521265983581543e-01 -1.429422199726104736e-01 -6.551374099217355251e-04 7.859628647565841675e-02 -1.165952235460281372e-01 3.302993718534708023e-03 -9.574531018733978271e-02 -1.303411126136779785e-01 1.268178075551986694e-01 -1.194039732217788696e-02 1.787791997194290161e-01 -9.130289405584335327e-02 4.989482834935188293e-02 -2.612223289906978607e-02 1.287751272320747375e-02 -1.425935924053192139e-01 2.037740200757980347e-01
-2.491270452737808228e-01 1.963126957416534424e-01 -1.300526708364486694e-01 -2.414990216493606567e-01 8.852636069059371948e-02 -3.065813481807708740e-01 4.397615790367126465e-02 8.432614058256149292e-02 -8.889607340097427368e-02 1.968020759522914886e-02 3.371417894959449768e-02 -5.267621949315071106e-02 -3.200180828571319580e-01 4.376403093338012695e-01 -6.966818124055862427e-02 3.602308928966522217e-01 -2.761106751859188080e-02 -3.955005854368209839e-02 -1.467966586351394653e-01 -5.873462557792663574e-02 9.658075869083404541e-03 2.319738268852233887e-02 -1.966071315109729767e-02 1.808137446641921997e-01 3.351146280765533447e-01 1.062984243035316467e-01 -1.617152094841003418e-01 1.087825074791908264e-01 8.867862075567245483e-02 1.049136519432067871e-01 -1.562461256980895996e-01 -8.135373145341873169e-02
-2.771646380424499512e-01 1.961088925600051880e-01 1.431617289781570435e-01 1.100571174174547195e-02 -1.601287163794040680e-02 -1.373773515224456787e-01 -2.206305414438247681e-01 1.189740151166915894e-01 -8.605714142322540283e-02 1.143576279282569885e-01 4.748918488621711731e-02 6.256750971078872681e-02 4.149199277162551880e-02 -1.096965149044990540e-01 -2.424219548702239990e-01 3.636102378368377686e-01 -2.431806027889251709e-01 -1.891275197267532349e-01 7.493706792593002319e-02 -5.595919489860534668e-02 3.953795135021209717e-01 -1.207860261201858521e-01 1.243517771363258362e-01 2.801128923892974854e-01 1.434450149536132812e-01 2.957972884178161621e-01 -6.407498568296432495e-02 1.273971945047378540e-01 1.536925435066223145e-01 -1.496614366769790649e-01 -8.663149923086166382e-02 1.808036305010318756e-02
4.697195068001747131e-02 3.157511651515960693e-01 -1.504384726285934448e-01 -8.063060045242309570e-02 -3.656126186251640320e-02 -1.454155743122100830e-01 2.540919184684753418e-01 7.316533476114273071e-02 -1.965348720550537109e-01 4.787489399313926697e-02 1.338818203657865524e-02 1.190278083086013794e-01 5.953110009431838989e-02 4.656235501170158386e-02 -1.187669336795806885e-01 3.709101080894470215e-01 6.154030933976173401e-02 8.091565221548080444e-02 8.125843480229377747e-03 -1.008590608835220337e-01 2.516523189842700958e-02 7.249210029840469360e-02 -2.981769107282161713e-02 3.565007746219635010e-01 2.355085313320159912e-01 1.982064396142959595e-01 -8.960916101932525635e-02 1.806351542472839355e-02 1.447376608848571777e-01 -1.125719621777534485e-01 -3.825043141841888428e-01 -3.555647134780883789e-01
-3.031369149684906006e-01 1.676809340715408325e-01 5.319972708821296692e-02 1.319778263568878174e-01 1.883147209882736206e-01 -2.232061773538589478e-01 -3.364040330052375793e-02 -1.105302944779396057e-01 4.162055626511573792e-02 3.051052093505859375e-01 1.447973847389221191e-01 -6.490092724561691284e-02 -5.818966776132583618e-02 1.129811927676200867e-01 1.391013860702514648e-01 4.729315042495727539e-01 -1.005750074982643127e-01 -1.418866366147994995e-01 1.459030210971832275e-01 -1.153440624475479126e-01 2.397032380104064941e-01 4.294742271304130554e-02 2.682147622108459473e-01 2.224342525005340576e-01 1.681213974952697754e-01 1.302003860473632812e-01 -1.358277499675750732e-01 -8.179452270269393921e-02 -5.412427708506584167e-02 -1.220590844750404358e-01 -2.094934582710266113e-01 -6.570700556039810181e-02
-1.680696457624435425e-01 -1.465061008930206299e-01 2.125227265059947968e-02 2.608601748943328857e-01 2.630754373967647552e-02 4.361785016953945160e-03 -9.421841055154800415e-02 -5.364633351564407349e-02 1.337222456932067871e-01 -7.064729463309049606e-03 -1.861831545829772949e-01 -3.627259656786918640e-02 -3.269975781440734863e-01 2.732177376747131348e-01 3.086325479671359062e-03 4.910285174846649170e-01 5.542824789881706238e-02 -7.685795426368713379e-02 -3.511039912700653076e-01 1.328747570514678955e-01 4.143005062360316515e-04 -1.258227676153182983e-01 -1.155367568135261536e-01 5.980201810598373413e-02 6.178963184356689453e-02 8.225224167108535767e-02 -7.129091769456863403e-02 2.291044294834136963e-01 -1.156183183193206787e-01 -9.412793070077896118e-02 -3.397839963436126709e-01 -6.493113934993743896e-02
-2.652192711830139160e-01 4.753802344202995300e-02 -1.945593357086181641e-01 7.578609883785247803e-02 1.109045594930648804e-01 -3.339571952819824219e-01 1.610253751277923584e-02 -8.292400091886520386e-02 -1.751601696014404297e-01 2.153106629848480225e-01 -2.126964479684829712e-01 -2.132320851087570190e-01 1.212752982974052429e-01 1.003915965557098389e-01 1.404930800199508667e-01 2.445682138204574585e-01 2.295697573572397232e-03 -2.557875514030456543e-01 1.374312937259674072e-01 -3.065711632370948792e-02 5.782375577837228775e-03 2.451690584421157837e-01 -7.845141738653182983e-02 7.573013752698898315e-02 -6.524523720145225525e-03 4.180197417736053467e-01 8.395280689001083374e-02 -1.130230501294136047e-01 2.982111833989620209e-02 -8.262415230274200439e-02 -3.002952039241790771e-01 1.759664565324783325e-01
6.239623576402664185e-02 3.513115644454956055e-01 -2.649213075637817383e-01 -3.237251564860343933e-02 1.527537405490875244e-01 -2.742255851626396179e-02 2.315831035375595093e-01 1.353618651628494263e-01 -1.734880208969116211e-01 7.349020987749099731e-02 1.220940239727497101e-02 3.699610009789466858e-02 5.262406542897224426e-03 1.968114823102951050e-01 -8.561239391565322876e-02 5.192086696624755859e-01 2.187555134296417236e-01 4.117732495069503784e-02 6.208339706063270569e-02 7.145390263758599758e-04 -3.789276629686355591e-02 1.177545636892318726e-01 -4.634506627917289734e-02 1.841928958892822266e-01 1.546353846788406372e-01 8.080857247114181519e-02 -8.883909136056900024e-02 5.710462853312492371e-02 3.692519292235374451e-02 -1.037706807255744934e-01 -3.319728672504425049e-01 -2.898546159267425537e-01
-1.455868482589721680e-01 1.114474013447761536e-01 3.538397722877562046e-04 2.623083442449569702e-02 4.274122714996337891e-01 -1.103584766387939453e-01 -8.252187818288803101e-02 1.679515093564987183e-01 8.976367861032485962e-02 1.470284461975097656e-01 -3.078308403491973877e-01 -9.130223654210567474e-03 2.552041709423065186e-01 -6.578374188393354416e-03 1.775135695934295654e-01 1.401992291212081909e-01 -4.892355948686599731e-02 1.115222647786140442e-01 -2.141472995281219482e-01 -4.476433247327804565e-02 -9.175280481576919556e-02 -7.572494447231292725e-02 -1.866371780633926392e-01 1.994399875402450562e-01 2.775430977344512939e-01 -3.365027531981468201e-02 -7.403334230184555054e-02 8.890516310930252075e-02 -2.174112498760223389e-01 -1.766631901264190674e-01 -3.263089954853057861e-01 -2.588471174240112305e-01
-1.506115198135375977e-01 -2.970919944345951080e-02 -1.642722077667713165e-02 8.366138488054275513e-02 -1.362425461411476135e-02 1.448102742433547974e-01 2.817310579121112823e-02 2.945691347122192383e-01 1.093666777014732361e-01 1.980322413146495819e-02 1.275870501995086670e-01 -1.757873147726058960e-01 2.560390532016754150e-01 2.023163437843322754e-01 -1.514008790254592896e-01 4.286249577999114990e-01 -2.536385059356689453e-01 8.325353264808654785e-02 -8.218950033187866211e-02 -1.604727506637573242e-01 -1.777706444263458252e-01 9.897015243768692017e-02 -1.205648258328437805e-01 1.059383824467658997e-01 -5.363251641392707825e-02 1.742962598800659180e-01 -5.106551200151443481e-02 7.953205704689025879e-02 -1.814174503087997437e-01 -2.722927033901214600e-01 -3.521879017353057861e-01 -2.087456881999969482e-01
-1.232385709881782532e-01 2.992175817489624023e-01 3.319599926471710205e-01 2.816264331340789795e-02 2.957334555685520172e-02 -5.421828478574752808e-02 7.414058595895767212e-02 -1.686304509639739990e-01 -1.629821956157684326e-01 5.137611180543899536e-02 1.234872862696647644e-01 1.752893067896366119e-02 -4.467915743589401245e-02 1.952276378870010376e-01 1.750489026308059692e-01 1.999281942844390869e-01 7.345930486917495728e-02 -2.514594793319702148e-01 -1.035507470369338989e-01 -1.430007070302963257e-01 7.580417394638061523e-02 2.573249638080596924e-01 -1.242744829505681992e-02 1.767822802066802979e-01 1.578246951103210449e-01 2.899366915225982666e-01 1.946528553962707520e-01 1.782732605934143066e-01 8.838371932506561279e-02 7.500333338975906372e-02 -3.454610705375671387e-01 -2.765286862850189209e-01
2.004094235599040985e-02 1.675206422805786133e-01 8.186397701501846313e-02 -2.986356057226657867e-02 2.300596386194229126e-01 -2.220454066991806030e-01 -2.132492884993553162e-02 1.545264571905136108e-01 2.593007870018482208e-03 -1.948155164718627930e-01 5.446901172399520874e-02 2.147100633010268211e-03 -1.652800291776657104e-02 -1.555181890726089478e-01 -2.209827490150928497e-02 6.021042466163635254e-01 2.667734622955322266e-01 -3.257796168327331543e-02 -9.474148601293563843e-02 -6.950822472572326660e-02 -1.279489845037460327e-01 -1.055932790040969849e-01 -5.502251908183097839e-02 3.176972568035125732e-01 -1.039978191256523132e-01 -3.667884320020675659e-02 -2.738347947597503662e-01 1.451435089111328125e-01 -2.064488381147384644e-01 -1.627595722675323486e-01 -1.181370690464973450e-01 -1.306319981813430786e-02
-3.549158871173858643e-01 -2.863540314137935638e-02 -9.462850540876388550e-02 -3.102514147758483887e-01 3.027746081352233887e-01 -2.035870850086212158e-01 -1.303519606590270996e-01 1.265300661325454712e-01 1.784201264381408691e-01 -3.873571986332535744e-04 -1.084356382489204407e-01 -9.081264026463031769e-03 -6.041764095425605774e-02 2.666378319263458252e-01 -1.491569280624389648e-01 4.105374217033386230e-01 -1.363710761070251465e-01 -8.965705335140228271e-02 2.523218095302581787e-01 -1.354684829711914062e-01 9.713115543127059937e-02 2.335060760378837585e-02 -4.283270332962274551e-03 9.003811329603195190e-02 -5.028838058933615685e-04 1.817830502986907959e-01 3.639644756913185120e-02 -1.276732683181762695e-01 -7.816238701343536377e-02 2.487099170684814453e-02 -2.862540483474731445e-01 -1.630187630653381348e-01
-2.627196311950683594e-01 2.249138504266738892e-01 1.440367400646209717e-01 4.170231148600578308e-02 1.518529746681451797e-02 2.912561595439910889e-01 -3.074133023619651794e-02 3.101938031613826752e-02 -2.317022532224655151e-01 1.857150048017501831e-01 -1.081264764070510864e-01 8.531336486339569092e-02 1.764201223850250244e-01 -1.907974854111671448e-02 -1.371256727725267410e-02 4.834174811840057373e-01 -1.436130553483963013e-01 -3.743895888328552246e-02 2.485041320323944092e-01 1.565036028623580933e-01 -1.597835868597030640e-02 -2.817630469799041748e-01 -3.130747377872467041e-01 3.106587007641792297e-02 1.188996136188507080e-01 5.881412327289581299e-02 -9.552638232707977295e-02 7.806105911731719971e-02 -1.087137535214424133e-01 6.573463231325149536e-02 -1.416387110948562622e-01 -2.061732411384582520e-01
-2.967228647321462631e-03 6.086996570229530334e-02 3.431407213211059570e-01 5.033971369266510010e-02 1.386025249958038330e-01 -4.387617856264114380e-02 -1.290242075920104980e-01 1.489658951759338379e-01 -1.024753004312515259e-01 1.132293492555618286e-01 1.349505037069320679e-01 -1.560726165771484375e-01 2.052827775478363037e-01 2.916494011878967285e-01 1.399367898702621460e-01 2.890406548976898193e-01 4.619964957237243652e-02 1.776762604713439941e-01 5.958002805709838867e-02 -5.728422850370407104e-02 -2.718888223171234131e-01 -1.287717819213867188e-01 -3.509049117565155029e-01 1.615894138813018799e-01 -6.452286243438720703e-02 3.973646163940429688e-01 1.442447602748870850e-01 6.558517366647720337e-02 -2.915751002728939056e-02 -1.893739402294158936e-01 -1.095459237694740295e-01 -6.037031114101409912e-02
-2.402952685952186584e-02 1.461977660655975342e-01 1.307258754968643188e-01 1.501816362142562866e-01 2.363054007291793823e-01 -1.942067593336105347e-01 -3.205791711807250977e-01 1.249668523669242859e-01 -4.292040690779685974e-02 -2.408105134963989258e-02 -1.251294165849685669e-01 -2.323478907346725464e-01 1.896610856056213379e-01 -2.268125116825103760e-02 1.781127043068408966e-02 3.318969607353210449e-01 2.696379274129867554e-02 -9.667336940765380859e-02 -1.019423976540565491e-01 1.324284374713897705e-01 -1.663918024860322475e-03 -2.105238884687423706e-01 -5.517678707838058472e-02 1.712232828140258789e-01 3.883773460984230042e-02 2.877377569675445557e-01 -2.897188067436218262e-01 1.032482460141181946e-01 -2.634684443473815918e-01 -6.826230138540267944e-02 -2.270126193761825562e-01 -2.970543801784515381e-01
1.305633634328842163e-01 -1.623687744140625000e-01 -8.725772798061370850e-02 -1.493955962359905243e-02 7.774262875318527222e-02 -7.721577584743499756e-02 -1.613852977752685547e-01 2.162186950445175171e-01 2.912834752351045609e-03 3.088844418525695801e-01 1.589946597814559937e-01 -1.901250034570693970e-01 -2.914517745375633240e-02 2.949151098728179932e-01 5.815209075808525085e-02 5.011510252952575684e-01 1.608546525239944458e-01 9.064938873052597046e-02 -9.872928261756896973e-02 -2.126206457614898682e-01 7.268177345395088196e-03 -3.108776547014713287e-02 -2.484948188066482544e-01 1.158996149897575378e-01 -1.117768585681915283e-01 2.360231429338455200e-01 -1.536631733179092407e-01 9.902380406856536865e-02 8.254284411668777466e-02 -2.975334525108337402e-01 4.969563707709312439e-02 -8.416566066443920135e-03
-1.665235608816146851e-01 2.429232746362686157e-01 -1.609173566102981567e-01 -3.343856707215309143e-02 2.098535448312759399e-01 2.271736040711402893e-02 1.560137420892715454e-01 -1.001640595495700836e-02 -1.066002920269966125e-01 -3.156905621290206909e-02 -2.500331029295921326e-03 1.333322972059249878e-01 -3.934205323457717896e-02 1.670060306787490845e-01 2.569150924682617188e-02 4.202418327331542969e-01 1.065809130668640137e-01 -3.457876667380332947e-02 4.044963419437408447e-02 5.829553306102752686e-02 1.101731136441230774e-01 1.319020241498947144e-01 -4.426883757114410400e-01 2.918029725551605225e-01 1.658356934785842896e-01 7.751247286796569824e-02 -2.728939615190029144e-02 7.928022742271423340e-02 3.022094368934631348e-01 1.169797871261835098e-02 -2.825849652290344238e-01 -2.007360309362411499e-01
-3.495676675811409950e-03 4.230523705482482910e-01 -4.208579286932945251e-02 1.066943258047103882e-01 2.062560170888900757e-01 -1.013004183769226074e-01 -6.684063374996185303e-02 -1.382621228694915771e-01 1.553028970956802368e-01 -1.557400226593017578e-01 -1.622828692197799683e-01 -7.294420152902603149e-02 -2.370852231979370117e-01 -4.862265661358833313e-02 1.464817225933074951e-01 3.652392625808715820e-01 2.027158625423908234e-02 -1.374986022710800171e-01 -8.071969449520111084e-02 -2.373479157686233521e-01 -9.320160606876015663e-04 3.102706559002399445e-02 9.264206886291503906e-02 1.633689403533935547e-01 -5.588579177856445312e-02 1.310345083475112915e-01 -3.229404687881469727e-01 2.372948676347732544e-01 -5.091815814375877380e-02 -2.259176522493362427e-01 -1.591619700193405151e-01 -2.444439828395843506e-01
-8.992527425289154053e-02 -6.843543611466884613e-03 1.721232384443283081e-01 1.654136478900909424e-01 1.270924359560012817e-01 -4.560511708259582520e-01 -6.091896444559097290e-03 -5.166088417172431946e-02 -9.527144581079483032e-02 -5.743878427892923355e-04 2.441048063337802887e-02 5.310780182480812073e-02 -3.294635713100433350e-01 1.025781929492950439e-01 -1.634456515312194824e-01 3.230559527873992920e-01 1.951662823557853699e-02 9.393038228154182434e-03 -3.350448012351989746e-01 3.978548943996429443e-02 -1.097403690218925476e-01 2.249973565340042114e-01 -1.501476019620895386e-01 8.318866044282913208e-02 -1.501446007750928402e-03 3.634234368801116943e-01 1.523181498050689697e-01 -5.566467344760894775e-02 -8.946965634822845459e-02 -1.441822052001953125e-01 -1.105480939149856567e-01 -1.989096552133560181e-01
-3.646753728389739990e-01 1.287358403205871582e-01 -6.290096789598464966e-02 3.091560862958431244e-02 3.755986690521240234e-01 -1.517300009727478027e-01 -1.850169599056243896e-01 -7.854215800762176514e-02 1.749097704887390137e-01 -4.251454025506973267e-02 -5.304171517491340637e-02 5.644180811941623688e-03 -6.986409425735473633e-02 8.255215734243392944e-02 1.615433394908905029e-02 2.253571599721908569e-01 -2.538423985242843628e-02 -2.080304771661758423e-01 -6.718946248292922974e-02 2.948836982250213623e-02 -5.383967608213424683e-02 -2.753966152667999268e-01 8.885145932435989380e-02 7.892489433288574219e-02 2.320334762334823608e-01 8.000860363245010376e-02 -1.450035125017166138e-01 2.010951340198516846e-01 -4.259875416755676270e-02 -7.947065681219100952e-02 -2.909265458583831787e-01 -4.317357242107391357e-01
-1.724925339221954346e-01 2.231042832136154175e-01 -1.152113601565361023e-01 1.540188211947679520e-02 -1.042030658572912216e-02 -4.307837188243865967e-01 -9.495490789413452148e-02 3.298306837677955627e-03 -1.477459818124771118e-01 7.272437214851379395e-02 3.813542798161506653e-02 -8.891163766384124756e-02 -2.352819144725799561e-01 3.979873359203338623e-01 -9.005638957023620605e-02 8.896281570196151733e-02 1.488223224878311157e-01 -1.494294852018356323e-01 -3.719802200794219971e-02 -6.918012350797653198e-02 -2.234945632517337799e-02 1.536532193422317505e-01 1.068547964096069336e-01 2.686599791049957275e-01 6.716416031122207642e-02 2.824020385742187500e-01 -5.801088176667690277e-03 1.084103286266326904e-01 2.064200192689895630e-01 -2.039564400911331177e-01 -1.038780808448791504e-01 -3.108015358448028564e-01
3.530572354793548584e-02 3.152588307857513428e-01 -6.633672118186950684e-02 -5.333480611443519592e-02 -9.606449306011199951e-02 -1.320608258247375488e-01 -6.316307187080383301e-02 -1.503234822303056717e-02 1.316679865121841431e-01 1.552853882312774658e-01 -3.408769844099879265e-03 1.108559891581535339e-01 -1.272876746952533722e-02 -5.555660650134086609e-02 -4.884909093379974365e-02 4.761144220829010010e-01 -1.675233691930770874e-01 -3.144542574882507324e-01 1.403710544109344482e-01 -1.960348039865493774e-01 2.271774560213088989e-01 -2.853268012404441833e-02 9.401086717844009399e-02 1.831710152328014374e-02 1.197176575660705566e-01 2.075374126434326172e-01 -9.985148161649703979e-02 -5.250321328639984131e-02 -2.262116521596908569e-01 -4.192345142364501953e-01 -1.705427467823028564e-01 4.841665178537368774e-02
-3.553341329097747803e-01 -6.158949341624975204e-03 -1.919098794460296631e-01 -2.016275972127914429e-01 1.718340963125228882e-01 -3.726066350936889648e-01 2.153366804122924805e-02 1.086029559373855591e-01 2.443207800388336182e-01 1.308754980564117432e-01 -5.889547243714332581e-02 -2.010363489389419556e-01 -1.724615097045898438e-01 3.362227603793144226e-02 3.139247372746467590e-02 2.494346201419830322e-01 -6.717252731323242188e-02 -1.007564887404441833e-01 -1.430556327104568481e-01 -1.922684609889984131e-01 4.257111344486474991e-03 -1.163943321444094181e-03 -9.692592918872833252e-02 3.224756717681884766e-01 -1.092821545898914337e-02 1.810604482889175415e-01 -5.459497123956680298e-02 -2.074613235890865326e-02 4.212127253413200378e-02 -2.663221061229705811e-01 3.657104820013046265e-02 -3.239760696887969971e-01
1.729522459208965302e-02 2.273170053958892822e-01 1.735796630382537842e-01 -2.268177270889282227e-02 1.579549014568328857e-01 2.255537733435630798e-02 -7.717879116535186768e-02 1.783380359411239624e-01 1.509720534086227417e-01 1.879546344280242920e-01 -1.186973378062248230e-01 -1.046679764986038208e-01 -5.520557612180709839e-02 -2.004056572914123535e-01 2.242092508822679520e-03 4.251124560832977295e-01 -6.937145441770553589e-02 -3.031709194183349609e-01 -1.153571382164955139e-01 2.652009427547454834e-01 1.394218504428863525e-01 4.009416326880455017e-02 -1.612582355737686157e-01 2.191989868879318237e-01 1.881910413503646851e-01 7.852131128311157227e-02 -1.925825029611587524e-01 -1.162841767072677612e-01 -3.251290023326873779e-01 -2.200249582529067993e-01 -1.425007730722427368e-01 7.060104608535766602e-02
1.739340275526046753e-01 2.304361313581466675e-01 1.720006167888641357e-01 -2.488297969102859497e-01 5.707165226340293884e-02 1.421582400798797607e-01 -5.240546166896820068e-02 4.028233513236045837e-02 1.212937161326408386e-01 1.625620722770690918e-01 -1.957756727933883667e-01 -2.646777033805847168e-01 1.251712292432785034e-01 3.103525340557098389e-01 6.631337106227874756e-02 4.068804979324340820e-01 2.562750875949859619e-01 4.693483188748359680e-02 1.298720836639404297e-01 6.356987357139587402e-02 1.044020876288414001e-01 1.671445742249488831e-02 -4.168228711932897568e-03 5.770036578178405762e-02 -3.845060616731643677e-02 2.884336933493614197e-02 6.922102719545364380e-02 1.161213442683219910e-01 4.220796003937721252e-02 -3.468197882175445557e-01 -3.450295329093933105e-01 2.903659455478191376e-02
-1.601083576679229736e-01 -1.950333118438720703e-01 -4.054520651698112488e-02 -1.408817619085311890e-01 1.206458583474159241e-01 -2.226128727197647095e-01 -1.494603455066680908e-01 1.616340875625610352e-01 1.083094626665115356e-01 -1.100959181785583496e-01 -7.843229174613952637e-02 -2.437625080347061157e-01 -5.930104479193687439e-02 3.156606853008270264e-01 -1.494918167591094971e-01 5.643264055252075195e-01 3.859077021479606628e-02 -2.863657176494598389e-01 2.979998663067817688e-02 -2.877927199006080627e-02 -1.178144514560699463e-01 -1.919502168893814087e-01 9.914900362491607666e-02 -1.485350281000137329e-01 1.329582333564758301e-01 7.186644524335861206e-02 -2.751919254660606384e-02 2.586733102798461914e-01 9.430807083845138550e-02 -2.505660615861415863e-02 3.156431764364242554e-02 -2.520940499380230904e-03
-7.575623691082000732e-02 3.682162761688232422e-01 -1.336528956890106201e-01 -1.166724041104316711e-01 2.655616104602813721e-01 -3.757333382964134216e-02 -1.362219359725713730e-02 -9.589113295078277588e-02 7.753252983093261719e-02 3.150655701756477356e-02 1.057269051671028137e-01 1.199265867471694946e-01 -4.654414206743240356e-02 2.777444422245025635e-01 9.977489709854125977e-03 3.002902567386627197e-01 5.560931190848350525e-02 -6.465892493724822998e-02 6.774503737688064575e-02 -2.371842265129089355e-01 -1.152592943981289864e-03 -2.422050759196281433e-02 1.483305841684341431e-01 1.216122359037399292e-01 2.371277511119842529e-01 1.911453455686569214e-01 4.531861096620559692e-02 2.537236511707305908e-01 2.832420766353607178e-01 -1.820645332336425781e-01 -2.473210990428924561e-01 -3.232722580432891846e-01
-2.667892873287200928e-01 1.156764850020408630e-01 2.506198585033416748e-01 1.532827913761138916e-01 1.647774130105972290e-01 1.620760113000869751e-01 -2.126021236181259155e-01 2.406090646982192993e-01 -4.755093157291412354e-02 8.513840287923812866e-02 6.453601270914077759e-02 3.886956349015235901e-02 2.401792109012603760e-01 1.638444364070892334e-01 8.773826062679290771e-02 2.380151152610778809e-01 -1.031679958105087280e-01 2.553500607609748840e-02 8.742922544479370117e-02 2.010579854249954224e-01 2.481360360980033875e-02 -3.828878402709960938e-01 -1.557577997446060181e-01 9.978981316089630127e-02 2.220444232225418091e-01 1.253493279218673706e-01 -9.869018942117691040e-02 3.288713991641998291e-01 -8.057680726051330566e-02 -1.495417952537536621e-01 -1.601529866456985474e-01 -1.741852164268493652e-01
-1.868138313293457031e-01 7.595501095056533813e-02 -9.219745697919279337e-05 5.005162581801414490e-02 1.315985172986984253e-01 -2.373637855052947998e-01 7.466726750135421753e-02 6.435580551624298096e-02 -1.211165636777877808e-01 1.597459465265274048e-01 -8.756835013628005981e-02 -5.566637963056564331e-02 7.938412576913833618e-02 1.677996665239334106e-01 -1.660703420639038086e-01 1.800892651081085205e-01 2.810450792312622070e-01 -6.576298177242279053e-02 1.687983125448226929e-01 3.966463804244995117e-01 -2.609730325639247894e-02 -4.030298590660095215e-01 -1.360163688659667969e-01 1.545209586620330811e-01 3.458171784877777100e-01 6.669571995735168457e-02 -2.857216447591781616e-02 -3.332251682877540588e-02 -8.005839586257934570e-02 -2.760736346244812012e-01 -1.236081793904304504e-01 1.718468964099884033e-01
-2.868561744689941406e-01 -1.329083591699600220e-01 -8.036284148693084717e-02 -7.744935154914855957e-02 5.130522251129150391e-01 -9.495814144611358643e-02 -3.897752240300178528e-02 1.157540455460548401e-01 1.417986005544662476e-01 1.510964632034301758e-01 -5.070015788078308105e-02 -1.558214128017425537e-01 -2.371166348457336426e-01 -1.162090618163347244e-02 -3.116275370121002197e-02 2.731274366378784180e-01 -3.581993281841278076e-02 1.169528216123580933e-01 1.576155573129653931e-01 8.849700540304183960e-02 -1.371886767446994781e-02 -2.239982634782791138e-01 -6.918656639754772186e-03 1.981118768453598022e-01 2.919211238622665405e-02 3.208776414394378662e-01 -2.143042236566543579e-01 1.011083871126174927e-01 -8.377876877784729004e-02 -1.485240459442138672e-01 -1.904943436384201050e-01 -1.899798512458801270e-01
-1.823366880416870117e-01 1.812012791633605957e-01 3.253009319305419922e-01 9.046716988086700439e-02 1.345262527465820312e-01 -1.471410095691680908e-01 -2.196786701679229736e-01 5.675791576504707336e-02 3.522983565926551819e-02 3.146179616451263428e-01 -1.331789195537567139e-01 2.857100963592529297e-02 9.302263706922531128e-02 -1.484394669532775879e-01 -2.665104269981384277e-01 2.931632995605468750e-01 -8.795306086540222168e-02 -1.684596985578536987e-01 -3.083759360015392303e-02 -9.806969761848449707e-02 1.239249929785728455e-01 9.556837379932403564e-02 -1.653454005718231201e-01 3.048437535762786865e-01 -3.653976321220397949e-02 3.255348205566406250e-01 -2.063019722700119019e-01 2.203051447868347168e-01 3.591851517558097839e-02 -9.090670943260192871e-02 -7.331573218107223511e-02 1.321852952241897583e-01
-1.034208759665489197e-01 1.431530267000198364e-01 2.591032162308692932e-02 -2.325570136308670044e-01 8.236642926931381226e-02 -4.241757094860076904e-01 7.881809026002883911e-02 2.103048264980316162e-01 1.513036433607339859e-02 1.443366855382919312e-01 -6.941837072372436523e-02 -1.199083700776100159e-01 1.997949630022048950e-01 3.240681886672973633e-01 2.247109822928905487e-02 1.670943051576614380e-01 2.658867537975311279e-01 -1.461571455001831055e-01 1.197573095560073853e-01 2.317457497119903564e-01 -3.912741318345069885e-02 -5.448938533663749695e-02 -3.043603003025054932e-01 -6.043147295713424683e-02 -9.294694662094116211e-02 3.498927950859069824e-01 -1.287192404270172119e-01 6.773795187473297119e-02 -2.803211286664009094e-02 -1.550863981246948242e-01 -1.580213904380798340e-01 1.904425024986267090e-02
-1.800781488418579102e-01 2.054418772459030151e-01 3.329519629478454590e-01 9.758816659450531006e-02 8.122449368238449097e-02 -1.068636327981948853e-01 -3.588091209530830383e-02 -2.666392624378204346e-01 -5.946691334247589111e-02 -4.187622293829917908e-02 2.983003556728363037e-01 -8.127727359533309937e-02 5.349045246839523315e-02 1.920261830091476440e-01 3.932790085673332214e-02 2.702012658119201660e-01 -6.828653160482645035e-03 -1.942426264286041260e-01 -1.891146786510944366e-02 4.438032582402229309e-02 1.672461442649364471e-02 3.003385365009307861e-01 -5.389457941055297852e-02 1.936177909374237061e-01 2.696739733219146729e-01 1.965478807687759399e-01 1.738571226596832275e-01 1.854236796498298645e-02 1.340646017342805862e-02 6.321114301681518555e-02 -2.757943570613861084e-01 -3.259930908679962158e-01
-2.546527981758117676e-01 1.728049814701080322e-01 2.845961451530456543e-01 1.441186219453811646e-01 -4.510338976979255676e-02 -1.629723161458969116e-01 -1.288815438747406006e-01 -2.359278351068496704e-01 9.142699092626571655e-02 1.873689889907836914e-01 3.875587880611419678e-01 -1.627581715583801270e-01 1.165353730320930481e-01 1.445709727704524994e-02 1.538822054862976074e-01 3.741767108440399170e-01 -7.766880095005035400e-02 -1.273744851350784302e-01 1.046918332576751709e-01 3.647365048527717590e-02 -5.885891243815422058e-02 -2.028098143637180328e-02 -1.754214242100715637e-02 3.717896938323974609e-01 1.645290106534957886e-01 9.920568764209747314e-02 6.445398926734924316e-02 1.430217474699020386e-01 1.446768641471862793e-01 3.114296309649944305e-02 -2.015554159879684448e-01 -6.338631361722946167e-02
-7.765533775091171265e-02 3.582497537136077881e-01 1.802028268575668335e-01 6.614459306001663208e-02 2.804862856864929199e-01 1.594938486814498901e-01 -1.440307945013046265e-01 3.147257864475250244e-01 3.103164583444595337e-02 1.199283748865127563e-01 8.820332586765289307e-02 -1.829831153154373169e-01 1.107391864061355591e-01 1.468281149864196777e-01 2.893248200416564941e-01 3.488298654556274414e-01 2.186477417126297951e-03 4.260748252272605896e-02 -8.921760600060224533e-04 -3.287005424499511719e-02 -1.711953058838844299e-02 -7.792769372463226318e-02 -2.516767680644989014e-01 4.548566415905952454e-02 2.228846400976181030e-01 2.995596230030059814e-01 -2.800900302827358246e-02 8.818284422159194946e-02 2.732585668563842773e-01 -7.448495924472808838e-02 -6.954529881477355957e-02 3.664786368608474731e-02
-1.556040942668914795e-01 1.785755306482315063e-01 1.067997440695762634e-01 3.175501525402069092e-01 9.495674818754196167e-02 -3.589292466640472412e-01 2.869542315602302551e-02 7.103750854730606079e-02 7.343357801437377930e-02 3.811522722244262695e-01 9.242954850196838379e-02 -4.007815942168235779e-02 -1.001643240451812744e-01 1.217356994748115540e-01 1.980402879416942596e-02 1.187763437628746033e-01 -2.312606126070022583e-01 -3.371300101280212402e-01 4.892990365624427795e-02 1.058243662118911743e-01 -3.773116692900657654e-02 1.087185554206371307e-02 -2.435715347528457642e-01 1.324236840009689331e-01 2.663125991821289062e-01 9.243752807378768921e-02 1.772081255912780762e-01 2.436500415205955505e-02 -1.155975237488746643e-01 -2.349290102720260620e-01 -2.022929787635803223e-01 -8.768832683563232422e-02
2.030014544725418091e-01 2.084712833166122437e-01 7.838877849280834198e-03 4.647037014365196228e-02 8.063662797212600708e-02 -8.771152794361114502e-02 -2.539890110492706299e-01 5.441846325993537903e-03 -5.943064019083976746e-02 -7.321647554636001587e-02 6.059487164020538330e-02 -1.850541830062866211e-01 6.382239609956741333e-02 2.314608693122863770e-01 -2.888441644608974457e-02 1.482657641172409058e-01 -9.050902724266052246e-02 -2.125083059072494507e-01 -1.121528521180152893e-01 2.794891893863677979e-01 2.097463011741638184e-01 1.329983919858932495e-01 -1.385516673326492310e-01 2.392665147781372070e-01 2.162322960793972015e-02 3.719291090965270996e-01 -3.257016539573669434e-01 1.010152623057365417e-01 -1.061869040131568909e-01 -5.726919509470462799e-03 -3.294776082038879395e-01 -2.235621809959411621e-01
-1.054720506072044373e-01 3.588882386684417725e-01 1.081920042634010315e-01 4.221465438604354858e-02 1.896327733993530273e-01 -2.340767383575439453e-01 1.622911989688873291e-01 -8.738344907760620117e-02 -3.595249056816101074e-01 1.235856413841247559e-01 5.797432363033294678e-02 -1.152473501861095428e-02 8.267548680305480957e-02 2.120159268379211426e-01 3.314917534589767456e-02 2.108311802148818970e-01 1.012835428118705750e-01 -5.475989729166030884e-02 1.065231040120124817e-01 -1.731172017753124237e-02 -6.719475984573364258e-02 1.243142709136009216e-01 1.359638869762420654e-01 3.680642247200012207e-01 2.134032100439071655e-01 5.931676924228668213e-02 1.271863281726837158e-01 2.334333956241607666e-01 2.257529087364673615e-02 -1.604263857007026672e-02 -2.989002466201782227e-01 -2.604507207870483398e-01
-1.539823710918426514e-01 2.093164063990116119e-02 1.440433710813522339e-01 2.150519751012325287e-02 -8.380006998777389526e-02 -3.075346350669860840e-01 1.309860050678253174e-01 -1.654343605041503906e-01 -3.194486498832702637e-01 1.088140085339546204e-01 2.976453863084316254e-02 -2.927001938223838806e-02 -8.602748624980449677e-03 2.828975617885589600e-01 1.446576863527297974e-01 2.981943488121032715e-01 -7.769749313592910767e-02 -4.647090435028076172e-01 -6.586612015962600708e-02 -2.643475122749805450e-02 8.305564522743225098e-03 1.468535214662551880e-01 -1.650960147380828857e-01 4.228400811553001404e-02 1.269548833370208740e-01 2.658297121524810791e-01 2.614715397357940674e-01 -9.889322333037853241e-03 5.936290696263313293e-02 -2.101657986640930176e-01 3.912905603647232056e-02 -1.440561860799789429e-01
-3.099442720413208008e-01 2.072181403636932373e-01 -2.663738429546356201e-01 -1.535099446773529053e-01 1.615213751792907715e-01 -1.159726455807685852e-01 1.769684702157974243e-01 -1.854751110076904297e-01 -4.189579281955957413e-03 5.339810997247695923e-02 7.041138410568237305e-02 5.705341231077909470e-03 -3.951157443225383759e-03 3.344048261642456055e-01 -1.093476787209510803e-01 2.446899414062500000e-01 -1.196903064846992493e-01 -2.319897338747978210e-02 9.753130376338958740e-02 -6.750673800706863403e-02 -9.711368009448051453e-03 -8.351991325616836548e-02 -1.751579642295837402e-01 3.687923550605773926e-01 2.508583366870880127e-01 1.513315290212631226e-01 8.457012474536895752e-02 6.379728019237518311e-02 2.163394987583160400e-01 -7.286691665649414062e-02 -1.940737217664718628e-01 -2.831324040889739990e-01
-1.986027806997299194e-01 2.194547653198242188e-01 -1.184903979301452637e-01 7.748131453990936279e-02 1.536141633987426758e-01 -4.095843136310577393e-01 2.343813329935073853e-01 -4.776289314031600952e-02 1.139843836426734924e-01 2.880730628967285156e-01 1.141454502940177917e-01 1.561540514230728149e-01 1.467554867267608643e-01 2.283962219953536987e-01 -1.848012506961822510e-01 4.803651869297027588e-01 -8.305156975984573364e-02 -1.299592852592468262e-01 -4.162815958261489868e-02 -1.563707292079925537e-01 3.363750129938125610e-02 7.778323441743850708e-02 7.473878562450408936e-02 2.451621443033218384e-01 4.326437413692474365e-02 1.271697580814361572e-01 -6.139633711427450180e-03 1.591718643903732300e-01 5.566216260194778442e-02 4.376265779137611389e-02 2.913953270763158798e-03 2.239702269434928894e-02
-2.325705140829086304e-01 2.057842463254928589e-01 -2.178660482168197632e-01 -3.395313769578933716e-02 2.773559093475341797e-01 1.503848470747470856e-02 2.683366239070892334e-01 -1.424171626567840576e-01 -2.039521038532257080e-01 3.650186955928802490e-02 2.422413975000381470e-02 -1.098115667700767517e-01 -4.125385731458663940e-02 2.849136590957641602e-01 -7.328999787569046021e-02 2.349344938993453979e-01 -4.978417977690696716e-02 -7.704814523458480835e-02 1.687477827072143555e-01 -1.303394436836242676e-01 -7.874170690774917603e-02 -9.732358157634735107e-02 -2.790232598781585693e-01 2.153197228908538818e-01 1.553806066513061523e-01 8.485554158687591553e-02 -2.396834492683410645e-01 6.842536479234695435e-02 1.117510348558425903e-01 6.646694242954254150e-02 -4.207680225372314453e-01 -7.276565581560134888e-02
-2.719385325908660889e-01 3.242472410202026367e-01 1.015503928065299988e-01 6.897111237049102783e-02 -9.241498261690139771e-02 -1.734330058097839355e-01 -1.010302752256393433e-01 -1.378910690546035767e-01 2.176276780664920807e-02 -3.791238367557525635e-02 8.730267733335494995e-02 -2.565067708492279053e-01 1.200200319290161133e-01 -2.702568471431732178e-01 2.547570168972015381e-01 3.711749017238616943e-01 -1.305862665176391602e-01 -1.207548845559358597e-02 2.540498375892639160e-01 -2.907596156001091003e-02 -1.277126520872116089e-01 -5.475954711437225342e-02 -1.792279630899429321e-01 3.661358058452606201e-01 1.727709919214248657e-01 1.731623262166976929e-01 1.404981478117406368e-03 7.823625952005386353e-02 6.038392335176467896e-02 -1.740780100226402283e-02 -1.795025914907455444e-01 -4.856152087450027466e-02
-2.298845350742340088e-01 9.757433086633682251e-02 2.177107334136962891e-01 1.654088348150253296e-01 1.192916482686996460e-01 -7.517974078655242920e-02 -2.558143734931945801e-01 3.967203572392463684e-02 9.124843031167984009e-02 7.703890558332204819e-03 -3.158434629440307617e-01 4.290196578949689865e-03 -1.259898692369461060e-01 6.298029329627752304e-03 8.353637903928756714e-02 4.555644094944000244e-01 -3.043554127216339111e-01 -9.578575193881988525e-02 -3.520769998431205750e-02 1.075466945767402649e-01 1.059289723634719849e-01 -6.675640493631362915e-02 -1.453245617449283600e-02 1.552878916263580322e-01 -2.030441723763942719e-02 9.408912807703018188e-02 -2.454772889614105225e-01 3.566411137580871582e-01 7.036902755498886108e-02 -2.772321403026580811e-01 2.286995947360992432e-02 -6.099382415413856506e-02
-2.477252185344696045e-01 1.770356893539428711e-01 4.266747087240219116e-02 9.269311092793941498e-03 2.114654183387756348e-01 -4.227004349231719971e-01 1.189400535076856613e-02 -2.572173252701759338e-02 7.537563890218734741e-02 3.246489763259887695e-01 1.699522286653518677e-01 -1.367889046669006348e-01 1.521066669374704361e-02 4.315024241805076599e-02 1.891320645809173584e-01 4.503101110458374023e-01 -8.152300864458084106e-02 -9.720879606902599335e-03 -2.344486489892005920e-02 1.445798110216856003e-02 3.108449578285217285e-01 4.177210479974746704e-02 1.847959011793136597e-01 2.152867317199707031e-01 6.615265458822250366e-02 1.239521279931068420e-01 -1.309394538402557373e-01 4.406620189547538757e-02 8.645616471767425537e-02 -4.887286946177482605e-02 -2.158312499523162842e-01 1.519138086587190628e-02
-2.190345339477062225e-02 4.070549011230468750e-01 -2.098809927701950073e-01 -8.894089842215180397e-04 1.359222829341888428e-02 -3.781886398792266846e-02 1.831816434860229492e-01 3.675002232193946838e-02 -2.053619325160980225e-01 8.412604779005050659e-02 1.194662228226661682e-01 3.152675926685333252e-02 7.042808830738067627e-02 1.461511254310607910e-01 2.853641845285892487e-02 3.117386400699615479e-01 1.775905489921569824e-01 -8.969493955373764038e-02 -1.846808940172195435e-01 -2.132485508918762207e-01 -1.635749340057373047e-01 1.511868834495544434e-01 1.889676228165626526e-02 3.728283941745758057e-01 2.292919307947158813e-01 8.514750748872756958e-02 -1.646554768085479736e-01 6.361354142427444458e-02 3.217712789773941040e-02 -2.243770956993103027e-01 -2.747799456119537354e-01 -1.960019171237945557e-01
-1.571857333183288574e-01 -2.613903582096099854e-02 1.114853546023368835e-01 -2.036362588405609131e-01 6.643486022949218750e-02 -1.673345416784286499e-01 5.271505564451217651e-02 2.082272469997406006e-01 -7.030372973531484604e-03 -1.635091006755828857e-01 -1.413574516773223877e-01 -4.080789163708686829e-02 -1.785305589437484741e-01 2.159909158945083618e-01 -1.558434069156646729e-01 2.903651893138885498e-01 3.660186380147933960e-02 -2.611071169376373291e-01 -6.562549620866775513e-02 2.035932242870330811e-01 -2.622881829738616943e-01 -1.483957618474960327e-01 2.266949974000453949e-02 1.255255937576293945e-01 -3.269230946898460388e-02 2.580869384109973907e-02 7.489857822656631470e-02 4.292761087417602539e-01 8.062312006950378418e-02 -1.456833183765411377e-01 -3.993792831897735596e-01 7.344581931829452515e-02
-3.477371633052825928e-01 6.096054241061210632e-02 2.971097640693187714e-02 -1.870957314968109131e-01 8.276291936635971069e-02 2.851777523756027222e-02 5.856805667281150818e-02 3.072480857372283936e-02 3.448117896914482117e-02 -2.833302617073059082e-01 -2.446387335658073425e-02 -9.783086366951465607e-03 -3.019767701625823975e-01 8.476067334413528442e-02 -1.675413362681865692e-02 4.945559203624725342e-01 -2.184028923511505127e-02 -2.476892620325088501e-01 8.410885930061340332e-02 -8.545695245265960693e-02 -3.890531836077570915e-03 1.036108508706092834e-01 -2.868770249187946320e-02 1.747419536113739014e-01 7.666835933923721313e-02 2.956855595111846924e-01 2.561943233013153076e-01 1.436267793178558350e-01 -2.891158461570739746e-01 -5.084193497896194458e-02 -1.088338941335678101e-01 -7.833514362573623657e-02
-3.104287572205066681e-02 -1.496643275022506714e-01 -1.901348531246185303e-01 5.129827931523323059e-02 -7.593107223510742188e-02 -3.685002923011779785e-01 1.012161746621131897e-01 -4.862567782402038574e-02 -1.866620630025863647e-01 1.379960477352142334e-01 -1.622045636177062988e-01 -3.691893815994262695e-02 5.791179463267326355e-02 -2.602078020572662354e-02 1.436318904161453247e-01 3.574287891387939453e-01 1.191859394311904907e-01 -7.298805564641952515e-02 6.492383033037185669e-02 -5.053244158625602722e-02 1.302036792039871216e-01 1.883012056350708008e-01 -3.279118835926055908e-01 1.903119683265686035e-01 6.002448871731758118e-02 4.061126112937927246e-01 2.414632737636566162e-01 -1.667360216379165649e-01 5.118209496140480042e-02 -8.625135570764541626e-02 -2.499289959669113159e-01 -9.807758033275604248e-03
4.650615155696868896e-02 3.764949366450309753e-02 2.889357507228851318e-01 2.522890567779541016e-01 7.275110483169555664e-02 -1.300187408924102783e-01 -1.956895142793655396e-01 -1.149838790297508240e-02 -7.189323753118515015e-02 8.494173735380172729e-02 -1.881491579115390778e-02 -1.501938551664352417e-01 1.614884287118911743e-01 3.329591080546379089e-02 5.741797015070915222e-02 2.987110018730163574e-01 2.347988933324813843e-01 -7.479305565357208252e-02 -2.642699480056762695e-01 3.212791308760643005e-02 -1.447082757949829102e-01 -2.296248674392700195e-01 -6.820248812437057495e-02 1.663384735584259033e-01 1.448469310998916626e-01 3.119429051876068115e-01 -1.196608170866966248e-01 8.254479616880416870e-02 -2.859660983085632324e-01 -2.048534154891967773e-01 -1.277082413434982300e-01 -3.414644002914428711e-01
-6.350225210189819336e-02 1.619536131620407104e-01 2.326664030551910400e-01 -1.260652393102645874e-01 6.923825014382600784e-03 -3.047321550548076630e-02 -1.641262173652648926e-01 1.058908328413963318e-01 5.091423168778419495e-02 7.703455537557601929e-02 -8.553856611251831055e-02 -2.094486653804779053e-01 8.751444518566131592e-03 -1.001494750380516052e-01 9.639990329742431641e-02 3.880364596843719482e-01 -2.146507799625396729e-01 -3.223008811473846436e-01 -1.425463855266571045e-01 2.353444397449493408e-01 2.872651219367980957e-01 -1.434161961078643799e-01 -1.791787296533584595e-01 2.550569772720336914e-01 1.736770570278167725e-01 8.709599822759628296e-02 -1.787560582160949707e-01 -2.145507372915744781e-02 -2.804317176342010498e-01 -1.681769937276840210e-01 -1.256302595138549805e-01 1.101006790995597839e-01
-2.030698210000991821e-01 3.903406858444213867e-01 -1.711043715476989746e-01 1.445275545120239258e-01 1.447988599538803101e-01 -1.853193901479244232e-02 7.809428870677947998e-02 -1.530844569206237793e-01 -2.048013210296630859e-01 2.946881577372550964e-02 1.281381845474243164e-01 5.500666052103042603e-02 3.193417191505432129e-02 8.497653901576995850e-02 -7.995936274528503418e-02 3.117757737636566162e-01 4.057723656296730042e-02 -2.835272252559661865e-01 8.652496337890625000e-02 -2.730998098850250244e-01 -2.619108930230140686e-02 2.002295702695846558e-01 -1.236644983291625977e-01 1.789476126432418823e-01 6.390837579965591431e-02 6.970363855361938477e-02 -2.367136031389236450e-01 3.032639436423778534e-02 2.033022046089172363e-01 -2.143561244010925293e-01 -3.546463847160339355e-01 1.204355899244546890e-02
-1.396680772304534912e-01 -5.413199216127395630e-02 -1.093288362026214600e-01 -2.033251076936721802e-01 3.287537023425102234e-02 -2.490885704755783081e-01 -2.131610177457332611e-02 3.489531874656677246e-01 -1.377297937870025635e-01 3.825104236602783203e-02 -1.571661084890365601e-01 -2.235315591096878052e-01 -1.225316058844327927e-02 9.905515611171722412e-02 -9.628549218177795410e-03 6.009348630905151367e-01 8.023209869861602783e-02 -2.221072465181350708e-01 -1.356245428323745728e-01 -8.817689120769500732e-02 -1.085845902562141418e-01 -2.084544301033020020e-01 -8.572734892368316650e-02 1.145734488964080811e-01 -2.750965941231697798e-04 -6.523521989583969116e-02 -1.964212954044342041e-01 2.123504430055618286e-01 6.977482140064239502e-02 1.153811346739530563e-02 1.280020773410797119e-01 7.528699189424514771e-02
-3.557862639427185059e-01 8.062380552291870117e-02 6.526274979114532471e-02 2.930548787117004395e-01 6.560543924570083618e-02 -3.619146943092346191e-01 1.845888793468475342e-03 -5.811906605958938599e-02 1.034844443202018738e-01 5.761922895908355713e-02 -1.160136088728904724e-01 1.788071393966674805e-01 1.601040735840797424e-02 1.327190399169921875e-01 2.038180083036422729e-02 2.178728729486465454e-01 1.595287621021270752e-01 -1.173989921808242798e-01 -3.261805176734924316e-01 1.161527708172798157e-01 5.873050540685653687e-03 -4.623389802873134613e-03 1.193572059273719788e-01 9.999167174100875854e-02 -1.193941980600357056e-01 3.213588297367095947e-01 1.398346759378910065e-02 2.278057485818862915e-01 -2.851006686687469482e-01 1.300995610654354095e-02 -2.547011375427246094e-01 -1.163352206349372864e-01
-5.917716398835182190e-02 7.717142254114151001e-02 2.601252198219299316e-01 9.618425369262695312e-02 -1.160372328013181686e-02 -1.972696334123611450e-01 -2.259798496961593628e-01 -8.190489374101161957e-03 -1.094592298613861203e-04 6.886751204729080200e-02 -1.552226692438125610e-01 6.251307204365730286e-04 3.698013424873352051e-01 -3.945690020918846130e-02 -1.444971412420272827e-01 2.520057260990142822e-01 -1.016703099012374878e-01 1.047467160969972610e-02 -7.235816121101379395e-02 5.835596472024917603e-02 -1.385386884212493896e-01 -5.608186125755310059e-02 -1.750759333372116089e-01 1.682048290967941284e-01 2.209386229515075684e-02 3.346435725688934326e-01 -1.897625476121902466e-01 3.043231070041656494e-01 -2.076227366924285889e-01 -2.274176776409149170e-01 -1.344112157821655273e-01 -3.428548276424407959e-01
-3.451353013515472412e-01 -3.285641595721244812e-02 -1.711542457342147827e-01 -2.419412583112716675e-01 2.811656594276428223e-01 -2.884927988052368164e-01 -4.271219298243522644e-02 2.910117506980895996e-01 -6.944507360458374023e-02 4.525737464427947998e-02 6.758251041173934937e-02 -3.547936677932739258e-02 -2.978977747261524200e-02 1.450181752443313599e-01 -4.476173315197229385e-03 2.306981831789016724e-01 -1.746095120906829834e-01 -1.144843846559524536e-01 -3.529861941933631897e-02 2.069899067282676697e-02 2.645597793161869049e-02 2.917794883251190186e-02 -2.831892371177673340e-01 2.960552871227264404e-01 5.131594836711883545e-02 -5.497536808252334595e-02 2.385514825582504272e-01 4.021790623664855957e-02 1.026883050799369812e-01 -2.830128073692321777e-01 -2.473197430372238159e-01 -1.570606678724288940e-01
-3.085652887821197510e-01 6.418606638908386230e-02 -5.467977747321128845e-02 -2.727851271629333496e-01 2.886999845504760742e-01 -2.296510487794876099e-01 7.003892213106155396e-02 1.067455187439918518e-01 -1.237732474692165852e-03 -4.560071974992752075e-03 -8.628112077713012695e-02 -2.002027779817581177e-01 -3.380438312888145447e-02 2.745561003684997559e-01 4.572504758834838867e-02 2.768708467483520508e-01 -2.884010970592498779e-01 -1.416077911853790283e-01 6.367120146751403809e-02 -2.483051829040050507e-02 -2.936791814863681793e-02 3.258418291807174683e-02 -2.964335978031158447e-01 2.113111466169357300e-01 -5.012559238821268082e-03 -7.187177240848541260e-02 1.304197460412979126e-01 2.133656740188598633e-01 2.091585844755172729e-01 -2.794634103775024414e-01 3.266258537769317627e-02 -1.872746497392654419e-01
-3.229490667581558228e-02 -6.319665908813476562e-02 1.969037801027297974e-01 -1.581916064023971558e-01 1.959537565708160400e-01 -1.128707006573677063e-01 9.874735027551651001e-02 1.844504177570343018e-01 3.057963214814662933e-02 5.553501471877098083e-02 -6.719694286584854126e-02 -1.487700939178466797e-01 -1.645691096782684326e-01 8.659145236015319824e-02 1.994703114032745361e-01 4.727514684200286865e-01 -5.002072826027870178e-02 -1.706221848726272583e-01 -4.234495759010314941e-02 3.751414716243743896e-01 -2.645402587950229645e-02 -4.771692678332328796e-02 -2.484518736600875854e-01 1.113547235727310181e-01 4.064361751079559326e-02 1.710234284400939941e-01 -2.843117415904998779e-01 -5.509243905544281006e-02 -1.227697283029556274e-01 -2.140992730855941772e-01 -1.382032036781311035e-01 2.484007924795150757e-01
-2.031232118606567383e-01 1.192395761609077454e-02 -7.020477950572967529e-02 -1.608012020587921143e-01 7.511375844478607178e-02 -2.859997451305389404e-01 1.893983036279678345e-01 -1.381587833166122437e-01 1.175260767340660095e-01 1.666517406702041626e-01 3.297829627990722656e-01 1.881942301988601685e-01 9.917940199375152588e-02 2.301770895719528198e-01 -1.691483706235885620e-01 3.884201645851135254e-01 1.757778576575219631e-03 -1.521296799182891846e-01 1.078303009271621704e-01 -4.739427939057350159e-02 -1.960809379816055298e-01 -1.024856716394424438e-01 -9.738633409142494202e-03 2.597294151782989502e-01 1.182174012064933777e-01 2.207615226507186890e-01 -3.581411764025688171e-02 1.318756192922592163e-01 2.838863758370280266e-03 1.338241547346115112e-01 -2.183903157711029053e-01 -2.384020984172821045e-01
-4.194060862064361572e-01 1.068251878023147583e-01 4.693055152893066406e-02 1.218311041593551636e-01 2.268106043338775635e-01 -1.416905689984560013e-02 -2.660689949989318848e-01 1.501487344503402710e-01 2.217484265565872192e-01 2.598678171634674072e-01 2.329643368721008301e-01 -1.845615804195404053e-01 -7.824275642633438110e-03 1.242223680019378662e-01 2.550737932324409485e-02 4.762021601200103760e-01 -1.784193962812423706e-01 -5.795234069228172302e-02 2.109317630529403687e-01 -1.060891076922416687e-01 -1.262053251266479492e-01 7.391082495450973511e-02 1.640704460442066193e-02 2.998864464461803436e-02 7.319245487451553345e-02 4.937123134732246399e-02 5.228212475776672363e-02 1.166728883981704712e-01 -6.727496534585952759e-02 6.295671314001083374e-02 -2.290982902050018311e-01 6.399935483932495117e-02
-1.884744763374328613e-01 1.128084361553192139e-01 4.319339245557785034e-02 1.300507336854934692e-01 3.497199416160583496e-01 -1.527126133441925049e-01 -9.076447784900665283e-02 7.304693758487701416e-02 1.619176715612411499e-01 1.750966757535934448e-01 -2.021964490413665771e-01 -1.097263023257255554e-02 -9.369554370641708374e-02 1.708001792430877686e-01 3.037347830832004547e-02 1.473426260054111481e-02 7.302623987197875977e-02 1.143849119544029236e-01 -7.252483814954757690e-02 -1.572398245334625244e-01 -2.605163455009460449e-01 -2.833789885044097900e-01 2.892720513045787811e-02 2.037003487348556519e-01 2.964842617511749268e-01 1.613861024379730225e-01 1.411895453929901123e-01 9.882733225822448730e-03 -9.289848804473876953e-02 -2.557611167430877686e-01 -1.820003539323806763e-01 -3.959162235260009766e-01
-8.620388060808181763e-02 1.051162034273147583e-01 -5.373483523726463318e-02 1.184833124279975891e-01 -6.136197969317436218e-02 -1.863902620971202850e-02 -4.337543621659278870e-02 1.113949716091156006e-01 -1.646321266889572144e-01 -3.921155259013175964e-02 1.631674319505691528e-01 -1.024744939059019089e-02 2.136721760034561157e-01 3.144186139106750488e-01 9.613718092441558838e-02 5.634170174598693848e-01 -2.010393440723419189e-01 1.480299681425094604e-01 8.500530570745468140e-02 -1.109608113765716553e-01 -2.902557849884033203e-01 -1.425062716007232666e-01 -9.595327079296112061e-02 2.170768678188323975e-01 -1.772197782993316650e-01 1.392771303653717041e-01 -1.273311376571655273e-01 6.861600279808044434e-02 3.063825145363807678e-02 -1.996058225631713867e-01 -2.415130883455276489e-01 -7.768447697162628174e-02
-4.886391162872314453e-01 3.222239017486572266e-02 -2.534903585910797119e-01 2.458405122160911560e-02 7.136175036430358887e-02 -3.433131575584411621e-01 6.945566087961196899e-02 4.217871464788913727e-03 1.745695769786834717e-01 3.770199045538902283e-02 7.420063018798828125e-02 -6.376011669635772705e-02 2.507987990975379944e-02 1.596112996339797974e-01 5.594085901975631714e-02 3.039650619029998779e-01 -4.841677471995353699e-02 -1.092232987284660339e-01 -2.241684645414352417e-01 -1.506664305925369263e-01 2.797981798648834229e-01 2.459945902228355408e-02 6.782521307468414307e-02 2.581096291542053223e-01 2.758431946858763695e-03 2.598029747605323792e-02 -7.801961619406938553e-04 -9.235276840627193451e-03 -1.288132667541503906e-01 -1.675638854503631592e-01 3.486625791992992163e-04 -3.487976193428039551e-01
-3.105311393737792969e-01 3.681054711341857910e-02 -1.822346597909927368e-01 -2.745657861232757568e-01 2.272879779338836670e-01 -1.833056062459945679e-01 -1.532409936189651489e-01 9.827724099159240723e-02 1.976333558559417725e-02 6.893190741539001465e-02 4.044622555375099182e-02 -6.847050040960311890e-02 -6.442599464207887650e-03 2.939753234386444092e-01 -1.460405737161636353e-01 2.715671062469482422e-01 -1.116858795285224915e-01 -3.943096101284027100e-01 -3.643944114446640015e-02 -1.209970414638519287e-01 1.776853390038013458e-02 -1.870149970054626465e-01 -2.164093255996704102e-01 3.096531331539154053e-01 5.230688303709030151e-02 -6.220946088433265686e-02 1.539116650819778442e-01 -8.141998946666717529e-02 2.123991027474403381e-02 -7.595792412757873535e-02 -2.403298765420913696e-01 -1.392048746347427368e-01
-7.061395794153213501e-02 2.914690375328063965e-01 -1.660356074571609497e-01 3.980147466063499451e-02 -3.583018481731414795e-02 -1.126733124256134033e-01 1.728025227785110474e-01 -2.462409995496273041e-02 -1.941158920526504517e-01 -8.064441382884979248e-03 -4.762466251850128174e-02 -5.903241690248250961e-03 8.972165733575820923e-02 1.278410851955413818e-01 1.009642845019698143e-03 3.943310081958770752e-01 4.027870669960975647e-02 8.245152980089187622e-02 1.341953426599502563e-01 3.906645253300666809e-02 -9.166087210178375244e-02 2.411833107471466064e-01 -1.326733529567718506e-01 1.926938593387603760e-01 4.038353264331817627e-01 1.923632621765136719e-01 -2.416348084807395935e-02 1.467060148715972900e-01 1.037492007017135620e-01 -1.260400097817182541e-02 -4.260904490947723389e-01 -2.293308079242706299e-01
-7.241956144571304321e-02 1.663773208856582642e-01 2.743501961231231689e-01 1.677791029214859009e-01 1.498922333121299744e-02 2.244626637548208237e-03 -1.256422996520996094e-01 3.982322812080383301e-01 4.763308539986610413e-02 9.160551428794860840e-02 1.399959996342658997e-02 -3.624614775180816650e-01 2.106097191572189331e-01 2.540157139301300049e-01 2.085640281438827515e-01 3.602249026298522949e-01 -5.331847816705703735e-02 2.956690266728401184e-02 1.517865657806396484e-01 1.867512464523315430e-01 -6.060963496565818787e-02 1.391382813453674316e-01 -2.597045600414276123e-01 6.737076491117477417e-02 1.261163800954818726e-01 1.257676035165786743e-01 6.485309451818466187e-02 -1.148182153701782227e-01 2.214413322508335114e-02 -9.237071871757507324e-02 -2.021180540323257446e-01 9.507008641958236694e-02
-3.427402675151824951e-01 -2.583017386496067047e-02 8.116554468870162964e-02 2.647910714149475098e-01 6.908676773309707642e-02 -1.973268091678619385e-01 -1.818875409662723541e-02 1.711795032024383545e-01 -1.041256859898567200e-01 -7.027451694011688232e-02 7.936885207891464233e-02 -1.146866604685783386e-01 6.745421886444091797e-02 -2.660858631134033203e-02 -1.577349603176116943e-01 3.766889572143554688e-01 -2.242152839899063110e-01 -5.236763507127761841e-02 1.089460551738739014e-01 -4.494768753647804260e-02 1.649310886859893799e-01 -1.356935352087020874e-01 9.529691189527511597e-02 2.475303709506988525e-01 3.543982803821563721e-01 4.050327241420745850e-01 -2.056699395179748535e-01 2.199755108449608088e-04 7.234399020671844482e-02 3.980295360088348389e-02 -2.546829916536808014e-02 4.755274951457977295e-02
-3.362694680690765381e-01 8.252833783626556396e-02 1.643862724304199219e-01 -1.810626313090324402e-02 2.443842440843582153e-01 -2.927277088165283203e-01 1.698672473430633545e-01 1.105060614645481110e-02 -6.796498317271471024e-03 -7.172869052737951279e-03 5.761639773845672607e-02 1.243379190564155579e-01 -1.434383690357208252e-01 -2.611056528985500336e-02 8.785889297723770142e-02 6.469008326530456543e-02 2.466265261173248291e-01 -2.216020822525024414e-01 -4.176967218518257141e-02 -2.222657948732376099e-01 2.727676928043365479e-02 -2.974096536636352539e-01 -1.450974345207214355e-01 2.580930888652801514e-01 2.296598553657531738e-01 1.119885221123695374e-01 -2.441022098064422607e-01 9.009378403425216675e-02 -9.714642167091369629e-02 -3.332191109657287598e-01 4.290032759308815002e-02 -1.819118410348892212e-01
-1.486870050430297852e-01 1.322691291570663452e-01 -8.877276629209518433e-02 7.593447715044021606e-02 -2.211909294128417969e-01 -2.164234369993209839e-01 5.436140298843383789e-02 -2.735383063554763794e-02 -1.807969659566879272e-01 8.066757023334503174e-02 7.847084105014801025e-02 1.912931352853775024e-01 -3.360472386702895164e-03 1.859398931264877319e-01 -5.712312832474708557e-02 2.343059033155441284e-01 -1.847389638423919678e-01 -2.836082875728607178e-01 -2.486274577677249908e-02 4.897524416446685791e-02 9.446356445550918579e-02 1.360543519258499146e-01 -1.317754834890365601e-01 4.021483063697814941e-01 -8.545380085706710815e-02 3.944522440433502197e-01 1.817315518856048584e-01 -2.798224426805973053e-02 5.973736941814422607e-02 -3.122798800468444824e-01 -2.185700647532939911e-02 -2.240967303514480591e-01
-3.789326548576354980e-01 1.899589598178863525e-01 6.196636334061622620e-02 -1.414818465709686279e-01 1.748004704713821411e-01 -1.283445768058300018e-02 5.245457869023084641e-03 5.213579908013343811e-02 1.806064546108245850e-01 -1.057956442236900330e-01 -2.749195694923400879e-01 7.006184011697769165e-02 -3.865757584571838379e-02 1.618431061506271362e-01 -1.348959207534790039e-01 3.986442685127258301e-01 -3.676510229706764221e-02 -8.428354747593402863e-03 -3.741866350173950195e-02 -1.198219209909439087e-01 1.830782741308212280e-01 -6.885005533695220947e-02 -1.147266998887062073e-01 1.298428028821945190e-01 -1.501688547432422638e-02 4.904238283634185791e-01 1.723829656839370728e-01 -9.201681241393089294e-03 -2.014868557453155518e-01 3.120317356660962105e-03 -1.012131795287132263e-01 -1.644642055034637451e-01
-2.571243047714233398e-01 1.166996732354164124e-01 7.808057963848114014e-02 1.212384030222892761e-01 4.025473892688751221e-01 -2.131070047616958618e-01 -9.503337740898132324e-02 -2.372436411678791046e-02 -3.448523581027984619e-02 2.527637965977191925e-02 -2.978649735450744629e-01 -9.337360411882400513e-02 -2.369308657944202423e-02 2.537822350859642029e-02 -2.237930521368980408e-02 1.988425850868225098e-01 -1.463862359523773193e-01 9.353417158126831055e-02 -2.321348786354064941e-01 -2.443458288908004761e-01 -1.738982945680618286e-01 -5.515376850962638855e-02 -1.734506338834762573e-01 1.062216609716415405e-01 3.032048046588897705e-01 1.039821356534957886e-01 1.993443369865417480e-01 1.484124362468719482e-01 5.699458718299865723e-02 -3.484280705451965332e-01 -8.546248823404312134e-02 -1.643798500299453735e-01
-1.742295771837234497e-01 5.683039780706167221e-03 -1.345870196819305420e-01 3.875521942973136902e-03 -6.843390315771102905e-02 -3.580336272716522217e-01 2.066370695829391479e-01 -1.650968194007873535e-01 -6.769599765539169312e-02 7.798508554697036743e-02 -3.405968844890594482e-01 -5.709965527057647705e-02 8.362907171249389648e-02 1.180765554308891296e-01 6.258401274681091309e-02 3.692229688167572021e-01 6.868587434291839600e-02 -2.015865892171859741e-01 1.234471201896667480e-01 4.789688438177108765e-02 1.713764071464538574e-01 -1.826862245798110962e-01 -1.775827705860137939e-01 5.331360548734664917e-02 4.188767448067665100e-02 3.391279280185699463e-01 7.597804069519042969e-02 -2.894140481948852539e-01 1.688819676637649536e-01 -6.860420107841491699e-02 -2.365787774324417114e-01 -4.520718008279800415e-02
2.747511677443981171e-02 1.395461708307266235e-01 1.409787237644195557e-01 5.221924558281898499e-02 -3.810949996113777161e-02 -2.267069369554519653e-02 -3.885418474674224854e-01 4.168905690312385559e-02 -8.516785502433776855e-02 -2.695417962968349457e-02 3.452792018651962280e-02 -1.511482745409011841e-01 3.523898422718048096e-01 1.385350376367568970e-01 4.595970734953880310e-02 2.800967395305633545e-01 1.341776400804519653e-01 -2.231770157814025879e-01 1.867522858083248138e-02 -2.177707254886627197e-01 -8.275396190583705902e-03 -2.603408396244049072e-01 3.253102302551269531e-02 2.233534455299377441e-01 -2.934436500072479248e-02 1.986748874187469482e-01 -2.405940145254135132e-01 5.421247705817222595e-02 -1.427509635686874390e-01 -1.970591694116592407e-01 -2.148233354091644287e-01 -3.250451982021331787e-01
-2.846707403659820557e-01 1.479101181030273438e-01 -5.407210811972618103e-02 9.724484384059906006e-02 2.467980682849884033e-01 3.446482494473457336e-02 1.130921393632888794e-01 -7.581385970115661621e-02 -2.367163635790348053e-02 2.128559648990631104e-01 6.021916121244430542e-02 -8.517635613679885864e-02 -5.570846796035766602e-02 1.776919513940811157e-01 8.299311995506286621e-02 1.509220302104949951e-01 -9.002339094877243042e-02 -6.378537416458129883e-02 1.460517346858978271e-01 -2.066327072679996490e-02 7.748332619667053223e-02 -9.447751194238662720e-02 -4.614058136940002441e-01 2.720837593078613281e-01 -3.146074712276458740e-02 -1.528882682323455811e-01 -1.323695927858352661e-01 3.646672368049621582e-01 1.147862151265144348e-01 -3.294481039047241211e-01 -1.330616623163223267e-01 -1.814011335372924805e-01
-1.916885673999786377e-01 1.930973865091800690e-02 1.995563060045242310e-01 1.689492762088775635e-01 2.116341888904571533e-01 -2.631042003631591797e-01 7.057953625917434692e-03 -1.470413245260715485e-02 -1.942688971757888794e-01 2.364757061004638672e-01 -2.220148965716362000e-02 1.073851585388183594e-01 -2.934170961380004883e-01 1.724880188703536987e-01 2.902292087674140930e-02 2.605707943439483643e-01 7.388210296630859375e-02 -3.374898433685302734e-01 1.479111313819885254e-01 2.733004093170166016e-02 7.043163757771253586e-03 1.006846800446510315e-01 1.375972032546997070e-01 2.229938656091690063e-01 6.859951466321945190e-02 4.292974174022674561e-01 3.300988301634788513e-02 -3.866009786725044250e-02 -1.181290820240974426e-01 9.701380506157875061e-03 -7.777313888072967529e-02 -2.396953254938125610e-01
-1.775391101837158203e-01 -5.876828730106353760e-02 -1.085028648376464844e-01 1.613893955945968628e-01 6.545511633157730103e-02 1.284671127796173096e-01 7.837517186999320984e-03 2.100671380758285522e-01 5.415723845362663269e-02 -2.962566912174224854e-02 1.273540407419204712e-01 -1.862116456031799316e-01 2.534553110599517822e-01 2.482056021690368652e-01 -2.313387952744960785e-02 4.667187333106994629e-01 -3.004595637321472168e-01 -9.025424718856811523e-02 -4.304339177906513214e-03 -2.980060577392578125e-01 -1.169989630579948425e-01 3.574832109734416008e-03 -1.252317875623703003e-01 8.271218836307525635e-02 -6.322576850652694702e-02 7.007601112127304077e-02 -1.225844323635101318e-01 -6.800079345703125000e-02 -2.947428636252880096e-02 -2.781141996383666992e-01 -3.361089527606964111e-01 -1.417707800865173340e-01
-7.113090902566909790e-02 7.492765784263610840e-02 5.863964930176734924e-02 -1.545672118663787842e-02 1.703323870897293091e-01 9.342617541551589966e-02 -2.496256828308105469e-01 5.557545460760593414e-03 -1.069533228874206543e-01 -6.053604185581207275e-02 -2.229726463556289673e-01 -2.437339127063751221e-01 -3.095407485961914062e-01 1.245590895414352417e-01 1.815910078585147858e-02 4.251210689544677734e-01 1.738653481006622314e-01 -1.104307472705841064e-01 -1.780696772038936615e-02 1.279216408729553223e-01 -8.385501056909561157e-02 -2.821148745715618134e-02 1.941227726638317108e-02 3.415251076221466064e-01 -3.394838273525238037e-01 7.766550779342651367e-02 1.303183287382125854e-01 7.226944714784622192e-02 1.205751001834869385e-01 -2.691933512687683105e-01 -1.124933436512947083e-01 -2.045838534832000732e-01
1.182451564818620682e-02 1.221287809312343597e-02 1.960795819759368896e-01 1.780999898910522461e-01 1.060556992888450623e-01 -1.321982741355895996e-01 5.527441948652267456e-02 6.949339061975479126e-02 2.690006494522094727e-01 7.672653347253799438e-02 -1.383177340030670166e-01 -1.298553049564361572e-01 3.606676161289215088e-01 1.715898066759109497e-01 1.110839918255805969e-01 4.550994038581848145e-01 3.056885600090026855e-01 -2.307134270668029785e-01 -2.972835861146450043e-02 2.703698277473449707e-01 -7.556688040494918823e-02 -1.641474813222885132e-01 4.240432381629943848e-02 -5.128680169582366943e-02 -4.435953497886657715e-02 -6.781466305255889893e-02 3.535839170217514038e-02 2.234057784080505371e-01 -1.829520799219608307e-02 -9.952323883771896362e-02 -2.716929614543914795e-01 1.374680455774068832e-02
-1.826804131269454956e-01 9.235897660255432129e-02 3.043271973729133606e-02 -7.580664008855819702e-02 1.395572870969772339e-01 -8.316361159086227417e-02 -2.367206811904907227e-01 1.536265462636947632e-01 4.336784407496452332e-02 2.260528355836868286e-01 -1.850864142179489136e-01 -6.549437344074249268e-02 2.149853557348251343e-01 8.350718766450881958e-02 -3.602113574743270874e-03 2.596244812011718750e-01 -6.852612644433975220e-02 -2.138165086507797241e-01 2.220428884029388428e-01 1.105108261108398438e-01 1.642189025878906250e-01 -3.024235963821411133e-01 -2.365813404321670532e-01 2.378418892621994019e-01 7.359701395034790039e-02 8.511136472225189209e-02 -6.477733701467514038e-02 2.869735956192016602e-01 -3.849430754780769348e-02 6.764915585517883301e-02 -3.423358500003814697e-01 2.605737745761871338e-01
-1.082401815801858902e-02 5.316254869103431702e-02 -9.453687071800231934e-02 7.747361063957214355e-02 2.549467608332633972e-02 -6.706301867961883545e-02 -3.618472442030906677e-02 3.158000111579895020e-02 -4.127508401870727539e-02 -8.181728422641754150e-02 1.714704930782318115e-01 -1.434640884399414062e-01 2.626341581344604492e-01 4.117622673511505127e-01 6.374013423919677734e-02 5.390340685844421387e-01 -2.796203792095184326e-01 7.347588241100311279e-02 5.083237588405609131e-02 -1.481159478425979614e-01 -1.210993751883506775e-01 -1.727879047393798828e-01 -8.499915152788162231e-02 2.265511155128479004e-01 -1.999363452196121216e-01 1.279564797878265381e-01 1.106066480278968811e-01 2.151082083582878113e-02 6.773449480533599854e-02 -2.229593396186828613e-01 -2.145809978246688843e-01 -5.068297311663627625e-02
1.410542130470275879e-01 -4.585684463381767273e-02 2.425872683525085449e-01 1.175173278898000717e-02 1.702168285846710205e-01 1.580669134855270386e-01 1.612583361566066742e-02 1.729959994554519653e-01 -3.052735924720764160e-01 -4.800833761692047119e-02 -1.020238772034645081e-01 -1.544956266880035400e-01 6.473717093467712402e-02 1.028765887022018433e-01 3.105718269944190979e-02 4.797200858592987061e-01 2.368461154401302338e-02 1.222531590610742569e-02 1.732828617095947266e-01 -1.283972710371017456e-01 -1.152685806155204773e-01 -1.665182560682296753e-01 -4.661738872528076172e-02 2.247326821088790894e-01 -2.109287679195404053e-01 1.995871365070343018e-01 -4.670446738600730896e-02 -6.208609044551849365e-02 7.562133669853210449e-02 -4.252735972404479980e-01 -2.028143703937530518e-01 1.531258225440979004e-02
-6.297482177615165710e-03 2.938246428966522217e-01 -2.291096895933151245e-01 -3.490950912237167358e-02 8.751322329044342041e-02 -1.266205608844757080e-01 1.653465181589126587e-01 -4.434829577803611755e-02 -2.672938704490661621e-01 3.170229122042655945e-02 -9.201683849096298218e-02 1.076668053865432739e-01 9.985242038965225220e-02 1.246500164270401001e-01 -1.195612028241157532e-01 4.449222087860107422e-01 2.855254337191581726e-02 -4.434818401932716370e-02 6.815420836210250854e-02 -1.559266746044158936e-01 -5.802531912922859192e-02 1.211680993437767029e-01 -8.144897967576980591e-02 2.068778574466705322e-01 2.291713356971740723e-01 1.280113011598587036e-01 1.339124590158462524e-01 3.936224058270454407e-02 2.256602346897125244e-01 -1.026705205440521240e-01 -2.777273952960968018e-01 -3.878725767135620117e-01
-2.793534994125366211e-01 8.848018944263458252e-03 5.333918705582618713e-02 -2.222120016813278198e-01 1.008046641945838928e-01 4.174079373478889465e-02 -8.761337399482727051e-02 1.556981354951858521e-01 3.099981844425201416e-01 7.778210192918777466e-02 -1.522269099950790405e-01 -1.415669620037078857e-01 -1.418224573135375977e-01 5.063678324222564697e-02 -3.374074101448059082e-01 3.703388869762420654e-01 1.231319550424814224e-02 1.257644146680831909e-01 2.778620421886444092e-01 5.573258548974990845e-02 1.649227142333984375e-01 -6.502435356378555298e-02 -7.702354341745376587e-02 2.489971667528152466e-01 8.200495690107345581e-02 2.736098468303680420e-01 -2.841878309845924377e-02 4.509541019797325134e-02 -7.367059588432312012e-02 -1.166728213429450989e-01 -2.703871726989746094e-01 -1.859662234783172607e-01
-1.218729093670845032e-01 5.579822883009910583e-02 -1.313491761684417725e-01 -1.003812551498413086e-01 1.214643269777297974e-01 -2.029813975095748901e-01 -3.999643027782440186e-01 2.655160427093505859e-01 1.211387068033218384e-01 8.481700718402862549e-02 -2.060092389583587646e-01 -2.325968891382217407e-01 4.210404306650161743e-02 9.018328040838241577e-02 -9.059844166040420532e-02 3.007167279720306396e-01 9.651087969541549683e-02 -3.466345369815826416e-01 2.067875266075134277e-01 -2.072359919548034668e-01 -7.108151167631149292e-02 -2.312788367271423340e-01 3.970600198954343796e-03 -6.783999502658843994e-02 2.157585918903350830e-01 9.534219861961901188e-04 2.715670876204967499e-02 1.912505030632019043e-01 5.422591418027877808e-02 -2.448979318141937256e-01 -1.203395798802375793e-01 4.151083901524543762e-02
-2.729883044958114624e-02 -1.097563654184341431e-02 -3.364314883947372437e-02 -1.412961333990097046e-01 3.078303337097167969e-01 -3.472951054573059082e-01 -8.421939611434936523e-02 2.980646677315235138e-02 6.003204360604286194e-02 -1.204419285058975220e-01 4.485952202230691910e-03 -9.736018627882003784e-02 3.339874790981411934e-03 -1.027006804943084717e-01 1.792691797018051147e-01 5.909814834594726562e-01 2.475384026765823364e-01 -1.408071964979171753e-01 -1.262457072734832764e-01 -1.365587711334228516e-01 -1.962330788373947144e-01 -6.442748010158538818e-02 -1.301728487014770508e-01 2.217909544706344604e-01 -7.564499229192733765e-02 1.828720718622207642e-01 -8.756937831640243530e-02 1.019760146737098694e-01 -1.810572892427444458e-01 -5.287233367562294006e-02 4.082978889346122742e-02 1.271225214004516602e-01
-3.229878544807434082e-01 4.428710937500000000e-01 -4.287995398044586182e-02 2.940365299582481384e-02 7.493396848440170288e-02 6.353046745061874390e-02 -1.238702535629272461e-01 -1.621523797512054443e-01 -9.232984855771064758e-03 -2.891568839550018311e-01 8.797096088528633118e-03 -1.454604119062423706e-01 6.321845203638076782e-02 2.558963596820831299e-01 2.629232704639434814e-01 1.923346519470214844e-01 1.826855540275573730e-02 -4.863165691494941711e-02 -6.157628819346427917e-02 -7.124470174312591553e-02 -8.211638033390045166e-02 -3.196743503212928772e-02 1.292819250375032425e-02 4.906487837433815002e-02 1.757055371999740601e-01 1.006858944892883301e-01 5.363535881042480469e-02 7.483700662851333618e-02 2.096902132034301758e-01 -6.561217457056045532e-02 -3.329680860042572021e-01 -3.667185902595520020e-01
-8.871755003929138184e-02 8.194659650325775146e-02 1.013236306607723236e-02 1.105373911559581757e-02 4.398888722062110901e-02 -3.143582940101623535e-01 -3.032372705638408661e-02 -1.062739863991737366e-01 -3.014406859874725342e-01 2.530817091464996338e-01 -1.305534597486257553e-02 6.233480572700500488e-02 8.579783141613006592e-02 2.602983713150024414e-01 3.629590943455696106e-02 2.172309160232543945e-01 3.571638464927673340e-02 -3.872241079807281494e-01 -2.156847156584262848e-02 -6.212258338928222656e-02 8.096373826265335083e-02 1.839087456464767456e-01 -1.221380531787872314e-01 1.849316805601119995e-01 5.224237591028213501e-02 5.331938266754150391e-01 1.759464889764785767e-01 1.533239800482988358e-02 -5.218293052166700363e-03 3.225774690508842468e-02 -1.585749834775924683e-01 1.243021432310342789e-02
-2.657830715179443359e-01 6.324408948421478271e-02 -1.047186776995658875e-01 1.810828447341918945e-01 1.988019198179244995e-01 -8.702002465724945068e-02 5.355661362409591675e-02 -1.751896291971206665e-01 1.026064739562571049e-03 3.126765489578247070e-01 2.019941806793212891e-01 2.865565940737724304e-03 -1.921078190207481384e-02 2.148794829845428467e-01 -1.557402312755584717e-01 2.555049657821655273e-01 1.301375869661569595e-02 -1.177283674478530884e-01 3.983277976512908936e-01 -2.421320043504238129e-02 4.184060916304588318e-02 -2.106608264148235321e-02 -8.181991428136825562e-02 2.858393788337707520e-01 2.567570507526397705e-01 3.317685052752494812e-02 -2.316900938749313354e-01 6.617989391088485718e-02 1.840233206748962402e-01 -2.111613899469375610e-01 -2.319629192352294922e-01 7.121336460113525391e-02
-1.747040748596191406e-01 3.591458499431610107e-01 -9.666622616350650787e-03 -4.374460130929946899e-02 9.491461515426635742e-02 -2.294847965240478516e-01 1.498459130525588989e-01 -8.900506794452667236e-02 -1.752634197473526001e-01 9.476691484451293945e-02 1.142981722950935364e-01 5.606150627136230469e-02 -4.236216843128204346e-02 1.641762554645538330e-01 1.883324235677719116e-01 4.680882990360260010e-01 7.359411567449569702e-02 4.550767317414283752e-02 -2.065586596727371216e-01 -2.739634811878204346e-01 7.600216567516326904e-02 9.291618317365646362e-02 -1.114331930875778198e-01 1.984275430440902710e-01 6.617234647274017334e-02 8.036371320486068726e-02 -1.835874766111373901e-01 1.204064413905143738e-01 2.634657323360443115e-01 -1.531498283147811890e-01 -1.293348520994186401e-01 2.171702533960342407e-01
-5.647117272019386292e-02 3.547784388065338135e-01 3.123956322669982910e-01 -1.783500015735626221e-01 -4.010241478681564331e-02 -1.620792746543884277e-01 1.303175985813140869e-01 1.605450063943862915e-01 1.742251068353652954e-01 1.624155491590499878e-01 2.593175172805786133e-01 -1.432896554470062256e-01 -1.724641886539757252e-03 1.891015321016311646e-01 9.057655930519104004e-02 2.182877659797668457e-01 3.267928026616573334e-03 -1.044879760593175888e-02 -1.208472847938537598e-01 6.053029745817184448e-02 -7.787488400936126709e-02 -2.367965131998062134e-02 -4.391064345836639404e-01 7.627809047698974609e-02 2.786079049110412598e-01 -3.260689787566661835e-03 -3.576864302158355713e-02 1.784848608076572418e-02 2.094176411628723145e-02 -3.114202804863452911e-02 -3.609925210475921631e-01 -1.344221644103527069e-02
7.229814678430557251e-02 7.045308500528335571e-02 2.213472723960876465e-01 1.374808698892593384e-01 2.122361212968826294e-01 -6.817048788070678711e-02 -9.277710318565368652e-02 6.270719692111015320e-03 1.345394179224967957e-02 2.015602588653564453e-01 -1.687639951705932617e-02 -2.499788999557495117e-01 3.742269277572631836e-01 9.768000245094299316e-02 -4.342790320515632629e-02 1.325194835662841797e-01 1.492204610258340836e-02 2.044572681188583374e-02 -1.364348828792572021e-01 -1.009324938058853149e-01 6.149616092443466187e-02 -1.194376125931739807e-01 -3.322731703519821167e-02 4.387617111206054688e-01 1.097543016076087952e-01 3.290296792984008789e-01 -5.200211703777313232e-02 -1.617288589477539062e-02 -1.447280198335647583e-01 -1.626553088426589966e-01 -2.415633946657180786e-01 -3.475992977619171143e-01
-2.285056263208389282e-01 -9.271121770143508911e-02 2.361577153205871582e-01 2.435185462236404419e-01 1.974813044071197510e-01 -2.484566271305084229e-01 1.262237131595611572e-02 1.614396572113037109e-01 -2.537581324577331543e-02 -1.965589970350265503e-01 -1.884192377328872681e-01 -9.978891909122467041e-02 -4.386470019817352295e-01 3.010285794734954834e-01 4.207440093159675598e-02 3.080168068408966064e-01 -1.204925924539566040e-01 -4.601518809795379639e-02 4.287630319595336914e-02 7.253696024417877197e-02 2.688610740005970001e-02 6.328019499778747559e-02 -1.526206638664007187e-02 2.647949755191802979e-01 -1.182298287749290466e-01 1.297552138566970825e-01 1.712297461926937103e-02 1.740306057035923004e-02 5.415380746126174927e-02 -1.740123778581619263e-01 -1.162889301776885986e-01 -2.362078130245208740e-01
9.054911881685256958e-02 -1.323536485433578491e-01 2.260173670947551727e-02 -1.016140580177307129e-01 2.066121846437454224e-01 -7.321926951408386230e-02 -1.641909927129745483e-01 4.312816634774208069e-02 -7.916804403066635132e-03 1.311238110065460205e-01 1.386075764894485474e-01 -2.179396152496337891e-01 -2.444037050008773804e-02 1.440889984369277954e-01 8.763740211725234985e-02 3.941342532634735107e-01 1.740353256464004517e-01 1.175489127635955811e-01 -1.354915946722030640e-01 -1.660907119512557983e-01 -4.383606091141700745e-02 -1.894689053297042847e-01 -2.043208032846450806e-01 3.192720413208007812e-01 -2.162545323371887207e-01 2.751598954200744629e-01 -7.111176848411560059e-02 2.556594014167785645e-01 3.033112883567810059e-01 -2.277376502752304077e-01 -9.289456158876419067e-02 -3.592833876609802246e-02
-3.250001966953277588e-01 1.529330164194107056e-01 -1.147688180208206177e-01 -4.194109737873077393e-01 1.888328045606613159e-01 -3.950787358917295933e-04 -5.159129574894905090e-02 1.978656649589538574e-01 -9.984550625085830688e-02 9.960301220417022705e-02 4.759049043059349060e-03 -2.800075151026248932e-02 4.466197267174720764e-02 4.001063704490661621e-01 7.613874971866607666e-02 1.874884516000747681e-01 2.218509279191493988e-02 -1.956667900085449219e-01 -1.482900083065032959e-01 -4.265240207314491272e-02 4.979055002331733704e-02 -9.626930207014083862e-02 -1.242379397153854370e-01 3.162980675697326660e-01 9.172787517309188843e-02 -3.834297135472297668e-02 2.667240202426910400e-01 -4.938414692878723145e-02 1.990190744400024414e-01 -2.326034456491470337e-01 -5.132594332098960876e-02 -1.052989140152931213e-01
8.403672277927398682e-02 1.718417108058929443e-01 1.075571030378341675e-01 4.960421845316886902e-02 -5.738121271133422852e-02 -2.328995317220687866e-01 -1.532582044601440430e-01 2.005226910114288330e-02 -1.464776694774627686e-01 -2.984606623649597168e-01 5.153923481702804565e-02 1.942214183509349823e-02 -1.725611090660095215e-01 -3.162534907460212708e-02 1.643145340494811535e-03 5.264375805854797363e-01 2.640999555587768555e-01 -2.042925506830215454e-01 4.359725862741470337e-03 -1.195439174771308899e-01 -1.940544992685317993e-01 -5.497531965374946594e-02 8.998264372348785400e-02 2.651258409023284912e-01 8.957680314779281616e-02 -3.305133432149887085e-02 -2.411324083805084229e-01 -3.354770317673683167e-02 -1.620185077190399170e-01 -2.843695878982543945e-01 -1.326370537281036377e-01 -9.226084500551223755e-02
1.015223786234855652e-01 5.447320267558097839e-02 4.105202481150627136e-02 1.779711991548538208e-01 9.391598403453826904e-02 1.033290177583694458e-01 -1.199197918176651001e-01 -2.091503143310546875e-01 2.057397365570068359e-01 1.249715983867645264e-01 -1.820471882820129395e-01 -5.428147688508033752e-02 5.856183171272277832e-02 4.654662907123565674e-01 -2.283818274736404419e-02 4.124063551425933838e-01 1.279995776712894440e-02 -7.538810372352600098e-02 -1.011005863547325134e-01 5.670506879687309265e-02 -2.874032221734523773e-02 1.661785989999771118e-01 -1.325656771659851074e-01 -1.091230958700180054e-01 1.892537027597427368e-01 1.567876935005187988e-01 -1.222277730703353882e-01 2.682419717311859131e-01 -8.352096378803253174e-02 -1.719776839017868042e-01 -2.584584355354309082e-01 -2.513353526592254639e-01
-2.056240141391754150e-01 6.907592061907052994e-03 3.436026722192764282e-02 1.500210911035537720e-01 2.842025598511099815e-03 -4.690564572811126709e-01 8.111218363046646118e-02 1.273498833179473877e-01 2.857364341616630554e-02 -1.655626147985458374e-01 -4.903572052717208862e-02 -1.473457086831331253e-02 -3.988422155380249023e-01 2.201204895973205566e-01 -9.140448644757270813e-03 1.837193369865417480e-01 -1.991928219795227051e-01 1.292164903134107590e-02 5.718955770134925842e-02 -3.622154891490936279e-02 -1.966853812336921692e-02 1.104050502181053162e-01 -1.076793745160102844e-01 2.220598608255386353e-01 -7.071264088153839111e-02 1.425313055515289307e-01 1.967570483684539795e-01 8.564107120037078857e-02 -8.429529517889022827e-02 -2.171672582626342773e-01 -4.049260914325714111e-01 -1.069894507527351379e-01
-7.722529023885726929e-02 2.305418401956558228e-01 1.870252937078475952e-01 1.839748769998550415e-01 9.347540326416492462e-03 -1.505828201770782471e-01 -2.399112731218338013e-01 2.042679302394390106e-02 9.846868366003036499e-02 -1.457660347223281860e-01 8.257654495537281036e-03 4.943232052028179169e-03 1.725754141807556152e-01 1.348581612110137939e-01 -2.381127923727035522e-01 1.652820408344268799e-01 1.296870782971382141e-02 -4.362311959266662598e-02 -1.976583153009414673e-01 -2.169702760875225067e-02 -1.189866196364164352e-02 -1.796782016754150391e-01 -2.509573698043823242e-01 1.800976097583770752e-01 2.432228624820709229e-02 9.828963130712509155e-02 -9.462422877550125122e-02 2.198038995265960693e-01 -5.803899466991424561e-02 -2.443827241659164429e-01 -2.392216771841049194e-01 -5.205893516540527344e-01
-6.300520151853561401e-02 2.728436291217803955e-01 2.526188194751739502e-01 9.521339833736419678e-02 2.529684901237487793e-01 -2.459599170833826065e-03 -1.236716285347938538e-01 4.218939542770385742e-01 1.625867635011672974e-01 2.417670935392379761e-02 7.255011796951293945e-02 -1.840160191059112549e-01 1.016397625207901001e-01 1.174011006951332092e-01 3.198388218879699707e-01 3.624662160873413086e-01 5.481017753481864929e-02 3.435258939862251282e-02 -1.449806243181228638e-01 -7.414931803941726685e-02 -5.658499523997306824e-02 -1.250879913568496704e-01 -7.632163166999816895e-02 2.922771684825420380e-02 1.748030036687850952e-01 2.781182527542114258e-01 -9.051235765218734741e-02 1.588735580444335938e-01 1.598932743072509766e-01 -8.221942186355590820e-02 -6.606625765562057495e-02 1.822642236948013306e-01
-3.201756477355957031e-01 1.546099036931991577e-01 1.928121037781238556e-02 -1.022762805223464966e-01 1.060147583484649658e-01 -1.800256967544555664e-02 1.105028986930847168e-01 2.458303608000278473e-02 3.819197788834571838e-02 -1.246779337525367737e-01 -2.266806364059448242e-01 -1.340128332376480103e-01 -2.490730285644531250e-01 1.093901321291923523e-01 9.468776732683181763e-02 3.570519983768463135e-01 -9.137651324272155762e-02 -9.677834063768386841e-02 -1.099568307399749756e-01 -1.845844648778438568e-02 2.121901065111160278e-01 9.315567463636398315e-02 2.432028055191040039e-01 2.550229430198669434e-01 -1.460800226777791977e-02 2.550109326839447021e-01 -1.110061723738908768e-02 2.688789367675781250e-01 -2.593901455402374268e-01 2.430567890405654907e-02 -2.006313353776931763e-01 -2.962201237678527832e-01
-3.446048796176910400e-01 1.871502846479415894e-01 1.140147000551223755e-01 -8.994661271572113037e-02 -8.375662565231323242e-02 -1.419657170772552490e-01 3.479176014661788940e-02 7.620631903409957886e-02 1.070545315742492676e-01 -3.369693458080291748e-01 1.030327156186103821e-01 -8.344143629074096680e-02 1.155814677476882935e-01 3.105930387973785400e-01 -2.084847539663314819e-01 3.225603401660919189e-01 3.185145556926727295e-01 -1.006382778286933899e-01 -1.199353262782096863e-01 -3.327894955873489380e-02 -3.683886677026748657e-02 3.994203358888626099e-02 -2.059071063995361328e-01 3.702210187911987305e-01 -6.216571480035781860e-02 8.954016864299774170e-02 1.314090490341186523e-01 4.436341673135757446e-02 -8.733775466680526733e-02 -8.817050606012344360e-02 4.948683083057403564e-02 1.804580241441726685e-01
-1.184724271297454834e-01 2.356266044080257416e-02 1.112056002020835876e-01 -1.362773627042770386e-01 4.823749884963035583e-02 1.443269848823547363e-01 -6.982858479022979736e-02 2.267562896013259888e-01 1.850593648850917816e-02 -2.983814850449562073e-02 2.659001015126705170e-02 -4.927695542573928833e-02 4.164699614048004150e-01 2.725330293178558350e-01 -8.894797414541244507e-02 4.128880798816680908e-01 1.756196916103363037e-01 -3.770779073238372803e-02 -1.511056721210479736e-01 3.056340515613555908e-01 1.419091373682022095e-01 -3.945104405283927917e-02 -5.104337632656097412e-02 8.939703553915023804e-02 1.066603958606719971e-01 1.037545576691627502e-01 -8.049140125513076782e-02 1.670718044042587280e-01 3.410695493221282959e-02 -6.559540634043514729e-04 -3.730452358722686768e-01 -2.586129009723663330e-01
-3.154649585485458374e-02 3.396293148398399353e-02 1.714587062597274780e-01 9.665880352258682251e-02 -5.307618901133537292e-02 -4.286023974418640137e-02 4.721225798130035400e-02 1.113600581884384155e-01 -1.969974040985107422e-01 1.307652294635772705e-01 1.109702959656715393e-01 -1.491344720125198364e-01 1.912891268730163574e-01 2.587492167949676514e-01 1.819494813680648804e-01 2.816513478755950928e-01 -7.582009583711624146e-02 2.036751210689544678e-01 1.511218845844268799e-01 -7.771170884370803833e-02 -3.224689364433288574e-01 -1.740000545978546143e-01 -3.070425093173980713e-01 1.195276752114295959e-01 -2.172050811350345612e-02 3.587240278720855713e-01 9.180548787117004395e-02 1.808155030012130737e-01 2.410376444458961487e-02 -2.354235947132110596e-01 -1.084294840693473816e-01 -2.764320075511932373e-01
-3.695971965789794922e-01 2.719511687755584717e-01 2.744423747062683105e-01 2.989301830530166626e-02 2.251714169979095459e-01 1.253684237599372864e-02 -9.973061084747314453e-02 2.362486869096755981e-01 -1.362767443060874939e-02 1.020942032337188721e-01 7.262494415044784546e-02 -2.458184212446212769e-01 -1.054059192538261414e-01 1.762284189462661743e-01 -4.574254527688026428e-02 3.234939575195312500e-01 -3.158338367938995361e-01 -6.080629676580429077e-02 2.225732654333114624e-01 -1.912691742181777954e-01 1.557073835283517838e-02 8.913836628198623657e-02 -7.902420312166213989e-02 1.572277247905731201e-01 1.371644884347915649e-01 2.341608554124832153e-01 4.468702897429466248e-02 8.305082470178604126e-02 -4.029012098908424377e-02 1.052291095256805420e-01 -1.808733642101287842e-01 -1.213081702589988708e-01
-3.121111690998077393e-01 2.492375820875167847e-01 -1.200002506375312805e-01 1.970414072275161743e-01 1.141924783587455750e-01 8.430436253547668457e-02 1.806627660989761353e-01 -2.460450828075408936e-01 -1.160489320755004883e-01 1.910730898380279541e-01 -7.826637476682662964e-02 1.539209783077239990e-01 -3.951149806380271912e-02 2.483692169189453125e-01 2.623906917870044708e-02 2.901544272899627686e-01 -1.339950412511825562e-01 -1.504484117031097412e-01 2.214825339615345001e-02 9.627965837717056274e-02 -2.876723557710647583e-02 -5.689024925231933594e-02 -3.496857285499572754e-01 2.913263440132141113e-01 2.120421230792999268e-01 -1.003971397876739502e-01 -1.879027783870697021e-01 4.910715669393539429e-02 1.446916610002517700e-01 -9.214640408754348755e-02 -2.257636338472366333e-01 -1.061894521117210388e-01
-1.376952379941940308e-01 2.705624699592590332e-01 -1.260520704090595245e-02 -4.377731587737798691e-03 4.810503423213958740e-01 -1.793840527534484863e-01 -1.106724366545677185e-01 -3.014213964343070984e-02 -4.117657244205474854e-02 1.242867410182952881e-01 -1.984638869762420654e-01 -6.540276110172271729e-02 -5.779977515339851379e-02 1.790754199028015137e-01 -1.008372157812118530e-01 2.328531146049499512e-01 -3.589204251766204834e-01 1.071356013417243958e-01 9.222915396094322205e-03 4.040035977959632874e-02 -3.150878846645355225e-02 -3.581834584474563599e-02 -3.131039440631866455e-01 1.743842810392379761e-01 1.584280878305435181e-01 9.410007297992706299e-02 1.975083947181701660e-01 1.988088637590408325e-01 1.882058382034301758e-02 -1.955560296773910522e-01 -1.258723735809326172e-01 -1.750414371490478516e-01
9.168081730604171753e-02 2.779416926205158234e-02 7.067585736513137817e-02 -2.280529439449310303e-01 9.232945740222930908e-02 -2.462068051099777222e-01 -4.512493964284658432e-03 6.568825803697109222e-03 1.192228421568870544e-01 -2.022248357534408569e-01 1.114466488361358643e-01 5.372756347060203552e-02 1.376197636127471924e-01 -3.806624189019203186e-02 2.591389417648315430e-01 5.454428195953369141e-01 2.353256344795227051e-01 -1.750578582286834717e-01 -1.842268258333206177e-01 -1.155579686164855957e-01 -4.327083751559257507e-02 -1.158404722809791565e-01 -1.317518055438995361e-01 2.712281942367553711e-01 2.044139802455902100e-01 8.952905237674713135e-02 -1.436368674039840698e-01 2.232675254344940186e-01 -8.511874824762344360e-02 -1.955685913562774658e-01 2.691153809428215027e-02 5.585312098264694214e-02
2.158243209123611450e-02 3.421362638473510742e-01 -1.807717680931091309e-01 -1.359240990132093430e-02 1.175587177276611328e-01 -7.492644339799880981e-02 2.642289400100708008e-01 4.026494547724723816e-02 -1.392755061388015747e-01 1.835269331932067871e-01 -3.217256814241409302e-02 1.817454248666763306e-01 2.172335237264633179e-02 9.697555005550384521e-02 -2.439989475533366203e-03 4.294262826442718506e-01 4.194415733218193054e-02 8.721067756414413452e-02 7.950676232576370239e-02 -1.413774937391281128e-01 2.283490449190139771e-02 5.167864263057708740e-02 -3.093261329922825098e-04 2.901693284511566162e-01 2.821691632270812988e-01 6.504054367542266846e-02 4.111737012863159180e-02 8.523397147655487061e-02 1.024137139320373535e-01 -2.153927534818649292e-01 -3.493826389312744141e-01 -2.872035503387451172e-01
-1.256251633167266846e-01 3.267592191696166992e-01 -8.115627802908420563e-03 -6.524856388568878174e-02 1.990579664707183838e-01 -1.371649056673049927e-01 1.724212430417537689e-02 6.377055542543530464e-04 5.999431386590003967e-02 1.807930767536163330e-01 1.553999483585357666e-01 -3.599882125854492188e-02 -9.506288170814514160e-02 -4.921615123748779297e-03 5.733038857579231262e-02 5.123105049133300781e-01 -1.552190780639648438e-01 -2.112767994403839111e-01 -6.227770447731018066e-02 -1.960837692022323608e-01 2.994057536125183105e-01 1.307476907968521118e-01 5.797242000699043274e-02 2.323648892343044281e-02 1.672295629978179932e-01 2.196727693080902100e-01 -1.945476830005645752e-01 1.355160027742385864e-01 7.844945788383483887e-02 -3.253474235534667969e-01 -4.326906800270080566e-02 -9.917919337749481201e-02
-2.095925211906433105e-01 -2.697678096592426300e-02 5.255122855305671692e-02 3.541555255651473999e-02 2.310200631618499756e-01 7.782074064016342163e-02 -5.000265315175056458e-02 1.838867366313934326e-01 1.591622978448867798e-01 1.172810792922973633e-01 -6.136226281523704529e-02 1.212795078754425049e-01 8.227271586656570435e-02 2.147449404001235962e-01 2.238292098045349121e-01 2.107468843460083008e-01 -2.415630519390106201e-01 -2.973639369010925293e-01 -6.716136634349822998e-02 -1.108341738581657410e-01 -9.790612757205963135e-02 -2.789808511734008789e-01 -1.365498751401901245e-01 7.135075330734252930e-02 3.575747907161712646e-01 -1.124221533536911011e-01 -7.236475497484207153e-02 -1.072964295744895935e-01 -7.309755682945251465e-02 -3.522928059101104736e-01 -2.579993009567260742e-01 -1.504545956850051880e-01
-7.273270189762115479e-02 1.452528685331344604e-02 1.454649120569229126e-01 -1.284047067165374756e-01 3.200021386146545410e-01 -1.301601529121398926e-01 7.442149519920349121e-02 -9.177412837743759155e-02 -9.569965302944183350e-02 -6.496968865394592285e-02 1.812993437051773071e-01 4.436725005507469177e-02 -3.646789118647575378e-02 8.484110981225967407e-02 -2.316557914018630981e-01 4.109821319580078125e-01 -7.896936684846878052e-02 -3.253959417343139648e-01 2.946789860725402832e-01 -1.055279150605201721e-01 -2.385673113167285919e-02 6.646750122308731079e-02 -1.436968743801116943e-01 2.174279540777206421e-01 1.306117326021194458e-01 -1.120911166071891785e-01 5.977916345000267029e-02 1.287307441234588623e-01 1.862289011478424072e-01 -1.592313498258590698e-01 -3.015021979808807373e-01 -2.460107803344726562e-01
7.815467566251754761e-02 7.698570936918258667e-02 -2.635799115523695946e-03 4.604486003518104553e-02 1.208412721753120422e-01 2.422562241554260254e-01 -1.381453275680541992e-01 -2.464524656534194946e-02 -6.023129448294639587e-02 -5.684823170304298401e-02 -9.562751650810241699e-02 -2.795110046863555908e-01 -2.272174060344696045e-01 3.102222084999084473e-01 -2.029234915971755981e-02 5.785577893257141113e-01 1.813887804746627808e-01 2.161875553429126740e-02 -5.428097769618034363e-02 1.289594173431396484e-01 -7.038181181997060776e-03 1.247487869113683701e-02 -2.708735316991806030e-02 2.094466388225555420e-01 -1.911176443099975586e-01 1.796865761280059814e-01 7.539015263319015503e-02 5.590917915105819702e-02 2.386079430580139160e-01 -2.703784406185150146e-01 -1.086288318037986755e-02 -1.009290590882301331e-01
-3.111702501773834229e-01 7.637660205364227295e-02 -1.253436058759689331e-01 -3.867860650643706322e-03 3.896237909793853760e-01 6.986913084983825684e-02 2.346485704183578491e-01 -1.877362579107284546e-01 -1.021884661167860031e-02 7.204205542802810669e-02 1.511506885290145874e-01 -1.509274393320083618e-01 2.608028613030910492e-02 2.571330666542053223e-01 -2.145781964063644409e-01 3.184992074966430664e-01 -1.688885837793350220e-01 -2.365032881498336792e-01 1.366356611251831055e-01 -2.160832732915878296e-01 3.517491370439529419e-02 -6.730931997299194336e-02 -2.801394462585449219e-01 7.638816535472869873e-02 1.103100702166557312e-01 -3.571322560310363770e-02 4.282162338495254517e-02 1.086561307311058044e-01 2.162524685263633728e-02 -7.271457463502883911e-02 -2.935844659805297852e-01 -1.024077832698822021e-01
-1.631681770086288452e-01 5.742365121841430664e-02 -5.975547432899475098e-02 3.838130459189414978e-02 -4.384492337703704834e-02 -3.140060231089591980e-02 -1.847985386848449707e-01 -5.419022217392921448e-02 -3.992553427815437317e-02 7.520099729299545288e-02 -3.270468413829803467e-01 -9.793004393577575684e-02 4.564138129353523254e-02 9.742788225412368774e-02 -3.522803261876106262e-02 4.461118876934051514e-01 -2.901818975806236267e-02 -1.118690446019172668e-01 -1.725542731583118439e-02 -2.428768426179885864e-01 8.576902002096176147e-02 -3.586300313472747803e-01 -2.427298277616500854e-01 -1.177015528082847595e-01 2.658745050430297852e-01 8.698845654726028442e-02 5.445225164294242859e-02 -1.453061997890472412e-01 7.256205379962921143e-02 -5.922627449035644531e-02 -4.304515123367309570e-01 1.078164577484130859e-01
2.194216661155223846e-02 1.754771620035171509e-01 3.869467228651046753e-02 1.453406065702438354e-01 2.622824013233184814e-01 7.272097747772932053e-03 1.700859330594539642e-02 2.381159514188766479e-01 1.193775907158851624e-01 1.084898561239242554e-01 -6.663637608289718628e-02 -1.114673689007759094e-01 4.147858917713165283e-01 2.193236202001571655e-01 -1.105569824576377869e-01 1.044621691107749939e-01 7.701182365417480469e-02 1.698773950338363647e-01 -2.437239736318588257e-01 2.720100060105323792e-02 2.409863770008087158e-01 8.006825298070907593e-02 -7.706087827682495117e-02 3.801399469375610352e-01 5.056320223957300186e-03 2.340544015169143677e-01 8.631759881973266602e-02 -8.291345089673995972e-02 -2.153962850570678711e-01 -1.354856938123703003e-01 -2.218216359615325928e-01 -2.028550505638122559e-01
-1.639252342283725739e-02 2.679207623004913330e-01 2.815244197845458984e-01 -1.410297900438308716e-01 1.427294015884399414e-01 -2.696514725685119629e-01 3.405162692070007324e-02 1.411416754126548767e-02 5.004697293043136597e-02 2.035544253885746002e-02 -1.650519520044326782e-01 -2.776055037975311279e-01 1.122157871723175049e-01 1.569897532463073730e-01 2.716391682624816895e-01 4.154723882675170898e-01 2.968009412288665771e-01 -9.157285839319229126e-02 2.377609908580780029e-02 1.608215272426605225e-01 -1.016184166073799133e-01 -9.579366445541381836e-02 5.289527028799057007e-02 -1.461453288793563843e-01 -1.223836094141006470e-01 6.386260688304901123e-02 1.077230647206306458e-02 -2.471758797764778137e-02 1.082203015685081482e-01 -1.495491713285446167e-01 -3.483737707138061523e-01 4.128454998135566711e-02
-2.655431032180786133e-01 7.612563669681549072e-02 -5.515314638614654541e-02 2.030000984668731689e-01 -6.503303349018096924e-02 1.928547769784927368e-02 -2.020539194345474243e-01 -6.276011466979980469e-02 1.884082406759262085e-01 6.702854484319686890e-02 -2.492915838956832886e-01 -2.666282355785369873e-01 -2.479521781206130981e-01 2.923662066459655762e-01 1.762191802263259888e-01 2.879305481910705566e-01 4.539364576339721680e-02 -2.088429480791091919e-01 -2.557964324951171875e-01 1.749539971351623535e-01 -4.579728841781616211e-02 -1.116643100976943970e-01 1.894026435911655426e-02 1.673770397901535034e-01 -2.264411300420761108e-01 9.870966523885726929e-02 -1.255652159452438354e-01 1.448617279529571533e-01 3.239208459854125977e-02 -2.239622473716735840e-01 -2.288019657135009766e-01 -9.972988814115524292e-02
-1.771682053804397583e-01 -3.071289695799350739e-02 1.726258099079132080e-01 2.188281156122684479e-02 -2.134629786014556885e-01 -3.202549815177917480e-01 6.124723702669143677e-02 6.493332330137491226e-03 6.362275779247283936e-02 -2.313574254512786865e-01 -7.586588710546493530e-02 -1.485122889280319214e-01 9.754958003759384155e-02 1.856327950954437256e-01 3.146725893020629883e-02 2.656901776790618896e-01 1.959358528256416321e-02 -9.919749945402145386e-02 -1.635434180498123169e-01 1.700075119733810425e-01 -1.492771357297897339e-01 -1.695676296949386597e-01 -1.964132934808731079e-01 1.330361664295196533e-01 4.113605916500091553e-01 2.990508079528808594e-01 9.405270963907241821e-02 -1.716888695955276489e-01 2.239822000265121460e-01 -2.053393721580505371e-01 -1.311461031436920166e-01 -6.952596455812454224e-02
8.800653368234634399e-02 6.592016667127609253e-02 2.554485499858856201e-01 3.314083516597747803e-01 8.892245590686798096e-02 1.242233347147703171e-02 -1.514478400349617004e-02 1.077032238245010376e-01 -1.046657711267471313e-01 1.872090548276901245e-01 -1.816178709268569946e-01 -2.911593317985534668e-01 2.830613553524017334e-01 6.195854023098945618e-02 -2.458024919033050537e-01 1.715216338634490967e-01 -1.811094582080841064e-01 -9.718613326549530029e-02 -1.290551722049713135e-01 9.063714242074638605e-05 6.801606714725494385e-02 2.585854195058345795e-02 -6.088761240243911743e-02 3.388252556324005127e-01 1.218739748001098633e-01 2.855684161186218262e-01 -2.604359686374664307e-01 7.991335354745388031e-03 -1.107201799750328064e-01 -1.575248986482620239e-01 -2.043146938085556030e-01 -1.719143688678741455e-01
-3.616133928298950195e-01 1.703951507806777954e-01 7.176925241947174072e-02 1.114020869135856628e-01 3.318774998188018799e-01 -1.387971490621566772e-01 8.112651295959949493e-03 -1.166103258728981018e-01 3.248611092567443848e-02 3.080736994743347168e-01 2.352720946073532104e-01 -1.264626681804656982e-01 1.746160387992858887e-01 -3.478257358074188232e-02 2.313757985830307007e-01 3.866788744926452637e-01 2.163735590875148773e-02 -9.173395484685897827e-02 3.305776789784431458e-02 1.756531000137329102e-02 1.239209398627281189e-01 1.006299182772636414e-01 1.995109170675277710e-01 3.575867712497711182e-01 2.856150083243846893e-02 1.140501722693443298e-01 -2.709195576608181000e-02 -5.657295137643814087e-02 5.343045666813850403e-02 -1.104568690061569214e-01 -1.977487206459045410e-01 4.630758240818977356e-02
1.385668963193893433e-01 2.159343808889389038e-01 7.062377780675888062e-02 5.174883827567100525e-02 8.640728890895843506e-02 -2.992739975452423096e-01 -2.283797711133956909e-01 1.217183172702789307e-01 1.701069772243499756e-01 -2.052411586046218872e-01 2.418532669544219971e-01 -7.427859306335449219e-02 1.696350425481796265e-02 -7.056077593006193638e-04 1.138650178909301758e-01 4.011338055133819580e-01 6.570840626955032349e-02 -1.979816108942031860e-01 -1.282927840948104858e-01 -2.480257451534271240e-01 -2.843895554542541504e-01 -2.619723975658416748e-02 -3.880734369158744812e-02 3.641224801540374756e-01 -7.216998934745788574e-02 9.100832790136337280e-02 -1.562789529561996460e-01 9.741309285163879395e-02 -2.155658788979053497e-02 -1.217711865901947021e-01 -2.304097712039947510e-01 1.842958480119705200e-02
-1.069274246692657471e-01 3.063383400440216064e-01 -1.295491158962249756e-01 -1.091408357024192810e-01 -2.346571534872055054e-02 -1.776057928800582886e-01 2.997683361172676086e-03 1.949394196271896362e-01 -1.086659803986549377e-01 -9.810139238834381104e-02 -1.254042088985443115e-01 -3.869053423404693604e-01 -1.484858840703964233e-01 4.331525564193725586e-01 -6.977690756320953369e-02 1.629219204187393188e-01 1.357228159904479980e-01 -1.252878010272979736e-01 -1.793284085579216480e-03 -8.506488054990768433e-02 -2.664481699466705322e-01 -2.164118438959121704e-01 -1.951597929000854492e-01 -9.155602008104324341e-02 -7.483072113245725632e-03 1.087296679615974426e-01 -2.775387465953826904e-01 -7.880174554884433746e-03 -1.233648285269737244e-01 -3.435983881354331970e-02 -2.385876476764678955e-01 6.413647904992103577e-03
-1.322287619113922119e-01 -1.352693047374486923e-02 1.403751224279403687e-01 1.296849101781845093e-01 -6.872594356536865234e-02 8.882766962051391602e-02 -1.001081839203834534e-01 2.147564142942428589e-01 -5.618740618228912354e-02 -1.236136723309755325e-02 3.141703456640243530e-02 -2.318748980760574341e-01 1.782534867525100708e-01 3.034753501415252686e-01 -6.673261523246765137e-02 4.105740487575531006e-01 -3.127340078353881836e-01 7.007363438606262207e-02 -4.714689683169126511e-03 -3.558121621608734131e-01 -2.847460098564624786e-02 -1.004992891103029251e-02 3.492229443509131670e-04 6.875260919332504272e-02 -1.473486423492431641e-01 2.371373474597930908e-01 -5.117593705654144287e-02 1.233936846256256104e-01 -6.401472538709640503e-02 -2.229340225458145142e-01 -2.625563740730285645e-01 -2.619061470031738281e-01
-2.420216649770736694e-01 4.783403594046831131e-03 1.425656676292419434e-01 -1.928134262561798096e-02 2.130684852600097656e-01 -3.497628867626190186e-02 -3.989482298493385315e-02 2.242407202720642090e-01 -2.229975312948226929e-01 8.052486181259155273e-02 -7.563369721174240112e-02 -3.035787940025329590e-01 2.125139385461807251e-01 7.583385705947875977e-02 -6.622789055109024048e-02 3.218223750591278076e-01 -9.321995824575424194e-02 -1.211914420127868652e-01 -6.864243000745773315e-02 1.450347006320953369e-01 7.297722250223159790e-02 -1.963718384504318237e-01 -2.808136045932769775e-01 5.916893109679222107e-02 1.730188280344009399e-01 -1.380809396505355835e-01 6.569679081439971924e-02 -5.607726052403450012e-02 -1.637554615736007690e-01 -1.974825561046600342e-01 -6.629078090190887451e-02 -4.551992714405059814e-01
-1.589904427528381348e-01 9.772799909114837646e-02 7.463990896940231323e-02 -1.403194367885589600e-01 1.235314980149269104e-01 8.599982596933841705e-03 5.563686415553092957e-02 6.228252872824668884e-02 1.473250240087509155e-01 -2.223096340894699097e-01 -2.456513792276382446e-01 -1.586019992828369141e-01 -2.797233164310455322e-01 7.231939584016799927e-02 -1.996187269687652588e-01 3.536837399005889893e-01 -7.577710319310426712e-03 -1.360625121742486954e-02 1.467116773128509521e-01 -5.088956654071807861e-02 6.385925412178039551e-02 -1.622106879949569702e-01 -3.939057141542434692e-02 2.422410696744918823e-01 1.961848735809326172e-01 4.356234669685363770e-01 -3.905549272894859314e-02 -1.472162548452615738e-02 -3.048943579196929932e-01 -5.496945604681968689e-02 -1.233657673001289368e-01 -2.374504804611206055e-01
-1.482403650879859924e-02 2.270956784486770630e-01 1.352484524250030518e-01 4.744991194456815720e-03 -2.636662870645523071e-02 -3.470209240913391113e-02 -2.102192342281341553e-01 1.183787174522876740e-02 6.305585056543350220e-02 1.354968100786209106e-01 1.662327051162719727e-01 -6.491996347904205322e-02 2.821143269538879395e-01 2.363499701023101807e-01 3.272376060485839844e-01 3.683339059352874756e-01 -3.805733621120452881e-01 -2.541126683354377747e-02 -6.707619130611419678e-02 -1.410057395696640015e-01 -1.899297237396240234e-01 -9.035602211952209473e-02 -8.040147274732589722e-02 3.187353014945983887e-01 4.637320712208747864e-02 1.611219048500061035e-01 1.417973823845386505e-02 1.359931528568267822e-01 5.837348476052284241e-02 -3.652552142739295959e-02 -2.253734320402145386e-01 -1.636324673891067505e-01
-2.981852293014526367e-01 -4.299402609467506409e-02 -1.132250204682350159e-01 -1.426479499787092209e-02 3.619348406791687012e-01 1.152557358145713806e-01 1.483489573001861572e-01 -1.590752899646759033e-01 -1.420273631811141968e-01 1.751926839351654053e-01 2.012862414121627808e-01 -5.154721811413764954e-02 -1.282666325569152832e-01 2.650931477546691895e-01 -1.185416132211685181e-01 2.693937718868255615e-01 -2.881465107202529907e-02 -2.353077381849288940e-01 5.497114732861518860e-02 -2.160665988922119141e-01 -1.261535473167896271e-02 -1.782596856355667114e-01 -1.647815704345703125e-01 5.905392765998840332e-02 1.040006354451179504e-01 2.669978514313697815e-02 -5.318022891879081726e-02 1.571793258190155029e-01 1.070216968655586243e-01 -9.871894866228103638e-02 -4.177043139934539795e-01 -1.844189614057540894e-01
-3.269860148429870605e-01 2.682464569807052612e-02 1.303041875362396240e-01 8.043952286243438721e-02 -4.712462425231933594e-02 -2.291714251041412354e-01 1.735970526933670044e-01 -1.336066722869873047e-01 -2.622614800930023193e-01 1.077077165246009827e-01 6.080061942338943481e-02 -1.476504951715469360e-01 4.039554670453071594e-02 3.039337098598480225e-01 1.722021996974945068e-01 1.323242634534835815e-01 1.521318107843399048e-01 -4.017470777034759521e-01 -1.470131520181894302e-02 -1.171235665678977966e-01 1.940267086029052734e-01 1.093176379799842834e-01 -6.674765795469284058e-02 1.124947220087051392e-01 -6.466353684663772583e-02 4.197341501712799072e-01 1.606956422328948975e-01 7.029626518487930298e-02 5.755848065018653870e-02 -1.419482231140136719e-01 -8.084596693515777588e-02 -1.132547333836555481e-01
-3.212596848607063293e-02 1.499406993389129639e-01 1.589145958423614502e-01 1.533945649862289429e-01 2.956944704055786133e-01 -6.135937198996543884e-02 1.020534634590148926e-01 1.490993499755859375e-01 -8.877886086702346802e-02 -1.236530542373657227e-01 -5.575746297836303711e-02 -9.629759937524795532e-02 -1.525952946394681931e-02 3.402418643236160278e-02 -7.679727859795093536e-03 5.437805056571960449e-01 -9.543514996767044067e-02 -4.056395590305328369e-02 -2.075454145669937134e-01 -2.033668756484985352e-01 3.203136026859283447e-01 -1.265997737646102905e-01 1.280381083488464355e-01 -4.677908122539520264e-02 6.709744781255722046e-02 1.805869117379188538e-02 6.521797180175781250e-02 -1.134687513113021851e-01 -1.440209746360778809e-01 -4.362257719039916992e-01 -4.634629189968109131e-02 6.016006693243980408e-02
-1.307584047317504883e-01 1.594833135604858398e-01 5.076188966631889343e-02 9.628441184759140015e-02 1.348414923995733261e-03 -3.835626319050788879e-02 -3.046521842479705811e-01 -2.746985480189323425e-02 1.131659820675849915e-01 -1.063371896743774414e-01 -1.219938918948173523e-01 -6.238454580307006836e-02 3.500839173793792725e-01 1.673144698143005371e-01 -1.730436682701110840e-01 1.216030493378639221e-01 -9.902921319007873535e-02 -1.790534853935241699e-01 -1.317733824253082275e-01 -1.426121443510055542e-01 1.740310341119766235e-01 -5.021328851580619812e-02 -2.737786173820495605e-01 3.147639334201812744e-01 -6.407885253429412842e-02 1.578809618949890137e-01 -9.683420509099960327e-02 2.208139151334762573e-01 -2.116337791085243225e-02 -8.950541168451309204e-02 -1.960886269807815552e-01 -4.380867183208465576e-01
-1.198607161641120911e-01 1.602420210838317871e-01 1.089380308985710144e-01 7.644554227590560913e-02 1.939653605222702026e-01 -1.613966226577758789e-01 -1.037111207842826843e-01 -3.334677591919898987e-02 -1.379999369382858276e-01 -3.063014894723892212e-02 8.792571723461151123e-02 -2.335694879293441772e-01 4.014175850898027420e-03 -1.070320233702659607e-01 -5.223917216062545776e-02 4.744727611541748047e-01 -4.976595193147659302e-02 -7.594449073076248169e-02 1.015147566795349121e-02 -2.513095922768115997e-02 5.658808723092079163e-02 5.492224544286727905e-02 3.842534730210900307e-03 3.385789096355438232e-01 3.290311694145202637e-01 3.133102655410766602e-01 1.475290954113006592e-01 -2.194282561540603638e-01 3.495983034372329712e-02 2.651431262493133545e-01 -2.292895913124084473e-01 1.217738017439842224e-01
5.458335578441619873e-02 7.828127592802047729e-03 4.720338806509971619e-02 -1.684942841529846191e-01 -6.530433148145675659e-02 -1.218403205275535583e-01 -2.029091268777847290e-01 -4.685484617948532104e-02 8.686189353466033936e-02 3.593826889991760254e-01 2.762464433908462524e-02 -2.561716437339782715e-01 3.090295195579528809e-01 7.761049550026655197e-03 -7.218685466796159744e-03 3.363210558891296387e-01 -4.353081434965133667e-02 -1.026543676853179932e-01 -7.163233309984207153e-02 -2.689941823482513428e-01 9.250755608081817627e-02 -4.208391159772872925e-02 9.473367035388946533e-02 -3.448380902409553528e-02 2.859720885753631592e-01 2.424428761005401611e-01 -2.221269756555557251e-01 2.114409506320953369e-01 -1.270513981580734253e-01 -1.814499050378799438e-01 -2.648321092128753662e-01 -1.668220609426498413e-01
-1.499617397785186768e-01 2.336303144693374634e-02 -1.359732300043106079e-01 -1.682576388120651245e-01 1.223480254411697388e-01 -9.005093574523925781e-02 -1.630157679319381714e-01 9.845481254160404205e-03 -1.097346246242523193e-01 3.862598538398742676e-02 -2.145328968763351440e-01 -1.621409505605697632e-01 -7.965772412717342377e-03 7.561690360307693481e-02 -5.614490061998367310e-02 5.681066513061523438e-01 1.080580800771713257e-01 -2.517327666282653809e-01 -1.614845097064971924e-01 -1.773260682821273804e-01 -2.173155844211578369e-01 -3.778734505176544189e-01 -1.005201861262321472e-01 1.311031728982925415e-01 1.047144830226898193e-01 1.895568519830703735e-02 -4.653703793883323669e-02 1.323750764131546021e-01 -1.238347142934799194e-01 -1.141261979937553406e-01 2.035077214241027832e-01 1.105781421065330505e-01
-1.182709708809852600e-01 -8.480586111545562744e-02 4.353550821542739868e-02 1.285909563302993774e-01 2.448879480361938477e-01 -3.526810929179191589e-02 -1.079785227775573730e-01 -5.398264899849891663e-02 1.010258570313453674e-01 -4.806740954518318176e-02 -1.661082506179809570e-01 9.319972246885299683e-02 1.905429065227508545e-01 2.870541512966156006e-01 1.342849135398864746e-01 4.463904500007629395e-01 -8.908011764287948608e-02 -1.463580224663019180e-02 -8.185803145170211792e-02 9.099549800157546997e-02 1.028432622551918030e-01 -3.401979804039001465e-01 -2.533345520496368408e-01 -7.454476505517959595e-02 4.249675869941711426e-01 8.452074229717254639e-02 -4.995633289217948914e-02 -5.192695185542106628e-02 -1.347893923521041870e-01 -2.567317187786102295e-01 -5.408355966210365295e-02 -2.623653411865234375e-02
-1.073712557554244995e-01 -3.116688691079616547e-02 -9.628193825483322144e-02 2.895773649215698242e-01 6.291960924863815308e-02 -1.970828622579574585e-01 -2.315569519996643066e-01 1.838823109865188599e-01 -3.496122732758522034e-02 6.878440827131271362e-02 -7.751471549272537231e-02 3.960360586643218994e-02 3.764788061380386353e-02 -3.180269896984100342e-02 1.016073226928710938e-01 4.735874831676483154e-01 -7.683826144784688950e-03 -1.836256235837936401e-01 -3.641247749328613281e-01 -9.484706073999404907e-02 6.346614658832550049e-02 -2.588950097560882568e-01 3.577280417084693909e-02 1.067080944776535034e-01 2.097685337066650391e-01 1.582181304693222046e-01 -8.828195929527282715e-02 1.724884659051895142e-01 -2.722021043300628662e-01 -1.554311364889144897e-01 -1.838942766189575195e-01 -1.258632093667984009e-01
-4.417621791362762451e-01 1.700647026300430298e-01 2.299330383539199829e-02 -1.372674852609634399e-01 -9.201747179031372070e-02 -1.497233379632234573e-02 -6.883978098630905151e-02 1.904916018247604370e-01 1.138260737061500549e-01 -1.396391838788986206e-01 -1.050689667463302612e-01 7.367212325334548950e-02 -1.231638193130493164e-01 8.402977883815765381e-02 -1.206859350204467773e-01 4.577674269676208496e-01 1.283901631832122803e-01 3.642493486404418945e-02 -4.606320522725582123e-03 3.000029828399419785e-03 2.472307831048965454e-01 -3.429383039474487305e-02 -1.264147013425827026e-01 5.050563812255859375e-02 4.139312356710433960e-02 3.698517382144927979e-01 1.802923530340194702e-01 3.183700144290924072e-02 -2.062501758337020874e-01 -2.608378231525421143e-02 -1.152755469083786011e-01 -2.904554903507232666e-01
-3.065925324335694313e-03 3.229405358433723450e-02 1.188913881778717041e-01 3.919254243373870850e-01 2.316664718091487885e-02 -4.530913010239601135e-02 1.830531656742095947e-01 -1.861666142940521240e-01 -2.179927565157413483e-02 -1.539199948310852051e-01 -3.077161731198430061e-03 -3.105623126029968262e-01 2.568843662738800049e-01 8.401218056678771973e-02 1.308241635560989380e-01 4.086464345455169678e-01 1.546884328126907349e-01 -2.547151446342468262e-01 -1.046592295169830322e-01 2.256852537393569946e-01 3.417745605111122131e-02 -2.129696458578109741e-01 -5.065050721168518066e-02 9.162325412034988403e-02 -4.949248209595680237e-02 7.033091038465499878e-02 1.076404936611652374e-02 3.094011545181274414e-01 -1.660598069429397583e-01 -8.867744356393814087e-02 -1.251846402883529663e-01 -1.419144421815872192e-01
-3.303898498415946960e-02 1.875395029783248901e-01 1.048219799995422363e-01 2.370288968086242676e-01 1.304893046617507935e-01 -1.482259780168533325e-01 -3.178799748420715332e-01 -2.469586431980133057e-01 -1.385138463228940964e-02 -4.157038778066635132e-02 -3.143965899944305420e-01 -1.573986411094665527e-01 7.441961765289306641e-02 1.172556206583976746e-01 -3.100965023040771484e-01 1.311457306146621704e-01 -4.407148063182830811e-02 -7.298153638839721680e-02 -9.076940268278121948e-02 -1.238240674138069153e-01 -5.676652491092681885e-02 -2.219539508223533630e-02 -7.238472998142242432e-02 3.165052831172943115e-01 8.316806703805923462e-02 1.452504396438598633e-01 -2.001779228448867798e-01 1.846572607755661011e-01 -2.271469868719577789e-02 -2.157076299190521240e-01 -3.615432679653167725e-01 -1.320344507694244385e-01
1.657469570636749268e-01 1.523615568876266479e-01 1.740480661392211914e-01 9.680142998695373535e-02 4.412197321653366089e-02 -5.386745184659957886e-02 -8.745691925287246704e-02 8.744096755981445312e-02 -1.997629106044769287e-01 2.216362208127975464e-01 2.619296610355377197e-01 -1.835209280252456665e-01 -6.973122805356979370e-02 3.268502056598663330e-01 5.753841623663902283e-02 5.883190631866455078e-01 -5.324699915945529938e-03 1.016333475708961487e-01 1.069103404879570007e-01 -2.520276010036468506e-01 -1.445055902004241943e-01 -1.252705752849578857e-01 4.634832218289375305e-02 1.771197468042373657e-01 -9.202757477760314941e-02 5.650033801794052124e-02 1.394460648298263550e-01 1.413812860846519470e-02 3.900069743394851685e-02 -1.862532794475555420e-01 -8.056189864873886108e-02 -8.753047883510589600e-02
-1.936779469251632690e-01 1.105096563696861267e-02 2.499267011880874634e-01 1.170626282691955566e-01 1.809985190629959106e-01 -2.552648484706878662e-01 9.351220726966857910e-02 2.001298964023590088e-01 -1.479671150445938110e-01 4.999698325991630554e-02 -2.320965193212032318e-02 4.639293253421783447e-02 -3.461100161075592041e-02 1.639077663421630859e-01 -4.010715708136558533e-02 4.521652460098266602e-01 -2.547926008701324463e-01 -1.920117735862731934e-01 -7.866046577692031860e-02 -1.899345777928829193e-03 3.840668499469757080e-02 -1.303327362984418869e-02 1.557514369487762451e-01 2.532024383544921875e-01 3.650374710559844971e-01 1.731028854846954346e-01 -8.249595761299133301e-02 -2.817047834396362305e-01 3.259373456239700317e-02 8.749267458915710449e-02 -1.176795363426208496e-01 -9.128116071224212646e-02
7.569860666990280151e-02 2.059507668018341064e-01 2.372644394636154175e-01 -1.438432931900024414e-01 9.527552872896194458e-02 -1.947865821421146393e-02 -1.620043627917766571e-02 3.266707956790924072e-01 1.493736952543258667e-01 5.723876878619194031e-03 -2.449059784412384033e-01 -1.525195389986038208e-01 8.503521233797073364e-02 1.116039976477622986e-01 8.712828904390335083e-02 2.601283192634582520e-01 2.193547189235687256e-01 9.489846974611282349e-02 1.071876883506774902e-01 5.590026825666427612e-02 -2.506032586097717285e-01 -1.987020522356033325e-01 -1.411393880844116211e-01 1.198305934667587280e-01 8.390565216541290283e-02 3.069712817668914795e-01 -3.273527920246124268e-01 1.274042949080467224e-02 -1.910848729312419891e-02 -2.938846945762634277e-01 -2.268687188625335693e-01 5.298827588558197021e-02
-2.534628510475158691e-01 3.668209537863731384e-02 -8.330897241830825806e-02 1.963131725788116455e-01 1.436670869588851929e-01 -1.886838525533676147e-01 1.537759751081466675e-01 -1.359267085790634155e-01 9.822991676628589630e-03 4.318449646234512329e-02 9.275776892900466919e-02 -2.624134719371795654e-01 4.316116869449615479e-02 3.708625957369804382e-02 2.259129881858825684e-01 2.087330818176269531e-01 2.866933355107903481e-03 -1.847653090953826904e-01 1.247090771794319153e-01 -1.226691529154777527e-01 -3.577839732170104980e-01 -3.647161424160003662e-01 2.378464043140411377e-01 4.854537546634674072e-02 -1.524601038545370102e-02 2.915064692497253418e-01 -1.712570637464523315e-01 1.872265338897705078e-01 -1.179627925157546997e-01 -1.270000338554382324e-01 -2.126839160919189453e-01 -6.103184446692466736e-02
-3.376093506813049316e-01 2.126918882131576538e-01 1.047911196947097778e-01 -1.243748739361763000e-01 5.236071348190307617e-02 4.770535230636596680e-02 -8.935862779617309570e-02 2.900138497352600098e-02 -9.806019812822341919e-02 -5.953527614474296570e-02 -2.582047283649444580e-01 -2.834601886570453644e-02 -8.667655289173126221e-02 -2.382848784327507019e-02 -9.811517596244812012e-02 4.655432701110839844e-01 9.098782390356063843e-02 -1.256605517119169235e-02 5.850636586546897888e-02 -3.081048652529716492e-02 2.499533593654632568e-01 -1.071960572153329849e-02 4.185919091105461121e-02 2.009859085083007812e-01 6.399635970592498779e-02 3.872643709182739258e-01 2.489371923729777336e-03 -1.227105706930160522e-01 -2.426104098558425903e-01 8.379803597927093506e-02 -2.258080393075942993e-01 -2.861196398735046387e-01
-1.087574586272239685e-01 2.463268935680389404e-01 7.201404869556427002e-02 -3.189047873020172119e-01 -3.619224578142166138e-02 -3.889555037021636963e-01 -2.516525797545909882e-02 -1.124094650149345398e-01 -1.367423683404922485e-01 -8.635959774255752563e-02 -1.428797692060470581e-01 -4.519382491707801819e-02 1.317344754934310913e-01 2.595062553882598877e-01 1.657442897558212280e-01 2.383866757154464722e-01 3.305044258013367653e-03 -2.362800538539886475e-01 -5.361822247505187988e-02 2.255602627992630005e-01 -2.407557964324951172e-01 4.134544730186462402e-02 -2.374572455883026123e-01 -8.241838961839675903e-02 8.257681131362915039e-02 2.326489686965942383e-01 -1.470247209072113037e-01 -8.146041631698608398e-02 -1.073484793305397034e-01 -2.544086575508117676e-01 -1.962796598672866821e-01 -2.683153562247753143e-02
-1.662829667329788208e-01 -8.716180920600891113e-02 -1.184139773249626160e-01 5.901433899998664856e-02 1.175971552729606628e-01 -1.791089028120040894e-01 9.149597585201263428e-02 1.990279704332351685e-01 3.760237619280815125e-02 -7.989209890365600586e-02 -1.603219956159591675e-01 2.621336579322814941e-01 3.434189409017562866e-02 3.370333611965179443e-01 -6.538604944944381714e-02 2.556539177894592285e-01 -1.899694502353668213e-01 -2.355998009443283081e-01 1.096799671649932861e-01 1.010400243103504181e-02 4.837697371840476990e-02 -8.778444491326808929e-03 -1.599907279014587402e-01 1.892031878232955933e-01 3.176720142364501953e-01 2.149225920438766479e-01 -4.199373535811901093e-03 -2.167244553565979004e-01 1.977101266384124756e-01 -4.064934849739074707e-01 -1.356637757271528244e-02 -2.434027753770351410e-02
-2.118898741900920868e-02 -2.189500257372856140e-02 1.022762432694435120e-01 -5.513700470328330994e-02 1.297452151775360107e-01 4.696946591138839722e-02 2.434464357793331146e-02 2.302797287702560425e-01 1.539491415023803711e-01 1.616384275257587433e-02 8.855859749019145966e-03 -8.941061049699783325e-02 4.187816679477691650e-01 2.961834073066711426e-01 -9.278097189962863922e-03 3.826614916324615479e-01 7.090370357036590576e-02 1.102565973997116089e-01 -3.698449730873107910e-01 1.041288077831268311e-01 1.448550075292587280e-01 8.152287453413009644e-03 -1.305749863386154175e-01 1.903486400842666626e-01 -1.276658177375793457e-01 2.156198918819427490e-01 6.269767880439758301e-02 5.277450010180473328e-02 -4.941050335764884949e-02 4.743672907352447510e-03 -2.605171799659729004e-01 -3.037648200988769531e-01
-1.203722655773162842e-01 1.776908934116363525e-01 -1.050217226147651672e-01 1.356549412012100220e-01 3.049501478672027588e-01 -1.477580368518829346e-01 -1.594204339198768139e-03 1.522512137889862061e-01 1.607187688350677490e-01 -8.280091732740402222e-02 -1.134025827050209045e-01 2.295050323009490967e-01 3.432024270296096802e-02 2.480789273977279663e-01 2.286968566477298737e-02 1.708585768938064575e-01 -1.932972371578216553e-01 -8.249940723180770874e-02 8.803179487586021423e-03 -8.601725101470947266e-02 -5.380442738533020020e-02 -8.822687715291976929e-02 -1.880166232585906982e-01 3.578113391995429993e-02 3.346349000930786133e-01 2.446599900722503662e-01 1.881054937839508057e-01 -1.867959946393966675e-01 1.260979622602462769e-01 -4.759802520275115967e-01 -7.059442996978759766e-02 -8.559159934520721436e-02
-1.039481759071350098e-01 7.595030218362808228e-02 -2.497601136565208435e-02 8.922803215682506561e-03 2.737177014350891113e-01 -6.678243726491928101e-02 2.407789975404739380e-01 -8.754368126392364502e-02 -1.449778527021408081e-01 1.402508765459060669e-01 -1.484602876007556915e-02 1.456287801265716553e-01 -2.849224209785461426e-02 2.496990114450454712e-01 1.689902395009994507e-01 4.839663505554199219e-01 8.356984704732894897e-02 -1.006198152899742126e-01 5.649919807910919189e-02 -1.544411778450012207e-01 -9.726158343255519867e-03 7.415716350078582764e-02 4.237511008977890015e-02 3.959199190139770508e-01 3.440163135528564453e-01 1.825359910726547241e-01 -1.389574259519577026e-01 -9.304358065128326416e-02 2.169602811336517334e-01 1.252686604857444763e-03 -1.002431213855743408e-01 -6.777949631214141846e-02
-2.279816269874572754e-01 5.403758585453033447e-02 2.618477940559387207e-01 -5.577815696597099304e-03 1.625022105872631073e-02 -9.213784337043762207e-02 -1.621527969837188721e-01 1.986487060785293579e-01 -2.066518962383270264e-01 -3.896943293511867523e-03 -3.993002772331237793e-01 -3.143985271453857422e-01 -2.895509004592895508e-01 6.019813194870948792e-02 -1.150672659277915955e-01 3.323090374469757080e-01 1.073072403669357300e-01 -2.200089097023010254e-01 2.047296147793531418e-03 3.992435708642005920e-02 -1.885089278221130371e-01 6.237832829356193542e-02 2.086454071104526520e-03 -2.787229977548122406e-02 1.068981215357780457e-01 3.754941746592521667e-02 -5.785837396979331970e-02 -9.605781733989715576e-02 1.393119897693395615e-02 4.518298059701919556e-02 -3.736636638641357422e-01 -1.444413810968399048e-01
-2.334675788879394531e-01 2.029004096984863281e-01 -1.034228727221488953e-01 4.363271873444318771e-03 1.122434735298156738e-01 -1.997692286968231201e-01 1.159360781311988831e-01 1.589373052120208740e-01 8.244174718856811523e-02 1.233945563435554504e-01 1.627456843852996826e-01 -1.978472322225570679e-01 -1.642578244209289551e-01 1.213337481021881104e-01 1.428745221346616745e-02 4.459948539733886719e-01 -1.611815392971038818e-01 -2.879590094089508057e-01 2.230641432106494904e-03 -4.670972377061843872e-02 2.432192265987396240e-01 1.539208646863698959e-02 1.569402366876602173e-01 4.027073457837104797e-02 1.866381168365478516e-01 6.604273617267608643e-02 -2.380059212446212769e-01 1.669149249792098999e-01 3.618003055453300476e-02 -3.861024975776672363e-01 -4.373135417699813843e-02 -3.462781012058258057e-02
5.475080572068691254e-03 5.775482580065727234e-02 1.162773184478282928e-02 9.370139241218566895e-02 3.029254451394081116e-02 -1.415015757083892822e-01 -1.668704748153686523e-01 9.794586896896362305e-02 -9.673100709915161133e-02 -1.161513775587081909e-01 1.917550563812255859e-01 -1.122909262776374817e-01 -7.062795758247375488e-02 -8.840795606374740601e-02 -9.952969849109649658e-02 5.520875453948974609e-01 2.450880855321884155e-01 -8.011601120233535767e-02 -1.827213168144226074e-01 -3.966454043984413147e-02 -1.029679030179977417e-01 -8.356127887964248657e-02 4.421033337712287903e-02 8.758608251810073853e-02 -1.394319683313369751e-01 -2.644678391516208649e-02 -2.503345012664794922e-01 2.108991444110870361e-01 -2.686407864093780518e-01 -3.277344107627868652e-01 -3.061210811138153076e-01 -1.921853236854076385e-02
-8.116958290338516235e-02 2.265415340662002563e-02 1.481806486845016479e-01 4.289942234754562378e-02 -1.796266138553619385e-01 -1.366530060768127441e-01 1.719310134649276733e-01 -3.509148955345153809e-03 1.617096513509750366e-01 -9.583919495344161987e-02 -1.581547409296035767e-01 7.552212476730346680e-02 1.721139848232269287e-01 1.897104829549789429e-01 -1.520155966281890869e-01 4.054118096828460693e-01 2.205351591110229492e-01 -3.126070201396942139e-01 8.263938128948211670e-03 -1.061761081218719482e-01 -1.394348442554473877e-01 -1.799289584159851074e-01 -1.401800811290740967e-01 1.027779132127761841e-01 4.526624083518981934e-01 2.186432927846908569e-01 3.924230858683586121e-02 -1.716013550758361816e-01 1.764363497495651245e-01 -9.293726086616516113e-02 -6.111491471529006958e-02 -5.027419701218605042e-02
2.408809028565883636e-02 1.622620075941085815e-01 2.381682395935058594e-01 7.031019032001495361e-02 1.112698912620544434e-01 -8.355925977230072021e-02 1.556501537561416626e-01 6.524471938610076904e-02 -1.367204240523278713e-03 -1.067583560943603516e-01 -1.137610971927642822e-01 1.778133586049079895e-02 -2.346569858491420746e-02 3.349677473306655884e-02 1.415980309247970581e-01 5.838726162910461426e-01 -1.171543523669242859e-01 6.945160031318664551e-02 -1.818758100271224976e-01 -6.276785582304000854e-02 3.259522616863250732e-01 -2.964525222778320312e-01 1.529060006141662598e-01 7.104761898517608643e-02 7.371547073125839233e-02 -5.421875789761543274e-02 1.395182907581329346e-01 -9.047581255435943604e-02 -2.277759462594985962e-01 -3.109582662582397461e-01 -1.082495748996734619e-01 -4.295849427580833435e-02
-1.213718578219413757e-02 4.917690902948379517e-02 1.985039860010147095e-01 1.499693393707275391e-01 -7.070789486169815063e-02 -1.570349931716918945e-01 -2.439962178468704224e-01 5.597909539937973022e-02 -5.174086894840002060e-03 -4.985099658370018005e-02 -1.585052460432052612e-01 -1.167131140828132629e-01 2.432941794395446777e-01 2.233293354511260986e-01 -1.199325080960988998e-02 1.527393907308578491e-01 3.819650411605834961e-02 1.088023278862237930e-02 -1.235193610191345215e-01 -2.434968203306198120e-02 5.578113719820976257e-02 -2.238174974918365479e-01 -2.028434425592422485e-01 1.668099910020828247e-01 1.449877321720123291e-01 2.445341944694519043e-01 -9.551447629928588867e-02 2.837638556957244873e-01 -2.111086845397949219e-01 -2.804720401763916016e-01 -1.068594455718994141e-01 -4.740205705165863037e-01
-8.290283381938934326e-02 7.029403001070022583e-02 1.336993873119354248e-01 1.203891336917877197e-01 -3.874260559678077698e-02 -2.349460572004318237e-01 -2.290799021720886230e-01 -7.154743373394012451e-02 8.521097712218761444e-03 -5.765051767230033875e-02 -1.885926276445388794e-01 3.781877830624580383e-02 1.974382102489471436e-01 2.862440347671508789e-01 -1.109518557786941528e-01 2.013016343116760254e-01 9.782167524099349976e-02 2.422234043478965759e-02 -1.606398373842239380e-01 -3.465050458908081055e-02 -6.453109532594680786e-02 -2.696353495121002197e-01 -1.224965751171112061e-01 1.171305179595947266e-01 1.974509209394454956e-01 1.695493608713150024e-01 -1.322808861732482910e-01 1.918885558843612671e-01 -3.499186933040618896e-01 -2.211556285619735718e-01 -1.691010147333145142e-01 -4.032621085643768311e-01
-1.750182211399078369e-01 -5.371966958045959473e-02 2.263762615621089935e-02 2.130164578557014465e-02 -2.117724716663360596e-02 -4.371870756149291992e-01 2.864474952220916748e-01 -1.451350003480911255e-02 -2.429406791925430298e-01 5.717419087886810303e-02 -2.050821632146835327e-01 -1.000684574246406555e-01 -1.528233885765075684e-01 1.188946142792701721e-01 1.138601675629615784e-01 9.806682169437408447e-02 1.266186684370040894e-01 2.813916280865669250e-02 -3.804032877087593079e-02 -5.304486677050590515e-02 -8.906008675694465637e-03 3.227309137582778931e-02 -2.791519463062286377e-01 1.985547989606857300e-01 -8.411920815706253052e-02 2.692664265632629395e-01 2.929794415831565857e-02 1.332438141107559204e-01 1.738488078117370605e-01 -1.180506497621536255e-01 -4.632118642330169678e-01 1.441057473421096802e-01
-2.625503540039062500e-01 1.627238541841506958e-01 -6.171787902712821960e-02 -1.781868003308773041e-02 3.851311504840850830e-01 -1.240728124976158142e-01 5.248241499066352844e-02 1.180246621370315552e-01 -1.189047396183013916e-01 2.326470315456390381e-01 5.535724759101867676e-02 -2.458310276269912720e-01 -4.011475294828414917e-02 2.123569995164871216e-01 -5.019192397594451904e-02 2.306045740842819214e-01 -2.924282550811767578e-01 -1.242303550243377686e-01 2.536718733608722687e-02 -3.363466262817382812e-02 -7.135649211704730988e-03 1.052788943052291870e-01 -2.734396159648895264e-01 2.532967329025268555e-01 7.373646646738052368e-02 -7.578267902135848999e-02 3.313803672790527344e-01 1.123817190527915955e-01 4.239638522267341614e-02 -1.178661733865737915e-01 -2.092828899621963501e-01 -1.999936103820800781e-01
-1.223214715719223022e-01 8.231281489133834839e-02 3.482209518551826477e-02 -2.740150131285190582e-02 1.974927037954330444e-01 -1.310892309993505478e-02 1.976333409547805786e-01 -1.777710616588592529e-01 -1.625563949346542358e-01 9.769418835639953613e-02 1.421119421720504761e-01 1.627906262874603271e-01 -8.214452862739562988e-02 2.773308753967285156e-01 5.128342285752296448e-02 4.976408183574676514e-01 1.978985220193862915e-01 -1.329208817332983017e-02 3.365256357938051224e-03 -4.157077148556709290e-02 1.339596323668956757e-02 1.817056350409984589e-02 -5.232465267181396484e-02 4.310646653175354004e-01 3.104535341262817383e-01 1.048584803938865662e-01 -5.954711139202117920e-02 -9.026388078927993774e-02 2.019899934530258179e-01 5.432634428143501282e-02 -1.837198734283447266e-01 -1.521235257387161255e-01
-9.742199629545211792e-02 9.666852653026580811e-02 2.463795095682144165e-01 -1.812104284763336182e-01 -1.048856452107429504e-01 -1.494835168123245239e-01 1.122579798102378845e-01 7.903969287872314453e-02 3.522642701864242554e-02 -1.418721377849578857e-01 -1.384073644876480103e-01 -2.092246264219284058e-01 -5.824112892150878906e-02 2.233503460884094238e-01 -2.023810148239135742e-01 3.626786172389984131e-01 9.471609443426132202e-02 -3.718410134315490723e-01 8.907587081193923950e-02 1.986664384603500366e-01 -1.486663073301315308e-01 -1.626443713903427124e-01 -9.266858547925949097e-02 1.625361293554306030e-01 1.790759339928627014e-02 5.703750997781753540e-02 1.709795296192169189e-01 3.169161975383758545e-01 -7.584005594253540039e-02 5.383393168449401855e-02 -3.104640841484069824e-01 9.420916438102722168e-02
-9.815965592861175537e-02 2.303660809993743896e-01 6.523026525974273682e-02 1.274486035108566284e-01 -7.001538574695587158e-02 -7.285210490226745605e-02 4.392539337277412415e-02 6.953860819339752197e-02 7.341668754816055298e-02 -3.650600463151931763e-02 1.376500576734542847e-01 -2.804807722568511963e-01 1.161232963204383850e-01 -1.234680190682411194e-01 3.752035796642303467e-01 3.140207529067993164e-01 -4.503576830029487610e-02 -1.744214445352554321e-01 -2.837610058486461639e-02 8.433597534894943237e-02 -4.094744324684143066e-01 -4.563943482935428619e-03 -4.715691506862640381e-02 3.574309945106506348e-01 2.801570855081081390e-02 9.299737960100173950e-02 -2.298755049705505371e-01 6.800843030214309692e-02 1.220715790987014771e-01 -1.623047441244125366e-01 -2.824161350727081299e-01 3.773516044020652771e-02
-8.340420573949813843e-02 -1.138540282845497131e-01 3.298329189419746399e-02 -1.700354367494583130e-01 9.226077049970626831e-02 -4.552936851978302002e-01 5.772288888692855835e-02 1.315539926290512085e-01 1.090655755251646042e-02 1.133438274264335632e-01 4.184413328766822815e-02 -1.474336981773376465e-01 2.033505439758300781e-01 5.325042083859443665e-02 2.384515404701232910e-01 4.429853558540344238e-01 2.789750993251800537e-01 -1.874106749892234802e-02 -1.821231395006179810e-01 2.585490643978118896e-01 -5.898472666740417480e-02 4.079069942235946655e-02 -1.630654335021972656e-01 1.339785847812891006e-02 -1.213131099939346313e-02 1.330857574939727783e-01 1.208099350333213806e-01 9.082090109586715698e-02 2.188481092453002930e-01 -1.855234056711196899e-01 -2.159593254327774048e-01 -1.185933873057365417e-02
-2.152190953493118286e-01 1.917370110750198364e-01 1.351916491985321045e-01 2.637088596820831299e-01 2.586511075496673584e-01 -2.956565618515014648e-01 9.990357607603073120e-02 1.075959727168083191e-01 -1.143718510866165161e-01 1.263888925313949585e-01 -4.013373255729675293e-01 -1.342102885246276855e-01 -2.895306795835494995e-03 1.115758344531059265e-01 1.198795139789581299e-01 3.172084391117095947e-01 -7.377138733863830566e-02 -5.032156780362129211e-02 1.482340246438980103e-01 -1.951323300600051880e-01 2.229111492633819580e-01 -2.018445730209350586e-01 -1.371951848268508911e-01 -1.119672060012817383e-01 -8.929543197154998779e-02 -2.699634060263633728e-02 4.258168116211891174e-02 8.272127807140350342e-02 -1.442226115614175797e-02 -3.305947482585906982e-01 -2.810841985046863556e-02 1.323152519762516022e-02
-2.745468020439147949e-01 3.197202682495117188e-01 4.068053141236305237e-02 1.963943243026733398e-01 8.936915546655654907e-02 -2.934024333953857422e-01 -2.464846149086952209e-02 -1.299586594104766846e-01 -4.247107505798339844e-01 -8.244316093623638153e-03 3.122772276401519775e-02 5.794955650344491005e-04 -4.272922873497009277e-02 3.822285532951354980e-01 5.916883796453475952e-02 5.520903319120407104e-02 -4.597958549857139587e-02 -2.125688642263412476e-01 1.541874557733535767e-01 1.560396850109100342e-01 1.870580315589904785e-01 2.066801302134990692e-02 -3.016944974660873413e-02 2.835431694984436035e-01 -1.250779777765274048e-01 1.455618888139724731e-01 1.171184107661247253e-01 8.143165707588195801e-02 9.984561800956726074e-02 -7.868216931819915771e-02 -2.199118733406066895e-01 2.939710207283496857e-02
-7.968690246343612671e-02 1.830357760190963745e-01 -2.609006594866514206e-03 8.410259336233139038e-02 1.317521929740905762e-01 2.890510484576225281e-02 -1.023603603243827820e-01 9.321641176939010620e-02 2.445986866950988770e-01 1.308992132544517517e-02 -6.255608052015304565e-02 1.422701627016067505e-01 2.172143757343292236e-01 2.735629379749298096e-01 2.407990694046020508e-01 1.711974442005157471e-01 -1.954884976148605347e-01 -1.422977298498153687e-01 -2.754279645159840584e-03 -1.146150007843971252e-01 -1.229726821184158325e-01 -3.774380683898925781e-01 -8.605279773473739624e-02 -4.884321615099906921e-02 3.864544928073883057e-01 1.774892210960388184e-02 -1.448111385107040405e-01 -8.974378556013107300e-02 6.028159707784652710e-02 -1.987936496734619141e-01 -3.651650249958038330e-01 -1.675579547882080078e-01
-1.707199364900588989e-01 7.648987323045730591e-02 -1.425050795078277588e-01 1.314671933650970459e-01 -4.551976919174194336e-02 -1.596181690692901611e-01 -3.058072626590728760e-01 4.690257087349891663e-02 -1.854359805583953857e-01 -8.629031479358673096e-02 -1.288204640150070190e-01 4.437365010380744934e-02 1.191388145089149475e-01 -8.301645517349243164e-02 1.933204978704452515e-01 3.233663141727447510e-01 4.747200012207031250e-02 -1.408685594797134399e-01 -2.539797127246856689e-01 -5.608700681477785110e-03 -3.501063585281372070e-02 -1.862293034791946411e-01 1.597612649202346802e-01 9.834188222885131836e-02 1.291898339986801147e-01 2.609993517398834229e-01 1.454603075981140137e-01 2.279552966356277466e-01 -3.317481875419616699e-01 -2.653796672821044922e-01 -2.424445301294326782e-01 -1.605979949235916138e-01
-1.370999366044998169e-01 2.791255712509155273e-01 -2.712860517203807831e-02 1.381475031375885010e-01 1.688910722732543945e-01 -1.220865473151206970e-01 -1.914123445749282837e-01 -3.318122401833534241e-02 1.556778550148010254e-01 2.555130422115325928e-01 3.237701356410980225e-01 -1.358759310096502304e-02 -1.061061918735504150e-01 3.113275766372680664e-01 2.247703224420547485e-01 1.375231593847274780e-01 -8.404093235731124878e-02 -1.639352142810821533e-01 -1.280825883150100708e-01 -6.273006647825241089e-02 -2.001191973686218262e-01 1.021802723407745361e-01 -5.395541712641716003e-02 1.134608760476112366e-01 1.150099113583564758e-01 3.300232067704200745e-02 2.488424628973007202e-01 1.775324344635009766e-02 -7.650872319936752319e-02 -1.394399255514144897e-01 -4.481845498085021973e-01 -8.294152468442916870e-02
9.218133240938186646e-02 9.009412676095962524e-02 1.266503781080245972e-01 -2.300481647253036499e-01 9.093287587165832520e-02 -8.973241597414016724e-02 6.307879835367202759e-02 6.519820541143417358e-03 9.580519981682300568e-03 6.087732687592506409e-02 1.005393564701080322e-01 -2.068589329719543457e-01 2.701859772205352783e-01 1.694735586643218994e-01 -1.320245414972305298e-01 3.547595441341400146e-01 -4.887470230460166931e-02 8.389742672443389893e-02 -1.131761446595191956e-01 -5.466794595122337341e-03 -2.201856523752212524e-01 2.330575138330459595e-01 -1.199336126446723938e-01 3.689478337764739990e-01 -2.142426371574401855e-01 2.176230102777481079e-01 -1.336117088794708252e-01 4.722249135375022888e-02 -9.038596414029598236e-03 -3.835207521915435791e-01 -1.748845428228378296e-01 -1.603474318981170654e-01
-1.116096451878547668e-01 -1.998526602983474731e-01 -1.383799910545349121e-01 7.912186533212661743e-02 4.034392163157463074e-02 -1.574201881885528564e-01 3.440422117710113525e-01 -1.711049824953079224e-01 -1.594018489122390747e-01 -9.271877259016036987e-02 -1.274066716432571411e-01 -2.721048332750797272e-02 1.060479059815406799e-01 1.363718956708908081e-01 -2.176220342516899109e-02 2.502515316009521484e-01 1.819225028157234192e-03 -1.938022524118423462e-01 -6.407941877841949463e-02 -2.109572589397430420e-01 2.131501436233520508e-01 -2.653988264501094818e-02 -2.572359144687652588e-01 -4.507018998265266418e-02 2.573522329330444336e-01 4.106294512748718262e-01 1.014720723032951355e-01 1.237220317125320435e-01 5.525947548449039459e-03 -3.433752655982971191e-01 -1.957183238118886948e-03 -1.591190099716186523e-01
1.932383514940738678e-02 1.046829745173454285e-01 -1.142536662518978119e-02 2.060906141996383667e-01 1.274513155221939087e-01 -3.185454756021499634e-02 1.979116797447204590e-01 -1.178907379508018494e-01 1.533060073852539062e-01 1.852149516344070435e-01 -6.124012544751167297e-02 -2.189171016216278076e-01 3.498253822326660156e-01 5.615976080298423767e-02 2.414843887090682983e-01 2.274785190820693970e-01 2.211602590978145599e-02 -1.906006634235382080e-01 -1.700027883052825928e-01 4.095191508531570435e-02 8.682544529438018799e-02 -1.514780223369598389e-01 -7.991433888673782349e-02 8.411723375320434570e-02 -2.323231995105743408e-01 2.704161405563354492e-01 -2.044228613376617432e-01 2.210303246974945068e-01 -2.167006582021713257e-01 -2.729443907737731934e-01 -2.097013741731643677e-01 -1.901228427886962891e-01
-1.605715453624725342e-01 -1.010098680853843689e-01 1.010242402553558350e-01 5.562511831521987915e-02 -2.166782766580581665e-01 -2.855741977691650391e-01 -2.196363359689712524e-02 1.240013912320137024e-01 1.540154814720153809e-01 -9.341628849506378174e-02 -1.792383044958114624e-01 -1.769506558775901794e-02 1.764239221811294556e-01 3.398841917514801025e-01 9.888906031847000122e-02 3.539029061794281006e-01 1.397876441478729248e-01 -9.084953367710113525e-02 2.860836684703826904e-02 6.643839180469512939e-02 5.755926296114921570e-02 -1.476176083087921143e-01 -2.131920158863067627e-01 2.926961183547973633e-01 3.943504393100738525e-01 6.490310281515121460e-02 -8.155666291713714600e-02 -1.493382304906845093e-01 2.356941848993301392e-01 -4.945694282650947571e-02 2.833591774106025696e-02 -1.518608182668685913e-01
[truncated: 3,270,737 more chars]
