# Supplementary material for: The Language of Innovation
Source: PLoS One. 2020 Apr 30;15(4):e0230107. doi: 10.1371/journal.pone.0230107 (PMC7194493; doi:10.1371/journal.pone.0230107)
Supplement: S26 File — (GZ) [file pone.0230107.s026.tar.gz › 2004-2008/V2Run_0_VS_4500_embeddings2004-2008ED32.txt]

2.537439763545989990e-01 -8.891981840133666992e-02 9.728424251079559326e-02 2.518489062786102295e-01 6.566339731216430664e-02 2.310958057641983032e-01 1.545132044702768326e-02 -9.708532691001892090e-02 1.890897005796432495e-01 -1.252618283033370972e-01 -1.095776557922363281e-01 -2.056264579296112061e-01 1.196301504969596863e-01 -1.438694000244140625e-01 -2.783041298389434814e-01 1.982363909482955933e-01 -8.084684610366821289e-03 -2.879527397453784943e-03 2.680811882019042969e-01 -3.674800693988800049e-01 1.394569426774978638e-01 -5.915392655879259109e-03 -1.058177947998046875e-01 -8.311436511576175690e-03 3.708887472748756409e-02 -2.631895840167999268e-01 1.266674995422363281e-01 7.985404878854751587e-02 -1.961800307035446167e-01 -2.785613387823104858e-02 -1.043824553489685059e-01 3.859815895557403564e-01
-1.369041502475738525e-01 1.382427066564559937e-01 -5.148631706833839417e-02 1.645050942897796631e-02 -9.496486932039260864e-02 7.497678697109222412e-02 1.478765159845352173e-02 -2.582979761064052582e-02 2.573638260364532471e-01 -7.749152183532714844e-02 -1.480312645435333252e-01 -1.417224556207656860e-01 -1.942650415003299713e-02 -2.361533641815185547e-01 -1.891043037176132202e-01 2.233899384737014771e-02 -3.609424829483032227e-01 1.943363994359970093e-01 9.540729806758463383e-04 -3.920386433601379395e-01 -3.107948899269104004e-01 -2.175644040107727051e-01 1.240027099847793579e-01 1.509897038340568542e-02 -7.559017837047576904e-02 -1.856309536378830671e-04 2.977514266967773438e-01 -3.290938585996627808e-02 -2.727030217647552490e-02 -1.397384852170944214e-01 2.318313904106616974e-02 3.735233247280120850e-01
-6.225229799747467041e-02 -2.489097267389297485e-01 8.472666144371032715e-02 9.537771344184875488e-02 1.687529087066650391e-01 2.945722341537475586e-01 -9.031707793474197388e-02 -1.586504280567169189e-01 5.345490947365760803e-02 -8.071213215589523315e-02 5.645024776458740234e-02 -2.693457603454589844e-01 2.435159124433994293e-02 5.981955304741859436e-02 -2.247942090034484863e-01 -4.877946898341178894e-02 -6.976556032896041870e-02 4.041465818881988525e-01 2.095336467027664185e-01 1.869778931140899658e-01 -2.666692435741424561e-02 -2.244501709938049316e-01 -2.287549823522567749e-01 -2.454293146729469299e-02 9.059952199459075928e-02 -1.924775540828704834e-01 1.358345746994018555e-01 2.673887908458709717e-01 1.301883608102798462e-01 8.457393944263458252e-02 -1.101619452238082886e-01 3.234171569347381592e-01
3.338183090090751648e-02 -5.056173354387283325e-02 -9.263253211975097656e-02 1.750375181436538696e-01 -1.689170151948928833e-01 -7.350163906812667847e-02 -3.473945856094360352e-01 -4.150578007102012634e-02 5.849955230951309204e-02 -1.565992981195449829e-01 2.119619399309158325e-01 -1.954338848590850830e-01 2.580086588859558105e-01 -5.744878575205802917e-02 -1.478018015623092651e-01 1.379696428775787354e-01 1.641278341412544250e-02 2.848909497261047363e-01 1.151064783334732056e-01 -1.020089164376258850e-01 3.501646593213081360e-02 -4.538465738296508789e-01 4.756125062704086304e-02 2.469870448112487793e-01 -2.015634179115295410e-01 9.373327717185020447e-03 3.243767619132995605e-01 -6.708562374114990234e-02 9.611241519451141357e-02 -1.028796285390853882e-01 -1.309179365634918213e-01 1.264855563640594482e-01
4.776647314429283142e-02 -3.041620850563049316e-01 -1.321824491024017334e-01 8.765517920255661011e-02 -1.767556183040142059e-02 1.531080603599548340e-01 -9.167078882455825806e-02 -2.322185933589935303e-01 4.574275314807891846e-01 -3.915373980998992920e-01 -3.906274680048227310e-03 -2.552470564842224121e-01 1.370583325624465942e-01 -1.157770305871963501e-01 -1.090029403567314148e-01 2.377633601427078247e-01 1.640826165676116943e-01 -2.287850901484489441e-02 5.057390779256820679e-03 -7.369547337293624878e-02 1.551625728607177734e-01 1.445426489226520061e-03 -4.960908368229866028e-02 7.504679262638092041e-02 -2.051971293985843658e-02 -3.750366857275366783e-03 1.311185061931610107e-01 -1.732319146394729614e-01 2.532011866569519043e-01 -1.187838315963745117e-01 -1.901028901338577271e-01 1.964299678802490234e-01
-9.241633862257003784e-02 -3.082239329814910889e-01 -6.269133090972900391e-02 -8.703432977199554443e-02 1.169350580312311649e-04 3.622284857556223869e-04 -6.783913820981979370e-02 1.102324128150939941e-01 1.914618462324142456e-01 -4.257039129734039307e-01 1.283324956893920898e-01 -1.256680041551589966e-01 -3.021249547600746155e-02 -8.289361000061035156e-02 -2.118956111371517181e-02 1.402214076370000839e-02 3.238965570926666260e-01 1.664767563343048096e-01 1.474582105875015259e-01 -1.660123765468597412e-01 1.447047740221023560e-01 -2.112611830234527588e-01 -1.682783812284469604e-01 4.942553117871284485e-02 -1.116231232881546021e-01 -1.526970863342285156e-01 4.425055384635925293e-01 -3.534180670976638794e-02 -6.528201699256896973e-02 -2.163934111595153809e-01 -1.604568511247634888e-01 1.472968161106109619e-01
7.718691229820251465e-02 -6.111007556319236755e-02 8.662077784538269043e-02 1.666962206363677979e-01 -1.772365123033523560e-01 1.171562820672988892e-01 -3.305759653449058533e-02 1.441710889339447021e-01 2.122945338487625122e-01 -2.878628075122833252e-01 -1.555430442094802856e-01 -4.093329310417175293e-01 -1.172664165496826172e-01 -5.941223725676536560e-02 -1.106469556689262390e-01 1.911198645830154419e-01 2.315404266119003296e-01 1.532065123319625854e-01 -2.191721461713314056e-02 -7.426796108484268188e-02 4.118726029992103577e-02 -3.428207337856292725e-01 2.404159754514694214e-01 1.529458612203598022e-01 -1.313843280076980591e-01 -2.473378032445907593e-01 2.280624508857727051e-01 -1.631797701120376587e-01 -5.460457131266593933e-02 -6.200775969773530960e-03 -1.561011373996734619e-01 1.852270811796188354e-01
-1.242785379290580750e-01 -4.550066776573657990e-03 -2.333535850048065186e-01 -6.237501278519630432e-02 -8.377920091152191162e-02 1.436555385589599609e-01 -2.554492652416229248e-01 1.237153541296720505e-02 -3.720110282301902771e-02 -4.755087792873382568e-01 8.853105828166007996e-03 5.751478299498558044e-02 9.780547022819519043e-02 -1.051151454448699951e-01 -1.747005269862711430e-03 2.134752869606018066e-01 -1.383070349693298340e-01 3.524012565612792969e-01 1.466806232929229736e-01 -1.405827403068542480e-01 -2.930823154747486115e-02 -1.295347660779953003e-01 4.250622913241386414e-02 -1.173042953014373779e-01 -9.709745645523071289e-02 7.664974313229322433e-03 2.392022907733917236e-01 -1.742652675602585077e-04 6.660512834787368774e-02 -1.135177537798881531e-01 -1.417966932058334351e-01 4.627364277839660645e-01
-5.379556864500045776e-02 -1.546622812747955322e-01 -2.575661242008209229e-02 -1.862670183181762695e-01 -1.397035568952560425e-01 2.971360981464385986e-01 -1.845000088214874268e-01 -1.775330454111099243e-01 2.649466991424560547e-01 -1.846787631511688232e-01 2.842387557029724121e-01 -8.224570751190185547e-02 -7.468227297067642212e-02 -1.801051795482635498e-01 -1.378895789384841919e-01 6.833387911319732666e-02 2.137549035251140594e-02 2.338442653417587280e-01 1.218813061714172363e-01 -5.959915742278099060e-02 -1.009893603622913361e-02 -3.215630054473876953e-01 8.599442243576049805e-02 1.348527371883392334e-01 -1.685736328363418579e-01 -1.811979264020919800e-01 3.532983362674713135e-01 -1.341597139835357666e-01 1.415922045707702637e-01 9.010311216115951538e-02 -2.403663545846939087e-01 1.351331025362014771e-01
-7.996772229671478271e-02 -1.107340957969427109e-02 2.246721982955932617e-01 1.671312898397445679e-01 1.468816772103309631e-02 1.298054903745651245e-01 -7.845623791217803955e-02 9.660917520523071289e-02 2.806199193000793457e-01 -2.614509463310241699e-01 4.169362410902976990e-02 1.322271227836608887e-01 1.427305303514003754e-02 8.032675087451934814e-02 -9.990618377923965454e-02 1.935463398694992065e-02 6.867126561701297760e-03 2.043536305427551270e-01 -1.641765609383583069e-02 -1.763516664505004883e-01 1.561943739652633667e-01 -3.857966363430023193e-01 1.616605222225189209e-01 6.299990415573120117e-02 -6.952040642499923706e-02 9.079282754100859165e-04 1.832527965307235718e-01 2.690108492970466614e-02 -3.019698709249496460e-02 -9.216414391994476318e-02 -1.346443220973014832e-02 6.115041375160217285e-01
-1.555231306701898575e-02 -1.848937869071960449e-01 2.714534662663936615e-02 -3.784480318427085876e-02 5.420676246285438538e-02 -7.728552818298339844e-02 -8.286123722791671753e-02 -1.481049656867980957e-01 4.236222803592681885e-01 -8.672229200601577759e-02 -1.166379600763320923e-01 -9.646177291870117188e-02 3.737825667485594749e-03 -1.146327555179595947e-01 -3.817696869373321533e-01 -9.270605444908142090e-02 -1.891942322254180908e-01 6.037009507417678833e-02 1.745131984353065491e-02 1.132746934890747070e-01 -8.870237320661544800e-02 -9.371148049831390381e-02 -2.596631646156311035e-01 3.008381277322769165e-02 -2.943005561828613281e-01 -2.114054858684539795e-01 1.144095733761787415e-01 7.201389968395233154e-02 3.748182952404022217e-02 -2.489349246025085449e-01 -2.843505144119262695e-01 3.419703841209411621e-01
8.425913751125335693e-02 -2.587882280349731445e-01 6.436744332313537598e-02 2.314743585884571075e-02 -1.362022608518600464e-01 1.910734921693801880e-01 -1.134692132472991943e-01 -2.192890048027038574e-01 3.166966438293457031e-01 -3.013148009777069092e-01 6.470948457717895508e-02 -3.742250204086303711e-01 6.067039817571640015e-02 -5.077471025288105011e-03 -7.622299343347549438e-02 -5.971190333366394043e-02 3.052574098110198975e-01 2.248069792985916138e-01 1.952518224716186523e-01 -2.840282022953033447e-01 -2.191824093461036682e-02 -1.434039771556854248e-01 1.322253327816724777e-02 -2.851623483002185822e-02 -1.561365183442831039e-02 -1.977340877056121826e-01 3.178008496761322021e-01 -6.108789704740047455e-03 -1.026361957192420959e-01 -9.114325046539306641e-02 3.948668017983436584e-02 1.072358116507530212e-01
-1.417531818151473999e-01 -1.337270736694335938e-01 -2.916624210774898529e-02 -3.486922010779380798e-03 -1.488919407129287720e-01 9.488233923912048340e-02 -7.381352782249450684e-02 -2.276761382818222046e-01 1.134826987981796265e-01 -3.189339935779571533e-01 1.325486749410629272e-01 -2.248934805393218994e-01 1.256499886512756348e-01 -1.545847505331039429e-01 -2.365618012845516205e-03 2.266479432582855225e-01 3.092412650585174561e-01 -5.163833498954772949e-02 -1.432006340473890305e-02 -8.647289127111434937e-02 3.418442234396934509e-02 -3.676682710647583008e-01 -1.337028741836547852e-01 -6.275025755167007446e-02 1.756628416478633881e-02 -1.257517486810684204e-01 3.265024423599243164e-01 4.183391109108924866e-02 -1.536917537450790405e-01 1.356509774923324585e-01 -1.485231220722198486e-01 3.823636770248413086e-01
4.186204168945550919e-03 -3.019234836101531982e-01 5.215295404195785522e-02 -1.197227276861667633e-02 -1.150470301508903503e-01 4.364126827567815781e-03 -1.473279893398284912e-01 -2.009579837322235107e-01 1.648710072040557861e-01 -2.852252721786499023e-01 3.202574700117111206e-02 -3.491254150867462158e-01 3.302863240242004395e-02 3.156604245305061340e-02 -1.618970185518264771e-01 1.085775196552276611e-01 1.468795984983444214e-01 1.580612957477569580e-01 6.937935203313827515e-02 -1.923301070928573608e-01 -2.819260582327842712e-02 -1.781074851751327515e-01 5.031999200582504272e-02 -3.893660381436347961e-02 -9.477226063609123230e-03 -1.114135533571243286e-01 3.770947456359863281e-01 -3.765606284141540527e-01 3.113312833011150360e-02 -2.165902704000473022e-01 -1.369664222002029419e-01 2.664802968502044678e-01
1.444043815135955811e-01 -1.082221046090126038e-01 1.308079343289136887e-03 2.348934412002563477e-01 2.376859039068222046e-01 3.110069930553436279e-01 -1.122761517763137817e-01 -1.528910477645695210e-03 3.515478670597076416e-01 -6.355361640453338623e-02 -1.625377498567104340e-02 -2.205744385719299316e-01 1.521041393280029297e-01 -1.080015525221824646e-01 -3.471579253673553467e-01 2.813939750194549561e-02 -1.339761167764663696e-01 1.315861791372299194e-01 1.654403060674667358e-01 2.758716046810150146e-01 -1.021087914705276489e-01 -1.364020258188247681e-01 1.019672304391860962e-01 -1.689131557941436768e-02 2.855348587036132812e-01 -2.557957470417022705e-01 1.474974155426025391e-01 2.839883416891098022e-02 8.043354377150535583e-03 -1.006799265742301941e-01 -2.280240878462791443e-02 2.346886247396469116e-01
-2.187581509351730347e-01 -4.239634610712528229e-03 3.231117129325866699e-02 -2.023679763078689575e-01 -2.689585089683532715e-01 2.439029067754745483e-01 -3.434085249900817871e-01 1.770668923854827881e-01 1.792279481887817383e-01 -2.353844344615936279e-01 -1.316756308078765869e-01 -7.795508950948715210e-02 8.983511477708816528e-02 -1.987683176994323730e-01 -3.044834733009338379e-01 1.059839576482772827e-01 -6.185807660222053528e-02 -3.799040615558624268e-02 3.403490781784057617e-02 -2.160500884056091309e-01 1.562348902225494385e-01 -9.870437532663345337e-02 8.486248552799224854e-03 -5.603694543242454529e-02 -2.134629152715206146e-02 2.706583142280578613e-01 6.567656248807907104e-02 8.674496412277221680e-02 -3.375636413693428040e-03 -4.632103070616722107e-02 -7.463151961565017700e-02 4.275611639022827148e-01
-1.123496424406766891e-02 1.819920353591442108e-02 -1.939914673566818237e-01 1.541265994310379028e-01 -1.564023196697235107e-01 6.498169898986816406e-02 -5.923089012503623962e-02 -3.123977482318878174e-01 1.855928003787994385e-01 -2.510267794132232666e-01 -1.014549732208251953e-01 -1.132126972079277039e-01 -6.640554219484329224e-02 -1.199504584074020386e-01 -5.963243544101715088e-02 2.452620714902877808e-01 1.488798204809427261e-02 1.016581505537033081e-01 1.369355618953704834e-01 -1.041662096977233887e-01 -6.733521074056625366e-02 -5.233783721923828125e-01 6.701605021953582764e-02 -1.386458575725555420e-01 -8.908714354038238525e-02 -2.193044424057006836e-01 3.583946824073791504e-01 -6.338585913181304932e-02 -7.661816477775573730e-02 -2.018664330244064331e-01 -1.123199909925460815e-01 1.234134212136268616e-01
-1.355314105749130249e-01 1.953173428773880005e-01 2.246029227972030640e-01 1.370377838611602783e-01 1.305712014436721802e-01 1.703871041536331177e-01 -4.994331672787666321e-02 1.402200162410736084e-01 2.738154232501983643e-01 -1.879280358552932739e-01 -9.154330193996429443e-02 -2.137394845485687256e-01 1.225662454962730408e-01 7.498918473720550537e-02 -9.293629229068756104e-02 1.517210304737091064e-01 6.611356884241104126e-02 9.432359039783477783e-02 1.140951439738273621e-01 -1.077936664223670959e-01 6.831996142864227295e-02 -3.160599470138549805e-01 2.488972991704940796e-02 2.341924011707305908e-01 -2.766159363090991974e-02 2.389235943555831909e-01 1.731565147638320923e-01 -1.506695151329040527e-01 1.092341989278793335e-01 -1.428001653403043747e-02 -1.649333685636520386e-01 4.914833903312683105e-01
1.413001418113708496e-01 -2.704202234745025635e-01 -2.502435259521007538e-02 -1.439274940639734268e-02 2.759221494197845459e-01 4.021675288677215576e-01 -1.908744573593139648e-01 -1.686749458312988281e-01 1.099155992269515991e-01 3.398187085986137390e-02 -8.114310353994369507e-02 -1.649076491594314575e-01 -5.892608687281608582e-02 -1.428804695606231689e-01 -2.846536040306091309e-01 -1.793454885482788086e-01 -1.515445411205291748e-01 1.694769561290740967e-01 2.188264429569244385e-01 6.190755870193243027e-03 6.643358618021011353e-02 -1.993619203567504883e-01 -6.276267766952514648e-02 1.468664109706878662e-01 3.113571405410766602e-01 -1.326271295547485352e-01 2.022126689553260803e-02 4.748445749282836914e-02 -2.622415870428085327e-02 -4.713404551148414612e-02 -3.408069312572479248e-01 1.169981509447097778e-01
-1.373652741312980652e-02 -2.500376999378204346e-01 1.419908851385116577e-01 -1.720340698957443237e-01 2.670275606215000153e-02 1.251439303159713745e-01 -2.678348124027252197e-01 -6.229007616639137268e-02 2.283133268356323242e-01 -4.572073221206665039e-01 2.293091416358947754e-01 -2.016229480504989624e-01 2.291697561740875244e-01 -2.580828219652175903e-02 -2.359401136636734009e-01 4.271638020873069763e-02 1.502067148685455322e-01 -9.235341846942901611e-02 1.136569455265998840e-01 -1.183538809418678284e-01 -5.849147960543632507e-02 -1.356062889099121094e-01 -6.339272856712341309e-02 -5.254216492176055908e-03 -1.146625280380249023e-01 -1.145159825682640076e-01 2.855293154716491699e-01 -7.749859243631362915e-02 -1.468152850866317749e-01 8.463766425848007202e-02 -1.096235439181327820e-01 3.034225702285766602e-01
4.345466941595077515e-02 -1.536740809679031372e-01 1.808902770280838013e-01 -1.142162159085273743e-01 -2.104668691754341125e-02 3.417498171329498291e-01 3.876829892396926880e-02 -1.780802160501480103e-01 3.572826087474822998e-01 -1.195788979530334473e-01 -9.814331680536270142e-02 -2.364127784967422485e-01 -4.059934988617897034e-03 -5.407195910811424255e-02 -4.588794708251953125e-01 4.576767329126596451e-03 7.452847063541412354e-02 -1.794159784913063049e-02 7.506547868251800537e-02 1.430187672376632690e-01 -2.169679850339889526e-01 -1.320049166679382324e-01 -2.514651417732238770e-01 -1.507198344916105270e-02 8.688624948263168335e-02 1.223752368241548538e-02 2.851829826831817627e-01 3.880843147635459900e-02 9.248028695583343506e-02 -1.745361238718032837e-01 -1.355768144130706787e-01 2.222940027713775635e-01
2.848393842577934265e-02 -1.741915643215179443e-01 -2.033281922340393066e-01 -1.386992186307907104e-01 -1.201611757278442383e-01 -4.955012723803520203e-02 -2.528986334800720215e-01 -3.415974229574203491e-02 1.869449168443679810e-01 -3.162511587142944336e-01 1.166640520095825195e-01 -6.017234548926353455e-02 -2.821405231952667236e-02 3.818103298544883728e-02 -3.423162102699279785e-01 1.458082944154739380e-01 2.259966284036636353e-01 1.064841896295547485e-01 -8.661410212516784668e-02 -2.023976296186447144e-01 -9.114897996187210083e-02 -5.126358866691589355e-01 1.009684130549430847e-01 4.537793993949890137e-02 -8.286195993423461914e-02 -1.588270664215087891e-01 2.600142061710357666e-01 1.130293533205986023e-01 5.183362588286399841e-02 5.868905782699584961e-02 6.089241709560155869e-03 1.431011557579040527e-01
-4.042552039027214050e-02 -4.284884631633758545e-01 -1.051206048578023911e-02 1.576451510190963745e-01 -6.424386054277420044e-02 6.783568114042282104e-02 -2.006287500262260437e-02 -2.396102994680404663e-01 1.575121730566024780e-01 -3.917611539363861084e-01 -1.839296892285346985e-02 -2.608241140842437744e-01 -2.313005179166793823e-02 1.919753476977348328e-02 -7.443038374185562134e-02 1.761854588985443115e-01 1.682431250810623169e-01 1.783357858657836914e-01 7.825836539268493652e-02 -1.468569338321685791e-01 1.380237340927124023e-01 -1.838108599185943604e-01 2.258080393075942993e-01 1.232821196317672729e-01 -5.890652537345886230e-02 -5.052261799573898315e-02 3.718450069427490234e-01 -1.591447554528713226e-02 6.202185526490211487e-02 1.021524816751480103e-01 7.670267950743436813e-03 2.709363698959350586e-01
7.876690477132797241e-02 -1.166443899273872375e-01 1.422118544578552246e-01 -1.439719051122665405e-01 -6.810095161199569702e-02 8.925832808017730713e-02 -5.845168605446815491e-02 -3.088708035647869110e-02 2.524556219577789307e-01 -2.166963815689086914e-01 -1.947481483221054077e-01 -2.417436540126800537e-01 -1.012575477361679077e-01 3.155583515763282776e-02 -3.320394158363342285e-01 -6.393571197986602783e-02 -1.580696702003479004e-01 1.053284183144569397e-01 3.086698949337005615e-01 1.111125349998474121e-01 -2.917336225509643555e-01 -6.157822534441947937e-02 -2.042806148529052734e-01 1.800949424505233765e-01 9.495833888649940491e-03 -1.487919390201568604e-01 9.330847859382629395e-02 -1.449312567710876465e-01 1.906066834926605225e-01 -2.110832333564758301e-01 -2.104782909154891968e-01 3.251465857028961182e-01
2.743905782699584961e-01 -2.545295655727386475e-01 -3.041375800967216492e-02 4.147309064865112305e-02 -2.003626823425292969e-01 -1.979527622461318970e-01 -8.895178884267807007e-02 -1.122773736715316772e-01 3.501169979572296143e-01 -3.118553161621093750e-01 2.549459971487522125e-02 -1.064768806099891663e-01 1.407618820667266846e-01 -2.771257758140563965e-01 -2.293476760387420654e-01 -6.945294886827468872e-02 9.364700317382812500e-02 3.296541422605514526e-02 -6.368587166070938110e-02 -4.220902919769287109e-02 9.029893577098846436e-02 -6.295262277126312256e-02 1.034738495945930481e-01 5.219207704067230225e-02 1.339797228574752808e-01 -3.355508744716644287e-01 3.228186070919036865e-01 -5.438118427991867065e-02 4.991496447473764420e-03 -2.348724752664566040e-01 -1.468556821346282959e-01 1.259300559759140015e-01
-3.732716664671897888e-02 -3.235926330089569092e-01 6.501857191324234009e-02 1.711345314979553223e-01 7.526943460106849670e-03 1.077628284692764282e-01 -7.624992728233337402e-02 -1.690264344215393066e-01 3.269450068473815918e-01 -3.788927793502807617e-01 -1.535740345716476440e-01 -1.439232379198074341e-01 2.018000930547714233e-02 -7.524064928293228149e-02 -1.039182767271995544e-01 5.770027264952659607e-02 1.633501946926116943e-01 2.591015696525573730e-01 -7.404886931180953979e-02 -3.420505523681640625e-01 8.350240439176559448e-02 -2.014267742633819580e-01 6.237699836492538452e-02 1.122707948088645935e-01 1.280409246683120728e-01 -1.208538934588432312e-01 3.062198460102081299e-01 -1.997995674610137939e-01 9.292586892843246460e-02 -1.443990468978881836e-01 -9.963715076446533203e-02 1.222044229507446289e-01
3.254697099328041077e-02 -1.759100556373596191e-01 -6.957749277353286743e-02 8.065298944711685181e-02 8.240642398595809937e-02 1.240087300539016724e-01 -2.140544354915618896e-01 -1.007408723235130310e-01 1.691180914640426636e-01 -2.330317534506320953e-02 -1.462332755327224731e-01 -5.810865387320518494e-02 -2.634210884571075439e-01 -3.913266360759735107e-01 -1.971180438995361328e-01 -5.317386612296104431e-02 -1.503681987524032593e-01 2.334397286176681519e-02 2.345100492238998413e-01 2.533501088619232178e-01 2.162996120750904083e-02 -1.970610767602920532e-01 -1.201046109199523926e-01 -3.380183279514312744e-01 2.886102795600891113e-01 -1.301127374172210693e-01 2.440473288297653198e-01 -1.060047447681427002e-01 6.136937811970710754e-02 -6.038244441151618958e-02 -1.160250380635261536e-01 2.412133961915969849e-01
-8.223044872283935547e-02 -2.614920437335968018e-01 -2.478235960006713867e-01 4.268172010779380798e-02 -1.163607314229011536e-01 -1.452294141054153442e-01 -1.624848507344722748e-02 -2.263608016073703766e-02 4.083296060562133789e-01 -2.625640332698822021e-01 8.062050491571426392e-02 -2.136087864637374878e-01 6.230404227972030640e-02 -2.300714552402496338e-01 -2.611883170902729034e-02 2.880952954292297363e-01 6.512654479593038559e-03 1.388248950242996216e-01 3.272332483902573586e-03 -2.062239199876785278e-01 1.336940526962280273e-01 -4.263164401054382324e-01 7.671535760164260864e-02 -5.623341351747512817e-02 -5.336476117372512817e-02 -6.841731816530227661e-02 1.493120938539505005e-01 -9.104721248149871826e-02 -6.934299319982528687e-02 1.747653186321258545e-01 7.401387393474578857e-02 2.201231271028518677e-01
-6.336648017168045044e-02 3.736101835966110229e-02 -1.111390292644500732e-01 4.073763489723205566e-01 -2.408888041973114014e-01 1.545543223619461060e-01 -1.621889919042587280e-01 -5.398328602313995361e-02 2.387548685073852539e-01 -4.203912019729614258e-01 1.183751504868268967e-02 -1.544399708509445190e-01 -3.658696264028549194e-02 3.963568061590194702e-02 -2.111560255289077759e-01 8.236520737409591675e-02 -6.965246051549911499e-02 3.472597105428576469e-03 2.886876165866851807e-01 -1.144540682435035706e-01 1.664004474878311157e-01 -2.113493084907531738e-01 8.630880713462829590e-02 1.400029063224792480e-01 -6.195702031254768372e-02 -1.820475012063980103e-01 4.197885096073150635e-02 7.303106039762496948e-02 4.956719651818275452e-02 6.557880342006683350e-02 -2.056364715099334717e-02 3.757326006889343262e-01
1.374222189188003540e-01 -1.278457492589950562e-01 8.003064990043640137e-02 1.016019359230995178e-01 2.144744396209716797e-01 1.815508008003234863e-01 6.459222733974456787e-02 -2.036614120006561279e-01 5.016628280282020569e-02 -1.810081601142883301e-01 1.516405772417783737e-02 -3.092394173145294189e-01 7.646964490413665771e-02 5.162859335541725159e-03 -4.208237826824188232e-01 1.240876615047454834e-01 -6.054709106683731079e-02 2.240954339504241943e-01 2.398725897073745728e-01 2.165934443473815918e-01 2.511154487729072571e-02 3.549246862530708313e-02 -2.552227675914764404e-01 -2.219315804541110992e-02 1.378590911626815796e-01 -5.355686694383621216e-02 1.877025067806243896e-01 5.111968889832496643e-02 -1.017103940248489380e-01 -1.647437065839767456e-01 -2.762711346149444580e-01 3.074744343757629395e-01
-3.979033976793289185e-02 -2.238136827945709229e-01 1.431387960910797119e-01 7.375637441873550415e-02 8.018004894256591797e-02 1.661156415939331055e-01 -5.534343421459197998e-02 3.146134316921234131e-03 1.940921843051910400e-01 -8.327987045049667358e-02 1.678436547517776489e-01 -2.743634879589080811e-01 1.918154060840606689e-01 -1.017635781317949295e-02 -2.306403666734695435e-01 3.450198471546173096e-02 -9.198549389839172363e-02 2.807069718837738037e-01 2.522131204605102539e-01 1.031951606273651123e-01 -4.455269500613212585e-02 -2.128678560256958008e-01 -2.373886555433273315e-01 -3.404042869806289673e-02 1.882479488849639893e-01 -1.495294570922851562e-01 1.809480488300323486e-01 -8.425880223512649536e-02 1.319800466299057007e-01 -2.089014947414398193e-01 -3.230114281177520752e-01 3.414702415466308594e-01
3.394673764705657959e-02 -1.106486245989799500e-01 1.216871663928031921e-01 1.614053100347518921e-01 -4.952373448759317398e-03 2.517803311347961426e-01 -1.456968579441308975e-02 -1.227492168545722961e-01 1.292428523302078247e-01 2.954340539872646332e-02 -4.311325028538703918e-02 -3.017607629299163818e-01 2.112073153257369995e-01 6.648466456681489944e-03 -3.382421135902404785e-01 8.208683133125305176e-02 -1.917987465858459473e-01 2.881550192832946777e-01 1.941894739866256714e-01 1.047738566994667053e-01 3.346640616655349731e-02 -2.630378007888793945e-01 -2.315721511840820312e-01 -4.156205803155899048e-02 2.612904906272888184e-01 -1.748246848583221436e-01 1.417184621095657349e-01 2.241132408380508423e-02 3.894380107522010803e-02 -8.270902931690216064e-02 -2.982581257820129395e-01 2.825720310211181641e-01
1.156777590513229370e-01 1.139644756913185120e-01 -2.024412006139755249e-01 9.183439612388610840e-02 -9.444923698902130127e-02 2.789050042629241943e-01 -1.605716496706008911e-01 -7.534129172563552856e-02 1.669047623872756958e-01 -3.952318131923675537e-01 1.540174037218093872e-01 -2.015598118305206299e-02 1.222142670303583145e-02 -2.144346237182617188e-01 -2.921308279037475586e-01 2.412774413824081421e-01 -7.608449459075927734e-02 2.320815920829772949e-01 3.216872513294219971e-01 -8.930990099906921387e-02 -1.096569374203681946e-01 -1.547400504350662231e-01 5.896570160984992981e-02 1.887313127517700195e-01 -1.820328533649444580e-01 8.934533596038818359e-02 -7.032344490289688110e-02 1.882172971963882446e-01 1.446700096130371094e-01 -6.262101233005523682e-02 -5.182416364550590515e-02 2.301421761512756348e-01
-1.617403626441955566e-01 -4.184050261974334717e-01 -1.750007644295692444e-02 1.766234338283538818e-01 -2.016803771257400513e-01 1.077369153499603271e-01 -1.228948831558227539e-01 -1.442852467298507690e-01 3.139773309230804443e-01 -3.604780510067939758e-02 -1.353745721280574799e-02 -1.422258615493774414e-01 -1.154753863811492920e-01 -1.740228384733200073e-01 3.222898393869400024e-02 1.566622853279113770e-01 2.024490982294082642e-01 2.578808367252349854e-01 6.064898893237113953e-02 -3.249871730804443359e-01 -4.802849888801574707e-02 -1.399355977773666382e-01 1.000549718737602234e-01 1.227656975388526917e-01 1.613370701670646667e-02 -1.835186928510665894e-01 1.929105967283248901e-01 -1.629196703433990479e-01 -2.612982643768191338e-03 -9.885732829570770264e-02 -1.547066867351531982e-01 3.072685003280639648e-01
-5.450283177196979523e-03 -1.410888433456420898e-01 -3.741857707500457764e-01 1.345148831605911255e-01 -7.551877945661544800e-02 2.957286834716796875e-01 -1.588992327451705933e-01 -5.433769151568412781e-02 4.037256836891174316e-01 9.174440056085586548e-03 -1.195049956440925598e-01 -4.847333580255508423e-02 -1.695590317249298096e-01 -1.503465920686721802e-01 -9.909411519765853882e-02 1.606475561857223511e-01 1.101515293121337891e-01 3.760018572211265564e-02 -1.439189910888671875e-01 1.273094862699508667e-01 8.392525464296340942e-02 -3.068318665027618408e-01 1.445742994546890259e-01 3.465292975306510925e-02 -1.422537565231323242e-01 -2.310890108346939087e-01 -6.672431249171495438e-03 9.581483155488967896e-02 -1.586410403251647949e-01 -2.069184631109237671e-01 1.970688998699188232e-01 2.654477953910827637e-01
3.004968762397766113e-01 -5.676250904798507690e-03 -6.088823080062866211e-02 -1.116991415619850159e-01 -6.492419540882110596e-02 1.526798028498888016e-02 5.055278539657592773e-02 -2.113939374685287476e-01 1.256633102893829346e-01 -1.072214618325233459e-01 -4.383403435349464417e-02 -4.178264439105987549e-01 2.030420303344726562e-02 -5.257927998900413513e-02 -1.657573506236076355e-02 6.398550420999526978e-02 -1.235587638802826405e-03 4.093076661229133606e-02 9.172795712947845459e-02 -5.216304212808609009e-02 -6.198234856128692627e-03 -1.360884606838226318e-01 -7.274881005287170410e-02 8.700140565633773804e-02 -1.669467538595199585e-01 -8.375389873981475830e-02 1.699200570583343506e-01 2.385902851819992065e-01 2.368909865617752075e-01 -4.285840094089508057e-01 -2.284318506717681885e-01 4.166072010993957520e-01
6.055906042456626892e-02 -1.223546043038368225e-01 4.626752063632011414e-02 7.089482247829437256e-02 2.622572481632232666e-01 -2.619323693215847015e-02 -6.227904558181762695e-02 -1.416185647249221802e-01 2.380160093307495117e-01 -1.405572593212127686e-01 1.287027895450592041e-01 -2.103143483400344849e-01 2.250366508960723877e-01 -1.846930570900440216e-02 -8.741024881601333618e-02 1.117162182927131653e-01 -4.366620257496833801e-02 -1.806104183197021484e-02 -4.276718944311141968e-02 2.325362563133239746e-01 -1.087056919932365417e-01 -1.260928809642791748e-01 1.461415439844131470e-01 3.645596802234649658e-01 -2.236560918390750885e-02 -2.308429926633834839e-01 2.567604780197143555e-01 -1.670627668499946594e-02 1.556562483310699463e-01 -7.132018357515335083e-02 -3.422514796257019043e-01 4.073447287082672119e-01
-6.604411453008651733e-02 -1.895964294672012329e-01 1.996031701564788818e-01 6.830137223005294800e-02 -2.332896180450916290e-02 3.176412582397460938e-01 -2.575396895408630371e-01 -8.775733294896781445e-04 2.062555402517318726e-02 -2.198081612586975098e-01 -2.426648437976837158e-01 -9.891790896654129028e-02 2.127195149660110474e-01 -2.227664738893508911e-01 -3.308409750461578369e-01 -1.210310235619544983e-01 1.620397865772247314e-01 9.945227950811386108e-02 1.392799764871597290e-01 2.285226434469223022e-01 1.049744486808776855e-01 -7.541362196207046509e-02 5.437564849853515625e-02 -2.270892634987831116e-02 3.491119146347045898e-01 -1.071321219205856323e-01 8.588200062513351440e-02 1.713202744722366333e-01 -8.141987770795822144e-02 -2.004553079605102539e-01 -1.183796972036361694e-01 2.284077405929565430e-01
1.584975123405456543e-01 -3.375028669834136963e-01 -5.342367291450500488e-02 -8.621755242347717285e-02 -1.966055482625961304e-01 -2.218689210712909698e-02 4.810058698058128357e-02 -2.156635522842407227e-01 2.769368886947631836e-01 -2.344167679548263550e-01 -1.356168538331985474e-01 -1.775693446397781372e-01 2.263836376368999481e-02 -1.907258480787277222e-01 -4.580090194940567017e-02 -2.439148025587201118e-03 2.272368669509887695e-01 3.406046032905578613e-01 8.326734602451324463e-02 -5.464445054531097412e-02 -1.890214160084724426e-02 2.455221675336360931e-02 5.961592122912406921e-02 1.398639678955078125e-01 -1.303274184465408325e-02 -1.931200772523880005e-01 3.477094471454620361e-01 -1.458063721656799316e-01 2.875030040740966797e-04 2.997211366891860962e-02 -3.184836208820343018e-01 2.419739514589309692e-01
8.730133622884750366e-02 -1.145632416009902954e-01 2.106624543666839600e-01 -1.430560797452926636e-01 -7.846534997224807739e-02 1.322240084409713745e-01 -3.063924312591552734e-01 -2.977325916290283203e-01 2.182964235544204712e-01 -2.540583610534667969e-01 -2.087544463574886322e-02 -6.897392868995666504e-02 1.657695919275283813e-01 -1.716677695512771606e-01 -4.187977313995361328e-02 1.700886338949203491e-01 7.411440461874008179e-02 1.493845880031585693e-01 1.252717971801757812e-01 -1.097859963774681091e-01 9.321193397045135498e-02 -1.554836630821228027e-01 1.784844845533370972e-01 1.048102974891662598e-01 -1.163172349333763123e-01 -2.457297742366790771e-01 2.341330498456954956e-01 -2.538763172924518585e-02 1.584768295288085938e-01 -3.024938702583312988e-01 -2.320555001497268677e-01 2.685526907444000244e-01
-1.392246484756469727e-01 -1.357260048389434814e-01 -1.421599537134170532e-01 7.524237781763076782e-02 -5.320127308368682861e-02 9.971638023853302002e-02 -1.033159121870994568e-01 -2.442531287670135498e-01 2.590909041464328766e-02 -4.786710068583488464e-02 -2.102820873260498047e-01 -1.577858328819274902e-01 2.500280439853668213e-01 -6.878728419542312622e-02 -2.900486588478088379e-01 2.381650656461715698e-01 9.575699456036090851e-03 2.262502461671829224e-01 6.057772412896156311e-02 -6.639012135565280914e-03 2.758809179067611694e-02 -3.691841959953308105e-01 8.862516283988952637e-02 1.131170839071273804e-01 -3.547803163528442383e-01 4.341300949454307556e-02 -5.304469913244247437e-02 5.880408734083175659e-02 -2.890752851963043213e-01 -2.845727205276489258e-01 7.182452827692031860e-02 2.379278689622879028e-01
9.059162437915802002e-02 -4.181013405323028564e-01 1.668376177549362183e-01 5.385031551122665405e-02 -2.964850701391696930e-02 9.964969009160995483e-02 -3.940953314304351807e-02 -2.194982916116714478e-01 8.261114358901977539e-02 -3.722842335700988770e-01 -3.381381183862686157e-02 -2.811633646488189697e-01 -1.775120943784713745e-01 -2.022207528352737427e-01 -3.079576045274734497e-02 1.437732577323913574e-01 1.533604860305786133e-01 3.705990687012672424e-02 1.793309599161148071e-01 -2.486690580844879150e-01 -1.095298826694488525e-01 -2.104628980159759521e-01 1.288954541087150574e-02 2.202940136194229126e-01 -1.440262645483016968e-01 -1.348223984241485596e-01 2.300604581832885742e-01 -1.821760684251785278e-01 4.461528360843658447e-02 -6.748061627149581909e-02 -1.261762082576751709e-01 1.862573027610778809e-01
1.944142207503318787e-02 -3.629213273525238037e-01 6.905781477689743042e-02 1.908985227346420288e-01 7.337244600057601929e-02 1.822310984134674072e-01 -8.107785251922905445e-04 -5.958339199423789978e-02 1.384922713041305542e-01 -2.543167397379875183e-02 5.004137381911277771e-02 -1.657732427120208740e-01 1.471440345048904419e-01 -1.041092164814472198e-02 -1.839088946580886841e-01 4.392253607511520386e-02 -1.145357862114906311e-01 2.434075623750686646e-01 1.152694821357727051e-01 1.372474431991577148e-01 4.947181046009063721e-02 -2.522260248661041260e-01 -2.995274066925048828e-01 3.860881784930825233e-03 2.885612249374389648e-01 -1.893343329429626465e-01 1.579377502202987671e-01 -8.602555841207504272e-02 1.425021141767501831e-01 -1.773869991302490234e-01 -2.842569947242736816e-01 3.645707964897155762e-01
1.090211346745491028e-01 -2.181777805089950562e-01 1.014804840087890625e-01 2.429699152708053589e-02 4.105688631534576416e-02 -2.328627929091453552e-02 9.742360562086105347e-03 -1.978160142898559570e-01 3.228308260440826416e-01 -3.014807999134063721e-01 -1.082661151885986328e-01 -3.047475814819335938e-01 6.720207631587982178e-02 3.015544265508651733e-02 -2.599549293518066406e-01 1.888629421591758728e-02 1.240196302533149719e-01 2.220484800636768341e-02 1.377168595790863037e-01 -1.452623605728149414e-01 1.564328223466873169e-01 1.952683478593826294e-01 1.216813325881958008e-01 1.046693846583366394e-01 -4.696270823478698730e-02 -1.788330227136611938e-01 3.250523805618286133e-01 5.908128991723060608e-02 1.472481191158294678e-01 -2.678390443325042725e-01 -2.998616993427276611e-01 2.100745588541030884e-01
-8.059086278080940247e-03 -2.916861474514007568e-01 9.742761403322219849e-02 1.460782289505004883e-01 4.205739870667457581e-02 2.381657660007476807e-01 -7.047479599714279175e-02 -3.346010670065879822e-02 1.294793337583541870e-01 1.772741228342056274e-02 1.068397089838981628e-01 -2.655294537544250488e-01 1.013550236821174622e-01 -9.594649821519851685e-02 -2.401397228240966797e-01 6.129809096455574036e-02 -1.985439509153366089e-01 1.291136443614959717e-01 2.340778261423110962e-01 2.372864782810211182e-01 1.424631923437118530e-01 -2.873694002628326416e-01 -2.557937502861022949e-01 6.760179530829191208e-05 1.545023173093795776e-01 -1.960379034280776978e-01 1.305195838212966919e-01 8.175656944513320923e-02 2.639299444854259491e-02 -1.833105385303497314e-01 -2.931912541389465332e-01 3.126752972602844238e-01
1.551792919635772705e-01 -3.487819135189056396e-01 -7.617979496717453003e-02 2.036594301462173462e-01 -7.738348096609115601e-02 -1.016360055655241013e-02 -1.371704880148172379e-02 -2.091119885444641113e-01 2.025676220655441284e-01 -3.592121303081512451e-01 -6.193003803491592407e-02 5.386699736118316650e-02 2.013557553291320801e-01 4.977384582161903381e-03 -1.612819582223892212e-01 3.155468776822090149e-02 2.718267440795898438e-01 2.555027604103088379e-01 2.005844116210937500e-01 -2.014658004045486450e-01 -1.323930770158767700e-01 -3.828921914100646973e-02 1.099582016468048096e-01 1.603788733482360840e-01 -2.081620879471302032e-02 -1.040773689746856689e-01 3.048178851604461670e-01 -1.843159943819046021e-01 -7.419194281101226807e-02 -1.206821948289871216e-01 -2.584487497806549072e-01 1.038543581962585449e-01
6.356702744960784912e-02 -2.626467645168304443e-01 1.338074952363967896e-01 2.338565513491630554e-02 -2.413892745971679688e-02 2.443068772554397583e-01 -8.720353245735168457e-02 -1.333792060613632202e-01 1.750058233737945557e-01 -4.827213659882545471e-02 1.808513104915618896e-01 -9.888935834169387817e-02 1.517553031444549561e-01 -6.751977652311325073e-02 -2.306820750236511230e-01 4.783210158348083496e-02 -8.979588747024536133e-02 2.933323979377746582e-01 3.122668564319610596e-01 4.890542104840278625e-02 -5.167130380868911743e-02 -8.720113337039947510e-02 -2.718901634216308594e-01 -8.967599272727966309e-02 3.386839926242828369e-01 -2.007825076580047607e-01 1.839689165353775024e-01 4.139215871691703796e-02 6.780606508255004883e-02 -1.761996895074844360e-01 -2.765866219997406006e-01 2.745092511177062988e-01
1.394324842840433121e-02 -4.227083325386047363e-01 -4.264349862933158875e-02 7.922812551259994507e-02 3.012732230126857758e-02 1.729930639266967773e-01 -1.947126835584640503e-01 -1.760108768939971924e-01 2.166627049446105957e-01 -1.529960781335830688e-01 -1.180315017700195312e-01 -2.128700762987136841e-01 -1.142005249857902527e-01 -2.299616336822509766e-01 -9.876843541860580444e-02 4.223994910717010498e-03 2.260452061891555786e-01 8.839798718690872192e-02 1.714005321264266968e-02 -2.228500097990036011e-01 3.780471533536911011e-02 -2.390243113040924072e-01 2.059409320354461670e-01 -4.092248156666755676e-02 -1.736264079809188843e-01 -3.333293274044990540e-02 3.385107815265655518e-01 -8.199375867843627930e-02 -1.979009062051773071e-02 -9.470004588365554810e-02 -3.278657495975494385e-01 1.645221114158630371e-01
-1.108870208263397217e-01 1.489062011241912842e-01 -6.002682074904441833e-02 6.357529759407043457e-02 -1.340914145112037659e-02 1.611074656248092651e-01 -5.135866254568099976e-02 -2.360507547855377197e-01 1.646221280097961426e-01 -6.709124892950057983e-02 5.333671346306800842e-02 -1.055454835295677185e-01 2.350355982780456543e-01 -2.612147331237792969e-01 -7.864974439144134521e-02 2.629752159118652344e-01 2.269138246774673462e-01 3.061853647232055664e-01 7.415539771318435669e-02 -9.831328690052032471e-02 -2.712424285709857941e-02 -7.261173427104949951e-02 1.054220870137214661e-01 -1.657512597739696503e-02 -1.270798221230506897e-02 -4.575559496879577637e-02 1.227062717080116272e-01 2.295066416263580322e-01 7.892797142267227173e-02 -3.653018176555633545e-01 1.203714758157730103e-01 4.764869213104248047e-01
2.743698097765445709e-02 -4.780793190002441406e-02 5.841308087110519409e-02 -1.006844565272331238e-01 2.032935991883277893e-02 -2.781541086733341217e-02 4.250805452466011047e-02 -7.012858241796493530e-02 2.469291388988494873e-01 -1.390843689441680908e-01 -1.593800336122512817e-01 -3.340537250041961670e-01 -4.190341755747795105e-02 -4.906753823161125183e-02 -4.397500157356262207e-01 4.832974448800086975e-02 4.599488165695220232e-04 1.383898705244064331e-01 2.023151367902755737e-01 1.154910996556282043e-01 -1.346312314271926880e-01 -1.083759739995002747e-01 -2.940837740898132324e-01 -5.415191128849983215e-02 2.775385081768035889e-01 -8.260290324687957764e-02 2.745082974433898926e-01 9.170353412628173828e-02 1.692975014448165894e-01 4.983712732791900635e-02 -3.148913383483886719e-01 2.601563930511474609e-01
-8.904432505369186401e-02 -1.068697720766067505e-01 -6.594180315732955933e-02 -1.295705437660217285e-01 5.675496906042098999e-02 -4.734761640429496765e-02 -3.520488971844315529e-03 3.520729020237922668e-02 2.367755621671676636e-01 -1.650451719760894775e-01 4.297865182161331177e-02 -4.568723738193511963e-01 1.726596355438232422e-01 9.182022511959075928e-02 3.949452191591262817e-02 7.232467830181121826e-02 1.619681119918823242e-01 6.554810702800750732e-02 -1.064762175083160400e-01 -2.807576656341552734e-01 -1.122142449021339417e-01 -1.277094036340713501e-01 4.949464276432991028e-02 2.398925572633743286e-01 -3.845323994755744934e-02 2.831493271514773369e-03 2.161444574594497681e-01 -5.584146082401275635e-02 1.720224022865295410e-01 -5.171155184507369995e-02 8.691041171550750732e-02 5.595966577529907227e-01
2.480818927288055420e-01 -6.751682609319686890e-02 -7.802693545818328857e-02 5.655658245086669922e-02 -2.265207767486572266e-01 -5.672059580683708191e-02 -3.111360035836696625e-02 2.878067828714847565e-02 1.460539102554321289e-01 -3.065589964389801025e-01 4.237680882215499878e-02 -1.233764290809631348e-01 6.028445437550544739e-02 -1.538572162389755249e-01 -1.744632124900817871e-01 1.338354349136352539e-01 -3.422765061259269714e-02 1.350876986980438232e-01 -2.718153968453407288e-02 -4.736968576908111572e-01 2.401620000600814819e-01 -4.083218872547149658e-01 -1.765269041061401367e-02 1.308391392230987549e-01 1.623103469610214233e-01 1.957578510046005249e-01 8.341027796268463135e-02 -1.107874214649200439e-01 -1.615340262651443481e-01 9.160728752613067627e-02 1.498784217983484268e-02 2.351849824190139771e-01
-4.763540625572204590e-02 -2.759895026683807373e-01 6.965171545743942261e-02 -2.764764055609703064e-02 -2.455758489668369293e-02 -4.433343559503555298e-02 -4.133339598774909973e-02 -2.699319720268249512e-01 3.280959725379943848e-01 -1.436748802661895752e-01 -1.285861283540725708e-01 -1.251591593027114868e-01 -4.338957369327545166e-03 -1.124290525913238525e-01 -3.003914058208465576e-01 1.571228355169296265e-01 1.236444860696792603e-01 1.828781962394714355e-01 1.738266348838806152e-01 -3.273203670978546143e-01 1.468615382909774780e-01 -1.028943508863449097e-01 1.760956943035125732e-01 -4.762127250432968140e-02 -1.896484941244125366e-01 -1.732303351163864136e-01 4.116028845310211182e-01 -5.113969370722770691e-02 1.919150799512863159e-01 -4.912444576621055603e-02 -6.174788251519203186e-02 1.347206532955169678e-01
1.448880285024642944e-01 -1.603758335113525391e-01 -4.595499485731124878e-02 1.502421945333480835e-01 5.990128219127655029e-02 1.816125214099884033e-01 -2.375240921974182129e-01 1.522609889507293701e-01 -1.357429176568984985e-01 -1.583227813243865967e-01 -1.851553767919540405e-01 -1.782449781894683838e-01 5.234130471944808960e-02 -3.881305754184722900e-01 -9.302849322557449341e-02 2.020219415426254272e-01 -9.339113533496856689e-02 5.713296309113502502e-02 2.066804915666580200e-01 -1.424523144960403442e-01 -2.908318340778350830e-01 -2.719993889331817627e-01 2.576237358152866364e-02 1.187750920653343201e-01 3.294615074992179871e-02 1.216921731829643250e-01 4.030618350952863693e-03 2.003221362829208374e-01 -2.107935585081577301e-02 3.117971308529376984e-02 -1.146694719791412354e-01 4.255503714084625244e-01
-1.031918153166770935e-01 -3.429698050022125244e-01 8.937908709049224854e-02 -4.167113453149795532e-02 -1.934864223003387451e-01 -6.353714317083358765e-02 -3.058899641036987305e-01 -1.456027179956436157e-01 3.297775089740753174e-01 -2.553254365921020508e-01 -7.491369545459747314e-02 -3.182938694953918457e-01 -3.657797724008560181e-02 -8.226010203361511230e-02 -1.165872886776924133e-01 6.524948775768280029e-02 5.695576965808868408e-02 1.501564085483551025e-01 1.794929057359695435e-01 -2.753855586051940918e-01 6.710930913686752319e-02 9.790927171707153320e-03 -1.740882918238639832e-02 1.329472661018371582e-01 -1.599176228046417236e-01 2.313441969454288483e-02 4.036530554294586182e-01 -4.464567080140113831e-02 6.003494188189506531e-02 -1.094604358077049255e-01 3.921073302626609802e-02 1.853340417146682739e-01
5.851992592215538025e-02 -7.815404236316680908e-02 1.065468713641166687e-01 -2.145913988351821899e-01 -2.553576529026031494e-01 1.787825673818588257e-01 -1.844812631607055664e-01 -1.480943411588668823e-01 2.368088215589523315e-01 -1.819308549165725708e-01 -1.247659623622894287e-01 -8.137259632349014282e-02 5.082372575998306274e-02 -1.778961271047592163e-01 -1.772414147853851318e-01 2.488905042409896851e-01 1.278676986694335938e-01 8.378202468156814575e-02 1.374361515045166016e-01 5.662974342703819275e-02 1.908303052186965942e-01 -2.422555536031723022e-01 1.454801261425018311e-01 1.668421924114227295e-01 -1.811041533946990967e-01 -1.749453097581863403e-01 3.120842576026916504e-01 4.232805967330932617e-02 1.741331517696380615e-01 -3.025379478931427002e-01 -2.350520044565200806e-01 1.082099452614784241e-01
6.479151546955108643e-02 -3.403588235378265381e-01 1.363670080900192261e-01 1.862143725156784058e-01 1.276795417070388794e-01 2.383399605751037598e-01 -1.475205719470977783e-01 1.734027452766895294e-02 1.034024804830551147e-01 -1.216878648847341537e-02 1.875422149896621704e-02 -7.911405712366104126e-02 2.957411110401153564e-02 -4.721510782837867737e-02 -2.863225042819976807e-01 -1.253545563668012619e-02 -1.853744834661483765e-01 2.864266633987426758e-01 2.272832393646240234e-01 1.883714050054550171e-01 1.917408592998981476e-02 -2.648857831954956055e-01 -1.852004081010818481e-01 3.512147068977355957e-02 1.625668257474899292e-01 -3.190518915653228760e-02 2.151689529418945312e-01 6.635250151157379150e-02 1.449363827705383301e-01 -1.228827685117721558e-01 -3.591487705707550049e-01 2.756294012069702148e-01
1.205496266484260559e-01 -1.006721481680870056e-01 -1.395032256841659546e-01 1.454684734344482422e-01 -3.521873354911804199e-01 1.769637167453765869e-01 -2.645736746490001678e-02 -2.238427400588989258e-01 9.142172336578369141e-02 -3.132617771625518799e-01 -3.617604076862335205e-02 -1.878824084997177124e-01 2.658491581678390503e-02 1.037357077002525330e-01 -1.344991028308868408e-01 1.129030659794807434e-01 8.650352805852890015e-02 2.149695008993148804e-01 1.254150420427322388e-01 -1.905850619077682495e-01 1.612722128629684448e-01 -4.019795656204223633e-01 2.249180153012275696e-02 8.428434282541275024e-02 -1.179098263382911682e-01 -1.398206055164337158e-01 7.367258518934249878e-02 -5.553391948342323303e-02 2.093685269355773926e-01 -1.868901774287223816e-02 -1.981737464666366577e-01 3.417233228683471680e-01
-9.880337119102478027e-02 -2.656059861183166504e-01 -5.050880368798971176e-03 7.026369124650955200e-02 1.038631647825241089e-01 1.496604979038238525e-01 -2.021981030702590942e-01 -4.611129313707351685e-02 1.030042171478271484e-01 -9.675963222980499268e-02 -4.695999622344970703e-02 -1.071714013814926147e-01 1.072859689593315125e-01 -1.360436826944351196e-01 -5.006000399589538574e-01 8.236772567033767700e-02 -2.609068751335144043e-01 2.510474622249603271e-01 2.386706769466400146e-01 9.506572037935256958e-02 -1.254809200763702393e-01 -5.834659188985824585e-02 -1.874012947082519531e-01 8.471070905216038227e-04 1.757215112447738647e-01 -2.003001123666763306e-01 6.698726117610931396e-02 1.272279769182205200e-01 -1.740942895412445068e-01 -1.659446507692337036e-01 -2.379831820726394653e-01 2.448337674140930176e-01
9.268067032098770142e-02 -2.866963744163513184e-01 1.635442376136779785e-01 1.747371442615985870e-02 3.633189573884010315e-02 2.299839556217193604e-01 -6.664005108177661896e-03 -1.559107899665832520e-01 6.799258291721343994e-02 6.997849792242050171e-02 3.943671938031911850e-03 -2.802737951278686523e-01 1.235954910516738892e-01 -1.249158456921577454e-01 -2.108168154954910278e-01 1.568028889596462250e-02 -1.904393732547760010e-01 3.647031486034393311e-01 1.519985496997833252e-01 2.047516107559204102e-01 -3.764058696106076241e-03 -3.031994104385375977e-01 -1.275813430547714233e-01 -1.260038185864686966e-02 2.133441567420959473e-01 -1.693122088909149170e-01 1.928122639656066895e-01 -5.571447312831878662e-02 6.564041972160339355e-02 -2.110075503587722778e-01 -1.873383820056915283e-01 3.144300580024719238e-01
-2.929040230810642242e-03 -1.668199896812438965e-01 6.624805182218551636e-02 -1.485622115433216095e-02 2.028367519378662109e-01 -8.640065044164657593e-02 -3.717383742332458496e-01 -1.587495207786560059e-02 2.340550273656845093e-01 -6.036407779902219772e-03 -1.521472334861755371e-01 1.084011271595954895e-01 -4.025761410593986511e-02 -9.703503549098968506e-02 -5.262882634997367859e-02 -1.888444870710372925e-01 1.330397427082061768e-01 1.673694550991058350e-01 4.922870993614196777e-01 -2.085606753826141357e-02 -3.875513374805450439e-02 -5.943344440311193466e-03 -1.889404058456420898e-01 7.095183432102203369e-02 6.172435358166694641e-03 9.698522835969924927e-02 2.902279198169708252e-01 2.355414628982543945e-01 -2.105748206377029419e-01 -1.705843657255172729e-01 -8.483342081308364868e-02 2.841836214065551758e-01
1.487200260162353516e-01 -1.327096074819564819e-01 6.924440711736679077e-02 -1.253426223993301392e-01 9.161274880170822144e-02 1.276495158672332764e-01 2.219287902116775513e-01 -1.154717057943344116e-01 3.362788558006286621e-01 -2.559452354907989502e-01 -1.253386028110980988e-02 -2.059674859046936035e-01 -1.237749084830284119e-01 -8.986299484968185425e-02 -4.324431121349334717e-01 1.078023910522460938e-01 3.357560560107231140e-02 1.738060265779495239e-01 3.227333426475524902e-01 1.919709146022796631e-01 -1.315500587224960327e-01 -2.083896249532699585e-01 -2.098585963249206543e-01 9.547633677721023560e-02 1.499369591474533081e-01 -1.359708011150360107e-01 1.252227127552032471e-01 7.931344956159591675e-02 5.337936431169509888e-02 -1.707683205604553223e-01 -1.428372263908386230e-01 8.779984712600708008e-02
2.355580963194370270e-02 -1.893764883279800415e-01 -1.023756414651870728e-01 -3.769164532423019409e-02 -4.136524349451065063e-02 1.825026720762252808e-01 -2.777535319328308105e-01 -5.196993052959442139e-02 1.574882715940475464e-01 -4.165191054344177246e-01 6.305531412363052368e-02 -2.803270518779754639e-01 4.041052982211112976e-02 -1.555961221456527710e-01 -1.524107754230499268e-01 -6.488309055566787720e-02 2.596455514430999756e-01 1.170929223299026489e-01 1.102746129035949707e-01 -1.512687746435403824e-02 -1.282122135162353516e-01 -1.974868178367614746e-01 -1.885456591844558716e-01 1.291684806346893311e-01 -1.047433242201805115e-01 -2.704522609710693359e-01 4.071274399757385254e-01 -8.842951804399490356e-02 -1.768906563520431519e-01 5.102135613560676575e-02 -9.795739501714706421e-02 -1.776293478906154633e-02
-1.344431340694427490e-01 -3.562652273103594780e-03 -1.691405661404132843e-03 3.076063469052314758e-03 -1.973688304424285889e-01 2.475070655345916748e-01 -1.607227027416229248e-01 7.916375994682312012e-02 2.491466999053955078e-01 -2.680558860301971436e-01 -8.080839365720748901e-02 -6.931521743535995483e-02 -2.812130190432071686e-02 -3.411560319364070892e-04 6.113849580287933350e-02 3.288886323571205139e-02 6.985453516244888306e-02 4.500120878219604492e-01 1.106993556022644043e-01 2.233866229653358459e-02 -1.976849585771560669e-01 -3.128421008586883545e-01 3.143719956278800964e-02 1.960282921791076660e-01 2.058340311050415039e-01 9.055638313293457031e-02 -4.838485643267631531e-02 1.505761034786701202e-02 1.082011163234710693e-01 -1.959528587758541107e-02 -7.742587476968765259e-02 4.806067943572998047e-01
-8.549156039953231812e-02 -1.699663884937763214e-02 -1.541513800621032715e-01 -6.069554388523101807e-02 -8.987344056367874146e-02 -8.148305863142013550e-02 -1.764887943863868713e-02 2.037096023559570312e-01 1.370626837015151978e-01 -3.378454446792602539e-01 1.072597131133079529e-02 -3.860051929950714111e-02 2.367676049470901489e-02 -3.708215355873107910e-01 -3.741045892238616943e-01 1.146234497427940369e-01 -4.235489293932914734e-03 8.673993498086929321e-02 -1.898892819881439209e-01 -1.783884130418300629e-02 1.053759083151817322e-02 -1.915078312158584595e-01 -1.186345592141151428e-01 9.022816270589828491e-02 -2.653689682483673096e-01 1.834619343280792236e-01 1.514400839805603027e-01 -6.074289605021476746e-02 -1.210593432188034058e-01 -2.645373046398162842e-01 -6.191071122884750366e-02 4.008073806762695312e-01
1.457089185714721680e-01 -6.827914714813232422e-02 -2.000724673271179199e-01 1.929210722446441650e-01 -4.178739190101623535e-01 2.462390363216400146e-01 -7.286017388105392456e-02 5.516590550541877747e-02 1.108233034610748291e-01 -3.249355554580688477e-01 -7.760738581418991089e-02 -2.235103696584701538e-01 2.013906240463256836e-01 -1.389700174331665039e-01 -1.488775908946990967e-01 5.141542851924896240e-02 -6.965391337871551514e-02 8.618216961622238159e-02 -2.289996482431888580e-02 -1.264346390962600708e-01 4.939422383904457092e-02 -3.307969868183135986e-01 8.647257834672927856e-02 -1.085681617259979248e-01 -2.397362887859344482e-02 5.700346082448959351e-02 8.319344371557235718e-02 1.202482357621192932e-01 2.487388700246810913e-01 -7.324195466935634613e-03 2.145812660455703735e-02 3.836944103240966797e-01
3.923033922910690308e-02 5.049329996109008789e-02 -3.280866146087646484e-01 2.441100589931011200e-02 -8.689409494400024414e-02 1.657708138227462769e-01 -5.946544185280799866e-02 -1.289879232645034790e-01 1.325093507766723633e-01 -2.659355103969573975e-01 -1.247409284114837646e-01 7.934148609638214111e-02 2.811413705348968506e-01 -5.061398446559906006e-02 -1.613201647996902466e-01 1.389931607991456985e-02 2.897014021873474121e-01 2.133852103725075722e-03 1.535725444555282593e-01 -1.470947265625000000e-01 -5.602999031543731689e-02 -1.483412832021713257e-01 4.342753440141677856e-02 1.835498362779617310e-01 2.434735931456089020e-02 -3.577930629253387451e-01 3.833839595317840576e-01 -9.394948929548263550e-02 2.873138189315795898e-01 7.218701392412185669e-02 -1.821679770946502686e-01 1.388419568538665771e-01
-2.143992669880390167e-02 -1.447765380144119263e-01 -1.778772175312042236e-01 -1.175037622451782227e-01 -2.577123343944549561e-01 1.547143012285232544e-01 -2.556309103965759277e-01 -3.978197872638702393e-01 2.522557973861694336e-01 -2.299270331859588623e-01 -1.907515227794647217e-01 -6.250043958425521851e-02 -1.794622540473937988e-01 -2.619723379611968994e-01 -1.584475487470626831e-01 2.123357057571411133e-01 2.196775227785110474e-01 2.661524415016174316e-01 3.393160179257392883e-02 -7.165978103876113892e-02 2.587458491325378418e-02 -2.938166260719299316e-01 4.709932953119277954e-02 2.402478083968162537e-02 -2.759953215718269348e-02 -2.129164151847362518e-02 -5.684000439941883087e-03 -1.034863069653511047e-01 -9.238687902688980103e-02 -1.333186328411102295e-01 -4.161457344889640808e-02 1.902096569538116455e-01
1.423777043819427490e-01 -3.093614280223846436e-01 6.569944322109222412e-02 3.123787976801395416e-02 1.413832455873489380e-01 1.571355462074279785e-01 -1.005347892642021179e-01 -5.368042737245559692e-02 7.963065803050994873e-02 8.339524269104003906e-02 2.580063603818416595e-02 -1.924855858087539673e-01 5.219333991408348083e-02 -2.133909314870834351e-01 -4.511192739009857178e-01 -6.256837397813796997e-02 -1.536107361316680908e-01 1.412010937929153442e-01 2.576494812965393066e-01 1.673188954591751099e-01 -1.771174967288970947e-01 -4.592533037066459656e-02 -1.758747845888137817e-01 5.853886157274246216e-02 1.488925814628601074e-01 -2.626428306102752686e-01 3.531242012977600098e-01 1.893658190965652466e-01 6.553716212511062622e-02 -9.913316369056701660e-02 -1.468431651592254639e-01 1.456834673881530762e-01
1.010483950376510620e-01 6.215605884790420532e-02 -3.683026134967803955e-02 2.224855870008468628e-02 8.971488475799560547e-02 1.654198765754699707e-01 -6.215327978134155273e-02 4.636032506823539734e-02 4.250554144382476807e-01 -2.531704902648925781e-01 1.090257242321968079e-01 2.499590441584587097e-02 2.969376444816589355e-01 -1.150712817907333374e-01 6.507077813148498535e-02 -4.748697578907012939e-02 -1.046019420027732849e-01 1.898029148578643799e-01 8.282980322837829590e-02 -2.357742488384246826e-01 -9.835083968937397003e-03 -2.261614799499511719e-01 7.776992768049240112e-02 -3.191548585891723633e-02 -4.804176092147827148e-02 2.201125770807266235e-01 2.625169754028320312e-01 2.730588912963867188e-01 2.026415765285491943e-01 4.129604250192642212e-02 -5.563999339938163757e-02 4.118739366531372070e-01
1.875831745564937592e-02 5.865604802966117859e-02 -5.087051913142204285e-02 4.653485491871833801e-02 2.483236491680145264e-01 3.567471206188201904e-01 -9.499606490135192871e-02 1.988538950681686401e-01 4.493787884712219238e-02 -1.243980675935745239e-01 -1.449218690395355225e-01 -1.801296174526214600e-01 2.772973850369453430e-02 -3.105242550373077393e-01 -8.138044923543930054e-02 2.129857391119003296e-01 -2.126066386699676514e-02 2.891366481781005859e-01 1.687417924404144287e-01 -2.034414857625961304e-01 -7.330896705389022827e-02 -4.186429381370544434e-01 -2.056424766778945923e-01 4.012450575828552246e-02 2.961651049554347992e-02 -8.071727305650711060e-02 -1.458660662174224854e-01 9.108936786651611328e-02 -2.071352750062942505e-01 3.123568929731845856e-02 9.338606148958206177e-02 2.565414011478424072e-01
2.380168996751308441e-02 -2.101537883281707764e-01 -3.218125700950622559e-01 1.175524219870567322e-01 -1.667657047510147095e-01 3.032806813716888428e-01 -1.437560189515352249e-02 -1.749744713306427002e-01 4.922126233577728271e-02 -3.511951491236686707e-02 -2.630238533020019531e-01 -2.647995352745056152e-01 -9.443141520023345947e-02 -9.394400566816329956e-02 -1.304596364498138428e-01 -5.551713402383029461e-04 2.205859124660491943e-01 1.753800958395004272e-01 -2.031406760215759277e-01 -3.243665397167205811e-02 1.379035711288452148e-01 -2.881463468074798584e-01 1.789251267910003662e-01 7.308485358953475952e-02 -2.036671619862318039e-03 -3.805144876241683960e-02 1.735687404870986938e-01 7.417774945497512817e-02 -1.459247767925262451e-01 -3.629370629787445068e-01 -5.846502259373664856e-02 2.343142181634902954e-01
1.875832118093967438e-02 -4.108541086316108704e-02 9.493239969015121460e-02 1.180372610688209534e-01 2.413520216941833496e-01 3.784806132316589355e-01 -1.149282157421112061e-01 1.611987948417663574e-01 -1.047700569033622742e-01 -3.141553699970245361e-01 -2.054461389780044556e-01 -2.664275765419006348e-01 1.124843303114175797e-02 -2.507561147212982178e-01 -5.418287217617034912e-02 6.491041928529739380e-02 2.878439985215663910e-02 1.911379843950271606e-01 1.088551580905914307e-01 -1.272180229425430298e-01 -4.781594127416610718e-02 -3.567932844161987305e-01 -1.842879801988601685e-01 -4.672691226005554199e-02 6.090110167860984802e-02 5.770252272486686707e-02 -1.056389808654785156e-01 5.211648531258106232e-03 -5.169884860515594482e-02 -1.197391524910926819e-01 -5.488270428031682968e-03 4.182246327400207520e-01
1.236837264150381088e-02 -2.046184986829757690e-01 4.366922751069068909e-02 2.063250392675399780e-01 2.199487388134002686e-01 1.513236910104751587e-01 -3.328952565789222717e-02 -1.474903076887130737e-01 1.371653527021408081e-01 -3.957670181989669800e-02 -4.467399045825004578e-02 -1.361647248268127441e-01 1.984749883413314819e-01 -1.454440653324127197e-01 -3.353356122970581055e-01 7.519336882978677750e-03 -4.043201357126235962e-02 3.305748105049133301e-01 2.678540050983428955e-01 1.778288632631301880e-01 3.842674568295478821e-02 -3.090103864669799805e-01 -1.378423124551773071e-01 6.586987990885972977e-03 3.249644637107849121e-01 -6.673052161931991577e-02 1.919077187776565552e-01 9.917186945676803589e-02 5.218711867928504944e-02 -1.552199125289916992e-01 -2.501872777938842773e-01 1.702157407999038696e-01
1.585501134395599365e-01 6.721746921539306641e-02 -1.523756831884384155e-01 -5.389318987727165222e-02 1.261643022298812866e-01 2.016340643167495728e-01 -1.980931758880615234e-01 1.534512639045715332e-01 3.727649152278900146e-01 -2.745137810707092285e-01 -1.798750013113021851e-01 -8.578050136566162109e-02 -2.018578350543975830e-02 -1.734917014837265015e-01 -1.798088699579238892e-01 -2.029020786285400391e-01 5.882587656378746033e-02 2.436866462230682373e-01 -2.108179032802581787e-01 -2.973814010620117188e-01 -8.614408969879150391e-02 8.258764445781707764e-02 1.651848852634429932e-02 1.786803752183914185e-01 1.342214345932006836e-01 -2.123020961880683899e-02 2.918950319290161133e-01 3.080486357212066650e-01 -6.102265790104866028e-02 6.582488864660263062e-02 -2.115527354180812836e-02 1.326456964015960693e-01
1.371183246374130249e-01 -8.579446375370025635e-02 -5.623797699809074402e-02 -1.592553704977035522e-01 -7.833528518676757812e-02 -1.243534386157989502e-01 4.079917445778846741e-02 1.042838618159294128e-01 -1.241040900349617004e-01 -3.254179954528808594e-01 -7.447045296430587769e-02 -4.118703007698059082e-01 9.095068275928497314e-02 -2.902197539806365967e-01 -1.449597030878067017e-01 -2.341165766119956970e-02 -9.511197358369827271e-02 8.253888040781021118e-02 -2.061447352170944214e-01 -2.663558721542358398e-01 1.412603408098220825e-01 -1.897475868463516235e-01 -3.148045390844345093e-02 1.723925955593585968e-02 6.263736635446548462e-02 -4.275145381689071655e-02 4.127707481384277344e-01 1.036493107676506042e-01 -1.079588457942008972e-01 1.221227049827575684e-01 -8.049757033586502075e-02 3.068559765815734863e-01
1.779097169637680054e-01 -2.874478399753570557e-01 -2.974207699298858643e-02 2.071790397167205811e-01 -1.846391335129737854e-02 2.887915074825286865e-01 -9.310463815927505493e-02 -3.874544799327850342e-02 1.249254047870635986e-01 -3.086583688855171204e-02 5.760010704398155212e-02 -2.439824342727661133e-01 8.672427386045455933e-02 -6.024872511625289917e-02 -2.108874469995498657e-01 -8.119002729654312134e-02 -9.857416898012161255e-02 2.832446992397308350e-01 1.864080578088760376e-01 1.940744072198867798e-01 -6.462591141462326050e-02 -2.248758375644683838e-01 -1.658122390508651733e-01 -1.938833855092525482e-02 2.159409970045089722e-01 -1.202037781476974487e-01 2.182948589324951172e-01 7.079599797725677490e-02 6.955148279666900635e-02 -1.890012621879577637e-01 -3.955459892749786377e-01 2.250560075044631958e-01
7.194960862398147583e-02 -1.266039013862609863e-01 -1.720619648694992065e-01 -3.084145113825798035e-02 -1.624646224081516266e-02 8.249754458665847778e-02 7.198739796876907349e-02 -1.562517881393432617e-01 4.707164764404296875e-01 9.186202287673950195e-02 -2.118576504290103912e-02 -3.858401253819465637e-02 2.012220174074172974e-01 -3.441248834133148193e-01 1.596275717020034790e-02 -1.735699325799942017e-01 9.738303720951080322e-02 2.092926995828747749e-03 3.391057550907135010e-01 -3.010338358581066132e-02 8.728840202093124390e-02 -8.445463329553604126e-02 -2.059697210788726807e-01 2.252842932939529419e-01 1.138619184494018555e-01 -6.366471201181411743e-02 1.508772745728492737e-02 3.389045894145965576e-01 -1.115481927990913391e-01 -1.168659403920173645e-01 1.245858818292617798e-01 2.885980904102325439e-01
1.510782092809677124e-01 -2.770335674285888672e-01 2.510964125394821167e-02 2.414785884320735931e-02 1.011081486940383911e-01 2.455880306661128998e-02 -1.342138499021530151e-01 -4.982840642333030701e-02 2.194699943065643311e-01 -4.348736107349395752e-01 5.836614221334457397e-02 -2.096250504255294800e-01 1.111805513501167297e-01 -9.663619101047515869e-03 -6.463682651519775391e-02 -1.760708689689636230e-01 2.313272058963775635e-01 2.777844667434692383e-01 7.397272437810897827e-02 -2.984277904033660889e-02 -3.430182859301567078e-02 -4.739154577255249023e-01 -6.160996109247207642e-02 -4.549962282180786133e-02 -9.570632129907608032e-02 -1.756726950407028198e-01 1.919082105159759521e-01 -1.851457059383392334e-01 -3.722135722637176514e-02 5.946355313062667847e-02 -5.917914956808090210e-02 2.177105247974395752e-01
-1.847089151851832867e-03 -3.558532297611236572e-01 -1.492038071155548096e-01 -3.909185528755187988e-02 -4.379148408770561218e-02 1.119080856442451477e-01 -1.659486293792724609e-01 -1.122349426150321960e-01 1.311809867620468140e-01 -3.616240024566650391e-01 1.991497129201889038e-01 -2.560156881809234619e-01 2.198048233985900879e-01 -6.673553586006164551e-02 -1.298097521066665649e-01 3.848427440971136093e-03 1.465604901313781738e-01 2.202189713716506958e-01 1.749643310904502869e-02 -2.430983632802963257e-01 -4.822421073913574219e-02 -2.561788260936737061e-01 -9.557072073221206665e-02 1.106882840394973755e-01 -1.076891198754310608e-01 -2.594688832759857178e-01 2.525924444198608398e-01 -5.099914595484733582e-02 -1.183182448148727417e-01 9.882131218910217285e-02 -2.125185281038284302e-01 1.980104595422744751e-01
-8.165908604860305786e-02 -1.476207077503204346e-01 -4.146275296807289124e-02 -1.788971945643424988e-02 8.392673730850219727e-02 2.229045778512954712e-01 1.241222303360700607e-02 -6.373804807662963867e-02 3.178435862064361572e-01 -7.568697631359100342e-02 -1.340532004833221436e-01 -2.952445447444915771e-01 6.173286959528923035e-02 3.030331619083881378e-02 -3.790828883647918701e-01 8.064765483140945435e-02 -5.642401054501533508e-02 3.127171695232391357e-01 2.250625789165496826e-01 1.550591737031936646e-01 9.229657240211963654e-03 1.191364750266075134e-01 -2.497531026601791382e-01 1.007032692432403564e-01 1.764889955520629883e-01 -5.319615080952644348e-02 2.864624559879302979e-01 1.369001269340515137e-01 9.581732004880905151e-02 -1.974029242992401123e-01 -2.364734113216400146e-01 2.010135799646377563e-01
-3.243572637438774109e-02 8.771137893199920654e-02 -2.303247302770614624e-01 -7.625921070575714111e-02 -1.880695372819900513e-01 7.309766858816146851e-02 3.091980144381523132e-02 2.092351466417312622e-01 1.200250163674354553e-01 -7.562713325023651123e-02 2.666393220424652100e-01 -1.916186958551406860e-01 1.958067715167999268e-02 -2.622608840465545654e-01 -4.968946427106857300e-02 5.729194357991218567e-02 1.199306827038526535e-02 3.616754114627838135e-01 3.616000115871429443e-01 -4.508933797478675842e-02 1.242949813604354858e-01 -2.399827837944030762e-01 8.404061943292617798e-02 7.956985384225845337e-02 -1.567661762237548828e-01 -1.510525196790695190e-01 2.173316925764083862e-01 4.539372771978378296e-02 -1.271942257881164551e-01 1.560894995927810669e-01 8.291720598936080933e-02 3.870481550693511963e-01
1.974114179611206055e-01 6.959045305848121643e-03 3.323948709294199944e-03 -1.272014379501342773e-01 3.137746453285217285e-01 1.316008418798446655e-01 -1.182003021240234375e-01 4.708487167954444885e-02 1.639086604118347168e-01 -2.045094072818756104e-01 9.648285806179046631e-02 -1.477216482162475586e-01 -1.669695973396301270e-01 6.389656104147434235e-03 -3.240334093570709229e-01 3.867045640945434570e-01 -2.295802682638168335e-01 -7.423960417509078979e-02 6.530945003032684326e-02 1.258527636528015137e-01 -1.637444943189620972e-01 -2.167407125234603882e-01 -4.735636757686734200e-04 1.761066466569900513e-01 1.141089051961898804e-01 -2.117628902196884155e-01 2.244845926761627197e-01 2.575881592929363251e-02 -1.428996771574020386e-01 -3.868288174271583557e-02 -3.119138777256011963e-01 1.389073133468627930e-01
-2.496383041143417358e-01 1.630195677280426025e-01 -1.093688979744911194e-01 6.901938468217849731e-02 -1.059306487441062927e-01 9.521657973527908325e-02 -3.625766932964324951e-02 3.051291592419147491e-02 1.913010776042938232e-01 -2.453810870647430420e-01 -1.595565676689147949e-01 -2.610129071399569511e-03 1.950724869966506958e-01 -1.721341162919998169e-01 -1.285458356142044067e-01 1.673904806375503540e-01 -1.771250180900096893e-02 2.642816901206970215e-01 1.900759488344192505e-01 1.064387038350105286e-01 -6.067382916808128357e-02 -2.985439896583557129e-01 4.829179495573043823e-02 -7.994500547647476196e-02 3.628943488001823425e-02 -1.058223992586135864e-01 5.432360246777534485e-02 -5.175006762146949768e-02 2.255024313926696777e-01 1.294583827257156372e-01 -7.656063884496688843e-02 5.714719891548156738e-01
2.088694423437118530e-01 -7.004724442958831787e-02 3.048391640186309814e-01 -1.826654821634292603e-01 1.697481423616409302e-01 1.812364459037780762e-01 1.473591197282075882e-02 9.266313910484313965e-02 3.444079160690307617e-01 -2.605349011719226837e-02 -2.484786324203014374e-02 -1.975309997797012329e-01 -1.805519759654998779e-01 -1.222705096006393433e-01 -4.046546518802642822e-01 -1.674890965223312378e-01 -5.075455084443092346e-02 2.070895433425903320e-01 2.082486152648925781e-01 7.181137055158615112e-02 -7.929346524178981781e-03 -1.007215678691864014e-01 -2.345179170370101929e-01 -1.413405686616897583e-01 4.665169492363929749e-02 -5.270219966769218445e-02 2.854489684104919434e-01 -7.495427504181861877e-03 8.294870704412460327e-02 -6.475110352039337158e-02 -1.326996237039566040e-01 2.491718977689743042e-01
6.523961573839187622e-02 -2.751477621495723724e-02 -2.496556490659713745e-01 -3.689239546656608582e-02 1.853983104228973389e-01 1.351080536842346191e-01 -2.075387537479400635e-01 4.921589419245719910e-02 4.274627268314361572e-01 -2.775493860244750977e-01 -1.703955829143524170e-01 -1.090899035334587097e-01 -2.106010913848876953e-01 -1.173617392778396606e-01 -2.760976850986480713e-01 -1.953166574239730835e-01 9.105414897203445435e-02 -6.113201845437288284e-03 -3.592181950807571411e-02 -1.739318221807479858e-01 -1.289524734020233154e-01 -7.485546916723251343e-02 -1.339676976203918457e-01 1.583355218172073364e-01 1.895756274461746216e-01 4.769519343972206116e-02 9.512457996606826782e-02 3.609595596790313721e-01 3.991718590259552002e-02 7.902586460113525391e-02 1.993162781000137329e-01 1.724466085433959961e-01
-6.283295899629592896e-02 2.734687365591526031e-02 6.486921571195125580e-03 -2.375523298978805542e-01 -1.785183995962142944e-01 1.530773341655731201e-01 -7.787191867828369141e-02 2.248668223619461060e-01 1.416024118661880493e-01 -3.282343447208404541e-01 -6.298263370990753174e-02 -2.349011003971099854e-01 4.970115423202514648e-02 -3.002936542034149170e-01 -7.642561197280883789e-02 3.326534628868103027e-01 6.422167271375656128e-02 4.654477536678314209e-02 -1.344772279262542725e-01 -3.011131584644317627e-01 -1.070836186408996582e-02 -1.596000790596008301e-01 -4.304963722825050354e-02 3.153902292251586914e-02 2.103994041681289673e-02 2.118303440511226654e-02 1.478032767772674561e-01 8.025456219911575317e-02 -1.615354418754577637e-01 -3.703956305980682373e-02 -1.013889443129301071e-02 4.802029132843017578e-01
1.722434610128402710e-01 -2.377442568540573120e-01 8.079970628023147583e-02 2.213591635227203369e-01 1.492743659764528275e-02 6.989049911499023438e-02 -2.002082765102386475e-01 -2.020404040813446045e-01 2.731367051601409912e-01 -1.311604827642440796e-01 1.043993681669235229e-01 8.573413640260696411e-02 -1.271367818117141724e-01 -1.598845273256301880e-01 1.562389731407165527e-01 4.333156645298004150e-01 1.483819335699081421e-01 2.903507351875305176e-01 4.080978408455848694e-02 -2.133791148662567139e-01 1.427630186080932617e-01 -1.069327816367149353e-01 -3.590350225567817688e-02 6.362949032336473465e-03 -5.114270746707916260e-02 -1.003965064883232117e-01 3.584927022457122803e-01 5.681184120476245880e-03 8.715963363647460938e-02 8.741694688796997070e-02 -4.692530632019042969e-02 2.509322762489318848e-01
1.066362112760543823e-01 -2.109949886798858643e-01 1.946875154972076416e-01 7.392157614231109619e-02 -7.913721725344657898e-03 2.232871651649475098e-01 -9.342207759618759155e-02 -1.055058538913726807e-01 1.345575898885726929e-01 -3.005732595920562744e-02 9.535893797874450684e-02 -1.376022100448608398e-01 3.799056634306907654e-02 1.242580823600292206e-03 -3.887321949005126953e-01 3.645361587405204773e-02 -1.242477223277091980e-01 2.370230406522750854e-01 2.931879460811614990e-01 1.931457817554473877e-01 1.934177987277507782e-02 -1.939287334680557251e-01 -2.373523265123367310e-01 7.317955791950225830e-02 2.568700611591339111e-01 -1.329974383115768433e-01 1.768511682748794556e-01 2.221528068184852600e-02 1.008845567703247070e-01 -2.752866037189960480e-02 -3.567234277725219727e-01 2.861062884330749512e-01
1.052661463618278503e-01 -2.875452339649200439e-01 -1.300806179642677307e-02 -8.980524539947509766e-02 -1.506097763776779175e-01 1.669160127639770508e-01 -2.468826770782470703e-01 -5.938214063644409180e-02 2.766599059104919434e-01 -3.128892481327056885e-01 9.452604502439498901e-02 -1.982660889625549316e-01 1.102675721049308777e-01 1.898844167590141296e-02 6.220797076821327209e-02 -1.019910722970962524e-01 3.719443380832672119e-01 1.618309170007705688e-01 7.417550310492515564e-03 -3.545603901147842407e-02 -2.215890586376190186e-02 -3.103658854961395264e-01 5.739482585340738297e-03 3.105265796184539795e-01 3.909523040056228638e-02 -1.430906802415847778e-01 2.196681052446365356e-01 -1.242108121514320374e-01 -1.152582764625549316e-01 -5.089247599244117737e-02 -1.599972248077392578e-01 2.173094451427459717e-01
-7.975630462169647217e-02 1.211965363472700119e-02 -1.970674693584442139e-01 -1.278154551982879639e-01 -1.133366003632545471e-01 1.933254748582839966e-01 -1.152210533618927002e-01 1.541095674037933350e-01 -1.291515082120895386e-01 -2.280524522066116333e-01 8.945158869028091431e-02 -2.530238628387451172e-01 -4.722286388278007507e-02 -4.332898557186126709e-02 -1.632773429155349731e-01 1.627075113356113434e-02 4.039338976144790649e-02 8.244707435369491577e-02 2.013315856456756592e-01 -1.988443434238433838e-01 -9.516319632530212402e-02 -1.382039487361907959e-01 -1.327206939458847046e-02 3.340945839881896973e-01 -2.721750736236572266e-01 1.936460137367248535e-01 2.022659033536911011e-01 2.323589473962783813e-01 -7.349276542663574219e-02 -2.053072005510330200e-01 -2.523903250694274902e-01 3.648891746997833252e-01
3.613522648811340332e-02 -3.322072923183441162e-01 -1.017338708043098450e-01 -1.087277904152870178e-01 -5.459187924861907959e-02 1.624012291431427002e-01 -1.001750379800796509e-01 -6.495201028883457184e-03 1.359058469533920288e-01 -3.801292181015014648e-01 2.194047272205352783e-01 -2.392270416021347046e-01 9.826035797595977783e-02 -2.564802020788192749e-02 -1.403876990079879761e-01 1.375841349363327026e-02 2.229161262512207031e-01 4.247102141380310059e-02 2.946150675415992737e-02 -1.567749083042144775e-01 -8.367937058210372925e-02 -2.693401873111724854e-01 -1.568887680768966675e-01 -6.046243943274021149e-03 -1.357933133840560913e-01 -3.699645698070526123e-01 2.385796457529067993e-01 -1.733143478631973267e-01 -1.844922006130218506e-01 -3.373625129461288452e-02 -2.656150981783866882e-02 2.624697089195251465e-01
3.885448276996612549e-01 -2.698336541652679443e-01 -1.463738828897476196e-01 -1.258604675531387329e-01 1.093648448586463928e-01 8.416667580604553223e-02 3.933344781398773193e-02 1.488233059644699097e-01 1.175560709089040756e-02 -1.218505054712295532e-01 -5.567891895771026611e-02 1.226633936166763306e-01 2.206654287874698639e-02 -1.771454960107803345e-01 -1.513518542051315308e-01 4.031468182802200317e-03 -1.785702556371688843e-01 -3.684507682919502258e-02 2.451598942279815674e-01 -2.651531696319580078e-01 -1.103581935167312622e-01 -4.593566060066223145e-01 -3.152882754802703857e-01 -3.541987761855125427e-02 -2.256249189376831055e-01 -4.966111853718757629e-02 4.217177629470825195e-02 9.801152348518371582e-02 3.300851210951805115e-02 7.862953469157218933e-03 -4.387004673480987549e-02 2.301226258277893066e-01
-7.960318773984909058e-02 -1.719015091657638550e-01 -1.171632204204797745e-02 1.014527399092912674e-02 1.796887367963790894e-01 2.411887943744659424e-01 3.671747818589210510e-02 -1.242709085345268250e-01 9.639476984739303589e-02 -8.571293950080871582e-02 4.389623925089836121e-02 -1.691666096448898315e-01 1.144032925367355347e-01 -9.909074753522872925e-02 -2.848155498504638672e-01 1.205014511942863464e-01 -7.970386743545532227e-02 2.210470438003540039e-01 2.706666886806488037e-01 2.115321755409240723e-01 -7.828429341316223145e-02 -1.581994891166687012e-01 -1.618302464485168457e-01 -1.403049565851688385e-02 2.673808634281158447e-01 -2.168144285678863525e-01 1.950650364160537720e-01 1.220404431223869324e-01 9.809372574090957642e-02 -1.631890684366226196e-01 -3.301735818386077881e-01 3.787027597427368164e-01
3.390186466276645660e-03 -1.765720695257186890e-01 2.359903044998645782e-02 -5.913698580116033554e-03 5.836766213178634644e-03 -7.991719245910644531e-02 -7.291512191295623779e-02 -1.768562495708465576e-01 2.355976998805999756e-01 -3.135786950588226318e-01 5.351176485419273376e-02 -2.544797062873840332e-01 2.300547361373901367e-01 -3.650510311126708984e-01 -2.118156701326370239e-01 1.426203846931457520e-01 1.532506197690963745e-01 6.355224549770355225e-02 -7.459878921508789062e-02 -2.320055663585662842e-01 -9.700094163417816162e-02 -2.237848490476608276e-01 1.501135230064392090e-01 1.183934062719345093e-01 -7.551783323287963867e-02 1.600865870714187622e-01 9.141345322132110596e-02 -1.359497606754302979e-01 -1.655495017766952515e-01 -2.477092668414115906e-02 -2.862917184829711914e-01 3.181814849376678467e-01
-2.170558720827102661e-01 1.253932118415832520e-01 -1.932602524757385254e-01 -1.502513140439987183e-01 -1.027107909321784973e-01 2.996836900711059570e-01 2.528979070484638214e-02 3.033049702644348145e-01 3.064366877079010010e-01 -2.076146900653839111e-01 -2.080105245113372803e-03 -2.761977259069681168e-03 8.421818912029266357e-02 -1.192506328225135803e-01 -3.594009950757026672e-02 8.743778616189956665e-02 1.852947622537612915e-01 2.873935699462890625e-01 1.133140027523040771e-01 -3.769573289901018143e-03 1.471737474203109741e-01 -2.146632075309753418e-01 6.330281496047973633e-02 2.903029881417751312e-02 -7.443063706159591675e-02 1.127089634537696838e-01 1.270726323127746582e-01 9.242244064807891846e-02 6.643251329660415649e-02 -1.230143308639526367e-01 -1.381691992282867432e-01 4.827342927455902100e-01
-2.204351127147674561e-02 1.895707994699478149e-01 -2.124246582388877869e-02 -3.059365786612033844e-02 1.165364086627960205e-01 1.495425030589103699e-02 -2.287685424089431763e-01 6.451706588268280029e-02 3.347733020782470703e-01 1.102733239531517029e-01 -1.739111393690109253e-01 -6.893935054540634155e-02 2.077664732933044434e-01 -3.331904113292694092e-01 -2.455191761255264282e-01 -4.416077211499214172e-02 6.443477421998977661e-02 2.217650264501571655e-01 -7.122364640235900879e-02 6.389913707971572876e-02 -1.752707064151763916e-01 -3.014033101499080658e-02 -6.616373360157012939e-02 3.690828680992126465e-01 1.697018891572952271e-01 -9.956525266170501709e-02 1.304498910903930664e-01 6.555747985839843750e-02 4.827277734875679016e-02 1.465381532907485962e-01 1.885339617729187012e-01 4.026823341846466064e-01
2.347671985626220703e-02 -2.290978096425533295e-02 8.908239006996154785e-02 -1.930340975522994995e-01 1.097492650151252747e-01 1.250876933336257935e-01 1.561389267444610596e-01 -1.573868840932846069e-01 2.031295150518417358e-01 -5.374598875641822815e-02 -3.753947094082832336e-02 -2.124128937721252441e-01 1.183605343103408813e-01 -8.643488585948944092e-02 -5.182050466537475586e-01 -9.172733128070831299e-02 9.589844197034835815e-02 1.076197773218154907e-01 3.034223318099975586e-01 1.017414964735507965e-02 -1.435120701789855957e-01 -1.646184176206588745e-01 -2.693144381046295166e-01 -5.148258805274963379e-02 5.409533903002738953e-02 -9.502473473548889160e-02 1.648092269897460938e-01 1.673834212124347687e-02 1.126154810190200806e-01 -2.361176311969757080e-01 -2.453249841928482056e-01 2.897166013717651367e-01
2.553800344467163086e-01 -4.355606436729431152e-01 1.084959357976913452e-01 -7.101580500602722168e-02 6.508906930685043335e-02 9.008529782295227051e-02 -2.124742269515991211e-01 -8.587762713432312012e-02 -8.173823356628417969e-02 -6.273784488439559937e-02 -8.094770461320877075e-02 -2.366301566362380981e-01 3.976044431328773499e-02 -1.747806221246719360e-01 -9.118686616420745850e-02 1.417836546897888184e-01 2.001634426414966583e-02 1.843615919351577759e-01 -4.733677208423614502e-02 2.643498964607715607e-02 -3.815511241555213928e-02 -4.479622840881347656e-02 2.721962332725524902e-01 -4.623866174370050430e-03 2.102652788162231445e-01 2.587155699729919434e-01 1.506090760231018066e-01 8.779726177453994751e-02 3.294886648654937744e-02 1.700227260589599609e-01 -7.112886011600494385e-02 4.880341887474060059e-01
2.098834216594696045e-01 -2.230956554412841797e-01 -1.956620486453175545e-03 -1.063673272728919983e-01 1.773497760295867920e-01 1.934468895196914673e-01 -4.967107251286506653e-02 1.229349747300148010e-01 2.147658029571175575e-03 -7.678098231554031372e-02 -7.509222254157066345e-03 -2.953370511531829834e-01 1.430104821920394897e-01 -1.840422675013542175e-02 -3.166094720363616943e-01 3.410771489143371582e-01 -5.877776420675218105e-04 2.273201048374176025e-01 -1.267457902431488037e-01 1.487424075603485107e-01 -1.971150785684585571e-01 -1.038471758365631104e-01 -5.993014574050903320e-02 2.847062647342681885e-01 1.543000191450119019e-01 -1.864226162433624268e-01 1.402338296175003052e-01 1.071619838476181030e-01 5.338837578892707825e-02 -3.599579334259033203e-01 -1.271798759698867798e-01 1.241005510091781616e-01
3.389392746612429619e-03 -1.069031134247779846e-01 -2.540076337754726410e-02 -1.931278705596923828e-01 -1.982709467411041260e-01 1.793890595436096191e-01 -4.176346957683563232e-02 -1.083376556634902954e-01 1.792730391025543213e-01 -2.921112775802612305e-01 -7.137931883335113525e-02 -8.097321540117263794e-02 3.270038664340972900e-01 -1.131581738591194153e-01 -2.146020531654357910e-01 8.334469795227050781e-02 3.894948065280914307e-01 1.227125152945518494e-01 -5.022295936942100525e-02 1.106388717889785767e-01 1.937329173088073730e-01 -1.065028160810470581e-01 -3.421439975500106812e-02 2.110593318939208984e-01 -6.771658360958099365e-02 -3.208056092262268066e-01 2.817174494266510010e-01 -1.550257503986358643e-01 1.790934950113296509e-01 3.976826556026935577e-03 5.170277506113052368e-02 2.049501985311508179e-01
-4.455666989088058472e-02 -1.491043865680694580e-01 -1.807142496109008789e-01 -7.644779235124588013e-02 5.502658709883689880e-02 -1.545698195695877075e-01 -1.144386082887649536e-01 -8.857306838035583496e-02 2.701403498649597168e-01 -1.807393431663513184e-01 -1.014582663774490356e-01 -2.425967752933502197e-01 -3.627692908048629761e-02 1.059405580163002014e-01 -1.429448872804641724e-01 2.669400870800018311e-01 3.086943328380584717e-01 4.495534114539623260e-03 1.837968975305557251e-01 -1.919630318880081177e-01 1.996171288192272186e-02 7.148647308349609375e-02 2.732058465480804443e-01 2.151931673288345337e-01 6.973771005868911743e-02 -1.185641251504421234e-02 3.486968874931335449e-01 -2.075534760951995850e-01 1.417551934719085693e-02 -9.214221686124801636e-02 -1.519700139760971069e-01 3.413806855678558350e-01
1.072139739990234375e-01 -2.297255098819732666e-01 1.732651591300964355e-01 8.658222109079360962e-02 1.600468903779983521e-01 2.043118923902511597e-01 -1.386468298733234406e-02 -6.607045233249664307e-02 1.886170357465744019e-01 -6.686545675620436668e-04 1.550062149763107300e-01 -1.342459022998809814e-01 8.834996819496154785e-02 -2.217911630868911743e-01 -2.719571590423583984e-01 9.975048899650573730e-02 -2.260508984327316284e-01 2.303791195154190063e-01 2.074279189109802246e-01 2.083042562007904053e-01 7.702026516199111938e-02 -2.384652048349380493e-01 -2.896959185600280762e-01 1.242376565933227539e-01 2.642068266868591309e-01 -1.415588706731796265e-01 9.437611699104309082e-02 7.017361372709274292e-02 1.015628650784492493e-01 -7.824217528104782104e-02 -2.466226816177368164e-01 2.721813619136810303e-01
1.060711964964866638e-01 -9.698528796434402466e-02 -1.138981655240058899e-01 7.739542424678802490e-02 1.309333592653274536e-01 1.510842740535736084e-01 -2.095727473497390747e-01 1.650570183992385864e-01 -6.220379471778869629e-02 -1.285956948995590210e-01 -1.454879641532897949e-01 -3.964235484600067139e-01 1.670811325311660767e-01 -3.834352493286132812e-01 -1.902769953012466431e-01 1.379963010549545288e-01 8.611054718494415283e-02 3.108615279197692871e-01 1.638951152563095093e-02 -1.656934022903442383e-01 -1.446577906608581543e-01 -1.626079231500625610e-01 -5.597097426652908325e-02 2.267402410507202148e-02 7.566970586776733398e-02 -1.321855117566883564e-03 -8.144759386777877808e-02 9.172292798757553101e-02 1.541003137826919556e-01 -1.867291331291198730e-01 1.264799535274505615e-01 3.770417273044586182e-01
-1.095598042011260986e-01 -1.699835062026977539e-01 -7.371570914983749390e-02 3.916605189442634583e-02 2.114083468914031982e-01 1.004175469279289246e-01 -2.521736323833465576e-01 -1.225953400135040283e-01 2.255276292562484741e-01 -3.028307557106018066e-01 8.905635029077529907e-02 -1.101475507020950317e-01 -3.048907406628131866e-02 -2.884543687105178833e-02 1.131145562976598740e-02 5.331332609057426453e-02 2.802232801914215088e-01 7.055880874395370483e-02 1.372133642435073853e-01 -2.570655643939971924e-01 -1.848496347665786743e-01 -2.356937378644943237e-01 -2.115922123193740845e-01 -4.951053485274314880e-02 -2.067451775074005127e-01 -1.163670122623443604e-01 3.404736518859863281e-01 -1.337741017341613770e-01 2.033591642975807190e-02 1.235668510198593140e-01 3.594241291284561157e-02 3.727428913116455078e-01
-3.522798046469688416e-02 -1.247509866952896118e-01 1.199249550700187683e-01 8.628633618354797363e-02 -1.226319447159767151e-01 3.553531765937805176e-01 -1.094105560332536697e-02 -1.879622042179107666e-02 9.264807403087615967e-02 8.000407367944717407e-02 1.106041520833969116e-01 -2.214678227901458740e-01 1.492342203855514526e-01 -3.543951809406280518e-01 1.862886995077133179e-01 2.604712545871734619e-01 1.006469354033470154e-01 2.762415409088134766e-01 -2.713398309424519539e-03 -1.570895314216613770e-01 -1.862424910068511963e-01 -1.905896961688995361e-01 2.945599332451820374e-02 1.042985841631889343e-01 -3.641869425773620605e-01 -3.380598500370979309e-03 1.993477046489715576e-01 4.271867498755455017e-02 1.200377009809017181e-02 -1.326387226581573486e-01 7.861056178808212280e-02 3.176400661468505859e-01
-1.946127973496913910e-02 -3.442030251026153564e-01 4.986111819744110107e-02 1.332560032606124878e-01 4.491700604557991028e-02 2.194444090127944946e-01 -9.206379950046539307e-02 -2.407159842550754547e-02 1.701060831546783447e-01 2.447974635288119316e-03 1.306304931640625000e-01 -2.617209553718566895e-01 6.955707073211669922e-02 -1.112067103385925293e-01 -1.784095615148544312e-01 -4.801633954048156738e-02 -1.367482542991638184e-01 3.072899580001831055e-01 1.487896889448165894e-01 2.491577565670013428e-01 7.758235186338424683e-02 -1.283948272466659546e-01 -2.408336699008941650e-01 6.517659872770309448e-02 2.704647481441497803e-01 -1.214335933327674866e-01 2.268975079059600830e-01 -1.560650486499071121e-02 5.692400503903627396e-03 -9.436100721359252930e-02 -2.837725281715393066e-01 3.530496358871459961e-01
7.655462622642517090e-02 -9.020458906888961792e-03 1.439408361911773682e-01 2.160221338272094727e-02 3.639258071780204773e-02 -9.327454119920730591e-02 -1.759185455739498138e-02 -6.308893114328384399e-02 3.315370678901672363e-01 -1.599077135324478149e-01 -1.648615151643753052e-01 -3.887350559234619141e-01 5.920529365539550781e-02 -2.288727313280105591e-01 -1.556090861558914185e-01 -1.512960046529769897e-01 -1.864804923534393311e-01 -1.333639174699783325e-01 4.456476867198944092e-02 5.100915580987930298e-02 7.649397850036621094e-02 -1.350345788523554802e-03 -9.728313982486724854e-02 1.918564140796661377e-01 -3.258078917860984802e-02 -1.479295641183853149e-01 3.596711158752441406e-01 2.612257897853851318e-01 8.498779684305191040e-02 -2.186025232076644897e-01 -6.444256007671356201e-02 3.908953666687011719e-01
1.717287302017211914e-01 -1.743450611829757690e-01 5.201865732669830322e-02 8.316596969962120056e-03 2.166245728731155396e-01 2.487281709909439087e-01 -5.974356830120086670e-02 3.880227217450737953e-03 -1.198583766818046570e-01 -2.781121432781219482e-01 -2.288544923067092896e-01 3.248793631792068481e-02 2.679211199283599854e-01 -4.944338649511337280e-02 -3.598352372646331787e-01 -1.517527550458908081e-01 -1.376926451921463013e-01 1.966788619756698608e-01 3.416530191898345947e-01 1.689548939466476440e-01 9.201616048812866211e-02 -1.407902836799621582e-01 -4.934432916343212128e-03 -1.233271509408950806e-01 2.636798918247222900e-01 -6.227437779307365417e-02 8.762127906084060669e-02 5.826787278056144714e-02 -2.697440609335899353e-02 -1.924390643835067749e-01 -2.925498783588409424e-02 2.890529036521911621e-01
-1.273237317800521851e-01 -1.699028164148330688e-01 2.453635931015014648e-01 8.148585259914398193e-02 9.647746384143829346e-02 8.956372737884521484e-02 -2.031805962324142456e-01 -1.208868771791458130e-01 8.529401570558547974e-02 -2.483390718698501587e-01 2.098577618598937988e-01 -1.451845169067382812e-01 -1.417630463838577271e-01 -2.997143892571330070e-04 -9.951766580343246460e-02 6.528110057115554810e-02 3.192512392997741699e-01 8.098602294921875000e-02 1.525737941265106201e-01 -2.788224220275878906e-01 -2.378391847014427185e-02 -1.610814481973648071e-01 -2.605842947959899902e-01 1.376848518848419189e-01 -1.208520382642745972e-01 -1.055882051587104797e-01 2.324457913637161255e-01 1.183638125658035278e-01 -1.550493948161602020e-02 1.943527758121490479e-01 -1.882513910531997681e-01 3.954772651195526123e-01
-3.640190139412879944e-02 -1.108480021357536316e-01 -5.721965432167053223e-02 1.686959862709045410e-01 -4.452160745859146118e-02 -4.991666879504919052e-03 -8.571089059114456177e-02 2.320425771176815033e-02 3.119868040084838867e-01 -1.163965463638305664e-01 -7.105468213558197021e-02 4.524087533354759216e-02 2.029850706458091736e-02 2.556039020419120789e-02 -2.108338028192520142e-01 1.060282588005065918e-01 8.336785435676574707e-02 1.541908979415893555e-01 2.267765253782272339e-02 3.916511777788400650e-03 -2.346262335777282715e-01 -3.828006982803344727e-01 -1.786507852375507355e-02 1.701727211475372314e-01 2.026484757661819458e-01 3.008157014846801758e-01 2.210657298564910889e-01 2.226130366325378418e-01 1.794523745775222778e-01 -1.775663793087005615e-01 2.082571685314178467e-01 4.133038222789764404e-01
2.997241020202636719e-01 3.333729878067970276e-02 -8.959121257066726685e-02 -1.264472752809524536e-01 -9.823432192206382751e-03 2.369169704616069794e-02 -2.891157865524291992e-01 8.781035989522933960e-02 4.200775921344757080e-01 -3.506895601749420166e-01 -9.338384866714477539e-02 -1.605762392282485962e-01 6.450257450342178345e-02 -3.479187935590744019e-02 1.585831632837653160e-03 -4.447535425424575806e-02 3.442945703864097595e-02 2.100872248411178589e-01 1.218009646981954575e-02 -1.837825626134872437e-01 2.306344211101531982e-01 1.680843904614448547e-02 5.993062257766723633e-02 2.060814350843429565e-01 9.597768075764179230e-03 -1.547348499298095703e-01 6.706900149583816528e-02 -1.998523250222206116e-02 -1.287968158721923828e-01 2.579418420791625977e-01 1.628331691026687622e-01 3.666397035121917725e-01
-8.169613033533096313e-02 -1.073924675583839417e-01 -5.915211513638496399e-02 -8.581940084695816040e-02 1.612048447132110596e-01 5.724437907338142395e-02 3.962013497948646545e-02 -3.602273762226104736e-02 3.213056027889251709e-01 -1.976042985916137695e-02 -5.555859580636024475e-02 -2.574993968009948730e-01 3.093152940273284912e-01 1.627127528190612793e-01 -2.172614932060241699e-01 -3.436724841594696045e-02 -4.879685491323471069e-02 -4.364143591374158859e-03 2.306102812290191650e-01 -2.606327235698699951e-01 8.698049932718276978e-02 -1.571380347013473511e-01 -2.306377589702606201e-01 3.345652222633361816e-01 -1.505227684974670410e-01 -2.005949616432189941e-01 1.137814372777938843e-01 -3.013831973075866699e-01 -8.675602823495864868e-02 -1.534276902675628662e-01 1.675845980644226074e-01 2.202739566564559937e-01
1.116786152124404907e-01 8.203411847352981567e-02 -6.378310173749923706e-02 -3.052286803722381592e-02 7.463260740041732788e-02 2.668558657169342041e-01 -1.511116027832031250e-01 -1.492740064859390259e-01 -1.884172670543193817e-02 -9.764438867568969727e-02 -1.292565464973449707e-02 -3.828758895397186279e-01 3.570559024810791016e-01 -3.143175244331359863e-01 -1.411968618631362915e-01 -9.477665647864341736e-03 1.546350121498107910e-01 -3.562908172607421875e-01 4.171856492757797241e-02 -6.605027616024017334e-02 1.758884191513061523e-01 -2.366697490215301514e-01 1.048990711569786072e-01 1.336159557104110718e-01 2.027784241363406181e-03 -2.285144925117492676e-01 1.962132751941680908e-01 -1.097140684723854065e-01 1.876647919416427612e-01 -7.510933279991149902e-02 8.152876049280166626e-02 1.670535057783126831e-01
7.168518006801605225e-02 -4.125646129250526428e-02 -1.227658092975616455e-01 6.858468055725097656e-02 -3.617950901389122009e-02 1.589199453592300415e-01 -2.165348976850509644e-01 -1.519277989864349365e-01 6.568963080644607544e-02 -2.178729325532913208e-01 -6.037323921918869019e-02 -5.920378491282463074e-02 2.366545982658863068e-02 -1.381467580795288086e-01 -1.736515313386917114e-01 1.235010847449302673e-01 -6.982935220003128052e-02 -1.358932107686996460e-01 8.878389745950698853e-02 -4.367562755942344666e-02 1.674475967884063721e-01 2.459021471440792084e-02 7.414811849594116211e-02 1.611239016056060791e-01 -3.450633287429809570e-01 -6.951189041137695312e-02 3.459207713603973389e-01 -6.614834070205688477e-03 2.652029693126678467e-01 -3.531102240085601807e-01 -1.739926487207412720e-01 4.367269575595855713e-01
1.832571327686309814e-01 -2.926638424396514893e-01 -1.241689696907997131e-01 -8.343239873647689819e-02 -1.780005246400833130e-01 -8.343753218650817871e-02 -6.128256395459175110e-02 -1.780669242143630981e-01 2.932935357093811035e-01 -3.571546077728271484e-01 4.770649969577789307e-02 -9.860225766897201538e-02 6.543692201375961304e-02 -2.810215353965759277e-01 -2.976288795471191406e-01 1.593678891658782959e-01 8.067294210195541382e-02 -3.998717293143272400e-02 5.146416649222373962e-02 -1.804408878087997437e-01 -2.180598676204681396e-02 -3.865696862339973450e-02 1.352279782295227051e-01 2.974126636981964111e-01 -1.967697143554687500e-01 9.230307303369045258e-03 1.732091456651687622e-01 -7.573917508125305176e-03 -2.810951769351959229e-01 5.479742214083671570e-02 -1.530012190341949463e-01 1.874759793281555176e-01
3.294592723250389099e-02 4.126644507050514221e-02 -1.280826777219772339e-01 2.825905010104179382e-02 -1.001610010862350464e-01 2.699200809001922607e-01 -1.002835482358932495e-01 -6.659746170043945312e-02 -7.278516888618469238e-02 -3.732494413852691650e-01 1.079859510064125061e-01 -1.648642718791961670e-01 8.235217630863189697e-02 -1.234826743602752686e-01 -2.025553584098815918e-01 1.993698179721832275e-01 -1.532347500324249268e-01 1.110936999320983887e-01 3.449985086917877197e-01 -1.601460874080657959e-01 2.053472846746444702e-01 -2.557604908943176270e-01 2.255568653345108032e-01 2.043257653713226318e-02 -1.622218489646911621e-01 -7.788473367691040039e-02 2.385934442281723022e-01 1.417986750602722168e-01 1.436040252447128296e-01 -2.001688331365585327e-01 -1.707649528980255127e-01 2.402753680944442749e-01
1.451125293970108032e-01 -1.015707701444625854e-01 -5.303890630602836609e-02 -1.291913688182830811e-01 -3.799086436629295349e-02 1.674651950597763062e-01 1.249433681368827820e-02 -1.606541424989700317e-01 2.667835354804992676e-01 -9.983395785093307495e-02 9.742198884487152100e-02 -2.403658926486968994e-01 4.225034266710281372e-02 -3.257333114743232727e-02 -3.722848594188690186e-01 8.666679263114929199e-02 5.293225124478340149e-02 1.097071096301078796e-01 2.438893020153045654e-01 2.142424881458282471e-01 -1.292153745889663696e-01 1.094613745808601379e-01 -2.865827083587646484e-01 -4.267248511314392090e-02 2.034711986780166626e-01 -6.638338416814804077e-02 1.703832745552062988e-01 2.185886539518833160e-02 2.045732885599136353e-01 -4.660427197813987732e-02 -2.468297630548477173e-01 4.280153810977935791e-01
-4.956859350204467773e-02 -1.860328316688537598e-01 -1.278227716684341431e-01 -2.044477462768554688e-01 -1.785847395658493042e-01 2.984145581722259521e-01 -1.969470083713531494e-01 -4.046062752604484558e-02 1.906068325042724609e-01 -1.785572171211242676e-01 7.319694012403488159e-02 -6.294409930706024170e-02 1.341886967420578003e-01 -2.182127535343170166e-01 -1.138178259134292603e-01 5.600195378065109253e-02 2.753193974494934082e-01 -6.079008057713508606e-02 -1.530378758907318115e-01 -2.000908404588699341e-01 -2.732723578810691833e-02 -1.782932877540588379e-01 -7.709696143865585327e-02 2.882448136806488037e-01 -1.583265066146850586e-01 3.300500288605690002e-02 2.765219844877719879e-02 1.523819267749786377e-01 -2.738234698772430420e-01 1.927493512630462646e-01 -1.487963646650314331e-01 3.677631616592407227e-01
2.257480658590793610e-02 -1.913054287433624268e-01 1.143021360039710999e-01 -3.148216381669044495e-02 -1.015037670731544495e-02 1.027272492647171021e-01 -2.239479124546051025e-02 -3.832977265119552612e-02 1.366926133632659912e-01 -1.793959587812423706e-01 -1.611337512731552124e-01 -2.332900464534759521e-01 -6.676080822944641113e-02 3.171410039067268372e-02 -5.139629244804382324e-01 -3.730166330933570862e-02 7.532019168138504028e-02 1.504406780004501343e-01 1.679496467113494873e-01 1.648044288158416748e-01 5.500818369910120964e-04 4.180524498224258423e-03 -3.702951073646545410e-01 -1.235693925991654396e-03 1.399967819452285767e-01 -1.989755630493164062e-01 3.427712917327880859e-01 8.221476338803768158e-03 1.381567418575286865e-01 -1.401477158069610596e-01 -1.916894614696502686e-01 2.467938214540481567e-01
8.921174705028533936e-02 -8.764041960239410400e-02 1.601586192846298218e-01 -1.110127791762351990e-01 -1.068974435329437256e-01 1.988194882869720459e-01 4.255356639623641968e-02 -1.501283645629882812e-01 2.309144586324691772e-01 5.012029781937599182e-02 -1.577059775590896606e-01 -2.116154730319976807e-01 -1.050228998064994812e-02 -1.111687645316123962e-01 -4.239132106304168701e-01 -4.871137905865907669e-03 1.171466484665870667e-01 2.641939818859100342e-01 2.278483808040618896e-01 9.435220807790756226e-02 -4.901891574263572693e-02 -8.343867957592010498e-02 -2.091820985078811646e-01 -5.595776066184043884e-02 1.709364354610443115e-01 -2.033031731843948364e-01 2.631714046001434326e-01 1.433267146348953247e-01 2.547408044338226318e-01 -2.571796178817749023e-01 -1.305010914802551270e-01 2.106875032186508179e-01
-1.119502857327461243e-01 -5.024107918143272400e-02 5.225857347249984741e-02 -3.148013725876808167e-03 1.583393067121505737e-01 1.824559122323989868e-01 -1.041043028235435486e-01 -8.708009496331214905e-03 -1.068774461746215820e-01 -1.880514174699783325e-01 -6.329356133937835693e-02 1.953027546405792236e-01 -6.972297281026840210e-02 -3.136448860168457031e-01 -8.910531550645828247e-02 1.267398707568645477e-02 1.120602265000343323e-01 5.364923924207687378e-02 8.218611776828765869e-02 1.772732585668563843e-01 -9.435909241437911987e-02 -3.824586272239685059e-01 -2.085922807455062866e-01 -2.810556441545486450e-02 5.469278246164321899e-02 -9.984031319618225098e-02 8.012391626834869385e-02 2.025950402021408081e-01 -1.162527874112129211e-01 7.775187492370605469e-03 8.196526020765304565e-02 6.155036091804504395e-01
1.131877824664115906e-01 4.794606566429138184e-02 -2.505612671375274658e-01 7.443936169147491455e-02 -3.102328479290008545e-01 2.332209944725036621e-01 -1.443608254194259644e-01 2.876517176628112793e-02 1.689914497546851635e-03 -2.443157732486724854e-01 1.587221771478652954e-01 -7.128679007291793823e-02 1.387355383485555649e-02 4.153467342257499695e-02 -2.331293374300003052e-01 2.141322195529937744e-01 5.465764179825782776e-02 1.100399494171142578e-01 1.613154113292694092e-01 -6.548316776752471924e-02 7.371968775987625122e-02 -3.431132435798645020e-01 2.000482082366943359e-01 -1.574670672416687012e-01 -8.692118525505065918e-02 -1.591065227985382080e-01 3.432832658290863037e-01 1.559756100177764893e-01 1.725312471389770508e-01 -6.742709130048751831e-02 9.709527343511581421e-02 3.162437975406646729e-01
2.160499840974807739e-01 -6.197026371955871582e-02 -2.082958817481994629e-02 -3.383076563477516174e-02 2.689317166805267334e-01 1.590859144926071167e-02 -2.623375654220581055e-01 2.798373401165008545e-01 2.290239334106445312e-01 -3.635373711585998535e-01 -1.991840749979019165e-01 -1.528841108083724976e-01 1.075620502233505249e-01 -1.051479056477546692e-01 -9.938841313123703003e-02 -6.133820861577987671e-02 1.695227921009063721e-01 3.675026446580886841e-02 -1.284781396389007568e-01 -1.994028836488723755e-01 -3.726311773061752319e-02 -1.124298349022865295e-01 1.963573694229125977e-01 3.041562736034393311e-01 1.362175196409225464e-01 -6.918733566999435425e-02 1.971954405307769775e-01 1.305412221699953079e-02 -1.787569969892501831e-01 2.360133454203605652e-02 2.695814669132232666e-01 2.126832306385040283e-01
1.367227286100387573e-01 -6.883887946605682373e-02 -3.462302982807159424e-01 1.922578662633895874e-01 4.014199972152709961e-01 1.895198822021484375e-01 -9.323678165674209595e-02 1.509051620960235596e-01 1.168761923909187317e-01 -1.787982136011123657e-01 -2.377238571643829346e-01 -9.182330965995788574e-02 9.163964539766311646e-02 -2.515812218189239502e-01 6.081131100654602051e-02 2.949079871177673340e-01 4.194071888923645020e-02 6.314465403556823730e-02 2.178127877414226532e-02 -2.040733397006988525e-01 -4.827225580811500549e-02 -1.147742122411727905e-01 1.398954242467880249e-01 2.045110911130905151e-01 -7.036630064249038696e-03 -2.109912922605872154e-03 1.147917732596397400e-01 -9.751677513122558594e-02 -1.166870258748531342e-02 -1.274950951337814331e-01 2.575894258916378021e-02 3.920648694038391113e-01
6.517872959375381470e-02 -6.818645447492599487e-02 -8.733322471380233765e-02 1.861274540424346924e-01 -1.933245062828063965e-01 3.283290565013885498e-01 -2.019587904214859009e-01 -2.177685266360640526e-03 1.564192920923233032e-01 -8.261071145534515381e-02 1.625399738550186157e-01 -2.262502312660217285e-01 4.760031029582023621e-02 4.480868205428123474e-02 7.612472027540206909e-02 3.191591501235961914e-01 2.271839603781700134e-02 1.789662986993789673e-01 2.521413564682006836e-01 -1.477883607149124146e-01 -1.034115534275770187e-02 -3.487368226051330566e-01 1.139247342944145203e-01 2.097547799348831177e-01 -1.845704764127731323e-01 -9.850703179836273193e-02 2.027370631694793701e-01 -1.049047857522964478e-01 1.532832086086273193e-01 -1.243482679128646851e-01 -1.734904050827026367e-01 2.836160063743591309e-01
1.156676113605499268e-01 -1.315299272537231445e-01 4.064128268510103226e-03 -8.065120130777359009e-02 -1.648702472448348999e-01 1.351947188377380371e-01 -5.393751710653305054e-02 -1.947902441024780273e-01 2.280656546354293823e-01 -1.418875902891159058e-01 1.139886304736137390e-01 -1.737195849418640137e-01 1.357344686985015869e-01 -1.894532889127731323e-01 -9.903030842542648315e-02 1.900248229503631592e-01 1.223422437906265259e-01 -7.565881311893463135e-02 1.636420339345932007e-01 -1.067266464233398438e-01 1.046403720974922180e-01 -2.808113396167755127e-01 1.381302624940872192e-01 2.529079020023345947e-01 -8.998912572860717773e-02 -3.510533273220062256e-01 1.435053646564483643e-01 -4.033629968762397766e-02 2.028976231813430786e-01 -3.441008925437927246e-01 -2.445280402898788452e-01 2.372854501008987427e-01
-4.400851670652627945e-03 -2.234372496604919434e-01 -5.723372474312782288e-02 3.558037057518959045e-02 -6.951593607664108276e-02 -2.242802269756793976e-02 -1.626258715987205505e-02 9.670455008745193481e-02 3.983502089977264404e-01 -1.034632604569196701e-02 -1.738935522735118866e-02 2.830726839601993561e-02 6.156919896602630615e-02 -1.828457862138748169e-01 -2.216303050518035889e-01 -1.623750030994415283e-01 -1.655065715312957764e-01 -1.088793799281120300e-01 2.634181976318359375e-01 -1.310308277606964111e-01 -5.546515807509422302e-02 -4.225795157253742218e-03 -2.291408926248550415e-01 4.796394109725952148e-01 7.404797524213790894e-02 -2.897101044654846191e-01 2.483546137809753418e-01 4.206980764865875244e-02 -1.803180575370788574e-01 -2.072395384311676025e-02 2.155138403177261353e-01 1.193564459681510925e-01
1.246552616357803345e-01 3.927813470363616943e-02 -1.495387703180313110e-01 -4.641941923182457685e-04 -3.876896575093269348e-02 3.942534029483795166e-01 -1.900704018771648407e-02 -1.384393721818923950e-01 -1.216641347855329514e-02 -2.089747935533523560e-01 2.253211140632629395e-01 -2.810842357575893402e-02 -2.760386280715465546e-02 -9.363236278295516968e-02 2.935205399990081787e-02 1.855244189500808716e-01 -9.728015214204788208e-02 5.865245684981346130e-02 9.575628489255905151e-02 -7.785192877054214478e-02 1.120085343718528748e-01 -3.492563068866729736e-01 1.419326961040496826e-01 3.118705451488494873e-01 6.808904558420181274e-02 2.627490460872650146e-01 2.996232509613037109e-01 5.786341615021228790e-03 1.621436476707458496e-01 -2.435796558856964111e-01 -2.054410874843597412e-01 2.693078815937042236e-01
-5.041202157735824585e-02 -2.635982334613800049e-01 -9.030278772115707397e-03 9.820523858070373535e-02 1.118452986702322960e-03 2.067530006170272827e-01 -1.816863268613815308e-01 -1.022102087736129761e-01 1.734348982572555542e-01 -3.792614936828613281e-01 1.261881142854690552e-01 -3.078972697257995605e-01 -1.941513456404209137e-02 -8.329507894814014435e-03 2.671221457421779633e-02 -1.173285469412803650e-01 1.667750775814056396e-01 7.418777048587799072e-02 1.785463988780975342e-01 -3.284445405006408691e-01 -9.776335954666137695e-02 -1.642167717218399048e-01 -2.115161567926406860e-01 1.041287463158369064e-02 -1.286530643701553345e-01 -6.981506198644638062e-02 3.951251208782196045e-01 1.453451905399560928e-02 1.103159040212631226e-01 6.706749647855758667e-02 -7.419663667678833008e-02 2.794575989246368408e-01
2.481712102890014648e-01 -3.962234258651733398e-01 -1.275995522737503052e-01 -3.693133965134620667e-02 2.052075117826461792e-01 -1.260486096143722534e-01 -3.691584765911102295e-01 3.676194325089454651e-02 2.154375761747360229e-01 -1.671733558177947998e-01 -1.851423382759094238e-01 -3.255206346511840820e-02 -6.012947484850883484e-02 -1.079824268817901611e-01 -3.016239404678344727e-01 1.257930696010589600e-01 -1.469813734292984009e-01 9.411609172821044922e-02 1.492651551961898804e-01 -6.752175278961658478e-03 -1.281618773937225342e-01 -2.138296216726303101e-01 1.775780320167541504e-01 -1.879943460226058960e-01 1.351291984319686890e-01 3.298059478402137756e-02 1.808761246502399445e-02 1.138365045189857483e-01 -5.749180912971496582e-02 7.186611741781234741e-02 -5.886348709464073181e-02 3.316480219364166260e-01
-1.481546182185411453e-02 -9.894893504679203033e-03 -1.984846964478492737e-02 4.230509102344512939e-01 -5.740884691476821899e-02 -3.102130442857742310e-02 -1.104384362697601318e-01 1.233931183815002441e-01 1.764970272779464722e-01 -1.122953891754150391e-01 -2.087794244289398193e-01 9.662806242704391479e-02 5.995282530784606934e-02 -3.960332833230495453e-03 -2.456259429454803467e-01 1.254119724035263062e-01 -9.322271496057510376e-02 1.469706892967224121e-01 -6.839022040367126465e-02 -5.813087895512580872e-02 -8.637717366218566895e-02 -2.459377944469451904e-01 1.796650886535644531e-02 2.727170586585998535e-01 6.870216131210327148e-02 7.312753051519393921e-02 2.937036156654357910e-01 2.893739640712738037e-01 8.708220720291137695e-02 -1.396379768848419189e-01 9.859173744916915894e-02 4.630531072616577148e-01
1.840037852525711060e-01 -3.722023963928222656e-01 1.814437061548233032e-01 2.469861209392547607e-01 -2.386450171470642090e-01 2.407738268375396729e-01 -6.377213448286056519e-02 -1.714015752077102661e-01 9.021586924791336060e-02 -4.657639935612678528e-02 1.509452462196350098e-01 -4.325896129012107849e-02 2.672721631824970245e-02 -1.150348931550979614e-01 -3.355077654123306274e-02 2.518127858638763428e-01 1.530253887176513672e-01 1.422081291675567627e-01 -7.707438617944717407e-02 -2.041281014680862427e-01 1.240622475743293762e-01 -1.820084005594253540e-01 5.074429139494895935e-02 3.749630227684974670e-02 -8.731237798929214478e-02 -1.594707071781158447e-01 4.300603866577148438e-01 7.949712872505187988e-02 1.672508418560028076e-01 -7.944602519273757935e-03 -3.844049200415611267e-02 2.725447714328765869e-01
1.121689006686210632e-02 7.549272850155830383e-03 -4.023824036121368408e-01 -1.552359312772750854e-01 1.335350126028060913e-01 -4.595160856842994690e-02 -2.658572494983673096e-01 -1.123275160789489746e-01 1.182442009449005127e-01 -1.680568903684616089e-01 -3.694378584623336792e-02 -3.469173610210418701e-01 1.212850362062454224e-01 -2.686333954334259033e-01 -9.929177910089492798e-02 1.525719184428453445e-02 5.022275820374488831e-02 9.252879023551940918e-02 -8.816237747669219971e-02 -2.514445781707763672e-01 2.146752774715423584e-01 -2.572600841522216797e-01 -1.296233683824539185e-01 1.861016899347305298e-01 -3.365070372819900513e-02 -1.099953353404998779e-01 1.766903549432754517e-01 -1.234882920980453491e-01 2.449592798948287964e-01 2.212273627519607544e-01 -7.375822868198156357e-03 1.875456571578979492e-01
2.629688084125518799e-01 -1.387385576963424683e-01 -6.128317117691040039e-02 6.636429578065872192e-02 6.761331856250762939e-02 9.612602740526199341e-02 -1.139160916209220886e-01 2.880775332450866699e-01 1.304914951324462891e-01 -1.680115461349487305e-01 -1.735142171382904053e-01 -1.247341260313987732e-01 1.532357484102249146e-01 -4.587545990943908691e-01 -1.063393503427505493e-01 1.571670472621917725e-01 3.572187945246696472e-02 -1.101457402110099792e-01 9.768210351467132568e-02 -6.203669309616088867e-02 -2.194519191980361938e-01 -3.339256644248962402e-01 -4.626301676034927368e-02 5.777272209525108337e-02 1.122593954205513000e-01 7.661501411348581314e-03 9.098521620035171509e-02 3.059206008911132812e-01 1.262195855379104614e-01 -1.801144182682037354e-01 -2.416989021003246307e-02 2.781519293785095215e-01
-1.278868615627288818e-01 -2.946887612342834473e-01 2.125079631805419922e-01 2.627325356006622314e-01 -4.356482997536659241e-02 2.068707197904586792e-01 -2.118180394172668457e-01 6.589332222938537598e-02 3.431540131568908691e-01 -1.419635713100433350e-01 -2.276545912027359009e-01 -1.507377475500106812e-01 1.720421165227890015e-01 -1.416757144033908844e-02 1.796074956655502319e-02 5.759766697883605957e-02 -7.726349681615829468e-02 1.437950581312179565e-01 -5.467048659920692444e-02 -1.848874241113662720e-01 9.529538452625274658e-02 -8.440936356782913208e-02 -6.235935259610414505e-03 2.894964069128036499e-03 -1.592020541429519653e-01 2.100480198860168457e-01 2.980569899082183838e-01 -6.128587201237678528e-02 -4.300799593329429626e-02 1.231845188885927200e-02 -1.462974250316619873e-01 4.210476577281951904e-01
-6.149313971400260925e-02 -2.187737375497817993e-01 -1.467732936143875122e-01 2.962309122085571289e-02 9.399951249361038208e-02 -2.537670917809009552e-02 -2.973215095698833466e-02 2.011169493198394775e-01 3.667674586176872253e-02 -2.014108002185821533e-01 -2.504492998123168945e-01 3.682607039809226990e-02 6.645622104406356812e-02 -4.001346230506896973e-01 -2.937367558479309082e-01 3.014505505561828613e-01 -2.519207075238227844e-02 9.314427524805068970e-02 6.131295114755630493e-02 -1.049252748489379883e-01 -1.287453472614288330e-01 -2.982528507709503174e-01 -9.322722256183624268e-02 1.224034056067466736e-01 7.382757216691970825e-02 1.867144554853439331e-01 -1.621027104556560516e-02 2.196827679872512817e-01 8.427827060222625732e-02 3.681229799985885620e-02 -7.449056953191757202e-02 4.139184355735778809e-01
-2.328387200832366943e-01 -2.424188703298568726e-01 -2.695436477661132812e-01 6.208228319883346558e-02 -2.436346560716629028e-02 3.503138720989227295e-01 4.715863242745399475e-02 2.228751778602600098e-02 1.061048880219459534e-01 -2.236064523458480835e-02 -4.860150814056396484e-02 2.609683871269226074e-01 -1.242019683122634888e-01 -2.877365052700042725e-01 -3.357727825641632080e-02 2.282055765390396118e-01 -1.741203516721725464e-01 -9.567226283252239227e-03 1.073290035128593445e-02 -1.966779232025146484e-01 1.789028197526931763e-01 -1.152719259262084961e-01 -1.401945948600769043e-01 3.247480466961860657e-02 2.468249946832656860e-02 -2.756797075271606445e-01 3.590094149112701416e-01 1.272028088569641113e-01 -7.716236263513565063e-02 -1.215798333287239075e-01 1.334958225488662720e-01 2.353408187627792358e-01
-8.202754706144332886e-02 -9.749884158372879028e-02 2.310573309659957886e-01 1.190968975424766541e-01 -8.036530017852783203e-02 2.422202378511428833e-01 -8.670444041490554810e-02 -4.944066703319549561e-02 1.184149086475372314e-01 -1.380633860826492310e-01 -1.158924922347068787e-01 -1.009565964341163635e-01 6.906318478286266327e-03 -4.439525306224822998e-01 -1.677426695823669434e-02 2.604686021804809570e-01 4.094799235463142395e-02 2.923623025417327881e-01 -2.516041398048400879e-01 -6.114235147833824158e-02 -1.252208054065704346e-01 -1.812850683927536011e-01 -3.012350760400295258e-02 1.328816413879394531e-01 -9.222167730331420898e-02 5.144159123301506042e-02 3.635163605213165283e-01 5.587436258792877197e-02 2.716594934463500977e-01 5.283687263727188110e-02 9.679304808378219604e-02 2.558264434337615967e-01
1.490354388952255249e-01 1.269959565252065659e-02 -1.676611602306365967e-02 7.567662745714187622e-02 2.108824104070663452e-01 2.731756269931793213e-01 -1.874313503503799438e-01 2.892400622367858887e-01 3.539844229817390442e-02 -3.033850491046905518e-01 -2.116708010435104370e-01 -2.297352999448776245e-01 3.554318845272064209e-02 -3.020772039890289307e-01 -1.964559555053710938e-01 7.807508111000061035e-02 -1.719629578292369843e-02 3.020468354225158691e-01 1.087594255805015564e-01 3.954837471246719360e-02 1.507651340216398239e-02 -2.241358160972595215e-01 -1.120852306485176086e-01 4.360524192452430725e-02 9.899000078439712524e-02 2.705216221511363983e-02 -1.029008328914642334e-01 6.757176667451858521e-02 -1.450155526399612427e-01 -1.224644854664802551e-01 -5.129122640937566757e-03 4.172065556049346924e-01
2.428229153156280518e-01 -1.339980214834213257e-01 -3.937924280762672424e-02 -2.089946568012237549e-01 1.041721776127815247e-01 1.877397112548351288e-02 -4.709177836775779724e-02 -1.138193383812904358e-01 3.695763945579528809e-01 -1.157633215188980103e-01 -1.821589916944503784e-01 -1.827229559421539307e-01 -6.524547189474105835e-02 -9.258707612752914429e-02 -1.338667720556259155e-01 -3.270740061998367310e-02 4.419580101966857910e-02 3.159524872899055481e-02 2.882298529148101807e-01 -6.283838301897048950e-02 -2.243964672088623047e-01 -5.122625455260276794e-02 -2.455251961946487427e-01 -1.172637045383453369e-01 -1.132459044456481934e-01 -6.383104622364044189e-02 2.747100293636322021e-01 1.722879111766815186e-01 1.850958168506622314e-01 -3.811598718166351318e-01 -2.217773497104644775e-01 1.879742294549942017e-01
8.618298918008804321e-02 -2.164207994937896729e-01 1.863344013690948486e-02 3.746953979134559631e-02 5.730645358562469482e-02 2.184971272945404053e-01 1.009508669376373291e-01 1.869807764887809753e-02 2.975586652755737305e-01 -1.979389935731887817e-01 -1.550780385732650757e-01 -1.483618021011352539e-01 -6.474377959966659546e-02 -7.001538574695587158e-02 -3.597134947776794434e-01 1.799449473619461060e-01 -6.047999113798141479e-02 2.381901741027832031e-01 2.038865834474563599e-01 1.367431730031967163e-01 -1.493046283721923828e-01 2.741736918687820435e-02 -2.262537181377410889e-01 -4.058593511581420898e-02 1.735228300094604492e-01 -2.256245017051696777e-01 1.631389856338500977e-01 1.139836683869361877e-01 1.466723680496215820e-01 -1.280119866132736206e-01 -3.025874495506286621e-01 3.018997907638549805e-01
2.747539877891540527e-01 9.320353716611862183e-02 -1.596607118844985962e-01 7.755947858095169067e-02 -2.396594136953353882e-01 2.962312996387481689e-01 -2.012673169374465942e-01 -1.309480071067810059e-01 1.313505470752716064e-01 -4.256209731101989746e-02 3.112419247627258301e-01 -9.540433436632156372e-02 2.140285372734069824e-01 -1.843533813953399658e-01 -3.906759247183799744e-02 2.068136036396026611e-01 -1.405808608978986740e-02 3.955446183681488037e-02 -5.979132279753684998e-02 -2.855589985847473145e-01 1.359955966472625732e-01 -3.207107484340667725e-01 1.179540976881980896e-01 1.702942848205566406e-01 1.060730665922164917e-01 -6.492516398429870605e-02 2.032501846551895142e-01 6.534498650580644608e-03 1.191979832947254181e-02 -1.486161351203918457e-01 -1.475778669118881226e-01 2.834916114807128906e-01
1.266892701387405396e-01 9.918061643838882446e-02 -6.222040206193923950e-02 -2.001057378947734833e-02 -8.831669390201568604e-02 5.098280310630798340e-02 -1.960813403129577637e-01 -3.579653427004814148e-02 4.345600306987762451e-01 -1.736300997436046600e-02 -2.758145928382873535e-01 -2.530355155467987061e-01 9.467858076095581055e-02 1.056611444801092148e-02 -2.764545679092407227e-01 1.887015416286885738e-03 4.749204032123088837e-03 -8.108314871788024902e-02 2.058589458465576172e-01 -4.840545356273651123e-02 -1.057420596480369568e-01 -1.668393760919570923e-01 -2.190401107072830200e-01 1.169213326647877693e-03 9.153754264116287231e-02 -9.542449377477169037e-03 4.024183750152587891e-02 2.951299846172332764e-01 -6.764491647481918335e-02 -3.916495740413665771e-01 9.395296126604080200e-02 3.204115927219390869e-01
-3.816444799304008484e-02 -2.264453917741775513e-01 -3.052246198058128357e-02 -1.720704510807991028e-02 4.044302105903625488e-01 7.771063596010208130e-02 -2.878221496939659119e-02 -2.394420206546783447e-01 2.062061578035354614e-01 -8.600206673145294189e-02 -2.414582967758178711e-01 -1.841820590198040009e-02 2.479745298624038696e-01 1.353548914194107056e-01 1.311473548412322998e-01 7.640861719846725464e-02 1.013998389244079590e-01 7.182274758815765381e-02 1.708330065011978149e-01 -6.668815761804580688e-02 8.608438819646835327e-02 -3.189814388751983643e-01 7.574677001684904099e-03 3.572092950344085693e-01 2.704945206642150879e-01 8.042877912521362305e-02 2.042804658412933350e-01 -1.547111421823501587e-01 -1.701731607317924500e-02 -7.112962752580642700e-02 5.490426346659660339e-02 2.594472765922546387e-01
9.174651652574539185e-02 -1.619293121621012688e-03 3.943483904004096985e-02 1.987216025590896606e-01 -1.389873921871185303e-01 1.838701665401458740e-01 -2.667263522744178772e-02 -1.519594192504882812e-01 3.862677142024040222e-02 -3.396208584308624268e-01 -1.161519289016723633e-01 -1.323680486530065536e-02 -6.615449488162994385e-02 -5.823367238044738770e-01 -1.412314921617507935e-01 1.193680986762046814e-01 -6.693490594625473022e-02 3.183815479278564453e-01 1.508854627609252930e-01 3.716728463768959045e-02 -3.819265589118003845e-02 -1.712035685777664185e-01 1.877908781170845032e-02 -2.850282751023769379e-02 -8.941110223531723022e-02 4.868178069591522217e-02 1.221765503287315369e-01 1.991753727197647095e-01 -2.564086914062500000e-01 -5.763273313641548157e-02 -1.373970657587051392e-01 2.249021828174591064e-01
1.438391506671905518e-01 -2.496469169855117798e-01 1.275269389152526855e-01 1.635457277297973633e-01 4.347140714526176453e-02 1.716811805963516235e-01 1.251820381730794907e-02 -1.422708928585052490e-01 1.505224853754043579e-01 -7.769360672682523727e-04 8.236110210418701172e-02 -1.932886987924575806e-01 5.794155597686767578e-02 -1.729649752378463745e-01 -2.262389361858367920e-01 -3.867825865745544434e-02 -2.263467013835906982e-01 2.873928546905517578e-01 1.520422846078872681e-01 2.179219424724578857e-01 2.821853198111057281e-02 -2.991092801094055176e-01 -2.347489148378372192e-01 9.229224175214767456e-02 1.756873577833175659e-01 -2.406775206327438354e-01 1.302374750375747681e-01 -5.152988713234663010e-03 2.057152427732944489e-02 -8.692697435617446899e-02 -2.902411222457885742e-01 3.363594114780426025e-01
7.686635851860046387e-02 -2.800658345222473145e-01 5.138938874006271362e-02 7.327359914779663086e-02 9.776660054922103882e-02 1.898303180932998657e-01 -4.516095668077468872e-02 -2.654160000383853912e-02 1.368811279535293579e-01 2.090921625494956970e-02 8.267208188772201538e-02 -2.224810868501663208e-01 2.332256874069571495e-03 -4.619507864117622375e-02 -2.840760648250579834e-01 5.805815383791923523e-02 -2.647492289543151855e-01 3.042842745780944824e-01 1.372398883104324341e-01 1.292496323585510254e-01 -1.098999902606010437e-01 -2.511577010154724121e-01 -2.505488991737365723e-01 -7.361168414354324341e-02 2.516352534294128418e-01 -1.800736784934997559e-01 2.524581253528594971e-01 4.876114055514335632e-02 1.831317245960235596e-01 -1.927473545074462891e-01 -2.177958786487579346e-01 2.757452130317687988e-01
-4.862144216895103455e-02 -1.759988516569137573e-01 -1.004132330417633057e-01 1.733092814683914185e-01 -1.203782185912132263e-01 4.459955394268035889e-01 1.824674457311630249e-01 -1.515160501003265381e-01 1.564557403326034546e-01 2.941187657415866852e-02 5.379423499107360840e-02 -1.538446247577667236e-01 1.300874054431915283e-01 -2.014835774898529053e-01 -1.652017533779144287e-01 -1.397771481424570084e-02 -1.187028437852859497e-01 1.180487796664237976e-01 1.986959576606750488e-01 8.380009979009628296e-02 -9.444539248943328857e-02 -1.894004791975021362e-01 -1.727542430162429810e-01 3.017001412808895111e-02 1.124776527285575867e-01 -6.921570003032684326e-02 -4.899082332849502563e-02 -9.237774461507797241e-02 6.932938843965530396e-02 -1.519044954329729080e-02 -2.872470915317535400e-01 5.039612650871276855e-01
1.533940285444259644e-01 -1.695161908864974976e-01 -2.126564681529998779e-01 -1.159317120909690857e-01 -1.912984251976013184e-01 3.391430899500846863e-02 -1.972138732671737671e-01 1.340262442827224731e-01 1.169244647026062012e-01 -3.693250417709350586e-01 -8.455939590930938721e-02 -1.814110726118087769e-01 -5.623243749141693115e-02 -1.387753933668136597e-01 -1.680438406765460968e-02 3.137286305427551270e-01 2.358354814350605011e-02 3.442610055208206177e-02 -2.050091512501239777e-03 -2.851454913616180420e-01 1.271376609802246094e-01 -3.974394798278808594e-01 8.835669606924057007e-02 1.918998509645462036e-01 1.771114394068717957e-02 6.391755491495132446e-02 1.021756976842880249e-01 -1.896168105304241180e-02 -1.931286752223968506e-01 2.328698039054870605e-01 -2.390595525503158569e-02 2.722196578979492188e-01
6.467268336564302444e-03 -4.336593672633171082e-02 -7.189270108938217163e-02 6.652799248695373535e-02 9.653390944004058838e-02 -3.402988612651824951e-02 5.213926360011100769e-02 5.023119598627090454e-02 4.478283971548080444e-02 -1.161081641912460327e-01 -2.920810878276824951e-01 -3.819657117128372192e-02 -9.709715843200683594e-02 -1.823090463876724243e-01 -2.134681940078735352e-01 3.210251033306121826e-01 6.467605382204055786e-02 1.788119375705718994e-01 1.308207362890243530e-01 2.099697142839431763e-01 -2.021511346101760864e-01 -3.427511453628540039e-01 3.991648089140653610e-03 1.223991066217422485e-01 -1.342115253210067749e-01 6.268617510795593262e-02 1.423684656620025635e-01 3.139145374298095703e-01 -4.922618716955184937e-02 -9.683385491371154785e-02 1.553480625152587891e-01 4.814893603324890137e-01
9.536086767911911011e-02 -4.043085277080535889e-01 -3.769156634807586670e-01 4.499403759837150574e-02 -1.901948601007461548e-01 1.325994916260242462e-02 1.418730057775974274e-02 -9.962326847016811371e-03 1.640819758176803589e-01 -1.764035075902938843e-01 -1.507115066051483154e-01 -1.120425835251808167e-01 -2.256827652454376221e-01 -2.104802876710891724e-01 -1.560847014188766479e-01 1.549274474382400513e-01 -9.514480829238891602e-02 1.982074230909347534e-01 2.783319354057312012e-01 -2.990189194679260254e-01 1.023947447538375854e-01 2.664807625114917755e-02 -1.026782393455505371e-01 1.396518200635910034e-01 2.660487294197082520e-01 5.433583632111549377e-02 2.257209569215774536e-01 1.299757361412048340e-01 -1.457681041210889816e-02 -5.420058500021696091e-03 1.016995459794998169e-01 -3.420405834913253784e-02
-8.891826122999191284e-02 -1.958250403404235840e-01 -2.117811888456344604e-01 -1.046179756522178650e-01 5.327811092138290405e-02 5.686159431934356689e-02 -1.283874511718750000e-01 1.925081200897693634e-02 3.511410653591156006e-01 -1.272065043449401855e-01 -1.148865893483161926e-01 -1.946235597133636475e-01 1.295479834079742432e-01 1.961639523506164551e-01 -1.446252912282943726e-01 6.134831160306930542e-02 -1.531338691711425781e-02 2.056351751089096069e-01 3.059450387954711914e-01 -3.411585465073585510e-02 1.878604441881179810e-01 -1.060822531580924988e-01 -2.242047041654586792e-01 4.626522958278656006e-01 -1.306039243936538696e-01 -2.125021219253540039e-01 1.323337405920028687e-01 -1.866026967763900757e-01 6.381641328334808350e-02 -3.486087545752525330e-02 1.501184701919555664e-01 1.183435469865798950e-01
1.722617745399475098e-01 -2.220997959375381470e-01 -1.147158741950988770e-01 -1.621742695569992065e-01 1.005010306835174561e-01 -2.470152452588081360e-02 -1.182552874088287354e-01 -1.644251793622970581e-01 7.469343394041061401e-02 -1.095164045691490173e-01 4.677050560712814331e-02 -1.386766582727432251e-01 1.141373068094253540e-01 -5.991966277360916138e-02 -2.182631045579910278e-01 3.015818595886230469e-01 -2.016140073537826538e-01 2.051968723535537720e-01 1.217736005783081055e-01 5.016206577420234680e-02 -2.593187987804412842e-01 -7.725100219249725342e-02 2.156582772731781006e-01 3.099335432052612305e-01 4.917159676551818848e-02 -3.287351429462432861e-01 2.546456158161163330e-01 1.997997462749481201e-01 5.412259697914123535e-02 -2.792326547205448151e-02 -2.554889917373657227e-01 1.883995532989501953e-01
1.091548129916191101e-01 -2.463741600513458252e-02 4.948247596621513367e-02 1.021384224295616150e-01 -2.443117499351501465e-01 2.762482166290283203e-01 -1.223734170198440552e-01 -2.826471626758575439e-01 1.170414164662361145e-01 -7.500660419464111328e-02 1.905961781740188599e-01 1.650150492787361145e-02 1.704474389553070068e-01 2.277994994074106216e-03 -1.159546300768852234e-01 1.914028823375701904e-01 -1.339645981788635254e-01 1.285947710275650024e-01 9.140782803297042847e-02 -1.666053235530853271e-01 8.595629781484603882e-02 -3.579469621181488037e-01 2.755594253540039062e-01 2.445411384105682373e-01 -4.510004445910453796e-02 -3.200148418545722961e-02 3.964264988899230957e-01 -1.091642901301383972e-01 -4.459479823708534241e-02 -2.148223109543323517e-02 -3.949436172842979431e-02 3.011426925659179688e-01
2.383813261985778809e-02 -3.417623937129974365e-01 -1.994181796908378601e-02 -2.479611523449420929e-02 5.290457978844642639e-02 2.418980598449707031e-01 -1.535086035728454590e-01 -7.361961901187896729e-02 1.434017866849899292e-01 -4.261887073516845703e-01 5.204737186431884766e-02 -1.604831665754318237e-01 4.668579250574111938e-02 -3.420300316065549850e-03 -1.180266886949539185e-01 -4.485090821981430054e-02 3.093657791614532471e-01 6.097665056586265564e-02 1.786660701036453247e-01 -1.799488067626953125e-01 -6.291854381561279297e-02 -1.616322696208953857e-01 -6.385231018066406250e-02 7.056453824043273926e-02 -1.340687461197376251e-02 -2.850133776664733887e-01 4.152866005897521973e-01 -7.689932733774185181e-02 -1.713194698095321655e-01 1.687563210725784302e-01 -8.185867965221405029e-02 1.238318830728530884e-01
1.701418012380599976e-01 -2.685588002204895020e-01 6.926803290843963623e-02 1.231924146413803101e-01 6.543172150850296021e-02 2.947999835014343262e-01 -1.622509062290191650e-01 1.236982718110084534e-01 1.936169266700744629e-01 -6.088822335004806519e-02 -1.396033614873886108e-01 -1.589799076318740845e-01 5.623522028326988220e-02 -7.853248715400695801e-02 -3.020240366458892822e-01 -5.775121971964836121e-03 -2.416830062866210938e-01 1.701885908842086792e-01 1.737623512744903564e-01 2.205618917942047119e-01 -4.775416478514671326e-02 -9.949231892824172974e-02 -1.195073947310447693e-01 1.317631453275680542e-01 3.716375231742858887e-01 -2.337356805801391602e-01 1.551523804664611816e-01 2.262359708547592163e-01 -9.768654406070709229e-02 -1.034441590309143066e-01 -1.398664861917495728e-01 2.043334245681762695e-01
5.200606305152177811e-03 1.637304872274398804e-01 3.882098570466041565e-02 4.186329990625381470e-02 7.656678557395935059e-02 6.569411605596542358e-02 -1.824184656143188477e-01 2.026088237762451172e-01 2.994422614574432373e-01 -5.338393524289131165e-02 -1.117612570524215698e-01 5.768232420086860657e-02 4.994099214673042297e-02 -3.783988952636718750e-01 -6.098606809973716736e-02 2.279749363660812378e-01 -6.520842015743255615e-02 -2.324181422591209412e-02 4.075513035058975220e-02 7.937435805797576904e-02 1.039622649550437927e-01 -3.964280784130096436e-01 -3.295598030090332031e-01 3.287594318389892578e-01 -4.930342361330986023e-02 6.902980059385299683e-02 2.310948520898818970e-01 1.180604770779609680e-01 2.984375320374965668e-02 -1.946744918823242188e-01 1.625294685363769531e-01 1.963228136301040649e-01
-8.290380239486694336e-02 -9.909752756357192993e-02 -1.223590150475502014e-01 -2.062886506319046021e-01 1.377893835306167603e-01 4.735053703188896179e-02 -1.739281862974166870e-01 -1.463228017091751099e-01 9.513892233371734619e-03 -1.892114132642745972e-01 2.386032938957214355e-01 -3.694141805171966553e-01 1.142324320971965790e-02 2.787529490888118744e-03 -1.621456146240234375e-01 -7.555963099002838135e-02 -1.153681986033916473e-02 9.742435067892074585e-02 1.445454657077789307e-01 -1.652867794036865234e-01 -5.090082064270973206e-02 -3.524651825428009033e-01 1.111352667212486267e-01 -7.267919369041919708e-03 -2.980015575885772705e-01 5.116229131817817688e-02 3.178017437458038330e-01 2.439374327659606934e-01 1.496084332466125488e-01 1.019241958856582642e-01 2.547513321042060852e-02 3.302297592163085938e-01
6.522198021411895752e-02 8.562116324901580811e-02 -3.092175722122192383e-01 -1.936210244894027710e-01 -3.219851553440093994e-01 2.872156798839569092e-01 -1.267743408679962158e-01 2.920567095279693604e-01 -1.051912456750869751e-02 -1.051035374402999878e-01 2.034692168235778809e-01 -1.182614937424659729e-01 1.234420016407966614e-01 -6.303692609071731567e-02 -2.095163464546203613e-01 -5.204070731997489929e-02 3.250306472182273865e-02 1.692817807197570801e-01 2.607443630695343018e-01 -3.414402157068252563e-02 9.807529300451278687e-02 -6.494442373514175415e-02 4.308120906352996826e-02 5.870587006211280823e-02 -1.117967627942562103e-02 -4.930684342980384827e-02 3.772152662277221680e-01 1.113921478390693665e-01 2.408068627119064331e-02 1.311980187892913818e-01 -5.185053125023841858e-02 3.737278878688812256e-01
-3.617866709828376770e-02 -1.429869793355464935e-02 -2.629463374614715576e-01 -6.761971116065979004e-02 2.017204314470291138e-01 5.235267803072929382e-02 -1.483570337295532227e-01 -5.701156333088874817e-02 2.841295003890991211e-01 6.683993618935346603e-03 -2.222147285938262939e-01 -1.412855535745620728e-01 2.223988473415374756e-01 5.794553086161613464e-03 -1.355830729007720947e-01 1.406668722629547119e-01 2.107637524604797363e-01 -7.750388234853744507e-03 1.816699355840682983e-01 -4.674068838357925415e-02 4.347215294837951660e-01 5.154916271567344666e-02 -1.666155606508255005e-01 1.519563496112823486e-01 6.970626302063465118e-03 -3.718498349189758301e-01 2.666992545127868652e-01 -9.632719308137893677e-02 1.042153313755989075e-01 2.730291895568370819e-02 7.296061515808105469e-02 2.459303289651870728e-01
1.133056804537773132e-01 -7.551001012325286865e-02 8.142180740833282471e-02 8.829841390252113342e-03 9.441986680030822754e-02 2.762895524501800537e-01 -1.554293930530548096e-01 2.636845707893371582e-01 2.008318668231368065e-03 -7.092895358800888062e-02 -5.225076898932456970e-02 -1.030126027762889862e-02 -2.684945240616798401e-02 -1.794115900993347168e-01 -2.498324960470199585e-01 1.099769771099090576e-02 -8.370885625481605530e-03 1.824155151844024658e-01 1.476973444223403931e-01 -3.946677967905998230e-02 -3.977240994572639465e-02 -2.733662426471710205e-01 -1.943758130073547363e-01 -2.420059144496917725e-01 1.696858853101730347e-01 1.852418184280395508e-01 1.248049661517143250e-01 1.387872099876403809e-01 3.513775393366813660e-02 -2.089339941740036011e-01 2.349531650543212891e-01 5.148606300354003906e-01
9.958999603986740112e-02 -3.699065884575247765e-03 -6.961099803447723389e-02 -5.588801950216293335e-02 -2.322429269552230835e-01 9.523382782936096191e-02 -5.130214244127273560e-02 2.358999401330947876e-01 -3.382779657840728760e-02 -2.888267636299133301e-01 1.711588501930236816e-01 -1.563184559345245361e-01 1.921380013227462769e-01 -9.771870821714401245e-02 -2.319520115852355957e-01 1.936442591249942780e-02 -2.731975726783275604e-02 3.347004950046539307e-01 4.070841073989868164e-01 -8.207143843173980713e-02 1.987777501344680786e-01 -9.038699418306350708e-02 1.578681021928787231e-01 9.557805955410003662e-02 -7.738119456917047501e-03 -4.535276070237159729e-02 1.826321482658386230e-01 1.461402326822280884e-01 3.419293090701103210e-02 5.836669821292161942e-03 -8.657170087099075317e-02 4.351820945739746094e-01
9.657938033342361450e-03 -4.606023803353309631e-02 -1.108496934175491333e-01 7.962905615568161011e-02 7.041794806718826294e-02 1.145497858524322510e-01 -4.230651259422302246e-02 -2.533799596130847931e-02 9.958279877901077271e-02 -1.289611607789993286e-01 -2.519701719284057617e-01 -1.155461072921752930e-01 -4.006972070783376694e-03 -2.281175553798675537e-01 -2.671860158443450928e-01 2.737353742122650146e-01 6.960381567478179932e-02 1.596205383539199829e-01 1.398329138755798340e-01 9.372391551733016968e-02 -3.118898570537567139e-01 -2.581306099891662598e-01 -3.098604455590248108e-02 1.570711135864257812e-01 -1.740115508437156677e-02 3.086492046713829041e-02 5.884162709116935730e-02 4.345558583736419678e-01 1.129285171627998352e-01 -1.625391691923141479e-01 1.248350441455841064e-01 4.004657864570617676e-01
9.330448508262634277e-02 1.821160912513732910e-01 3.135374188423156738e-02 -2.084241360425949097e-01 1.606261916458606720e-02 2.462505698204040527e-01 -1.544991601258516312e-02 -9.107324481010437012e-02 4.348832741379737854e-02 -3.744720220565795898e-01 -6.929226219654083252e-02 -2.081293165683746338e-01 -4.434219747781753540e-02 -6.865306943655014038e-02 -1.797540485858917236e-01 1.950906366109848022e-01 2.973314560949802399e-02 3.574209511280059814e-01 1.776720732450485229e-01 -7.125192880630493164e-02 2.475727051496505737e-01 -2.819399833679199219e-01 2.235639393329620361e-01 1.083383709192276001e-01 -1.341037303209304810e-01 5.600611492991447449e-02 2.306826412677764893e-01 2.039706110954284668e-01 2.241823263466358185e-02 -2.544492781162261963e-01 -8.665956556797027588e-02 1.432077586650848389e-01
-1.298979371786117554e-01 -1.241372376680374146e-01 1.744835525751113892e-01 -1.514553185552358627e-02 4.675082862377166748e-02 3.357331752777099609e-01 1.650051027536392212e-01 -2.528451196849346161e-02 1.331315487623214722e-01 -6.529232114553451538e-02 -1.660568080842494965e-02 -8.630037307739257812e-02 9.048833698034286499e-02 -1.330168396234512329e-01 -9.254769980907440186e-02 2.752744220197200775e-02 -2.317666634917259216e-02 2.630868852138519287e-01 2.336640506982803345e-01 4.105632007122039795e-02 -2.349736541509628296e-01 -2.278999239206314087e-01 -2.137229442596435547e-01 -1.621801406145095825e-01 2.142400890588760376e-01 -3.501046821475028992e-02 2.361221164464950562e-01 -8.085553348064422607e-02 -2.504466474056243896e-01 -6.122733931988477707e-03 -3.192614912986755371e-01 3.874108791351318359e-01
-1.723317988216876984e-02 -1.440214812755584717e-01 2.712714485824108124e-02 1.545595228672027588e-01 -9.181065857410430908e-02 3.093746304512023926e-02 -1.305793672800064087e-01 9.049861878156661987e-02 1.444188505411148071e-01 -4.113414883613586426e-02 -1.505494266748428345e-01 -1.002033203840255737e-01 2.345277369022369385e-01 -2.877988107502460480e-02 -2.473981529474258423e-01 -2.727894186973571777e-01 1.467592716217041016e-01 2.600361704826354980e-01 1.135847792029380798e-01 -5.982221662998199463e-02 -1.048411950469017029e-01 -3.686507642269134521e-01 -3.233115077018737793e-01 2.317713797092437744e-01 2.472452260553836823e-02 -1.879390627145767212e-01 4.745745286345481873e-02 1.076096221804618835e-01 -1.725674606859683990e-02 -3.215531408786773682e-01 2.448049932718276978e-01 2.209842205047607422e-01
9.226618707180023193e-02 -2.882669866085052490e-01 9.447976946830749512e-02 1.747090667486190796e-01 -5.705296993255615234e-03 3.254122734069824219e-01 -4.849666357040405273e-02 -3.320909664034843445e-02 1.207081899046897888e-01 -2.036567963659763336e-02 5.660820752382278442e-02 -2.695395350456237793e-01 1.357235312461853027e-01 -1.249499693512916565e-01 -1.581465005874633789e-01 7.658986747264862061e-02 -2.117663323879241943e-01 2.532099187374114990e-01 2.259214818477630615e-01 1.746319681406021118e-01 8.861222118139266968e-02 -2.641578316688537598e-01 -2.332148700952529907e-01 5.703352019190788269e-02 2.891458272933959961e-01 -1.589048504829406738e-01 2.107196003198623657e-01 1.021752581000328064e-01 2.236363105475902557e-02 -1.631897538900375366e-01 -2.442571222782135010e-01 1.659707427024841309e-01
-8.364418148994445801e-02 -6.546548008918762207e-02 -5.660630762577056885e-02 -1.437538210302591324e-02 -1.904821395874023438e-02 1.245630010962486267e-01 -1.159692183136940002e-01 -7.083386182785034180e-02 -1.148119568824768066e-01 -1.335691809654235840e-01 -3.030053079128265381e-01 5.120172630995512009e-03 -1.320039182901382446e-01 -1.814915388822555542e-01 -2.047610729932785034e-01 1.909853816032409668e-01 5.348442122340202332e-02 2.812016382813453674e-02 1.437514126300811768e-01 8.800564706325531006e-02 -2.459435611963272095e-01 -2.664082944393157959e-01 -1.253432035446166992e-01 5.221670866012573242e-02 -1.500709652900695801e-01 -7.016646862030029297e-02 1.385498046875000000e-01 4.293428361415863037e-01 -7.639383524656295776e-02 -6.143349781632423401e-02 6.630815565586090088e-02 5.219114422798156738e-01
-7.401510328054428101e-02 -1.107436604797840118e-02 -9.582126885652542114e-02 1.230393797159194946e-01 1.156103238463401794e-01 3.904831707477569580e-01 -4.468881711363792419e-02 5.922955647110939026e-02 -2.285102754831314087e-02 -4.027929902076721191e-01 1.272152513265609741e-01 1.911276951432228088e-02 4.606741666793823242e-02 -1.692938059568405151e-01 -1.212415397167205811e-01 1.572192013263702393e-01 -2.447121543809771538e-03 2.336979210376739502e-01 2.793576419353485107e-01 -1.037304326891899109e-01 -1.032858863472938538e-01 -2.962800562381744385e-01 1.342180669307708740e-01 2.444586008787155151e-01 4.790246114134788513e-02 -4.075232520699501038e-02 7.978227734565734863e-02 3.029367625713348389e-01 1.473565250635147095e-01 -1.251627951860427856e-01 1.586038768291473389e-01 2.548434436321258545e-01
1.138630881905555725e-01 -2.527761757373809814e-01 -1.787861734628677368e-01 -7.715193182229995728e-02 3.006538748741149902e-02 1.362036019563674927e-01 -4.282851889729499817e-02 6.785747595131397247e-03 3.263679742813110352e-01 -1.062294654548168182e-02 -5.590481683611869812e-02 7.264429330825805664e-02 1.421654820442199707e-01 2.359317848458886147e-03 9.605883806943893433e-02 3.347406685352325439e-01 -2.747544348239898682e-01 1.337441354990005493e-01 7.021368294954299927e-02 4.171001166105270386e-02 4.971051588654518127e-02 -2.054388672113418579e-01 9.225570410490036011e-02 1.442533284425735474e-01 -1.126435324549674988e-01 -2.949993610382080078e-01 1.211821287870407104e-01 1.631537824869155884e-02 2.195324301719665527e-01 -1.982361376285552979e-01 -3.880496919155120850e-01 2.838619947433471680e-01
4.624721407890319824e-02 1.076085716485977173e-01 -1.685995757579803467e-01 -2.700683660805225372e-03 -2.733813226222991943e-01 5.908855795860290527e-02 -1.115483567118644714e-01 1.275156885385513306e-01 1.465017646551132202e-01 -9.809212386608123779e-02 1.650764420628547668e-02 -3.567869365215301514e-01 2.095185071229934692e-01 1.850403845310211182e-01 -9.835794568061828613e-02 -1.032501980662345886e-01 8.253099024295806885e-02 2.539933621883392334e-01 2.437102198600769043e-01 -1.392330825328826904e-01 6.250301003456115723e-02 -1.255996227264404297e-01 1.843509972095489502e-01 8.205121755599975586e-02 -3.659107163548469543e-02 -1.684743016958236694e-01 2.505966722965240479e-01 -5.576108116656541824e-03 -2.007291316986083984e-01 1.383938342332839966e-01 -1.457058936357498169e-01 4.583205580711364746e-01
8.353655785322189331e-02 9.027664549648761749e-03 1.469202432781457901e-02 5.805756896734237671e-02 2.430954724550247192e-01 4.121361970901489258e-01 -2.354003041982650757e-01 1.187303885817527771e-01 8.459106832742691040e-02 -1.801543086767196655e-01 -1.798648685216903687e-01 -1.766927093267440796e-01 6.239774078130722046e-02 -2.948872148990631104e-01 -2.003974765539169312e-01 1.740771979093551636e-01 7.263290137052536011e-02 2.657496035099029541e-01 1.541128009557723999e-01 -3.364877402782440186e-02 -3.215869143605232239e-02 -1.787580698728561401e-01 -1.537603884935379028e-01 6.982492282986640930e-03 6.738529354333877563e-02 -5.164175853133201599e-02 -1.573953777551651001e-01 8.472177386283874512e-02 -1.843846589326858521e-01 -2.860724031925201416e-01 3.845435753464698792e-02 3.353524208068847656e-01
1.943907737731933594e-01 -1.117466613650321960e-01 -2.078021317720413208e-01 2.216999977827072144e-01 -3.090299665927886963e-02 4.475865885615348816e-02 -1.065402925014495850e-01 1.600067168474197388e-01 -3.917357325553894043e-02 -2.087816148996353149e-01 -7.225628942251205444e-02 -2.357097715139389038e-02 1.312468200922012329e-01 -3.863120675086975098e-01 -1.656822264194488525e-01 1.969417780637741089e-01 -2.054695412516593933e-02 3.136634454131126404e-02 9.078757464885711670e-02 -1.179314479231834412e-01 -2.700133621692657471e-01 -3.190362453460693359e-01 5.302836000919342041e-02 1.792681962251663208e-02 9.419325739145278931e-02 3.542340546846389771e-02 8.698862046003341675e-02 3.346846401691436768e-01 1.325412243604660034e-01 -1.145037077367305756e-02 -8.146036416292190552e-02 4.224423766136169434e-01
5.327477678656578064e-02 -3.082433342933654785e-01 1.423194818198680878e-02 1.095727533102035522e-01 5.777647346258163452e-02 3.243597745895385742e-01 -4.230565950274467468e-02 -5.527780391275882721e-03 1.484175473451614380e-01 -1.081441268324851990e-01 8.308990299701690674e-02 -2.905549108982086182e-01 1.229761913418769836e-01 2.394586056470870972e-02 -2.589144706726074219e-01 3.986665233969688416e-02 -1.720768660306930542e-01 2.633436322212219238e-01 1.464816778898239136e-01 1.856252402067184448e-01 -3.546749800443649292e-02 -2.685721516609191895e-01 -1.839226931333541870e-01 -3.761947900056838989e-02 2.430527061223983765e-01 -1.963504552841186523e-01 1.141613349318504333e-01 4.107506200671195984e-02 3.522848337888717651e-02 -1.714256703853607178e-01 -2.580660581588745117e-01 3.116409480571746826e-01
2.187031656503677368e-01 -1.724180020391941071e-02 -2.012170851230621338e-01 -1.355963526293635368e-03 2.876603901386260986e-01 2.853212058544158936e-01 -4.309185743331909180e-01 2.641410529613494873e-01 -9.289903938770294189e-02 -1.324983835220336914e-01 -1.214198246598243713e-01 -6.585751473903656006e-02 -4.675533995032310486e-02 -2.610420584678649902e-01 -2.303418964147567749e-01 3.736310079693794250e-02 6.137699354439973831e-03 1.694898009300231934e-01 7.853194326162338257e-02 -1.007230207324028015e-01 -1.187410280108451843e-01 -2.285519987344741821e-01 -1.645252406597137451e-01 1.342181712388992310e-01 9.067701548337936401e-02 -1.323102563619613647e-01 -9.803304821252822876e-02 -4.000891745090484619e-02 -4.125045239925384521e-02 1.841222494840621948e-02 3.679961711168289185e-02 3.533912301063537598e-01
-2.845231294631958008e-01 -1.215366721153259277e-01 1.098922863602638245e-01 2.597314119338989258e-01 -3.483913838863372803e-02 3.032137826085090637e-02 -1.966889947652816772e-01 -7.791899889707565308e-02 3.527473509311676025e-01 -1.243257597088813782e-01 -4.870004579424858093e-02 -5.613383650779724121e-02 -1.896549016237258911e-02 -2.173960357904434204e-01 -4.107408970594406128e-02 6.536179035902023315e-02 8.884485810995101929e-02 1.676177680492401123e-01 -1.583562232553958893e-02 -1.006703153252601624e-01 1.275742948055267334e-01 -2.645754218101501465e-01 1.329502761363983154e-01 2.676204405725002289e-02 1.081802695989608765e-02 1.326678395271301270e-01 4.487474858760833740e-01 -1.072763875126838684e-01 -1.031279750168323517e-02 2.159971445798873901e-01 -1.241291910409927368e-01 3.674861788749694824e-01
1.681845933198928833e-01 -1.908166259527206421e-01 -2.516230568289756775e-02 -1.065824478864669800e-01 -9.077225625514984131e-02 -1.078905686736106873e-01 -8.276645839214324951e-02 -1.032197624444961548e-01 3.436722159385681152e-01 -1.435055881738662720e-01 -8.415524661540985107e-02 -2.148169130086898804e-01 -1.032637804746627808e-01 -1.225787550210952759e-01 -8.771062642335891724e-02 -2.713134745135903358e-03 -1.574676632881164551e-01 -9.754924476146697998e-02 1.846452206373214722e-01 1.786760836839675903e-01 -6.187236681580543518e-02 2.658213023096323013e-03 -1.414697170257568359e-01 1.623166799545288086e-01 -4.737887904047966003e-02 1.570372655987739563e-02 3.105839192867279053e-01 1.670801192522048950e-01 9.588210284709930420e-02 -4.307656586170196533e-01 -1.523004323244094849e-01 4.065209031105041504e-01
7.123416662216186523e-02 -8.270557224750518799e-02 -3.400743007659912109e-02 2.164832204580307007e-01 6.385317444801330566e-02 3.885247558355331421e-02 -1.332756876945495605e-02 3.910853341221809387e-02 4.944249242544174194e-02 -2.526814639568328857e-01 -2.785143852233886719e-01 -1.001384332776069641e-01 3.914345055818557739e-02 -2.074059396982192993e-01 -3.775627538561820984e-02 1.861357688903808594e-01 -3.167524933815002441e-02 2.201836556196212769e-01 -1.973547972738742828e-02 1.829653047025203705e-02 -2.236169874668121338e-01 -3.122714757919311523e-01 -2.089974656701087952e-02 2.325368970632553101e-01 -9.384648501873016357e-02 5.528863519430160522e-03 1.005411148071289062e-01 3.524329364299774170e-01 -9.477348625659942627e-02 -8.209644258022308350e-02 1.161311566829681396e-01 5.231235027313232422e-01
2.069193869829177856e-01 -2.143378704786300659e-01 -6.415608525276184082e-02 2.101159691810607910e-01 3.710815683007240295e-02 2.582900971174240112e-02 -5.980804935097694397e-02 1.718805432319641113e-01 1.871515214443206787e-01 -1.708608567714691162e-01 -1.576021164655685425e-01 -4.524800553917884827e-02 2.017325758934020996e-01 -4.389049708843231201e-01 -1.287803053855895996e-01 2.475223541259765625e-01 -9.690777212381362915e-02 7.548669818788766861e-03 9.599936753511428833e-02 -1.987938880920410156e-01 -1.785025447607040405e-01 -2.874751091003417969e-01 -1.284246426075696945e-02 1.322840452194213867e-01 -4.324129596352577209e-02 1.462512314319610596e-01 9.815238416194915771e-02 3.305042386054992676e-01 1.296920329332351685e-01 -6.730657815933227539e-02 -7.158059161156415939e-04 2.677603363990783691e-01
1.490543484687805176e-01 1.491503268480300903e-01 3.882441297173500061e-02 1.102574914693832397e-01 1.857687979936599731e-01 2.667832374572753906e-01 -1.354880630970001221e-01 -2.285514771938323975e-01 1.923251710832118988e-02 -2.317043691873550415e-01 -2.924968861043453217e-02 -1.552148610353469849e-01 6.667771935462951660e-02 -3.460929393768310547e-01 -1.581160426139831543e-01 -5.852282047271728516e-02 -4.845726117491722107e-02 1.589486151933670044e-01 2.743330001831054688e-01 -1.045668721199035645e-01 -1.127751767635345459e-01 -1.292565912008285522e-01 -4.671679437160491943e-02 1.416873484849929810e-01 1.065595597028732300e-01 -7.443815469741821289e-02 -6.799783557653427124e-02 1.349624097347259521e-01 1.083817239850759506e-02 -3.086646199226379395e-01 2.001823633909225464e-01 4.396060109138488770e-01
2.188597247004508972e-02 -1.768334954977035522e-01 -1.493040472269058228e-01 -1.378463506698608398e-01 1.333592087030410767e-01 4.819676652550697327e-02 -2.002674490213394165e-01 -2.249901890754699707e-01 3.699437947943806648e-03 -2.043609023094177246e-01 2.605779767036437988e-01 4.051119089126586914e-03 1.299350112676620483e-01 8.550089597702026367e-02 -9.843850135803222656e-02 2.543848454952239990e-01 4.732249770313501358e-03 -8.129401132464408875e-03 2.077621668577194214e-01 -5.412147194147109985e-02 -3.474608808755874634e-02 7.650667335838079453e-03 1.505483239889144897e-01 2.605283856391906738e-01 8.979882299900054932e-02 -2.923233807086944580e-01 2.082195430994033813e-01 2.326993048191070557e-01 5.345416814088821411e-02 -3.120318055152893066e-01 -2.191338539123535156e-01 3.613620400428771973e-01
2.027932256460189819e-01 -2.222975641489028931e-01 -2.891053855419158936e-01 -1.337990760803222656e-01 1.018274575471878052e-01 3.050024509429931641e-01 -6.835889071226119995e-02 1.150333657860755920e-01 2.201085239648818970e-01 -6.044043228030204773e-03 8.434284478425979614e-02 -1.394185125827789307e-01 -4.534666985273361206e-02 -7.634265720844268799e-02 -1.405172049999237061e-02 1.671614944934844971e-01 1.432799734175205231e-02 1.948496997356414795e-01 -3.606057912111282349e-02 -2.805581390857696533e-01 4.617935419082641602e-01 -7.892820239067077637e-02 -8.964882791042327881e-02 6.844400614500045776e-02 1.770039647817611694e-01 -9.457191824913024902e-02 3.430330753326416016e-01 1.090499088168144226e-01 9.230491518974304199e-02 -1.547964811325073242e-01 1.125030964612960815e-01 1.012271344661712646e-01
2.005151808261871338e-01 -3.498793840408325195e-01 -1.041258797049522400e-01 1.672727055847644806e-02 1.355519145727157593e-01 -3.433115035295486450e-02 -2.083961665630340576e-01 -1.005014926195144653e-01 9.258852899074554443e-02 -1.450440436601638794e-01 -3.109913170337677002e-01 -1.028244867920875549e-01 1.072915941476821899e-01 -2.639292478561401367e-01 -1.913617849349975586e-01 2.922959998250007629e-02 -4.585202410817146301e-02 -1.487535238265991211e-02 6.216579303145408630e-02 1.068735644221305847e-01 -1.453445255756378174e-01 -1.153907328844070435e-01 2.437324076890945435e-01 2.160113863646984100e-02 1.610262095928192139e-01 8.489460498094558716e-02 8.626160025596618652e-02 -1.542530655860900879e-01 -1.045270487666130066e-01 1.472129821777343750e-01 -8.562040328979492188e-02 5.304796099662780762e-01
-4.047503322362899780e-02 -1.957144215703010559e-02 1.833728849887847900e-01 2.218135595321655273e-01 -1.902651637792587280e-01 1.344910711050033569e-01 -2.748626172542572021e-01 1.349095702171325684e-01 1.378784924745559692e-01 -2.616263926029205322e-01 -1.037013605237007141e-01 -3.054842725396156311e-02 2.185090929269790649e-01 1.059981586877256632e-04 -7.171521335840225220e-02 -3.649907186627388000e-02 -1.596517264842987061e-01 3.053849041461944580e-01 3.458881378173828125e-01 1.244064345955848694e-01 -1.500323712825775146e-01 -1.944615989923477173e-01 -1.640841066837310791e-01 1.293840557336807251e-01 -1.119219437241554260e-01 -3.058278188109397888e-02 -2.658573538064956665e-02 8.331326395273208618e-02 4.374056309461593628e-02 -1.661757938563823700e-02 -3.885614126920700073e-02 4.807117879390716553e-01
4.694760963320732117e-02 -2.974437177181243896e-01 -1.657850593328475952e-01 -1.205703523010015488e-02 -1.389660537242889404e-01 -4.420963674783706665e-02 -8.614230901002883911e-02 -1.906293034553527832e-01 1.168222799897193909e-01 -2.801803648471832275e-01 6.741868704557418823e-02 -1.194877848029136658e-01 -4.201722145080566406e-02 -3.037350773811340332e-01 -1.833220571279525757e-01 7.868317514657974243e-02 1.041110605001449585e-01 2.868617698550224304e-02 1.299119088798761368e-02 -2.612205445766448975e-01 -9.335729479789733887e-02 -1.712667942047119141e-01 1.861790269613265991e-01 1.834324598312377930e-01 -3.132749199867248535e-01 -8.071942627429962158e-02 1.987926661968231201e-01 -5.376977100968360901e-02 -1.510903537273406982e-01 -4.233990237116813660e-02 -2.500241100788116455e-01 3.889125287532806396e-01
-1.856723614037036896e-02 -3.225481808185577393e-01 1.050953716039657593e-01 -1.398036032915115356e-01 1.440185159444808960e-01 1.442283093929290771e-01 -7.235372066497802734e-02 3.064918518066406250e-02 1.843852102756500244e-01 -2.002774626016616821e-01 2.103471308946609497e-01 -1.904122382402420044e-01 1.156751438975334167e-01 3.639424964785575867e-02 -1.741406321525573730e-02 -1.332091446965932846e-02 2.900504171848297119e-01 -5.806335434317588806e-02 1.404026597738265991e-01 -1.348638236522674561e-01 -2.131166011095046997e-01 -3.040578067302703857e-01 -2.003533393144607544e-01 1.251865327358245850e-01 -3.470382466912269592e-02 -2.200150340795516968e-01 4.146647155284881592e-01 1.963757909834384918e-02 -8.483837544918060303e-02 1.794127076864242554e-01 3.262107074260711670e-02 2.569707036018371582e-01
-1.053561568260192871e-01 8.607372641563415527e-02 -1.286775469779968262e-01 1.825493872165679932e-01 -5.807862430810928345e-02 2.048765420913696289e-01 -1.117075383663177490e-01 -3.637559711933135986e-02 1.515848785638809204e-01 7.140972465276718140e-02 1.718905940651893616e-02 -1.259146928787231445e-01 2.198215425014495850e-01 -1.505945473909378052e-01 -2.494740635156631470e-01 -2.634225785732269287e-01 1.316932588815689087e-01 2.084929496049880981e-01 1.909307688474655151e-01 -5.280154570937156677e-02 -1.441176980733871460e-01 -2.714751064777374268e-01 -3.925896584987640381e-01 6.502544879913330078e-02 6.910868734121322632e-02 -1.968631744384765625e-01 1.418192386627197266e-01 -4.377515986561775208e-02 4.384033754467964172e-02 -2.989803254604339600e-01 -8.952102810144424438e-02 3.283899426460266113e-01
-2.998688630759716034e-02 -1.673164814710617065e-01 -4.055733978748321533e-02 -7.522802799940109253e-02 3.993268683552742004e-02 -9.846111387014389038e-02 -1.790353506803512573e-01 -1.632817685604095459e-01 2.087584584951400757e-01 -2.780118584632873535e-01 -3.124193986877799034e-03 -6.676188856363296509e-02 2.382852435111999512e-01 -3.053898513317108154e-01 6.155644357204437256e-02 7.483048737049102783e-02 2.118366360664367676e-01 -1.913931369781494141e-01 1.998556703329086304e-01 -1.050017774105072021e-01 -1.149302721023559570e-02 -2.641901075839996338e-01 2.780213356018066406e-01 3.070614933967590332e-01 -3.258338570594787598e-02 -2.194468528032302856e-01 1.648644357919692993e-01 -6.658607721328735352e-02 -1.959135755896568298e-02 6.840087473392486572e-02 -1.199504584074020386e-01 3.670979142189025879e-01
-8.874806016683578491e-02 -2.141569703817367554e-01 -7.529809325933456421e-02 2.595126926898956299e-01 4.833015799522399902e-02 7.976302504539489746e-02 -5.735024809837341309e-02 1.125135719776153564e-01 1.126908063888549805e-01 -8.241181075572967529e-02 -3.075379133224487305e-01 1.686209067702293396e-02 2.029976844787597656e-01 -7.135298103094100952e-02 -3.010214567184448242e-01 2.057110816240310669e-01 4.938068985939025879e-02 2.639318816363811493e-02 -2.571952939033508301e-01 -1.901771314442157745e-02 9.990581125020980835e-02 -1.044235751032829285e-01 -3.977947235107421875e-01 7.336001843214035034e-02 1.618319153785705566e-01 1.221707090735435486e-01 4.545966684818267822e-01 3.982766997069120407e-03 1.373093109577894211e-02 -6.742675602436065674e-02 1.703769899904727936e-02 2.191900461912155151e-01
1.352128088474273682e-01 -5.027939677238464355e-01 4.147993400692939758e-02 -5.581277236342430115e-02 -1.053528338670730591e-01 1.693384498357772827e-01 -5.493548139929771423e-02 6.911864876747131348e-02 1.062958985567092896e-01 -3.534946441650390625e-01 1.806441508233547211e-02 -2.230049520730972290e-01 4.577063955366611481e-03 3.248175233602523804e-02 -1.013829559087753296e-01 -1.036312654614448547e-01 2.291664481163024902e-01 7.084424793720245361e-02 1.212849318981170654e-01 -1.310560405254364014e-01 -1.024745702743530273e-01 -2.434094548225402832e-01 -4.768836125731468201e-02 1.747919060289859772e-02 -1.742695085704326630e-02 -3.256749212741851807e-01 3.827230930328369141e-01 -2.282640524208545685e-02 -9.115555882453918457e-02 1.176095157861709595e-01 -1.150680705904960632e-01 1.326752156019210815e-01
-1.060945354402065277e-02 2.605060301721096039e-02 -1.408913433551788330e-01 3.719350695610046387e-02 6.728792935609817505e-02 3.293645381927490234e-02 -2.923446595668792725e-01 4.707199707627296448e-02 3.725845217704772949e-01 -1.341169327497482300e-01 -1.742897778749465942e-01 -2.575735449790954590e-01 1.361747682094573975e-01 1.920714229345321655e-01 -8.828683942556381226e-02 2.745033502578735352e-01 -4.765870422124862671e-02 1.905661225318908691e-01 4.437092319130897522e-02 -2.746989727020263672e-01 2.487252950668334961e-01 -5.645989254117012024e-02 1.744308769702911377e-01 1.298332959413528442e-01 -7.885740138590335846e-03 -8.364932984113693237e-02 1.565075367689132690e-01 1.455435305833816528e-01 -1.278589963912963867e-01 1.769473403692245483e-01 -4.844371229410171509e-02 4.018458425998687744e-01
1.158647090196609497e-01 -6.583974510431289673e-02 -2.206790298223495483e-01 -1.114807724952697754e-01 1.981021277606487274e-02 3.181091248989105225e-01 -5.531027168035507202e-02 1.813909560441970825e-01 8.879929780960083008e-02 1.432013362646102905e-01 -1.363473832607269287e-01 -3.826726227998733521e-02 -5.603623390197753906e-02 -3.416470885276794434e-01 -4.143080115318298340e-02 -5.601295456290245056e-02 1.957523822784423828e-01 -1.295818537473678589e-01 -1.018510758876800537e-01 -4.801512137055397034e-02 1.309441477060317993e-01 -2.948068082332611084e-01 4.827437922358512878e-02 1.652172058820724487e-01 1.806313842535018921e-01 -1.981123536825180054e-01 5.047050714492797852e-01 1.785599440336227417e-02 1.300767660140991211e-01 1.827228814363479614e-01 -1.460291445255279541e-01 1.018504574894905090e-01
-2.543581277132034302e-02 2.127224951982498169e-02 -1.780455932021141052e-02 -4.493460431694984436e-02 -1.199098769575357437e-02 3.267554640769958496e-01 -3.434545919299125671e-02 -1.550312042236328125e-01 1.040790677070617676e-01 -1.696649491786956787e-01 -2.156315445899963379e-01 4.758022353053092957e-02 -3.814795613288879395e-02 -4.282104074954986572e-01 -4.232771322131156921e-02 1.351224780082702637e-01 3.370396792888641357e-02 2.883945405483245850e-01 2.021908015012741089e-01 1.365020126104354858e-01 1.611000597476959229e-01 -2.989051640033721924e-01 -4.607136175036430359e-02 8.360301703214645386e-02 -4.499696567654609680e-02 3.362707421183586121e-02 -1.625363528728485107e-01 2.397850751876831055e-01 -1.326753348112106323e-01 -9.718278795480728149e-02 -1.635197252035140991e-01 4.026180505752563477e-01
-6.168348342180252075e-02 9.437742084264755249e-02 -2.622670531272888184e-01 -1.506942659616470337e-01 4.059812054038047791e-02 4.475363995879888535e-03 -1.422910690307617188e-01 2.215732261538505554e-02 4.536580741405487061e-01 -8.067282289266586304e-02 -4.628802090883255005e-02 -2.792719900608062744e-01 6.313113868236541748e-02 6.911645084619522095e-02 -1.641561836004257202e-01 1.650299727916717529e-01 -1.524585485458374023e-01 1.040576770901679993e-01 -2.540007047355175018e-02 -2.424854040145874023e-01 2.972504496574401855e-01 -1.823575496673583984e-01 5.876603722572326660e-02 -1.094302535057067871e-01 8.420561254024505615e-02 -2.362262606620788574e-01 2.064642459154129028e-01 1.357017010450363159e-01 -1.145806312561035156e-01 4.276919364929199219e-02 5.991368368268013000e-02 3.807302117347717285e-01
3.661953806877136230e-01 6.586892902851104736e-02 -3.142058849334716797e-02 8.060348033905029297e-02 -8.611813187599182129e-02 8.643121272325515747e-02 -1.107353419065475464e-01 1.659366190433502197e-01 3.336826860904693604e-01 2.083128690719604492e-01 -1.461306661367416382e-01 -7.733976095914840698e-02 -2.703991718590259552e-02 -2.060253322124481201e-01 -2.810197174549102783e-01 1.463621947914361954e-02 1.012234911322593689e-01 1.344221532344818115e-01 2.478168457746505737e-01 -3.265562653541564941e-02 -2.127498239278793335e-01 -2.767371535301208496e-01 -3.212462067604064941e-01 1.541974488645792007e-02 -3.039652667939662933e-02 1.400098651647567749e-01 1.934607326984405518e-01 -1.670481264591217041e-01 -2.728916704654693604e-01 -8.775680512189865112e-02 -8.293118327856063843e-02 6.301351636648178101e-02
-4.234847798943519592e-02 -1.175599098205566406e-01 1.203604191541671753e-01 1.768065690994262695e-01 1.493962556123733521e-01 2.217918038368225098e-01 -5.052520707249641418e-02 -1.434990204870700836e-02 -1.169272661209106445e-01 -2.141962200403213501e-01 -1.455276925116777420e-02 9.246550500392913818e-02 -7.782869040966033936e-02 -2.934442758560180664e-01 -2.339110821485519409e-01 -1.571553759276866913e-02 3.107307106256484985e-02 1.570341289043426514e-01 9.986536949872970581e-02 1.073353439569473267e-01 -7.426476478576660156e-02 -3.300934731960296631e-01 -1.268083900213241577e-01 9.477808326482772827e-02 1.442830543965101242e-02 -8.168392814695835114e-03 6.356815993785858154e-02 3.219203650951385498e-01 -2.212031036615371704e-01 1.626876182854175568e-02 1.512116491794586182e-01 5.312807559967041016e-01
-1.985294520854949951e-01 4.109372571110725403e-02 -7.116364687681198120e-02 -1.248111501336097717e-01 -7.617191970348358154e-02 4.909187555313110352e-02 -6.797431409358978271e-02 1.336569041013717651e-01 2.611435651779174805e-01 -2.355682551860809326e-01 1.362952440977096558e-01 -6.462512910366058350e-02 2.059540748596191406e-01 -6.935527175664901733e-02 -1.920231729745864868e-01 1.840437650680541992e-01 2.216532640159130096e-02 2.452565729618072510e-01 1.279621012508869171e-02 -2.380583584308624268e-01 1.303193569183349609e-01 -1.924659907817840576e-01 -7.138246670365333557e-03 8.667874336242675781e-02 -1.153303459286689758e-01 2.513092756271362305e-01 1.995127797126770020e-01 -3.107749111950397491e-02 -2.119399756193161011e-01 -7.088155299425125122e-02 -8.738671243190765381e-02 5.378375649452209473e-01
2.413998097181320190e-01 -2.288138121366500854e-01 9.629665873944759369e-03 6.508577615022659302e-02 -1.963168233633041382e-01 6.026756018400192261e-02 -1.480054557323455811e-01 -1.249930486083030701e-01 2.798068895936012268e-02 -1.882192641496658325e-01 1.230683475732803345e-01 -7.536891847848892212e-02 -7.693054527044296265e-02 8.330157026648521423e-03 -2.306608706712722778e-01 1.048215404152870178e-01 2.743892371654510498e-01 3.599475920200347900e-01 -5.741336941719055176e-02 -2.228829264640808105e-01 -3.616089466959238052e-03 8.082176558673381805e-03 -2.300707995891571045e-02 2.776471376419067383e-01 1.356154531240463257e-01 -2.373501658439636230e-01 6.512545049190521240e-02 -1.029392927885055542e-01 2.382598519325256348e-01 -3.062237286940217018e-03 -3.310504555702209473e-01 2.943947315216064453e-01
-2.286546081304550171e-01 -4.147584363818168640e-02 -1.183875277638435364e-01 2.730996347963809967e-02 -1.445137113332748413e-01 -2.896456979215145111e-02 -2.673609554767608643e-01 -1.188137754797935486e-01 2.474052906036376953e-01 -8.415897190570831299e-02 5.112215876579284668e-02 -2.002268582582473755e-01 -1.577741652727127075e-02 1.949105262756347656e-01 -1.959623843431472778e-01 6.131782010197639465e-02 3.610663488507270813e-02 9.326165169477462769e-02 3.229652717709541321e-02 -3.184992671012878418e-01 2.030577063560485840e-01 -2.759532630443572998e-01 7.776443660259246826e-02 1.455238759517669678e-01 -1.019813679158687592e-02 -1.118986750952899456e-03 1.609727591276168823e-01 3.707302734255790710e-02 3.185551613569259644e-02 1.656093895435333252e-01 -1.835789680480957031e-01 5.346862673759460449e-01
2.452568560838699341e-01 -1.160109415650367737e-01 -6.322064995765686035e-02 9.125396609306335449e-03 2.479591518640518188e-01 -1.249229907989501953e-01 -2.714191377162933350e-01 1.812053471803665161e-01 -5.791578814387321472e-02 -7.553479075431823730e-02 1.504715532064437866e-02 -1.261458247900009155e-01 2.647125422954559326e-01 -2.129281014204025269e-01 -2.897112369537353516e-01 1.520938426256179810e-01 -1.197470128536224365e-01 1.003090292215347290e-01 1.568673998117446899e-01 7.116911560297012329e-02 -3.317508399486541748e-01 -1.978240311145782471e-01 -2.226093783974647522e-02 1.365084107965230942e-02 2.771127596497535706e-02 -3.308079838752746582e-01 7.869363576173782349e-02 6.247971579432487488e-02 -1.390157788991928101e-01 -2.398820370435714722e-01 -2.434892356395721436e-01 1.750413328409194946e-01
4.814787581562995911e-02 -2.076651901006698608e-01 -2.911373078823089600e-01 3.444428369402885437e-02 1.171440184116363525e-01 2.171334326267242432e-01 -2.520893812179565430e-01 2.748858928680419922e-01 2.603671513497829437e-02 2.203363692387938499e-03 -2.372484356164932251e-01 -1.642633527517318726e-01 7.388957589864730835e-02 -3.842757642269134521e-01 -4.474363103508949280e-02 3.084323108196258545e-01 5.723043903708457947e-02 1.660838276147842407e-01 2.956326007843017578e-01 -5.824045836925506592e-02 -1.559103727340698242e-01 -4.987316951155662537e-02 -1.141670122742652893e-01 1.981968879699707031e-01 1.915271580219268799e-02 -2.577947638928890228e-02 -3.942561522126197815e-02 -5.142992362380027771e-02 6.370155513286590576e-02 -2.379476726055145264e-01 -3.990314155817031860e-02 2.572069168090820312e-01
-6.235368549823760986e-03 -2.710455656051635742e-01 -1.237552240490913391e-01 -1.217385977506637573e-01 -7.461593300104141235e-02 -1.983959972858428955e-01 1.583045125007629395e-01 7.182426005601882935e-02 -7.116006314754486084e-02 -4.035770297050476074e-01 -6.260783970355987549e-02 -2.228557467460632324e-01 -5.745869874954223633e-02 -2.725135087966918945e-01 -1.447697430849075317e-01 1.678066849708557129e-01 1.268145442008972168e-01 5.614969506859779358e-02 -2.753838710486888885e-02 -2.129785269498825073e-01 2.028952986001968384e-01 -1.661568284034729004e-01 -6.849951110780239105e-03 2.770365178585052490e-01 2.408413216471672058e-02 7.659184187650680542e-02 2.241941988468170166e-01 1.748157292604446411e-01 -9.905041009187698364e-02 4.224770516157150269e-02 -2.956435829401016235e-02 4.029190838336944580e-01
3.531847521662712097e-02 -1.985675096511840820e-01 -2.511215209960937500e-01 -9.997046738862991333e-02 3.315461277961730957e-01 -4.933605715632438660e-02 -2.685575485229492188e-01 -1.827008575201034546e-01 2.478376775979995728e-01 -1.353206485509872437e-01 -9.265343099832534790e-02 -3.598923683166503906e-01 1.409805417060852051e-01 -1.106809154152870178e-01 -2.290090918540954590e-01 1.903067678213119507e-01 -2.024583816528320312e-01 4.482493177056312561e-02 2.376320585608482361e-02 2.348374947905540466e-02 -1.553380042314529419e-01 -1.224300116300582886e-01 9.795763343572616577e-02 1.660730838775634766e-01 6.536827981472015381e-02 -2.093028426170349121e-01 1.643670648336410522e-01 1.110353246331214905e-01 -6.071843206882476807e-02 -1.596922427415847778e-01 -2.883078753948211670e-01 9.814306348562240601e-02
1.468070447444915771e-01 7.911104708909988403e-03 -1.978598088026046753e-01 -2.505136094987392426e-02 1.539711207151412964e-01 7.937608659267425537e-02 5.096055101603269577e-03 -7.381983101367950439e-02 2.017258405685424805e-01 5.700544640421867371e-02 -3.194799721240997314e-01 -3.638453185558319092e-01 3.135401606559753418e-01 -1.355020999908447266e-01 -9.518523514270782471e-02 -2.479885332286357880e-02 6.201521307229995728e-02 1.447619795799255371e-01 -2.384248375892639160e-02 -3.144290149211883545e-01 2.403778880834579468e-01 1.429466903209686279e-01 -1.159644499421119690e-01 2.212755084037780762e-01 7.175735384225845337e-02 -2.359921783208847046e-01 2.943994402885437012e-01 5.915708467364311218e-02 3.056337125599384308e-03 1.430129110813140869e-01 6.197860836982727051e-02 2.412706613540649414e-01
7.108068466186523438e-02 4.611863568425178528e-02 -2.050150185823440552e-01 -3.558072447776794434e-02 -1.713906675577163696e-01 1.261231601238250732e-01 2.923248521983623505e-02 3.248172998428344727e-01 1.464713811874389648e-01 -2.180954813957214355e-01 2.167357504367828369e-01 -2.710226476192474365e-01 1.344341933727264404e-01 -3.420659340918064117e-03 -7.428210228681564331e-02 1.171196401119232178e-01 1.275425255298614502e-01 2.467845827341079712e-01 1.810990571975708008e-01 3.334962204098701477e-02 1.978032588958740234e-01 -2.332949452102184296e-02 1.764544984325766563e-03 7.050641626119613647e-02 2.000842243432998657e-02 -1.131693124771118164e-01 1.721609085798263550e-01 1.060224324464797974e-02 -8.530377596616744995e-02 2.136483490467071533e-01 -5.285654217004776001e-02 5.627748370170593262e-01
1.933343559503555298e-01 -1.922209858894348145e-01 -1.539910733699798584e-01 -2.098950892686843872e-01 -1.952821016311645508e-02 -1.847706176340579987e-02 -2.778903841972351074e-01 -1.219756975769996643e-01 2.383977323770523071e-01 -2.040048688650131226e-01 -1.201616674661636353e-01 -2.717907428741455078e-01 1.506261434406042099e-02 -3.311872482299804688e-02 -8.767940849065780640e-02 -1.206356361508369446e-01 1.806411892175674438e-01 -1.300017535686492920e-01 1.074989810585975647e-01 -6.261964142322540283e-02 2.478071291989181191e-05 -1.839457303285598755e-01 1.474786102771759033e-01 2.968451380729675293e-01 -4.531846567988395691e-02 -4.042259454727172852e-01 2.260592430830001831e-01 6.624852865934371948e-02 5.908501893281936646e-02 5.211829394102096558e-02 -2.008919119834899902e-01 2.802393734455108643e-01
-3.198703750967979431e-02 -2.874140441417694092e-01 6.050168722867965698e-02 -7.051331549882888794e-02 3.438917174935340881e-02 1.958572268486022949e-01 -2.196657061576843262e-01 -4.701785370707511902e-02 1.019311472773551941e-01 -3.835660517215728760e-01 1.470193564891815186e-01 -2.642448842525482178e-01 1.095433626323938370e-02 -4.525924474000930786e-02 -1.433482617139816284e-01 -1.059307530522346497e-01 1.668040901422500610e-01 8.286932716146111488e-04 1.420977711677551270e-01 -2.223766148090362549e-01 -1.308557689189910889e-01 -1.918902695178985596e-01 -2.378475815057754517e-01 -5.406519770622253418e-02 1.438490697182714939e-03 -3.026643097400665283e-01 4.493196308612823486e-01 -2.897086180746555328e-02 -7.480479776859283447e-02 -1.349077932536602020e-02 -7.844563573598861694e-02 1.329135596752166748e-01
5.001787468791007996e-02 -3.165042400360107422e-01 -3.569740056991577148e-01 -5.123789235949516296e-02 1.618207059800624847e-02 7.627342641353607178e-02 4.742080345749855042e-02 8.964108675718307495e-02 1.268152445554733276e-01 4.622637107968330383e-02 1.978729367256164551e-01 -3.032995760440826416e-01 2.100196778774261475e-01 -5.638239160180091858e-02 2.292668074369430542e-02 -4.386706277728080750e-03 -1.910270005464553833e-01 -1.652793139219284058e-01 3.520090878009796143e-01 -1.816570758819580078e-01 -3.834390547126531601e-03 -3.045670688152313232e-01 8.207578212022781372e-02 1.240270137786865234e-01 1.546970754861831665e-01 7.730586081743240356e-02 2.480617910623550415e-01 8.121448755264282227e-02 -1.905386298894882202e-01 5.932208150625228882e-02 5.390083044767379761e-02 2.780791819095611572e-01
7.001917064189910889e-02 -9.970001876354217529e-02 -1.799367964267730713e-01 3.008605167269706726e-02 2.566096186637878418e-01 2.237857431173324585e-01 7.537691295146942139e-02 -4.624600708484649658e-02 2.643521428108215332e-01 1.734584569931030273e-01 2.260118024423718452e-03 -2.351903766393661499e-01 -4.654905293136835098e-03 8.719915896654129028e-02 -1.160227358341217041e-01 1.088359504938125610e-01 -6.308974698185920715e-04 -1.266554445028305054e-01 2.872385978698730469e-01 -3.365270495414733887e-01 1.342641264200210571e-01 2.413343265652656555e-02 -1.639981418848037720e-01 3.094884157180786133e-01 -2.192377857863903046e-02 -1.034956276416778564e-01 3.530088663101196289e-01 -2.270275354385375977e-01 1.748684197664260864e-01 9.663059562444686890e-02 -1.433183997869491577e-01 1.975167393684387207e-01
1.559018939733505249e-01 -1.758357137441635132e-01 -2.333651334047317505e-01 -1.655673086643218994e-01 8.064948022365570068e-02 1.981408894062042236e-02 -8.477350324392318726e-02 -2.392055690288543701e-01 9.202526882290840149e-03 -1.162090227007865906e-01 -3.746235966682434082e-01 -2.214374989271163940e-01 1.085675284266471863e-01 -1.180501654744148254e-01 -1.406997889280319214e-01 1.478982269763946533e-01 -9.985459595918655396e-02 2.694166451692581177e-02 1.056691184639930725e-01 1.424853205680847168e-01 -2.343851327896118164e-01 -2.642328441143035889e-01 1.155729070305824280e-01 -1.087124645709991455e-01 1.639343649148941040e-01 -1.893633306026458740e-01 1.177953705191612244e-01 -8.154357224702835083e-02 -3.170092999935150146e-01 1.727407053112983704e-02 -1.072612702846527100e-01 3.654997348785400391e-01
-7.881340570747852325e-03 4.298032945371232927e-05 1.350757777690887451e-01 -1.083693280816078186e-01 4.035981744527816772e-02 1.076005771756172180e-01 -3.014432638883590698e-02 9.048406779766082764e-02 5.207259953022003174e-02 -2.436534017324447632e-01 2.524002688005566597e-03 -1.180397346615791321e-01 -1.149872317910194397e-01 1.038876026868820190e-01 -9.337167441844940186e-02 1.677397489547729492e-01 -2.572342753410339355e-01 3.163975775241851807e-01 2.047503292560577393e-01 -9.701992571353912354e-02 1.335549503564834595e-01 -2.283915877342224121e-01 3.288311883807182312e-02 9.641565382480621338e-02 -2.398032993078231812e-01 2.257050871849060059e-01 4.130296409130096436e-01 2.926410734653472900e-01 -3.402405977249145508e-02 -5.307049676775932312e-02 5.638371221721172333e-03 3.795810043811798096e-01
1.365649104118347168e-01 -2.364214956760406494e-01 -1.630965173244476318e-01 -1.137512847781181335e-01 -3.657522797584533691e-02 3.111117482185363770e-01 1.076320856809616089e-01 7.111832499504089355e-02 3.088783025741577148e-01 2.706201933324337006e-02 1.432549394667148590e-02 -1.026177108287811279e-01 2.281241118907928467e-03 -1.666460484266281128e-01 3.063577786087989807e-02 1.861487925052642822e-01 7.056737691164016724e-02 3.279078900814056396e-01 -1.994478255510330200e-01 -6.871484220027923584e-02 3.241601884365081787e-01 -6.193641573190689087e-02 -5.010608583688735962e-02 2.057107090950012207e-01 4.136993587017059326e-01 -5.675523355603218079e-02 1.351866275072097778e-01 -2.530433703213930130e-04 3.606704622507095337e-02 -1.522387713193893433e-01 5.616151541471481323e-02 2.643504738807678223e-01
1.538496315479278564e-01 -3.200888931751251221e-01 -2.701098285615444183e-02 -2.916325815021991730e-03 1.183304637670516968e-01 -9.316257387399673462e-02 -1.103763654828071594e-01 -2.885419130325317383e-01 1.322177350521087646e-01 -3.653038442134857178e-01 4.576617479324340820e-02 -6.896817684173583984e-02 -1.005947962403297424e-01 -2.827043235301971436e-01 -3.475114703178405762e-01 -3.388883918523788452e-02 2.340695559978485107e-01 2.797521948814392090e-01 1.426940411329269409e-01 -1.469671130180358887e-01 -3.335396572947502136e-02 3.458993881940841675e-02 7.761791348457336426e-02 -7.410967256873846054e-03 -6.845384836196899414e-02 -1.698087453842163086e-01 2.087411433458328247e-01 -1.947245150804519653e-01 -3.296641632914543152e-02 -1.331557631492614746e-01 -1.650923043489456177e-01 2.019851207733154297e-01
1.372912377119064331e-01 -2.200894355773925781e-01 -2.266818881034851074e-01 -2.313693761825561523e-01 -4.972434416413307190e-02 2.624614238739013672e-01 -1.319903284311294556e-01 1.764212101697921753e-01 -4.678651317954063416e-02 1.034674271941184998e-01 -3.743555843830108643e-01 -9.068689495325088501e-02 2.786789834499359131e-01 -1.158921569585800171e-01 -3.244302868843078613e-01 1.577543169260025024e-01 1.662399768829345703e-01 3.195285797119140625e-02 1.383977234363555908e-01 -1.090968176722526550e-01 1.982242465019226074e-01 -2.724694013595581055e-01 1.035751104354858398e-01 2.715928554534912109e-01 -9.690026752650737762e-03 -6.903707236051559448e-02 1.472699940204620361e-01 1.258024424314498901e-01 9.094356745481491089e-02 1.219317615032196045e-01 2.264530584216117859e-02 -4.042822122573852539e-02
1.307825744152069092e-01 -2.316703349351882935e-01 -1.847636103630065918e-01 -7.518886774778366089e-02 1.134431064128875732e-01 3.913756906986236572e-01 1.055427417159080505e-01 -5.090532451868057251e-02 1.377237737178802490e-01 -8.562567643821239471e-03 -1.491764485836029053e-01 -1.722446531057357788e-01 -1.036092732101678848e-02 -8.374521881341934204e-02 -2.800098434090614319e-02 3.519261777400970459e-01 -1.065806299448013306e-01 -1.770091950893402100e-01 6.242000684142112732e-02 -1.074333116412162781e-01 3.174424171447753906e-01 -2.696491479873657227e-01 -1.136207133531570435e-01 1.192223746329545975e-02 -5.892162024974822998e-02 -4.966796189546585083e-02 -6.040445715188980103e-02 -1.498506218194961548e-01 1.679872125387191772e-01 1.002855449914932251e-01 1.933213919401168823e-01 3.931723833084106445e-01
2.807786464691162109e-01 -1.441282778978347778e-01 -3.428890556097030640e-02 1.379497349262237549e-01 7.548686116933822632e-02 2.147351205348968506e-01 9.283316880464553833e-02 4.675787407904863358e-03 1.222343444824218750e-01 -3.712706863880157471e-01 1.008219644427299500e-01 -1.020022854208946228e-02 1.136777922511100769e-01 1.103463396430015564e-02 -1.220958381891250610e-01 1.402002125978469849e-01 7.278430461883544922e-02 9.976271539926528931e-02 -1.854154467582702637e-01 -7.060698419809341431e-02 7.858809083700180054e-02 -4.876200556755065918e-01 -4.631304740905761719e-02 2.760019600391387939e-01 -7.321935147047042847e-02 -6.729617714881896973e-02 2.400447428226470947e-01 1.306728720664978027e-01 -2.182611636817455292e-02 2.834739685058593750e-01 -1.780743598937988281e-01 1.872389465570449829e-01
1.379380188882350922e-02 1.973380446434020996e-01 1.762631386518478394e-01 -8.385112881660461426e-02 -2.724689990282058716e-02 3.515563011169433594e-01 3.564503043889999390e-02 -1.901733875274658203e-01 2.844259738922119141e-01 -3.325901925563812256e-01 -1.631973981857299805e-01 6.141846626996994019e-02 -2.258083783090114594e-02 -2.222930826246738434e-02 -1.015857085585594177e-01 2.177336663007736206e-01 -1.486771460622549057e-02 8.458504825830459595e-02 9.262642264366149902e-02 -1.544366478919982910e-01 1.483529657125473022e-01 -1.030680686235427856e-01 -1.499591767787933350e-02 4.737172126770019531e-01 2.455384284257888794e-02 1.291733533143997192e-01 2.186275571584701538e-01 2.518600821495056152e-01 -1.414712220430374146e-01 5.165972933173179626e-02 -2.030498161911964417e-02 1.779317110776901245e-01
-8.996810019016265869e-02 6.479331851005554199e-02 -1.697817891836166382e-01 1.780233830213546753e-01 -9.086104482412338257e-02 6.872985512018203735e-02 -3.104811012744903564e-01 -8.297476917505264282e-03 4.640009403228759766e-01 2.656111866235733032e-02 -6.953028589487075806e-02 -2.332371771335601807e-01 1.101350635290145874e-01 8.561467379331588745e-02 2.398321591317653656e-02 6.841840595006942749e-02 8.963064104318618774e-02 1.428336650133132935e-01 5.366467684507369995e-02 -3.136227130889892578e-01 2.450688928365707397e-01 -1.086427718400955200e-01 7.920134812593460083e-02 4.625208675861358643e-02 8.235017955303192139e-02 -1.304437816143035889e-01 1.280405074357986450e-01 1.423173695802688599e-01 -1.268580555915832520e-01 1.520981639623641968e-01 -7.902047783136367798e-02 4.493608474731445312e-01
2.671864926815032959e-01 -1.812437623739242554e-01 -1.219658255577087402e-01 8.894290775060653687e-02 5.022515729069709778e-02 6.155519932508468628e-02 -1.131185144186019897e-01 1.353792250156402588e-01 7.936283200979232788e-02 -1.415986269712448120e-01 -1.232499480247497559e-01 -8.039875328540802002e-02 1.311482191085815430e-01 -3.459823727607727051e-01 -1.926885843276977539e-01 3.981144428253173828e-01 -1.057777553796768188e-01 -9.586147964000701904e-02 1.450554728507995605e-01 -2.307723760604858398e-01 -2.269678413867950439e-01 -1.970601230859756470e-01 8.180096000432968140e-02 8.925303071737289429e-02 -8.247826248407363892e-02 1.588620394468307495e-01 6.603213399648666382e-02 2.506693303585052490e-01 6.224904954433441162e-02 -1.673033982515335083e-01 -1.600254774093627930e-01 3.140400052070617676e-01
1.561804264783859253e-01 -2.564494609832763672e-01 -1.625145226716995239e-01 2.206785138696432114e-03 -2.137709707021713257e-01 -1.038405522704124451e-01 -8.539585024118423462e-02 6.519425660371780396e-02 2.810745835304260254e-01 -1.087479814887046814e-01 1.221499219536781311e-02 -7.588727027177810669e-02 1.570547223091125488e-01 -4.616268724203109741e-02 -1.342238187789916992e-01 -1.653500050306320190e-01 -8.926911652088165283e-02 2.428724169731140137e-01 3.213039338588714600e-01 1.092098206281661987e-01 -1.642290353775024414e-01 -1.285416930913925171e-01 4.477393999695777893e-02 2.879238873720169067e-02 1.918972432613372803e-01 -1.205046772956848145e-01 1.287856996059417725e-01 3.621758818626403809e-01 -3.643246591091156006e-01 -9.318095631897449493e-03 7.289689034223556519e-02 2.843023538589477539e-01
7.722902577370405197e-03 8.493844419717788696e-02 -4.842596128582954407e-02 1.704767793416976929e-01 -3.192537128925323486e-01 -1.890045031905174255e-02 -5.371767655014991760e-02 2.359263896942138672e-01 2.154069542884826660e-01 -2.967647016048431396e-01 -2.082506865262985229e-01 -9.541179984807968140e-02 -4.781047347933053970e-03 -1.125308796763420105e-01 -1.893086545169353485e-02 2.721391618251800537e-01 -1.213917806744575500e-01 2.227641791105270386e-01 3.062263131141662598e-01 6.620278954505920410e-02 9.187315404415130615e-02 -1.868824511766433716e-01 -9.177932143211364746e-02 7.465308159589767456e-02 -9.293656796216964722e-03 -1.392380744218826294e-01 1.939385086297988892e-01 9.100476652383804321e-02 1.098364070057868958e-01 -1.059478968381881714e-01 2.355990707874298096e-01 4.029928147792816162e-01
1.186114996671676636e-01 -1.499872952699661255e-01 1.717755347490310669e-01 -3.934142738580703735e-02 -1.106210947036743164e-01 2.198235094547271729e-01 -1.367403119802474976e-01 -1.962578743696212769e-01 1.153235808014869690e-01 -1.913395524024963379e-01 -4.997939243912696838e-02 -1.219054311513900757e-01 -2.951418049633502960e-02 -1.032082363963127136e-01 -7.938685268163681030e-02 2.586650252342224121e-01 -5.053144693374633789e-02 3.681644797325134277e-02 1.729140281677246094e-01 7.660408318042755127e-02 1.098930463194847107e-01 -4.614207744598388672e-01 2.039201855659484863e-01 2.071314603090286255e-01 -1.734460741281509399e-01 -1.873627156019210815e-01 1.723578274250030518e-01 -2.265485003590583801e-02 1.660840213298797607e-01 -1.958753317594528198e-01 -2.629910111427307129e-01 2.879774272441864014e-01
1.687096059322357178e-01 1.148656662553548813e-02 5.872219055891036987e-02 2.857665158808231354e-02 1.391066759824752808e-01 -5.094134435057640076e-02 8.128736913204193115e-02 -9.646966308355331421e-02 -8.939571678638458252e-02 -1.508774049580097198e-02 -2.041307389736175537e-01 -2.924721539020538330e-01 7.774583250284194946e-02 7.850316166877746582e-02 -1.345902830362319946e-01 2.454709447920322418e-02 2.152625918388366699e-01 2.578658163547515869e-01 2.578363716602325439e-01 -4.807539517059922218e-05 -6.696021300740540028e-04 -8.837821334600448608e-02 1.678500473499298096e-01 -5.481568723917007446e-02 2.765825204551219940e-02 2.791838645935058594e-01 4.179450571537017822e-01 9.943477064371109009e-02 -7.170552760362625122e-02 -2.244685739278793335e-01 1.638040095567703247e-01 4.460853636264801025e-01
2.137795388698577881e-01 -3.604184985160827637e-01 1.318458747118711472e-02 6.370869278907775879e-02 -1.290423329919576645e-02 7.432546466588973999e-02 2.145331054925918579e-01 2.472870945930480957e-01 -2.469944953918457031e-02 -2.201140450779348612e-04 -6.231749802827835083e-02 -4.312472045421600342e-02 1.864687353372573853e-01 -1.971413642168045044e-01 1.036418974399566650e-01 2.889662235975265503e-02 5.965632572770118713e-02 -2.153145149350166321e-02 3.487069308757781982e-01 -1.842698454856872559e-01 4.743406176567077637e-02 -4.670840799808502197e-01 2.095894068479537964e-01 1.805463731288909912e-01 -2.400143258273601532e-02 -8.926409482955932617e-02 9.061082452535629272e-02 -1.776749789714813232e-01 1.497120708227157593e-01 -5.840358138084411621e-02 8.999872207641601562e-02 2.774325013160705566e-01
8.022179454565048218e-02 -3.790731355547904968e-02 -7.000378519296646118e-02 3.320534899830818176e-02 3.980251401662826538e-02 2.435773760080337524e-01 -1.852924078702926636e-01 -1.393417268991470337e-01 -3.572327271103858948e-02 -1.417513042688369751e-01 -1.492160260677337646e-01 1.727805584669113159e-01 2.386335879564285278e-01 -7.263650745153427124e-02 -3.863208889961242676e-01 -1.189874038100242615e-01 -4.880370572209358215e-02 3.484481871128082275e-01 2.313234508037567139e-01 3.282389417290687561e-02 1.635606139898300171e-01 -2.103327810764312744e-01 -9.610335342586040497e-03 -1.410119831562042236e-01 2.870528399944305420e-01 -9.253189899027347565e-03 7.633355259895324707e-02 2.609472572803497314e-01 -6.197484210133552551e-02 -1.712789684534072876e-01 -1.352105885744094849e-01 3.084310293197631836e-01
-1.241738125681877136e-01 -1.976279616355895996e-01 -8.547286689281463623e-02 2.449351996183395386e-01 -1.274421513080596924e-01 2.738215923309326172e-01 1.839171350002288818e-01 -1.618167944252490997e-02 1.088990867137908936e-01 4.896332323551177979e-02 8.472291380167007446e-02 -2.202274203300476074e-01 1.533696893602609634e-02 -6.335763633251190186e-02 -1.948397755622863770e-01 6.224560365080833435e-02 -1.144549697637557983e-01 2.053518444299697876e-01 1.354306787252426147e-01 5.221310257911682129e-02 -1.379003822803497314e-01 -2.048197537660598755e-01 -2.085113078355789185e-01 3.938728198409080505e-02 2.359597235918045044e-01 -1.026692464947700500e-01 2.406986057758331299e-02 1.188857597298920155e-03 1.194483693689107895e-02 2.529599238187074661e-03 -2.794757485389709473e-01 5.563357472419738770e-01
-5.122760683298110962e-02 -5.145382136106491089e-03 3.402069211006164551e-02 1.113330107182264328e-02 8.402553200721740723e-02 -3.821799531579017639e-02 -2.173533886671066284e-01 2.804476618766784668e-01 1.157321929931640625e-01 -2.982861697673797607e-01 -2.093691974878311157e-01 -1.560863256454467773e-01 2.480595260858535767e-01 -2.183660715818405151e-01 -2.827758789062500000e-01 2.512782439589500427e-02 -1.475448012351989746e-01 1.743906289339065552e-01 -1.067881062626838684e-01 -7.151211053133010864e-02 -2.231439016759395599e-02 -2.099711298942565918e-01 -9.867615252733230591e-02 1.444276571273803711e-01 1.061110496520996094e-01 -1.021318137645721436e-01 -5.510731786489486694e-02 1.682390570640563965e-01 -3.844274207949638367e-02 -1.253020763397216797e-01 1.590255051851272583e-01 5.117567181587219238e-01
-4.107813537120819092e-02 -1.478280872106552124e-01 -1.528937816619873047e-01 -2.111271955072879791e-02 -3.858799114823341370e-02 1.433605849742889404e-01 1.127699539065361023e-01 1.064180657267570496e-01 2.606486342847347260e-02 -2.037110924720764160e-01 -1.268309801816940308e-01 -2.417056635022163391e-02 4.217030107975006104e-02 1.495878398418426514e-01 -3.104638159275054932e-01 4.313490390777587891e-01 -6.524604558944702148e-02 4.351689293980598450e-02 1.603887379169464111e-01 -2.023250758647918701e-01 -1.065215282142162323e-02 -1.267190091311931610e-02 1.975603699684143066e-01 1.919679641723632812e-01 -1.217954978346824646e-01 1.570757329463958740e-01 2.921678423881530762e-01 1.904754787683486938e-01 -2.698491327464580536e-02 -2.581202089786529541e-01 2.783108316361904144e-02 4.035545289516448975e-01
-2.676819451153278351e-02 -9.012436121702194214e-02 -3.320467770099639893e-01 2.684560418128967285e-01 4.736230149865150452e-02 2.127722650766372681e-01 -6.677886843681335449e-02 8.592493832111358643e-02 5.446109548211097717e-02 -1.682206094264984131e-01 -3.282093107700347900e-01 -5.483252927660942078e-02 1.575004607439041138e-01 -1.523347645998001099e-01 -3.856078535318374634e-02 3.643087744712829590e-01 2.629765272140502930e-01 5.142772570252418518e-02 2.103606313467025757e-01 -2.958407998085021973e-01 -6.022990867495536804e-02 1.955930888652801514e-01 1.611214131116867065e-02 1.849143765866756439e-02 -7.269645482301712036e-02 -1.438032537698745728e-01 2.069899737834930420e-01 1.359765529632568359e-01 -7.702216971665620804e-03 -1.936303824186325073e-01 3.146522911265492439e-03 2.331225425004959106e-01
2.228411659598350525e-02 -2.755083143711090088e-01 -7.011725753545761108e-02 6.609354913234710693e-02 -8.340441435575485229e-02 -2.730639465153217316e-02 6.175384670495986938e-02 -1.569418460130691528e-01 2.452415227890014648e-02 -2.288086563348770142e-01 2.098220400512218475e-02 5.995046347379684448e-03 1.753905862569808960e-01 -4.555080235004425049e-01 -1.699212342500686646e-01 1.720101237297058105e-01 1.630698591470718384e-01 1.584054976701736450e-01 5.004436522722244263e-02 -1.570876091718673706e-01 -9.141276776790618896e-02 -9.996656328439712524e-02 2.778014242649078369e-01 -9.613411128520965576e-02 -2.199168503284454346e-01 -2.221087068319320679e-01 4.085857048630714417e-02 1.213342845439910889e-01 -9.697928279638290405e-02 -3.047685325145721436e-02 -1.622927635908126831e-01 4.400415122509002686e-01
2.469212412834167480e-01 -1.493816673755645752e-01 7.762899249792098999e-02 -1.374939084053039551e-01 4.408140480518341064e-02 2.950991131365299225e-02 -2.605229318141937256e-01 2.000052779912948608e-01 2.783395946025848389e-01 1.072357874363660812e-02 5.267620086669921875e-02 -2.323178946971893311e-01 3.238765522837638855e-02 -1.172181218862533569e-01 -2.264138162136077881e-01 -1.667048186063766479e-01 -2.017717212438583374e-01 6.587118655443191528e-02 2.283379435539245605e-01 -8.973198942840099335e-03 -1.660309880971908569e-01 -5.405798554420471191e-02 -2.886729836463928223e-01 1.472566425800323486e-01 1.694750487804412842e-01 -6.616302579641342163e-02 7.153584808111190796e-02 2.404535710811614990e-01 -1.730209887027740479e-01 -1.804118901491165161e-01 7.253827154636383057e-02 3.954276740550994873e-01
8.952850848436355591e-02 -4.717886149883270264e-01 7.471313327550888062e-02 -1.517257392406463623e-01 9.707094170153141022e-03 1.906471550464630127e-01 -1.254085898399353027e-01 -1.579736322164535522e-01 2.057666480541229248e-01 2.436210960149765015e-01 -1.905989199876785278e-01 -4.748517647385597229e-03 -7.697125896811485291e-03 -1.526006124913692474e-02 -2.255855202674865723e-01 -5.478154122829437256e-02 -6.273116171360015869e-02 1.132915839552879333e-01 3.250764310359954834e-01 -1.016728356480598450e-01 -1.128851324319839478e-01 -2.112459540367126465e-01 9.453235566616058350e-02 -2.631362676620483398e-01 2.303972095251083374e-01 -6.667867302894592285e-02 5.761549249291419983e-02 1.564610898494720459e-01 4.945074394345283508e-02 -7.403054088354110718e-02 5.908404942601919174e-03 3.314118087291717529e-01
2.052890509366989136e-02 -5.314553901553153992e-02 -1.520750969648361206e-01 -2.074423134326934814e-01 2.887724041938781738e-01 1.901689469814300537e-01 4.970204085111618042e-02 1.309377793222665787e-02 2.913862168788909912e-01 -1.693647727370262146e-02 -2.318027615547180176e-01 -3.770637512207031250e-01 1.195991039276123047e-01 -4.001065716147422791e-02 -1.618012934923171997e-01 1.470421403646469116e-01 8.849442005157470703e-02 1.625701487064361572e-01 1.737522780895233154e-01 -3.080820739269256592e-01 2.870861291885375977e-01 5.811913311481475830e-02 -1.930549144744873047e-01 2.438213378190994263e-01 2.993150614202022552e-02 -1.875485479831695557e-01 1.665073633193969727e-01 5.714993923902511597e-03 1.223178729414939880e-01 1.129832640290260315e-01 7.993928343057632446e-02 1.541634947061538696e-01
-5.843190941959619522e-03 -3.192015588283538818e-01 -1.335555016994476318e-01 4.877732694149017334e-02 1.894746273756027222e-01 2.197243720293045044e-01 5.149866640567779541e-02 -7.377702742815017700e-02 -6.954422593116760254e-02 5.872908607125282288e-02 -3.485560715198516846e-01 -1.266837567090988159e-01 -4.128156602382659912e-02 -8.950874954462051392e-02 -6.970562040805816650e-02 9.125081449747085571e-02 -1.901709735393524170e-01 1.018402632325887680e-02 1.882690191268920898e-01 -3.167456090450286865e-01 1.880384683609008789e-01 -2.602856457233428955e-01 -4.208818450570106506e-02 2.936250269412994385e-01 4.328098893165588379e-02 1.999135017395019531e-01 1.190800741314888000e-01 -1.361109912395477295e-01 5.747531726956367493e-02 -1.206130310893058777e-01 2.631859779357910156e-01 3.034134209156036377e-01
3.347191214561462402e-01 -3.343918323516845703e-01 -1.263360083103179932e-01 -9.127107448875904083e-03 1.471659447997808456e-02 -3.194174170494079590e-02 -9.504440426826477051e-02 -1.464923620223999023e-01 2.601463794708251953e-01 -3.086434006690979004e-01 -1.420672051608562469e-03 -1.174206100404262543e-02 -4.893372952938079834e-02 -2.944256961345672607e-01 -1.164617761969566345e-01 -1.917199045419692993e-02 4.264383614063262939e-01 2.134461402893066406e-01 1.673702895641326904e-01 -1.163504719734191895e-01 -1.286634057760238647e-01 -4.147228971123695374e-02 9.607903659343719482e-02 1.194676309823989868e-01 -5.345514416694641113e-02 -8.979398012161254883e-02 2.778245210647583008e-01 -1.164066717028617859e-01 -6.193529814481735229e-02 -1.195368394255638123e-01 -1.271847635507583618e-01 1.248462647199630737e-01
4.396774619817733765e-02 1.491330265998840332e-01 -2.774463593959808350e-01 -1.184082776308059692e-01 -2.136213481426239014e-01 2.514606416225433350e-01 -2.843164606019854546e-03 9.869962930679321289e-02 -8.622702211141586304e-02 -1.831473261117935181e-01 2.011474519968032837e-01 -1.940543949604034424e-01 2.984250523149967194e-02 -1.478662490844726562e-01 -1.355958729982376099e-01 -1.787306740880012512e-02 1.232113018631935120e-01 2.968080043792724609e-01 3.025661110877990723e-01 3.463925793766975403e-02 1.570355296134948730e-01 -1.806041300296783447e-01 1.572984308004379272e-01 1.158296242356300354e-01 -1.972533762454986572e-03 -1.503833197057247162e-02 2.808486521244049072e-01 1.196874156594276428e-01 1.259805727750062943e-02 1.107349917292594910e-01 2.475082874298095703e-02 4.557769596576690674e-01
-1.126159541308879852e-02 -3.050657510757446289e-01 -6.588727235794067383e-02 2.285155057907104492e-01 -1.199024617671966553e-01 3.202587962150573730e-01 2.293820232152938843e-01 -2.846993878483772278e-02 7.719843834638595581e-02 -2.634052000939846039e-02 1.829131543636322021e-01 -1.056485474109649658e-01 -7.067726552486419678e-02 -6.647919863462448120e-02 -2.319679707288742065e-01 -1.912489719688892365e-02 -1.110217794775962830e-01 2.818227708339691162e-01 1.691442579030990601e-01 6.647765636444091797e-02 -4.191202297806739807e-02 -1.891401708126068115e-01 -2.007873505353927612e-01 5.674644559621810913e-02 1.991803348064422607e-01 -4.146510362625122070e-02 1.598126813769340515e-02 -6.062412261962890625e-02 -4.285629466176033020e-02 -1.036667078733444214e-01 -2.677119672298431396e-01 4.791613221168518066e-01
8.631407469511032104e-02 -1.493628323078155518e-01 -6.071917712688446045e-02 -5.622626841068267822e-02 2.718455195426940918e-01 -8.274615556001663208e-02 1.445278711616992950e-02 1.164706498384475708e-01 2.482143342494964600e-01 -1.750019639730453491e-01 -6.735408306121826172e-02 -1.714850962162017822e-01 1.135830488055944443e-02 -4.647537693381309509e-02 -1.162528991699218750e-01 2.113902121782302856e-01 -4.132534191012382507e-02 2.301916778087615967e-01 -1.116795763373374939e-01 1.025592093355953693e-03 -7.646536082029342651e-02 -2.188236415386199951e-01 -5.462083593010902405e-02 1.715719401836395264e-01 9.377906471490859985e-02 -3.353910744190216064e-01 8.738096803426742554e-02 3.189520537853240967e-01 -1.234847307205200195e-01 -3.061902523040771484e-02 -4.701178669929504395e-01 2.470571249723434448e-01
2.536658346652984619e-01 -1.467191576957702637e-01 -1.456898152828216553e-01 8.661172538995742798e-02 2.943785786628723145e-01 1.381259560585021973e-01 4.091610014438629150e-02 -3.339765965938568115e-02 -2.924460452049970627e-03 -7.382743805646896362e-02 3.588569909334182739e-02 -2.065537869930267334e-01 1.115804910659790039e-01 -2.311834245920181274e-01 -5.344714969396591187e-02 2.260969579219818115e-01 2.629636228084564209e-02 2.539227157831192017e-02 1.421465426683425903e-01 1.304919421672821045e-01 -1.187121197581291199e-01 -8.229084312915802002e-02 1.166028752923011780e-01 1.441892683506011963e-01 7.683068513870239258e-02 -5.300773978233337402e-01 3.531563580036163330e-01 2.651070356369018555e-01 -1.250741034746170044e-01 -7.688005268573760986e-02 -4.319464787840843201e-02 9.198982268571853638e-02
-3.384811431169509888e-02 2.117420732975006104e-01 -2.370273619890213013e-01 -6.320688873529434204e-02 -6.317217648029327393e-02 1.266427338123321533e-01 -2.206918895244598389e-01 9.518626332283020020e-02 4.171732068061828613e-02 -7.868669182062149048e-02 7.776272296905517578e-02 -1.518319398164749146e-01 3.122881650924682617e-01 -2.247049808502197266e-01 -1.591421514749526978e-01 -1.408446952700614929e-02 1.371694058179855347e-01 -2.167615480720996857e-02 3.127603530883789062e-01 -1.766830086708068848e-01 1.570306718349456787e-01 -8.738915622234344482e-02 7.415256649255752563e-02 2.418425381183624268e-01 -1.469348073005676270e-01 -2.070781439542770386e-01 3.020705580711364746e-01 -1.198252812027931213e-01 2.096172422170639038e-01 1.891015022993087769e-01 -3.866434842348098755e-02 3.310627937316894531e-01
2.555432617664337158e-01 -8.283005654811859131e-02 2.083125710487365723e-02 1.345295831561088562e-02 -1.607931852340698242e-01 2.244602888822555542e-01 -1.002628803253173828e-01 -6.735515594482421875e-02 6.407450139522552490e-02 -3.914183676242828369e-01 -2.327562719583511353e-01 -3.072023391723632812e-02 3.192279636859893799e-01 -7.481109350919723511e-02 -3.228452503681182861e-01 -9.589482098817825317e-02 8.618813008069992065e-02 1.606859117746353149e-01 -2.061702311038970947e-02 1.650134846568107605e-02 9.928168356418609619e-02 -1.908770054578781128e-01 5.467647686600685120e-02 1.064590811729431152e-01 -8.623185008764266968e-02 -3.103448748588562012e-01 2.135292142629623413e-01 -3.018754124641418457e-01 1.187669038772583008e-01 2.776838652789592743e-02 -1.772421002388000488e-01 1.473437994718551636e-01
-8.824039250612258911e-02 -1.972744017839431763e-01 8.411910384893417358e-02 -1.120694875717163086e-01 1.835601627826690674e-01 1.800636202096939087e-01 -2.964566648006439209e-01 -9.783781319856643677e-02 2.013443708419799805e-01 -2.413004040718078613e-01 1.561248153448104858e-01 1.792584359645843506e-02 9.039437770843505859e-02 -7.501401752233505249e-02 3.561183065176010132e-02 3.786091879010200500e-02 3.379653990268707275e-01 -7.080128788948059082e-02 1.633817404508590698e-01 -3.636416494846343994e-01 -5.851636454463005066e-02 -2.266988605260848999e-01 -3.220168054103851318e-01 -7.063090056180953979e-02 -1.054006069898605347e-01 -9.118175506591796875e-02 2.608653306961059570e-01 1.344036012887954712e-01 1.463682204484939575e-02 7.860133051872253418e-02 -1.227828674018383026e-02 2.763678133487701416e-01
-1.634635217487812042e-02 7.907210290431976318e-02 -1.035240665078163147e-01 2.683526873588562012e-01 3.241721391677856445e-01 3.590108752250671387e-01 -1.652822047472000122e-01 6.570366770029067993e-02 -9.608611464500427246e-02 -5.748404655605554581e-04 5.850951373577117920e-02 -1.798471957445144653e-01 5.398530885577201843e-02 -2.250799089670181274e-01 -3.861365318298339844e-01 1.313184648752212524e-01 1.766759306192398071e-01 -1.241080090403556824e-02 1.091768592596054077e-02 1.245422661304473877e-01 -1.174261868000030518e-01 -2.351976931095123291e-01 -1.121066212654113770e-01 -6.269803643226623535e-02 -5.419176816940307617e-02 3.866454958915710449e-02 8.810014277696609497e-02 1.876759082078933716e-01 -8.961019665002822876e-02 -1.526812613010406494e-01 4.428119584918022156e-02 4.085263907909393311e-01
-2.869157865643501282e-02 -3.920566141605377197e-01 -4.921439290046691895e-02 -6.589953601360321045e-02 -3.981695510447025299e-03 1.989286243915557861e-01 -2.131827920675277710e-01 -2.815999090671539307e-02 1.183451712131500244e-01 -3.780678212642669678e-01 1.413473952561616898e-02 -2.847262322902679443e-01 1.590605825185775757e-01 1.171518936753273010e-01 -2.092349827289581299e-01 -4.174462705850601196e-02 2.773260176181793213e-01 -1.046888306736946106e-01 8.566804230213165283e-02 -6.409048289060592651e-02 -7.226908206939697266e-02 -1.335040032863616943e-01 -2.009077817201614380e-01 1.461805589497089386e-02 -1.024798825383186340e-01 -1.844731569290161133e-01 3.692710399627685547e-01 7.880984991788864136e-02 -1.174264103174209595e-01 1.130677834153175354e-01 -7.939302921295166016e-02 2.172506302595138550e-01
1.252956092357635498e-01 -2.009185403585433960e-01 -2.148673683404922485e-02 9.626324474811553955e-02 1.164833605289459229e-01 2.470015734434127808e-01 -2.731823921203613281e-01 2.673343122005462646e-01 -1.019076630473136902e-01 -5.422606691718101501e-02 -9.902644157409667969e-02 -3.118124902248382568e-01 -9.974310547113418579e-02 -3.857853710651397705e-01 -3.109345734119415283e-01 1.380616873502731323e-01 6.988888978958129883e-02 2.614350020885467529e-01 5.102042481303215027e-02 -2.420574240386486053e-02 -6.755477190017700195e-02 -1.781064718961715698e-01 -6.935079395771026611e-02 4.830735549330711365e-02 4.990995302796363831e-02 -7.600739598274230957e-02 -1.703175604343414307e-01 -3.291054069995880127e-02 6.902737170457839966e-02 -1.633253395557403564e-01 6.905844062566757202e-02 3.524660170078277588e-01
8.447246253490447998e-02 -4.270677864551544189e-01 4.730657208710908890e-03 2.370957843959331512e-02 2.309354096651077271e-01 1.751832216978073120e-01 -1.489966362714767456e-01 -3.150304034352302551e-02 1.881895214319229126e-01 1.693799197673797607e-01 -7.727909833192825317e-02 -1.907479465007781982e-01 -1.980783045291900635e-01 -9.328147768974304199e-02 -2.655431628227233887e-01 -1.056445613503456116e-01 -7.066284865140914917e-02 1.613046377897262573e-01 1.824835836887359619e-01 1.623010933399200439e-01 1.461394131183624268e-01 -3.437193036079406738e-01 5.012850090861320496e-02 -1.924523562192916870e-01 2.474127262830734253e-01 -9.387590736150741577e-02 1.674000471830368042e-01 6.431034207344055176e-02 4.937262460589408875e-02 -2.011156678199768066e-01 2.000482939183712006e-02 2.267897278070449829e-01
-6.215855479240417480e-02 -3.463768362998962402e-01 -4.068549722433090210e-02 -7.978503406047821045e-02 8.659055829048156738e-02 2.220457792282104492e-01 -1.122239828109741211e-01 9.695183485746383667e-03 9.067754447460174561e-02 -3.255562186241149902e-01 1.251307129859924316e-01 -1.870767623186111450e-01 2.454777806997299194e-02 -2.575978823006153107e-02 -1.303835213184356689e-01 -1.083797514438629150e-01 1.872153431177139282e-01 -5.183396860957145691e-02 8.848329633474349976e-02 -1.871711164712905884e-01 -2.773551046848297119e-01 -3.026339709758758545e-01 -9.896087646484375000e-02 2.834942936897277832e-02 3.730690851807594299e-02 -2.256463617086410522e-01 4.794712662696838379e-01 6.601858884096145630e-02 -9.602285921573638916e-02 9.495704621076583862e-02 1.174775045365095139e-02 1.978079229593276978e-01
-5.318580567836761475e-02 -2.146899700164794922e-01 3.356707515195012093e-03 -4.192660748958587646e-02 3.023627698421478271e-01 2.751955986022949219e-01 -7.316154986619949341e-02 2.210608720779418945e-01 1.721714735031127930e-01 -1.202605292201042175e-01 -1.602121293544769287e-01 -1.136909350752830505e-01 1.140130311250686646e-01 -1.060467660427093506e-01 -3.865679502487182617e-01 2.943238615989685059e-01 -6.425643805414438248e-03 5.338453873991966248e-02 1.176470443606376648e-01 2.186990976333618164e-01 -2.834145128726959229e-01 -1.300618499517440796e-01 -7.345739752054214478e-02 1.512528061866760254e-01 -4.833521787077188492e-03 -2.175835520029067993e-01 1.560132056474685669e-01 2.137077599763870239e-01 1.482141166925430298e-01 -2.082543522119522095e-01 -8.398349583148956299e-02 7.131805270910263062e-02
7.723807543516159058e-02 -1.818007677793502808e-01 1.047323122620582581e-01 -9.051484614610671997e-02 6.205332279205322266e-02 1.861814409494400024e-01 -3.624894842505455017e-02 -5.826244130730628967e-02 1.798016577959060669e-01 3.501357277855277061e-03 -1.023188009858131409e-01 -4.304805397987365723e-02 -2.378847002983093262e-01 -8.437913656234741211e-02 -3.898953199386596680e-01 -7.345366477966308594e-02 1.515456885099411011e-01 1.617644727230072021e-01 3.762664794921875000e-01 -2.838886342942714691e-02 -6.213534623384475708e-02 -1.622392535209655762e-01 -3.623389601707458496e-01 -2.178530842065811157e-01 1.177042648196220398e-01 -5.492658913135528564e-02 3.288238942623138428e-01 3.121378831565380096e-02 1.191063597798347473e-01 -2.027512192726135254e-01 -2.039880901575088501e-01 9.740736335515975952e-02
1.252902597188949585e-01 -4.354457184672355652e-02 -1.872179806232452393e-01 -1.088666468858718872e-01 1.608222350478172302e-02 -7.909008115530014038e-02 -1.788000911474227905e-01 -1.949293166399002075e-01 1.921126842498779297e-01 -2.850116789340972900e-01 -1.289126928895711899e-02 -1.167012453079223633e-01 5.698650330305099487e-02 -1.384192407131195068e-01 -1.801396161317825317e-02 -2.232008874416351318e-01 2.117801606655120850e-01 4.245778545737266541e-02 3.448759615421295166e-01 -8.805090934038162231e-02 2.096355333924293518e-02 -3.687333464622497559e-01 8.270094543695449829e-02 2.457337975502014160e-01 -3.598448634147644043e-02 -3.748839199542999268e-01 1.594029217958450317e-01 -3.084360156208276749e-03 -7.495780289173126221e-02 6.033670157194137573e-02 -2.737622559070587158e-01 1.616088896989822388e-01
-1.310239452868700027e-02 -2.675964534282684326e-01 -5.815313011407852173e-02 -9.359886497259140015e-02 2.434753328561782837e-01 1.469374001026153564e-01 -1.195381358265876770e-01 -4.340089112520217896e-02 1.314816772937774658e-01 -1.659506857395172119e-01 -1.647624373435974121e-02 -1.728260815143585205e-01 -5.313651636242866516e-02 7.264434546232223511e-02 -1.326638162136077881e-01 4.143165647983551025e-01 -1.890002638101577759e-01 2.469273284077644348e-02 -3.487872891128063202e-03 5.176512897014617920e-02 -2.589941620826721191e-01 -8.724721521139144897e-02 5.419506505131721497e-02 3.791501224040985107e-01 1.719117015600204468e-01 -3.528698086738586426e-01 1.401418298482894897e-01 1.312423050403594971e-01 -9.303474426269531250e-02 -7.139591872692108154e-02 -9.493405371904373169e-02 2.694497704505920410e-01
2.384031563997268677e-02 -2.957229912281036377e-01 9.039048105478286743e-02 -1.930840015411376953e-01 2.479236572980880737e-01 3.614893555641174316e-01 7.422713935375213623e-02 1.611779481172561646e-01 1.085880771279335022e-01 -1.075558066368103027e-01 -2.080063223838806152e-01 3.312365710735321045e-02 1.609409600496292114e-01 -7.272879034280776978e-02 -1.117081046104431152e-01 -1.131974309682846069e-01 -5.477239564061164856e-02 2.470411807298660278e-01 2.880582213401794434e-01 4.305035248398780823e-02 -2.336270958185195923e-01 -2.848581783473491669e-02 -1.134860366582870483e-01 -4.577948153018951416e-02 6.817071884870529175e-02 -6.641737371683120728e-02 1.133370921015739441e-01 1.019345670938491821e-01 -2.643955349922180176e-01 -2.976637519896030426e-02 -2.255602777004241943e-01 3.814454078674316406e-01
1.413560807704925537e-01 -1.506073623895645142e-01 -3.282630443572998047e-01 3.226416185498237610e-02 1.409407258033752441e-01 1.521940976381301880e-01 -2.103996574878692627e-01 1.281612515449523926e-01 5.754029005765914917e-02 -9.948177635669708252e-02 -1.970799714326858521e-01 -1.985509544610977173e-01 6.134093552827835083e-02 -2.696590423583984375e-01 -2.188786119222640991e-01 3.091049492359161377e-01 -1.380655914545059204e-01 -5.832227319478988647e-02 1.155443564057350159e-01 -2.934235632419586182e-01 -3.097346723079681396e-01 -1.376107931137084961e-01 1.307904422283172607e-01 1.063943952322006226e-01 -1.180056631565093994e-01 1.638107597827911377e-01 9.844389557838439941e-02 1.787991076707839966e-01 -4.568918049335479736e-02 -1.681320369243621826e-01 -5.254230275750160217e-02 2.294968664646148682e-01
-1.465462595224380493e-01 -2.579572498798370361e-01 -1.585081666707992554e-01 1.338753849267959595e-01 1.767748892307281494e-01 -1.692245453596115112e-01 -7.942847907543182373e-02 -1.216948404908180237e-02 1.793399900197982788e-01 8.458355069160461426e-02 -8.033013343811035156e-02 3.527105599641799927e-02 2.434279024600982666e-01 -3.648661449551582336e-02 -1.062020808458328247e-01 -1.725797504186630249e-01 2.489827424287796021e-01 -9.351573884487152100e-02 2.004045695066452026e-01 7.553673535585403442e-02 3.687103688716888428e-01 -4.689572453498840332e-01 -1.068055853247642517e-01 -1.213671080768108368e-02 4.678668454289436340e-02 9.998019039630889893e-02 1.855644732713699341e-01 1.264072209596633911e-01 -1.420278251171112061e-01 -7.477502524852752686e-02 -8.839987963438034058e-02 2.715183496475219727e-01
-6.825853139162063599e-02 -9.484060853719711304e-02 -3.341941833496093750e-01 -1.842043548822402954e-01 -8.895426988601684570e-02 -8.214590698480606079e-02 -7.776403427124023438e-02 -1.483633518218994141e-01 1.120466366410255432e-01 1.713134534657001495e-02 4.420417547225952148e-02 7.619792222976684570e-02 8.084857463836669922e-02 -1.517383605241775513e-01 -8.001565188169479370e-02 4.124663025140762329e-02 -1.400343328714370728e-01 -1.193929463624954224e-01 3.980855047702789307e-01 -2.535463273525238037e-01 8.648753166198730469e-02 -1.795784980058670044e-01 -2.127303481101989746e-01 3.532315418124198914e-02 2.113687843084335327e-01 -4.085876420140266418e-02 2.204731404781341553e-01 2.230643630027770996e-01 -3.247299790382385254e-01 -5.479443818330764771e-02 -7.037519663572311401e-02 3.725141882896423340e-01
-4.026070982217788696e-02 -3.184763491153717041e-01 -1.902537941932678223e-01 -4.478724673390388489e-02 9.302075952291488647e-02 4.818055927753448486e-01 4.821699857711791992e-02 1.034957543015480042e-01 2.351028844714164734e-02 -1.374574750661849976e-01 -8.251442760229110718e-02 2.091024816036224365e-01 -3.487262129783630371e-01 1.907919347286224365e-02 -3.001102805137634277e-01 -1.837772876024246216e-02 -9.011046588420867920e-02 2.242700662463903427e-03 5.064552277326583862e-02 -1.572819948196411133e-01 3.100944459438323975e-01 -1.194352358579635620e-01 -8.900488913059234619e-02 1.598227471113204956e-01 -1.027993187308311462e-01 -9.974166005849838257e-02 2.374871820211410522e-01 1.130176112055778503e-01 6.587254256010055542e-02 -1.027406826615333557e-01 4.107439145445823669e-02 1.922987550497055054e-01
7.064352277666330338e-03 -1.404036730527877808e-01 -7.503893226385116577e-02 2.845140397548675537e-01 -8.591728657484054565e-02 4.756300896406173706e-02 -1.173988282680511475e-01 2.398737818002700806e-01 1.250324398279190063e-01 -2.414357066154479980e-01 -1.231753602623939514e-01 7.218054682016372681e-02 1.039868071675300598e-01 -2.874134182929992676e-01 -2.290796190500259399e-01 1.702670007944107056e-01 -1.306858211755752563e-01 7.731906324625015259e-02 1.526482701301574707e-01 -1.105139963328838348e-02 -2.452227920293807983e-01 -3.519592881202697754e-01 2.805196121335029602e-02 9.891880303621292114e-02 1.906028687953948975e-01 1.700451374053955078e-01 6.202471628785133362e-02 2.644054591655731201e-01 7.853124290704727173e-02 -8.128228783607482910e-02 -4.902986064553260803e-02 3.850393295288085938e-01
1.743691042065620422e-02 -1.905693709850311279e-01 1.862913072109222412e-01 5.097988247871398926e-02 5.581847950816154480e-02 1.427202671766281128e-02 -6.640992313623428345e-02 -1.209376528859138489e-01 1.234713345766067505e-01 -1.445692330598831177e-01 -2.166409641504287720e-01 -4.533946141600608826e-02 9.675343334674835205e-02 -5.947959795594215393e-02 6.056107208132743835e-02 7.107265293598175049e-02 -2.255667299032211304e-01 -8.025885373353958130e-02 -2.450269460678100586e-01 -2.910098135471343994e-01 8.257643878459930420e-02 -1.322341710329055786e-01 -1.294065117835998535e-01 1.961299329996109009e-01 1.194721236824989319e-01 -3.101689517498016357e-01 1.328627765178680420e-01 1.131411343812942505e-01 1.245895400643348694e-02 -2.609180510044097900e-01 -3.380400836467742920e-01 4.381404221057891846e-01
-1.759899705648422241e-01 -1.860525012016296387e-01 6.078829988837242126e-02 -2.177589200437068939e-02 9.178233332931995392e-03 -2.519501745700836182e-02 -2.838201820850372314e-01 -1.505564898252487183e-01 2.014043778181076050e-01 -2.014301568269729614e-01 1.703948676586151123e-01 -1.132766827940940857e-01 4.962801933288574219e-02 5.008408427238464355e-02 -8.299194276332855225e-02 1.520104855298995972e-01 8.411403745412826538e-02 1.450920104980468750e-01 1.156534478068351746e-01 -4.287204742431640625e-01 -8.899289369583129883e-02 -2.379456013441085815e-01 -2.960500717163085938e-01 5.834387615323066711e-02 -3.621418774127960205e-02 -3.403600677847862244e-02 2.701624333858489990e-01 8.830707520246505737e-02 2.534426189959049225e-02 1.438484489917755127e-01 -2.638756632804870605e-01 3.364820480346679688e-01
2.088542431592941284e-01 -1.657263003289699554e-02 -1.881145387887954712e-01 -7.955325394868850708e-02 -2.397303730249404907e-01 6.759339570999145508e-02 8.711145818233489990e-02 3.281719982624053955e-01 -7.104873191565275192e-03 -2.057518959045410156e-01 2.231076061725616455e-01 -2.528680264949798584e-01 4.363032802939414978e-02 -1.716439798474311829e-02 -2.476950883865356445e-01 -3.745071217417716980e-02 4.753398522734642029e-02 2.559378147125244141e-01 2.281902432441711426e-01 -1.367231272161006927e-02 1.115328446030616760e-01 -1.180476173758506775e-01 2.684585005044937134e-02 1.821438372135162354e-01 -7.102806121110916138e-02 -7.006639987230300903e-02 2.093840688467025757e-01 -8.295387029647827148e-02 -7.981465756893157959e-02 2.034698873758316040e-01 3.441818058490753174e-02 4.754807651042938232e-01
-1.125573366880416870e-01 -2.229963392019271851e-01 -2.801385521888732910e-01 -1.001204177737236023e-01 -1.064188480377197266e-01 -3.645922616124153137e-02 -3.857812285423278809e-02 -1.516269594430923462e-01 2.402923405170440674e-01 -1.222661584615707397e-01 -8.729128539562225342e-02 -2.247926890850067139e-01 1.547555327415466309e-01 8.013194054365158081e-02 1.178683638572692871e-01 -1.061469465494155884e-01 -1.182439923286437988e-02 1.067054718732833862e-01 4.149641096591949463e-01 -3.277667760848999023e-01 1.337015777826309204e-01 -3.191030323505401611e-01 7.141802459955215454e-02 4.932040348649024963e-02 1.929455101490020752e-01 6.429023109376430511e-03 2.370783686637878418e-01 1.969632506370544434e-01 -1.618128716945648193e-01 2.585944533348083496e-02 -2.611141279339790344e-02 2.177275717258453369e-01
-3.451712802052497864e-02 -3.168507218360900879e-01 1.157920248806476593e-02 -9.642759710550308228e-02 -1.900375634431838989e-02 1.293809264898300171e-01 -2.023501396179199219e-01 8.706714957952499390e-02 -1.096229255199432373e-02 -1.288153380155563354e-01 -1.684039086103439331e-01 2.040460705757141113e-02 5.591862276196479797e-02 -2.193889021873474121e-01 -9.074454009532928467e-02 8.096157014369964600e-02 3.564659059047698975e-01 5.193348973989486694e-02 3.364447355270385742e-01 -1.038482785224914551e-01 2.461717575788497925e-01 -3.509070575237274170e-01 4.986120015382766724e-02 3.206783533096313477e-01 1.100529581308364868e-01 2.946969307959079742e-02 4.358918592333793640e-02 -3.367745280265808105e-01 4.686838015913963318e-03 9.769999980926513672e-02 -1.079550236463546753e-01 1.396322101354598999e-01
8.026675134897232056e-02 -1.498955860733985901e-02 2.314568608999252319e-01 2.341643422842025757e-01 -2.315769903361797333e-02 -9.361514821648597717e-03 -7.693168520927429199e-02 2.602250277996063232e-01 4.323074817657470703e-01 -2.049622982740402222e-01 -3.148207366466522217e-01 -1.033543869853019714e-01 5.706599727272987366e-02 -2.074090391397476196e-01 -7.480019330978393555e-02 -6.178250536322593689e-02 -1.851104013621807098e-02 1.328826695680618286e-01 2.151415646076202393e-01 -1.518531292676925659e-01 -1.563780903816223145e-01 -1.869129389524459839e-01 -2.195743024349212646e-01 1.459230631589889526e-01 1.971110105514526367e-01 3.555221855640411377e-02 6.747560948133468628e-02 1.007465347647666931e-01 9.803712368011474609e-02 -1.863925009965896606e-01 8.551998436450958252e-02 3.058723807334899902e-01
1.956246644258499146e-01 6.617299467325210571e-02 -2.083826363086700439e-01 5.138996616005897522e-02 -1.051277741789817810e-01 1.399064511060714722e-01 -1.766955256462097168e-01 -8.686457574367523193e-02 -2.324651181697845459e-02 -2.437984645366668701e-01 -1.084260195493698120e-01 -1.690781414508819580e-01 2.657259404659271240e-01 -1.217672601342201233e-01 -1.705795824527740479e-01 2.512620091438293457e-01 2.076435089111328125e-01 -1.549052540212869644e-02 -5.916099529713392258e-03 -6.590887159109115601e-02 2.103546112775802612e-01 -4.019079804420471191e-01 8.404976874589920044e-02 2.055693566799163818e-01 -5.836470797657966614e-02 -1.003259718418121338e-01 3.190435469150543213e-01 -7.534064352512359619e-02 1.785825341939926147e-01 2.889444530010223389e-01 -8.821731060743331909e-02 1.302678883075714111e-01
1.928851753473281860e-01 -2.931479513645172119e-01 -2.071273624897003174e-01 -1.524712145328521729e-02 2.925181686878204346e-01 -1.619179174304008484e-02 -2.297476977109909058e-01 2.563173510134220123e-02 2.678896486759185791e-01 9.453381597995758057e-02 -4.070637747645378113e-03 -3.173331320285797119e-01 -1.652380675077438354e-01 3.583734855055809021e-02 -1.689867675304412842e-01 1.211313828825950623e-01 -2.765451744198799133e-02 1.476016789674758911e-01 -2.853288548067212105e-03 7.626057416200637817e-02 -1.422570496797561646e-01 -1.533883213996887207e-01 1.469118520617485046e-02 2.925236523151397705e-01 1.131672412157058716e-01 -1.642285734415054321e-01 2.061704397201538086e-01 3.200320303440093994e-01 -2.411680668592453003e-02 -2.359303683042526245e-01 -1.553442031145095825e-01 1.349540054798126221e-01
-2.208802849054336548e-01 -3.010183870792388916e-01 1.369891464710235596e-01 1.292260885238647461e-01 4.874483682215213776e-03 8.948174864053726196e-02 -1.779596358537673950e-01 1.126668043434619904e-02 3.727118968963623047e-01 -1.109480485320091248e-01 -1.064656078815460205e-01 -1.087090894579887390e-01 1.816456466913223267e-01 -2.476020455360412598e-01 -6.464260816574096680e-02 5.394934210926294327e-03 -7.021556049585342407e-02 1.378284990787506104e-01 -4.612350836396217346e-02 -1.859752088785171509e-01 1.448488086462020874e-01 -1.566492319107055664e-01 1.942884474992752075e-01 -6.475865840911865234e-02 -3.309895098209381104e-02 1.137512177228927612e-01 3.110265135765075684e-01 -2.399349398910999298e-02 1.870943158864974976e-01 1.636116057634353638e-01 3.152755647897720337e-02 4.361231029033660889e-01
4.155194759368896484e-01 -1.962104588747024536e-01 -8.891867846250534058e-02 -2.005640417337417603e-01 -3.317623957991600037e-02 1.457067485898733139e-02 1.043923869729042053e-01 8.744818717241287231e-02 1.841360889375209808e-02 3.107289038598537445e-02 -4.940231516957283020e-02 2.272017896175384521e-01 1.986362636089324951e-01 -1.567024439573287964e-01 -1.267738640308380127e-01 1.797075718641281128e-01 -8.204057067632675171e-02 -5.122228339314460754e-02 3.428286910057067871e-01 -6.019391864538192749e-02 5.339738354086875916e-02 -3.073549568653106689e-01 -5.986945703625679016e-02 1.507472693920135498e-01 -1.054426431655883789e-01 -1.003994327038526535e-02 1.529705524444580078e-01 -1.006465754471719265e-03 7.314531505107879639e-02 1.338496655225753784e-01 8.218224346637725830e-02 4.840804338455200195e-01
6.681976467370986938e-02 1.769720315933227539e-01 -1.583139877766370773e-03 1.754342019557952881e-01 -1.874314397573471069e-01 -2.985594607889652252e-02 -3.069052472710609436e-02 1.109764128923416138e-01 3.505136668682098389e-01 -1.985804736614227295e-01 -1.321497857570648193e-01 -1.214701682329177856e-02 1.366603076457977295e-01 1.902415975928306580e-02 1.067466288805007935e-01 1.262152940034866333e-01 -1.069525480270385742e-01 3.938338160514831543e-01 3.341467380523681641e-01 -2.683313563466072083e-02 -5.512607842683792114e-02 -2.942987680435180664e-01 -9.826457500457763672e-02 3.021973930299282074e-02 2.641477156430482864e-03 -1.598159968852996826e-01 1.580760926008224487e-01 9.731221199035644531e-02 4.811291024088859558e-02 1.517541520297527313e-02 -3.255914896726608276e-02 4.638315439224243164e-01
1.581817567348480225e-01 -2.391537576913833618e-01 1.428077965974807739e-01 -3.097036778926849365e-01 -1.889691688120365143e-02 1.229016482830047607e-02 -2.874199151992797852e-01 5.653446912765502930e-02 3.006305694580078125e-01 8.918873220682144165e-02 -2.721721827983856201e-01 -9.262070059776306152e-02 -1.533854305744171143e-01 -1.134196072816848755e-01 -6.437809765338897705e-02 1.876441063359379768e-03 3.091759979724884033e-01 2.063051313161849976e-01 2.338654100894927979e-01 3.507315739989280701e-02 -1.501628430560231209e-03 -1.068527474999427795e-01 -2.985384762287139893e-01 1.435307711362838745e-01 9.607098251581192017e-02 7.627669721841812134e-03 1.638734787702560425e-01 8.177694678306579590e-02 -1.815618425607681274e-01 -2.614882886409759521e-01 -9.716116636991500854e-02 1.574761122465133667e-01
1.356365978717803955e-01 -2.281923741102218628e-01 -2.313617169857025146e-01 -1.529727131128311157e-01 -1.245240028947591782e-02 -3.562138229608535767e-02 -7.918733358383178711e-02 3.200184106826782227e-01 -6.589238345623016357e-02 -2.979636490345001221e-01 -1.554114818572998047e-01 -9.798496216535568237e-02 -4.653937183320522308e-03 -1.071578115224838257e-01 1.579501804371830076e-05 2.176253870129585266e-02 -4.062166810035705566e-02 -5.903982371091842651e-02 -2.445660531520843506e-02 -1.464513987302780151e-01 1.467550694942474365e-01 -2.289621531963348389e-01 -5.257109925150871277e-02 3.775819242000579834e-01 -1.184840500354766846e-02 -4.655027389526367188e-02 3.384332060813903809e-01 2.706600166857242584e-02 4.282983392477035522e-02 2.699929773807525635e-01 1.400467455387115479e-01 3.811097145080566406e-01
-3.213694319128990173e-02 -1.756258904933929443e-01 2.177125774323940277e-02 -8.734946697950363159e-02 -3.293210268020629883e-02 8.745271712541580200e-02 1.364252157509326935e-02 -5.956296622753143311e-02 -1.061122715473175049e-01 -9.266253560781478882e-02 -2.375601977109909058e-01 -2.923041954636573792e-02 7.861658185720443726e-02 -1.541251987218856812e-01 -3.361900150775909424e-01 -1.389707177877426147e-01 2.708125710487365723e-01 3.971311450004577637e-01 3.114373981952667236e-01 -5.393437109887599945e-03 1.351810991764068604e-02 8.790904539637267590e-04 -2.193752117455005646e-02 -2.477203756570816040e-01 1.444409489631652832e-01 8.109275251626968384e-02 8.680212497711181641e-02 2.455078214406967163e-01 2.960254065692424774e-02 -1.869530528783798218e-01 1.363118086010217667e-02 4.321790039539337158e-01
2.185629010200500488e-01 -2.277582287788391113e-01 1.633565425872802734e-01 1.369461566209793091e-01 1.089431159198284149e-02 -4.036068916320800781e-02 -1.308199316263198853e-01 -3.943102434277534485e-02 2.314330190420150757e-01 -6.343847513198852539e-02 5.202311649918556213e-02 9.804734587669372559e-02 7.185721304267644882e-03 -2.061488106846809387e-02 -3.160971403121948242e-01 7.549005746841430664e-02 4.635956883430480957e-01 1.881486177444458008e-01 8.000866323709487915e-02 -1.001968979835510254e-01 8.457224071025848389e-02 8.315047249197959900e-03 1.845685839653015137e-01 1.991496533155441284e-01 4.767373949289321899e-02 -2.694347798824310303e-01 -8.758895099163055420e-03 -9.104947000741958618e-02 1.839944720268249512e-01 -9.475462138652801514e-03 -2.197933495044708252e-01 3.811895847320556641e-01
-9.340579062700271606e-02 -2.414039373397827148e-01 -8.721399307250976562e-02 -1.533086150884628296e-01 1.762779802083969116e-02 1.104019507765769958e-01 -2.610366642475128174e-01 -1.906055808067321777e-01 1.353833675384521484e-01 -3.270238935947418213e-01 8.457140065729618073e-03 -1.568898558616638184e-01 -4.970834404230117798e-02 1.047722324728965759e-01 4.239323735237121582e-02 -1.138261258602142334e-01 1.329880058765411377e-01 -4.219260811805725098e-02 1.715404391288757324e-01 -2.122662514448165894e-01 1.040780171751976013e-01 -9.847225993871688843e-02 1.118016391992568970e-01 3.137251734733581543e-01 -8.976158499717712402e-02 -3.139058947563171387e-01 2.443899512290954590e-01 1.471527479588985443e-02 -1.597394347190856934e-01 5.609350651502609253e-02 -1.572875678539276123e-01 4.017686843872070312e-01
2.976016402244567871e-01 -3.926672637462615967e-01 -2.834575176239013672e-01 1.531707197427749634e-01 4.440705105662345886e-02 1.942721903324127197e-01 -1.414800733327865601e-01 7.633894681930541992e-02 6.165830790996551514e-02 -2.287525832653045654e-01 -3.096797168254852295e-01 -2.156537622213363647e-01 -6.684259278699755669e-04 -1.834650933742523193e-01 -2.298722118139266968e-01 -9.428654611110687256e-02 -4.650415852665901184e-02 9.225717186927795410e-02 -4.889190662652254105e-03 5.035068467259407043e-02 -2.708832323551177979e-01 -6.606699526309967041e-02 1.808236837387084961e-01 6.290007382631301880e-02 1.687299013137817383e-01 1.449373662471771240e-01 7.482944428920745850e-02 -9.666527062654495239e-02 -1.039547920227050781e-01 3.303216025233268738e-02 5.797988176345825195e-02 2.943481504917144775e-01
-5.306174978613853455e-02 4.977369681000709534e-02 -7.983360439538955688e-02 -4.373116791248321533e-02 -1.547278370708227158e-02 2.140595763921737671e-01 2.186496108770370483e-01 8.189950138330459595e-02 7.255133241415023804e-02 -1.600254774093627930e-01 -5.061578005552291870e-02 -2.035858929157257080e-01 -2.807004936039447784e-02 1.101251877844333649e-02 -1.379774808883666992e-01 1.881629079580307007e-01 -2.472618408501148224e-02 1.781829297542572021e-01 3.262317180633544922e-01 -2.083510607481002808e-01 1.756417304277420044e-01 -1.396545618772506714e-01 5.395436659455299377e-02 6.007658690214157104e-02 -2.968219816684722900e-01 1.170422509312629700e-01 3.265939950942993164e-01 3.916271328926086426e-01 2.118303067982196808e-02 -1.830898970365524292e-01 -2.156908959150314331e-01 2.724140584468841553e-01
1.714861541986465454e-01 -4.633496701717376709e-02 1.088273525238037109e-01 -1.121712774038314819e-01 -8.000742644071578979e-02 -7.800667732954025269e-02 7.508783787488937378e-02 -2.913697659969329834e-01 -9.345401078462600708e-02 1.028560325503349304e-01 -2.269364744424819946e-01 -2.832885980606079102e-01 5.441041663289070129e-02 -1.797584891319274902e-01 -1.589375361800193787e-02 1.121766343712806702e-01 4.387309774756431580e-02 2.558993101119995117e-01 1.172758787870407104e-01 -1.762287616729736328e-01 2.462380081415176392e-01 -1.899994164705276489e-01 -3.649150729179382324e-01 2.567009329795837402e-01 2.554268836975097656e-01 1.361065357923507690e-01 3.349654972553253174e-01 1.018765643239021301e-01 -5.741699412465095520e-02 -5.899006500840187073e-02 -2.840916067361831665e-02 1.409987360239028931e-01
2.390369027853012085e-01 -1.623926758766174316e-01 -2.250924557447433472e-01 1.202408000826835632e-01 6.922539323568344116e-02 2.144407927989959717e-01 -2.110259234905242920e-01 -3.901069518178701401e-03 -9.415972977876663208e-02 -5.986810848116874695e-02 -1.088456586003303528e-01 6.948822736740112305e-02 -9.872145205736160278e-02 -3.311455547809600830e-01 1.236243871971964836e-03 6.853085942566394806e-03 2.955939993262290955e-02 -1.051907837390899658e-01 2.152059413492679596e-02 1.177089847624301910e-02 1.053884625434875488e-01 -3.555290102958679199e-01 1.773839071393013000e-02 9.024797379970550537e-02 2.184627354145050049e-01 -3.921160101890563965e-01 4.229021966457366943e-01 1.673339009284973145e-01 2.426397800445556641e-02 1.634397208690643311e-01 -7.449205219745635986e-02 8.819028735160827637e-02
2.426979988813400269e-01 -4.306070804595947266e-01 -3.990891948342323303e-02 -4.964268580079078674e-02 6.468798965215682983e-02 1.974926888942718506e-01 -2.116054892539978027e-01 1.132359802722930908e-01 5.033792182803153992e-02 -1.411131620407104492e-01 -1.585735231637954712e-01 -4.532864317297935486e-02 4.018117859959602356e-02 -2.964564859867095947e-01 -2.400572597980499268e-01 1.265495121479034424e-01 -5.404341220855712891e-02 1.482537686824798584e-01 5.627037212252616882e-02 -6.826309114694595337e-02 -3.281292617321014404e-01 -1.815518140792846680e-01 2.488290369510650635e-01 -1.303264647722244263e-01 2.211365848779678345e-01 -3.609270229935646057e-02 -5.952715128660202026e-02 7.574044167995452881e-02 4.248365759849548340e-02 9.460931643843650818e-03 9.479030221700668335e-02 3.397353589534759521e-01
1.759258806705474854e-01 -2.911879867315292358e-02 -1.445659697055816650e-01 -5.448519438505172729e-02 7.832615077495574951e-02 6.369004398584365845e-02 -3.634652495384216309e-02 -1.779015064239501953e-01 4.021214544773101807e-01 -1.820526123046875000e-01 -2.711942493915557861e-01 -2.865985929965972900e-01 -7.634051889181137085e-02 -1.093435421353206038e-04 -1.427797079086303711e-01 -5.109182372689247131e-02 1.481899246573448181e-02 -1.997726261615753174e-01 2.825668156147003174e-01 5.532405525445938110e-02 -2.313275784254074097e-01 2.249932847917079926e-02 -2.441884018480777740e-02 5.554518103599548340e-02 -1.079649925231933594e-01 -1.120968535542488098e-01 2.990319728851318359e-01 7.849524170160293579e-02 1.058320254087448120e-01 -2.875487208366394043e-01 -7.006928324699401855e-02 3.499810099601745605e-01
-1.232842449098825455e-03 -1.241038367152214050e-02 1.365026980638504028e-01 6.176858767867088318e-02 3.503873199224472046e-02 -8.617294579744338989e-02 -7.139067351818084717e-02 -1.998617500066757202e-01 1.531165838241577148e-01 -1.319849342107772827e-01 4.056711867451667786e-02 8.085572719573974609e-02 3.345033526420593262e-02 1.514142900705337524e-01 -6.862264126539230347e-02 1.064186319708824158e-01 -7.363913953304290771e-02 2.167845219373703003e-01 8.903110027313232422e-02 -3.666999936103820801e-01 4.539474472403526306e-02 -3.218498826026916504e-01 -1.099770069122314453e-01 1.483397334814071655e-01 -1.418520957231521606e-01 -1.335949897766113281e-01 1.877164393663406372e-01 1.941672414541244507e-01 -6.014345958828926086e-02 3.124873936176300049e-01 -1.967630088329315186e-01 4.991224408149719238e-01
2.197934985160827637e-01 5.654813721776008606e-02 -1.400542557239532471e-01 9.321388602256774902e-02 3.520120307803153992e-02 -1.638658046722412109e-01 -1.999885588884353638e-01 2.181778848171234131e-01 1.695114672183990479e-01 -9.564526379108428955e-02 -3.095563948154449463e-01 -9.613098204135894775e-02 -3.130598366260528564e-02 -9.913872927427291870e-02 -1.176007390022277832e-01 1.572856456041336060e-01 7.423651963472366333e-02 -1.962632536888122559e-01 1.142705604434013367e-01 3.591396659612655640e-02 3.152810931205749512e-01 -3.744536340236663818e-01 1.640070825815200806e-01 8.889188058674335480e-03 1.269311904907226562e-01 -7.855311036109924316e-02 2.068230211734771729e-01 3.501341640949249268e-01 -1.725645363330841064e-02 -1.234628483653068542e-01 -6.178189441561698914e-02 2.831827700138092041e-01
6.174627691507339478e-02 -3.647536635398864746e-01 -2.719109058380126953e-01 3.724891319870948792e-02 -1.238248050212860107e-01 -4.103233572095632553e-03 7.917467155493795872e-04 -6.381838023662567139e-02 3.769573867321014404e-01 1.607731282711029053e-01 -8.476512134075164795e-02 -5.014527216553688049e-02 1.699145287275314331e-01 -1.944545805454254150e-01 -5.317047704011201859e-03 -2.015716768801212311e-02 -2.198393456637859344e-03 -3.638372197747230530e-02 3.528536558151245117e-01 -1.805971413850784302e-01 -8.756321668624877930e-02 -2.253155969083309174e-02 -1.363428831100463867e-01 2.290452718734741211e-01 -5.914887040853500366e-02 -1.277868896722793579e-01 1.811071336269378662e-01 3.482544124126434326e-01 -6.716019660234451294e-02 -1.781634986400604248e-01 2.381729036569595337e-01 1.380937844514846802e-01
3.709351643919944763e-02 6.283365935087203979e-02 -1.946336030960083008e-01 2.763879299163818359e-01 -5.330291762948036194e-02 4.619162380695343018e-01 -8.960105478763580322e-02 6.161325797438621521e-02 5.737955495715141296e-02 -2.567796409130096436e-01 5.191457271575927734e-02 -8.654993027448654175e-02 1.338022202253341675e-01 -1.429524421691894531e-01 -6.722931563854217529e-02 1.617677509784698486e-01 -9.359603375196456909e-02 1.882741749286651611e-01 2.859133481979370117e-01 -1.109220609068870544e-01 4.281030595302581787e-02 -4.442043229937553406e-02 2.533859312534332275e-01 2.286255508661270142e-01 -6.580586731433868408e-02 1.261910051107406616e-01 2.924912571907043457e-01 1.998388767242431641e-01 6.865980476140975952e-02 -1.620867252349853516e-01 -8.354564756155014038e-02 2.483645975589752197e-01
7.983018457889556885e-02 -2.493400424718856812e-01 -1.501390039920806885e-01 -2.250633537769317627e-01 -1.363754868507385254e-01 2.969536930322647095e-02 -1.080401912331581116e-01 6.250669062137603760e-02 1.997200846672058105e-01 -7.879627496004104614e-02 -2.304128371179103851e-02 -8.972106128931045532e-02 -8.936796337366104126e-02 -1.078979820013046265e-01 1.308823376893997192e-02 -2.485408447682857513e-02 5.004053935408592224e-02 -1.683011353015899658e-01 2.519556283950805664e-01 -9.684915095567703247e-02 3.869561851024627686e-02 -3.528562188148498535e-01 2.987795323133468628e-02 -5.329254269599914551e-02 4.596992433071136475e-01 1.145649608224630356e-02 1.687614619731903076e-02 -1.528927832841873169e-01 9.541456401348114014e-02 9.766247868537902832e-02 -3.686489164829254150e-02 5.094715952873229980e-01
3.120017610490322113e-02 -1.563983261585235596e-01 -1.302155256271362305e-01 -4.149052128195762634e-02 -7.165540754795074463e-02 1.034695953130722046e-01 5.417126789689064026e-02 2.419119626283645630e-01 2.054901570081710815e-01 -3.855187818408012390e-02 -8.894080668687820435e-02 -4.229510948061943054e-02 2.244929671287536621e-01 -1.608597934246063232e-01 -1.648270934820175171e-01 -2.245524674654006958e-01 1.291576921939849854e-01 4.545220732688903809e-02 2.378466576337814331e-01 6.113797426223754883e-02 -2.511329948902130127e-01 -2.941943705081939697e-01 -1.730892509222030640e-01 2.493458539247512817e-01 2.467375434935092926e-02 -9.713593870401382446e-02 9.439478069543838501e-02 2.150327861309051514e-01 -1.692362427711486816e-01 -2.599118649959564209e-01 2.997578978538513184e-01 3.150619864463806152e-01
1.178715750575065613e-01 1.101858615875244141e-01 -2.491391301155090332e-01 -1.277835667133331299e-01 3.135321289300918579e-02 3.014195263385772705e-01 7.872592657804489136e-02 -9.503716975450515747e-02 3.880490735173225403e-02 3.028510324656963348e-02 -2.131250947713851929e-01 -1.035232767462730408e-01 -1.471759527921676636e-01 -1.305439174175262451e-01 -2.172274589538574219e-01 2.202351018786430359e-02 5.909077823162078857e-02 -2.245694585144519806e-02 -1.381176710128784180e-01 -1.371556222438812256e-01 3.938728570938110352e-01 -1.762484014034271240e-01 -2.017316222190856934e-01 1.168814003467559814e-01 2.512064874172210693e-01 -2.331413328647613525e-01 1.896769702434539795e-01 -2.969572246074676514e-01 -3.455295041203498840e-02 3.985456377267837524e-02 -7.147756218910217285e-02 3.340805470943450928e-01
1.270538419485092163e-01 -3.018958568572998047e-01 -2.553409934043884277e-01 -1.345551013946533203e-01 -2.079253084957599640e-02 2.234932333230972290e-01 2.837232546880841255e-03 8.027911186218261719e-02 3.704554960131645203e-02 -1.430823653936386108e-02 4.674914106726646423e-02 -3.152108788490295410e-01 -4.856142774224281311e-02 -1.517726331949234009e-01 -3.107808344066143036e-02 1.637187451124191284e-01 -1.723154038190841675e-01 2.388858646154403687e-01 -2.388451248407363892e-02 -3.920384049415588379e-01 4.075717628002166748e-01 -7.330153137445449829e-02 -7.550206035375595093e-02 1.867970228195190430e-01 7.767587155103683472e-02 -2.151448279619216919e-03 2.260595411062240601e-01 4.143720027059316635e-03 -9.430138766765594482e-02 -2.456829845905303955e-01 4.021113738417625427e-02 1.231315508484840393e-01
2.226792424917221069e-01 8.821155130863189697e-02 -2.957794368267059326e-01 -3.782187029719352722e-02 -8.951351791620254517e-02 2.130492329597473145e-01 -6.867841631174087524e-02 1.631778776645660400e-01 -4.152049869298934937e-02 -3.761008679866790771e-01 1.777368187904357910e-01 -2.609989941120147705e-01 -2.642773464322090149e-02 -1.079887971282005310e-01 -2.272108942270278931e-01 -6.523407995700836182e-02 -1.198612004518508911e-01 1.759616136550903320e-01 2.678862512111663818e-01 4.323237389326095581e-02 1.032595038414001465e-01 -1.169374734163284302e-01 1.371082961559295654e-01 -2.150665409862995148e-02 -1.119098886847496033e-01 -5.635077133774757385e-02 1.870036125183105469e-01 1.584619283676147461e-01 1.168244108557701111e-01 8.988219499588012695e-02 1.801266521215438843e-02 4.443567991256713867e-01
1.899306327104568481e-01 9.393462911248207092e-03 -2.910993434488773346e-02 4.627056047320365906e-02 1.102858185768127441e-01 -8.373778313398361206e-02 3.875448554754257202e-02 1.756919771432876587e-01 2.213948518037796021e-01 -8.491831272840499878e-02 5.938782915472984314e-02 -9.440207853913307190e-03 7.350933738052845001e-03 1.564790904521942139e-01 -3.866328671574592590e-02 2.289878726005554199e-01 -2.590444087982177734e-01 2.252924144268035889e-01 1.853375285863876343e-01 6.899289786815643311e-02 -1.388904359191656113e-02 -2.980667352676391602e-01 1.592591255903244019e-01 1.734176427125930786e-01 1.866307556629180908e-01 -3.527318537235260010e-01 2.435315102338790894e-01 2.188678681850433350e-01 -1.932966709136962891e-02 -1.494914144277572632e-01 -2.803928554058074951e-01 3.189749121665954590e-01
-1.634192317724227905e-01 -2.662547826766967773e-01 -3.005304746329784393e-02 2.619743049144744873e-01 -1.260327547788619995e-01 2.830768227577209473e-01 2.274478971958160400e-01 -4.348544031381607056e-02 5.441332235932350159e-02 1.669913157820701599e-02 9.184502810239791870e-02 -2.192074805498123169e-01 4.692083597183227539e-02 -1.790889948606491089e-01 -2.455691695213317871e-01 -8.860870450735092163e-02 -9.539860486984252930e-02 3.088618814945220947e-01 1.487745493650436401e-01 6.754457717761397362e-04 -9.512752294540405273e-02 -2.339051812887191772e-01 -1.604392826557159424e-01 8.524936437606811523e-02 1.613052189350128174e-01 -5.248862504959106445e-02 5.760109424591064453e-02 -6.414555013179779053e-03 -2.559930086135864258e-02 -8.440568298101425171e-02 -2.574949562549591064e-01 4.375553131103515625e-01
2.000286728143692017e-01 -1.435766369104385376e-01 -1.768835932016372681e-01 -2.310896217823028564e-01 3.688171505928039551e-02 1.342661306262016296e-02 -1.350733637809753418e-01 2.422148585319519043e-01 1.864347904920578003e-01 1.054848879575729370e-01 -8.093770593404769897e-02 -1.761053353548049927e-01 3.961765021085739136e-02 9.558355063199996948e-02 -1.325771957635879517e-01 -1.012076660990715027e-01 -5.452969297766685486e-02 2.163570374250411987e-01 2.422872632741928101e-01 1.153440400958061218e-01 -1.382976323366165161e-01 -5.959460139274597168e-02 2.606389224529266357e-01 -1.083248481154441833e-01 6.387465447187423706e-02 -1.386796534061431885e-01 2.797471880912780762e-01 1.954506933689117432e-01 -2.710289955139160156e-01 -2.062684148550033569e-01 -1.729095578193664551e-01 3.800630271434783936e-01
-5.177980661392211914e-02 -8.368127048015594482e-02 -4.098179042339324951e-01 -1.677688360214233398e-01 -8.055574446916580200e-02 1.346509307622909546e-01 -1.035954207181930542e-01 -1.217353940010070801e-01 2.136086523532867432e-01 -5.647398158907890320e-02 -2.140782475471496582e-01 -8.667796105146408081e-02 1.450101435184478760e-01 -9.754318743944168091e-02 -1.140042915940284729e-01 -2.111393399536609650e-02 1.374012976884841919e-01 -2.706363499164581299e-01 1.832014918327331543e-01 -1.263860166072845459e-01 2.466861903667449951e-01 -3.631796538829803467e-01 2.132753655314445496e-02 2.166602611541748047e-01 3.241722583770751953e-01 -9.287485480308532715e-02 1.714568138122558594e-01 1.629686951637268066e-01 2.824881346896290779e-03 5.129669234156608582e-02 1.565505713224411011e-01 1.388351619243621826e-01
-1.205386295914649963e-01 -1.469953358173370361e-01 -5.335392802953720093e-02 -1.308625638484954834e-01 4.763285443186759949e-02 2.883759438991546631e-01 3.046802990138530731e-02 -1.853631436824798584e-01 -1.423251931555569172e-03 -1.279205977916717529e-01 -1.323314607143402100e-01 -1.712149232625961304e-01 -4.768548533320426941e-02 -2.099213749170303345e-02 6.592781096696853638e-02 7.479666918516159058e-02 -2.637985944747924805e-01 8.387207239866256714e-02 -6.898573786020278931e-02 -2.703214585781097412e-01 2.816775441169738770e-01 -1.739779263734817505e-01 2.172738872468471527e-02 2.836241722106933594e-01 -2.254070043563842773e-01 -2.303147763013839722e-01 2.783245742321014404e-01 -1.518960576504468918e-02 3.985992819070816040e-02 -2.094607204198837280e-01 -7.034215331077575684e-02 4.127770662307739258e-01
-2.600620314478874207e-02 -2.133066765964031219e-02 -2.956372499465942383e-01 -1.240755543112754822e-01 5.952214822173118591e-02 1.256700456142425537e-01 -3.650828078389167786e-02 -1.288825571537017822e-01 4.175212979316711426e-01 -1.066598519682884216e-01 -1.104815974831581116e-01 -2.694066464900970459e-01 2.000618577003479004e-01 -9.466207772493362427e-02 -1.713481396436691284e-01 1.275219619274139404e-01 2.201238833367824554e-02 -1.080358400940895081e-01 2.829694747924804688e-01 -9.392962604761123657e-02 2.803457677364349365e-01 -2.434508875012397766e-02 -2.431819289922714233e-01 2.388157695531845093e-01 8.531646744813770056e-05 -2.951209843158721924e-01 1.975881457328796387e-01 -2.244701087474822998e-01 -3.896796843037009239e-03 1.153089031577110291e-01 2.619437314569950104e-02 8.227784931659698486e-02
-5.422799289226531982e-02 -1.405386328697204590e-01 -9.146793931722640991e-02 1.406441032886505127e-01 3.702782094478607178e-02 3.213869929313659668e-01 1.783139556646347046e-01 1.335735898464918137e-03 -1.145423483103513718e-02 7.792738825082778931e-02 7.262282818555831909e-02 -1.489820778369903564e-01 2.199241332709789276e-02 2.957133576273918152e-02 -2.608205080032348633e-01 4.438569303601980209e-03 -6.312406063079833984e-02 1.424087136983871460e-01 1.751243174076080322e-01 7.291228324174880981e-02 -2.913938648998737335e-02 -4.009121954441070557e-01 -1.928388625383377075e-01 7.497512549161911011e-02 1.863571256399154663e-01 4.506013914942741394e-02 9.191972017288208008e-02 -2.727222815155982971e-02 -1.366330683231353760e-02 -2.316664345562458038e-02 -3.773242533206939697e-01 5.059021711349487305e-01
-1.504085212945938110e-01 -1.677181124687194824e-01 -4.584160149097442627e-01 -1.091875806450843811e-01 -1.337741408497095108e-02 1.820801347494125366e-01 6.804381264373660088e-04 3.607519716024398804e-02 1.229888275265693665e-01 -1.214475706219673157e-01 -1.871312595903873444e-02 -1.651115715503692627e-02 8.493185788393020630e-02 6.566471606492996216e-02 -2.387037575244903564e-01 -2.100708782672882080e-01 -2.581181004643440247e-02 -5.957177281379699707e-02 1.436873078346252441e-01 -2.849341034889221191e-01 1.726249791681766510e-02 -2.786000967025756836e-01 1.392986904829740524e-02 -6.298281252384185791e-02 4.555946588516235352e-01 2.965021319687366486e-02 2.974129915237426758e-01 6.850091740489006042e-03 -1.253218352794647217e-01 -1.475707441568374634e-01 -5.549637600779533386e-02 1.542026698589324951e-01
3.633313179016113281e-01 -1.826484054327011108e-01 -1.333014369010925293e-01 6.821166723966598511e-02 2.309916466474533081e-01 -7.957668602466583252e-02 -3.616681694984436035e-02 -7.892005890607833862e-02 -9.554338455200195312e-02 -5.863307788968086243e-02 -4.844417050480842590e-02 1.916930824518203735e-02 1.037517189979553223e-01 -1.876528114080429077e-01 1.744080632925033569e-01 -1.905761808156967163e-01 1.438087522983551025e-01 5.766868963837623596e-02 1.222458034753799438e-01 7.041874527931213379e-02 1.422028839588165283e-01 -2.538155019283294678e-01 -4.682423546910285950e-02 3.106083571910858154e-01 1.341466903686523438e-01 1.871625930070877075e-01 2.773934304714202881e-01 -8.355663716793060303e-02 -2.980197072029113770e-01 -1.662192344665527344e-01 3.759655728936195374e-02 3.673557341098785400e-01
7.452318072319030762e-02 -1.191700771450996399e-01 1.303467750549316406e-01 -2.236631363630294800e-01 -6.576052308082580566e-02 5.495469551533460617e-03 -1.541122198104858398e-01 -1.113422438502311707e-01 1.017754599452018738e-01 -3.643560111522674561e-01 6.250330805778503418e-02 -1.255526095628738403e-01 -4.830352589488029480e-02 8.814160712063312531e-03 -1.116606816649436951e-01 -1.244371850043535233e-02 7.712472975254058838e-02 3.888949751853942871e-02 7.708451151847839355e-02 -3.194538652896881104e-01 -1.210845485329627991e-01 -3.212710320949554443e-01 -3.053420186042785645e-01 6.366996467113494873e-02 -2.042131423950195312e-01 -2.670781314373016357e-01 3.908035159111022949e-01 -2.985262311995029449e-02 -1.860413141548633575e-02 1.172952055931091309e-01 -8.758110553026199341e-02 2.754357159137725830e-01
3.855656087398529053e-01 -7.700425572693347931e-03 -9.768294170498847961e-03 -1.697525382041931152e-01 -7.369289547204971313e-02 3.145320117473602295e-01 2.701360546052455902e-02 8.926618099212646484e-02 -5.644588544964790344e-02 -1.579548977315425873e-02 -1.187386140227317810e-01 9.541983902454376221e-02 1.102395877242088318e-01 -3.722318112850189209e-01 -1.231352239847183228e-01 1.846440508961677551e-02 -1.845714747905731201e-01 3.090928681194782257e-02 2.214589864015579224e-01 1.056923419237136841e-01 -1.454040873795747757e-02 -1.775769740343093872e-01 -3.917582333087921143e-01 1.818334162235260010e-01 -7.675304263830184937e-02 -9.647325426340103149e-02 2.595847249031066895e-01 1.144510135054588318e-01 -1.780266463756561279e-01 -1.506254374980926514e-01 1.110417768359184265e-01 2.013559788465499878e-01
1.138070225715637207e-01 -1.928978115320205688e-01 -1.683200895786285400e-01 -2.674794793128967285e-01 -7.014811038970947266e-02 -1.363068521022796631e-01 7.931702584028244019e-02 1.698593348264694214e-01 1.919845701195299625e-03 -3.025326728820800781e-01 2.206148952245712280e-02 -3.362417221069335938e-01 4.965830966830253601e-02 -1.880277097225189209e-01 -1.891590356826782227e-01 1.041444242000579834e-01 2.023795619606971741e-03 -5.272513255476951599e-02 -2.023399621248245239e-01 -1.191364228725433350e-01 1.361802518367767334e-01 -2.191874682903289795e-01 -1.200969070196151733e-01 2.873978614807128906e-01 4.177033156156539917e-02 1.463696546852588654e-02 2.359622567892074585e-01 2.135219871997833252e-01 -2.289459854364395142e-02 1.596125401556491852e-02 -1.115320902317762375e-02 4.196847975254058838e-01
2.380244731903076172e-01 -7.507597655057907104e-02 -2.321099676191806793e-02 -3.404716402292251587e-02 1.063199117779731750e-01 3.319054096937179565e-02 -1.381022781133651733e-01 -1.268937736749649048e-01 -5.322299152612686157e-02 -3.036644160747528076e-01 1.784707307815551758e-01 -1.038051545619964600e-01 2.317701429128646851e-01 -3.300174772739410400e-01 -1.867702305316925049e-01 2.215799540281295776e-01 1.460761018097400665e-02 6.892266124486923218e-02 3.532686457037925720e-02 -2.616815567016601562e-01 -1.660872250795364380e-01 -2.767218053340911865e-01 -1.041269116103649139e-02 -2.028712928295135498e-01 1.224526464939117432e-01 1.422703564167022705e-01 -5.582360178232192993e-02 9.657948464155197144e-02 7.650024443864822388e-02 -1.146745756268501282e-01 -9.460420347750186920e-03 4.661147594451904297e-01
1.451024711132049561e-01 -6.918901205062866211e-02 2.149800062179565430e-01 -2.010616939514875412e-03 5.325353890657424927e-02 2.431774437427520752e-01 6.054278463125228882e-02 -1.239360049366950989e-01 2.525405585765838623e-01 -5.712771415710449219e-02 -1.910307705402374268e-01 -1.685840487480163574e-01 -2.074205428361892700e-01 3.324450552463531494e-02 -3.523714542388916016e-01 3.566301986575126648e-02 1.375970095396041870e-01 6.441331654787063599e-02 3.640924692153930664e-01 6.363491714000701904e-02 -3.096982464194297791e-02 -1.818291991949081421e-01 -1.993459016084671021e-01 -2.465714514255523682e-01 -1.262147165834903717e-02 -1.061094701290130615e-01 1.969569027423858643e-01 1.791729480028152466e-01 1.759037971496582031e-01 -1.644718497991561890e-01 -1.330573558807373047e-01 3.052185177803039551e-01
1.570437103509902954e-02 1.193315163254737854e-02 -2.703873217105865479e-01 -1.794607788324356079e-01 1.300957500934600830e-01 9.375872462987899780e-02 -1.388202756643295288e-01 -6.322849541902542114e-02 3.586753904819488525e-01 -2.420727349817752838e-02 -1.408652067184448242e-01 -3.071185946464538574e-01 2.120380401611328125e-01 2.251041587442159653e-03 -1.429861783981323242e-01 1.308235824108123779e-01 -8.567085117101669312e-02 7.639612257480621338e-02 1.871512383222579956e-01 -3.344821333885192871e-01 1.857895106077194214e-01 1.026792824268341064e-01 -2.524762153625488281e-01 1.826384812593460083e-01 4.515962675213813782e-02 -2.950852215290069580e-01 2.925950288772583008e-01 -1.133185774087905884e-01 3.078766539692878723e-02 8.485607057809829712e-02 4.847621545195579529e-02 1.381282657384872437e-01
-4.767866805195808411e-02 1.774665415287017822e-01 -3.023502528667449951e-01 -1.646133884787559509e-02 -2.730761170387268066e-01 1.936630010604858398e-01 3.700881078839302063e-02 2.602938711643218994e-01 1.017890945076942444e-01 -2.017080336809158325e-01 1.938176006078720093e-01 -9.987813234329223633e-02 7.775950431823730469e-02 -8.664924651384353638e-02 -1.998529136180877686e-01 1.754113845527172089e-02 7.071785628795623779e-02 3.036920428276062012e-01 2.326164692640304565e-01 -3.735415264964103699e-02 2.237211763858795166e-01 -1.090868711471557617e-01 -2.925316989421844482e-02 1.518891453742980957e-01 2.043123915791511536e-02 1.378745883703231812e-01 3.093154132366180420e-01 8.066718466579914093e-03 -2.238111793994903564e-01 6.899826973676681519e-02 -6.571990996599197388e-02 3.577760756015777588e-01
2.030457556247711182e-01 -4.226189553737640381e-01 -1.910385191440582275e-01 1.002463139593601227e-02 9.638947248458862305e-02 5.412220489233732224e-03 -2.330861836671829224e-01 -1.157672479748725891e-01 6.076724082231521606e-02 3.238481469452381134e-03 2.230146154761314392e-02 -5.946942418813705444e-02 8.448665589094161987e-02 -2.885036468505859375e-01 -1.556179970502853394e-01 5.956788733601570129e-02 -1.371291130781173706e-01 1.542571932077407837e-01 -1.022417619824409485e-01 6.751766055822372437e-02 -2.742965221405029297e-01 -3.054888248443603516e-01 1.793932914733886719e-01 -6.308420747518539429e-02 1.486050039529800415e-01 1.484041363000869751e-01 1.462554633617401123e-01 -1.599522978067398071e-01 -2.095274627208709717e-02 5.095897987484931946e-02 -7.766932249069213867e-02 4.220864176750183105e-01
-3.358878940343856812e-02 -2.188179343938827515e-01 -1.677877604961395264e-01 2.357138097286224365e-01 -7.675094902515411377e-02 3.084035515785217285e-01 1.621911674737930298e-01 -4.387307912111282349e-02 1.858207881450653076e-01 -8.845324069261550903e-02 1.312273740768432617e-01 -1.179717853665351868e-01 -1.137775927782058716e-02 -2.618351206183433533e-02 -2.725151777267456055e-01 1.232802402228116989e-02 -1.107874065637588501e-01 2.316269576549530029e-01 2.593867778778076172e-01 1.942562162876129150e-01 -9.100726246833801270e-02 -3.582431077957153320e-01 -1.008168309926986694e-01 5.839619040489196777e-02 1.024521514773368835e-01 -4.104947205632925034e-03 -8.735930919647216797e-02 -5.035969614982604980e-02 -1.014800593256950378e-01 -1.553691327571868896e-01 -2.270118594169616699e-01 4.019079208374023438e-01
-5.623846128582954407e-02 -1.206249594688415527e-01 -6.423278898000717163e-02 1.784331798553466797e-01 -1.081322953104972839e-01 1.096707656979560852e-01 -7.532314956188201904e-02 4.529924318194389343e-02 2.480315864086151123e-01 -6.183918565511703491e-02 -6.305249035358428955e-02 -3.438511863350868225e-02 2.218089103698730469e-01 -1.442916393280029297e-01 -2.414460629224777222e-01 -2.419395595788955688e-01 7.178223878145217896e-02 2.605971097946166992e-01 1.294559985399246216e-01 -4.867853596806526184e-02 -1.903386414051055908e-01 -1.922232806682586670e-01 -3.076929152011871338e-01 2.810367643833160400e-01 1.176410093903541565e-01 -1.423221975564956665e-01 1.576075255870819092e-01 1.951641291379928589e-01 -8.511459827423095703e-02 -2.533317804336547852e-01 2.905475795269012451e-01 2.561918497085571289e-01
4.760127365589141846e-01 -8.614234626293182373e-02 -4.669704660773277283e-02 -3.266959218308329582e-03 -3.324523568153381348e-02 1.824366450309753418e-01 -9.326283633708953857e-02 -2.104720175266265869e-01 9.329812228679656982e-02 4.925885424017906189e-02 -1.648779213428497314e-01 -7.431177049875259399e-02 2.988241380080580711e-03 6.095495074987411499e-02 -1.768125593662261963e-01 1.036805957555770874e-01 9.681355208158493042e-02 2.155943065881729126e-01 -1.116550415754318237e-01 -2.077834606170654297e-01 -1.818525344133377075e-01 1.391298472881317139e-01 1.271617859601974487e-01 8.085000514984130859e-02 -2.895528264343738556e-02 1.347398757934570312e-01 3.232063949108123779e-01 -1.473351269960403442e-01 5.753268301486968994e-02 -1.093867048621177673e-01 6.482159346342086792e-02 4.853566288948059082e-01
-7.205601036548614502e-02 1.216231845319271088e-02 4.034439846873283386e-02 -8.929575234651565552e-02 2.660973463207483292e-03 2.478333376348018646e-02 -2.036757469177246094e-01 1.522785574197769165e-01 1.994090676307678223e-01 -6.210512295365333557e-02 -4.818752780556678772e-02 -1.696901619434356689e-01 3.790277242660522461e-01 -1.489799022674560547e-01 -8.078645169734954834e-02 1.411815285682678223e-01 -1.007746905088424683e-01 1.581498235464096069e-01 -2.327274829149246216e-01 -5.107507109642028809e-02 3.736015260219573975e-01 -1.540140360593795776e-01 -1.751638054847717285e-01 1.520617455244064331e-01 4.769273102283477783e-02 -6.067581474781036377e-02 2.190341502428054810e-01 1.316261589527130127e-01 -2.528881430625915527e-01 3.024176880717277527e-02 -9.362874180078506470e-02 4.458464086055755615e-01
8.352342247962951660e-02 -1.987039297819137573e-01 -1.185295507311820984e-01 1.103219464421272278e-01 1.396604776382446289e-01 1.421563625335693359e-01 7.564643770456314087e-02 6.351505219936370850e-02 6.574555486440658569e-02 -2.287033200263977051e-02 -1.476766616106033325e-01 2.240971773862838745e-01 5.699772760272026062e-02 -8.322352916002273560e-02 -3.637702465057373047e-01 2.806536257266998291e-01 2.514276802539825439e-01 -3.159606084227561951e-02 -2.125032246112823486e-01 3.544351458549499512e-02 2.860696613788604736e-01 -8.835049718618392944e-02 -2.034920305013656616e-01 -1.915241405367851257e-02 1.439868509769439697e-01 8.023707568645477295e-02 4.376171827316284180e-01 1.981825679540634155e-01 -1.121728029102087021e-02 -5.912772566080093384e-02 3.546454012393951416e-02 2.735440135002136230e-01
8.101594634354114532e-03 5.929808132350444794e-03 5.202564224600791931e-02 -3.738578408956527710e-02 -1.001975834369659424e-01 -2.325189411640167236e-01 -1.554033812135457993e-02 -1.471486389636993408e-01 3.235892951488494873e-01 -1.109680607914924622e-01 -2.501906082034111023e-02 1.573559641838073730e-01 3.432793170213699341e-02 -4.210664331912994385e-02 -1.584843546152114868e-01 1.630150824785232544e-01 -1.274603009223937988e-01 3.308092430233955383e-02 2.604300379753112793e-01 -1.402314901351928711e-01 -7.830699533224105835e-02 -2.348988503217697144e-01 4.488758370280265808e-02 1.783823072910308838e-01 9.624112397432327271e-02 -7.757199555635452271e-02 1.372047215700149536e-01 8.514124900102615356e-02 2.959234714508056641e-01 -2.790810763835906982e-01 1.996522843837738037e-01 5.158458948135375977e-01
3.326313495635986328e-01 -7.181880623102188110e-02 -1.485891938209533691e-01 -3.650655597448348999e-02 -7.249601185321807861e-02 2.011552453041076660e-01 1.699866354465484619e-01 9.504679590463638306e-02 -4.163712635636329651e-02 -1.465031951665878296e-01 -1.041323915123939514e-01 1.273888498544692993e-01 4.804329574108123779e-02 -2.637599706649780273e-01 -5.545348674058914185e-02 1.456102281808853149e-01 -3.875117283314466476e-03 -2.360718399286270142e-01 3.307793736457824707e-01 4.524221271276473999e-02 -1.948932558298110962e-01 -3.453813791275024414e-01 -1.472899615764617920e-01 4.118746146559715271e-02 -4.951591789722442627e-02 -4.356390610337257385e-02 6.421837210655212402e-02 1.385230757296085358e-02 9.821910411119461060e-03 3.147250041365623474e-02 1.403061393648386002e-02 5.223950743675231934e-01
-3.534967079758644104e-02 1.651425063610076904e-01 -6.898513529449701309e-03 2.908480167388916016e-01 -5.221932381391525269e-02 2.973986864089965820e-01 -1.761629581451416016e-01 -9.456147439777851105e-03 -7.889852672815322876e-02 9.912054054439067841e-03 -3.930309787392616272e-02 -2.747722566127777100e-01 4.264916852116584778e-02 3.880332782864570618e-02 -2.937747240066528320e-01 -1.265991628170013428e-01 -9.613382816314697266e-02 1.877336502075195312e-01 1.735791116952896118e-01 -1.380109339952468872e-01 1.732418872416019440e-02 -2.003291100263595581e-01 -2.059265673160552979e-01 6.044073775410652161e-02 1.373301744461059570e-01 -2.149039208889007568e-01 1.423047780990600586e-01 7.331161201000213623e-02 -1.254136711359024048e-01 -3.527905642986297607e-01 1.813429966568946838e-02 4.051901400089263916e-01
-1.281320303678512573e-01 -1.378993988037109375e-01 -4.077482968568801880e-02 1.980714350938796997e-01 -1.330271065235137939e-01 3.810712099075317383e-01 1.033152937889099121e-01 -1.307303905487060547e-01 2.819771766662597656e-01 3.408501669764518738e-02 -6.031249463558197021e-02 -1.573456227779388428e-01 4.788830876350402832e-02 -1.772255450487136841e-01 -1.843303889036178589e-01 -5.819939076900482178e-02 -9.622231870889663696e-02 2.243287265300750732e-01 3.032264113426208496e-01 7.853715866804122925e-02 -1.540460139513015747e-01 -2.128427624702453613e-01 -4.798542708158493042e-02 1.526691317558288574e-01 1.400625556707382202e-01 -1.328032016754150391e-01 -4.443288221955299377e-02 -1.556540140882134438e-03 -1.261668000370264053e-02 -6.309013068675994873e-02 -2.915614545345306396e-01 4.149004518985748291e-01
-1.905967295169830322e-01 7.345478050410747528e-03 2.112631648778915405e-01 4.452134296298027039e-02 2.296687476336956024e-02 1.316342316567897797e-02 -1.758197993040084839e-01 -6.307930452749133110e-04 2.878037989139556885e-01 -1.919699609279632568e-01 -1.266902685165405273e-01 -3.340422213077545166e-01 4.001466929912567139e-02 -9.726666659116744995e-02 -7.925342023372650146e-02 7.120291888713836670e-02 6.037464365363121033e-02 1.800013631582260132e-01 6.557687371969223022e-02 -3.249759078025817871e-01 2.137693613767623901e-01 -1.606382280588150024e-01 -1.719965226948261261e-02 -1.244946420192718506e-01 -8.404149860143661499e-02 -1.063099410384893417e-02 8.394819498062133789e-02 -1.106443330645561218e-01 6.097237020730972290e-02 6.759576499462127686e-02 -3.451997637748718262e-01 4.780092239379882812e-01
-9.497489780187606812e-02 2.076642401516437531e-02 -9.991353005170822144e-02 9.068014472723007202e-02 4.540753737092018127e-02 -3.386599197983741760e-02 -1.890031844377517700e-01 -9.247467853128910065e-03 4.088889658451080322e-01 1.066728234291076660e-01 -2.028322964906692505e-01 -1.502805501222610474e-01 2.904795408248901367e-01 -2.405622899532318115e-01 -4.314894974231719971e-01 -1.908903419971466064e-01 2.576680183410644531e-01 -5.472330749034881592e-02 4.390937834978103638e-02 -1.285460293292999268e-01 -5.756700411438941956e-02 -2.027058228850364685e-02 -2.402739822864532471e-01 1.234665140509605408e-01 1.942290067672729492e-01 6.207656115293502808e-02 8.807931840419769287e-02 1.100462898612022400e-01 -4.307439550757408142e-02 -1.659565567970275879e-01 1.074083447456359863e-01 2.433947175741195679e-01
2.028755396604537964e-01 6.104249134659767151e-02 9.510332345962524414e-02 1.041315272450447083e-01 1.990229934453964233e-01 3.386913239955902100e-01 -1.178958192467689514e-01 -7.673408836126327515e-03 -4.528756812214851379e-02 -2.842406630516052246e-01 -5.335965380072593689e-02 -2.877219319343566895e-01 1.146058738231658936e-01 -4.212633967399597168e-01 -1.389387696981430054e-01 1.084789335727691650e-01 -1.014528274536132812e-01 2.594324350357055664e-01 1.594403237104415894e-01 -1.129453927278518677e-01 2.577900327742099762e-02 -1.444283574819564819e-01 -6.516686826944351196e-02 -2.414427511394023895e-02 2.419631369411945343e-02 -1.262515038251876831e-01 -6.869283318519592285e-02 1.429989039897918701e-01 -1.187444776296615601e-01 -1.366091370582580566e-01 1.850345730781555176e-01 3.549382686614990234e-01
3.328041732311248779e-02 -2.352437749505043030e-02 2.013660669326782227e-01 -1.621682643890380859e-01 1.298801600933074951e-01 2.695070952177047729e-02 -3.731185942888259888e-02 -1.706104427576065063e-01 2.358107827603816986e-03 -2.410827726125717163e-01 -4.529852047562599182e-02 -4.021347686648368835e-02 3.741660714149475098e-02 -9.062019735574722290e-02 -2.313235700130462646e-01 -8.848899602890014648e-02 -7.187771052122116089e-02 1.973836869001388550e-02 2.649789154529571533e-01 1.158212050795555115e-01 1.255548186600208282e-02 -2.658335566520690918e-01 2.399379312992095947e-01 4.960265383124351501e-02 -4.183914959430694580e-01 -2.249418050050735474e-01 1.370728760957717896e-01 1.960956901311874390e-01 9.207480400800704956e-02 -1.997587680816650391e-01 4.144092556089162827e-03 4.464493989944458008e-01
2.279813438653945923e-01 4.535681102424860001e-03 1.341374218463897705e-01 -3.883629292249679565e-02 -7.152544707059860229e-02 -9.045224636793136597e-02 -1.296997368335723877e-01 -2.030505090951919556e-01 3.776984214782714844e-01 4.158696625381708145e-03 -1.166858598589897156e-01 -2.366308122873306274e-02 1.356643885374069214e-01 2.283471077680587769e-02 3.505230695009231567e-02 2.148300707340240479e-01 -1.366877555847167969e-01 6.903287768363952637e-02 1.710933744907379150e-01 -1.318438053131103516e-01 5.194750148802995682e-03 -1.780702918767929077e-01 1.702114939689636230e-02 2.024761587381362915e-01 5.273245275020599365e-03 -1.891371458768844604e-01 1.418197602033615112e-01 2.649813331663608551e-02 3.240996301174163818e-01 -3.458422720432281494e-01 -1.583488434553146362e-01 4.295735061168670654e-01
3.364982083439826965e-02 -8.876201510429382324e-02 -1.744265407323837280e-01 -2.792389877140522003e-02 -6.960778683423995972e-02 7.253867108374834061e-03 -2.069128602743148804e-01 -1.543451547622680664e-01 3.275445401668548584e-01 -3.821717202663421631e-01 1.065244674682617188e-01 -3.109770826995372772e-02 -6.616685539484024048e-02 1.328053921461105347e-01 -8.273335546255111694e-02 -6.888350844383239746e-02 1.465541571378707886e-01 -6.427495181560516357e-02 2.566036581993103027e-01 -2.165335714817047119e-01 1.625669300556182861e-01 -3.067197501659393311e-01 1.302925944328308105e-01 1.600828319787979126e-01 6.906595826148986816e-02 -1.607262194156646729e-01 3.519831299781799316e-01 -6.615360826253890991e-02 -7.700957357883453369e-02 1.168032363057136536e-01 -2.193044424057006836e-01 2.469868957996368408e-01
7.652100175619125366e-02 -2.825621981173753738e-03 -1.228157579898834229e-01 -4.214753396809101105e-03 -3.953790292143821716e-02 9.253997355699539185e-02 -3.535285964608192444e-02 -2.380563765764236450e-01 9.697941690683364868e-02 -1.599642187356948853e-01 4.661689698696136475e-02 -8.897200226783752441e-02 5.319997668266296387e-02 -1.429712176322937012e-01 -1.732987910509109497e-01 1.495026051998138428e-01 -1.225326880812644958e-01 2.229061126708984375e-01 7.513200491666793823e-02 4.003208875656127930e-02 2.576228082180023193e-01 -1.871929168701171875e-01 3.053181469440460205e-01 1.028741598129272461e-01 -1.077597886323928833e-01 1.913515478372573853e-02 7.118934392929077148e-02 -2.098126709461212158e-01 3.492185845971107483e-02 -3.989604413509368896e-01 8.142185956239700317e-02 5.338562130928039551e-01
1.687626391649246216e-01 -3.479863703250885010e-01 -5.965267494320869446e-02 -4.729185253381729126e-02 -1.306055393069982529e-02 8.907353878021240234e-02 -2.186298817396163940e-01 -6.862200330942869186e-03 1.176610514521598816e-01 -3.688850700855255127e-01 9.371950477361679077e-02 -1.307247132062911987e-01 8.151997625827789307e-02 5.798782035708427429e-02 -6.669920682907104492e-02 3.347926214337348938e-02 1.494695246219635010e-01 1.905834302306175232e-02 2.120617479085922241e-01 -1.810700297355651855e-01 -1.844467967748641968e-01 -2.329010963439941406e-01 -2.381523102521896362e-01 -1.636280096136033535e-03 -8.275005966424942017e-02 -2.998936474323272705e-01 4.290857613086700439e-01 -5.582178011536598206e-02 -2.182349264621734619e-01 7.094668596982955933e-02 -2.279819920659065247e-02 1.211223527789115906e-01
1.357181183993816376e-02 -9.638839960098266602e-02 -2.493819780647754669e-02 1.831848733127117157e-02 -8.667182922363281250e-02 2.859475612640380859e-01 -2.166617363691329956e-01 -1.934709995985031128e-01 1.743234246969223022e-01 -2.394406795501708984e-01 -1.439851801842451096e-02 -3.250406682491302490e-02 9.002608805894851685e-02 -9.492117911577224731e-02 -1.836590021848678589e-01 3.327677249908447266e-01 1.449091881513595581e-01 5.245793610811233521e-02 1.325163990259170532e-01 1.692720875144004822e-02 1.928065866231918335e-01 -3.550858795642852783e-01 2.159693092107772827e-01 2.409957945346832275e-01 -6.697794049978256226e-02 -2.085374444723129272e-01 1.393360644578933716e-01 -1.395453810691833496e-01 1.385669112205505371e-01 -2.526680827140808105e-01 -2.502311170101165771e-01 1.524917930364608765e-01
3.013768494129180908e-01 -2.559137642383575439e-01 -1.632617712020874023e-01 -1.373094413429498672e-02 5.550946295261383057e-02 1.367043703794479370e-01 1.043083369731903076e-01 1.579624563455581665e-01 -7.562440820038318634e-03 -1.938817277550697327e-02 -1.403431445360183716e-01 2.079174667596817017e-01 2.386070340871810913e-01 -2.220410406589508057e-01 -1.730394666083157063e-03 1.509591937065124512e-01 -8.162795007228851318e-02 -1.409643888473510742e-01 3.774501085281372070e-01 -1.190599128603935242e-01 -1.115272417664527893e-01 -3.058609664440155029e-01 -1.635271608829498291e-01 5.176652967929840088e-02 -1.197804361581802368e-01 -3.888129070401191711e-02 1.096285134553909302e-01 3.763885004445910454e-03 9.063321352005004883e-02 5.460174009203910828e-02 2.622065367177128792e-03 4.573474824428558350e-01
2.283787541091442108e-02 -1.187185868620872498e-01 3.571963170543313026e-03 -1.302307248115539551e-01 2.710624411702156067e-02 1.133416593074798584e-02 1.650685220956802368e-01 -1.474574357271194458e-01 2.487950474023818970e-01 1.239736601710319519e-01 -1.705322414636611938e-01 -2.711372077465057373e-01 4.670816287398338318e-02 -4.614521935582160950e-02 -1.310316920280456543e-01 2.958254814147949219e-01 5.449084565043449402e-02 -1.253887712955474854e-01 2.984125614166259766e-01 -2.618463635444641113e-01 2.929120361804962158e-01 -5.577865242958068848e-02 -1.647569388151168823e-01 2.509948015213012695e-01 -6.559086591005325317e-02 -2.764873802661895752e-01 3.276035189628601074e-01 -1.183476448059082031e-01 6.164565682411193848e-02 1.585319936275482178e-01 2.797184698283672333e-02 2.062742412090301514e-01
1.619673967361450195e-01 -4.024342596530914307e-01 -9.679765254259109497e-02 -3.774173185229301453e-02 4.557761177420616150e-02 1.211904585361480713e-01 -1.819234043359756470e-01 1.038269251585006714e-01 2.186680287122726440e-01 -3.922414779663085938e-01 8.222329616546630859e-02 -1.576156914234161377e-01 5.055562779307365417e-02 2.029991522431373596e-02 -7.482841610908508301e-02 -8.726367354393005371e-02 2.783958017826080322e-01 -3.439294546842575073e-02 7.751197367906570435e-02 -4.835865646600723267e-02 -8.464080840349197388e-02 -2.085008770227432251e-01 -1.076566427946090698e-01 1.866764761507511139e-02 -3.315559029579162598e-02 -2.242746055126190186e-01 4.794085919857025146e-01 8.631645701825618744e-03 -1.640756577253341675e-01 1.021803393959999084e-01 2.188072307035326958e-03 1.504759192466735840e-01
-5.883974209427833557e-02 8.336988091468811035e-02 1.894145458936691284e-02 -1.857405155897140503e-01 1.740876287221908569e-01 -1.459866762161254883e-01 -1.598163396120071411e-01 3.014863729476928711e-01 4.141145385801792145e-03 -3.299593627452850342e-01 -1.084986403584480286e-01 -8.379172533750534058e-02 1.404097080230712891e-01 -3.327624499797821045e-01 -1.517909169197082520e-01 1.305039525032043457e-01 -9.444922208786010742e-03 1.826850026845932007e-01 -1.225695535540580750e-01 -1.051945798099040985e-02 -8.259265124797821045e-02 -1.002962961792945862e-01 -1.885036677122116089e-01 2.723228633403778076e-01 2.104141749441623688e-02 -2.527091093361377716e-02 2.261686027050018311e-01 1.809581667184829712e-01 -6.210495252162218094e-03 -3.190017491579055786e-02 2.317329496145248413e-02 4.761622846126556396e-01
-6.264378130435943604e-02 -1.110854279249906540e-02 -6.617338955402374268e-02 2.505737841129302979e-01 5.985580012202262878e-02 2.618537843227386475e-01 1.516050100326538086e-01 -5.873796530067920685e-03 9.812995046377182007e-02 5.100201815366744995e-02 5.489885434508323669e-02 -5.105165764689445496e-02 1.242295503616333008e-01 -3.908773511648178101e-02 -3.005006015300750732e-01 -7.321915030479431152e-02 -1.222306266427040100e-01 3.190514743328094482e-01 1.823306679725646973e-01 1.061214655637741089e-01 -9.920523315668106079e-02 -3.256658017635345459e-01 -2.455501854419708252e-01 1.574394106864929199e-01 1.481941640377044678e-01 -1.342775672674179077e-01 1.168734729290008545e-01 -2.962108887732028961e-02 -6.271570175886154175e-02 -1.328428983688354492e-01 -2.042240500450134277e-01 4.723402559757232666e-01
-8.197417110204696655e-02 -1.332906931638717651e-01 3.285557776689529419e-02 -9.864874929189682007e-02 -2.670158147811889648e-01 1.796080023050308228e-01 -8.594183623790740967e-02 -2.760024070739746094e-01 9.754213690757751465e-02 -9.143407642841339111e-02 -8.471598476171493530e-02 -1.254020929336547852e-01 4.054940640926361084e-01 -1.987023204565048218e-01 -1.869310289621353149e-01 -6.229009106755256653e-02 1.414803564548492432e-01 -2.204252779483795166e-01 8.604431152343750000e-02 -1.832977533340454102e-01 2.624215371906757355e-02 -9.912210702896118164e-02 -7.052310556173324585e-02 2.677128612995147705e-01 -2.081934213638305664e-01 -2.057232409715652466e-01 2.447849065065383911e-01 1.367430090904235840e-01 2.490796893835067749e-02 2.925583347678184509e-02 -2.413265407085418701e-01 2.707612812519073486e-01
2.132886350154876709e-01 -4.668022692203521729e-01 -9.991532564163208008e-02 -7.081040740013122559e-02 1.918360590934753418e-01 1.274372190237045288e-01 -2.293147742748260498e-01 4.470335785299539566e-03 9.170392155647277832e-02 -1.146769300103187561e-01 -2.176228165626525879e-01 -7.818073779344558716e-02 1.627648435533046722e-02 -1.693819016218185425e-01 -1.592356264591217041e-01 9.083727002143859863e-02 -7.673145085573196411e-02 1.475936621427536011e-01 1.091967001557350159e-01 1.383227063342928886e-03 -2.258255779743194580e-01 -1.851383894681930542e-01 3.526759743690490723e-01 -1.399776488542556763e-01 1.492623537778854370e-01 6.938147544860839844e-02 1.174640133976936340e-01 -2.790195285342633724e-04 -1.139992028474807739e-01 1.087470725178718567e-01 3.118586540222167969e-02 3.779352903366088867e-01
-2.118512755259871483e-03 1.312228739261627197e-01 -1.277251243591308594e-01 -5.249068140983581543e-02 -3.147085905075073242e-01 3.886945545673370361e-02 -7.731716334819793701e-02 1.523981150239706039e-02 2.052551805973052979e-01 -8.333828300237655640e-02 -2.359754219651222229e-02 -1.985799074172973633e-01 9.723112918436527252e-03 8.600744605064392090e-02 -1.095985472202301025e-01 2.008444815874099731e-01 8.047463744878768921e-02 3.629180192947387695e-01 2.120016515254974365e-01 -1.556080430746078491e-01 2.284454554319381714e-01 -1.065549906343221664e-02 -1.658939407207071781e-03 2.437993139028549194e-01 -1.839169126469641924e-04 -1.689028143882751465e-01 1.597902774810791016e-01 2.679577171802520752e-01 9.787632152438163757e-04 2.154677361249923706e-01 -1.213016659021377563e-01 4.493850171566009521e-01
-2.746946811676025391e-01 1.563365161418914795e-01 2.572255432605743408e-01 -3.795855119824409485e-02 2.105374634265899658e-01 1.167244389653205872e-01 -1.047647371888160706e-01 1.146793961524963379e-01 1.927548348903656006e-01 4.515645094215869904e-03 -5.651950463652610779e-02 -1.896913722157478333e-02 1.306451410055160522e-01 -9.641856700181961060e-02 -3.007229603826999664e-02 1.303321868181228638e-01 -5.347796529531478882e-02 1.307286918163299561e-01 2.846468091011047363e-01 -1.091107577085494995e-01 2.777052484452724457e-02 -3.379520475864410400e-01 -1.180162057280540466e-01 -1.954217627644538879e-02 1.837261021137237549e-02 6.775717437267303467e-02 3.986612856388092041e-01 3.052118122577667236e-01 1.909743547439575195e-01 -1.104573532938957214e-01 1.577567011117935181e-01 3.044491708278656006e-01
1.572742909193038940e-01 -1.583835035562515259e-01 -9.403373301029205322e-02 -1.760826706886291504e-01 1.131640747189521790e-02 6.273603439331054688e-02 -4.601207002997398376e-02 -9.088610112667083740e-02 2.580578625202178955e-01 -1.710563153028488159e-01 7.671704981476068497e-03 -1.335281878709793091e-01 -5.057220533490180969e-02 -8.678717911243438721e-02 -4.018135070800781250e-01 -8.604776859283447266e-02 -6.634162366390228271e-02 3.217122256755828857e-01 8.762640506029129028e-02 2.452476322650909424e-01 -5.457543581724166870e-02 -2.844376675784587860e-02 -3.372992873191833496e-01 -4.661574214696884155e-02 1.099432334303855896e-01 -5.653875414282083511e-03 2.005818337202072144e-01 1.052861884236335754e-01 1.661975979804992676e-01 -3.155164122581481934e-01 -7.342891395092010498e-02 3.342785239219665527e-01
1.439524162560701370e-02 -1.526389271020889282e-01 -1.750737875699996948e-01 1.506168246269226074e-01 2.202141582965850830e-01 2.029507756233215332e-01 -1.081325188279151917e-01 1.463661044836044312e-01 1.856347359716892242e-02 -2.361452132463455200e-01 -1.504540592432022095e-01 -1.348138302564620972e-01 -6.892550736665725708e-02 -3.130251169204711914e-01 -2.074201256036758423e-01 1.851125657558441162e-01 9.088111668825149536e-02 2.235903888940811157e-01 1.200902163982391357e-01 -6.784934084862470627e-03 -1.980367749929428101e-01 -3.062885105609893799e-01 2.606127224862575531e-02 6.628695875406265259e-02 9.223015047609806061e-03 5.963770207017660141e-03 -5.789028108119964600e-02 3.094107806682586670e-01 7.424461096525192261e-02 -2.108053267002105713e-01 1.405109465122222900e-01 3.790619671344757080e-01
1.651106178760528564e-01 -2.594163417816162109e-01 2.790082395076751709e-01 -1.105874851346015930e-01 -1.510922461748123169e-01 6.990993022918701172e-02 2.166484147310256958e-01 -8.720109239220619202e-03 2.107053697109222412e-01 -1.103158071637153625e-01 -1.847764998674392700e-01 -2.724109590053558350e-01 1.840162426233291626e-01 -2.155221849679946899e-01 -3.825712203979492188e-01 7.411189842969179153e-03 -8.785196393728256226e-02 2.583966255187988281e-01 2.050107568502426147e-01 -1.688213795423507690e-01 -2.094384655356407166e-02 1.503324043005704880e-02 -2.926875948905944824e-01 -2.039292901754379272e-01 6.143881008028984070e-02 -6.136522628366947174e-03 2.010598033666610718e-01 -9.722677059471607208e-03 7.195537444204092026e-03 6.863989681005477905e-02 -5.282179638743400574e-02 1.554792076349258423e-01
-2.213370986282825470e-02 -1.018003225326538086e-01 3.031677007675170898e-02 4.773558303713798523e-02 6.651673465967178345e-02 2.615473046898841858e-02 -6.829284876585006714e-02 -9.058387577533721924e-02 2.835472226142883301e-01 -4.172102212905883789e-01 1.810555607080459595e-01 -2.637393772602081299e-01 5.946148186922073364e-03 2.200780622661113739e-02 -6.892480701208114624e-02 2.870774455368518829e-02 8.576074987649917603e-02 1.632262766361236572e-01 1.793087422847747803e-01 -2.466859221458435059e-01 -1.007409244775772095e-01 -1.584841459989547729e-01 -3.196645975112915039e-01 4.790432006120681763e-02 -7.467486709356307983e-02 -1.931847929954528809e-01 4.440662562847137451e-01 -8.051790297031402588e-02 2.698433026671409607e-02 1.626918762922286987e-01 5.131131038069725037e-02 2.488371282815933228e-01
3.893571719527244568e-02 -4.203917980194091797e-01 -2.089917808771133423e-01 1.357563119381666183e-02 1.194744277745485306e-02 5.735650658607482910e-02 -5.067446082830429077e-02 -8.127725124359130859e-02 -3.449571877717971802e-02 -2.457970827817916870e-01 9.114677086472511292e-03 -3.977344930171966553e-02 9.332359582185745239e-02 -4.418466985225677490e-01 -2.422812283039093018e-01 1.309759318828582764e-01 1.189374458044767380e-02 6.159512698650360107e-02 7.623870670795440674e-02 -4.516071826219558716e-02 -2.311098575592041016e-01 -1.880029439926147461e-01 3.069576025009155273e-01 1.576358675956726074e-01 -1.259965300559997559e-01 3.164875134825706482e-02 1.419427897781133652e-02 1.065856814384460449e-01 -6.544274836778640747e-02 1.055515632033348083e-01 -2.363275438547134399e-01 3.207693994045257568e-01
1.445291787385940552e-01 -2.390796542167663574e-01 -8.798216283321380615e-02 -2.581572830677032471e-01 -5.945455655455589294e-02 2.440393567085266113e-01 -7.644876092672348022e-02 2.514058351516723633e-01 3.308111429214477539e-02 9.256558120250701904e-02 -2.139143496751785278e-01 -1.151534840464591980e-01 2.711654305458068848e-01 -2.231243997812271118e-01 -1.385754197835922241e-01 8.708868175745010376e-02 2.270948290824890137e-01 9.040581062436103821e-03 1.161035299301147461e-01 -3.312764763832092285e-01 1.735590100288391113e-01 -3.491139709949493408e-01 1.702344119548797607e-01 1.770976185798645020e-01 4.667171463370323181e-02 -3.227094560861587524e-02 2.134431898593902588e-01 -1.646943390369415283e-02 2.108088880777359009e-01 2.775895595550537109e-02 -1.196855232119560242e-01 2.885545790195465088e-02
5.216782540082931519e-02 -1.084660515189170837e-01 1.586724631488323212e-02 4.138357564806938171e-02 -5.466845631599426270e-02 -4.513550922274589539e-02 -1.257416754961013794e-01 3.351383507251739502e-01 1.548172091133892536e-03 -4.525792598724365234e-01 -8.687455952167510986e-02 -1.197511982172727585e-02 5.047763884067535400e-02 -2.409068793058395386e-01 -1.228947564959526062e-02 3.634997904300689697e-01 1.583298891782760620e-01 3.656451357528567314e-03 -3.935765475034713745e-02 -1.271861642599105835e-01 6.252934783697128296e-02 -4.054430127143859863e-01 -3.582401946187019348e-02 1.158323734998703003e-01 -2.310001105070114136e-02 -1.003613881766796112e-02 9.874264895915985107e-02 1.408338248729705811e-01 -1.611381024122238159e-01 9.411592036485671997e-02 -6.595987081527709961e-02 3.870560824871063232e-01
1.364357303828001022e-02 -1.148927435278892517e-01 7.981192320585250854e-03 -2.017967700958251953e-01 4.407263919711112976e-02 1.821909397840499878e-01 6.328405439853668213e-02 -1.900392323732376099e-01 2.198204845190048218e-01 -2.174521684646606445e-01 5.442255735397338867e-02 -2.263312786817550659e-01 1.379392743110656738e-01 -2.753910422325134277e-01 -2.040938287973403931e-01 -1.137618646025657654e-01 2.179394960403442383e-01 -9.953793883323669434e-02 2.471816241741180420e-01 -2.330112010240554810e-01 3.191335499286651611e-01 -2.800327539443969727e-01 8.709339052438735962e-02 2.633667290210723877e-01 5.674185603857040405e-02 -8.472459018230438232e-02 1.448019891977310181e-01 -1.120305806398391724e-01 -1.659099012613296509e-02 1.678702831268310547e-01 -2.557056248188018799e-01 5.955729633569717407e-02
4.222826957702636719e-01 -1.025288179516792297e-02 -8.311972022056579590e-02 -7.691369391977787018e-03 -7.260496169328689575e-02 1.163303554058074951e-01 -1.143590956926345825e-01 -2.392215728759765625e-01 4.700642824172973633e-02 -9.862312674522399902e-02 -2.028802037239074707e-01 -1.457695104181766510e-02 -2.149924635887145996e-01 -2.065148204565048218e-01 -3.328041732311248779e-01 2.375753521919250488e-01 1.167815774679183960e-01 3.057321012020111084e-01 2.123538590967655182e-02 -3.210129216313362122e-03 8.729074150323867798e-02 -2.825120389461517334e-01 1.424535214900970459e-01 -1.225984841585159302e-02 -5.754461884498596191e-02 -2.584161236882209778e-02 2.461150586605072021e-01 -1.550564318895339966e-01 -6.298200041055679321e-02 -2.857443690299987793e-01 8.460532128810882568e-02 1.389203220605850220e-01
-1.079112142324447632e-01 -1.517718434333801270e-01 -2.353305816650390625e-01 -3.510067984461784363e-02 -1.792680323123931885e-01 3.258100152015686035e-02 -2.019812166690826416e-01 5.882225185632705688e-02 -6.425534933805465698e-02 -1.597510129213333130e-01 2.419813908636569977e-02 -3.694197833538055420e-01 -1.430703997611999512e-01 2.879581786692142487e-02 -2.040527462959289551e-01 5.984928831458091736e-02 1.921222917735576630e-02 1.131011247634887695e-01 -5.390191823244094849e-02 -1.329729706048965454e-01 3.394248187541961670e-01 -2.563744485378265381e-01 2.643032744526863098e-02 2.499173581600189209e-01 1.850859373807907104e-01 -1.543763726949691772e-01 1.234779879450798035e-01 -5.798802524805068970e-02 -7.269314676523208618e-02 1.346775889396667480e-01 -1.984968632459640503e-01 4.250476062297821045e-01
1.578380316495895386e-01 -2.273749560117721558e-02 -3.569710627198219299e-02 6.281877309083938599e-02 -1.584292352199554443e-01 1.899221837520599365e-01 -7.831537723541259766e-02 -2.215023338794708252e-01 -1.606222055852413177e-02 -1.897498518228530884e-01 -3.433926701545715332e-01 -2.422795295715332031e-01 -9.706064313650131226e-02 2.005645260214805603e-02 -9.141787886619567871e-02 2.559125125408172607e-01 -2.754726447165012360e-02 1.692904829978942871e-01 1.329169571399688721e-01 1.239926144480705261e-01 -2.588746845722198486e-01 -2.235959172248840332e-01 3.422573953866958618e-02 5.687353760004043579e-02 -7.283055037260055542e-02 1.186160817742347717e-01 2.274084240198135376e-01 1.995218396186828613e-01 -6.838234513998031616e-02 -5.635722354054450989e-02 2.668699324131011963e-01 4.272994995117187500e-01
2.421459853649139404e-01 -9.590693563222885132e-02 2.483764290809631348e-02 -8.185388892889022827e-02 -1.090108975768089294e-01 1.515597999095916748e-01 -2.744903564453125000e-01 8.454435318708419800e-02 3.251324594020843506e-01 2.560850381851196289e-01 -2.017871886491775513e-01 -1.462736427783966064e-01 2.575950697064399719e-02 -2.363443672657012939e-01 -2.052518278360366821e-01 -1.491655707359313965e-01 1.544548571109771729e-01 1.432603448629379272e-01 2.787595987319946289e-01 1.745408028364181519e-02 -1.041231909766793251e-03 -7.650609314441680908e-02 -2.520133256912231445e-01 8.157519996166229248e-02 -1.279320567846298218e-01 2.557877898216247559e-01 2.428374588489532471e-01 1.975875534117221832e-02 -2.476569116115570068e-01 -1.870068758726119995e-01 -7.845702767372131348e-02 1.056982800364494324e-01
1.282417625188827515e-01 -2.396743446588516235e-01 -5.528625100851058960e-02 1.747602522373199463e-01 -4.803363606333732605e-02 -2.463304549455642700e-01 1.381286978721618652e-01 1.803443580865859985e-01 2.448955476284027100e-01 2.390026152133941650e-01 -5.893060564994812012e-02 -4.392773658037185669e-02 3.609541803598403931e-02 -8.872871100902557373e-02 -1.499657928943634033e-01 -1.420664042234420776e-01 -9.730502963066101074e-03 -2.013983763754367828e-02 2.069682478904724121e-01 -4.653739929199218750e-02 2.027541399002075195e-01 -3.386586606502532959e-01 1.722041070461273193e-01 1.481645703315734863e-01 1.654977947473526001e-01 -1.143996119499206543e-01 1.184996962547302246e-01 5.921560153365135193e-02 -9.474499523639678955e-02 2.141188681125640869e-01 1.005123183131217957e-01 4.771967530250549316e-01
1.505450904369354248e-02 -1.985108405351638794e-01 -7.542533427476882935e-02 -1.528125107288360596e-01 9.541174024343490601e-02 -6.909652054309844971e-02 -1.629308015108108521e-01 -1.472254842519760132e-01 1.270666718482971191e-01 -2.965731024742126465e-01 -1.961775124073028564e-02 -5.549747869372367859e-02 1.242935564368963242e-02 -2.191336452960968018e-01 -1.336664706468582153e-01 1.672307401895523071e-01 2.606134414672851562e-01 1.847920008003711700e-02 -5.118926241993904114e-02 -2.129973769187927246e-01 -9.832920134067535400e-02 -2.424253523349761963e-01 6.435086578130722046e-02 1.219780072569847107e-01 -2.064536213874816895e-01 -1.780016720294952393e-01 2.533638775348663330e-01 5.180035904049873352e-02 -2.510248124599456787e-01 2.612694203853607178e-01 -2.432389557361602783e-01 3.637602627277374268e-01
-1.416863799095153809e-01 4.831869155168533325e-02 1.938068568706512451e-01 1.308892071247100830e-01 1.401547044515609741e-01 4.749678075313568115e-03 -1.594515144824981689e-01 2.729568779468536377e-01 3.931983411312103271e-01 -2.597833573818206787e-01 -1.445778310298919678e-01 3.966699168086051941e-02 1.137167960405349731e-01 -1.882582455873489380e-01 -2.157246023416519165e-01 9.526521712541580200e-02 -4.331781715154647827e-02 2.395844757556915283e-01 1.832526922225952148e-01 -1.854655146598815918e-02 -5.694227293133735657e-02 -1.057627499103546143e-01 -1.643554419279098511e-01 2.231211364269256592e-01 -3.596799448132514954e-02 -2.374542690813541412e-02 8.163177967071533203e-02 2.251101136207580566e-01 -3.881294513121247292e-03 -2.956526875495910645e-01 -8.392736315727233887e-02 3.415485620498657227e-01
-8.225703984498977661e-02 -1.711373776197433472e-01 -2.282370328903198242e-01 2.224893718957901001e-01 1.297514289617538452e-01 -8.554470539093017578e-02 1.738319993019104004e-01 -4.467035457491874695e-02 2.127349376678466797e-01 -1.630283743143081665e-01 -4.340421408414840698e-02 -2.193666249513626099e-02 3.194511309266090393e-02 -1.615289747714996338e-01 -4.013100862503051758e-01 1.858704239130020142e-01 1.293225884437561035e-01 9.428329020738601685e-02 2.764273285865783691e-01 -2.104861587285995483e-01 1.090193912386894226e-01 -1.756984144449234009e-01 -1.748561859130859375e-01 2.536404132843017578e-01 1.533508002758026123e-01 2.001271396875381470e-01 2.530791163444519043e-01 -6.404478847980499268e-02 1.943795680999755859e-01 -3.754857927560806274e-02 2.182577401399612427e-01 8.084097504615783691e-02
9.580905735492706299e-02 1.436421424150466919e-01 -9.075341373682022095e-02 -3.780825063586235046e-02 -2.314817011356353760e-01 -5.572865717113018036e-03 -1.499117612838745117e-01 1.208357587456703186e-01 5.738754943013191223e-02 -3.379988372325897217e-01 -2.665323615074157715e-01 -1.604210399091243744e-02 -4.874756187200546265e-02 -1.739996373653411865e-01 1.671649515628814697e-01 2.255715727806091309e-01 8.357682265341281891e-03 2.702672183513641357e-01 2.222117185592651367e-01 -8.915992826223373413e-02 1.432888675481081009e-03 -2.561768293380737305e-01 -3.823551908135414124e-02 2.312352880835533142e-02 2.117143720388412476e-01 -1.991091221570968628e-01 2.124642580747604370e-01 1.572182960808277130e-02 2.690978944301605225e-01 5.820210278034210205e-02 9.713058173656463623e-02 3.954261839389801025e-01
6.909348070621490479e-02 3.065490908920764923e-02 1.649599671363830566e-01 1.007894799113273621e-01 -1.700247265398502350e-02 -1.943277195096015930e-02 1.705611124634742737e-02 -3.008707240223884583e-02 1.360199153423309326e-01 -1.244455873966217041e-01 1.666286028921604156e-02 -6.255015730857849121e-02 2.092872112989425659e-01 -2.410826534032821655e-01 -2.238767445087432861e-01 2.026588469743728638e-02 3.702396154403686523e-02 1.886451989412307739e-01 1.642737090587615967e-01 -1.965948939323425293e-01 -7.015427201986312866e-02 -1.633651405572891235e-01 2.089251279830932617e-01 6.034687533974647522e-02 -1.424137949943542480e-01 9.833096526563167572e-03 2.139164805412292480e-01 -1.358903050422668457e-01 2.121857851743698120e-01 -4.789697825908660889e-01 5.821270495653152466e-02 4.695728719234466553e-01
-3.394043818116188049e-02 -3.744075298309326172e-01 -1.293309926986694336e-01 3.069533035159111023e-02 7.355216890573501587e-02 1.282889693975448608e-01 -1.807181164622306824e-02 -1.946985572576522827e-01 4.015019237995147705e-01 -1.481462419033050537e-01 -1.678891330957412720e-01 -2.036865986883640289e-02 2.285369485616683960e-01 2.796531841158866882e-02 -2.783912718296051025e-01 -1.005093902349472046e-01 1.757468283176422119e-02 -2.705771476030349731e-02 1.197025328874588013e-01 -1.450562626123428345e-01 1.531737893819808960e-01 -2.517255246639251709e-01 -3.263980746269226074e-01 3.118103742599487305e-01 7.497101277112960815e-02 -8.351191133260726929e-02 2.059673331677913666e-02 -9.627645462751388550e-02 -1.657935082912445068e-01 -1.718370169401168823e-01 1.435519605875015259e-01 4.021692276000976562e-02
-3.215799853205680847e-02 3.061184659600257874e-02 -1.139010637998580933e-01 -2.040340304374694824e-01 -6.784713268280029297e-02 3.534846305847167969e-01 1.323231458663940430e-01 -2.075061500072479248e-01 1.708493679761886597e-01 -3.040698729455471039e-02 2.306660450994968414e-02 -2.012531310319900513e-01 3.736693859100341797e-01 1.835449412465095520e-02 -2.579436004161834717e-01 6.992132961750030518e-02 5.772848054766654968e-02 -1.547158956527709961e-01 -4.960717260837554932e-02 -1.757985204458236694e-01 -9.310106933116912842e-02 -2.687243819236755371e-01 -2.390788681805133820e-02 1.274742037057876587e-01 -2.672467827796936035e-01 -1.903354078531265259e-01 1.640929132699966431e-01 1.639878600835800171e-01 -2.680840343236923218e-02 -4.176334291696548462e-02 -2.829324901103973389e-01 2.616222798824310303e-01
2.139893323183059692e-01 -2.454808503389358521e-01 2.224570885300636292e-02 -4.890971258282661438e-02 1.268627792596817017e-01 2.031954824924468994e-01 3.201042115688323975e-02 -2.881834208965301514e-01 1.315597891807556152e-01 -1.593192666769027710e-01 -7.132068276405334473e-02 -5.534351244568824768e-02 1.860991120338439941e-01 8.791552484035491943e-02 -1.608782261610031128e-01 2.743830978870391846e-01 -2.776829600334167480e-01 2.840153314173221588e-02 -6.179126724600791931e-02 -4.588380455970764160e-02 -6.260911375284194946e-02 -2.409358769655227661e-01 2.046198351308703423e-03 3.499465882778167725e-01 -1.728990226984024048e-01 -1.772849857807159424e-01 1.392571777105331421e-01 2.010814696550369263e-01 1.100334748625755310e-01 -3.222558274865150452e-02 -3.506328463554382324e-01 1.723928600549697876e-01
7.542594522237777710e-02 -2.082140184938907623e-02 -3.296779841184616089e-02 5.480318889021873474e-02 3.958385065197944641e-02 -1.001673787832260132e-01 4.685891792178153992e-03 -1.474823504686355591e-01 3.629866540431976318e-01 -3.107200562953948975e-01 -2.259851098060607910e-01 -3.488805890083312988e-01 -8.899141848087310791e-02 -9.606979787349700928e-02 -2.612640261650085449e-01 9.674998000264167786e-03 -5.135390534996986389e-02 -9.518674761056900024e-02 3.166735470294952393e-01 6.619872152805328369e-02 -7.274433225393295288e-02 5.506902560591697693e-02 -1.187017560005187988e-01 6.032123789191246033e-02 -1.872944384813308716e-01 -1.495356559753417969e-01 1.239450350403785706e-01 1.254457533359527588e-01 -6.652815267443656921e-03 -3.092135190963745117e-01 -5.801369994878768921e-02 3.739547431468963623e-01
-7.968094944953918457e-02 -1.263782531023025513e-01 8.953995257616043091e-02 -8.949337899684906006e-02 3.985981643199920654e-02 1.971685886383056641e-01 -8.050939440727233887e-02 -1.799286305904388428e-01 2.485340274870395660e-02 -1.553174257278442383e-01 -2.159043997526168823e-01 -4.867293313145637512e-02 -1.428491473197937012e-01 -5.979191139340400696e-02 -1.692299917340278625e-02 1.006799563765525818e-01 -9.143668413162231445e-02 -7.548812776803970337e-02 -1.234141513705253601e-01 -1.829621940851211548e-01 2.992451190948486328e-01 -1.117937937378883362e-01 -1.832879707217216492e-02 4.016774296760559082e-01 -4.420622065663337708e-02 -2.810127735137939453e-01 2.345380187034606934e-01 2.372050471603870392e-02 1.632173657417297363e-01 -1.918894499540328979e-01 -6.727770715951919556e-02 4.931849837303161621e-01
6.066342443227767944e-02 -4.630976915359497070e-02 2.452809512615203857e-01 -5.863553658127784729e-02 7.738758623600006104e-02 1.498544812202453613e-01 -1.326333880424499512e-01 -2.156187295913696289e-01 -2.345245182514190674e-01 -1.208137944340705872e-01 3.781165927648544312e-02 3.882422298192977905e-02 -1.169647499918937683e-01 -2.123335152864456177e-01 -2.104629725217819214e-01 9.168279170989990234e-02 5.133611336350440979e-02 1.013189330697059631e-01 1.514493823051452637e-01 -4.940296337008476257e-02 -1.621961295604705811e-01 -1.393069475889205933e-01 -1.057576909661293030e-01 1.177025064826011658e-01 -6.476569175720214844e-02 -2.386596351861953735e-01 -6.601223349571228027e-02 2.713704705238342285e-01 -2.867607399821281433e-02 7.683137804269790649e-02 1.929309964179992676e-01 6.015923023223876953e-01
2.291304618120193481e-02 -1.253891736268997192e-01 2.969973534345626831e-02 -1.242162510752677917e-01 -6.890358030796051025e-02 1.681761145591735840e-01 -1.735734641551971436e-01 -1.793756484985351562e-01 5.942164361476898193e-02 -3.613249957561492920e-01 -1.755529642105102539e-01 -4.612079262733459473e-02 3.631093502044677734e-01 -4.094011709094047546e-02 -1.513841301202774048e-01 -1.218763291835784912e-01 2.036404013633728027e-01 1.743605732917785645e-02 1.003636716632172465e-04 -1.755806505680084229e-01 -1.636580191552639008e-02 -2.227823138236999512e-01 -1.789864003658294678e-01 1.047548204660415649e-01 -1.646224558353424072e-01 -3.448208868503570557e-01 3.053677082061767578e-01 -1.047041192650794983e-01 -3.672429546713829041e-02 -4.675947129726409912e-02 -2.596739828586578369e-01 2.169947773218154907e-01
-1.098463460803031921e-01 -4.053364321589469910e-02 -1.702411100268363953e-02 -2.154109328985214233e-01 1.317897289991378784e-01 1.493841260671615601e-01 -1.121117025613784790e-01 -2.275438308715820312e-01 3.249141573905944824e-02 -6.200210005044937134e-02 -5.501374602317810059e-02 -1.670315414667129517e-01 1.721092760562896729e-01 -4.571804031729698181e-02 -3.699585199356079102e-01 -1.040895432233810425e-01 -9.265364706516265869e-02 1.790150627493858337e-02 2.954705990850925446e-02 -1.811884939670562744e-01 1.515388190746307373e-01 -5.054920166730880737e-02 -7.659322768449783325e-02 2.622174620628356934e-01 2.167955785989761353e-01 -2.884751558303833008e-01 3.686836659908294678e-01 -2.707994580268859863e-01 2.417234778404235840e-01 1.354881376028060913e-01 8.741312474012374878e-02 2.316682189702987671e-01
-4.526436701416969299e-02 -9.458190947771072388e-02 -1.008479818701744080e-01 -1.096703764051198959e-02 9.437999129295349121e-02 -5.690336599946022034e-02 -1.967547982931137085e-01 -1.384747177362442017e-01 3.075676262378692627e-01 -3.588333129882812500e-01 1.857887357473373413e-01 -2.532736063003540039e-01 7.043056190013885498e-02 -3.637123620137572289e-03 -2.978903986513614655e-02 8.734261989593505859e-02 1.362721920013427734e-01 1.161142364144325256e-01 -4.756543040275573730e-02 -1.435111910104751587e-01 9.474091231822967529e-02 -2.721114754676818848e-01 -1.816553175449371338e-01 1.391711682081222534e-01 -2.603548020124435425e-02 -8.301348984241485596e-02 4.075331985950469971e-01 1.262722909450531006e-01 -3.006336465477943420e-02 3.016498386859893799e-01 -1.108329147100448608e-01 2.984822392463684082e-01
2.792673408985137939e-01 -2.425780743360519409e-01 -4.892981797456741333e-02 -5.212609097361564636e-02 -9.541480243206024170e-02 -5.059744417667388916e-02 -2.311690896749496460e-02 -1.812104135751724243e-01 1.927773058414459229e-01 -1.960731446743011475e-01 9.765672683715820312e-02 1.184815447777509689e-02 4.526219889521598816e-02 8.937604725360870361e-02 -1.892998665571212769e-01 2.232818156480789185e-01 1.463164389133453369e-01 2.916612625122070312e-01 -9.290992468595504761e-02 -1.164111569523811340e-01 2.025183439254760742e-01 -3.375810384750366211e-01 -1.610614359378814697e-01 1.139310002326965332e-01 -1.252832561731338501e-01 -2.684271037578582764e-01 2.770587205886840820e-01 -2.542939484119415283e-01 9.228792786598205566e-02 3.897995874285697937e-02 -2.117360681295394897e-01 1.594019085168838501e-01
-5.516970157623291016e-02 -1.194397285580635071e-01 9.508886933326721191e-02 4.646589979529380798e-02 -6.713309790939092636e-03 6.059502437710762024e-02 -3.202717006206512451e-01 -1.429746206849813461e-02 2.196316719055175781e-01 -1.295492947101593018e-01 -3.408481180667877197e-02 -2.910466790199279785e-01 -1.442260146141052246e-01 5.477404221892356873e-02 2.586717717349529266e-02 2.357785999774932861e-01 2.161311060190200806e-01 5.013757571578025818e-02 1.262263655662536621e-01 -2.410640269517898560e-01 -8.768507093191146851e-02 -2.853732705116271973e-01 -1.879578083753585815e-01 -1.690855622291564941e-02 -1.624317765235900879e-01 -9.850224852561950684e-02 4.345167279243469238e-01 3.526632860302925110e-02 2.469826955348253250e-03 1.981521844863891602e-01 -1.813085675239562988e-01 2.962276339530944824e-01
2.287676334381103516e-01 -6.146631762385368347e-02 -1.508609652519226074e-01 -2.052199989557266235e-01 2.553845643997192383e-01 1.382189691066741943e-01 -5.600431468337774277e-03 1.416750103235244751e-01 1.375428587198257446e-01 -1.476369202136993408e-01 1.080303266644477844e-02 -2.155268192291259766e-01 2.685742378234863281e-01 1.903834342956542969e-01 -1.100147143006324768e-01 3.261695802211761475e-01 -2.016004174947738647e-01 2.468421906232833862e-01 1.275563240051269531e-01 4.571685940027236938e-02 1.503746025264263153e-02 -1.209387704730033875e-01 9.954140335321426392e-02 2.188460677862167358e-01 -1.567955873906612396e-02 -2.717047631740570068e-01 1.481555104255676270e-01 2.136742621660232544e-01 -6.868898123502731323e-02 -1.147874444723129272e-01 -2.507450282573699951e-01 2.130748182535171509e-01
2.128537930548191071e-02 -2.973501086235046387e-01 3.638570010662078857e-02 -1.625827699899673462e-02 -1.579315662384033203e-01 1.185804083943367004e-01 6.452395021915435791e-02 5.935754254460334778e-02 1.651868522167205811e-01 -1.678236126899719238e-01 -8.636106550693511963e-02 1.689572185277938843e-01 1.043825130909681320e-02 -2.856524586677551270e-01 -1.205152645707130432e-01 2.303650528192520142e-01 1.171549484133720398e-01 8.208508789539337158e-02 2.804858386516571045e-01 -1.895837485790252686e-01 -1.884828954935073853e-01 -7.742177695035934448e-02 1.463361382484436035e-01 8.770640008151531219e-03 -1.738529950380325317e-01 1.348525136709213257e-01 4.740833863615989685e-02 2.419087886810302734e-01 -1.097500417381525040e-02 -1.706688404083251953e-01 -5.401992052793502808e-02 5.316615104675292969e-01
8.815469592809677124e-02 -3.508874177932739258e-01 8.631813526153564453e-02 -6.649120151996612549e-02 -2.881205976009368896e-01 1.797833144664764404e-01 -1.265105903148651123e-01 -1.220391020178794861e-01 1.785557866096496582e-01 -2.379320859909057617e-01 -6.826975196599960327e-02 -5.018905550241470337e-02 2.343767136335372925e-01 -2.244146540760993958e-02 -2.383388876914978027e-01 2.083012312650680542e-01 2.908775396645069122e-02 1.966069191694259644e-01 5.036951601505279541e-02 -4.473146423697471619e-02 2.106698043644428253e-02 -1.791906207799911499e-01 1.909123808145523071e-01 1.623834669589996338e-01 -1.094130426645278931e-01 -3.407469093799591064e-01 8.114258944988250732e-02 -1.186176016926765442e-01 2.069315016269683838e-01 -2.225668430328369141e-01 -8.466046303510665894e-02 2.683863341808319092e-01
9.929282963275909424e-02 -3.353478312492370605e-01 -3.341601788997650146e-02 -1.630374789237976074e-01 8.693762123584747314e-02 1.235276311635971069e-01 -8.599223941564559937e-02 -5.742776556871831417e-04 1.625370383262634277e-01 -3.143188655376434326e-01 -1.722815074026584625e-02 -1.893137842416763306e-01 1.313904672861099243e-01 -1.665346026420593262e-01 -2.101838216185569763e-02 1.304163485765457153e-01 3.198168575763702393e-01 8.296267688274383545e-02 2.588588297367095947e-01 -2.011218369007110596e-01 -1.504777520895004272e-01 -2.595913708209991455e-01 4.185055568814277649e-02 -2.739967592060565948e-02 2.086450904607772827e-02 -2.329406142234802246e-01 3.547673225402832031e-01 -1.503459513187408447e-01 -2.707547545433044434e-01 1.477580796927213669e-02 -9.955225139856338501e-02 1.481704041361808777e-02
2.428792119026184082e-01 -2.081829160451889038e-01 -2.486655861139297485e-01 -1.087909564375877380e-01 -1.169280707836151123e-01 -5.927626416087150574e-02 -7.274081557989120483e-02 -5.529861152172088623e-02 2.321147322654724121e-01 1.037637963891029358e-01 1.307424008846282959e-01 -1.675936132669448853e-01 2.782729221507906914e-03 -2.387141436338424683e-02 3.571253642439842224e-02 9.628141671419143677e-02 -3.099534660577774048e-02 -1.769754886627197266e-01 3.990109860897064209e-01 -2.360777258872985840e-01 1.350313425064086914e-01 -2.045207768678665161e-01 -2.220669575035572052e-02 7.151774317026138306e-02 1.521059572696685791e-01 3.838318213820457458e-02 1.881416290998458862e-01 3.202526867389678955e-01 -8.059386163949966431e-02 4.099540412425994873e-02 1.093111261725425720e-01 4.265313148498535156e-01
2.367606014013290405e-01 -9.779775887727737427e-02 -2.832338213920593262e-01 1.068420242518186569e-02 -1.520873755216598511e-01 -1.013110578060150146e-02 -6.709490716457366943e-02 1.609969437122344971e-01 4.898594319820404053e-02 -1.085772067308425903e-01 1.879512965679168701e-01 -1.198481172323226929e-01 1.068764105439186096e-01 -7.851978763937950134e-03 -7.544837892055511475e-02 -1.158561673946678638e-03 -3.764064051210880280e-03 1.696052253246307373e-01 3.280867040157318115e-01 8.989659696817398071e-02 1.063150465488433838e-01 -5.724390968680381775e-02 2.224532216787338257e-01 1.465476751327514648e-01 7.976386114023625851e-04 -1.017797142267227173e-01 2.174867242574691772e-01 6.144597753882408142e-02 -2.498909682035446167e-01 2.504630088806152344e-01 -1.506389975547790527e-01 5.291357040405273438e-01
9.934551268815994263e-02 -9.555936604738235474e-02 -2.032140642404556274e-01 -1.733332723379135132e-01 2.786558270454406738e-01 2.758021950721740723e-01 -5.833566188812255859e-02 -3.087476454675197601e-02 1.795352250337600708e-01 6.501897424459457397e-02 -1.654084026813507080e-01 -1.924110800027847290e-01 -6.781385093927383423e-02 -4.524613730609416962e-03 -2.975542545318603516e-01 2.438191175460815430e-01 -4.770116880536079407e-02 -9.760594367980957031e-02 2.166972756385803223e-01 -3.209485113620758057e-01 2.633444964885711670e-01 5.539521947503089905e-02 -2.840600609779357910e-01 1.191037744283676147e-01 -2.604572474956512451e-02 -2.067957073450088501e-01 2.743620872497558594e-01 -1.020025759935379028e-01 8.717013150453567505e-02 1.268628388643264771e-01 -7.880287617444992065e-02 1.002549827098846436e-01
2.390400916337966919e-01 -1.160059496760368347e-01 -1.477725952863693237e-01 2.702629193663597107e-02 1.677044183015823364e-01 4.228918850421905518e-01 -1.570678949356079102e-01 1.968374848365783691e-01 6.983722746372222900e-02 4.568482190370559692e-02 -1.171293333172798157e-01 -2.784924209117889404e-01 1.744014769792556763e-01 -3.026871085166931152e-01 -1.579904928803443909e-02 6.776189804077148438e-02 1.572080701589584351e-01 2.076141536235809326e-01 -3.696372359991073608e-02 -1.533927768468856812e-01 -2.152180522680282593e-01 -8.592928946018218994e-02 -1.864997744560241699e-01 -5.502999573945999146e-02 1.044761296361684799e-02 -7.597154378890991211e-02 -3.647756949067115784e-02 3.247325718402862549e-01 -2.553580515086650848e-02 -7.994462549686431885e-02 3.662672266364097595e-02 3.256764709949493408e-01
-1.351612340658903122e-02 2.409174479544162750e-02 -8.518414944410324097e-02 3.728395700454711914e-02 -6.575697660446166992e-02 -3.321964666247367859e-02 -1.128768641501665115e-02 -1.439036875963211060e-01 2.145555056631565094e-02 -1.938040554523468018e-01 -2.700264453887939453e-01 -1.485469788312911987e-01 -1.375130116939544678e-01 -1.110037416219711304e-01 -1.284797638654708862e-01 3.059038519859313965e-01 4.230620712041854858e-02 2.783615887165069580e-01 1.458004564046859741e-01 2.610046863555908203e-01 -2.080754041671752930e-01 -1.380194425582885742e-01 3.607095777988433838e-02 1.343453973531723022e-01 -7.020363211631774902e-02 1.599530875682830811e-01 3.049179613590240479e-01 1.236589699983596802e-01 -7.728888094425201416e-02 -1.422375440597534180e-01 1.299182921648025513e-01 5.077360272407531738e-01
-1.775476557668298483e-04 -3.238741755485534668e-01 -6.039982195943593979e-03 3.513599187135696411e-02 9.820403158664703369e-02 5.681845545768737793e-02 -5.549079924821853638e-02 -2.228534519672393799e-01 2.424631267786026001e-01 -2.468016296625137329e-01 1.713183522224426270e-01 -1.863781958818435669e-01 1.026635915040969849e-01 -2.349304556846618652e-01 -1.039636731147766113e-01 2.939379513263702393e-01 2.062225341796875000e-01 5.798024684190750122e-02 1.956316679716110229e-01 -3.268680274486541748e-01 -6.162284407764673233e-03 -1.060261577367782593e-02 -7.958690822124481201e-02 -1.140421554446220398e-01 -2.612859904766082764e-01 -9.930755943059921265e-02 2.315270006656646729e-01 -6.740438193082809448e-02 -5.798855051398277283e-02 -2.971317246556282043e-02 -2.754200398921966553e-01 2.337023913860321045e-01
1.273896247148513794e-01 -3.539667129516601562e-01 5.759975686669349670e-02 -2.157404087483882904e-02 1.111298128962516785e-01 -4.679844900965690613e-02 7.656541652977466583e-03 1.205334812402725220e-01 3.470904231071472168e-01 9.838580340147018433e-02 -2.365378737449645996e-01 -1.180094480514526367e-01 -1.390381902456283569e-01 -8.084633946418762207e-02 -2.852342426776885986e-01 -2.175218239426612854e-02 -3.375258669257164001e-02 -1.286598742008209229e-01 9.978559613227844238e-02 -3.138783574104309082e-02 1.694323420524597168e-01 -2.953152656555175781e-01 2.787620425224304199e-01 -1.405307054519653320e-01 3.591966256499290466e-02 -3.396548330783843994e-02 1.396581232547760010e-01 1.165402084589004517e-01 -2.334295064210891724e-01 9.640941023826599121e-02 -1.422301381826400757e-01 3.953328430652618408e-01
2.018857002258300781e-01 -1.727135330438613892e-01 -3.047497868537902832e-01 7.569236308336257935e-02 -1.759781315922737122e-02 2.515126466751098633e-01 -3.862132877111434937e-02 1.886707395315170288e-01 -1.057174578309059143e-01 -1.797490566968917847e-01 -1.987159848213195801e-01 -1.537413001060485840e-01 2.061762064695358276e-01 -3.982706069946289062e-01 -2.639707624912261963e-01 -3.192855045199394226e-02 2.517236769199371338e-01 -1.740461289882659912e-01 1.619178503751754761e-01 -1.038791388273239136e-01 3.343128412961959839e-02 -2.690856158733367920e-01 9.097836911678314209e-02 1.238035187125205994e-01 -2.275496572256088257e-01 -2.962797880172729492e-02 1.539974212646484375e-01 1.003722101449966431e-01 6.542717665433883667e-02 1.154364570975303650e-01 1.227501109242439270e-01 6.928833574056625366e-02
-8.135532587766647339e-02 1.657165586948394775e-01 1.035364530980587006e-02 2.272903360426425934e-02 2.432051151990890503e-01 2.832460403442382812e-01 -1.470603346824645996e-01 2.013389021158218384e-01 -1.418789923191070557e-01 -2.226000577211380005e-01 -2.291002124547958374e-01 -1.077415421605110168e-01 1.460127998143434525e-02 -2.251261025667190552e-01 -2.597646415233612061e-01 1.194882839918136597e-01 -5.383967235684394836e-02 3.030132651329040527e-01 1.980514079332351685e-01 -9.216745197772979736e-02 -1.926755346357822418e-02 -2.297698408365249634e-01 -3.154928237199783325e-02 -1.040957495570182800e-02 2.999664545059204102e-01 1.346402764320373535e-01 3.963317722082138062e-02 7.630555331707000732e-02 -9.124938398599624634e-02 -5.969421938061714172e-02 6.804898846894502640e-03 4.161576926708221436e-01
7.239639014005661011e-02 1.461649127304553986e-02 -1.698536425828933716e-01 -5.279371887445449829e-02 6.892393529415130615e-02 7.446549716405570507e-04 -9.711971879005432129e-02 9.860461950302124023e-02 3.115004301071166992e-01 -9.569456428289413452e-02 -1.601711362600326538e-01 -3.812386393547058105e-01 -6.138063222169876099e-02 1.394766103476285934e-02 8.538122475147247314e-02 -8.510071784257888794e-02 1.102791279554367065e-01 3.255032002925872803e-01 -5.015485733747482300e-02 -2.146534025669097900e-01 4.105572104454040527e-01 -5.878452584147453308e-02 6.734775006771087646e-02 1.793657988309860229e-01 1.466733217239379883e-01 -1.589006558060646057e-02 2.657250761985778809e-01 1.132079511880874634e-01 -7.420065253973007202e-02 5.901044607162475586e-02 -1.140235438942909241e-01 3.751172125339508057e-01
-6.165560707449913025e-02 -1.358671188354492188e-01 4.423896316438913345e-03 -9.285479784011840820e-02 1.444590650498867035e-02 -8.143922686576843262e-02 -1.940642595291137695e-01 1.512281894683837891e-01 3.870436549186706543e-01 -1.812700331211090088e-01 5.998933315277099609e-02 -3.998908996582031250e-01 -1.543076038360595703e-01 1.464139297604560852e-02 -1.028864011168479919e-01 -4.752328246831893921e-02 1.190586108714342117e-02 1.119948998093605042e-01 -1.629818789660930634e-02 -1.506249755620956421e-01 2.377367615699768066e-01 -1.260698735713958740e-01 1.455286443233489990e-01 2.703466713428497314e-01 1.947449445724487305e-01 -1.670397323323413730e-04 3.198198080062866211e-01 1.461241841316223145e-01 1.047795265913009644e-02 1.108334138989448547e-01 -5.276313051581382751e-02 3.736656904220581055e-01
-8.516887202858924866e-03 -7.213617675006389618e-03 -1.268171072006225586e-01 -1.408550590276718140e-01 2.257473468780517578e-01 4.680495709180831909e-02 -9.363645315170288086e-02 -1.554383039474487305e-01 1.485423445701599121e-01 -9.048247337341308594e-02 -1.461500525474548340e-01 -3.189976885914802551e-02 -3.289728239178657532e-02 1.714409440755844116e-01 -4.067857936024665833e-02 2.294013798236846924e-01 1.505484730005264282e-01 5.993308126926422119e-02 3.479118645191192627e-01 2.498163133859634399e-01 -6.302718818187713623e-02 -2.088189572095870972e-01 1.703833602368831635e-02 2.425491213798522949e-01 1.997520588338375092e-02 1.271090805530548096e-01 3.350345492362976074e-01 1.216927766799926758e-01 -2.482095807790756226e-01 -1.511905901134014130e-02 2.870840728282928467e-01 3.690734207630157471e-01
2.064382284879684448e-01 -1.489936932921409607e-02 5.497748404741287231e-02 1.524078845977783203e-02 -7.923685014247894287e-02 2.163333445787429810e-01 -3.911586850881576538e-02 -2.323708683252334595e-01 3.226554691791534424e-01 -1.487483233213424683e-01 7.281612604856491089e-02 -5.646865442395210266e-02 1.686186343431472778e-01 1.425517201423645020e-01 -1.996189355850219727e-01 1.459375768899917603e-01 2.183389514684677124e-01 1.469754129648208618e-01 -1.524059474468231201e-01 -7.965423911809921265e-02 1.920888274908065796e-01 -4.660418331623077393e-01 -1.805141419172286987e-01 1.063775420188903809e-01 -4.745656996965408325e-02 1.078288350254297256e-02 2.725371420383453369e-01 1.171464025974273682e-01 -5.577166005969047546e-02 1.916904002428054810e-01 -2.238113284111022949e-01 1.533731520175933838e-01
1.288889050483703613e-01 -2.902235463261604309e-02 1.823054850101470947e-01 -9.360197931528091431e-02 -1.451051682233810425e-01 1.793341785669326782e-01 1.616252772510051727e-02 1.469781994819641113e-01 3.893327116966247559e-01 -3.641206026077270508e-02 -1.260893642902374268e-01 2.817872539162635803e-02 1.753687709569931030e-01 1.578398942947387695e-01 2.552344277501106262e-02 8.210895955562591553e-02 -1.044498383998870850e-01 2.852248772978782654e-02 1.529152691364288330e-01 -2.215597778558731079e-01 -1.165055185556411743e-01 -3.045331239700317383e-01 1.193914785981178284e-01 1.494235247373580933e-01 -9.240728802978992462e-03 -1.392160803079605103e-01 1.681676357984542847e-01 1.659603416919708252e-02 9.778055548667907715e-02 -2.554879486560821533e-01 -3.959850668907165527e-01 3.550451695919036865e-01
2.489859052002429962e-02 -1.663780063390731812e-01 -9.478367865085601807e-03 -2.362343221902847290e-01 7.557735592126846313e-02 1.364887207746505737e-01 -2.785081863403320312e-01 2.227275073528289795e-01 -1.461977660655975342e-01 -4.744324386119842529e-01 -1.226775199174880981e-01 -4.679186642169952393e-02 1.380391567945480347e-01 -3.604125678539276123e-01 -2.782478742301464081e-02 -3.131234645843505859e-02 -7.402837276458740234e-02 1.092946082353591919e-01 -5.829628184437751770e-02 -1.807332932949066162e-01 1.648641824722290039e-01 -7.219453901052474976e-02 -1.340589523315429688e-01 2.381779998540878296e-01 1.391457915306091309e-01 -1.238741725683212280e-01 8.581223338842391968e-02 2.266321927309036255e-01 -8.966090530157089233e-02 8.393557742238044739e-03 3.278305009007453918e-02 2.944191992282867432e-01
1.182870268821716309e-01 -3.076508045196533203e-01 -7.845712453126907349e-02 1.770689785480499268e-01 1.462395191192626953e-01 1.903911828994750977e-01 3.334613144397735596e-02 7.898735813796520233e-03 4.699699208140373230e-02 1.440828479826450348e-02 1.990756019949913025e-02 -2.559792995452880859e-01 9.273809194564819336e-02 -1.186366099864244461e-02 -3.172136545181274414e-01 -5.955618619918823242e-02 -8.116763830184936523e-02 2.609764039516448975e-01 4.607435315847396851e-02 1.095551103353500366e-01 -1.694035343825817108e-02 -1.787350326776504517e-01 -1.947034895420074463e-01 -5.146971344947814941e-02 2.471489161252975464e-01 -2.184005081653594971e-01 1.778613775968551636e-01 8.922494947910308838e-02 1.722730547189712524e-01 -8.692387491464614868e-02 -3.260779678821563721e-01 4.002984464168548584e-01
-9.608432650566101074e-02 -1.997564285993576050e-01 -1.660664379596710205e-01 1.604155600070953369e-01 -2.247525304555892944e-01 1.039639189839363098e-01 -2.511963546276092529e-01 -1.321759074926376343e-01 -2.429707348346710205e-01 -3.112210631370544434e-01 -2.454779669642448425e-02 -1.967091709375381470e-01 -3.292141109704971313e-02 5.949278362095355988e-03 -1.334273964166641235e-01 1.579606719315052032e-02 -1.764185354113578796e-02 4.798337817192077637e-02 -2.274997532367706299e-02 -7.461401075124740601e-02 3.044819235801696777e-01 -2.933962643146514893e-01 1.039876788854598999e-01 2.266460508108139038e-01 1.154321581125259399e-01 -2.728534638881683350e-01 5.676033347845077515e-02 -6.391730159521102905e-02 -1.258270889520645142e-01 1.335883438587188721e-01 3.119886107742786407e-02 4.023633301258087158e-01
-6.126587837934494019e-02 3.075882978737354279e-02 -1.527433246374130249e-01 -1.461089998483657837e-01 -6.848879158496856689e-02 -6.282596290111541748e-02 -1.940139681100845337e-01 -2.073668874800205231e-02 3.839524090290069580e-01 -7.084060460329055786e-02 -1.460681259632110596e-01 -3.044976294040679932e-01 4.330322146415710449e-02 1.556796766817569733e-02 -9.458772838115692139e-02 1.699901223182678223e-01 -1.078903824090957642e-01 1.865483671426773071e-01 8.335843682289123535e-03 -2.983623743057250977e-01 3.375268578529357910e-01 -1.370113492012023926e-01 -5.511783063411712646e-02 -1.317443791776895523e-02 1.650297343730926514e-01 -6.937331706285476685e-02 1.298262178897857666e-01 1.193023920059204102e-01 -7.207186520099639893e-02 2.268689870834350586e-01 -1.761391162872314453e-01 4.185649752616882324e-01
5.883753299713134766e-03 -1.501826494932174683e-01 1.304052490741014481e-02 -1.471816748380661011e-01 -5.431701987981796265e-02 2.055750787258148193e-01 -2.096113264560699463e-01 -1.449939236044883728e-02 1.707328259944915771e-01 -2.805133461952209473e-01 1.528513580560684204e-01 -1.289657801389694214e-01 1.687149852514266968e-01 5.312019959092140198e-02 -1.357088685035705566e-01 -2.675601746886968613e-03 2.691488564014434814e-01 -9.732174128293991089e-02 1.606340855360031128e-01 -2.906969785690307617e-01 -2.220073640346527100e-01 -2.151110023260116577e-01 -3.243752121925354004e-01 -1.748390682041645050e-02 1.240069605410099030e-02 -2.441678345203399658e-01 3.538087308406829834e-01 3.578535839915275574e-02 -1.553004086017608643e-01 7.858014106750488281e-02 -6.539939343929290771e-02 2.335963100194931030e-01
2.006244659423828125e-01 -2.431288510560989380e-01 3.499499335885047913e-02 1.813724786043167114e-01 1.489809006452560425e-01 -1.566155850887298584e-01 -1.127050593495368958e-01 -2.216328680515289307e-01 2.050074785947799683e-01 -1.448157876729965210e-01 -8.667998015880584717e-02 -6.320732086896896362e-02 -1.453952789306640625e-01 -1.238418221473693848e-01 -8.862353116273880005e-02 -2.080781906843185425e-01 -3.026095628738403320e-01 1.399952918291091919e-01 1.772836446762084961e-01 9.694910049438476562e-02 -1.346434503793716431e-01 -7.313153147697448730e-02 -2.518507242202758789e-01 1.429071575403213501e-01 4.079679027199745178e-02 -1.940901428461074829e-01 2.498265653848648071e-01 2.048464119434356689e-01 9.521813690662384033e-02 -2.438380867242813110e-01 -1.956595107913017273e-02 3.519794940948486328e-01
2.174298018217086792e-01 3.816380351781845093e-02 -1.107142791152000427e-01 2.173162847757339478e-01 4.051035270094871521e-02 3.383477628231048584e-01 -4.703627154231071472e-02 -1.665317118167877197e-01 3.625350445508956909e-02 -2.464719712734222412e-01 2.193173468112945557e-01 -3.279622644186019897e-02 6.842599809169769287e-02 -3.815901279449462891e-02 -1.671759784221649170e-01 1.426762640476226807e-01 -8.669111132621765137e-02 1.675756126642227173e-01 2.160384356975555420e-01 -1.046452149748802185e-01 1.339566558599472046e-01 -2.413273900747299194e-01 2.526929676532745361e-01 9.127894788980484009e-02 1.667271926999092102e-02 1.193944960832595825e-01 3.427735865116119385e-01 2.168281674385070801e-01 7.870222628116607666e-02 -3.115006387233734131e-01 -1.999989449977874756e-01 1.272041052579879761e-01
2.077971696853637695e-01 -2.949606478214263916e-01 -9.022442996501922607e-02 1.056727394461631775e-01 -1.764397323131561279e-01 6.382863968610763550e-02 -3.660082519054412842e-01 2.270280383527278900e-02 1.183300018310546875e-01 -3.687009587883949280e-02 2.877075038850307465e-02 -5.476436764001846313e-02 -2.068961560726165771e-01 -2.296484410762786865e-01 -1.010771840810775757e-01 3.166267871856689453e-01 -1.150431390851736069e-02 1.799057722091674805e-01 -2.698135375976562500e-01 -1.799042969942092896e-01 5.479378625750541687e-02 -2.653636038303375244e-01 4.888166114687919617e-02 6.102669984102249146e-02 -5.790479853749275208e-02 9.858071804046630859e-02 3.078733384609222412e-01 8.753579854965209961e-02 1.369437724351882935e-01 1.916306018829345703e-01 1.166385412216186523e-01 2.320125102996826172e-01
-7.770270109176635742e-02 1.095390319824218750e-01 -9.862931072711944580e-02 -2.778245508670806885e-02 2.892055809497833252e-01 2.037477195262908936e-01 2.363644540309906006e-02 -7.269977778196334839e-02 7.292674481868743896e-02 -7.691696286201477051e-02 -1.521436572074890137e-01 -1.758533865213394165e-01 -2.589817903935909271e-02 -1.141397505998611450e-01 -3.919291198253631592e-01 2.160224132239818573e-02 1.164200082421302795e-01 5.059776827692985535e-02 5.457460135221481323e-02 -6.038925610482692719e-03 4.583381116390228271e-01 -1.220903769135475159e-01 8.369209617376327515e-02 1.459313835948705673e-02 2.647724188864231110e-02 -3.596476316452026367e-01 3.582222461700439453e-01 -1.459358036518096924e-01 3.637305647134780884e-02 1.017715334892272949e-01 -1.002024263143539429e-01 2.338206321001052856e-01
1.413914859294891357e-01 1.819428205490112305e-01 -2.637988328933715820e-01 -6.554080545902252197e-02 -1.814838051795959473e-01 -5.465032067149877548e-03 -2.772809192538261414e-02 2.788395583629608154e-01 -1.950416900217533112e-02 -1.973662674427032471e-01 2.209277004003524780e-01 -2.007990032434463501e-01 -8.933427743613719940e-03 -3.696055710315704346e-02 -1.953267902135848999e-01 6.268949806690216064e-02 8.758986741304397583e-02 3.527704477310180664e-01 2.184722125530242920e-01 -8.528061956167221069e-02 1.650343984365463257e-01 -1.612801104784011841e-01 -1.793369501829147339e-01 1.908660493791103363e-02 -1.616476103663444519e-02 2.655090577900409698e-02 3.231331408023834229e-01 -5.701542645692825317e-02 1.319231465458869934e-02 1.264964789152145386e-01 -4.040559381246566772e-02 4.361262321472167969e-01
1.276965588331222534e-01 -1.871141046285629272e-01 -1.756341308355331421e-01 -1.352790743112564087e-01 -4.889166355133056641e-02 2.384202182292938232e-02 6.177156046032905579e-02 1.416327953338623047e-01 1.554179191589355469e-02 -3.497782051563262939e-01 8.007581532001495361e-02 -2.969197928905487061e-01 6.628504395484924316e-02 -1.284784227609634399e-01 -1.593991219997406006e-01 1.936045140027999878e-01 -8.607546985149383545e-02 -6.886161118745803833e-02 -2.801328599452972412e-01 -2.224523425102233887e-01 6.807998567819595337e-02 -5.445991083979606628e-02 -1.820088475942611694e-01 2.745820581912994385e-01 8.901883661746978760e-02 1.310625076293945312e-01 2.838546037673950195e-01 1.463049650192260742e-01 -1.387607492506504059e-02 -1.328848749399185181e-01 2.043810859322547913e-02 4.125119745731353760e-01
2.858976088464260101e-02 -2.181828767061233521e-01 -1.864587515592575073e-01 -1.787395179271697998e-01 2.659834027290344238e-01 1.974277049303054810e-01 6.999826431274414062e-02 3.837098926305770874e-02 1.108654364943504333e-01 1.974388584494590759e-02 -4.856935515999794006e-02 7.943905889987945557e-03 -2.077379226684570312e-01 -1.868321448564529419e-01 -6.376029551029205322e-02 2.121799141168594360e-01 1.622043177485466003e-02 -3.540362790226936340e-02 2.475786358118057251e-01 -2.461342215538024902e-01 4.255077242851257324e-01 6.655695289373397827e-02 -2.907326221466064453e-01 1.012278571724891663e-01 -5.236169695854187012e-02 1.253896299749612808e-02 4.081845581531524658e-01 -2.589711546897888184e-02 -7.021980732679367065e-02 -5.724217742681503296e-02 -8.228743821382522583e-02 1.941678375005722046e-01
1.153176575899124146e-01 6.588573753833770752e-02 -3.523992374539375305e-02 9.437544643878936768e-02 2.690167725086212158e-01 1.787873059511184692e-01 9.540994651615619659e-03 1.175928264856338501e-01 -1.768339984118938446e-02 -2.921599447727203369e-01 -4.740853235125541687e-02 -4.038318097591400146e-01 -8.118883520364761353e-02 -2.029822915792465210e-01 -2.140134871006011963e-01 1.491899639368057251e-01 1.653406918048858643e-01 1.656769812107086182e-01 1.956183016300201416e-01 1.503129601478576660e-01 -7.165566831827163696e-02 -2.011614739894866943e-01 -1.550696343183517456e-01 -2.842780016362667084e-02 9.913100302219390869e-02 -8.795263618230819702e-02 -1.436334252357482910e-01 1.198773831129074097e-02 -8.482427895069122314e-02 -3.280017375946044922e-01 -5.432712496258318424e-04 3.845622241497039795e-01
-1.399873495101928711e-01 -2.423803657293319702e-01 4.563109949231147766e-02 2.057594507932662964e-01 1.840946227312088013e-01 4.248042404651641846e-02 -2.464905679225921631e-01 -1.793912425637245178e-02 3.524850308895111084e-01 -9.384118765592575073e-02 4.098176583647727966e-02 -1.909932196140289307e-01 -9.659561514854431152e-02 -1.181270182132720947e-01 -1.411201898008584976e-02 -1.217431109398603439e-02 -1.358490288257598877e-01 1.941829025745391846e-01 -5.937804654240608215e-02 -2.707546353340148926e-01 9.181129932403564453e-02 -1.524858772754669189e-01 8.226137608289718628e-03 1.030742973089218140e-01 -2.081572711467742920e-01 1.206044554710388184e-01 3.250758647918701172e-01 -1.929557174444198608e-01 1.017380878329277039e-01 2.059944905340671539e-02 5.223832651972770691e-02 4.426800608634948730e-01
1.024961769580841064e-01 1.113642007112503052e-01 -3.064576983451843262e-01 1.046497598290443420e-01 -6.608051061630249023e-02 2.825520038604736328e-01 -1.847021132707595825e-01 -7.595226913690567017e-02 1.631807722151279449e-02 -1.572912931442260742e-02 -3.945837542414665222e-02 -9.234625101089477539e-02 2.463818341493606567e-01 -1.243809312582015991e-01 -5.045723170042037964e-02 -4.172585159540176392e-02 2.423943579196929932e-01 -5.534081161022186279e-02 6.755258142948150635e-02 -5.251051485538482666e-02 2.782449424266815186e-01 -3.095148205757141113e-01 2.062526643276214600e-01 1.398980021476745605e-01 -1.610462367534637451e-01 -2.512843906879425049e-01 3.829468488693237305e-01 -1.970820594578981400e-03 2.424436956644058228e-01 -7.347685843706130981e-02 -4.033011849969625473e-03 2.295284271240234375e-01
-8.163461834192276001e-02 -2.014198899269104004e-01 -1.028116270899772644e-01 2.501858174800872803e-01 -1.516716927289962769e-01 4.339308142662048340e-01 2.146433293819427490e-01 1.362609025090932846e-02 8.992880582809448242e-02 -2.075613103806972504e-02 7.138425856828689575e-02 -1.986082047224044800e-01 1.131966114044189453e-01 -5.604952201247215271e-02 -2.670317888259887695e-01 4.056418314576148987e-03 -2.175855487585067749e-01 2.573399543762207031e-01 8.103388547897338867e-02 -6.277670711278915405e-02 -3.423204272985458374e-02 -2.539052963256835938e-01 -1.609191298484802246e-01 -2.768616564571857452e-02 1.795036643743515015e-01 4.390014708042144775e-02 8.131919801235198975e-02 8.668465167284011841e-02 1.035791859030723572e-01 -1.474315673112869263e-01 -1.411632597446441650e-01 4.057893753051757812e-01
3.583411276340484619e-01 -3.010706007480621338e-01 7.376004755496978760e-02 -2.258304655551910400e-01 4.455656930804252625e-02 2.218636870384216309e-01 1.428882926702499390e-01 3.159288689494132996e-02 2.564182281494140625e-01 -3.031824529170989990e-01 5.991498753428459167e-02 -5.935378000140190125e-02 2.058729715645313263e-02 -3.322596549987792969e-01 1.117703393101692200e-01 1.690110308118164539e-03 -1.153276413679122925e-01 7.007022202014923096e-02 4.010384082794189453e-01 -2.095372416079044342e-02 -2.192701101303100586e-01 -5.992433801293373108e-02 -1.132452934980392456e-01 -4.040671978145837784e-03 8.250828087329864502e-02 1.158590316772460938e-01 1.113062575459480286e-01 -9.536571055650711060e-02 -6.769415736198425293e-02 1.635589748620986938e-01 -1.369134150445461273e-02 2.157718837261199951e-01
7.593969255685806274e-02 -2.982395589351654053e-01 -1.386567205190658569e-01 -3.049661405384540558e-03 1.116294786334037781e-01 -3.437579050660133362e-02 -2.695474401116371155e-02 1.257187575101852417e-01 2.799708247184753418e-01 3.602570295333862305e-02 -1.027177348732948303e-01 -1.454835683107376099e-01 1.915381103754043579e-01 -3.692332208156585693e-01 -2.057259716093540192e-02 5.160501599311828613e-02 -5.134955048561096191e-02 8.226365596055984497e-02 4.032461643218994141e-01 -8.306216448545455933e-02 -1.448442041873931885e-01 -1.745477318763732910e-01 -1.107496917247772217e-01 2.505662143230438232e-01 -8.609035052359104156e-03 -9.908890724182128906e-02 9.108473360538482666e-02 2.840107679367065430e-01 -2.511043250560760498e-01 -3.068108856678009033e-01 6.512015312910079956e-02 5.184324085712432861e-02
-1.555251181125640869e-01 4.721360653638839722e-02 -2.008848823606967926e-02 3.445932269096374512e-02 2.381614223122596741e-02 -1.888145953416824341e-01 7.514633238315582275e-02 -1.196782104671001434e-02 3.657606840133666992e-01 4.631506279110908508e-02 -1.738956123590469360e-01 9.502667002379894257e-03 1.113646849989891052e-01 7.689612358808517456e-02 -1.522818058729171753e-01 2.292584329843521118e-01 1.307611614465713501e-01 3.974095731973648071e-02 3.334115743637084961e-01 -1.482135653495788574e-01 -1.338379979133605957e-01 -1.380253583192825317e-01 5.509230494499206543e-02 2.229552865028381348e-01 7.794498652219772339e-02 -1.800259226001799107e-03 1.244377046823501587e-01 1.488948017358779907e-01 9.326349943876266479e-02 -2.091583311557769775e-01 1.315932869911193848e-01 5.609385967254638672e-01
2.847104100510478020e-03 -2.777260243892669678e-01 -1.142140701413154602e-01 9.754284471273422241e-02 -5.360890552401542664e-02 2.953406870365142822e-01 1.738170534372329712e-02 -8.471027761697769165e-02 1.534302830696105957e-01 3.028343245387077332e-02 5.633248016238212585e-02 -2.258909940719604492e-01 -8.143254555761814117e-03 -4.003500938415527344e-02 -3.343810141086578369e-01 -1.262760534882545471e-02 -2.298873811960220337e-01 2.530963718891143799e-01 2.885831296443939209e-01 1.367273628711700439e-01 8.688734471797943115e-02 -2.529177069664001465e-01 -1.561132371425628662e-01 -7.211039215326309204e-02 1.165675073862075806e-01 -2.370588779449462891e-01 1.348242908716201782e-01 1.600903831422328949e-02 1.581233441829681396e-01 -1.467110216617584229e-01 -2.731885910034179688e-01 2.847439348697662354e-01
1.226431652903556824e-01 -3.540948629379272461e-01 1.058482229709625244e-01 5.446383729577064514e-02 9.757591038942337036e-02 1.987331509590148926e-01 -6.248898431658744812e-02 -1.153343245387077332e-01 2.459181249141693115e-01 1.608229726552963257e-01 -3.001928627490997314e-01 -2.182477116584777832e-01 8.006533980369567871e-02 -1.441349983215332031e-01 -2.211240977048873901e-01 -2.773600816726684570e-02 9.453219920396804810e-02 2.949568331241607666e-01 2.477926611900329590e-01 2.618324756622314453e-01 -3.968358971178531647e-03 -2.170298099517822266e-01 -1.167104095220565796e-01 -1.309739053249359131e-01 1.972803622484207153e-01 -1.002585813403129578e-01 1.745887249708175659e-01 -1.586169600486755371e-01 1.427637338638305664e-01 -1.976684778928756714e-01 -8.481653407216072083e-03 1.015876159071922302e-01
-3.170304000377655029e-02 -2.388288378715515137e-01 -1.048955246806144714e-01 2.290598489344120026e-02 3.857901692390441895e-02 -4.861379042267799377e-03 -2.027408480644226074e-01 4.305244609713554382e-02 3.520210459828376770e-02 -3.821627497673034668e-01 8.877500891685485840e-02 -2.495421320199966431e-01 1.358150690793991089e-01 -4.492955654859542847e-02 -1.573232114315032959e-01 7.160541601479053497e-03 1.984977275133132935e-01 3.826207667589187622e-02 1.472020596265792847e-01 -2.753395140171051025e-01 -5.537067726254463196e-02 -2.589814066886901855e-01 -1.802463084459304810e-01 6.146504729986190796e-02 -1.727177016437053680e-02 -3.227795660495758057e-01 3.913781642913818359e-01 5.879613384604454041e-02 -1.869252324104309082e-01 2.078751772642135620e-01 -1.270101126283407211e-02 1.976608186960220337e-01
1.730628758668899536e-01 1.858896464109420776e-01 -1.202873438596725464e-01 -5.565370991826057434e-02 -3.002091348171234131e-01 -4.838080704212188721e-02 9.205304086208343506e-02 1.932794600725173950e-01 8.049895614385604858e-02 -2.984931170940399170e-01 -3.691158816218376160e-02 -4.310964792966842651e-02 1.520042568445205688e-01 -3.023820556700229645e-02 -1.115421354770660400e-01 1.552745550870895386e-01 -6.298618018627166748e-02 3.356355726718902588e-01 3.781313002109527588e-01 -1.420968174934387207e-01 8.754704892635345459e-02 -8.544369786977767944e-02 -1.074577048420906067e-01 1.185370013117790222e-01 3.229264914989471436e-02 -2.638112902641296387e-01 5.769122019410133362e-02 2.295972257852554321e-01 -3.677346557378768921e-02 -4.853072762489318848e-02 2.380822412669658661e-02 4.110319018363952637e-01
1.963896900415420532e-01 -1.573439389467239380e-01 -1.628786176443099976e-01 1.732253283262252808e-01 -1.150937825441360474e-01 1.722852815873920918e-03 -7.094605267047882080e-02 1.428487449884414673e-01 2.430576980113983154e-01 6.159318238496780396e-02 -4.554662406444549561e-01 -7.180421799421310425e-02 -1.006662547588348389e-01 7.448935508728027344e-02 -2.142730802297592163e-01 7.333093881607055664e-02 2.004613913595676422e-02 -1.233307346701622009e-01 -3.415513411164283752e-02 -1.885495483875274658e-01 2.261228412389755249e-01 -1.965836435556411743e-01 1.664176732301712036e-01 -6.468065828084945679e-02 6.938738375902175903e-02 -9.849401563405990601e-02 9.356102347373962402e-02 3.525492250919342041e-01 -3.444326668977737427e-02 -1.376408785581588745e-01 -1.379939317703247070e-01 3.718616366386413574e-01
1.791642606258392334e-01 -4.210196733474731445e-01 -2.128214389085769653e-01 4.105116054415702820e-02 1.489290595054626465e-01 4.933989048004150391e-02 -9.555955976247787476e-02 -9.799113869667053223e-02 2.794834785163402557e-02 -1.544763594865798950e-01 -3.270473182201385498e-01 -3.277227580547332764e-01 1.664011180400848389e-01 -1.098682656884193420e-01 -1.171155869960784912e-01 -5.308156833052635193e-02 -8.854699134826660156e-02 -1.242196187376976013e-01 2.353309094905853271e-02 1.144102662801742554e-01 -2.431191205978393555e-01 -2.434100061655044556e-01 1.263242661952972412e-01 -6.681463867425918579e-02 1.558454427868127823e-02 1.439943350851535797e-02 1.540448963642120361e-01 -5.818712338805198669e-02 -1.406711190938949585e-01 2.816464006900787354e-02 -5.572649836540222168e-02 4.219849705696105957e-01
6.471449881792068481e-02 -8.243720978498458862e-02 4.474743455648422241e-02 -1.750985682010650635e-01 -1.386981457471847534e-01 8.127715438604354858e-03 -1.515601389110088348e-02 -6.591675430536270142e-02 2.188286483287811279e-01 -1.087698638439178467e-01 1.442296802997589111e-01 1.015923097729682922e-01 2.081831693649291992e-01 -1.272397935390472412e-01 -2.792481482028961182e-01 4.079978168010711670e-02 2.364366203546524048e-01 -2.426692694425582886e-01 -1.298590451478958130e-01 -2.094352692365646362e-01 -3.861771896481513977e-02 -3.020854294300079346e-01 -2.626662142574787140e-02 1.974675953388214111e-01 -1.352193765342235565e-02 -1.201395690441131592e-01 9.169912338256835938e-02 -5.625370144844055176e-02 -2.747431695461273193e-01 1.436648070812225342e-01 -8.659338206052780151e-02 5.144929885864257812e-01
1.553087215870618820e-02 1.947201415896415710e-02 -2.362681031227111816e-01 -1.846822500228881836e-01 8.039467781782150269e-02 1.084160581231117249e-01 -1.149495318531990051e-02 -1.488378494977951050e-01 2.556177377700805664e-01 -2.082801796495914459e-02 -1.994864270091056824e-02 -2.044052332639694214e-01 1.959667503833770752e-01 -1.717798411846160889e-01 -2.592214047908782959e-01 1.059662029147148132e-01 -7.788001745939254761e-02 -6.851446628570556641e-02 1.302046775817871094e-01 -2.197371050715446472e-02 3.476738631725311279e-01 -1.159819588065147400e-01 -9.065502136945724487e-02 1.588640064001083374e-01 -8.081346005201339722e-02 -3.808814883232116699e-01 3.603120446205139160e-01 -1.194874867796897888e-01 2.757903039455413818e-01 1.570143848657608032e-01 -7.908184826374053955e-02 1.265143603086471558e-01
3.886707127094268799e-02 -2.962168753147125244e-01 1.455141045153141022e-02 1.839326173067092896e-01 9.240980446338653564e-02 1.539571881294250488e-01 -2.860811650753021240e-01 -1.651765704154968262e-01 2.201673239469528198e-01 -4.320241510868072510e-03 2.118854969739913940e-01 -2.236306071281433105e-01 -4.279264248907566071e-03 1.044020131230354309e-01 3.810684755444526672e-02 2.054290622472763062e-01 1.859455108642578125e-01 4.856966808438301086e-02 1.211453825235366821e-01 -1.030136346817016602e-01 1.409769207239151001e-01 -2.860946059226989746e-01 -5.387514084577560425e-02 6.985838711261749268e-02 -3.852363228797912598e-01 -1.271869391202926636e-01 1.409212946891784668e-01 -1.208125352859497070e-01 8.044749498367309570e-02 -7.822141796350479126e-02 -1.177569180727005005e-01 3.743511140346527100e-01
2.358684390783309937e-01 -2.752034366130828857e-01 4.200284555554389954e-02 -1.914086192846298218e-02 -5.716301500797271729e-03 -1.532926112413406372e-01 1.109842769801616669e-02 -2.089522778987884521e-01 4.017945528030395508e-01 -2.906594872474670410e-01 1.032865196466445923e-01 -1.049263700842857361e-01 5.747714266180992126e-02 -2.443746775388717651e-01 -2.802228331565856934e-01 5.773419514298439026e-02 2.483253777027130127e-01 1.942730396986007690e-01 9.667997062206268311e-02 -1.160043701529502869e-01 5.146367009729146957e-03 -3.587327152490615845e-02 -4.272805899381637573e-02 2.582604438066482544e-02 -9.345716983079910278e-02 -1.787277460098266602e-01 3.443337380886077881e-01 -1.744485497474670410e-01 3.525014221668243408e-02 -1.148278415203094482e-01 -1.721674799919128418e-01 1.641334742307662964e-01
1.372816599905490875e-02 -2.429674267768859863e-01 -1.667921692132949829e-01 -6.261727958917617798e-02 1.511227637529373169e-01 -7.803418487310409546e-02 1.745146140456199646e-02 -3.474319875240325928e-01 4.131690561771392822e-01 -7.913039624691009521e-02 -3.208562433719635010e-01 -6.832701712846755981e-02 -1.163255572319030762e-01 -5.454009026288986206e-02 2.130940929055213928e-02 -9.314690530300140381e-02 -1.508920490741729736e-01 -2.183663472533226013e-02 4.566034302115440369e-02 6.431991606950759888e-02 7.332074642181396484e-02 -2.742783427238464355e-01 -1.309097558259963989e-01 2.563298940658569336e-01 -1.265369355678558350e-01 -4.607154801487922668e-02 3.446058928966522217e-01 1.658261716365814209e-01 2.564393170177936554e-02 7.235611788928508759e-03 -1.144297644495964050e-01 2.788702249526977539e-01
8.946350961923599243e-02 1.453421115875244141e-01 -4.563762992620468140e-02 1.428284794092178345e-01 1.963814646005630493e-01 2.398863881826400757e-01 -2.892804741859436035e-01 -8.708655089139938354e-02 7.874940335750579834e-02 -2.845227420330047607e-01 -1.745894737541675568e-02 -2.081360965967178345e-01 -3.054034523665904999e-02 -2.953475117683410645e-01 -1.558861434459686279e-01 -8.531296998262405396e-02 1.289328653365373611e-02 2.930427193641662598e-01 1.829624176025390625e-01 -1.724315881729125977e-01 -1.412661373615264893e-01 -4.953064024448394775e-02 -7.627172768115997314e-02 3.610557317733764648e-02 1.181639507412910461e-01 -2.233936041593551636e-01 -9.172868728637695312e-02 1.436510980129241943e-01 -1.182209327816963196e-01 -1.756685227155685425e-01 1.069390252232551575e-01 4.272255897521972656e-01
2.043861746788024902e-01 -1.818332523107528687e-01 -1.119066104292869568e-01 -1.854095011949539185e-01 1.269172728061676025e-01 9.193522483110427856e-02 2.567820847034454346e-01 9.882464259862899780e-02 -4.505946487188339233e-02 -9.858360281214118004e-04 3.599321469664573669e-02 9.160140901803970337e-02 2.931889891624450684e-01 -1.941656917333602905e-01 1.546292454004287720e-01 9.222227334976196289e-02 8.065850287675857544e-02 6.548436731100082397e-02 2.606694102287292480e-01 -3.151095509529113770e-01 1.182033196091651917e-01 -3.886987864971160889e-01 7.630977779626846313e-02 9.830260276794433594e-02 2.981694974005222321e-02 -1.325878351926803589e-01 7.643778622150421143e-02 -5.397633835673332214e-02 6.891967356204986572e-02 -5.932077392935752869e-02 -1.709531843662261963e-01 4.323268234729766846e-01
-4.224753007292747498e-03 -2.420823127031326294e-01 2.796003222465515137e-01 -2.141375690698623657e-01 -6.667587906122207642e-02 -7.333527319133281708e-03 1.649607568979263306e-01 -1.097501814365386963e-01 2.040884047746658325e-01 -1.180702168494462967e-02 -1.366474628448486328e-01 -3.368318676948547363e-01 9.273743629455566406e-02 -2.485078275203704834e-01 -2.182045876979827881e-01 1.452086418867111206e-01 -1.760418713092803955e-02 2.456116080284118652e-01 2.297470867633819580e-01 1.613883823156356812e-01 -3.331746533513069153e-02 -5.932612344622612000e-02 -2.932193279266357422e-01 -1.999645829200744629e-01 -6.540615111589431763e-02 -1.624832451343536377e-01 3.079688549041748047e-01 -8.150185644626617432e-02 -2.245689742267131805e-02 -1.363038737326860428e-02 1.064640209078788757e-01 2.153296023607254028e-01
4.569939523935317993e-02 -1.175335124135017395e-01 -1.830581575632095337e-01 -3.759762272238731384e-02 6.630936264991760254e-02 -1.548145860433578491e-01 -1.853480488061904907e-01 8.725899457931518555e-02 3.729439079761505127e-01 -2.312289476394653320e-01 -1.501112580299377441e-01 -2.844493985176086426e-01 1.518783420324325562e-01 1.195912137627601624e-01 -1.826653927564620972e-01 1.892377994954586029e-02 1.819317191839218140e-01 2.492087185382843018e-01 5.649635195732116699e-02 -1.068768501281738281e-01 2.826217412948608398e-01 1.242899298667907715e-01 1.044998094439506531e-01 1.587795466184616089e-01 9.316954016685485840e-02 4.979509115219116211e-02 1.977786123752593994e-01 4.900824278593063354e-02 -2.168217748403549194e-01 1.333410590887069702e-01 -1.899090856313705444e-01 3.419654369354248047e-01
1.668677181005477905e-01 -3.683198690414428711e-01 -9.244679659605026245e-02 -6.170109286904335022e-02 -5.900124087929725647e-02 3.698712214827537537e-02 -3.929625749588012695e-01 -1.177247464656829834e-01 -2.398255281150341034e-02 -5.522720515727996826e-02 -1.008092761039733887e-01 -2.450918257236480713e-01 2.347412258386611938e-01 -2.777356505393981934e-01 -2.675842344760894775e-01 2.182812616229057312e-02 5.460548680275678635e-03 1.709357500076293945e-01 1.829614192247390747e-01 -1.549374405294656754e-02 -3.451647460460662842e-01 -4.071462526917457581e-02 1.226075515151023865e-01 -1.077533438801765442e-01 1.698850691318511963e-01 -3.766561299562454224e-02 1.307742744684219360e-01 -5.129146575927734375e-02 -1.736724562942981720e-02 1.946124583482742310e-01 -2.144752070307731628e-02 2.716372013092041016e-01
3.227212429046630859e-01 -1.693199574947357178e-02 8.835028856992721558e-02 3.799587488174438477e-02 -1.834861189126968384e-01 2.740344703197479248e-01 -7.693342864513397217e-02 1.743605136871337891e-01 5.601115897297859192e-02 2.536757476627826691e-02 -2.164597511291503906e-01 8.311501890420913696e-02 1.352358609437942505e-01 -3.434772193431854248e-01 -2.500706017017364502e-01 9.216402471065521240e-02 -1.485683470964431763e-01 -4.135114327073097229e-02 2.528070509433746338e-01 1.485944241285324097e-01 2.107828855514526367e-02 -3.025677800178527832e-01 -3.456029593944549561e-01 1.766429841518402100e-01 -8.326688408851623535e-02 -1.148045510053634644e-01 1.211392506957054138e-01 -4.388834163546562195e-02 -1.122580766677856445e-01 -8.680354803800582886e-02 1.538959145545959473e-01 2.084441632032394409e-01
1.283163279294967651e-01 -1.332536935806274414e-01 -1.437443960458040237e-02 -3.208910822868347168e-01 5.193458124995231628e-02 7.521817833185195923e-02 1.046767607331275940e-01 5.632439255714416504e-02 9.222334623336791992e-02 4.713546857237815857e-02 -1.561575084924697876e-01 -7.322001457214355469e-02 8.032407611608505249e-02 -1.401039212942123413e-01 1.741797178983688354e-01 4.257182031869888306e-02 3.023806512355804443e-01 6.246199458837509155e-02 2.114288359880447388e-01 -3.084743320941925049e-01 3.436876237392425537e-01 -4.142077565193176270e-01 1.263481676578521729e-01 1.915634423494338989e-01 -1.994611509144306183e-02 -2.261197715997695923e-01 1.693896055221557617e-01 4.046769440174102783e-02 9.993189573287963867e-02 -5.449624359607696533e-02 -3.325403854250907898e-02 2.606653869152069092e-01
-5.429680459201335907e-03 5.654076114296913147e-02 -7.317469269037246704e-02 -3.080424293875694275e-02 8.098879456520080566e-02 2.953625321388244629e-01 -5.150045827031135559e-02 2.925505340099334717e-01 -1.562731154263019562e-02 -1.180720701813697815e-01 7.816659659147262573e-02 -2.479994893074035645e-01 -2.815398760139942169e-02 -2.815016210079193115e-01 -2.781909108161926270e-01 3.065076768398284912e-01 -7.377945003099739552e-04 2.061821520328521729e-01 2.419674023985862732e-02 -1.141940131783485413e-01 8.710267394781112671e-02 -3.117386698722839355e-01 -1.524593979120254517e-01 1.501061916351318359e-01 1.269983500242233276e-01 9.025771915912628174e-02 -6.708285212516784668e-02 -1.805284433066844940e-02 -1.865312159061431885e-01 -1.872268021106719971e-01 1.763339787721633911e-01 3.722076117992401123e-01
2.599055171012878418e-01 -1.936318911612033844e-02 -1.470712572336196899e-01 2.021457813680171967e-02 1.704107671976089478e-01 -1.135042011737823486e-01 -4.222699254751205444e-02 -1.562240123748779297e-01 3.291432559490203857e-01 -1.923916339874267578e-01 -1.758241802453994751e-01 -2.971648275852203369e-01 -1.447076201438903809e-01 -5.074248462915420532e-02 -2.169750779867172241e-01 3.040832839906215668e-02 -1.982314325869083405e-02 -2.050470560789108276e-01 2.526004314422607422e-01 1.094044819474220276e-01 -2.359639704227447510e-01 -9.177398681640625000e-02 -9.456329047679901123e-02 -2.596951648592948914e-02 -1.349371969699859619e-01 -4.261774197220802307e-02 2.569823265075683594e-01 1.941630244255065918e-01 9.133931249380111694e-03 -2.555032372474670410e-01 -7.855139672756195068e-02 3.443892300128936768e-01
1.094607487320899963e-01 -8.913159370422363281e-02 -3.158276677131652832e-01 1.288747489452362061e-01 -2.779289484024047852e-01 1.950644999742507935e-01 1.344703696668148041e-02 1.937548518180847168e-01 3.249466419219970703e-02 -3.261829316616058350e-01 -4.778478667140007019e-02 -1.096284762024879456e-01 2.169058769941329956e-01 -1.871391981840133667e-01 -1.067755520343780518e-01 -1.077364906668663025e-01 -1.085021812468767166e-02 1.936859488487243652e-01 1.945026665925979614e-01 -1.203708574175834656e-01 -6.881680339574813843e-02 -1.895210444927215576e-01 2.859583795070648193e-01 1.379322260618209839e-01 -1.012717634439468384e-01 -1.755647659301757812e-01 1.586072295904159546e-01 4.568829387426376343e-02 -5.136884748935699463e-02 1.553091257810592651e-01 -1.261538118124008179e-01 3.761253058910369873e-01
5.651703104376792908e-02 -4.304267764091491699e-01 -2.224791944026947021e-01 -2.687188684940338135e-01 -1.839245557785034180e-01 1.880923658609390259e-01 8.736298978328704834e-02 -1.041621565818786621e-01 2.069939523935317993e-01 2.611486241221427917e-02 -1.002595946192741394e-01 -9.872158616781234741e-02 9.431330114603042603e-02 4.151650890707969666e-02 7.472258992493152618e-03 -1.599354296922683716e-01 1.939295232295989990e-02 -4.748062416911125183e-02 7.076960802078247070e-02 -3.689972683787345886e-02 1.493076980113983154e-01 -2.668792307376861572e-01 2.881305292248725891e-02 9.743988513946533203e-03 3.305177986621856689e-01 7.944943755865097046e-02 8.001642674207687378e-02 -1.486346721649169922e-01 -1.207803264260292053e-01 7.439470291137695312e-02 -1.659143418073654175e-01 4.554345607757568359e-01
4.326866567134857178e-02 -1.028007939457893372e-01 -1.179800778627395630e-01 1.059311702847480774e-01 -2.907016687095165253e-02 4.647480696439743042e-02 -7.961999624967575073e-02 1.450583189725875854e-01 2.918992936611175537e-01 -6.397533416748046875e-02 1.695962157100439072e-03 8.702252805233001709e-02 2.041696459054946899e-01 -1.486797332763671875e-01 -2.303196191787719727e-01 -2.676261663436889648e-01 9.608683735132217407e-02 1.916048973798751831e-01 6.125750020146369934e-02 -2.468061819672584534e-02 -2.234410196542739868e-01 -3.757443428039550781e-01 -3.224293589591979980e-01 1.391468793153762817e-01 1.373721361160278320e-01 -1.489007771015167236e-01 1.262742727994918823e-01 1.947272717952728271e-01 -8.115947991609573364e-02 -2.604673802852630615e-01 2.204891890287399292e-01 2.529940903186798096e-01
4.420602321624755859e-02 -7.129508256912231445e-02 -1.273053735494613647e-01 -1.371278166770935059e-01 -2.757380250841379166e-03 1.059508323669433594e-01 2.456587739288806915e-02 -5.930094793438911438e-02 1.271050125360488892e-01 -1.481010615825653076e-01 -1.237785592675209045e-01 -1.447605937719345093e-01 4.844816029071807861e-02 2.102602086961269379e-02 -4.955657124519348145e-01 -9.843381494283676147e-02 -8.013407886028289795e-02 2.536048293113708496e-01 4.748664796352386475e-02 2.776390612125396729e-01 -2.384911850094795227e-02 -6.142266467213630676e-02 -2.802196741104125977e-01 -7.916743308305740356e-02 1.505594700574874878e-01 -6.949315965175628662e-02 2.370567321777343750e-01 6.108572706580162048e-02 1.731847673654556274e-01 -1.014950796961784363e-01 -2.838876545429229736e-01 4.032990336418151855e-01
7.205016911029815674e-02 1.625799238681793213e-01 -2.998232655227184296e-02 -9.870657324790954590e-02 -8.071979135274887085e-02 1.067824885249137878e-01 -2.018690705299377441e-01 1.228365860879421234e-02 2.308366447687149048e-01 -1.401402056217193604e-01 -3.922815620899200439e-02 -1.313110440969467163e-01 -6.438163109123706818e-03 7.267942279577255249e-02 -5.496262758970260620e-02 -4.504445940256118774e-02 -2.022427469491958618e-01 2.846389263868331909e-02 2.159643024206161499e-01 -1.698031574487686157e-01 9.953491389751434326e-02 -3.159329295158386230e-01 1.142511069774627686e-01 1.396607607603073120e-01 -2.983284592628479004e-01 -9.644711017608642578e-02 2.915880978107452393e-01 1.660462766885757446e-01 1.636077016592025757e-01 -1.445271074771881104e-01 -2.704875469207763672e-01 4.534899294376373291e-01
-9.855542331933975220e-02 -2.381564676761627197e-01 1.058383211493492126e-01 1.103268638253211975e-01 1.259871125221252441e-01 8.293923735618591309e-02 6.057309452444314957e-03 -1.063600182533264160e-01 2.526331543922424316e-01 -7.991100102663040161e-02 2.642480134963989258e-01 -2.107154875993728638e-01 1.148059219121932983e-01 -2.728827297687530518e-01 1.913289427757263184e-01 2.609277516603469849e-02 1.827191859483718872e-01 1.133438050746917725e-01 -1.972929388284683228e-02 -3.275091350078582764e-01 5.509240925312042236e-02 -1.612507402896881104e-01 -2.032725363969802856e-01 5.304414033889770508e-02 -1.629106998443603516e-01 -3.277881443500518799e-02 3.704880475997924805e-01 -7.356271892786026001e-02 8.525049686431884766e-02 4.888810589909553528e-02 -2.750069834291934967e-02 3.987072706222534180e-01
7.845881581306457520e-02 5.921981856226921082e-02 1.022353619337081909e-01 -4.110401123762130737e-02 4.043887555599212646e-02 -1.661522090435028076e-01 -1.004372611641883850e-01 -5.776286497712135315e-02 6.189152970910072327e-02 -3.985241949558258057e-01 -1.087844073772430420e-01 -3.041763603687286377e-01 -1.190934255719184875e-01 -2.712988667190074921e-02 -5.111220479011535645e-02 8.323892951011657715e-02 -7.672972232103347778e-02 -6.425060331821441650e-02 1.196149270981550217e-02 -2.929587662220001221e-01 1.756491214036941528e-01 -1.220506951212882996e-01 -1.259804964065551758e-01 9.901311248540878296e-02 -2.586258761584758759e-02 1.924557797610759735e-02 3.979777395725250244e-01 1.188275218009948730e-01 1.319541186094284058e-01 -5.441348627209663391e-02 1.517466753721237183e-01 5.096147656440734863e-01
1.215266762301325798e-03 -2.764846980571746826e-01 -1.402260959148406982e-01 -1.173196136951446533e-01 2.844144105911254883e-01 8.991304785013198853e-02 -2.557013034820556641e-01 -9.228625148534774780e-02 3.917847573757171631e-02 -2.662943899631500244e-01 -3.579520881175994873e-01 -2.115767300128936768e-01 2.242681086063385010e-01 9.626441448926925659e-02 -2.077174782752990723e-01 5.162344500422477722e-02 -4.176199436187744141e-02 1.057362928986549377e-02 1.120532825589179993e-01 2.360491305589675903e-01 -1.138779073953628540e-01 -2.593470513820648193e-01 1.800796985626220703e-01 -3.249553218483924866e-02 9.125183522701263428e-02 1.507098674774169922e-01 1.796639561653137207e-01 -1.287331730127334595e-01 -1.025914102792739868e-01 9.604917466640472412e-02 3.558167070150375366e-02 3.029557466506958008e-01
3.256374970078468323e-02 -2.795068025588989258e-01 -9.331114590167999268e-02 2.999505773186683655e-02 1.034707948565483093e-02 1.098945736885070801e-01 -9.775396436452865601e-02 6.394565105438232422e-02 2.122233659029006958e-01 -4.367925524711608887e-01 1.582364588975906372e-01 -2.357312738895416260e-01 2.018624395132064819e-01 -1.841607131063938141e-02 -1.102148294448852539e-01 3.428151458501815796e-02 2.113982141017913818e-01 1.214311737567186356e-02 2.016827762126922607e-01 -1.988361626863479614e-01 -2.035753875970840454e-01 -3.131269812583923340e-01 -1.356890201568603516e-01 -1.914871623739600182e-03 7.004357129335403442e-02 -2.289200127124786377e-01 3.627676069736480713e-01 -4.724218696355819702e-02 -1.657550185918807983e-01 3.154684975743293762e-02 -6.038428843021392822e-02 9.122353792190551758e-02
4.377232119441032410e-02 -2.431268990039825439e-01 -1.623442620038986206e-01 9.281731396913528442e-02 -2.406705915927886963e-01 1.010731309652328491e-01 3.292479738593101501e-02 -2.855192422866821289e-01 2.478171139955520630e-01 -3.054522573947906494e-01 -1.431748867034912109e-01 -6.232078000903129578e-02 -6.057855486869812012e-02 -2.249794006347656250e-01 -2.124382704496383667e-01 2.280148714780807495e-01 9.138888120651245117e-02 2.321663647890090942e-01 6.016344577074050903e-02 -1.043765917420387268e-01 1.011251509189605713e-01 -3.265400230884552002e-01 1.260590851306915283e-01 5.269772931933403015e-02 -2.188640683889389038e-01 -1.787919849157333374e-01 8.241721242666244507e-02 -1.164540182799100876e-02 -1.134685501456260681e-01 -2.239914387464523315e-01 -1.479689180850982666e-01 1.967925578355789185e-01
-1.416958570480346680e-01 -2.652817666530609131e-01 1.766666024923324585e-01 -1.019311547279357910e-01 5.219426006078720093e-02 1.313324719667434692e-01 -1.669363975524902344e-01 7.545127719640731812e-02 2.674312293529510498e-01 -1.074736118316650391e-01 -1.532032340764999390e-01 6.216010078787803650e-02 2.540863454341888428e-01 -1.531491428613662720e-01 -4.045846872031688690e-03 4.091235399246215820e-01 -1.022601351141929626e-01 2.780411839485168457e-01 -2.925801873207092285e-01 -6.670010834932327271e-02 1.679178029298782349e-01 -7.016564160585403442e-02 -1.005728542804718018e-01 1.020239889621734619e-01 5.111862346529960632e-02 -7.415428757667541504e-02 1.933460384607315063e-01 1.192143037915229797e-01 -1.434296220541000366e-01 -7.735273987054824829e-02 1.034629642963409424e-01 3.466545343399047852e-01
-1.101130172610282898e-01 -1.077597960829734802e-02 2.347448170185089111e-01 3.209253400564193726e-02 1.338267773389816284e-01 2.761696465313434601e-02 -1.711405217647552490e-01 -1.450654566287994385e-01 1.778065413236618042e-01 -1.314596235752105713e-01 3.405979368835687637e-03 -1.386494487524032593e-01 8.125948905944824219e-02 6.551644206047058105e-02 -3.151120841503143311e-01 1.031534075736999512e-01 -1.155679021030664444e-02 9.814132004976272583e-03 2.249644510447978973e-02 -3.169577121734619141e-01 2.172418087720870972e-01 -3.092261254787445068e-01 5.015340168029069901e-03 -6.638969480991363525e-02 -2.450789511203765869e-01 -1.143690124154090881e-01 2.858595848083496094e-01 2.129040658473968506e-01 -1.059297695755958557e-01 1.336834728717803955e-01 -2.196961939334869385e-01 3.842686712741851807e-01
2.716403603553771973e-01 -4.504486024379730225e-01 1.414758116006851196e-01 -1.891676485538482666e-01 -1.408609747886657715e-01 2.805387079715728760e-01 1.121853664517402649e-01 9.762182831764221191e-02 2.181275486946105957e-01 -2.536428906023502350e-02 -1.247666552662849426e-01 2.030471712350845337e-02 7.287113368511199951e-02 -1.503906697034835815e-01 -1.296118944883346558e-01 1.057910639792680740e-02 1.215768009424209595e-01 1.770161837339401245e-01 3.351729512214660645e-01 1.681118309497833252e-01 -2.905930876731872559e-01 -7.745968550443649292e-02 -2.356395125389099121e-01 1.475840061902999878e-01 -4.994773864746093750e-02 -5.118146073073148727e-03 1.446706950664520264e-01 -1.341172307729721069e-01 2.754819765686988831e-02 1.328834295272827148e-01 -3.182037919759750366e-02 1.499024927616119385e-01
-1.885179430246353149e-01 -6.516461074352264404e-02 1.534152776002883911e-01 1.284634470939636230e-01 -7.289636135101318359e-02 9.980558604001998901e-02 -2.645350694656372070e-01 -4.013118799775838852e-03 2.733616530895233154e-01 -1.048862412571907043e-01 -6.324894726276397705e-02 -2.918891310691833496e-01 -1.329472362995147705e-01 1.146224439144134521e-01 -1.868188194930553436e-02 1.825304031372070312e-01 1.069226190447807312e-01 5.649473518133163452e-02 5.060494318604469299e-02 -3.507287204265594482e-01 9.719488769769668579e-02 -2.310323864221572876e-01 -2.136339247226715088e-01 9.187116473913192749e-02 -9.166990220546722412e-02 1.484857406467199326e-02 1.994694620370864868e-01 8.840822428464889526e-02 3.082465752959251404e-02 1.294661164283752441e-01 -3.166554272174835205e-01 4.052037000656127930e-01
-8.975028246641159058e-02 -2.185511738061904907e-01 -1.339548826217651367e-01 2.538964748382568359e-01 1.256278604269027710e-01 2.137998640537261963e-01 9.800020605325698853e-02 1.147749051451683044e-01 2.606938183307647705e-01 8.962218649685382843e-03 -2.366320341825485229e-01 2.036401629447937012e-01 3.599543124437332153e-02 -1.380537543445825577e-02 -1.799978166818618774e-01 2.108471244573593140e-01 1.167625635862350464e-01 -1.236228346824645996e-01 -1.518719345331192017e-01 2.356747724115848541e-02 1.470884978771209717e-01 -8.493915945291519165e-02 -7.400386035442352295e-02 -3.357005864381790161e-02 1.509128063917160034e-01 -7.535956334322690964e-03 5.007562041282653809e-01 2.075163125991821289e-01 -4.433937370777130127e-02 -1.434183567762374878e-01 5.912324041128158569e-02 3.209113180637359619e-01
1.517999321222305298e-01 1.243978962302207947e-01 -1.422486454248428345e-01 1.389626264572143555e-01 -2.460079826414585114e-02 3.866770267486572266e-01 -2.800632417201995850e-01 -1.882536411285400391e-01 1.737564802169799805e-01 -1.044323295354843140e-01 1.977629214525222778e-01 -2.100214362144470215e-02 8.022522181272506714e-02 -1.887259036302566528e-01 -1.314307451248168945e-01 -5.366693064570426941e-02 -9.041544049978256226e-03 2.258280962705612183e-01 2.256239503622055054e-01 -1.472391486167907715e-01 -2.821237444877624512e-01 -1.695898622274398804e-01 -1.363996118307113647e-01 1.099512130022048950e-01 2.708112597465515137e-01 -1.427586227655410767e-01 -4.528827592730522156e-02 4.774946719408035278e-02 -6.357031315565109253e-02 -1.630123853683471680e-01 1.815713047981262207e-01 3.012216389179229736e-01
1.299225389957427979e-01 -4.912818968296051025e-01 -6.481831520795822144e-02 -1.676859557628631592e-01 1.944642961025238037e-01 1.757074892520904541e-02 -9.055091068148612976e-03 -2.965280786156654358e-02 2.980340123176574707e-01 1.648025810718536377e-01 -6.103766337037086487e-02 -2.121912837028503418e-01 6.423569470643997192e-02 -2.578997611999511719e-02 4.767256975173950195e-02 3.013347275555133820e-02 1.206900775432586670e-01 5.108352750539779663e-02 1.648910641670227051e-01 -1.099719256162643433e-01 -4.766062647104263306e-02 -1.413873732089996338e-01 -1.628872752189636230e-01 2.259979099035263062e-01 -2.405057894065976143e-03 2.004201412200927734e-01 2.857202589511871338e-01 1.576272994279861450e-01 -1.989465206861495972e-01 -3.237024545669555664e-01 9.122448973357677460e-03 2.240951508283615112e-01
3.878956139087677002e-01 -1.203739568591117859e-01 -1.960691809654235840e-01 2.041852921247482300e-01 5.177791044116020203e-02 1.308451890945434570e-01 1.866763271391391754e-02 1.799135357141494751e-01 -3.661066759377717972e-03 -1.154294684529304504e-01 -2.028421908617019653e-01 1.549624800682067871e-01 1.358879506587982178e-01 -2.660610675811767578e-01 -1.001112461090087891e-01 -5.395173560827970505e-03 -7.193091511726379395e-02 -2.151434570550918579e-01 3.635486066341400146e-01 3.712269244715571404e-03 -8.377619832754135132e-02 -2.668007910251617432e-01 -1.148566305637359619e-01 -6.833770871162414551e-02 -1.682550758123397827e-01 -1.468231994658708572e-02 1.852932721376419067e-01 1.271394193172454834e-01 -8.453641831874847412e-02 1.047129333019256592e-01 -2.777527086436748505e-02 3.833811879158020020e-01
-1.547127366065979004e-01 -3.420864641666412354e-01 -2.267485260963439941e-01 -2.079898118972778320e-01 2.680880427360534668e-01 -6.644134223461151123e-02 2.296819724142551422e-02 7.792846765369176865e-03 8.044178038835525513e-02 2.611002326011657715e-02 -2.672341093420982361e-02 -9.376695752143859863e-02 4.899443127214908600e-03 1.735232025384902954e-02 -2.147346436977386475e-01 5.573100969195365906e-02 -2.142766714096069336e-01 2.435715049505233765e-01 5.077619850635528564e-02 -2.253036946058273315e-01 1.073249150067567825e-02 -4.034957289695739746e-01 -7.427228242158889771e-02 2.090621925890445709e-02 2.618777751922607422e-01 -1.157797724008560181e-01 3.014110028743743896e-01 -2.571869827806949615e-02 -1.259614527225494385e-02 -9.128477424383163452e-02 3.104412555694580078e-01 1.243862658739089966e-01
1.539369076490402222e-01 8.501486480236053467e-02 9.289731085300445557e-02 1.438022404909133911e-02 2.359062731266021729e-01 2.790435552597045898e-01 -1.515666395425796509e-01 -1.179247498512268066e-01 -1.538615114986896515e-02 -1.155686900019645691e-01 2.035126648843288422e-02 -1.005231514573097229e-01 1.533490568399429321e-01 -3.322185575962066650e-01 -2.268874496221542358e-01 3.320698440074920654e-02 -6.248082965612411499e-02 1.238653212785720825e-01 2.431074380874633789e-01 -6.715140491724014282e-02 1.342200487852096558e-01 -1.052596494555473328e-01 -8.139425888657569885e-03 -5.361603945493698120e-02 7.351630926132202148e-02 -1.163365840911865234e-01 1.593539305031299591e-02 2.042386382818222046e-01 3.559126053005456924e-03 -4.466562569141387939e-01 1.474720388650894165e-01 4.268542528152465820e-01
-2.277885377407073975e-02 -1.637491434812545776e-01 6.356013566255569458e-02 8.437827974557876587e-02 -1.027113944292068481e-01 1.255524903535842896e-01 -1.815554648637771606e-01 -9.428527206182479858e-02 1.867644935846328735e-01 -2.412280738353729248e-01 -2.972621098160743713e-02 -2.386971190571784973e-02 4.083097353577613831e-02 -7.392371445894241333e-02 -3.318803310394287109e-01 3.861564099788665771e-01 8.321893960237503052e-02 9.348116815090179443e-02 9.744700044393539429e-02 -4.125213250517845154e-03 1.034518107771873474e-01 -1.572764664888381958e-01 9.131010621786117554e-02 2.671168744564056396e-01 -4.753313586115837097e-02 -3.219143748283386230e-01 1.020131409168243408e-01 -5.785000324249267578e-02 3.581497669219970703e-01 -9.763853996992111206e-02 -3.145881891250610352e-01 1.889656782150268555e-01
1.617047339677810669e-01 -3.520249426364898682e-01 -2.154054045677185059e-01 -7.689040899276733398e-02 1.681154072284698486e-01 3.544488549232482910e-02 -2.082262337207794189e-01 -7.953520119190216064e-02 8.945101499557495117e-02 -1.081114709377288818e-01 -1.532691717147827148e-01 -2.774330079555511475e-01 1.039269641041755676e-01 1.964955031871795654e-02 -3.117845952510833740e-01 4.261313378810882568e-02 -7.271005958318710327e-02 -1.896956353448331356e-03 -3.894726186990737915e-02 7.353262603282928467e-02 -3.965816497802734375e-01 -8.812330663204193115e-02 1.608055830001831055e-01 -6.106757000088691711e-02 5.402807891368865967e-02 -2.853027284145355225e-01 4.754053428769111633e-02 1.101698204874992371e-01 -1.821734756231307983e-01 -9.467055648565292358e-02 -1.597613394260406494e-01 3.388516604900360107e-01
1.574624776840209961e-01 -1.155706569552421570e-01 -8.606901764869689941e-02 1.354918330907821655e-01 1.826543211936950684e-01 -1.210722252726554871e-01 -2.061209082603454590e-02 -5.215546116232872009e-02 1.546909809112548828e-01 -1.493071764707565308e-01 -1.393545866012573242e-01 3.778531029820442200e-02 -1.847010850906372070e-02 -7.728001475334167480e-02 -2.027040123939514160e-01 -2.396359741687774658e-01 1.193867251276969910e-01 -2.348400503396987915e-01 2.796279788017272949e-01 -7.454295456409454346e-02 3.043249845504760742e-01 -5.255534648895263672e-01 2.190846391022205353e-02 3.855698928236961365e-02 8.808438479900360107e-02 1.771244965493679047e-02 2.369887083768844604e-01 1.368127614259719849e-01 -2.005433440208435059e-01 -1.633499860763549805e-01 5.547698237933218479e-04 1.980571895837783813e-01
-6.530111283063888550e-02 -1.056298241019248962e-01 -1.484578549861907959e-01 1.426898837089538574e-01 -9.290498495101928711e-02 3.317430615425109863e-01 1.334417760372161865e-01 4.123523458838462830e-02 1.193775087594985962e-01 7.663125544786453247e-02 -3.949657455086708069e-02 -2.119069099426269531e-01 1.019329950213432312e-01 -9.480652213096618652e-02 -2.562183737754821777e-01 -2.756353095173835754e-02 -1.960083544254302979e-01 2.496877312660217285e-01 8.875321596860885620e-02 1.637769490480422974e-01 -8.989132940769195557e-02 -3.870047330856323242e-01 -1.660282909870147705e-01 -2.810242585837841034e-02 -4.481457173824310303e-03 -6.656027585268020630e-02 -8.601170033216476440e-03 -8.113042265176773071e-02 6.909519433975219727e-02 -1.887105554342269897e-01 -2.083697170019149780e-01 4.847990274429321289e-01
5.134959518909454346e-02 2.359250932931900024e-02 -6.216989085078239441e-02 -6.332738697528839111e-02 1.871482580900192261e-01 2.176769822835922241e-01 1.130581740289926529e-02 3.090195357799530029e-01 4.774310588836669922e-01 -3.939399868249893188e-02 -2.389129847288131714e-01 -1.360177546739578247e-01 8.373204618692398071e-02 -1.946185678243637085e-01 -2.111953496932983398e-01 -1.287799626588821411e-01 3.799646347761154175e-02 2.454724460840225220e-01 -2.455629259347915649e-01 6.703164428472518921e-02 -2.383360825479030609e-02 -1.388781517744064331e-01 8.066039532423019409e-02 2.523415684700012207e-01 -1.237239781767129898e-02 4.093338921666145325e-02 2.265044860541820526e-02 1.294562220573425293e-01 -1.675772294402122498e-02 1.155246142297983170e-02 5.163993686437606812e-02 4.012990891933441162e-01
1.041298434138298035e-01 2.957592345774173737e-02 -3.396410048007965088e-01 -5.803418904542922974e-02 -2.670650482177734375e-01 -1.336840819567441940e-02 1.563937589526176453e-02 2.309991419315338135e-01 -1.148436684161424637e-02 -1.540452837944030762e-01 2.476530075073242188e-01 -2.335628867149353027e-01 8.867827057838439941e-02 -2.681886255741119385e-01 -3.641268238425254822e-02 7.431308738887310028e-03 5.815750733017921448e-02 2.300379872322082520e-01 3.377917706966400146e-01 -1.587788015604019165e-01 -2.338871173560619354e-02 -1.738340258598327637e-01 -5.416092649102210999e-02 1.263776123523712158e-01 -4.591072723269462585e-02 -1.859258711338043213e-01 2.161948829889297485e-01 1.208977475762367249e-01 8.030736446380615234e-02 -7.094284892082214355e-02 -3.189317067153751850e-04 4.107754230499267578e-01
-2.385181002318859100e-02 -1.134049147367477417e-02 2.301235347986221313e-01 -6.130246818065643311e-02 1.299640685319900513e-01 1.312193572521209717e-01 4.424502700567245483e-02 -1.412462741136550903e-01 1.486761718988418579e-01 -2.191516160964965820e-01 -7.215277105569839478e-02 -1.542096436023712158e-01 1.415787041187286377e-01 -1.591473445296287537e-02 -1.183150410652160645e-01 1.411347687244415283e-01 -6.532946974039077759e-02 2.693240642547607422e-01 4.702664539217948914e-02 2.495029717683792114e-01 -1.071383804082870483e-01 -7.370942831039428711e-02 -1.750727593898773193e-01 5.651736259460449219e-02 3.412767499685287476e-02 -3.740176260471343994e-01 1.643122732639312744e-01 5.058425664901733398e-02 -2.404050156474113464e-02 -2.670275568962097168e-01 -2.872348129749298096e-01 4.649909734725952148e-01
-2.186156064271926880e-01 -1.477831900119781494e-01 7.152301818132400513e-02 1.170728877186775208e-01 -7.099878042936325073e-02 2.371754199266433716e-01 -2.393387556076049805e-01 2.203526161611080170e-02 1.348161548376083374e-01 -5.951105430722236633e-02 -4.872661083936691284e-02 -1.956523805856704712e-01 -2.407484948635101318e-01 4.523047804832458496e-02 -1.578272581100463867e-01 7.443738728761672974e-02 1.423561275005340576e-01 5.348289851099252701e-03 2.033940888941287994e-02 -3.256362080574035645e-01 3.370407596230506897e-02 -1.877189278602600098e-01 -7.765127718448638916e-02 1.265614479780197144e-02 -9.311751276254653931e-02 5.839858949184417725e-02 3.217898607254028320e-01 1.345999836921691895e-01 1.296405941247940063e-01 3.137398362159729004e-01 -2.888189554214477539e-01 3.714071810245513916e-01
-2.372195571660995483e-02 -4.230245202779769897e-02 -1.517891045659780502e-02 -1.398717612028121948e-01 1.277147084474563599e-01 1.161581203341484070e-01 -8.206496946513652802e-03 -8.931506425142288208e-02 6.771478056907653809e-02 -7.910531014204025269e-02 -1.098890751600265503e-01 -2.028355151414871216e-01 1.214928254485130310e-01 -3.123303055763244629e-01 -2.551362812519073486e-01 -6.086973100900650024e-02 -3.756615892052650452e-02 3.399594128131866455e-02 2.662952840328216553e-01 -2.717676572501659393e-03 2.789491415023803711e-01 -1.364035308361053467e-01 -3.484252840280532837e-02 3.619058132171630859e-01 1.061154250055551529e-02 -3.901912569999694824e-01 3.320706188678741455e-01 -2.356240749359130859e-01 2.564390897750854492e-01 6.282582134008407593e-02 6.832978874444961548e-02 1.447528693825006485e-02
1.282366216182708740e-01 -2.503469586372375488e-01 6.759556382894515991e-02 -5.819726735353469849e-03 -2.081350386142730713e-01 2.056810259819030762e-01 -1.757162660360336304e-01 -3.385532274842262268e-02 -6.385246757417917252e-03 8.067852258682250977e-02 -8.296613395214080811e-02 -6.507320702075958252e-02 -1.634604483842849731e-01 -3.391409814357757568e-01 -2.444110065698623657e-01 2.779882252216339111e-01 -1.777083724737167358e-01 9.910041838884353638e-02 9.725046902894973755e-02 -1.240358054637908936e-01 -1.300184577703475952e-01 1.408427655696868896e-01 2.812761440873146057e-02 2.030884921550750732e-01 -1.973977498710155487e-02 7.438707351684570312e-02 2.443766295909881592e-01 -2.691356241703033447e-01 -2.339215725660324097e-01 -2.096678763628005981e-01 -1.554116010665893555e-01 3.102946877479553223e-01
-1.515283286571502686e-01 1.103895008563995361e-01 -8.867828547954559326e-02 3.817448392510414124e-02 2.126085013151168823e-01 2.001249790191650391e-01 -4.776842892169952393e-02 1.304389834403991699e-01 -3.793384879827499390e-02 -1.625533998012542725e-01 1.056390106678009033e-01 -2.196790277957916260e-01 4.431761801242828369e-02 -3.706628084182739258e-01 -2.622507512569427490e-01 7.397094368934631348e-02 -6.469398736953735352e-02 1.870807260274887085e-01 5.558608844876289368e-02 -1.283776462078094482e-01 1.569105684757232666e-02 -2.919358909130096436e-01 -1.305017620325088501e-01 9.476497769355773926e-02 3.233502432703971863e-02 1.909115910530090332e-01 -1.271170470863580704e-02 -3.800737857818603516e-02 -2.144034802913665771e-01 -2.535431385040283203e-01 4.222723469138145447e-02 4.782535433769226074e-01
1.214680597186088562e-01 1.136558353900909424e-01 -7.517214119434356689e-02 -1.255551725625991821e-01 9.339962154626846313e-02 3.553518652915954590e-01 -3.135099709033966064e-01 -1.285452395677566528e-01 4.681621864438056946e-02 -2.383697591722011566e-02 3.245429992675781250e-01 -2.309701144695281982e-01 1.726688295602798462e-01 -7.758967578411102295e-02 -1.495163328945636749e-02 1.257362365722656250e-01 5.189431831240653992e-02 1.062194481492042542e-01 2.684830129146575928e-02 1.230959221720695496e-01 -1.151758059859275818e-01 -1.786593794822692871e-01 1.833241134881973267e-01 2.233947962522506714e-01 -1.176295056939125061e-01 -1.044140309095382690e-01 3.442944884300231934e-01 1.608526855707168579e-01 4.973934963345527649e-02 -8.259387314319610596e-02 -2.143947035074234009e-01 3.237904012203216553e-01
2.009527981281280518e-01 1.901462227106094360e-01 -1.275267153978347778e-01 6.815309822559356689e-02 1.077407971024513245e-01 1.043609455227851868e-01 -8.534516394138336182e-02 -4.617543146014213562e-02 1.580904424190521240e-01 -1.925618387758731842e-02 -2.710728049278259277e-01 -1.154826059937477112e-01 -5.569104477763175964e-02 -1.860090047121047974e-01 -1.878681927919387817e-01 1.692467033863067627e-01 1.731106340885162354e-01 2.919280827045440674e-01 -6.254810839891433716e-02 1.792442426085472107e-02 9.283816814422607422e-02 -3.515702486038208008e-01 -7.363750040531158447e-02 -1.235484853386878967e-01 5.557955428957939148e-02 -1.313579827547073364e-01 -1.505378186702728271e-01 -5.601447075605392456e-03 -2.342762500047683716e-01 -3.370823562145233154e-01 -1.616197526454925537e-01 3.831728100776672363e-01
9.346428513526916504e-02 -2.620432078838348389e-01 -9.967350214719772339e-02 1.186956465244293213e-02 2.231361120939254761e-01 2.650206722319126129e-02 1.089993491768836975e-01 1.033312678337097168e-01 1.533536761999130249e-01 1.019635424017906189e-01 -1.697255074977874756e-01 -3.020037151873111725e-02 -1.720510274171829224e-01 -6.819932162761688232e-02 -3.518059253692626953e-01 -7.487779855728149414e-02 -5.606083199381828308e-02 -1.528694182634353638e-01 -4.160211607813835144e-02 -4.364448413252830505e-02 5.692883208394050598e-02 -3.418054580688476562e-01 2.825689017772674561e-01 -1.840164810419082642e-01 1.093285605311393738e-01 1.481074839830398560e-01 2.607243955135345459e-01 1.532033681869506836e-01 2.395651303231716156e-02 6.316703557968139648e-02 -6.788844615221023560e-02 4.623590111732482910e-01
-8.647322654724121094e-02 -9.480805695056915283e-02 9.230004251003265381e-02 1.174404844641685486e-01 5.494287610054016113e-02 9.945806860923767090e-02 -1.203761994838714600e-01 2.893261909484863281e-01 1.959685385227203369e-01 2.468823827803134918e-02 -1.889213621616363525e-01 -3.004879131913185120e-02 2.765240371227264404e-01 -1.688726842403411865e-01 -2.275457978248596191e-01 4.363449811935424805e-01 -1.080719977617263794e-01 2.192021757364273071e-01 -1.247526332736015320e-01 -8.785466104745864868e-02 8.272431790828704834e-03 -1.098879724740982056e-01 -3.188614249229431152e-01 2.504755258560180664e-01 1.323310434818267822e-01 -2.352168783545494080e-02 3.139200508594512939e-01 -2.450219169259071350e-02 -9.839503094553947449e-03 -1.230980157852172852e-01 1.470209360122680664e-01 1.170707717537879944e-01
1.076491475105285645e-01 -1.712898015975952148e-01 -1.605849266052246094e-01 1.668131649494171143e-01 2.295748442411422729e-01 2.555452287197113037e-01 -1.316610425710678101e-01 3.154074847698211670e-01 1.036898940801620483e-01 -4.138530790805816650e-02 -2.005628198385238647e-01 -1.182660236954689026e-01 2.857362627983093262e-01 -2.818681895732879639e-01 -4.940800741314888000e-02 2.825793921947479248e-01 1.405429393053054810e-01 1.337535381317138672e-01 1.522211730480194092e-01 -2.227928787469863892e-01 -1.812744438648223877e-01 2.224012836813926697e-02 6.807760894298553467e-02 1.373928934335708618e-01 -1.029293984174728394e-01 5.925223603844642639e-02 1.706306785345077515e-01 -6.305323541164398193e-02 5.490989238023757935e-02 -2.551169395446777344e-01 -5.053617432713508606e-02 2.745953500270843506e-01
6.926693022251129150e-02 1.068664193153381348e-01 -1.250402331352233887e-01 -8.243869990110397339e-02 -1.489027291536331177e-01 1.749737858772277832e-01 2.081532729789614677e-03 1.790655404329299927e-01 -3.656697645783424377e-02 -1.707101166248321533e-01 2.799755334854125977e-01 -1.326963454484939575e-01 1.453905403614044189e-01 -1.872047632932662964e-01 -1.597460508346557617e-01 4.463560879230499268e-02 8.305859565734863281e-02 3.108375370502471924e-01 3.116633594036102295e-01 -1.672662645578384399e-01 2.129464447498321533e-01 8.856359869241714478e-03 -8.975587040185928345e-02 2.063517272472381592e-02 -5.198494344949722290e-02 -1.075652167201042175e-01 2.510620653629302979e-01 -4.617534950375556946e-02 -1.452687680721282959e-01 7.226327061653137207e-02 7.412248849868774414e-02 5.220454931259155273e-01
2.035382539033889771e-01 -1.967553347349166870e-01 4.132053256034851074e-02 -6.898891925811767578e-02 7.244523614645004272e-02 4.577543959021568298e-02 1.644448935985565186e-02 3.143786191940307617e-01 2.606736682355403900e-02 3.301451727747917175e-02 3.643707139417529106e-03 -2.599523067474365234e-01 1.146976277232170105e-01 -4.707125127315521240e-01 -7.387559860944747925e-02 1.561499536037445068e-01 1.866816282272338867e-01 -9.646334499120712280e-02 2.465754300355911255e-01 1.690493337810039520e-02 -3.079716265201568604e-01 -2.549546360969543457e-01 -7.746130973100662231e-02 1.188119053840637207e-01 2.665579319000244141e-01 -3.253680095076560974e-02 1.475214511156082153e-01 1.387320011854171753e-01 4.261309280991554260e-02 -1.817354410886764526e-01 -5.706461891531944275e-02 1.912958174943923950e-01
9.428356587886810303e-02 6.508547067642211914e-02 -1.474812999367713928e-02 -1.255047172307968140e-01 2.327741980552673340e-01 1.309714615345001221e-01 -1.389898061752319336e-01 -1.305852681398391724e-01 6.853864528238773346e-03 -2.198981940746307373e-01 1.899891048669815063e-01 -1.038312390446662903e-01 -2.429477311670780182e-02 -2.840604484081268311e-01 -2.100545912981033325e-01 2.348977327346801758e-01 -7.357741147279739380e-02 9.738302230834960938e-02 8.735963702201843262e-02 -3.066002130508422852e-01 -1.573086977005004883e-01 -3.139831423759460449e-01 -1.388149112462997437e-01 -1.408095061779022217e-01 1.813050955533981323e-01 1.484009027481079102e-01 -1.028763949871063232e-01 1.693086326122283936e-01 -3.980736806988716125e-02 -3.409016504883766174e-02 -5.915613844990730286e-02 4.560570120811462402e-01
6.929217278957366943e-02 -4.064657092094421387e-01 1.547563821077346802e-01 -1.550225317478179932e-01 1.019060611724853516e-01 8.451949059963226318e-02 6.512184441089630127e-02 -1.294187903404235840e-01 2.352497577667236328e-01 -1.485366672277450562e-01 -9.572980552911758423e-02 -1.835628002882003784e-01 1.127234399318695068e-01 -1.025141924619674683e-01 -3.490172028541564941e-01 -7.700030505657196045e-02 -2.183204144239425659e-02 2.045625150203704834e-01 4.171821773052215576e-01 1.896077096462249756e-01 -1.054016780108213425e-02 4.790728539228439331e-02 -1.643670946359634399e-01 7.473814487457275391e-02 -4.863401129841804504e-02 -8.043394982814788818e-02 2.229409515857696533e-01 6.198127940297126770e-02 1.673067808151245117e-01 -3.335130587220191956e-02 -2.222938239574432373e-01 2.098587602376937866e-01
2.165407985448837280e-01 2.072385847568511963e-01 -3.307854756712913513e-02 1.228058785200119019e-01 1.795772463083267212e-02 3.937287032604217529e-01 -2.376546561717987061e-01 -2.191451191902160645e-01 8.720462769269943237e-02 -1.452151983976364136e-01 1.961509436368942261e-01 1.474611163139343262e-01 7.730455696582794189e-02 -2.140954136848449707e-02 -8.131318539381027222e-02 1.875850856304168701e-01 -1.099894568324089050e-01 1.752240806818008423e-01 5.064133554697036743e-02 -2.114397436380386353e-01 9.842575527727603912e-03 -3.614747822284698486e-01 3.046736493706703186e-02 2.349932938814163208e-01 -6.979491561651229858e-02 -1.075166612863540649e-01 3.144255578517913818e-01 -1.558230370283126831e-01 -3.278475627303123474e-02 -1.029541715979576111e-01 -4.103844985365867615e-02 2.589859366416931152e-01
8.948352932929992676e-02 -6.145399529486894608e-03 -4.507717117667198181e-02 -7.141174376010894775e-02 1.590974032878875732e-01 1.723885089159011841e-01 -2.029278576374053955e-01 -9.765711426734924316e-02 3.518939912319183350e-01 4.426931589841842651e-02 -3.859380185604095459e-01 -1.464058607816696167e-01 5.739413574337959290e-02 -1.021848618984222412e-02 -1.078783348202705383e-01 7.253510504961013794e-02 4.395226761698722839e-02 -4.724064469337463379e-02 3.442204892635345459e-01 1.703734248876571655e-01 1.240182593464851379e-01 -1.729290932416915894e-01 -1.553771197795867920e-01 4.818806052207946777e-02 1.283511668443679810e-01 6.544087827205657959e-02 -9.965452365577220917e-03 1.318367272615432739e-01 -3.211404085159301758e-01 -2.543487250804901123e-01 -4.723188281059265137e-02 3.617841303348541260e-01
1.746100336313247681e-01 -2.773439586162567139e-01 3.067830950021743774e-02 -6.407151371240615845e-02 1.257122159004211426e-01 5.087215080857276917e-02 -1.692277342081069946e-01 2.697316408157348633e-01 -1.531467121094465256e-02 -4.203420504927635193e-02 2.024937570095062256e-01 -4.697233962360769510e-04 2.740982770919799805e-01 -8.083894848823547363e-02 -1.859618723392486572e-01 4.374963790178298950e-02 2.097126096487045288e-01 -1.152902394533157349e-01 8.787524700164794922e-02 -6.659603118896484375e-02 -5.978669226169586182e-02 -1.619316190481185913e-01 1.172261834144592285e-01 9.459807723760604858e-02 9.325920790433883667e-02 -4.616671502590179443e-01 1.791346818208694458e-01 3.395970165729522705e-01 -1.641898304224014282e-01 -6.568878144025802612e-02 -5.715386196970939636e-02 2.844121754169464111e-01
1.507368087768554688e-01 8.879791200160980225e-02 -2.076555490493774414e-01 -2.874883078038692474e-02 -1.551622301340103149e-01 2.141226679086685181e-01 -5.244349315762519836e-02 1.730441898107528687e-01 -1.015316769480705261e-01 -1.938947439193725586e-01 3.432707190513610840e-01 -1.706253886222839355e-01 1.819220334291458130e-01 -8.268754929304122925e-02 -1.227942034602165222e-01 -8.142685890197753906e-02 5.714546889066696167e-02 3.148940801620483398e-01 2.918741405010223389e-01 -6.840153783559799194e-02 2.254197373986244202e-02 -1.251595169305801392e-01 1.529992669820785522e-01 7.197868078947067261e-02 -1.239561587572097778e-01 -1.003950461745262146e-02 2.716052234172821045e-01 -3.081099689006805420e-02 -6.336137652397155762e-02 -8.928081393241882324e-02 4.713519290089607239e-02 4.742218255996704102e-01
9.818218648433685303e-02 -2.118250280618667603e-01 -1.215672343969345093e-01 1.029996275901794434e-01 3.279922306537628174e-01 1.839683018624782562e-02 1.255642436444759369e-02 -3.776933252811431885e-01 2.252342402935028076e-01 -1.753406375646591187e-01 -1.395772993564605713e-01 1.549147441983222961e-02 3.789721429347991943e-02 4.795604944229125977e-02 1.290418207645416260e-02 -6.555350869894027710e-02 8.315851539373397827e-02 -4.399234056472778320e-02 6.199063360691070557e-02 -1.429481357336044312e-01 1.340759452432394028e-02 -2.023728638887405396e-01 -2.311842590570449829e-01 7.361500710248947144e-02 2.836767137050628662e-01 1.291775554418563843e-01 2.666662931442260742e-01 -1.734599918127059937e-01 -1.512213945388793945e-01 5.177380144596099854e-02 2.813556790351867676e-01 3.518289029598236084e-01
2.075398266315460205e-01 -2.460493594408035278e-01 -2.541947066783905029e-01 -2.379211224615573883e-02 4.304409027099609375e-02 3.186696469783782959e-01 -3.714345768094062805e-02 7.594830542802810669e-02 1.564557105302810669e-01 5.689244717359542847e-02 8.845656365156173706e-02 -2.795542776584625244e-01 -2.628640457987785339e-02 -4.481133073568344116e-02 -8.939795196056365967e-02 1.857913136482238770e-01 -1.140936166048049927e-01 2.810284793376922607e-01 -1.042740568518638611e-01 -4.309450984001159668e-01 2.646933197975158691e-01 -4.289325326681137085e-02 -2.821973152458667755e-02 1.119061335921287537e-01 2.611320614814758301e-01 -1.947430074214935303e-01 1.043270379304885864e-01 -1.750635914504528046e-02 -6.698593497276306152e-02 -1.974634975194931030e-01 5.666399374604225159e-02 1.547818630933761597e-01
5.521955899894237518e-03 6.331197917461395264e-02 9.059123694896697998e-03 2.340061366558074951e-01 -1.202877424657344818e-02 1.700484901666641235e-01 -2.830716967582702637e-01 1.609264127910137177e-02 1.223798990249633789e-01 -1.011931896209716797e-01 5.347338691353797913e-02 -4.040396586060523987e-02 1.005498841404914856e-01 -1.371126323938369751e-01 -9.227278828620910645e-02 -2.300956398248672485e-01 5.769310891628265381e-02 2.526091039180755615e-01 1.070791110396385193e-01 -6.501727737486362457e-03 -1.852900385856628418e-01 -2.507138252258300781e-01 -3.394621610641479492e-01 1.977295279502868652e-01 2.440077811479568481e-01 -1.752989888191223145e-01 1.006568297743797302e-01 4.805293399840593338e-03 -8.166167140007019043e-02 -2.696446776390075684e-01 1.078329086303710938e-01 4.358837604522705078e-01
-3.483534557744860649e-03 -3.135765790939331055e-01 -2.149932458996772766e-02 -1.984877586364746094e-01 5.553196184337139130e-03 2.235120385885238647e-01 9.495752304792404175e-02 1.247877553105354309e-01 1.170060858130455017e-01 -1.571345329284667969e-01 -6.886259466409683228e-02 -2.061022520065307617e-01 2.613036632537841797e-01 -1.872417479753494263e-01 -2.146984040737152100e-01 2.358742654323577881e-01 -9.533056616783142090e-02 2.798713445663452148e-01 -2.184573262929916382e-01 -2.264829128980636597e-01 1.933874934911727905e-01 -1.694929972290992737e-02 3.026413032785058022e-03 1.265911161899566650e-01 2.245254963636398315e-01 -7.339236140251159668e-02 2.012452632188796997e-01 -1.045902967453002930e-01 1.901221834123134613e-02 -2.916753292083740234e-01 1.500654518604278564e-01 2.029794156551361084e-01
8.330807834863662720e-02 -3.121986985206604004e-01 4.952438175678253174e-02 2.060912847518920898e-01 -9.038866497576236725e-03 1.309942454099655151e-01 -2.434234321117401123e-01 -1.121962964534759521e-01 5.358497053384780884e-02 -1.919593364000320435e-01 2.837955951690673828e-01 2.887082844972610474e-02 -1.307860463857650757e-01 -6.814473867416381836e-02 -1.107269898056983948e-01 5.146501213312149048e-02 2.343158125877380371e-01 -2.130361041054129601e-03 1.718699038028717041e-01 -1.768031120300292969e-01 1.097210198640823364e-01 -3.134249448776245117e-01 -6.710097193717956543e-03 8.549171686172485352e-02 -1.810131072998046875e-01 -2.708216905593872070e-01 4.264911115169525146e-01 -1.335922628641128540e-01 8.636878430843353271e-02 1.293358057737350464e-01 -1.297253184020519257e-02 2.007190585136413574e-01
2.192328125238418579e-01 4.743425920605659485e-02 -2.065444886684417725e-01 -1.428346782922744751e-01 2.276504635810852051e-01 1.691128611564636230e-01 -1.402818262577056885e-01 1.663554459810256958e-01 1.535044461488723755e-01 -8.294158428907394409e-02 9.682480990886688232e-02 9.678328037261962891e-02 1.296947449445724487e-01 1.898009926080703735e-01 -8.554334938526153564e-02 -2.086782902479171753e-01 -1.653331816196441650e-01 -1.064601019024848938e-01 2.849213778972625732e-01 -2.757439017295837402e-01 2.998623438179492950e-02 -3.532738387584686279e-01 1.446683257818222046e-01 1.042652800679206848e-01 6.014232989400625229e-03 1.466029584407806396e-01 2.690519690513610840e-01 4.970010742545127869e-02 -5.808997154235839844e-02 -1.965991407632827759e-01 3.294858708977699280e-02 3.362570703029632568e-01
4.623749479651451111e-02 -2.107413262128829956e-01 -1.772342026233673096e-01 1.415649205446243286e-01 -1.921842843294143677e-01 1.022911444306373596e-01 -1.778860576450824738e-02 -3.651965856552124023e-01 2.069502472877502441e-01 -3.102666735649108887e-01 -9.748293459415435791e-02 -9.500011801719665527e-02 -2.178042940795421600e-02 -1.922983825206756592e-01 -1.945673674345016479e-01 2.486611753702163696e-01 -3.947721421718597412e-02 2.666745483875274658e-01 -2.480565011501312256e-02 -5.061941966414451599e-02 1.535626649856567383e-01 -4.013529419898986816e-01 1.295091360807418823e-01 6.611450016498565674e-02 -9.483032673597335815e-02 -1.753754168748855591e-01 9.180989116430282593e-02 -1.219085529446601868e-01 -1.628978699445724487e-01 -1.154349446296691895e-01 -1.799427345395088196e-02 2.031380683183670044e-01
1.964064389467239380e-01 -2.759976685047149658e-01 -2.312482148408889771e-01 -1.136718019843101501e-01 2.723338901996612549e-01 2.147275209426879883e-01 -1.725448817014694214e-01 -7.243749499320983887e-02 1.467740833759307861e-01 -9.605019004084169865e-04 2.635275572538375854e-02 -1.664687544107437134e-01 1.654509007930755615e-01 -3.470914065837860107e-01 -8.270678669214248657e-02 1.738389432430267334e-01 5.823693424463272095e-02 1.128542348742485046e-01 6.054748222231864929e-02 1.831853762269020081e-02 -2.582034170627593994e-01 -1.662183254957199097e-01 1.484572291374206543e-01 -3.200788497924804688e-01 2.007564902305603027e-01 4.298994317650794983e-02 1.099302917718887329e-01 -3.755847737193107605e-02 -5.610244348645210266e-02 1.731102913618087769e-01 -2.401974983513355255e-02 3.169361650943756104e-01
-1.641931980848312378e-01 -3.230374455451965332e-01 -4.321005642414093018e-01 -2.120907306671142578e-01 1.811763346195220947e-01 7.161509245634078979e-02 1.994547843933105469e-01 -2.607429213821887970e-02 -6.309021264314651489e-02 -4.955567046999931335e-02 -2.324983328580856323e-01 -2.048233756795525551e-03 1.481458693742752075e-01 -1.347930729389190674e-01 -2.649471759796142578e-01 -2.390532754361629486e-02 -2.949936129152774811e-02 3.287074863910675049e-01 1.502672284841537476e-01 -2.758288979530334473e-01 -5.755198001861572266e-02 -1.455689519643783569e-01 -9.953376650810241699e-02 1.281859427690505981e-01 2.392159551382064819e-01 -4.690607637166976929e-02 1.766891181468963623e-01 -7.052574306726455688e-02 4.597605019807815552e-02 -8.980468660593032837e-02 4.248270019888877869e-02 1.455162167549133301e-01
-6.277535576373338699e-03 -2.260986566543579102e-01 -1.135382354259490967e-01 1.701291650533676147e-01 -1.962764561176300049e-01 2.068024277687072754e-01 -1.819411218166351318e-01 -4.559674859046936035e-02 4.350445792078971863e-02 9.454420953989028931e-02 4.166755452752113342e-02 -7.456025481224060059e-02 -9.379544295370578766e-03 -3.360905945301055908e-01 -4.021471738815307617e-01 3.850345611572265625e-01 6.444205343723297119e-02 3.821328282356262207e-02 1.889586001634597778e-01 1.347911506891250610e-01 -6.833104789257049561e-02 3.217322006821632385e-02 -2.339942567050457001e-02 8.953176438808441162e-02 -5.431750789284706116e-02 2.188638299703598022e-01 2.819587588310241699e-01 -2.346210479736328125e-01 -1.479990035295486450e-01 -1.885702013969421387e-01 -6.329061836004257202e-02 1.695993840694427490e-01
-6.899515166878700256e-03 -1.753383502364158630e-02 2.153347060084342957e-02 1.191952526569366455e-01 2.083387672901153564e-01 2.027977705001831055e-01 -2.962940633296966553e-01 2.618089318275451660e-01 4.137292131781578064e-02 -1.924671381711959839e-01 -1.831217855215072632e-01 -6.104603782296180725e-02 1.036013588309288025e-01 -3.974342346191406250e-01 -1.880490928888320923e-01 1.327409893274307251e-01 6.521108001470565796e-02 2.837027609348297119e-01 1.643704473972320557e-01 -4.180848225951194763e-02 1.056828573346138000e-01 -3.479525744915008545e-01 -1.930001825094223022e-01 -5.494747683405876160e-02 3.263675421476364136e-02 -2.643627300858497620e-02 -9.618287533521652222e-02 1.124662384390830994e-01 -1.657536476850509644e-01 -9.514443576335906982e-02 6.567879766225814819e-02 3.096845149993896484e-01
1.125254854559898376e-01 -1.911522261798381805e-02 -3.911203145980834961e-02 1.351296063512563705e-02 2.445338219404220581e-01 2.686991691589355469e-01 -1.659442782402038574e-01 3.536093831062316895e-01 3.995304927229881287e-02 -2.092911303043365479e-01 -3.921672329306602478e-02 -1.866541951894760132e-01 -2.248121052980422974e-02 -2.839998602867126465e-01 -2.349002361297607422e-01 2.400441765785217285e-01 2.107812017202377319e-01 2.540552616119384766e-01 1.260119229555130005e-01 -8.118745684623718262e-02 6.796747446060180664e-02 -3.307538926601409912e-01 -1.940831691026687622e-01 1.100209057331085205e-01 1.806154288351535797e-02 6.121598184108734131e-02 -1.048784479498863220e-01 -4.293332807719707489e-03 -1.569700837135314941e-01 -1.137841790914535522e-01 1.874493956565856934e-01 2.046964168548583984e-01
7.146181911230087280e-02 -2.088840007781982422e-01 -2.984713017940521240e-01 -2.442523390054702759e-01 2.238976657390594482e-01 6.281985342502593994e-02 -2.323740273714065552e-01 -1.713754236698150635e-01 -2.811514027416706085e-02 8.912280201911926270e-02 -7.932497560977935791e-02 -2.145995646715164185e-01 2.074015438556671143e-01 -3.726308792829513550e-02 -2.937378585338592529e-01 8.366435766220092773e-02 1.650572568178176880e-01 2.045482993125915527e-01 1.623208969831466675e-01 -1.904570311307907104e-01 2.792576253414154053e-01 -1.960250437259674072e-01 -1.555455625057220459e-01 2.629945874214172363e-01 -1.160715073347091675e-01 1.250128448009490967e-01 2.417099326848983765e-01 -1.634499877691268921e-01 1.894556451588869095e-03 3.384931012988090515e-02 -7.803216576576232910e-02 -5.789873749017715454e-02
2.860025875270366669e-02 -1.369204983348026872e-04 -9.588981419801712036e-02 1.383127868175506592e-01 1.159521564841270447e-01 -7.618264853954315186e-02 -1.450128555297851562e-01 -5.477927625179290771e-02 2.350552082061767578e-01 -2.830297648906707764e-01 -1.574071794748306274e-01 -2.636328637599945068e-01 -5.088273435831069946e-02 1.881024837493896484e-01 3.600795567035675049e-02 -4.240389168262481689e-02 -4.186441376805305481e-02 5.246854200959205627e-02 -1.176065132021903992e-01 -2.727160155773162842e-01 6.902140378952026367e-02 -1.248682960867881775e-01 1.025675982236862183e-02 1.944547444581985474e-01 1.753821969032287598e-02 -2.016340494155883789e-01 2.867950201034545898e-01 1.585850417613983154e-01 1.420081257820129395e-01 1.443627178668975830e-01 -5.955686420202255249e-02 5.594399571418762207e-01
-5.838789045810699463e-02 -2.255120128393173218e-01 -1.757262274622917175e-02 2.013226747512817383e-01 4.528368636965751648e-02 2.775607705116271973e-01 -1.057867929339408875e-01 -1.474095731973648071e-01 1.560359746217727661e-01 -3.075872957706451416e-01 3.768324255943298340e-01 -9.547711350023746490e-03 1.284647136926651001e-01 -4.811165854334831238e-02 -1.391593217849731445e-01 1.032087486237287521e-02 3.328181207180023193e-01 8.680956065654754639e-02 1.813276559114456177e-01 -7.845360040664672852e-02 1.426740270107984543e-02 -2.473573684692382812e-01 -8.614083752036094666e-03 2.215610593557357788e-01 -1.043148636817932129e-01 -1.730710119009017944e-01 3.215908408164978027e-01 7.027661800384521484e-02 7.573487609624862671e-02 1.593187302350997925e-01 -8.416724205017089844e-02 1.955902874469757080e-01
-1.948643475770950317e-02 -1.821057796478271484e-01 -3.443541824817657471e-01 -1.156796738505363464e-01 -1.795291453599929810e-01 -4.113866016268730164e-02 -3.705651685595512390e-02 2.112647518515586853e-02 2.452786117792129517e-01 8.630842715501785278e-02 5.563906952738761902e-02 -2.118304371833801270e-01 1.783287376165390015e-01 -1.482527423650026321e-02 -6.467945873737335205e-02 -5.804349482059478760e-02 -4.513491317629814148e-02 -8.458562940359115601e-02 3.665749728679656982e-01 -1.169307455420494080e-01 -6.133507937192916870e-03 -1.490018218755722046e-01 -1.793253570795059204e-01 3.035594709217548370e-03 2.139944285154342651e-01 8.938673883676528931e-02 2.037591785192489624e-01 2.026913613080978394e-01 -3.288261592388153076e-01 1.827725954353809357e-02 1.073806136846542358e-01 4.190194308757781982e-01
2.438183575868606567e-01 -2.942425310611724854e-01 -2.343340031802654266e-02 -1.404540380463004112e-03 2.960663139820098877e-01 -3.590283542871475220e-02 -9.494563937187194824e-02 3.789575397968292236e-02 1.745230108499526978e-01 -6.610026955604553223e-02 2.199378330260515213e-03 -3.068101108074188232e-01 7.392854243516921997e-02 8.473705500364303589e-02 -1.790151745080947876e-01 1.716154962778091431e-01 -2.144019007682800293e-01 1.548233181238174438e-01 3.537997230887413025e-02 8.099884539842605591e-02 -1.859279274940490723e-01 -2.748475670814514160e-01 -4.032048163935542107e-04 1.030294597148895264e-01 1.250999867916107178e-01 -2.516243457794189453e-01 3.022890985012054443e-01 2.746044099330902100e-01 -2.122367024421691895e-01 -1.145025789737701416e-01 -1.976698786020278931e-01 9.727547317743301392e-02
-8.087462745606899261e-03 -3.863364160060882568e-01 -1.549829095602035522e-01 -8.923261612653732300e-02 2.662714719772338867e-01 1.193900126963853836e-02 -1.726732105016708374e-01 -3.414335548877716064e-01 3.140203952789306641e-01 4.534902423620223999e-02 -4.255198000464588404e-04 -2.178026437759399414e-01 2.000889927148818970e-01 -1.741985082626342773e-01 -1.998254656791687012e-01 1.431235224008560181e-01 -1.384793873876333237e-02 1.622278094291687012e-01 2.003247737884521484e-01 -2.030864059925079346e-01 4.382535349577665329e-03 2.703265845775604248e-02 -2.030993551015853882e-01 2.581307291984558105e-01 -3.287301212549209595e-02 9.224365651607513428e-02 6.490591168403625488e-02 4.697883501648902893e-02 -2.550379037857055664e-01 3.072119876742362976e-02 1.381704807281494141e-01 6.898488104343414307e-02
8.356115967035293579e-02 3.897156938910484314e-02 -3.280694037675857544e-02 3.325348719954490662e-02 -5.207649245858192444e-02 1.309105008840560913e-01 -1.502205431461334229e-01 1.151302009820938110e-01 6.519611179828643799e-02 5.311851948499679565e-02 7.103072851896286011e-02 -8.375619351863861084e-02 -7.543482631444931030e-02 -2.089020982384681702e-02 -3.492669165134429932e-01 2.370806038379669189e-01 1.380985975265502930e-01 -1.022367179393768311e-01 8.261560648679733276e-02 -1.758207678794860840e-01 2.026852592825889587e-02 9.996268898248672485e-02 1.591250747442245483e-01 3.716523051261901855e-01 1.290058046579360962e-01 1.636475175619125366e-01 5.063800811767578125e-01 -1.573105305433273315e-01 -1.753091961145401001e-01 -1.861992925405502319e-01 -1.768427155911922455e-02 3.142835795879364014e-01
1.336843520402908325e-01 -2.074729418382048607e-03 -2.128927111625671387e-01 -1.941521763801574707e-01 -2.661977149546146393e-02 -1.054774597287178040e-01 -1.963096857070922852e-01 -1.955866664648056030e-01 1.458008140325546265e-01 -6.853440776467323303e-03 -1.170538514852523804e-01 -1.558715254068374634e-01 2.301330268383026123e-01 -1.891077458858489990e-01 -3.000918924808502197e-01 5.052347481250762939e-02 2.289928942918777466e-01 8.966230601072311401e-02 -8.560156449675559998e-03 -2.033421248197555542e-01 2.448264360427856445e-01 -3.781773149967193604e-02 -1.391343623399734497e-01 9.396537207067012787e-03 -1.038683131337165833e-01 -3.027598857879638672e-01 3.521783351898193359e-01 -1.337459981441497803e-01 3.280848562717437744e-01 -2.550307288765907288e-02 -7.853259891271591187e-02 1.682392805814743042e-01
-6.139538809657096863e-02 -2.652938663959503174e-01 6.035386770963668823e-02 7.427733857184648514e-03 -2.158071286976337433e-02 2.894256114959716797e-01 -8.658003062009811401e-02 1.035992652177810669e-01 2.329741567373275757e-01 -2.056417986750602722e-02 -2.093963623046875000e-01 1.821833252906799316e-01 3.368786573410034180e-01 -1.799246519804000854e-01 -9.028972685337066650e-02 2.513786554336547852e-01 -7.928872853517532349e-02 1.031408235430717468e-01 -2.451529204845428467e-01 -9.771534800529479980e-02 5.020743235945701599e-02 -1.417502760887145996e-02 -2.322255671024322510e-01 1.823305636644363403e-01 4.209193587303161621e-02 -1.323828101158142090e-01 6.095903366804122925e-02 2.636949419975280762e-01 -2.576355636119842529e-01 -1.124493256211280823e-01 -5.674970895051956177e-02 3.456762433052062988e-01
1.694934964179992676e-01 -2.190354168415069580e-01 -3.088003993034362793e-01 2.145574986934661865e-01 1.327918469905853271e-01 3.454369008541107178e-01 -6.088411808013916016e-02 2.263590693473815918e-01 1.181997582316398621e-01 -8.610103977844119072e-04 -2.438478171825408936e-01 -1.893808692693710327e-01 -1.627882383763790131e-02 -4.244018793106079102e-01 -2.874041721224784851e-02 2.078975439071655273e-01 1.246147230267524719e-01 -2.357984893023967743e-03 6.884698569774627686e-02 -2.776640951633453369e-01 -1.978070735931396484e-01 -5.284125730395317078e-02 -8.783596009016036987e-02 1.460044234991073608e-01 -7.153310626745223999e-02 -5.909728631377220154e-02 8.224753290414810181e-02 -2.275204844772815704e-02 1.231045424938201904e-01 -1.090317294001579285e-01 -8.309509605169296265e-02 1.952076256275177002e-01
9.122891724109649658e-02 -2.035569399595260620e-01 1.730875521898269653e-01 -1.054691076278686523e-01 -2.091044373810291290e-02 -4.652978107333183289e-02 -2.327239513397216797e-02 -1.331019252538681030e-01 5.306845158338546753e-02 -1.554122865200042725e-01 -4.048874974250793457e-01 -2.048761546611785889e-01 -7.840606570243835449e-02 -4.881500080227851868e-02 -1.502907555550336838e-02 1.506638377904891968e-01 7.846067845821380615e-02 -7.809288054704666138e-02 -2.490124292671680450e-02 3.465719148516654968e-02 1.990018784999847412e-01 -1.229605078697204590e-01 -1.723094880580902100e-01 2.322158515453338623e-01 -1.448652297258377075e-01 -2.560663223266601562e-01 1.725069731473922729e-01 1.272877305746078491e-01 6.509265303611755371e-02 1.320488899946212769e-01 -3.395650982856750488e-01 4.495096504688262939e-01
-1.248621270060539246e-01 -1.664196252822875977e-01 1.614557802677154541e-01 -1.304597556591033936e-01 6.359019875526428223e-02 2.887672781944274902e-01 1.281355619430541992e-01 1.110615581274032593e-01 1.710800379514694214e-01 -1.715049147605895996e-01 -1.406781971454620361e-01 1.061243377625942230e-02 1.252477914094924927e-01 -6.616340577602386475e-02 -1.986497491598129272e-01 -8.875756710767745972e-02 -7.374178618192672729e-02 2.372140884399414062e-01 2.878385186195373535e-01 1.229921057820320129e-01 -6.701195240020751953e-02 -8.330519497394561768e-02 -2.055817693471908569e-01 -1.561118960380554199e-01 2.285568416118621826e-01 -1.668865233659744263e-01 2.450049817562103271e-01 3.024128091055899858e-04 -1.960933059453964233e-01 -2.715604566037654877e-02 -1.878591477870941162e-01 4.462102353572845459e-01
-3.885826468467712402e-02 -1.390367597341537476e-01 1.728953979909420013e-02 -2.194441109895706177e-01 1.996723115444183350e-01 1.281041800975799561e-01 -7.050679624080657959e-02 1.864400655031204224e-01 1.027126610279083252e-01 1.892721503973007202e-01 -1.408945489674806595e-02 1.474769711494445801e-01 2.044265717267990112e-02 -2.874071002006530762e-01 -3.005378544330596924e-01 -5.399897694587707520e-02 -1.152750998735427856e-01 1.265334039926528931e-01 8.799158036708831787e-02 -2.875081300735473633e-01 1.989810466766357422e-01 -1.332594752311706543e-01 -1.999145299196243286e-01 2.075853198766708374e-01 7.161805033683776855e-02 -2.497861981391906738e-01 2.272075414657592773e-01 -2.863786220550537109e-01 2.921598255634307861e-01 -1.193523555994033813e-01 1.160577218979597092e-02 1.706018149852752686e-01
1.248481273651123047e-01 -1.015459671616554260e-01 9.382980316877365112e-02 3.905204357579350471e-03 1.900199055671691895e-01 1.883487701416015625e-01 7.699149847030639648e-02 2.846055030822753906e-01 -1.066001579165458679e-01 1.434047333896160126e-02 -3.927142545580863953e-02 -1.462124437093734741e-01 -7.948531210422515869e-02 -3.946495652198791504e-01 -2.937868833541870117e-01 -5.247270688414573669e-02 2.459390610456466675e-01 1.961532980203628540e-01 1.905177533626556396e-01 -6.953620910644531250e-02 -1.246211305260658264e-01 -3.686238229274749756e-01 7.904850691556930542e-02 6.999443471431732178e-02 1.158390492200851440e-01 -1.658463776111602783e-01 1.443108469247817993e-01 3.303229808807373047e-01 -3.277868404984474182e-02 -1.369332224130630493e-01 1.000218745321035385e-02 1.664550155401229858e-01
-2.056013494729995728e-01 -2.628252208232879639e-01 -3.407305777072906494e-01 -2.247883528470993042e-01 1.299524754285812378e-01 5.319501832127571106e-02 3.442501425743103027e-01 5.723871290683746338e-02 1.317533850669860840e-01 -3.079609945416450500e-03 -2.214907407760620117e-01 -1.001579388976097107e-01 -1.678010076284408569e-01 -1.575573235750198364e-01 -1.275383830070495605e-01 1.058465167880058289e-01 1.199294105172157288e-01 2.601636350154876709e-01 1.190407723188400269e-01 -4.515715688467025757e-02 2.645429223775863647e-02 -3.486396372318267822e-01 -1.334133744239807129e-01 1.539187580347061157e-01 2.360262274742126465e-01 -2.038611769676208496e-01 1.268500089645385742e-01 -5.948947742581367493e-02 -3.724163770675659180e-02 7.414997369050979614e-02 1.118875443935394287e-01 1.590393483638763428e-01
[truncated: 3,271,498 more chars]
