# Supplementary material for: The Language of Innovation
Source: PLoS One. 2020 Apr 30;15(4):e0230107. doi: 10.1371/journal.pone.0230107 (PMC7194493; doi:10.1371/journal.pone.0230107)
Supplement: S26 File — (GZ) [file pone.0230107.s026.tar.gz › 2004-2008/V2Run_19_VS_4500_embeddings2004-2008ED32.txt]

1.342074573040008545e-01 1.951250731945037842e-01 9.378188103437423706e-02 -6.890708953142166138e-02 1.576807051897048950e-01 3.885954385623335838e-03 3.579381406307220459e-01 -1.039686724543571472e-01 3.142029419541358948e-02 1.264039427042007446e-01 2.731129229068756104e-01 1.882336288690567017e-01 8.286267984658479691e-04 -1.139608547091484070e-01 3.964219987392425537e-01 3.964944183826446533e-01 3.344332426786422729e-02 -5.101933702826499939e-02 1.190247088670730591e-01 2.148133665323257446e-01 2.322460561990737915e-01 4.839840903878211975e-02 1.488769543357193470e-03 -4.684773832559585571e-02 5.672344565391540527e-02 1.311666667461395264e-01 -1.604057103395462036e-01 -2.312916070222854614e-01 1.345741301774978638e-01 2.259885072708129883e-01 -1.394047737121582031e-01 3.816836327314376831e-02
-1.382616162300109863e-01 2.585699856281280518e-01 -2.758927643299102783e-01 -8.046879619359970093e-02 1.500762552022933960e-01 -2.358996272087097168e-01 3.070901520550251007e-02 -7.563619315624237061e-02 -1.087826043367385864e-01 4.895252361893653870e-02 2.503888905048370361e-01 9.372323751449584961e-03 -2.231758087873458862e-01 1.919968873262405396e-01 1.534425169229507446e-01 3.748915195465087891e-01 -1.307303011417388916e-01 1.148678734898567200e-01 1.212380081415176392e-01 2.653639316558837891e-01 -1.111624762415885925e-01 2.098805755376815796e-01 1.527525782585144043e-01 -2.405992597341537476e-01 1.606130450963973999e-01 8.653342723846435547e-02 3.174277395009994507e-02 2.325500100851058960e-01 -6.915912032127380371e-02 4.215068742632865906e-02 8.113992959260940552e-02 2.535383701324462891e-01
-1.741526424884796143e-01 5.083733201026916504e-01 1.950947642326354980e-01 1.247125584632158279e-02 3.787055239081382751e-02 -2.473675645887851715e-02 2.399720549583435059e-01 2.534817457199096680e-01 8.216705918312072754e-02 2.322541922330856323e-02 1.925502419471740723e-01 -3.972654417157173157e-02 -8.075193315744400024e-02 -1.577060371637344360e-01 4.027514755725860596e-01 2.150155752897262573e-01 -1.235334277153015137e-01 1.958158761262893677e-01 9.301336109638214111e-02 -1.887536197900772095e-01 7.544905692338943481e-02 -8.042141050100326538e-02 9.011793881654739380e-02 -4.052222147583961487e-02 -1.020845398306846619e-01 3.081962466239929199e-01 1.615226641297340393e-02 2.409617602825164795e-02 -1.244332715868949890e-01 2.793568186461925507e-02 -6.227754522114992142e-03 1.448767185211181641e-01
-7.961241900920867920e-02 2.428657561540603638e-01 -1.241918504238128662e-01 1.530712842941284180e-01 4.851433332078158855e-04 -2.641607820987701416e-01 -1.101018581539392471e-02 -2.474956214427947998e-01 7.244484871625900269e-02 -5.270512402057647705e-02 1.023008301854133606e-01 6.544785946607589722e-02 -3.574414551258087158e-01 -3.164329752326011658e-02 3.615605533123016357e-01 3.498056232929229736e-01 1.392735093832015991e-01 1.792720258235931396e-01 -9.562739171087741852e-03 7.641345262527465820e-02 2.882425785064697266e-01 5.863089859485626221e-02 2.665436267852783203e-01 -1.187119260430335999e-02 -2.761559784412384033e-01 -6.785365939140319824e-02 -9.211202710866928101e-02 1.499128490686416626e-01 -5.480321496725082397e-02 -8.257459849119186401e-02 -7.164371013641357422e-02 1.344740390777587891e-01
7.904144376516342163e-02 3.548771440982818604e-01 -2.025741040706634521e-01 -6.781403906643390656e-03 -1.228070408105850220e-01 -2.231400907039642334e-01 1.810060441493988037e-01 6.806314457207918167e-03 -2.384837418794631958e-01 -7.166652381420135498e-02 1.752306520938873291e-01 1.779308766126632690e-01 4.459630325436592102e-02 -6.472562998533248901e-02 2.801228463649749756e-01 4.137206375598907471e-01 2.478859126567840576e-01 -3.636483475565910339e-02 1.253490801900625229e-02 -6.630425900220870972e-02 2.217133156955242157e-02 -1.514097601175308228e-01 2.685069143772125244e-01 -2.862329408526420593e-02 -3.313176333904266357e-02 -8.641106635332107544e-02 4.262506216764450073e-02 -9.162725508213043213e-02 -3.827210888266563416e-02 1.908920705318450928e-01 -2.941438853740692139e-01 2.049510478973388672e-01
-1.267932355403900146e-01 2.491810768842697144e-01 -1.006680428981781006e-01 2.448987215757369995e-01 -2.410104423761367798e-01 -3.889809176325798035e-02 1.360112577676773071e-01 9.097670763731002808e-02 -1.073789894580841064e-01 -8.810690045356750488e-02 1.803412884473800659e-01 1.305940374732017517e-02 -1.718407720327377319e-01 -3.967481851577758789e-02 4.693013727664947510e-01 3.432983458042144775e-01 1.938094757497310638e-02 8.933083713054656982e-02 -7.907440513372421265e-02 1.368850469589233398e-01 -1.844202354550361633e-02 -1.067300066351890564e-01 1.752308905124664307e-01 -1.020780950784683228e-01 -1.467172894626855850e-02 5.321343615651130676e-02 3.565768003463745117e-01 1.594000011682510376e-01 -6.959431618452072144e-02 -1.756369620561599731e-01 -1.471837460994720459e-01 2.121327817440032959e-01
-3.756354004144668579e-02 6.560068577527999878e-02 -1.140323281288146973e-01 1.023823693394660950e-01 3.396664932370185852e-02 -2.238843142986297607e-01 1.267376691102981567e-01 -1.956751793622970581e-01 -6.536912918090820312e-02 -2.732478976249694824e-01 1.323978006839752197e-01 1.901337653398513794e-01 -1.270174682140350342e-01 -1.319012641906738281e-01 2.725030481815338135e-01 4.015966355800628662e-01 6.269715726375579834e-02 -5.695877969264984131e-02 9.163440763950347900e-02 2.781044542789459229e-01 4.637742042541503906e-02 2.047879248857498169e-01 2.440393716096878052e-01 -1.686771214008331299e-01 -1.178773641586303711e-01 -1.439216732978820801e-01 1.589615494012832642e-01 1.746640056371688843e-01 -1.771343052387237549e-01 7.279372215270996094e-02 -3.337500393390655518e-01 -4.956204909831285477e-03
-3.874404728412628174e-02 3.777032494544982910e-01 -1.281959563493728638e-01 7.302952557802200317e-02 1.736518144607543945e-01 -5.206665769219398499e-02 4.447273164987564087e-02 -1.510204523801803589e-01 -2.194499373435974121e-01 1.792925894260406494e-01 9.548602625727653503e-03 1.821337938308715820e-01 -2.445488125085830688e-01 1.963099092245101929e-02 3.366166353225708008e-01 3.373772501945495605e-01 -3.691454827785491943e-01 9.686872363090515137e-02 1.192950308322906494e-01 -1.431057136505842209e-02 -3.614800423383712769e-02 9.791751950979232788e-02 1.737785786390304565e-01 -7.230246067047119141e-02 -6.064251437783241272e-02 -1.242478787899017334e-01 -1.195487566292285919e-02 -9.590856730937957764e-02 1.866084150969982147e-02 -1.293457746505737305e-01 -1.767624169588088989e-01 3.038747906684875488e-01
-4.473812412470579147e-03 1.591992974281311035e-01 -8.357860147953033447e-02 2.494398653507232666e-01 -7.285434007644653320e-02 -2.009209245443344116e-01 3.479252159595489502e-01 -2.190725356340408325e-01 -1.061879396438598633e-01 -1.107959002256393433e-01 7.586420327425003052e-02 -1.617635786533355713e-02 -1.255846321582794189e-01 -2.873057425022125244e-01 3.601763546466827393e-01 5.222332477569580078e-01 4.468947649002075195e-02 -1.252214461565017700e-01 1.085408776998519897e-01 -8.004225045442581177e-02 2.045553475618362427e-01 3.229727968573570251e-02 7.816464453935623169e-02 6.690622866153717041e-02 -1.115525588393211365e-01 8.159935474395751953e-03 2.042181193828582764e-01 -8.708244562149047852e-02 2.996747009456157684e-02 -4.295180365443229675e-02 -7.309291511774063110e-02 3.386509418487548828e-02
5.965401977300643921e-02 2.448059171438217163e-01 -2.794270403683185577e-02 3.132624179124832153e-02 -2.299248054623603821e-02 -2.481025457382202148e-01 2.704239189624786377e-01 4.924686625599861145e-02 -1.193173155188560486e-01 -2.924961745738983154e-01 5.906686931848526001e-02 -1.113875061273574829e-01 -2.338937520980834961e-01 2.036998569965362549e-01 3.734819591045379639e-01 3.646572530269622803e-01 -2.426630407571792603e-01 2.246565371751785278e-01 1.985312812030315399e-02 -2.342911362648010254e-01 -1.282404661178588867e-01 9.030335396528244019e-02 9.176618605852127075e-02 -2.519507408142089844e-01 -1.000960171222686768e-01 -8.674748241901397705e-02 -8.057337254285812378e-03 -9.586155414581298828e-02 -1.384596526622772217e-01 3.212894126772880554e-02 -6.668829359114170074e-03 6.761410832405090332e-02
-2.889046967029571533e-01 2.620778381824493408e-01 2.635871767997741699e-01 2.094752341508865356e-02 3.855287283658981323e-02 -1.738681644201278687e-01 3.114229738712310791e-01 1.172993630170822144e-01 -1.355796754360198975e-01 -2.127706110477447510e-01 3.941451013088226318e-01 -4.006096348166465759e-02 -4.565477371215820312e-02 1.838749796152114868e-01 1.849771142005920410e-01 2.952534258365631104e-01 1.160852983593940735e-01 -4.201033152639865875e-03 -1.305822562426328659e-02 1.199483051896095276e-01 4.256557673215866089e-02 2.523605898022651672e-02 2.763452231884002686e-01 -1.020053476095199585e-01 -3.840308636426925659e-02 8.670891821384429932e-02 -2.018469274044036865e-01 1.768141984939575195e-01 1.971577405929565430e-01 -9.150148928165435791e-02 -3.598477691411972046e-02 1.037749722599983215e-01
-1.185239851474761963e-01 1.609544456005096436e-01 -5.985131859779357910e-02 1.057125926017761230e-01 -2.097297459840774536e-01 -7.358195632696151733e-02 -3.439861116930842400e-03 -8.522797375917434692e-02 -1.806597709655761719e-01 5.063516437076032162e-04 1.362581849098205566e-01 -4.516444355249404907e-02 -1.457440853118896484e-01 -2.038963288068771362e-01 4.425162971019744873e-01 5.220574736595153809e-01 1.229679509997367859e-01 -3.558015823364257812e-02 -4.081952199339866638e-02 2.199783474206924438e-01 -1.508585549890995026e-02 -1.265576202422380447e-02 1.259716898202896118e-01 4.258529841899871826e-02 7.292189449071884155e-02 8.180084824562072754e-02 8.270882815122604370e-02 9.743764996528625488e-02 3.598145395517349243e-02 -3.164434432983398438e-02 -4.346651732921600342e-01 -1.001880876719951630e-02
1.277663260698318481e-01 1.736651659011840820e-01 -1.497941464185714722e-01 2.878515794873237610e-02 -1.286511719226837158e-01 -1.161160171031951904e-01 3.959215804934501648e-02 -1.006673499941825867e-01 -3.148451149463653564e-01 -1.670742034912109375e-01 2.695181071758270264e-01 1.448033936321735382e-02 -1.129538044333457947e-01 -8.913046121597290039e-02 5.302075743675231934e-01 4.123426377773284912e-01 2.277219668030738831e-02 -2.509269118309020996e-02 3.816600516438484192e-02 1.170000359416007996e-01 -1.240211818367242813e-02 -1.238950788974761963e-01 -7.465405762195587158e-02 9.133638441562652588e-02 4.686793312430381775e-03 -9.308091551065444946e-02 -6.356792896986007690e-02 1.915968954563140869e-01 -1.423913538455963135e-01 -2.283282428979873657e-01 1.580498367547988892e-02 2.212805896997451782e-01
-1.517902463674545288e-01 3.657846450805664062e-01 -1.348937451839447021e-01 1.540638953447341919e-01 -2.087783366441726685e-01 -7.650014013051986694e-02 1.248057112097740173e-01 -1.506330221891403198e-01 -3.567008674144744873e-02 -1.827353090047836304e-01 2.548050284385681152e-01 1.122290268540382385e-01 -1.017910987138748169e-01 -3.916409611701965332e-02 3.624421656131744385e-01 4.006301462650299072e-01 9.363877773284912109e-02 2.440144307911396027e-02 3.159723877906799316e-01 -9.153852611780166626e-02 -6.018862128257751465e-03 4.870769381523132324e-02 1.299732327461242676e-01 4.201939702033996582e-02 3.929619863629341125e-02 1.491195987910032272e-02 1.001488491892814636e-01 9.395541250705718994e-02 1.230362337082624435e-02 3.339557722210884094e-02 -3.673314154148101807e-01 4.583129286766052246e-02
7.752176374197006226e-02 3.689905107021331787e-01 3.509651422500610352e-01 1.178147867321968079e-01 2.246523946523666382e-01 -2.352088876068592072e-02 1.500153988599777222e-01 3.359692394733428955e-01 9.072624146938323975e-02 -1.799260079860687256e-01 3.151082396507263184e-01 -3.988379240036010742e-02 2.908833324909210205e-02 -8.113922178745269775e-02 2.737421095371246338e-01 1.995451897382736206e-01 -2.310525067150592804e-02 8.999405801296234131e-02 -1.034166961908340454e-01 -1.643772120587527752e-03 2.046246528625488281e-01 1.076901108026504517e-01 1.039966195821762085e-01 -1.228152662515640259e-01 -3.028103336691856384e-02 1.099911779165267944e-01 -1.328729391098022461e-01 -6.559114158153533936e-02 -1.432793885469436646e-01 -7.807241287082433701e-03 -3.398239612579345703e-01 3.107867948710918427e-02
1.497517079114913940e-01 2.674867212772369385e-01 -1.409491449594497681e-01 -1.233902573585510254e-01 9.162425994873046875e-02 1.569897830486297607e-01 3.564166277647018433e-02 -9.144333750009536743e-02 -2.562121488153934479e-02 -1.807828992605209351e-01 2.523987889289855957e-01 3.150070551782846451e-03 -4.385163486003875732e-01 2.740250900387763977e-02 2.225977182388305664e-01 5.066100358963012695e-01 -9.651196748018264771e-02 1.945641636848449707e-01 2.144759595394134521e-01 -1.555144488811492920e-01 -1.752650886774063110e-01 2.138292044401168823e-02 3.515307977795600891e-02 7.214966416358947754e-02 -3.529344871640205383e-02 -1.075340956449508667e-01 -1.755607426166534424e-01 -4.542614519596099854e-02 1.224382594227790833e-01 -3.384777344763278961e-03 1.113845035433769226e-01 6.229921802878379822e-02
-2.089816518127918243e-02 9.542877227067947388e-02 -2.095242887735366821e-01 4.098085686564445496e-02 -1.171563789248466492e-01 -1.369517296552658081e-01 4.188633337616920471e-02 -1.952530890703201294e-01 -3.264151141047477722e-02 -1.275215763598680496e-02 3.482633233070373535e-01 1.305194944143295288e-01 1.845171116292476654e-02 -1.356449350714683533e-02 2.445970326662063599e-01 4.740974307060241699e-01 -1.069702729582786560e-01 -1.246231272816658020e-01 1.061467826366424561e-01 -1.184262484312057495e-01 2.870230078697204590e-01 1.741274297237396240e-01 2.033853717148303986e-02 2.044739946722984314e-02 6.563779711723327637e-02 -2.539308369159698486e-01 5.238901823759078979e-02 2.324387878179550171e-01 -2.416970282793045044e-01 -1.452484428882598877e-01 -2.411274015903472900e-01 1.372136920690536499e-01
-3.516569361090660095e-02 3.049333989620208740e-01 -2.298322468996047974e-01 -1.161880865693092346e-01 1.669359952211380005e-01 -1.442214101552963257e-01 3.444407284259796143e-01 8.240655064582824707e-03 6.708102673292160034e-02 -1.964751631021499634e-02 1.306290179491043091e-01 -1.274828910827636719e-01 -3.554877936840057373e-01 1.648718677461147308e-02 1.876677721738815308e-01 3.381676077842712402e-01 2.571338787674903870e-02 2.697912752628326416e-01 9.068587422370910645e-02 -1.990927010774612427e-01 -1.604773849248886108e-01 2.338061630725860596e-01 9.210755117237567902e-03 -1.913453638553619385e-01 -1.975052952766418457e-01 -1.163035780191421509e-01 4.516701400279998779e-02 6.464893370866775513e-02 -2.132828384637832642e-01 -5.876001715660095215e-02 -1.056457012891769409e-01 -1.938639208674430847e-02
-2.161679565906524658e-01 3.242190778255462646e-01 1.777357459068298340e-01 -1.174599584192037582e-02 1.303960233926773071e-01 1.930852085351943970e-01 1.730997674167156219e-02 1.223053634166717529e-01 6.229736283421516418e-02 4.008254036307334900e-02 4.781268537044525146e-01 -1.331074088811874390e-01 -1.027520969510078430e-01 -2.957623004913330078e-01 1.027655154466629028e-01 3.494794964790344238e-01 1.845036447048187256e-02 8.174210786819458008e-02 -5.435096472501754761e-02 8.203279227018356323e-02 3.004346787929534912e-01 -3.017008490860462189e-02 8.448011428117752075e-02 -1.114079728722572327e-01 -2.826054990291595459e-01 1.704021543264389038e-01 1.329653058201074600e-02 -1.719104684889316559e-02 -2.678182348608970642e-02 9.534024447202682495e-02 -1.107683554291725159e-01 7.392168045043945312e-02
4.213206470012664795e-02 1.973064690828323364e-01 -1.579470485448837280e-01 -5.475721880793571472e-02 -1.699842065572738647e-01 -2.625962533056735992e-02 2.308225631713867188e-01 -6.903465092182159424e-02 -2.232298105955123901e-01 -4.214174300432205200e-02 9.628942608833312988e-02 7.681759539991617203e-03 -3.320167958736419678e-01 -3.248380124568939209e-01 3.624515533447265625e-01 3.205078840255737305e-01 1.065835058689117432e-01 -3.904628753662109375e-02 -2.221464924514293671e-02 1.297408789396286011e-01 1.994647085666656494e-02 -1.821490973234176636e-01 -9.547149389982223511e-02 -1.082277148962020874e-01 -1.001410633325576782e-01 -8.902709186077117920e-02 1.055971086025238037e-01 1.699722111225128174e-01 -2.633147835731506348e-01 -1.771941483020782471e-01 -2.973301708698272705e-01 3.439408540725708008e-02
-2.066148817539215088e-01 3.053217232227325439e-01 2.253709584474563599e-01 1.205304637551307678e-01 -6.857022643089294434e-02 -1.267784535884857178e-01 1.925920397043228149e-01 1.232173070311546326e-01 -1.149961203336715698e-01 7.340326160192489624e-02 3.931251466274261475e-01 1.855715960264205933e-01 -3.527945280075073242e-02 7.751328870654106140e-03 1.833796501159667969e-01 3.383077085018157959e-01 2.198831290006637573e-01 2.428525127470493317e-02 -7.166978716850280762e-02 -1.212437376379966736e-01 1.807259023189544678e-01 7.240711152553558350e-02 5.788211524486541748e-02 -1.173803955316543579e-01 1.259934157133102417e-01 2.739035487174987793e-01 -7.800459861755371094e-02 -7.527819275856018066e-02 8.967722952365875244e-02 -1.505617201328277588e-01 -1.265486180782318115e-01 3.091227412223815918e-01
9.947422146797180176e-02 4.192862212657928467e-01 3.628357872366905212e-02 1.302967965602874756e-01 -1.266812682151794434e-01 -3.203679993748664856e-02 -1.076452806591987610e-01 -1.862397342920303345e-01 -4.050180315971374512e-02 -1.886973232030868530e-01 -8.085383102297782898e-03 1.717393286526203156e-02 -2.021035999059677124e-01 -1.559956744313240051e-02 3.869852125644683838e-01 3.740409016609191895e-01 1.340837478637695312e-01 -5.483185499906539917e-02 -7.578791677951812744e-02 3.498050570487976074e-02 5.848434567451477051e-02 -1.638997904956340790e-02 1.986951231956481934e-01 8.314517326653003693e-03 -4.215380176901817322e-02 -7.971160858869552612e-02 1.219163760542869568e-01 -2.493609488010406494e-02 -3.889057636260986328e-01 -3.076566457748413086e-01 -1.100827679038047791e-01 1.071300804615020752e-01
-6.720831617712974548e-03 2.546063661575317383e-01 -1.276688128709793091e-01 1.740407496690750122e-01 -1.860752999782562256e-01 -1.007507368922233582e-01 2.899152636528015137e-01 -3.881236910820007324e-02 -1.454072743654251099e-01 -2.216034382581710815e-01 1.717963069677352905e-01 1.096223741769790649e-01 -1.553127449005842209e-02 1.606182008981704712e-01 4.428727924823760986e-01 4.165887534618377686e-01 1.590577811002731323e-01 1.324498504400253296e-01 -3.958470374345779419e-02 1.274201720952987671e-01 3.244756907224655151e-02 1.287564188241958618e-01 1.018463894724845886e-01 1.288344711065292358e-01 8.451744914054870605e-02 -1.256045997142791748e-01 2.294943481683731079e-02 1.048416737467050552e-02 -1.208792701363563538e-01 -8.892095647752285004e-03 -3.254854083061218262e-01 -3.562772274017333984e-02
-2.819551527500152588e-01 3.507941067218780518e-01 9.897701442241668701e-02 -7.198493182659149170e-02 7.993685454130172729e-02 -7.195677608251571655e-02 4.071153402328491211e-01 1.315527409315109253e-01 -2.137181162834167480e-01 -1.044272258877754211e-01 3.149438202381134033e-01 -4.911527503281831741e-03 3.327753767371177673e-02 1.021918356418609619e-01 1.333207339048385620e-01 3.781086504459381104e-01 1.857095025479793549e-02 -2.403843700885772705e-01 1.325380951166152954e-01 7.008310407400131226e-02 1.654922664165496826e-01 5.290692299604415894e-02 -6.604572385549545288e-02 -2.098281681537628174e-01 1.995483972132205963e-02 2.199997901916503906e-01 -9.483601152896881104e-02 -3.402490541338920593e-02 9.246602654457092285e-02 -7.278577238321304321e-02 -8.856253325939178467e-02 1.412073671817779541e-01
-2.298158220946788788e-02 3.192543983459472656e-01 1.615078002214431763e-01 9.633433818817138672e-02 -2.722734212875366211e-01 -1.328562349081039429e-01 1.342566758394241333e-01 1.171473860740661621e-01 1.783085800707340240e-02 -2.588782906532287598e-01 -5.280782282352447510e-02 2.920092642307281494e-01 -7.255295664072036743e-02 -9.481713175773620605e-02 1.655884236097335815e-01 5.612161159515380859e-01 3.936193417757749557e-03 1.077577099204063416e-01 4.609774425625801086e-02 3.940089419484138489e-02 4.189562052488327026e-02 -1.639876812696456909e-01 2.588015794754028320e-01 -9.883686900138854980e-03 5.137932673096656799e-02 5.330405011773109436e-02 -2.703394927084445953e-02 1.605340540409088135e-01 6.422134488821029663e-02 6.417016847990453243e-04 -2.819069027900695801e-01 3.599957097321748734e-03
-5.571674183011054993e-02 3.255601525306701660e-01 -2.183821052312850952e-01 1.879132688045501709e-01 -2.236422002315521240e-01 -1.381845921277999878e-01 1.059725284576416016e-01 1.112451478838920593e-01 1.463531702756881714e-02 -1.877871155738830566e-01 1.539833545684814453e-01 -1.738742552697658539e-02 9.878618642687797546e-03 -4.328799247741699219e-02 4.113193154335021973e-01 5.063181519508361816e-01 2.098502218723297119e-02 2.696206420660018921e-02 7.496100664138793945e-02 5.386121943593025208e-02 9.175927937030792236e-02 6.410405039787292480e-02 2.295130789279937744e-01 -1.279367208480834961e-01 3.014364093542098999e-02 -1.932346969842910767e-01 9.345553815364837646e-02 5.110010132193565369e-02 -8.771365880966186523e-02 5.981089919805526733e-02 -2.547727525234222412e-01 -1.055878773331642151e-01
-2.038567513227462769e-01 3.947122991085052490e-01 1.378079503774642944e-01 1.781005114316940308e-01 -1.504002809524536133e-01 5.036557093262672424e-03 3.035086020827293396e-02 2.578602135181427002e-01 7.311205565929412842e-02 2.934169471263885498e-01 3.649674355983734131e-01 2.428838796913623810e-02 4.196081776171922684e-03 -4.464036226272583008e-02 1.080261021852493286e-01 1.617951840162277222e-01 -2.354487031698226929e-01 5.858947336673736572e-02 -6.374175846576690674e-02 1.849664747714996338e-01 3.660935759544372559e-01 2.228860110044479370e-01 9.801028668880462646e-02 -1.567239463329315186e-01 1.065845936536788940e-01 8.494254946708679199e-02 8.458871394395828247e-02 -6.832192838191986084e-02 -8.426567167043685913e-02 -1.526176929473876953e-01 -1.436159014701843262e-01 1.883285678923130035e-02
1.746538579463958740e-01 3.444564044475555420e-01 -2.177399694919586182e-01 1.308158487081527710e-01 -1.459159404039382935e-01 -2.377452850341796875e-01 -9.364148229360580444e-02 -1.556754559278488159e-01 4.426408093422651291e-03 1.924606785178184509e-02 5.812392383813858032e-02 1.599086970090866089e-01 -1.071437299251556396e-01 4.496469348669052124e-02 4.409812390804290771e-01 2.878746390342712402e-01 2.755524814128875732e-01 2.178816348314285278e-01 -2.731530182063579559e-02 1.532013863325119019e-01 -1.143113970756530762e-01 1.854439824819564819e-01 1.865978688001632690e-01 -1.451648175716400146e-01 8.989392220973968506e-02 -2.906995266675949097e-02 1.738312095403671265e-01 1.257300935685634613e-02 -1.348071247339248657e-01 -1.946052610874176025e-01 -2.689315192401409149e-02 9.106104075908660889e-02
-6.988607812672853470e-03 1.727512776851654053e-01 -1.337330043315887451e-01 1.381529420614242554e-01 6.038279831409454346e-02 -2.246442735195159912e-01 1.395668089389801025e-01 -1.008159741759300232e-01 -2.500190213322639465e-02 2.928610332310199738e-02 -1.398742548190057278e-03 -1.500731855630874634e-01 -1.442074775695800781e-02 1.968329399824142456e-01 5.739215016365051270e-01 3.468151092529296875e-01 -9.275352954864501953e-02 1.683583483099937439e-02 1.229379773139953613e-01 1.135005652904510498e-01 2.227843739092350006e-03 2.468883693218231201e-01 2.800789661705493927e-02 -8.052483201026916504e-02 -1.153473109006881714e-01 -2.517917752265930176e-01 -1.222486943006515503e-01 -2.611918933689594269e-02 -3.217029273509979248e-01 7.255470380187034607e-03 -1.536922454833984375e-01 1.102316379547119141e-01
-8.106822520494461060e-02 3.613125383853912354e-01 3.026277422904968262e-01 3.007639013230800629e-02 1.496188044548034668e-01 1.095487102866172791e-01 3.509906530380249023e-01 1.107012666761875153e-02 -2.717353776097297668e-02 -6.784136593341827393e-02 4.119780361652374268e-01 -3.368324041366577148e-02 7.281655073165893555e-02 -8.692648261785507202e-02 2.565613090991973877e-01 2.785757184028625488e-01 1.215905845165252686e-01 5.229636281728744507e-02 -2.078934945166110992e-02 -8.515782654285430908e-02 2.031544446945190430e-01 -5.681813508272171021e-02 2.241591513156890869e-01 -6.907162815332412720e-02 1.329337060451507568e-01 2.203092724084854126e-01 1.352895945310592651e-01 -6.519640237092971802e-02 2.638654410839080811e-02 9.727638959884643555e-02 -1.130825504660606384e-01 2.092174589633941650e-01
-1.304195076227188110e-01 2.939482927322387695e-01 2.694630026817321777e-01 1.591010093688964844e-01 1.199538037180900574e-01 -6.048486381769180298e-02 2.463194429874420166e-01 1.685169935226440430e-01 -2.043367922306060791e-01 3.958563134074211121e-02 2.438222467899322510e-01 -1.163441780954599380e-02 1.294358819723129272e-01 -1.801284588873386383e-02 2.933773398399353027e-01 3.814251124858856201e-01 -1.239260807633399963e-01 1.243644058704376221e-01 1.706932298839092255e-02 1.468348875641822815e-02 1.185303181409835815e-01 6.911262869834899902e-02 1.351816654205322266e-01 -6.174002215266227722e-02 -1.408710330724716187e-01 2.991044521331787109e-01 -6.482236832380294800e-02 -3.961451817303895950e-03 -9.249498695135116577e-02 2.231702357530593872e-01 -5.273035913705825806e-02 3.051145076751708984e-01
-1.720442622900009155e-01 3.801094591617584229e-01 2.615710198879241943e-01 2.889188751578330994e-02 1.335423141717910767e-01 -2.860172884538769722e-03 2.305110543966293335e-01 2.693446874618530273e-01 -7.893648743629455566e-02 1.799068041145801544e-02 2.450465708971023560e-01 -3.868041932582855225e-02 2.113994956016540527e-02 -1.022355780005455017e-01 4.395991861820220947e-01 1.813992112874984741e-01 2.974795922636985779e-02 -1.876418478786945343e-02 -2.402264438569545746e-02 -2.643746137619018555e-02 1.094449236989021301e-01 1.705230921506881714e-01 1.693195551633834839e-01 -1.331604868173599243e-01 -1.707204580307006836e-01 1.873715370893478394e-01 -2.773171477019786835e-02 -1.840239763259887695e-01 -1.305347401648759842e-02 1.458868384361267090e-01 -1.468166857957839966e-01 2.759038507938385010e-01
1.314109098166227341e-02 1.914034038782119751e-02 -2.493252418935298920e-02 1.318395733833312988e-01 2.803849875926971436e-01 -1.868741810321807861e-01 1.339470446109771729e-01 -9.633901715278625488e-02 1.112379413098096848e-02 1.271709203720092773e-01 2.467900812625885010e-01 -3.550883382558822632e-02 -2.936911284923553467e-01 3.694707155227661133e-02 4.559733867645263672e-01 3.289930522441864014e-01 -1.779449880123138428e-01 -6.790506839752197266e-02 1.327274143695831299e-01 1.131978929042816162e-01 -1.033228933811187744e-01 1.209429949522018433e-01 1.510173380374908447e-01 3.086361289024353027e-02 -1.135120317339897156e-01 -1.309971790760755539e-02 -2.685997188091278076e-01 -1.655019819736480713e-01 -1.404668837785720825e-01 -2.981787919998168945e-01 -1.164101436734199524e-01 8.895588666200637817e-02
-3.891303762793540955e-02 3.624125123023986816e-01 -2.258588373661041260e-01 2.510458417236804962e-02 -2.852801382541656494e-01 -2.509404718875885010e-01 2.545288801193237305e-01 -9.496215730905532837e-02 -3.495477885007858276e-02 1.072616595774888992e-02 2.526762187480926514e-01 3.733880445361137390e-02 -2.086746990680694580e-01 -1.216752105392515659e-03 2.478984445333480835e-01 4.631516635417938232e-01 6.673527508974075317e-02 -3.986718656960874796e-04 5.924529209733009338e-02 6.099773570895195007e-02 6.880326569080352783e-02 1.127695888280868530e-01 6.677773594856262207e-02 1.652265898883342743e-02 7.326529920101165771e-02 -1.526681482791900635e-01 3.034475743770599365e-01 7.235923409461975098e-02 -2.313753589987754822e-02 9.303126484155654907e-02 -1.707087457180023193e-01 -1.143016517162322998e-01
3.026652634143829346e-01 2.861361205577850342e-01 -6.511933356523513794e-02 1.588469892740249634e-01 -9.272825717926025391e-02 -2.013653963804244995e-01 1.035783439874649048e-01 -1.861827820539474487e-01 -8.688368648290634155e-02 7.555261254310607910e-02 3.199547827243804932e-01 2.265778332948684692e-01 2.802814729511737823e-02 2.133258432149887085e-02 1.799053102731704712e-01 -7.155057508498430252e-03 1.250047236680984497e-01 -1.396112442016601562e-01 2.104295939207077026e-01 1.148894578218460083e-01 -5.639292299747467041e-03 4.044405221939086914e-01 -4.989168420433998108e-02 -1.268158107995986938e-01 -5.713032931089401245e-02 -1.563561409711837769e-01 -1.641487926244735718e-01 1.818999350070953369e-01 6.466731429100036621e-03 -3.139888346195220947e-01 -1.066610440611839294e-01 1.713500767946243286e-01
-1.491626054048538208e-01 2.558573484420776367e-01 1.726056486368179321e-01 3.799481689929962158e-02 5.271796137094497681e-02 -9.621169418096542358e-02 1.988728940486907959e-01 -3.453233838081359863e-02 -4.947434063069522381e-04 -1.721834950149059296e-02 1.320460885763168335e-01 -1.592993140220642090e-01 -1.752962768077850342e-01 8.155807852745056152e-02 1.222989112138748169e-01 5.482749938964843750e-01 7.141326367855072021e-02 -2.992022633552551270e-01 1.884271353483200073e-01 -2.866001427173614502e-01 -9.405712783336639404e-02 2.563894540071487427e-02 3.288565278053283691e-01 -7.209803164005279541e-02 1.639742553234100342e-01 -8.381319232285022736e-03 -2.729422412812709808e-02 -1.789432577788829803e-02 8.207970857620239258e-02 -1.267398893833160400e-02 -1.311038285493850708e-01 2.121230810880661011e-01
-5.167033150792121887e-02 5.074795484542846680e-01 -1.747374050319194794e-02 8.145102113485336304e-02 7.326010614633560181e-02 -2.838640213012695312e-01 2.595422565937042236e-01 -3.129982948303222656e-01 1.428127437829971313e-01 -2.264973954879678786e-05 2.855516970157623291e-02 7.301515340805053711e-02 1.167638376355171204e-01 -1.183030977845191956e-01 1.045639906078577042e-02 3.526001572608947754e-01 1.293273419141769409e-01 1.527520641684532166e-02 5.657320376485586166e-03 4.958579316735267639e-02 3.406138718128204346e-02 4.958712682127952576e-02 -3.628743439912796021e-02 -1.362573802471160889e-01 -8.209519088268280029e-02 1.720460504293441772e-01 -1.475414782762527466e-01 4.578727111220359802e-02 1.541298478841781616e-01 -1.649570465087890625e-01 -2.257741838693618774e-01 3.128493726253509521e-01
8.823572844266891479e-02 3.137486279010772705e-01 -6.799485534429550171e-02 -1.204729899764060974e-01 7.953675091266632080e-02 -8.424952626228332520e-03 1.126115396618843079e-01 8.913931250572204590e-02 4.015153646469116211e-02 -5.567513406276702881e-02 2.565060555934906006e-01 -2.716274932026863098e-02 -1.731998324394226074e-01 -1.466812044382095337e-01 2.525230646133422852e-01 9.571191668510437012e-02 1.436156332492828369e-01 1.050184071063995361e-01 -5.413492023944854736e-02 2.911219000816345215e-01 2.983194291591644287e-01 2.256004363298416138e-01 2.424287945032119751e-01 -3.039364330470561981e-02 -2.060110867023468018e-02 4.369132816791534424e-01 -4.978528991341590881e-02 -9.628814458847045898e-02 -2.609108090400695801e-01 3.351372480392456055e-02 -1.601534932851791382e-01 1.873259246349334717e-01
3.355342522263526917e-02 3.160235285758972168e-01 -3.413312509655952454e-02 6.403326988220214844e-02 -1.255212277173995972e-01 -7.652676850557327271e-02 3.658361434936523438e-01 -2.900834940373897552e-02 -8.154604583978652954e-02 -1.496494114398956299e-01 1.879919916391372681e-01 2.687178850173950195e-01 8.619942516088485718e-02 -1.077913120388984680e-01 2.516004145145416260e-01 4.500761330127716064e-01 1.166746914386749268e-01 -9.522026777267456055e-02 1.539932638406753540e-01 3.189503252506256104e-01 1.105166971683502197e-02 -1.795861870050430298e-01 1.560069173574447632e-01 3.764864290133118629e-03 1.226498857140541077e-01 6.139855831861495972e-02 5.545043945312500000e-02 7.180044800043106079e-02 -6.713256239891052246e-02 -7.276146113872528076e-02 -2.088742703199386597e-01 -1.749624609947204590e-01
1.157021429389715195e-02 2.258149385452270508e-01 3.468434512615203857e-02 8.427245169878005981e-02 -2.349231690168380737e-01 -4.813531041145324707e-01 2.419237196445465088e-01 -1.319140493869781494e-01 -8.023176342248916626e-02 -8.899877220392227173e-02 6.684775650501251221e-02 3.786564804613590240e-03 -4.237712919712066650e-02 -1.235904544591903687e-02 2.979735434055328369e-01 4.877785742282867432e-01 -6.952565163373947144e-02 -8.394059538841247559e-02 1.020827367901802063e-01 -1.537248194217681885e-01 -1.047109905630350113e-02 3.311843052506446838e-02 1.432393938302993774e-01 -3.430530801415443420e-02 -1.415141820907592773e-01 8.611748926341533661e-03 -1.173015236854553223e-01 2.157188802957534790e-01 4.651944711804389954e-02 -3.344937041401863098e-02 -2.472257018089294434e-01 1.288959681987762451e-01
7.707261480391025543e-03 1.575962454080581665e-01 2.165520191192626953e-02 5.449188873171806335e-03 5.854678456671535969e-04 -2.395363748073577881e-01 2.207648009061813354e-02 4.146443307399749756e-02 2.302616834640502930e-02 -2.060249745845794678e-01 3.406458795070648193e-01 3.172520697116851807e-01 -2.894072234630584717e-01 8.504384756088256836e-02 5.617376789450645447e-02 2.555126547813415527e-01 1.083218455314636230e-01 1.499224337749183178e-03 6.371716409921646118e-02 -7.587023824453353882e-02 1.753735989332199097e-01 3.557993471622467041e-01 1.182336583733558655e-01 -2.778931856155395508e-01 1.036916300654411316e-01 -2.204848825931549072e-01 -9.036384522914886475e-02 -4.610696434974670410e-02 -2.546394988894462585e-02 -3.153599798679351807e-01 -2.363954931497573853e-01 -1.338770892471075058e-02
-7.989848405122756958e-02 1.241862997412681580e-01 -3.034948408603668213e-01 1.602973937988281250e-01 -3.839279115200042725e-01 -8.750153332948684692e-02 2.630154788494110107e-01 -2.164646424353122711e-02 -1.798381507396697998e-01 -6.976858526468276978e-02 2.092070132493972778e-01 9.002979844808578491e-02 -1.234077587723731995e-01 -7.985186576843261719e-02 2.576714158058166504e-01 5.305454134941101074e-01 1.443809866905212402e-01 -8.970255963504314423e-03 -1.391605194658041000e-02 2.816097252070903778e-02 -2.580301277339458466e-02 1.768887937068939209e-01 1.192808747291564941e-01 9.602175652980804443e-02 -8.661250770092010498e-02 7.756900042295455933e-02 1.734998635947704315e-02 -4.836439713835716248e-02 -2.221281081438064575e-01 -1.024030521512031555e-02 -1.703750938177108765e-01 -7.195067405700683594e-02
-1.954571157693862915e-01 3.381113708019256592e-01 3.488672673702239990e-01 -3.031261963769793510e-03 5.048784613609313965e-02 -1.120918244123458862e-01 2.149478793144226074e-01 2.327832728624343872e-01 -6.214578077197074890e-02 4.264713823795318604e-02 1.998265534639358521e-01 -2.439413219690322876e-02 1.168580725789070129e-01 -1.184535324573516846e-01 3.714214861392974854e-01 2.991544902324676514e-01 -1.426931023597717285e-01 8.905573934316635132e-02 -3.420203551650047302e-02 1.422557979822158813e-01 1.005946099758148193e-01 5.341018084436655045e-03 1.038347035646438599e-01 -1.886755824089050293e-01 -7.191705703735351562e-02 2.097973227500915527e-01 1.281723100692033768e-02 -7.072992622852325439e-02 -1.527022719383239746e-01 1.893276274204254150e-01 -1.001207679510116577e-01 2.813301086425781250e-01
-1.821456290781497955e-02 4.242643415927886963e-01 -1.538175791501998901e-01 2.687545120716094971e-01 -4.631429910659790039e-02 -2.282379716634750366e-01 3.643791377544403076e-01 3.458641469478607178e-02 -3.974345698952674866e-02 -3.000215068459510803e-02 7.219474762678146362e-02 -2.084374427795410156e-02 3.487444296479225159e-02 1.231284067034721375e-01 2.442443966865539551e-01 4.330333769321441650e-01 3.460293635725975037e-02 -8.244683593511581421e-02 4.691118840128183365e-03 5.540145561099052429e-02 -1.327884048223495483e-01 -1.881851106882095337e-01 7.385603338479995728e-02 -8.248858898878097534e-02 4.460040852427482605e-02 4.352849349379539490e-02 -5.113317817449569702e-02 2.019095420837402344e-02 1.870209872722625732e-01 1.165716648101806641e-01 -3.633556663990020752e-01 2.450491301715373993e-03
-1.286400556564331055e-01 3.450907766819000244e-01 3.306090831756591797e-01 -5.249419435858726501e-02 3.129702061414718628e-02 -1.192544549703598022e-01 1.635807454586029053e-01 2.080741375684738159e-01 6.471902132034301758e-02 1.155851483345031738e-01 2.988727390766143799e-01 -6.034715101122856140e-02 5.481013655662536621e-02 -1.792005151510238647e-01 3.514118492603302002e-01 1.915635317564010620e-01 -5.114124715328216553e-02 5.208429321646690369e-02 4.990557953715324402e-02 1.071973070502281189e-01 1.123389080166816711e-01 1.131721511483192444e-01 9.418550133705139160e-02 -1.973024606704711914e-01 -7.390940934419631958e-02 2.519263327121734619e-01 1.196162626147270203e-01 4.222661629319190979e-02 -3.050440177321434021e-02 1.966873854398727417e-01 -2.025457024574279785e-01 3.209881484508514404e-01
-3.388151759281754494e-03 3.637768924236297607e-01 -2.370319813489913940e-01 2.269604951143264771e-01 -9.334957599639892578e-02 -1.015422716736793518e-01 1.196197345852851868e-01 -7.641483098268508911e-02 2.327607572078704834e-02 8.327923715114593506e-02 1.225508451461791992e-01 2.496551424264907837e-01 1.292961090803146362e-01 2.693074010312557220e-02 2.882740199565887451e-01 5.543695092201232910e-01 -2.803151868283748627e-02 -5.845002830028533936e-02 -4.116386175155639648e-02 2.234062105417251587e-01 1.097911894321441650e-01 -9.878426790237426758e-02 1.937290430068969727e-01 3.958839550614356995e-02 -6.973757408559322357e-03 4.080834332853555679e-03 -2.978168614208698273e-02 2.476704418659210205e-01 -1.493780761957168579e-01 4.177235439419746399e-02 -1.527093648910522461e-01 -4.127177223563194275e-02
-1.919075548648834229e-01 4.362307786941528320e-01 2.816245257854461670e-01 6.432274729013442993e-02 3.899836167693138123e-02 -2.884106338024139404e-02 2.763845026493072510e-01 2.261743396520614624e-01 -2.568091638386249542e-02 -7.988084852695465088e-02 2.062327116727828979e-01 -2.416685223579406738e-02 -1.896797120571136475e-02 5.361050739884376526e-02 2.300270497798919678e-01 2.438109964132308960e-01 -5.271400883793830872e-02 1.720941513776779175e-01 -1.838808953762054443e-01 5.547305569052696228e-02 1.044603809714317322e-01 1.246044561266899109e-01 5.066351592540740967e-02 -1.596929281949996948e-01 -1.926024258136749268e-01 3.047634661197662354e-01 9.863101877272129059e-03 -1.140371039509773254e-01 -8.537051826715469360e-02 2.234612405300140381e-01 -1.216154471039772034e-01 2.343052178621292114e-01
2.025149948894977570e-02 2.382191866636276245e-01 -1.695281714200973511e-01 1.869811564683914185e-01 -1.998851895332336426e-01 -2.301776856184005737e-01 2.321753948926925659e-01 -2.284433506429195404e-02 3.879915177822113037e-02 -2.186661660671234131e-01 2.652111053466796875e-01 2.059916406869888306e-01 -2.383877485990524292e-01 -7.517722994089126587e-02 4.112864732742309570e-01 3.700090348720550537e-01 2.385043650865554810e-01 -1.572071909904479980e-01 -3.683878481388092041e-02 -8.083780109882354736e-02 7.640875130891799927e-02 4.402243718504905701e-02 1.405938863754272461e-01 8.282900601625442505e-02 1.631977111101150513e-01 1.212839968502521515e-02 2.313624322414398193e-02 1.530284583568572998e-01 -6.789316236972808838e-02 7.133759558200836182e-02 -1.269161254167556763e-01 -2.664505504071712494e-02
2.156804203987121582e-01 2.129995226860046387e-01 -1.173020452260971069e-01 -3.526194393634796143e-02 1.294564157724380493e-01 -1.220892444252967834e-01 1.695219576358795166e-01 -1.531837135553359985e-01 8.983378857374191284e-02 2.678822576999664307e-01 3.716306984424591064e-01 1.013211440294981003e-02 -1.881899833679199219e-01 9.842696040868759155e-02 1.506864279508590698e-01 2.397915422916412354e-01 -5.743874236941337585e-02 2.136957347393035889e-01 3.028393089771270752e-01 -1.056438982486724854e-01 2.114158682525157928e-02 4.313057661056518555e-02 3.510054349899291992e-01 -1.942102313041687012e-01 6.352407485246658325e-02 2.256402932107448578e-02 6.803833693265914917e-02 -2.417266182601451874e-02 -2.592876367270946503e-02 -2.550018727779388428e-01 -2.119449526071548462e-01 1.744863837957382202e-01
-9.374573081731796265e-02 2.427952587604522705e-01 1.499196290969848633e-01 1.646336615085601807e-01 6.084435433149337769e-02 -7.506143301725387573e-02 3.117772340774536133e-01 1.284296065568923950e-01 -7.220192998647689819e-02 1.043688133358955383e-01 4.087535440921783447e-01 -1.907155066728591919e-01 -3.852748870849609375e-02 2.164747007191181183e-02 3.713102638721466064e-01 2.979082167148590088e-01 6.426789611577987671e-02 -4.777498543262481689e-02 -2.263433486223220825e-02 -1.253915727138519287e-01 3.558720350265502930e-01 8.430901169776916504e-02 -2.896698005497455597e-02 -6.842144578695297241e-02 3.224707022309303284e-02 2.452587336301803589e-01 -3.375856205821037292e-02 -8.349652588367462158e-02 1.906683743000030518e-01 5.559768527746200562e-03 -2.455391176044940948e-02 2.080913037061691284e-01
-2.858331613242626190e-02 2.142295241355895996e-01 -7.213515788316726685e-02 -1.229511052370071411e-01 -5.074089858680963516e-03 3.281296417117118835e-02 2.806136608123779297e-01 -2.659424841403961182e-01 -9.601483494043350220e-02 -1.100521981716156006e-01 1.693771779537200928e-01 -2.250009030103683472e-01 -1.497505903244018555e-01 1.273954510688781738e-01 2.650670707225799561e-01 3.789063096046447754e-01 2.235912978649139404e-01 2.524487674236297607e-01 2.557548880577087402e-01 9.200872480869293213e-02 -1.999426484107971191e-01 -1.159697175025939941e-01 1.359680145978927612e-01 -1.843116730451583862e-01 8.812531083822250366e-02 -1.171676628291606903e-02 1.611504107713699341e-01 1.093918010592460632e-01 -8.661001920700073242e-02 -1.723703444004058838e-01 -2.264549434185028076e-01 -3.806673362851142883e-02
3.485731780529022217e-02 2.103844434022903442e-01 2.703545428812503815e-02 2.233002632856369019e-01 9.552010148763656616e-02 1.823731511831283569e-02 3.281213343143463135e-02 -4.776175320148468018e-02 -1.152999997138977051e-01 -1.176504120230674744e-01 8.962826430797576904e-02 6.815777719020843506e-02 -2.212076038122177124e-01 -2.154363840818405151e-01 2.410161793231964111e-01 3.447150886058807373e-01 3.200026750564575195e-01 2.175559401512145996e-01 -1.096602529287338257e-01 -1.128692328929901123e-01 -3.536194264888763428e-01 2.892333865165710449e-01 1.708395779132843018e-01 -1.208600476384162903e-01 3.743911907076835632e-02 -3.239297270774841309e-01 1.311123967170715332e-01 1.053723320364952087e-02 -3.916256502270698547e-02 -1.175125613808631897e-01 5.641172826290130615e-02 9.942670166492462158e-02
-1.870208047330379486e-02 3.088702261447906494e-01 -2.130073904991149902e-01 4.062935411930084229e-01 -1.504034250974655151e-01 -2.942786216735839844e-01 2.346035689115524292e-01 6.513789296150207520e-02 -2.953871525824069977e-02 -1.775393038988113403e-01 2.286200672388076782e-01 -8.793525397777557373e-03 -1.120162606239318848e-01 4.670661315321922302e-02 3.160215914249420166e-01 4.020280539989471436e-01 2.036052010953426361e-02 -9.216479957103729248e-02 1.314000636339187622e-01 2.276006042957305908e-01 -4.746935516595840454e-02 3.179881349205970764e-02 1.354887634515762329e-01 2.614022605121135712e-02 -5.235366523265838623e-03 9.518402814865112305e-02 6.541956961154937744e-02 -2.856726758182048798e-02 6.013334169983863831e-02 7.035356760025024414e-02 -2.032299041748046875e-01 2.059943741187453270e-03
1.641363464295864105e-02 2.156722992658615112e-01 1.430481374263763428e-01 1.264592707157135010e-01 1.915261447429656982e-01 -1.121104881167411804e-01 2.470900118350982666e-01 -2.208098918199539185e-01 2.223806530237197876e-01 2.004226595163345337e-01 3.812906742095947266e-01 2.128984183073043823e-01 -2.746029794216156006e-01 -2.910399623215198517e-02 1.392986923456192017e-01 1.988768577575683594e-01 -1.111278757452964783e-01 3.482048958539962769e-02 -2.529307305812835693e-01 4.166581109166145325e-02 -1.995208561420440674e-01 2.135960757732391357e-01 1.909244954586029053e-01 -1.197835206985473633e-01 8.182273060083389282e-02 1.128171198070049286e-02 -1.757781058549880981e-01 7.357428967952728271e-02 -2.342890799045562744e-01 -5.387403815984725952e-02 -1.435169577598571777e-01 7.163016498088836670e-02
-7.847034931182861328e-02 3.207767605781555176e-01 -1.671419143676757812e-01 1.032867208123207092e-01 -1.589471697807312012e-01 5.438167229294776917e-02 2.617894709110260010e-01 -1.386255472898483276e-01 -1.276243776082992554e-01 -1.451664865016937256e-01 3.246230781078338623e-01 -1.511488556861877441e-01 -7.894378155469894409e-02 6.108800414949655533e-03 2.887398898601531982e-01 3.781670033931732178e-01 9.258913248777389526e-02 -1.045150607824325562e-01 -5.830266699194908142e-02 1.593524962663650513e-01 -1.479292064905166626e-01 4.624126479029655457e-02 2.185265570878982544e-01 1.366708725690841675e-01 6.019964814186096191e-02 -9.582905471324920654e-02 2.640371918678283691e-01 -9.745331481099128723e-03 1.299631297588348389e-01 7.054223120212554932e-02 -2.969488501548767090e-01 8.200119435787200928e-02
-4.862402006983757019e-02 6.538806110620498657e-02 1.107823029160499573e-01 1.788925528526306152e-01 -1.834965497255325317e-01 -4.438982009887695312e-01 3.550701737403869629e-01 -1.460147351026535034e-01 1.506748981773853302e-02 -1.116154119372367859e-01 2.695683836936950684e-01 1.810431107878684998e-02 -1.027120649814605713e-02 -1.178503111004829407e-01 2.754518985748291016e-01 3.317270874977111816e-01 -8.253608644008636475e-02 -9.860846400260925293e-02 9.789503365755081177e-02 2.090901322662830353e-02 -1.188926678150892258e-02 3.902362287044525146e-02 2.346090078353881836e-01 -3.742701187729835510e-02 -1.644066572189331055e-01 -1.017592772841453552e-01 -1.017873361706733704e-02 1.874670982360839844e-01 1.700624125078320503e-03 1.829460822045803070e-02 -2.601490020751953125e-01 2.450969815254211426e-01
-2.471327222883701324e-02 3.193104267120361328e-01 2.579528987407684326e-01 9.359247982501983643e-02 1.020158082246780396e-01 5.090840905904769897e-02 9.184492379426956177e-02 3.016509413719177246e-01 -3.654327243566513062e-03 1.473067849874496460e-01 3.036397993564605713e-01 -7.004920393228530884e-02 5.799373984336853027e-02 -7.698711752891540527e-02 2.984562218189239502e-01 3.545031845569610596e-01 -1.089174374938011169e-01 1.531149297952651978e-01 3.836259618401527405e-02 7.509911805391311646e-02 1.525033861398696899e-01 -3.603691235184669495e-03 1.708695292472839355e-01 -9.301603585481643677e-02 -1.666648685932159424e-01 2.611547708511352539e-01 1.065868213772773743e-01 5.847704410552978516e-02 -3.003698773682117462e-02 1.568156778812408447e-01 -2.129617035388946533e-01 2.858408689498901367e-01
-3.456332162022590637e-02 2.313733547925949097e-01 7.684805244207382202e-02 2.309741526842117310e-01 -1.063173543661832809e-02 -2.592653036117553711e-01 1.361897885799407959e-01 -1.190765351057052612e-01 -1.665509641170501709e-01 -1.193330362439155579e-01 8.849137276411056519e-02 3.568930551409721375e-02 -1.039818003773689270e-01 7.470371574163436890e-02 3.849246203899383545e-01 4.162247180938720703e-01 7.092992961406707764e-02 -2.023137733340263367e-02 2.455383837223052979e-01 2.742855437099933624e-02 1.706881672143936157e-01 -2.094793692231178284e-02 2.388004958629608154e-01 -8.238507062196731567e-02 -3.644499182701110840e-02 -4.124532639980316162e-01 2.990529127418994904e-02 1.474965959787368774e-01 -1.997253000736236572e-01 3.761153295636177063e-02 -1.422328222543001175e-02 4.001167789101600647e-02
-1.307744383811950684e-01 3.985586762428283691e-01 1.336290389299392700e-01 -1.024907082319259644e-01 1.677546054124832153e-01 1.822416111826896667e-02 3.522985577583312988e-01 2.390022948384284973e-02 -8.482485264539718628e-02 5.646253004670143127e-02 3.888149261474609375e-01 3.178169578313827515e-02 9.467515163123607635e-03 -1.402404159307479858e-01 2.555207610130310059e-01 1.907883882522583008e-01 -6.482843309640884399e-02 2.061150223016738892e-01 -2.037434577941894531e-01 1.049266979098320007e-01 1.187777444720268250e-01 6.850448250770568848e-02 1.863326579332351685e-01 -1.093748882412910461e-01 -1.331901550292968750e-01 2.751423418521881104e-01 -3.616557270288467407e-02 2.588056214153766632e-02 1.396412849426269531e-01 -8.377470076084136963e-03 -2.468824684619903564e-01 1.337076127529144287e-01
-1.169628947973251343e-01 4.349787533283233643e-01 2.801757156848907471e-01 9.814487397670745850e-02 3.788838163018226624e-02 1.549059804528951645e-02 1.461981832981109619e-01 2.437543570995330811e-01 -1.209049299359321594e-02 1.161268502473831177e-01 2.696348726749420166e-01 5.433267354965209961e-02 1.069214642047882080e-01 -1.419734954833984375e-01 3.386105298995971680e-01 2.420469075441360474e-01 -9.563433378934860229e-02 1.201583445072174072e-01 -1.571536809206008911e-02 1.231928020715713501e-01 9.960404038429260254e-02 5.668307095766067505e-02 1.479623764753341675e-01 -4.073503986001014709e-02 -2.428154200315475464e-01 2.326414287090301514e-01 2.274191565811634064e-02 -1.324607282876968384e-01 -7.228363305330276489e-02 1.265975534915924072e-01 -1.324964463710784912e-01 2.945379614830017090e-01
-3.340905159711837769e-02 1.758812516927719116e-01 1.965088099241256714e-01 -9.607223421335220337e-02 -1.136688888072967529e-02 1.440175175666809082e-01 1.562393605709075928e-01 9.928517788648605347e-02 5.098664201796054840e-03 2.970730662345886230e-01 1.594591885805130005e-01 -1.742759048938751221e-01 -5.207830667495727539e-01 -1.392250880599021912e-02 8.707886189222335815e-02 3.828845620155334473e-01 6.751561164855957031e-02 3.611342236399650574e-02 -1.045445352792739868e-01 1.688612401485443115e-01 2.282749116420745850e-01 -2.253671735525131226e-01 8.834359794855117798e-02 4.267280548810958862e-02 1.300352215766906738e-01 1.373798400163650513e-01 -1.271502524614334106e-01 1.806223094463348389e-01 -7.868128269910812378e-02 -2.084416151046752930e-01 5.701777711510658264e-02 5.549220950342714787e-04
-9.653972089290618896e-02 4.300228059291839600e-01 1.951662898063659668e-01 2.917412817478179932e-01 1.262185126543045044e-01 -5.768654868006706238e-02 3.787856996059417725e-01 1.886789947748184204e-01 -1.136697307229042053e-01 -3.683292120695114136e-02 3.648515343666076660e-01 3.238882124423980713e-02 -1.842727325856685638e-02 -8.810932934284210205e-02 1.781632453203201294e-01 1.465868502855300903e-01 1.042542085051536560e-01 -2.180438041687011719e-01 -5.135516449809074402e-02 -7.406210899353027344e-02 1.912181675434112549e-01 1.471263617277145386e-01 5.651440471410751343e-02 -7.844334095716476440e-02 9.470565617084503174e-02 1.485950499773025513e-01 7.697027176618576050e-02 -3.919401764869689941e-02 2.462015859782695770e-02 -1.101084128022193909e-01 5.192980542778968811e-02 2.939648926258087158e-01
-4.240659996867179871e-03 1.603913605213165283e-01 -3.755182772874832153e-02 2.711839079856872559e-01 -1.309171020984649658e-01 -1.055382099002599716e-02 1.877838969230651855e-01 -8.374229818582534790e-02 -1.420571357011795044e-01 -4.181787744164466858e-02 8.414523303508758545e-02 7.065428048372268677e-02 -4.519553482532501221e-02 -2.119596302509307861e-01 5.532123446464538574e-01 4.377382397651672363e-01 9.758906066417694092e-02 -7.769488543272018433e-02 -1.319627165794372559e-01 1.216131299734115601e-01 -4.315855726599693298e-02 -2.055052518844604492e-01 -2.267959789605811238e-04 -6.463877856731414795e-02 -1.363204121589660645e-01 9.975139796733856201e-02 8.662071079015731812e-02 1.252375394105911255e-01 -2.126673460006713867e-01 -5.246017873287200928e-02 -2.556312680244445801e-01 -8.041831664741039276e-03
-1.276330202817916870e-01 3.045329153537750244e-01 8.581610023975372314e-02 -1.685816794633865356e-01 1.729933023452758789e-01 -1.844529360532760620e-01 2.533779144287109375e-01 -1.312946677207946777e-01 5.326902610249817371e-04 1.672748923301696777e-01 7.044880837202072144e-02 1.871000528335571289e-01 -2.112888991832733154e-01 1.426518410444259644e-01 1.624085903167724609e-01 4.620117247104644775e-01 -1.945297569036483765e-01 1.779116094112396240e-01 2.103177905082702637e-01 -9.970088303089141846e-02 -1.513215154409408569e-01 2.134514451026916504e-01 6.258039921522140503e-02 7.672762125730514526e-02 -1.884323507547378540e-01 -1.194364950060844421e-01 1.527047306299209595e-01 -1.121726557612419128e-01 -1.130099296569824219e-01 3.979427367448806763e-02 -9.452071785926818848e-02 1.616445034742355347e-01
4.589625634253025055e-03 1.559751778841018677e-01 -1.088747009634971619e-01 -6.176112219691276550e-03 -1.870400309562683105e-01 4.930431023240089417e-03 -1.793853752315044403e-02 -1.919936984777450562e-01 -2.133171558380126953e-01 -6.797368638217449188e-03 1.819018125534057617e-01 5.786859989166259766e-02 -2.311434298753738403e-01 2.130349725484848022e-01 2.031064033508300781e-01 4.087802171707153320e-01 -1.085183322429656982e-01 1.497863829135894775e-01 7.357890903949737549e-02 -1.449763774871826172e-02 -4.165974557399749756e-01 2.828950285911560059e-01 1.481962017714977264e-02 -1.318991333246231079e-01 8.474004268646240234e-02 6.232439726591110229e-02 -2.485182285308837891e-01 -8.679390698671340942e-02 -6.884086132049560547e-02 1.421730313450098038e-02 -1.780947297811508179e-01 2.726905941963195801e-01
1.036912053823471069e-01 1.472441852092742920e-01 3.202053718268871307e-03 -2.016901224851608276e-02 1.471690535545349121e-01 -1.205930560827255249e-01 1.160562857985496521e-01 -1.965944916009902954e-01 -6.010179221630096436e-02 6.059123575687408447e-02 -3.226795792579650879e-02 1.936425715684890747e-01 -2.448275834321975708e-01 6.383859366178512573e-02 4.155712425708770752e-01 4.726096391677856445e-01 1.637163572013378143e-02 1.149382069706916809e-01 1.957119852304458618e-01 2.177414484322071075e-02 -1.064073666930198669e-01 1.129992539063096046e-03 1.900565326213836670e-01 2.413696236908435822e-02 8.947196602821350098e-02 -3.528679609298706055e-01 -1.868256479501724243e-01 5.868508666753768921e-02 -2.632157504558563232e-01 1.112412810325622559e-01 -8.072015643119812012e-02 1.166501492261886597e-01
-1.427578032016754150e-01 2.702423334121704102e-01 -1.700493879616260529e-02 1.166997998952865601e-01 -1.008706316351890564e-01 1.190409902483224869e-02 7.212927192449569702e-02 -2.621322572231292725e-01 -5.340233817696571350e-02 -9.971000254154205322e-02 2.367838621139526367e-01 3.174342960119247437e-02 -4.822717979550361633e-02 -5.287303356453776360e-04 1.758132427930831909e-01 5.740322470664978027e-01 -5.666038393974304199e-02 -1.269958168268203735e-01 1.055851280689239502e-01 1.217680051922798157e-01 1.056130453944206238e-01 -2.869178354740142822e-01 3.682697191834449768e-03 1.297449469566345215e-01 -3.841145336627960205e-01 -1.054983958601951599e-01 -6.042682379484176636e-02 -1.112203896045684814e-01 -1.593687832355499268e-01 1.271372586488723755e-01 -1.172119006514549255e-02 6.163446977734565735e-02
2.295887097716331482e-03 1.492933034896850586e-01 -2.977809496223926544e-02 1.644911058247089386e-02 -2.772597968578338623e-01 -1.166759058833122253e-01 2.098685652017593384e-01 -3.298142179846763611e-02 -6.005960516631603241e-03 7.781833410263061523e-02 4.190476238727569580e-01 3.163533806800842285e-01 -7.855442911386489868e-02 -8.986771851778030396e-02 2.365586310625076294e-01 2.672381997108459473e-01 8.303640037775039673e-02 6.103434599936008453e-03 2.199673205614089966e-01 -1.119966730475425720e-01 1.501203514635562897e-03 1.737397164106369019e-01 9.840547293424606323e-02 1.841814815998077393e-02 -1.638643257319927216e-02 -3.986055254936218262e-01 7.306142896413803101e-02 8.333272486925125122e-02 6.140563264489173889e-02 -2.083643823862075806e-01 -3.001475334167480469e-01 2.740415930747985840e-02
-1.839259266853332520e-02 3.702512979507446289e-01 3.275315463542938232e-01 -5.319996736943721771e-03 -4.213221371173858643e-02 1.434327363967895508e-01 2.661064565181732178e-01 1.004014685750007629e-01 7.595615833997726440e-02 -2.786892279982566833e-02 2.651166915893554688e-01 -1.806111633777618408e-02 -1.096267998218536377e-01 -1.549819260835647583e-01 2.315699607133865356e-01 1.687943488359451294e-01 -2.653334476053714752e-02 1.062809750437736511e-01 -9.994897991418838501e-02 -4.565339535474777222e-02 4.153856039047241211e-01 -6.564229726791381836e-02 7.132066786289215088e-02 -1.579596996307373047e-01 -1.450751572847366333e-01 2.501025497913360596e-01 -4.914453253149986267e-02 5.910538509488105774e-02 1.584976911544799805e-01 -3.239863365888595581e-02 -1.832043379545211792e-01 2.766027748584747314e-01
2.794021368026733398e-01 2.055644094944000244e-01 8.653237670660018921e-02 -7.310761511325836182e-02 1.095764189958572388e-01 -2.435752302408218384e-01 2.573384940624237061e-01 -2.854434587061405182e-02 -1.191800087690353394e-02 -5.189770832657814026e-02 1.138434838503599167e-02 -1.280247569084167480e-01 -3.999351859092712402e-01 4.608278721570968628e-02 3.140354752540588379e-01 2.156897187232971191e-01 2.229211479425430298e-02 1.250504106283187866e-01 2.290720939636230469e-01 -4.786383360624313354e-02 -9.749785065650939941e-02 1.505165547132492065e-02 -7.205833680927753448e-03 1.751605235040187836e-02 1.241073310375213623e-01 -5.894002690911293030e-02 5.825310014188289642e-03 -1.762280017137527466e-01 -1.713564544916152954e-01 -6.173266097903251648e-02 -1.312907487154006958e-01 4.696119427680969238e-01
1.367711275815963745e-01 4.266025125980377197e-01 1.350253969430923462e-01 6.482093036174774170e-02 2.637219130992889404e-01 7.889931648969650269e-02 5.497181415557861328e-02 -2.015405148267745972e-01 -5.101504269987344742e-03 -8.322535455226898193e-02 3.423721492290496826e-01 1.711004525423049927e-01 -3.988121151924133301e-01 -7.307555526494979858e-02 1.263405829668045044e-01 9.904968738555908203e-02 -8.109845221042633057e-03 -6.772790104150772095e-02 4.054157808423042297e-02 -1.121770665049552917e-01 -7.642220705747604370e-02 3.458491563796997070e-01 -3.366920724511146545e-02 -2.484168112277984619e-01 1.701327622868120670e-03 1.242443621158599854e-01 -1.148732081055641174e-01 1.972954533994197845e-02 -2.513680160045623779e-01 2.401807531714439392e-02 -1.176910027861595154e-01 5.435961764305830002e-03
1.190127283334732056e-01 2.897235751152038574e-01 3.404052928090095520e-02 -1.532907634973526001e-01 -2.161617577075958252e-01 -3.554195761680603027e-01 2.843364886939525604e-02 -1.115553751587867737e-01 -3.723095869645476341e-03 -1.643795669078826904e-01 3.664054274559020996e-01 1.679695397615432739e-01 1.671738736331462860e-02 -8.367315679788589478e-02 3.201542794704437256e-01 1.132396310567855835e-01 1.073151007294654846e-01 -2.400153279304504395e-01 1.388235539197921753e-01 -2.110564522445201874e-02 1.458740886300802231e-02 3.112715482711791992e-01 -3.880554810166358948e-02 -2.047218531370162964e-01 1.616248935461044312e-01 -1.280754804611206055e-01 7.597234100103378296e-02 -6.033190339803695679e-02 -8.550154417753219604e-02 -1.791977882385253906e-01 -1.883212476968765259e-01 1.504911482334136963e-01
3.118391707539558411e-02 3.119921982288360596e-01 4.693453386425971985e-02 -9.280855208635330200e-02 2.347412705421447754e-01 -4.488751664757728577e-02 1.981826126575469971e-01 -2.858696877956390381e-01 -7.409872859716415405e-02 -2.340748161077499390e-02 4.110168814659118652e-01 2.073486447334289551e-01 -2.607344686985015869e-01 -2.607667446136474609e-01 1.993489265441894531e-01 8.013454824686050415e-02 1.298111630603671074e-03 5.572051554918289185e-02 1.552875339984893799e-02 -4.634977318346500397e-03 -2.843647450208663940e-02 2.735497653484344482e-01 8.730935305356979370e-02 -2.178375124931335449e-01 1.207076385617256165e-01 2.040542066097259521e-01 -1.477997601032257080e-01 -1.570991240441799164e-02 -2.927247881889343262e-01 1.088180765509605408e-01 4.314309917390346527e-03 5.210544914007186890e-02
-1.062284782528877258e-01 3.090733289718627930e-01 2.964345812797546387e-01 7.904528081417083740e-02 2.563514411449432373e-01 1.375106871128082275e-01 1.273173838853836060e-01 2.424274086952209473e-01 2.574519813060760498e-02 9.593252092599868774e-03 2.353767454624176025e-01 -5.336666107177734375e-02 -6.521974503993988037e-02 -1.242654174566268921e-01 3.345665633678436279e-01 2.910374104976654053e-01 -7.798213511705398560e-02 1.726435273885726929e-01 4.407823551446199417e-03 1.649842709302902222e-01 1.548252999782562256e-01 1.106330379843711853e-01 2.563070058822631836e-01 -1.333448588848114014e-01 -4.662534594535827637e-02 3.203932046890258789e-01 -2.118573151528835297e-02 2.534775994718074799e-02 -2.143821213394403458e-03 5.187213420867919922e-02 -3.776072710752487183e-02 2.669725418090820312e-01
-4.434921313077211380e-03 4.461026191711425781e-01 -1.615866646170616150e-02 -4.980147816240787506e-03 2.414211034774780273e-01 -6.029506400227546692e-02 -1.863792240619659424e-01 -2.704831063747406006e-01 -4.990218207240104675e-02 3.520462661981582642e-02 2.361224144697189331e-01 -2.205214947462081909e-01 -1.546393930912017822e-01 8.294715732336044312e-02 2.605343461036682129e-01 3.869653046131134033e-01 1.118300408124923706e-01 1.402175894327228889e-05 -1.651129573583602905e-01 1.835681200027465820e-01 -4.820231348276138306e-02 -7.851418107748031616e-02 -1.111022308468818665e-01 2.337750978767871857e-03 1.566010713577270508e-01 -3.806608915328979492e-02 4.100414738059043884e-02 -5.603741854429244995e-02 -1.960077881813049316e-01 2.657274007797241211e-01 -1.760810762643814087e-01 9.596979618072509766e-02
5.146915558725595474e-03 2.023721635341644287e-01 -1.499713119119405746e-02 1.274746004492044449e-02 5.654969438910484314e-02 2.344343215227127075e-01 -9.988876432180404663e-02 -1.589779853820800781e-01 1.693405956029891968e-02 -2.302346080541610718e-01 2.605575323104858398e-01 4.292694851756095886e-02 -1.905216723680496216e-01 -2.625619173049926758e-01 2.214848250150680542e-01 4.741868972778320312e-01 -9.155018627643585205e-02 3.409713804721832275e-01 1.374470293521881104e-01 1.508482843637466431e-01 -2.017451524734497070e-01 -1.678964495658874512e-01 8.207926899194717407e-02 -4.553644452244043350e-03 7.316917181015014648e-02 -2.138674110174179077e-01 1.229306217283010483e-02 -7.250879704952239990e-02 -3.764100372791290283e-02 2.535031177103519440e-02 -1.380503326654434204e-01 2.085472345352172852e-01
-1.419333964586257935e-01 3.121312558650970459e-01 3.431654572486877441e-01 1.630118191242218018e-01 7.838726788759231567e-02 4.353654757142066956e-02 1.638045907020568848e-01 1.021092385053634644e-01 -1.094345748424530029e-02 3.089743666350841522e-02 3.082086443901062012e-01 -3.155013173818588257e-02 -4.805963113903999329e-02 -1.254117786884307861e-01 3.280867338180541992e-01 2.137796878814697266e-01 2.409627661108970642e-03 1.610635668039321899e-01 7.203366607427597046e-02 9.950628876686096191e-02 8.753365278244018555e-02 -9.766098111867904663e-03 8.696831017732620239e-02 -1.753472536802291870e-01 -1.894261837005615234e-01 3.623019456863403320e-01 6.828590482473373413e-02 -7.933968305587768555e-02 -9.320633113384246826e-02 1.399329602718353271e-01 -2.425144761800765991e-01 2.684445381164550781e-01
3.255268186330795288e-02 1.487243026494979858e-01 2.988314628601074219e-01 -7.217122614383697510e-02 -5.507311969995498657e-02 -2.211198508739471436e-01 8.963724970817565918e-02 2.270223498344421387e-01 3.057922236621379852e-02 5.855267494916915894e-02 1.089628711342811584e-01 -6.779194623231887817e-02 -4.946077167987823486e-01 3.570901602506637573e-02 2.587065398693084717e-01 1.436616331338882446e-01 2.285554558038711548e-01 -7.739636301994323730e-02 1.043309122323989868e-01 2.623966336250305176e-01 -6.608637515455484390e-03 2.345836311578750610e-01 2.625528257340192795e-03 -1.623428165912628174e-01 -8.820635825395584106e-02 1.016048621386289597e-02 -1.998575776815414429e-01 2.579099535942077637e-01 9.615451842546463013e-02 1.471644937992095947e-01 -1.111178547143936157e-01 -1.987598538398742676e-01
-3.580380380153656006e-01 2.772969901561737061e-01 -2.025392465293407440e-02 1.082438528537750244e-01 -1.597484797239303589e-01 -5.226980894804000854e-02 3.331103548407554626e-02 -5.453693494200706482e-02 -3.376063704490661621e-01 -1.837030947208404541e-01 1.140518411993980408e-01 1.944064199924468994e-01 -1.112119629979133606e-01 -1.099561899900436401e-01 4.056426286697387695e-01 3.901464343070983887e-01 5.726661160588264465e-02 6.800082512199878693e-03 -9.205109626054763794e-02 5.584520101547241211e-02 3.375245630741119385e-02 5.669318884611129761e-02 -7.300566881895065308e-02 -6.857578456401824951e-02 -7.830728590488433838e-02 1.723181270062923431e-02 1.551251709461212158e-01 2.106318324804306030e-01 -1.842270195484161377e-01 -1.875298470258712769e-02 -2.641549110412597656e-01 4.975996166467666626e-02
-8.816494792699813843e-02 3.417189717292785645e-01 -1.799087673425674438e-01 2.452810406684875488e-01 -1.203046664595603943e-01 -9.470824897289276123e-02 1.017433181405067444e-01 -1.370197683572769165e-01 -1.506487876176834106e-01 -1.559562534093856812e-01 1.315980255603790283e-01 9.752167761325836182e-02 -1.272321492433547974e-01 -1.815908849239349365e-01 5.166422128677368164e-01 3.352478742599487305e-01 7.239498198032379150e-02 1.125913038849830627e-01 -7.027115672826766968e-02 1.953526735305786133e-01 3.857035934925079346e-02 -1.106906086206436157e-01 -5.198420211672782898e-02 -1.053963676095008850e-01 -1.123849079012870789e-01 2.077511511743068695e-02 1.721453480422496796e-02 4.648981615900993347e-02 -1.044112518429756165e-01 -1.950730085372924805e-01 -2.580677568912506104e-01 9.161585569381713867e-02
-7.962989807128906250e-02 3.564817607402801514e-01 2.673425972461700439e-01 1.904873251914978027e-01 1.663638949394226074e-01 -1.466097077354788780e-03 3.152118921279907227e-01 1.134928241372108459e-01 -8.120524138212203979e-02 3.990179300308227539e-02 2.243609875440597534e-01 2.604850009083747864e-02 -1.258306670933961868e-03 -1.304235160350799561e-01 2.407450377941131592e-01 3.212684392929077148e-01 1.599050611257553101e-01 3.514955937862396240e-02 1.174458488821983337e-01 -7.104130834341049194e-02 1.756351441144943237e-01 1.204206049442291260e-02 3.793863207101821899e-02 -3.068229854106903076e-01 6.091989949345588684e-02 3.436569273471832275e-01 -2.960619889199733734e-02 -6.075564026832580566e-02 2.427266091108322144e-01 7.309392094612121582e-02 -2.035969495773315430e-02 1.350823342800140381e-01
-2.955488674342632294e-02 1.776071339845657349e-01 -1.062030121684074402e-01 1.577502787113189697e-01 3.481695055961608887e-01 1.706705689430236816e-01 3.035507798194885254e-01 -1.316850930452346802e-01 -5.731846764683723450e-02 1.359586119651794434e-01 -2.412598393857479095e-02 9.796151518821716309e-02 -4.697414487600326538e-02 -1.364329755306243896e-01 3.657357990741729736e-01 3.811942934989929199e-01 1.605965346097946167e-01 1.920645870268344879e-02 3.122195973992347717e-02 1.442616060376167297e-02 3.798363730311393738e-02 1.018974930047988892e-01 1.677646040916442871e-01 -1.962453871965408325e-01 -1.225580871105194092e-01 -2.286160588264465332e-01 2.331893891096115112e-02 -4.894800856709480286e-02 -9.517412632703781128e-02 8.065457455813884735e-03 1.913095116615295410e-01 3.434653282165527344e-01
2.611656300723552704e-02 2.020000070333480835e-01 1.202340945601463318e-01 9.904512017965316772e-02 7.290354371070861816e-02 -1.511726677417755127e-01 2.224527150392532349e-01 8.593631535768508911e-02 1.002564951777458191e-01 -3.416783213615417480e-01 1.607750728726387024e-02 -8.678039908409118652e-02 -7.743596285581588745e-02 -3.760480880737304688e-01 1.578667759895324707e-01 3.300542533397674561e-01 -5.581448599696159363e-02 -3.733165189623832703e-02 -2.788189947605133057e-01 1.963701657950878143e-02 1.199919059872627258e-01 1.564179360866546631e-01 4.850358515977859497e-02 -3.106690645217895508e-01 1.617580652236938477e-01 2.111720740795135498e-01 -1.742335855960845947e-01 5.965480208396911621e-02 8.279858529567718506e-02 4.709709435701370239e-02 -1.222314536571502686e-01 2.903476059436798096e-01
-1.257979869842529297e-01 2.889720499515533447e-01 1.759990118443965912e-02 -6.898948550224304199e-02 2.304860353469848633e-01 -9.968890249729156494e-02 3.169192969799041748e-01 3.670146316289901733e-02 -9.416767209768295288e-02 1.299567073583602905e-01 1.215240508317947388e-01 1.185995787382125854e-01 -1.122465059161186218e-01 -1.533527486026287079e-02 3.666130900382995605e-01 2.335834205150604248e-01 -1.854348033666610718e-01 2.923274040222167969e-01 2.163356393575668335e-01 7.369963824748992920e-02 -1.105751767754554749e-01 1.564425975084304810e-01 2.478596754372119904e-02 2.650079876184463501e-02 -6.971934437751770020e-02 -3.761164546012878418e-01 -9.832879900932312012e-02 6.718842685222625732e-02 -1.440873295068740845e-01 -1.276887357234954834e-01 -1.619476675987243652e-01 2.011749297380447388e-01
3.395934775471687317e-02 1.703092306852340698e-01 2.461491972208023071e-01 1.021989211440086365e-01 -1.801217161118984222e-02 -1.291879266500473022e-01 3.644352853298187256e-01 2.203944325447082520e-01 -5.677704513072967529e-02 9.520940482616424561e-02 3.585760593414306641e-01 1.708433181047439575e-01 -3.022340238094329834e-01 -5.359950661659240723e-02 3.480648994445800781e-02 3.124354779720306396e-01 1.020771116018295288e-01 -9.384590387344360352e-02 1.693976670503616333e-01 4.818794131278991699e-02 3.286169767379760742e-01 -4.808326438069343567e-02 1.168948113918304443e-01 -7.732819020748138428e-02 -4.933197796344757080e-02 2.870306968688964844e-01 4.281578585505485535e-03 -1.695331558585166931e-02 1.550240516662597656e-01 -3.512911871075630188e-02 -2.309464663267135620e-02 2.149250656366348267e-01
-3.690395504236221313e-02 3.105920553207397461e-01 2.488172352313995361e-01 1.041528303176164627e-02 2.601821422576904297e-01 -8.698618412017822266e-02 -1.582276970148086548e-01 -2.646575868129730225e-01 -1.411945223808288574e-01 2.454219460487365723e-01 2.437806129455566406e-01 -1.552873998880386353e-01 -2.276142686605453491e-01 -7.872579991817474365e-02 1.740145832300186157e-01 3.456059396266937256e-01 1.400280296802520752e-01 1.126470626331865788e-03 1.212914884090423584e-01 1.090188920497894287e-01 -1.802174299955368042e-01 1.406813263893127441e-01 -1.577063202857971191e-01 5.748620629310607910e-02 1.790394783020019531e-01 -1.072105243802070618e-01 -7.182894647121429443e-02 -2.579766511917114258e-02 7.925742119550704956e-02 6.006418541073799133e-02 -3.320617079734802246e-01 4.679458960890769958e-02
7.518608123064041138e-02 1.888977289199829102e-01 -6.144277378916740417e-02 -9.628645330667495728e-02 1.005790568888187408e-02 6.776196509599685669e-02 7.694821059703826904e-02 -2.784313857555389404e-01 -7.517064362764358521e-02 -1.020724326372146606e-01 3.488273620605468750e-01 1.179752796888351440e-01 -4.490554034709930420e-01 -2.871397137641906738e-02 3.919633626937866211e-01 1.689179092645645142e-01 -1.242111995816230774e-01 2.085857838392257690e-01 -2.485617063939571381e-02 7.445892691612243652e-02 -3.399387300014495850e-01 1.101058125495910645e-01 7.713524252176284790e-02 -1.220958307385444641e-01 -1.127081587910652161e-01 -1.208747103810310364e-01 2.916343510150909424e-02 -1.321679819375276566e-02 3.781547397375106812e-02 -1.652615964412689209e-01 2.461818046867847443e-02 2.232594043016433716e-01
3.314440250396728516e-01 6.000168994069099426e-02 -1.429415345191955566e-01 1.937473379075527191e-02 -1.878297626972198486e-01 -3.106940388679504395e-01 1.519982069730758667e-01 -7.576570659875869751e-02 -1.705370247364044189e-01 -5.467281118035316467e-02 3.219482898712158203e-01 -1.725253462791442871e-02 -1.056123077869415283e-01 3.606128692626953125e-02 3.874085247516632080e-01 3.615188300609588623e-01 -1.014857739210128784e-02 7.251406461000442505e-02 -1.073595285415649414e-01 2.450070381164550781e-01 2.350272387266159058e-01 -1.576280407607555389e-02 1.731875836849212646e-01 1.019982397556304932e-01 5.918944254517555237e-02 4.127432778477668762e-02 2.003969848155975342e-01 -1.360623240470886230e-01 -7.595258951187133789e-02 1.493344753980636597e-01 -6.314786523580551147e-02 8.420619368553161621e-02
-4.113315790891647339e-02 3.429474532604217529e-01 3.415291607379913330e-01 -3.907650243490934372e-03 4.821148887276649475e-02 -1.108069866895675659e-01 2.839026749134063721e-01 2.436142265796661377e-01 4.368140827864408493e-03 -2.686806581914424896e-02 3.994368314743041992e-01 -6.073028594255447388e-02 3.648899123072624207e-02 6.426475197076797485e-02 2.900117039680480957e-01 3.115063607692718506e-01 3.321136906743049622e-02 1.071902364492416382e-01 -4.315728321671485901e-03 -9.150796569883823395e-03 1.492099463939666748e-01 -1.864123158156871796e-02 7.696162909269332886e-02 -1.189396306872367859e-01 -1.566874235868453979e-01 3.023788928985595703e-01 5.921482294797897339e-02 -3.475698828697204590e-02 -1.927036605775356293e-02 1.286518424749374390e-01 -6.801518052816390991e-02 2.475485503673553467e-01
-8.687948435544967651e-02 2.139767110347747803e-01 4.742444679141044617e-02 9.250129759311676025e-02 -2.206502109766006470e-01 -8.730891346931457520e-02 1.418988965451717377e-02 -1.722535640001296997e-01 -2.121743559837341309e-01 -1.437819451093673706e-01 4.005898162722587585e-02 1.908355951309204102e-01 3.286188095808029175e-02 -2.758123576641082764e-01 4.241459667682647705e-01 4.977453052997589111e-01 2.437579780817031860e-01 4.812457785010337830e-02 -3.182427212595939636e-02 8.679519593715667725e-02 5.063465796411037445e-03 1.030648779124021530e-02 5.620473995804786682e-02 -1.163315996527671814e-01 -1.474151462316513062e-01 5.937184393405914307e-02 1.629614681005477905e-01 2.073031365871429443e-01 2.151875197887420654e-02 -1.968429088592529297e-01 -1.099890023469924927e-01 8.923326432704925537e-02
-2.294307500123977661e-01 -1.738121174275875092e-02 -5.533917620778083801e-02 1.341730207204818726e-01 1.873590201139450073e-01 7.845912873744964600e-02 1.657379418611526489e-01 -2.102385312318801880e-01 2.204168029129505157e-02 -1.576334089040756226e-01 1.544276177883148193e-01 -7.627034187316894531e-02 -4.965526461601257324e-01 -5.116459727287292480e-02 2.599323689937591553e-01 3.586651384830474854e-01 -7.822736352682113647e-02 -5.324796587228775024e-02 1.972634904086589813e-02 2.282043546438217163e-02 6.699141114950180054e-02 1.902675628662109375e-01 1.440027356147766113e-01 -2.861177921295166016e-01 1.698808073997497559e-01 -5.562602356076240540e-02 -1.239672768861055374e-02 -9.220056235790252686e-02 8.287149481475353241e-03 -2.909529805183410645e-01 -1.319303270429372787e-02 1.844445616006851196e-01
-3.089457377791404724e-02 2.684720754623413086e-01 -3.838691115379333496e-02 2.069820463657379150e-01 -3.494915664196014404e-01 5.067224055528640747e-02 2.841491997241973877e-02 -1.366288214921951294e-01 -2.584190964698791504e-01 -1.876538246870040894e-02 1.963811665773391724e-01 1.878757923841476440e-01 -1.559288501739501953e-01 -2.845027744770050049e-01 3.400562703609466553e-01 4.148065745830535889e-01 6.785347312688827515e-02 6.415369361639022827e-02 -9.505380690097808838e-02 7.102788239717483521e-02 -6.624878942966461182e-02 -1.635750085115432739e-01 -6.842253357172012329e-02 -6.446195393800735474e-02 -3.431573510169982910e-02 -4.814805090427398682e-02 1.372304856777191162e-01 7.411637902259826660e-02 -1.541400700807571411e-01 -1.816212385892868042e-01 -2.248312234878540039e-01 8.132714778184890747e-02
7.465852797031402588e-02 3.392359614372253418e-01 2.166688889265060425e-01 2.230441421270370483e-01 -2.883104234933853149e-02 8.299754559993743896e-02 2.110023647546768188e-01 1.833523511886596680e-01 8.011768758296966553e-02 -1.062559708952903748e-01 1.525986045598983765e-01 1.431389302015304565e-01 -2.205610424280166626e-01 -1.456867158412933350e-01 1.973035931587219238e-01 1.275014281272888184e-01 1.228762418031692505e-01 -8.952116966247558594e-02 -2.430771104991436005e-02 5.336015019565820694e-03 -2.455072700977325439e-01 1.234105229377746582e-01 -7.776845246553421021e-02 1.329980492591857910e-01 1.581240892410278320e-01 -1.430364400148391724e-01 -2.230148762464523315e-01 1.932383775711059570e-01 -3.048126399517059326e-01 2.298386543989181519e-01 -4.164960980415344238e-02 3.275160491466522217e-01
-7.191547006368637085e-02 5.401789546012878418e-01 1.723478585481643677e-01 1.009391248226165771e-01 1.221063882112503052e-01 -8.900972455739974976e-02 2.969883978366851807e-01 2.126244306564331055e-01 -2.612305246293544769e-02 4.573984071612358093e-02 3.460052609443664551e-01 -3.952895756810903549e-03 9.548271447420120239e-02 -1.217755228281021118e-01 2.716001272201538086e-01 1.963119804859161377e-01 -2.484398148953914642e-02 1.408260613679885864e-01 -1.511719170957803726e-02 -4.768091440200805664e-02 1.966216564178466797e-01 1.833074539899826050e-02 3.275068476796150208e-02 -1.165107190608978271e-01 3.282798826694488525e-02 1.562658399343490601e-01 -6.662879139184951782e-02 5.011058226227760315e-02 -1.826267503201961517e-02 1.650943160057067871e-01 -1.233221068978309631e-01 3.103186190128326416e-01
7.090871036052703857e-02 3.682835996150970459e-01 -2.787337601184844971e-01 -8.728222548961639404e-02 -2.011911273002624512e-01 -8.502929657697677612e-02 2.681324183940887451e-01 -2.083497792482376099e-01 7.703033834695816040e-02 -1.764022707939147949e-01 8.333777636289596558e-02 2.684587836265563965e-01 -1.860844790935516357e-01 -1.602521538734436035e-01 2.616109251976013184e-01 3.734070360660552979e-01 -9.228928945958614349e-03 -4.117919504642486572e-02 -1.140199080109596252e-01 3.487021476030349731e-02 -1.730111241340637207e-01 -3.626537322998046875e-02 1.875258535146713257e-01 -9.383323043584823608e-02 1.299562603235244751e-01 5.626602098345756531e-02 -9.354077279567718506e-02 -1.352341771125793457e-01 -1.797821074724197388e-01 -1.602114140987396240e-01 -8.019328117370605469e-02 1.550457924604415894e-01
-1.952142920345067978e-03 1.136874482035636902e-01 -8.141740411520004272e-02 -1.216340363025665283e-01 2.459946870803833008e-01 3.285976126790046692e-02 4.301701486110687256e-01 -1.216433644294738770e-01 -1.013101562857627869e-01 -9.153965115547180176e-02 2.108211070299148560e-02 1.095500588417053223e-01 -3.285436332225799561e-01 2.504480630159378052e-02 3.175472617149353027e-01 3.544094562530517578e-01 -9.940194338560104370e-02 2.102677971124649048e-01 8.751428127288818359e-02 -4.670064430683851242e-03 -8.904061466455459595e-02 2.125900387763977051e-01 -2.756775356829166412e-02 -1.627386510372161865e-01 -2.093134969472885132e-01 -6.213910505175590515e-02 -6.153551489114761353e-02 -2.581856250762939453e-01 1.176209747791290283e-01 -1.047343462705612183e-01 5.322135239839553833e-02 2.240866720676422119e-01
-4.672982171177864075e-02 3.606921136379241943e-01 3.484645783901214600e-01 3.213135898113250732e-02 4.977243588655255735e-05 -1.818158179521560669e-01 -1.398869091644883156e-03 -1.842328011989593506e-01 -2.237768173217773438e-01 6.052857637405395508e-02 2.556668519973754883e-01 -1.981934905052185059e-02 -2.756679654121398926e-01 2.015396207571029663e-01 1.755030006170272827e-01 2.864868938922882080e-01 -6.238038465380668640e-02 2.225939929485321045e-01 -2.417775690555572510e-01 2.401112318038940430e-01 -8.293509483337402344e-02 6.401780247688293457e-02 -2.142845094203948975e-02 -1.322522461414337158e-01 1.269072890281677246e-01 6.390428543090820312e-02 4.301770031452178955e-02 -2.130345404148101807e-01 1.621325686573982239e-02 -7.010307163000106812e-02 -2.134653031826019287e-01 -1.123734712600708008e-01
-1.814280003309249878e-01 3.298116028308868408e-01 7.599268853664398193e-02 8.121502399444580078e-02 8.075360953807830811e-02 -6.401430815458297729e-02 3.495828509330749512e-01 1.553680449724197388e-01 -5.852046608924865723e-02 1.035689935088157654e-01 3.458022177219390869e-01 1.120888963341712952e-01 2.922246232628822327e-02 1.164638921618461609e-01 2.202109396457672119e-01 4.105173349380493164e-01 2.090705335140228271e-01 8.355963043868541718e-03 2.778424136340618134e-02 8.161024749279022217e-02 1.755025088787078857e-01 7.643572241067886353e-02 7.614193856716156006e-02 5.093391612172126770e-02 1.747630238533020020e-01 2.243632078170776367e-01 -9.940301626920700073e-02 -4.291160404682159424e-02 1.289120614528656006e-01 2.326097153127193451e-02 8.852834254503250122e-02 3.120797276496887207e-01
7.230485975742340088e-02 3.359990417957305908e-01 3.784650936722755432e-02 -3.043959476053714752e-02 -1.026465147733688354e-01 -1.054263114929199219e-01 -5.196508020162582397e-03 1.026106923818588257e-01 3.372814059257507324e-01 8.934879302978515625e-02 1.483384072780609131e-01 1.472443938255310059e-01 -1.898402720689773560e-01 -3.453828096389770508e-01 3.339789807796478271e-01 1.775397807359695435e-01 -5.786305293440818787e-03 1.847030781209468842e-02 -7.036482542753219604e-02 -8.389107882976531982e-02 -6.174126639962196350e-02 1.677739322185516357e-01 4.903661906719207764e-01 -2.506798803806304932e-01 5.519075319170951843e-02 -5.812031775712966919e-02 -2.156092040240764618e-02 -1.170732006430625916e-01 -3.450089693069458008e-02 4.852382093667984009e-02 -2.343464083969593048e-02 -1.057376489043235779e-01
5.487741902470588684e-02 2.556805312633514404e-01 -2.159922756254673004e-02 9.017699956893920898e-02 2.553505003452301025e-01 -9.250362962484359741e-02 3.004654049873352051e-01 1.565942354500293732e-02 -3.225414454936981201e-02 -4.064675420522689819e-02 3.798371553421020508e-01 1.520957145839929581e-02 9.266378730535507202e-02 -3.038560152053833008e-01 1.790093481540679932e-01 1.063158586621284485e-01 -2.287269085645675659e-01 -1.327856481075286865e-01 -1.712297350168228149e-01 2.300985716283321381e-02 9.623399376869201660e-02 9.431939572095870972e-03 1.370886713266372681e-02 -2.622908651828765869e-01 6.053461879491806030e-02 1.117253005504608154e-01 1.401015184819698334e-02 2.705008685588836670e-01 6.928032636642456055e-02 -1.337253302335739136e-01 -2.435260117053985596e-01 3.429825007915496826e-01
3.319709748029708862e-02 2.880677580833435059e-01 -7.429689168930053711e-02 2.193674445152282715e-01 -1.447977870702743530e-01 -2.264804840087890625e-01 1.697045117616653442e-01 9.578964114189147949e-02 5.295897647738456726e-02 -1.690195128321647644e-02 -2.774842642247676849e-02 1.898125112056732178e-01 -8.861811459064483643e-02 -6.514976918697357178e-02 2.164890617132186890e-01 4.721633195877075195e-01 -1.135821640491485596e-01 -3.854423016309738159e-02 2.232660055160522461e-01 2.204350978136062622e-01 6.200508028268814087e-02 -2.417722344398498535e-01 -1.345279514789581299e-01 -6.583318114280700684e-02 -3.352541327476501465e-01 -8.862099796533584595e-02 7.137862592935562134e-02 -4.110591113567352295e-02 -7.602595537900924683e-02 7.994651049375534058e-02 -2.255661934614181519e-01 2.064074724912643433e-01
7.207677513360977173e-02 3.062081933021545410e-01 -2.789259850978851318e-01 1.160320118069648743e-01 -1.717990189790725708e-01 1.571190804243087769e-01 4.063078463077545166e-01 -1.993461847305297852e-01 -1.121060326695442200e-01 -6.024510040879249573e-02 3.524342784658074379e-03 1.442378908395767212e-01 1.319912523031234741e-01 3.319701179862022400e-02 2.165696024894714355e-01 4.365910887718200684e-01 2.091363519430160522e-01 5.630852654576301575e-02 7.234674692153930664e-02 1.890929788351058960e-01 -3.433717414736747742e-02 8.539041876792907715e-02 1.013107299804687500e-01 -2.479664087295532227e-01 6.237557902932167053e-02 -2.139833942055702209e-02 1.348130404949188232e-01 -8.717321790754795074e-03 2.080270797014236450e-01 9.586044587194919586e-03 -1.432213783264160156e-01 5.568315088748931885e-02
-5.455543473362922668e-02 4.294772148132324219e-01 3.557618260383605957e-01 -2.321940474212169647e-02 5.167149007320404053e-02 -1.983268931508064270e-02 1.986194998025894165e-01 3.244963586330413818e-01 7.190612703561782837e-02 7.887690328061580658e-03 2.889861464500427246e-01 -8.703940361738204956e-02 4.882091656327247620e-02 -1.038200631737709045e-01 2.061993777751922607e-01 2.903500199317932129e-01 -1.285400390625000000e-01 1.117170751094818115e-01 2.120470069348812103e-02 3.744794055819511414e-02 9.051320701837539673e-02 9.805695712566375732e-02 1.233009770512580872e-01 -2.042781710624694824e-01 -1.163477897644042969e-01 1.256597936153411865e-01 1.296749562025070190e-01 -7.100478559732437134e-02 2.639591461047530174e-03 1.481995284557342529e-01 -1.052731182426214218e-02 3.499863147735595703e-01
3.518756479024887085e-02 3.741020858287811279e-01 1.988053172826766968e-01 1.333341151475906372e-01 3.007102608680725098e-01 2.416278421878814697e-02 4.761139303445816040e-02 -2.431729286909103394e-01 -1.088780909776687622e-01 1.020556986331939697e-01 3.773075938224792480e-01 1.710041761398315430e-01 -3.820880949497222900e-01 -1.124200876802206039e-02 2.020342350006103516e-01 2.017308026552200317e-01 -1.182311400771141052e-01 -3.879258036613464355e-02 -9.057474881410598755e-02 -8.523666299879550934e-03 -2.086229473352432251e-01 1.193028464913368225e-01 2.576262354850769043e-01 -1.053655669093132019e-01 1.638394445180892944e-01 1.279926598072052002e-01 4.241731483489274979e-03 1.659323647618293762e-02 -1.252019703388214111e-01 8.705180883407592773e-02 6.801686249673366547e-03 -4.224837943911552429e-02
-8.738896995782852173e-02 3.010280728340148926e-01 -2.095354199409484863e-01 -1.087269186973571777e-02 -3.211199641227722168e-01 1.382357180118560791e-01 1.294197589159011841e-01 2.224105037748813629e-02 -2.467336356639862061e-01 -7.000298798084259033e-02 4.580304771661758423e-02 -1.965931504964828491e-01 -1.623456776142120361e-01 -1.512851268053054810e-01 5.263630151748657227e-01 2.744234800338745117e-01 9.187798202037811279e-02 9.153628349304199219e-02 4.522733017802238464e-02 9.402794390916824341e-02 1.365928500890731812e-01 -3.870451450347900391e-02 -3.354362025856971741e-02 -4.160679131746292114e-02 7.263728976249694824e-02 4.026204347610473633e-02 1.071532219648361206e-01 -8.518329821527004242e-03 -2.031394839286804199e-01 1.148099675774574280e-01 -1.935977190732955933e-01 2.214013934135437012e-01
1.259939223527908325e-01 1.089425459504127502e-01 -2.780107855796813965e-01 2.267022430896759033e-01 5.223369598388671875e-02 -1.188246905803680420e-01 3.128972351551055908e-01 -1.330874562263488770e-01 -1.786417663097381592e-01 -3.107573278248310089e-02 4.716146290302276611e-01 1.827548444271087646e-02 -2.525818347930908203e-01 -1.822730749845504761e-01 2.110071778297424316e-01 1.674385815858840942e-01 -2.053107768297195435e-01 2.162064611911773682e-01 6.505409628152847290e-02 -1.012379024177789688e-02 1.471571028232574463e-01 1.996034979820251465e-01 2.443121075630187988e-01 -7.472776807844638824e-03 1.407392323017120361e-01 -2.688880776986479759e-03 -1.429350972175598145e-01 5.566536262631416321e-02 1.532878279685974121e-01 -7.900643162429332733e-03 6.422922015190124512e-02 1.982180215418338776e-02
-1.035930290818214417e-01 3.725700974464416504e-01 2.660090625286102295e-01 2.638242393732070923e-02 1.156613677740097046e-01 -4.395226016640663147e-02 2.675655782222747803e-01 2.827278673648834229e-01 5.154769495129585266e-02 9.362057596445083618e-02 2.125209420919418335e-01 -9.915602207183837891e-02 7.036598771810531616e-02 -6.444481760263442993e-02 3.793562650680541992e-01 2.191610336303710938e-01 -4.339486360549926758e-02 1.910418421030044556e-01 -6.665255874395370483e-02 1.027059108018875122e-01 5.807529017329216003e-02 -1.251934021711349487e-01 2.021978795528411865e-01 -2.402901202440261841e-01 -2.198630124330520630e-01 1.671802550554275513e-01 9.464333951473236084e-02 -1.434814557433128357e-02 -1.069867387413978577e-01 1.342446655035018921e-01 -1.089212447404861450e-01 2.165098935365676880e-01
-3.647154569625854492e-02 4.120969176292419434e-01 1.660891622304916382e-01 -9.023181349039077759e-02 6.016056984663009644e-02 -1.824120432138442993e-01 2.062269449234008789e-01 -6.473627686500549316e-02 -1.224328577518463135e-02 -5.558659136295318604e-02 2.805898487567901611e-01 -2.432490140199661255e-01 -6.061567738652229309e-02 2.949373424053192139e-01 2.555498778820037842e-01 2.990155518054962158e-01 2.446535825729370117e-01 -1.605511903762817383e-01 5.399872735142707825e-02 -5.557927116751670837e-02 -1.635575443506240845e-01 -1.032062321901321411e-01 3.394126519560813904e-02 -3.481956571340560913e-02 1.798688024282455444e-01 6.402120459824800491e-03 -1.421388834714889526e-01 1.628974229097366333e-01 6.613712012767791748e-02 -1.578909717500209808e-02 -1.803502738475799561e-01 2.744077444076538086e-01
1.032709926366806030e-01 3.447634279727935791e-01 1.026918366551399231e-01 -1.323648095130920410e-01 1.318352520465850830e-01 2.372255623340606689e-01 1.840067505836486816e-01 7.987225800752639771e-02 1.666648536920547485e-01 4.447433352470397949e-02 3.419316411018371582e-01 -1.186110302805900574e-01 1.040657013654708862e-01 1.775392331182956696e-02 2.219595909118652344e-01 3.391228914260864258e-01 -3.684479370713233948e-02 6.039121001958847046e-02 1.286278944462537766e-02 1.824721246957778931e-01 2.441730797290802002e-01 3.368638753890991211e-01 7.381355017423629761e-02 5.533474311232566833e-02 -2.512328512966632843e-02 3.264415562152862549e-01 -4.623778536915779114e-02 -1.469366718083620071e-02 -1.888802945613861084e-01 -1.367525104433298111e-02 2.296196110546588898e-02 1.623053103685379028e-01
1.956885308027267456e-01 2.739620208740234375e-01 -2.132336646318435669e-01 1.829769015312194824e-01 -1.787921786308288574e-01 1.875516958534717560e-02 1.627276390790939331e-01 -3.516700863838195801e-02 -3.249271810054779053e-01 -5.400102213025093079e-02 7.771760225296020508e-02 -3.003040552139282227e-01 -1.899065077304840088e-01 -2.180542796850204468e-01 3.093202412128448486e-01 3.343823552131652832e-01 3.701001033186912537e-02 1.316763162612915039e-01 1.255220025777816772e-01 2.987098395824432373e-01 6.474427413195371628e-03 8.949352428317070007e-03 4.917149245738983154e-02 3.583722189068794250e-02 3.810429770965129137e-04 1.332162916660308838e-01 1.238787639886140823e-02 1.402290463447570801e-01 -1.850283294916152954e-01 -1.306845396757125854e-01 -1.117230579257011414e-01 1.515612602233886719e-01
1.242083087563514709e-01 3.537462353706359863e-01 -1.035201922059059143e-01 -1.958977133035659790e-01 6.956145167350769043e-02 -1.532217264175415039e-01 2.566954493522644043e-01 1.648165285587310791e-01 5.224812030792236328e-02 3.059150576591491699e-01 1.056316047906875610e-01 -5.266727879643440247e-02 -2.811882197856903076e-01 1.839411705732345581e-01 1.142247691750526428e-01 3.882808685302734375e-01 -1.624387502670288086e-01 2.475866526365280151e-01 2.057179249823093414e-02 -8.373120427131652832e-02 -1.739607304334640503e-01 2.042445987462997437e-01 -8.132257312536239624e-02 -1.829391717910766602e-01 6.664869934320449829e-02 -1.014906167984008789e-01 -1.536933630704879761e-01 -9.128374606370925903e-02 -1.031758114695549011e-01 -7.872706651687622070e-02 -1.379355192184448242e-01 1.107714623212814331e-01
-8.880291879177093506e-02 3.740961849689483643e-01 2.403310686349868774e-01 2.661288082599639893e-01 1.282102912664413452e-01 -7.493644207715988159e-02 1.472293748520314693e-03 -2.843920886516571045e-01 -3.933741152286529541e-02 -1.509096175432205200e-01 1.866807974874973297e-02 -1.837276518344879150e-01 -1.175954490900039673e-01 2.948409691452980042e-02 4.747202396392822266e-01 2.856712043285369873e-01 1.062147319316864014e-01 1.107775494456291199e-01 -1.954424381256103516e-01 2.462086677551269531e-01 -1.664714515209197998e-01 -1.374334190040826797e-02 -2.620835043489933014e-02 -7.883191853761672974e-02 -1.703662425279617310e-02 -1.346125006675720215e-01 -5.157165229320526123e-02 -4.234463721513748169e-02 1.963585764169692993e-01 1.189365983009338379e-01 -6.271167844533920288e-02 -6.233681738376617432e-02
-1.902926340699195862e-02 3.481793403625488281e-01 2.053924463689327240e-02 6.634230166673660278e-02 -8.185151219367980957e-02 4.071480035781860352e-02 -9.241988509893417358e-02 -1.067044064402580261e-01 -1.062922626733779907e-01 4.048379510641098022e-02 1.059526354074478149e-01 -8.021503686904907227e-02 -1.233156695961952209e-01 7.405426353216171265e-02 1.912817060947418213e-01 3.540298044681549072e-01 3.108904063701629639e-01 -2.585920989513397217e-01 -1.657230854034423828e-01 1.605802327394485474e-01 4.206766933202743530e-02 1.550280153751373291e-01 -2.070837281644344330e-02 -3.395798802375793457e-01 -3.742614984512329102e-01 -2.615843899548053741e-02 -1.261642873287200928e-01 -1.023596823215484619e-01 2.133882045745849609e-01 1.374427527189254761e-01 -2.040405720472335815e-01 2.364567667245864868e-02
2.322287410497665405e-01 1.143312454223632812e-02 9.158264100551605225e-02 -8.737642318010330200e-02 -4.594079032540321350e-02 -2.485420852899551392e-01 1.371106058359146118e-01 -2.219838052988052368e-01 -5.986065044999122620e-02 6.976296007633209229e-02 2.329104095697402954e-01 1.515193879604339600e-01 -3.146157041192054749e-02 -4.406343400478363037e-02 -2.382999844849109650e-02 5.333533883094787598e-01 1.819998621940612793e-01 -9.133840352296829224e-02 1.081315875053405762e-01 2.016311138868331909e-01 -2.553017139434814453e-01 -1.023309901356697083e-01 -5.945526435971260071e-02 5.578967928886413574e-02 -2.901668846607208252e-01 -1.694067940115928650e-02 1.091998368501663208e-01 2.458498813211917877e-02 -1.743550300598144531e-01 -3.942614421248435974e-02 -1.928777806460857391e-02 3.447977602481842041e-01
-4.005774110555648804e-02 8.039819449186325073e-02 -1.598297208547592163e-01 2.167741581797599792e-02 -1.947729885578155518e-01 -2.259803935885429382e-02 3.089963793754577637e-01 -2.756989598274230957e-01 -7.487913221120834351e-02 6.628170609474182129e-02 1.333394497632980347e-01 -1.328729540109634399e-01 -5.296541377902030945e-02 -1.542383804917335510e-03 1.279474198818206787e-01 4.179452955722808838e-01 3.512311726808547974e-02 -1.485619843006134033e-01 6.611307710409164429e-02 -1.091011688113212585e-01 -2.339437603950500488e-02 6.968690454959869385e-02 2.262099981307983398e-01 -3.586933910846710205e-01 -2.433316260576248169e-01 -1.450940370559692383e-01 -1.885002702474594116e-01 2.212935313582420349e-02 1.632460206747055054e-01 4.541693255305290222e-02 -1.873072087764739990e-01 3.343569338321685791e-01
-2.203884422779083252e-01 3.483203947544097900e-01 1.983517035841941833e-02 2.086925506591796875e-02 -4.179728925228118896e-01 -1.073764488101005554e-01 1.848137527704238892e-01 -3.001978099346160889e-01 -8.842400461435317993e-02 -2.335426509380340576e-01 1.082063689827919006e-01 2.619419693946838379e-01 -4.751426726579666138e-02 -1.383055150508880615e-01 2.760604619979858398e-01 2.894518077373504639e-01 -2.390114590525627136e-02 5.971997231245040894e-02 -1.059347167611122131e-01 1.564801633358001709e-01 -2.109414488077163696e-01 7.137730717658996582e-03 2.015984505414962769e-01 -1.596103608608245850e-01 4.059286043047904968e-02 3.216058388352394104e-02 -1.095315515995025635e-01 -1.884766621515154839e-03 -1.214221119880676270e-01 -3.231228515505790710e-02 -7.699058204889297485e-02 8.830420672893524170e-02
-5.442972108721733093e-02 -9.927725419402122498e-03 -3.817453607916831970e-02 1.125510483980178833e-01 1.402776837348937988e-01 -2.887326180934906006e-01 1.144964024424552917e-01 -1.311386376619338989e-01 -1.247009932994842529e-01 1.431049406528472900e-01 -6.058550253510475159e-02 1.792420446872711182e-02 -3.265835940837860107e-01 -1.092425063252449036e-01 4.791894555091857910e-01 3.717604279518127441e-01 -1.050552576780319214e-01 -9.217573702335357666e-02 1.130127534270286560e-01 6.113376468420028687e-03 1.179816648364067078e-01 2.269729413092136383e-02 2.060086131095886230e-01 -2.687278687953948975e-01 -1.373888924717903137e-02 -1.710517555475234985e-01 -1.650578379631042480e-01 -3.798874840140342712e-02 5.924958735704421997e-03 -1.819230988621711731e-02 -1.802611351013183594e-01 2.656993269920349121e-01
-1.293796151876449585e-01 2.410486489534378052e-01 2.241434007883071899e-01 -3.034833632409572601e-02 6.907880306243896484e-02 -1.054778248071670532e-01 3.732651174068450928e-01 7.045380026102066040e-02 -1.144996285438537598e-01 -4.379189386963844299e-02 3.879681825637817383e-01 -1.040831282734870911e-01 -5.526505038142204285e-02 -1.642082817852497101e-02 2.902750372886657715e-01 3.706108927726745605e-01 2.737113535404205322e-01 -7.259174436330795288e-02 -7.316698320209980011e-03 -8.890117704868316650e-02 1.596139073371887207e-01 -9.254652261734008789e-02 2.163568697869777679e-02 -5.375597998499870300e-02 2.438298612833023071e-02 2.639385759830474854e-01 -6.915548443794250488e-02 -1.849407553672790527e-01 2.578521519899368286e-02 5.900841951370239258e-02 -2.825487172231078148e-03 2.711984515190124512e-01
9.906090050935745239e-02 2.592855989933013916e-01 -1.793491281569004059e-02 2.162751555442810059e-01 -2.507035136222839355e-01 -9.548810869455337524e-02 2.436528950929641724e-01 -2.764383852481842041e-01 -3.067910112440586090e-02 -1.795703023672103882e-01 1.848435252904891968e-01 1.138266921043395996e-01 -3.596047759056091309e-01 -1.913587003946304321e-01 2.134899646043777466e-01 2.050224691629409790e-01 -4.408748075366020203e-02 2.501382529735565186e-01 -5.975796654820442200e-02 -4.997227806597948074e-03 -1.728485226631164551e-01 -1.157441809773445129e-01 -1.612150073051452637e-01 -1.760560423135757446e-01 -1.454081833362579346e-01 -3.958639502525329590e-02 -1.748529523611068726e-01 3.381550684571266174e-02 -1.802924126386642456e-01 -2.531968355178833008e-01 3.637057915329933167e-02 1.162641569972038269e-01
-7.557957619428634644e-02 2.510153055191040039e-01 3.520818352699279785e-01 7.613059133291244507e-02 -5.086882039904594421e-02 6.406699120998382568e-02 4.196408092975616455e-01 5.240143463015556335e-02 -3.463453799486160278e-02 8.554889820516109467e-03 4.697427451610565186e-01 5.466670542955398560e-02 -3.503203019499778748e-02 1.202484071254730225e-01 3.341460227966308594e-01 2.153260260820388794e-01 9.826214611530303955e-02 -3.147660940885543823e-02 2.774903923273086548e-02 -3.769645467400550842e-03 1.955799311399459839e-01 -3.736639022827148438e-02 -3.938513249158859253e-02 -2.191307395696640015e-02 -5.689556151628494263e-02 3.055164217948913574e-01 -8.675327152013778687e-02 -6.104426458477973938e-02 1.726870089769363403e-01 -7.833427190780639648e-02 -2.818189933896064758e-02 1.402467936277389526e-01
-1.209005564451217651e-01 3.637664020061492920e-01 1.605212390422821045e-01 9.040158987045288086e-02 4.014151170849800110e-03 -7.960864156484603882e-02 2.666780650615692139e-01 5.530993640422821045e-02 1.284450665116310120e-02 1.430665403604507446e-01 3.644243478775024414e-01 5.740458145737648010e-02 -1.055896654725074768e-01 8.436890691518783569e-02 2.744234800338745117e-01 2.845695316791534424e-01 8.756852149963378906e-02 -1.287984400987625122e-01 9.691780805587768555e-02 3.590428829193115234e-02 2.930139601230621338e-01 7.757123559713363647e-02 1.456526219844818115e-01 -2.269707992672920227e-02 -7.692834734916687012e-02 3.571457266807556152e-01 -1.271958053112030029e-01 -8.072029799222946167e-02 1.117543876171112061e-01 -1.739054173231124878e-02 1.086488515138626099e-01 2.792728543281555176e-01
1.544940769672393799e-01 1.751768290996551514e-01 3.087044954299926758e-01 -1.747251302003860474e-01 2.304358966648578644e-02 1.742998957633972168e-01 1.931709051132202148e-01 -1.369436681270599365e-01 9.376958012580871582e-02 -1.084444448351860046e-01 3.616028130054473877e-01 1.236411780118942261e-01 -2.062890231609344482e-01 1.494165211915969849e-01 3.048004209995269775e-01 1.126565784215927124e-01 -3.853553906083106995e-02 1.850133538246154785e-01 -5.220628157258033752e-02 -1.245342344045639038e-01 4.240167140960693359e-02 2.406118512153625488e-01 9.393939375877380371e-02 1.586994342505931854e-02 9.362988639622926712e-04 4.886410757899284363e-02 -3.443794548511505127e-01 1.392788290977478027e-01 -1.998168528079986572e-01 -1.129978299140930176e-01 -1.881618648767471313e-01 2.106257230043411255e-01
1.741798371076583862e-01 -4.799820110201835632e-02 -1.718203653581440449e-03 1.592038869857788086e-01 1.198342069983482361e-01 -6.211024895310401917e-02 1.200534030795097351e-01 -2.168828845024108887e-01 3.767673857510089874e-03 -1.032405998557806015e-02 -6.644576042890548706e-02 1.305203139781951904e-01 -2.670852243900299072e-01 9.083671867847442627e-02 5.120143294334411621e-01 4.677642881870269775e-01 -1.768382489681243896e-01 5.982496589422225952e-02 8.675983548164367676e-02 -5.396976694464683533e-02 3.075851500034332275e-01 8.509688824415206909e-02 1.567050069570541382e-01 -1.436111927032470703e-01 4.447223618626594543e-02 -1.792829334735870361e-01 5.455001816153526306e-02 1.292538344860076904e-01 -7.039362192153930664e-02 -9.391812235116958618e-02 -3.894645720720291138e-02 1.371267288923263550e-01
6.900923699140548706e-02 2.804137170314788818e-01 2.847852408885955811e-01 -1.720630563795566559e-02 1.533083617687225342e-01 -1.933977156877517700e-01 -1.187934726476669312e-01 -3.453898429870605469e-01 -1.738397404551506042e-02 -1.791658811271190643e-02 7.678411900997161865e-02 -8.931889384984970093e-02 -3.427025377750396729e-01 -1.622389554977416992e-01 1.671200841665267944e-01 3.081172704696655273e-01 4.841820895671844482e-02 8.205166459083557129e-02 -1.184821277856826782e-01 2.990562617778778076e-01 -1.673445403575897217e-01 -9.005303680896759033e-02 5.956725031137466431e-02 -3.143603801727294922e-01 1.132670715451240540e-01 -9.803617745637893677e-02 1.075016614049673080e-02 6.206742674112319946e-02 -1.103328242897987366e-01 1.901201903820037842e-01 -1.536685675382614136e-01 -1.019353568553924561e-01
2.939625382423400879e-01 1.438623070716857910e-01 7.651027292013168335e-02 1.400002688169479370e-01 1.918531060218811035e-01 9.727046824991703033e-03 1.810847967863082886e-01 2.637311629951000214e-02 2.814523130655288696e-02 -9.010338783264160156e-02 3.983861505985260010e-01 5.927426740527153015e-02 -1.353245079517364502e-01 -2.424202263355255127e-01 1.086257100105285645e-01 3.691218495368957520e-01 -8.979387581348419189e-02 -1.236377134919166565e-01 -7.805550098419189453e-02 8.492647856473922729e-02 -2.979291081428527832e-01 -8.708569407463073730e-02 1.730105578899383545e-01 -2.667472362518310547e-01 1.694057881832122803e-01 -2.697848379611968994e-01 -7.315704226493835449e-02 -1.418570876121520996e-01 -7.550738751888275146e-02 -1.265006065368652344e-01 -9.688566625118255615e-02 -9.297651052474975586e-02
6.579393893480300903e-02 5.787632986903190613e-02 -1.498112529516220093e-01 1.302054226398468018e-01 3.061603009700775146e-02 -2.598247826099395752e-01 2.946269512176513672e-01 -3.122786879539489746e-01 -1.660470515489578247e-01 3.950895741581916809e-02 3.854005783796310425e-02 -2.290485985577106476e-02 -2.999296784400939941e-01 -7.847543060779571533e-02 2.340371608734130859e-01 4.419203102588653564e-01 1.372169554233551025e-01 8.056740462779998779e-02 -4.942333698272705078e-02 -5.175737291574478149e-02 3.120731711387634277e-01 2.599327862262725830e-01 1.295393556356430054e-01 -3.183455392718315125e-02 -1.460367143154144287e-01 -1.479630321264266968e-01 3.951014950871467590e-02 9.189203381538391113e-02 -6.508490443229675293e-02 -1.573188230395317078e-02 -1.126675531268119812e-01 1.980844289064407349e-01
-1.106357127428054810e-01 1.829297393560409546e-01 9.382099658250808716e-02 1.390784233808517456e-01 -2.981866002082824707e-01 -3.933540582656860352e-01 2.482106983661651611e-01 -2.609637081623077393e-01 -7.342112809419631958e-02 -4.052905365824699402e-02 8.221215009689331055e-02 3.838862106204032898e-02 -1.266721189022064209e-01 -1.684476584196090698e-01 3.526953235268592834e-02 5.333709716796875000e-01 -2.231254242360591888e-02 -1.223688051104545593e-01 9.787333011627197266e-02 3.675531595945358276e-02 1.316695511341094971e-01 5.677632987499237061e-02 8.511677384376525879e-02 -9.605763852596282959e-02 7.967116311192512512e-03 1.739369332790374756e-02 -6.836453080177307129e-02 2.752172015607357025e-02 8.712327480316162109e-02 2.578594721853733063e-02 -2.079275399446487427e-01 2.943847775459289551e-01
2.932230755686759949e-02 1.487608999013900757e-01 1.068959832191467285e-01 6.479491293430328369e-02 -2.189011275768280029e-01 -4.651499912142753601e-02 1.239554286003112793e-01 1.379326432943344116e-01 -1.832963377237319946e-01 2.936335802078247070e-01 6.735091656446456909e-02 -2.089588791131973267e-01 -3.651236593723297119e-01 8.588221669197082520e-02 2.754964530467987061e-01 4.079889357089996338e-01 1.577572375535964966e-01 -9.973379224538803101e-02 -1.239300593733787537e-01 7.630217820405960083e-02 -1.814301162958145142e-01 1.686280518770217896e-01 -8.411639183759689331e-02 7.654200494289398193e-02 -1.342364996671676636e-01 5.421624705195426941e-02 -2.177709788084030151e-01 -1.258509457111358643e-01 1.610836535692214966e-01 1.891619116067886353e-01 -2.123830020427703857e-01 -6.701830774545669556e-02
2.219082554802298546e-03 -7.136829942464828491e-02 -6.909654289484024048e-02 9.627277031540870667e-03 9.064112603664398193e-02 -2.969355285167694092e-01 -1.538563240319490433e-02 -1.050575673580169678e-01 -8.280897140502929688e-02 6.910130381584167480e-02 1.595729142427444458e-01 -1.302849799394607544e-01 -3.055362701416015625e-01 -3.263427615165710449e-01 2.443740516901016235e-01 5.270089507102966309e-01 6.780266994610428810e-04 1.262833736836910248e-02 -6.164451688528060913e-02 -2.591292560100555420e-01 1.236712932586669922e-01 7.805297523736953735e-02 1.182802245020866394e-01 -2.445411384105682373e-01 -6.509798020124435425e-02 -2.270671427249908447e-01 -1.014277487993240356e-01 -1.194429397583007812e-01 4.207749664783477783e-02 4.466407746076583862e-02 -9.888010472059249878e-02 1.755441278219223022e-01
-2.199550867080688477e-01 1.824186742305755615e-01 -2.194005697965621948e-01 1.293526738882064819e-01 -2.079068124294281006e-01 5.633324757218360901e-02 1.895579099655151367e-01 2.878194488584995270e-02 -2.735440135002136230e-01 -7.857448607683181763e-02 1.790470778942108154e-01 -2.380500882863998413e-01 -8.679963648319244385e-02 -1.475104093551635742e-01 4.567396938800811768e-01 4.115735590457916260e-01 1.665541380643844604e-01 1.490952074527740479e-01 -2.560287714004516602e-02 2.084210067987442017e-01 5.271443724632263184e-02 3.392612189054489136e-02 1.745107769966125488e-02 -1.364115998148918152e-02 -2.788504818454384804e-03 -1.422214228659868240e-02 4.809360578656196594e-02 2.736802212893962860e-03 -1.569163203239440918e-01 -7.515705376863479614e-02 -2.346047610044479370e-01 8.345977962017059326e-02
2.613501623272895813e-02 3.992880880832672119e-01 3.116983361542224884e-02 -2.566795609891414642e-02 -5.998605117201805115e-02 -7.315781712532043457e-02 -3.301875293254852295e-02 1.104579418897628784e-01 1.935012936592102051e-01 3.080853521823883057e-01 1.518828123807907104e-01 1.679376363754272461e-01 -1.179644688963890076e-01 -3.168565928936004639e-01 2.433077991008758545e-01 3.728598356246948242e-01 -1.795331984758377075e-01 4.925943911075592041e-02 -3.493511974811553955e-01 -6.428770720958709717e-02 -3.682390227913856506e-02 1.915671080350875854e-01 1.591517329216003418e-01 -1.191927716135978699e-01 -1.010664999485015869e-01 -7.598052173852920532e-02 -1.528312712907791138e-01 1.365064978599548340e-01 3.976900875568389893e-02 -3.164847567677497864e-02 -1.181694343686103821e-01 -8.302092552185058594e-02
2.470094412565231323e-01 1.688922941684722900e-01 2.898628823459148407e-02 -1.323629319667816162e-01 7.266124337911605835e-02 -2.143911570310592651e-01 3.328833281993865967e-01 6.245282478630542755e-03 4.435694962739944458e-02 8.572611212730407715e-02 1.656357049942016602e-01 -9.608031809329986572e-02 -2.138203680515289307e-01 2.866916358470916748e-01 1.971958279609680176e-01 3.526655435562133789e-01 -6.292857229709625244e-02 2.111573219299316406e-01 -1.850396543741226196e-01 -6.995175033807754517e-02 -1.655537867918610573e-03 2.063014060258865356e-01 4.006545525044202805e-03 -2.583798170089721680e-01 2.380844503641128540e-01 -2.600913941860198975e-01 -1.443870365619659424e-01 -6.415003538131713867e-02 -1.577382236719131470e-01 1.001970097422599792e-02 -1.032901331782341003e-01 1.043538153171539307e-01
3.237315416336059570e-01 1.394801288843154907e-01 3.137742355465888977e-02 1.581415086984634399e-01 -2.732098400592803955e-01 -1.769116818904876709e-01 1.825574040412902832e-01 -2.176085114479064941e-01 -2.009153962135314941e-01 -1.316829919815063477e-01 2.320088148117065430e-01 -3.007967025041580200e-02 -2.048181891441345215e-01 9.187199175357818604e-02 3.351471126079559326e-01 4.057400524616241455e-01 -2.214002795517444611e-02 5.297587439417839050e-02 -1.262164860963821411e-01 -5.973883345723152161e-02 2.345415204763412476e-01 2.529502473771572113e-02 2.267512083053588867e-01 2.251178212463855743e-02 3.329065814614295959e-02 -1.713360287249088287e-02 6.573472172021865845e-02 -2.110482007265090942e-02 -8.711414039134979248e-02 2.435031384229660034e-01 -1.022976413369178772e-01 -9.728378802537918091e-02
-2.757687866687774658e-02 3.012571930885314941e-01 9.730753302574157715e-02 4.766701906919479370e-02 -1.287598311901092529e-01 -9.967921674251556396e-02 -7.541386783123016357e-02 -3.399196565151214600e-01 2.476085536181926727e-02 -2.524665184319019318e-02 2.061578929424285889e-01 4.641650989651679993e-02 -1.179799288511276245e-01 -1.512501686811447144e-01 2.463736832141876221e-01 3.782963752746582031e-01 3.581340909004211426e-01 -9.712751209735870361e-02 1.718583106994628906e-01 6.842244416475296021e-02 -2.042524069547653198e-01 -6.018838286399841309e-02 -2.607985772192478180e-02 -2.120676264166831970e-02 -1.436450518667697906e-02 -1.792443096637725830e-01 1.188958287239074707e-01 -1.930437088012695312e-01 2.224160358309745789e-02 2.768010795116424561e-01 -9.663233906030654907e-02 2.718718945980072021e-01
1.885363459587097168e-01 2.723178863525390625e-01 1.680272370576858521e-01 1.092357113957405090e-01 1.717459112405776978e-01 -1.051478087902069092e-02 3.721500635147094727e-01 -1.035294309258460999e-01 1.472884565591812134e-01 1.132331863045692444e-01 2.900483012199401855e-01 8.027205616235733032e-02 -4.165415763854980469e-01 4.645544569939374924e-03 1.680536717176437378e-01 2.673741281032562256e-01 -2.080907970666885376e-01 -9.379345923662185669e-02 -2.621808052062988281e-01 1.325248628854751587e-01 -1.924453675746917725e-01 1.067108735442161560e-01 3.796076774597167969e-02 1.133169978857040405e-01 3.393790870904922485e-02 8.300270885229110718e-02 -1.233603954315185547e-01 8.075178414583206177e-02 -4.645010828971862793e-02 8.478828519582748413e-02 -1.135025396943092346e-01 1.408876627683639526e-01
8.678584545850753784e-02 2.691282927989959717e-01 -1.664251238107681274e-01 -2.093872278928756714e-01 1.087675523012876511e-02 -2.197691947221755981e-01 1.824550926685333252e-01 2.300588041543960571e-01 -4.275036230683326721e-02 -2.617413103580474854e-01 2.320849299430847168e-01 -1.995424479246139526e-01 -1.928417235612869263e-01 -7.721000164747238159e-02 2.533413171768188477e-01 4.833715856075286865e-01 2.337822318077087402e-02 2.058399468660354614e-01 -9.315790608525276184e-03 -1.314068138599395752e-01 -1.250187158584594727e-01 1.958906352519989014e-01 1.687374860048294067e-01 9.457065165042877197e-02 2.080108225345611572e-02 2.410343475639820099e-02 2.044247835874557495e-01 4.920248314738273621e-02 1.057539600878953934e-02 8.165470510721206665e-02 6.010384764522314072e-03 7.168563455343246460e-02
8.701849728822708130e-02 2.791881859302520752e-01 1.752247512340545654e-01 2.536405995488166809e-02 2.601981908082962036e-02 4.923311993479728699e-02 2.527645528316497803e-01 -2.363240271806716919e-01 5.041373893618583679e-02 1.874246746301651001e-01 3.810995221138000488e-01 9.026309102773666382e-02 -1.879972219467163086e-01 -1.633838191628456116e-02 1.718856990337371826e-01 2.992629408836364746e-01 -1.498470604419708252e-01 1.421443670988082886e-01 -2.536699473857879639e-01 -9.150021709501743317e-03 -2.908787727355957031e-01 2.368311434984207153e-01 -4.718279838562011719e-02 -7.220205664634704590e-02 1.480096578598022461e-01 -9.796008467674255371e-02 -2.428367137908935547e-01 -2.559673413634300232e-02 -4.062355682253837585e-02 -4.592096060514450073e-02 -4.163203388452529907e-02 2.503556609153747559e-01
1.841041296720504761e-01 -1.015958096832036972e-02 5.630812421441078186e-02 1.381344050168991089e-01 -1.446573734283447266e-01 1.606872677803039551e-02 1.349098980426788330e-01 4.917033016681671143e-03 -5.072559416294097900e-02 1.294649094343185425e-01 6.433770060539245605e-01 -2.711493968963623047e-01 -1.096934303641319275e-01 2.934825234115123749e-02 2.326381653547286987e-01 3.524043783545494080e-02 4.524460807442665100e-02 1.441918313503265381e-01 -1.543556302785873413e-01 1.477814316749572754e-01 -8.849282562732696533e-02 2.156773768365383148e-02 -6.543460488319396973e-02 -3.820570707321166992e-01 -1.312750428915023804e-01 -1.417093575000762939e-01 1.233341405168175697e-03 4.508665576577186584e-02 -4.014706239104270935e-02 -2.454975843429565430e-01 -1.547563821077346802e-03 3.184723481535911560e-02
1.117148101329803467e-01 3.080792129039764404e-01 -2.696713507175445557e-01 9.229878336191177368e-02 -8.765188604593276978e-02 -1.143073886632919312e-01 4.338307678699493408e-02 -1.087796390056610107e-01 -1.274115592241287231e-01 -2.351329848170280457e-02 5.232077240943908691e-01 -1.019858196377754211e-01 -1.885629147291183472e-01 -1.820096164010465145e-03 2.364364219829440117e-03 2.921564280986785889e-01 -2.981350123882293701e-01 1.249904185533523560e-01 -1.258677244186401367e-01 1.092423424124717712e-01 4.590589925646781921e-02 2.931578755378723145e-01 1.455260217189788818e-01 1.096333097666501999e-02 2.700012177228927612e-02 -9.630092978477478027e-02 -6.852990388870239258e-02 -1.544086486101150513e-01 1.891801059246063232e-01 2.045817114412784576e-02 -7.773277163505554199e-02 1.806238144636154175e-01
4.497876018285751343e-02 3.120726048946380615e-01 1.561220139265060425e-01 5.143877491354942322e-02 2.591566741466522217e-01 1.446307003498077393e-01 1.911437362432479858e-01 -2.421424090862274170e-01 -2.334026619791984558e-02 1.865553110837936401e-02 4.356536567211151123e-01 5.261084809899330139e-02 -3.727492392063140869e-01 -4.421810433268547058e-02 1.256343722343444824e-01 1.514123231172561646e-01 -2.370722778141498566e-02 -3.273104131221771240e-02 -7.165186852216720581e-02 -8.103054761886596680e-02 -8.671806752681732178e-02 2.173437625169754028e-01 1.994106620550155640e-01 -1.657055616378784180e-01 -3.349602594971656799e-02 9.082803875207901001e-02 -1.808627992868423462e-01 7.054273970425128937e-03 -3.551874458789825439e-01 8.379575610160827637e-02 -8.011414855718612671e-02 1.453023590147495270e-02
-1.112134158611297607e-01 3.922140598297119141e-01 8.499439805746078491e-02 9.342949837446212769e-02 8.601168543100357056e-02 -1.183029413223266602e-01 2.379114329814910889e-01 -4.029924422502517700e-02 1.671185530722141266e-02 2.372190505266189575e-01 3.561415374279022217e-01 -7.587594538927078247e-02 -1.769925504922866821e-01 7.518853247165679932e-02 3.432979434728622437e-02 3.032215237617492676e-01 1.434265673160552979e-01 -2.869116961956024170e-01 -1.359649188816547394e-02 3.348599001765251160e-02 1.329423785209655762e-01 -2.352341637015342712e-02 1.308707147836685181e-01 -1.238846704363822937e-01 1.341552585363388062e-01 4.595096036791801453e-02 -3.308318257331848145e-01 1.109404563903808594e-01 2.336512953042984009e-01 5.091633647680282593e-02 5.648414045572280884e-02 2.486761808395385742e-01
-3.110546804964542389e-02 4.259959459304809570e-01 2.257113903760910034e-01 1.621956676244735718e-01 1.738513857126235962e-01 -1.541859656572341919e-01 4.331640601158142090e-01 1.727871745824813843e-01 3.686548396944999695e-02 5.392360687255859375e-02 3.995509445667266846e-01 8.403313159942626953e-02 -2.562943287193775177e-02 9.761085733771324158e-03 1.994071453809738159e-01 2.662810385227203369e-01 7.611189782619476318e-02 -5.457006022334098816e-02 -8.915004134178161621e-02 2.514220774173736572e-02 1.280389428138732910e-01 -7.754223048686981201e-02 -8.267436176538467407e-03 -1.824300438165664673e-01 -8.677557110786437988e-02 2.174719721078872681e-01 -3.886737674474716187e-02 -1.280771195888519287e-01 1.155385226011276245e-01 1.988567970693111420e-02 -2.403024956583976746e-02 1.620660573244094849e-01
1.590448319911956787e-01 -6.068409979343414307e-02 5.679795891046524048e-02 -1.246334426105022430e-02 3.219588473439216614e-02 -3.535696268081665039e-01 -8.781055221334099770e-04 -2.458367347717285156e-01 6.109187006950378418e-02 6.247009336948394775e-02 1.473245173692703247e-01 -4.420086368918418884e-02 -4.677334427833557129e-02 -2.066740095615386963e-01 3.973900973796844482e-01 5.182214975357055664e-01 1.821513473987579346e-01 2.323319613933563232e-01 -8.587151765823364258e-02 -5.683290585875511169e-02 1.047391816973686218e-01 -3.901194036006927490e-02 1.642512232065200806e-01 -5.766207352280616760e-02 5.308006703853607178e-02 -1.636436730623245239e-01 -4.239324852824211121e-02 -6.045670248568058014e-03 -1.039676740765571594e-01 -7.796912640333175659e-02 -9.507966041564941406e-02 2.838541865348815918e-01
1.280302256345748901e-01 4.981988966464996338e-01 2.166198641061782837e-01 -1.527740061283111572e-01 2.127060443162918091e-01 -6.763820350170135498e-02 2.439462542533874512e-01 3.161704540252685547e-02 -2.727153897285461426e-01 2.655746936798095703e-01 1.483895331621170044e-01 -1.755945570766925812e-02 -1.118511110544204712e-01 1.758870035409927368e-01 1.345305144786834717e-01 2.689266502857208252e-01 2.036962062120437622e-01 -1.010294929146766663e-01 5.842019245028495789e-02 -1.125515550374984741e-01 -3.694530203938484192e-02 1.467785835266113281e-01 1.377365440130233765e-01 -1.082537621259689331e-01 9.043728560209274292e-02 -6.033631414175033569e-02 -1.501016169786453247e-01 2.457460910081863403e-01 1.129550859332084656e-01 -9.580317884683609009e-02 -5.755319446325302124e-02 1.111126542091369629e-01
1.360013931989669800e-01 2.163449823856353760e-01 -4.692488908767700195e-02 -6.239275634288787842e-02 1.485670208930969238e-01 -6.939094746485352516e-04 1.695141345262527466e-01 2.044366896152496338e-01 9.481506794691085815e-02 -4.737916588783264160e-02 2.395413219928741455e-01 3.440877497196197510e-01 -2.521096169948577881e-02 7.649613916873931885e-02 1.360473781824111938e-01 2.410955131053924561e-01 2.518368363380432129e-01 1.476273089647293091e-01 -5.386569350957870483e-02 3.981835842132568359e-01 -1.496534049510955811e-01 -5.312254652380943298e-02 -3.407320976257324219e-01 -2.109842300415039062e-01 -1.187556460499763489e-01 -5.369081348180770874e-02 3.997818753123283386e-02 8.488828688859939575e-02 1.085114404559135437e-01 -1.681881844997406006e-01 -2.246922701597213745e-01 1.305012851953506470e-01
3.803779184818267822e-02 5.368902347981929779e-04 2.365418151021003723e-02 1.453617401421070099e-02 -1.868856698274612427e-02 -2.748140990734100342e-01 3.812699019908905029e-02 -9.421465545892715454e-02 8.215387910604476929e-02 1.042682379484176636e-01 3.323992788791656494e-01 1.758562773466110229e-01 -2.944200038909912109e-01 -6.691221147775650024e-02 3.222931027412414551e-01 1.885159611701965332e-01 -2.074379175901412964e-01 6.161852274090051651e-03 2.115866690874099731e-01 2.081826478242874146e-01 1.817677356302738190e-02 3.487307131290435791e-01 3.391953185200691223e-02 6.602074205875396729e-02 -1.027146726846694946e-01 4.012999311089515686e-02 -2.370315045118331909e-01 -1.822954416275024414e-01 5.095737427473068237e-02 1.433260738849639893e-01 -3.408037126064300537e-01 1.499339342117309570e-01
-2.155931890010833740e-01 2.594780921936035156e-01 4.594641029834747314e-01 7.458662986755371094e-02 3.984061628580093384e-02 2.339749224483966827e-02 2.751034796237945557e-01 2.014787197113037109e-01 4.504083096981048584e-02 -3.280447795987129211e-02 2.770234048366546631e-01 -1.332922130823135376e-01 -4.205064475536346436e-02 -1.265662163496017456e-01 3.009898364543914795e-01 2.878421247005462646e-01 -1.175476983189582825e-01 1.385053545236587524e-01 9.907731786370277405e-03 1.215466260910034180e-01 5.456542596220970154e-02 -7.734441664069890976e-03 1.003910377621650696e-01 -1.321232467889785767e-01 -1.577123403549194336e-01 1.757159680128097534e-01 4.352308809757232666e-02 -1.104489192366600037e-01 -1.384349912405014038e-01 1.203065440058708191e-01 -1.595623791217803955e-01 2.342553287744522095e-01
-1.145641729235649109e-01 4.430897235870361328e-01 2.875557839870452881e-01 5.564732477068901062e-02 1.031085699796676636e-01 1.047092396765947342e-02 1.833778917789459229e-01 2.411833554506301880e-01 -1.091363430023193359e-01 3.128008171916007996e-02 3.005129098892211914e-01 7.245686836540699005e-03 1.170803233981132507e-01 -8.610697090625762939e-02 3.695733547210693359e-01 2.621727585792541504e-01 -2.256714403629302979e-01 6.903444230556488037e-02 -8.063109219074249268e-02 4.909190535545349121e-02 6.936051696538925171e-02 -3.268136456608772278e-02 2.973403967916965485e-02 -1.288159787654876709e-01 -9.398969262838363647e-02 2.446896135807037354e-01 -8.125870674848556519e-02 -7.623385637998580933e-02 -6.831393390893936157e-02 7.523883879184722900e-02 -1.236625015735626221e-01 2.789798378944396973e-01
-2.584527134895324707e-01 1.276322007179260254e-01 2.556846737861633301e-01 -2.057979814708232880e-02 7.227742671966552734e-02 -9.085290879011154175e-02 3.378318250179290771e-01 1.725611537694931030e-01 2.729813754558563232e-02 6.828724406659603119e-03 3.727147579193115234e-01 3.483105450868606567e-02 5.521875340491533279e-03 -1.142128705978393555e-01 3.025516867637634277e-01 1.922541260719299316e-01 -8.820135844871401787e-04 3.724910914897918701e-01 2.009696811437606812e-01 3.944453597068786621e-02 2.047899737954139709e-02 1.759265065193176270e-01 1.297531928867101669e-02 -2.446660399436950684e-01 -1.854450106620788574e-01 2.437162026762962341e-02 -9.741509705781936646e-02 -1.568816155195236206e-01 -1.613442748785018921e-01 1.328311264514923096e-01 -1.337257772684097290e-01 9.216226637363433838e-02
2.841534838080406189e-02 2.135799974203109741e-01 -1.013638153672218323e-01 1.982172131538391113e-01 -3.670815005898475647e-02 -6.443335115909576416e-02 -1.292918175458908081e-01 -2.651571631431579590e-01 -3.197889402508735657e-02 -1.683347076177597046e-01 2.047846466302871704e-01 1.486483216285705566e-01 -3.201080262660980225e-01 -9.313259273767471313e-02 3.407426774501800537e-01 4.049277305603027344e-01 1.090378239750862122e-01 6.620334833860397339e-02 -1.977109014987945557e-01 8.873397856950759888e-02 -1.968855559825897217e-01 2.683600485324859619e-01 2.518801949918270111e-02 -1.475399434566497803e-01 5.105473101139068604e-02 -3.144010901451110840e-01 2.274938672780990601e-02 -7.484725862741470337e-02 -1.352163404226303101e-01 -5.091553553938865662e-03 2.186640724539756775e-02 6.402995437383651733e-02
2.323669753968715668e-02 6.796959787607192993e-02 1.564964503049850464e-01 -2.879356741905212402e-01 1.785272210836410522e-01 -4.246913269162178040e-02 2.869274020195007324e-01 1.273864600807428360e-02 1.286846250295639038e-01 1.960643678903579712e-01 4.031427502632141113e-01 1.000777781009674072e-01 -1.378374248743057251e-01 1.718730181455612183e-01 2.474140077829360962e-01 2.809857130050659180e-01 -5.407842621207237244e-02 -3.993707895278930664e-02 -1.182752996683120728e-01 -1.700087450444698334e-02 -1.234481930732727051e-01 1.277432292699813843e-01 1.939201056957244873e-01 -1.079833209514617920e-01 1.892622411251068115e-01 -2.678055465221405029e-01 -1.510527431964874268e-01 2.328424155712127686e-02 -4.710792005062103271e-02 3.724088147282600403e-02 -2.868538498878479004e-01 1.965180486440658569e-01
7.088442146778106689e-02 1.259509474039077759e-01 1.168027073144912720e-01 1.975115388631820679e-01 -4.497575014829635620e-02 7.931873202323913574e-02 -3.755152225494384766e-02 2.306489795446395874e-01 4.732889309525489807e-02 3.591869026422500610e-02 2.780658006668090820e-01 -5.174004472792148590e-03 -3.577232360839843750e-01 -1.067364066839218140e-01 2.216196060180664062e-01 3.539735972881317139e-01 1.330872327089309692e-01 2.258248478174209595e-01 -8.372687734663486481e-03 -1.520882099866867065e-01 -8.670303970575332642e-02 -6.771874427795410156e-02 1.414284296333789825e-02 -1.476951092481613159e-01 8.726977556943893433e-02 -3.055204153060913086e-01 -9.067436307668685913e-02 3.699173629283905029e-01 2.372661232948303223e-01 1.673802584409713745e-01 6.659688800573348999e-02 -8.996237814426422119e-02
2.198074758052825928e-02 3.467817604541778564e-01 -8.730421960353851318e-02 1.298609524965286255e-01 -1.553478688001632690e-01 -3.554005175828933716e-02 -9.064402431249618530e-02 1.612852811813354492e-01 -4.533283039927482605e-02 7.263379544019699097e-02 3.308974578976631165e-02 -5.732259526848793030e-02 -1.088243424892425537e-01 3.455637991428375244e-01 1.257347613573074341e-01 5.203674435615539551e-01 2.540240883827209473e-01 -1.172750145196914673e-01 -1.213797181844711304e-01 1.520982235670089722e-01 6.711485330015420914e-04 1.226718202233314514e-01 -1.964046061038970947e-01 -2.877366840839385986e-01 -2.292192429304122925e-01 -1.584911160171031952e-02 -2.436402626335620880e-02 -1.029721274971961975e-01 8.281707763671875000e-03 1.672566384077072144e-01 -1.360255926847457886e-01 4.987368360161781311e-02
2.129507064819335938e-02 3.588108122348785400e-01 -6.650806218385696411e-02 1.625665873289108276e-01 9.430192410945892334e-02 -2.860061228275299072e-01 2.193543314933776855e-01 -1.379760503768920898e-01 1.222575455904006958e-01 5.970469489693641663e-02 9.615171700716018677e-02 -1.081323102116584778e-01 1.244060099124908447e-01 -3.382580876350402832e-01 3.974789008498191833e-02 4.275833964347839355e-01 -2.994777634739875793e-02 -6.086611375212669373e-02 -1.883510947227478027e-01 2.703215740621089935e-02 1.828033290803432465e-02 8.201597630977630615e-02 2.150743752717971802e-01 -1.278837025165557861e-01 -1.153120622038841248e-01 4.020957648754119873e-02 -1.557667106389999390e-01 2.902027964591979980e-01 4.594354704022407532e-02 -2.402374148368835449e-02 -1.810448318719863892e-01 2.429235130548477173e-01
6.167090684175491333e-02 -5.374239757657051086e-03 1.430865973234176636e-01 3.874134272336959839e-02 7.836598157882690430e-02 -3.249068558216094971e-01 -6.853333860635757446e-02 -1.786300539970397949e-01 -6.976059079170227051e-02 -2.459277510643005371e-01 2.303166240453720093e-01 -1.202025637030601501e-02 -1.299692541360855103e-01 -1.426487416028976440e-01 3.261620998382568359e-01 5.740958452224731445e-01 2.784259058535099030e-02 2.010118961334228516e-01 9.527448564767837524e-02 -5.587102100253105164e-02 2.540462911128997803e-01 1.874260455369949341e-01 1.479154676198959351e-01 2.695978991687297821e-02 -2.314876019954681396e-02 -4.017693921923637390e-02 -6.075844168663024902e-02 -7.629576325416564941e-02 2.194360643625259399e-02 -5.343186855316162109e-02 -1.654743403196334839e-01 1.268931627273559570e-01
-7.719215750694274902e-02 2.883946597576141357e-01 -3.629687055945396423e-02 7.071875780820846558e-02 -2.179188728332519531e-01 -4.431567341089248657e-02 1.509479582309722900e-01 -2.505608089268207550e-02 -1.313362419605255127e-01 -2.241409569978713989e-02 1.369391530752182007e-01 2.343032322824001312e-02 -6.291570514440536499e-02 -3.018463850021362305e-01 5.130942463874816895e-01 3.985477685928344727e-01 1.150983199477195740e-01 1.523807831108570099e-02 -3.890286758542060852e-02 9.165027737617492676e-02 -1.387690305709838867e-01 -2.260762453079223633e-01 -1.724819242954254150e-01 6.024535372853279114e-02 -6.833405792713165283e-02 5.082466080784797668e-02 8.385007828474044800e-02 3.745235130190849304e-02 -2.159468829631805420e-01 -1.020086929202079773e-01 -2.579157054424285889e-01 1.052221655845642090e-01
-7.432270050048828125e-02 2.694708406925201416e-01 2.873760461807250977e-01 -1.035708934068679810e-01 2.152697294950485229e-01 4.758106078952550888e-03 2.268168777227401733e-01 2.168663591146469116e-01 6.622003018856048584e-02 3.615197166800498962e-02 2.352275848388671875e-01 -1.692095547914505005e-01 -3.207446634769439697e-02 -1.568500995635986328e-01 2.210119813680648804e-01 3.182465136051177979e-01 -5.381396505981683731e-03 5.452881753444671631e-02 -2.080721408128738403e-01 4.073508456349372864e-02 2.749320268630981445e-01 1.030558124184608459e-01 1.501842867583036423e-02 -1.219766139984130859e-01 -1.437174528837203979e-01 3.028194606304168701e-01 2.688764967024326324e-02 4.678849875926971436e-02 -2.211980223655700684e-01 -3.725605458021163940e-02 -2.918921709060668945e-01 1.350685954093933105e-01
1.241467241197824478e-02 2.859183549880981445e-01 4.924828186631202698e-02 -1.157827600836753845e-01 1.408838927745819092e-01 1.567495316267013550e-01 1.276636719703674316e-01 8.429117500782012939e-02 -2.379379421472549438e-01 -1.521820574998855591e-01 3.105226159095764160e-01 -1.457495242357254028e-01 -4.419950842857360840e-01 5.055802315473556519e-02 1.069448888301849365e-01 2.452475428581237793e-01 -2.511606812477111816e-01 6.593967974185943604e-02 -1.709126085042953491e-01 4.190344735980033875e-02 -1.122125424444675446e-02 1.574237048625946045e-01 -3.941695019602775574e-02 -1.572769880294799805e-01 3.568103536963462830e-02 -2.581435441970825195e-01 -1.699873507022857666e-01 2.618640363216400146e-01 -7.576757669448852539e-02 1.457286179065704346e-01 -1.100903004407882690e-01 -1.158948391675949097e-01
-1.069457903504371643e-01 1.092768460512161255e-01 -2.582450807094573975e-01 3.388565778732299805e-01 8.326917886734008789e-03 1.181191131472587585e-01 2.286651879549026489e-01 -1.643308550119400024e-01 -1.228478178381919861e-01 -8.510461449623107910e-02 -8.375481516122817993e-02 -1.593475788831710815e-01 -3.519065082073211670e-01 -1.187645047903060913e-01 4.574503302574157715e-01 2.725214064121246338e-01 1.947941258549690247e-02 -7.457920908927917480e-02 2.053069621324539185e-01 -3.456169366836547852e-02 1.811133138835430145e-02 9.243283420801162720e-02 -5.151237919926643372e-02 -1.379609853029251099e-01 2.804906293749809265e-02 3.279850259423255920e-02 -1.594329178333282471e-01 2.312749624252319336e-01 -1.024559698998928070e-02 1.890633814036846161e-02 -2.005272060632705688e-01 1.558574289083480835e-01
-9.412646293640136719e-02 -6.968162208795547485e-02 -6.540875881910324097e-02 1.468888372182846069e-01 3.060924708843231201e-01 1.910396367311477661e-01 2.130542695522308350e-01 -6.546170264482498169e-02 -6.551980227231979370e-02 4.666309803724288940e-02 8.478870242834091187e-02 1.406389474868774414e-01 -1.694537103176116943e-01 -3.093368746340274811e-02 2.999599575996398926e-01 5.083720684051513672e-01 8.903200924396514893e-02 2.200783789157867432e-02 -1.035189721733331680e-02 1.605529189109802246e-01 1.270665675401687622e-01 6.573738157749176025e-02 -7.959001511335372925e-02 -7.511563599109649658e-02 -1.978455185890197754e-01 -2.312947511672973633e-01 -2.117623575031757355e-02 -5.331112071871757507e-02 -9.913703799247741699e-02 -3.149175271391868591e-02 1.300684958696365356e-01 4.226439893245697021e-01
5.277903750538825989e-02 2.345877736806869507e-01 9.261374175548553467e-02 1.964385360479354858e-01 5.424229428172111511e-03 -3.006990551948547363e-01 2.010731399059295654e-01 -6.755767017602920532e-02 7.808534801006317139e-02 5.790320783853530884e-02 1.771336346864700317e-01 6.503131240606307983e-02 -5.334740877151489258e-02 1.745543628931045532e-01 3.058176040649414062e-01 3.668441474437713623e-01 3.566903173923492432e-01 7.005474064499139786e-03 1.672286987304687500e-01 7.312248647212982178e-02 -5.593505874276161194e-02 4.643261805176734924e-02 -2.269626557826995850e-01 -2.037561535835266113e-01 -3.001521229743957520e-01 -2.081672474741935730e-02 1.190056465566158295e-02 -5.826478078961372375e-02 -1.764927641488611698e-03 2.496611773967742920e-01 -1.060496792197227478e-01 -1.629719883203506470e-01
2.057820856571197510e-01 2.993935346603393555e-01 1.145942881703376770e-01 2.706305310130119324e-02 1.964774131774902344e-01 2.250904887914657593e-01 1.584883630275726318e-01 3.628997132182121277e-02 7.166916877031326294e-02 6.171230226755142212e-02 2.885201871395111084e-01 4.266560077667236328e-02 -4.549570083618164062e-01 1.561490744352340698e-01 -1.971215195953845978e-02 1.562728583812713623e-01 -3.976596146821975708e-02 1.704443544149398804e-01 8.460193127393722534e-02 2.080934494733810425e-02 -9.185384027659893036e-03 1.788015365600585938e-01 1.411744505167007446e-01 -2.914477586746215820e-01 -6.937045603990554810e-02 1.661962419748306274e-01 -2.927298843860626221e-01 7.926097512245178223e-02 -1.869835555553436279e-01 1.691705286502838135e-01 -1.330460458993911743e-01 8.615250885486602783e-02
2.084851823747158051e-02 2.715707197785377502e-02 -5.847169086337089539e-04 1.890487521886825562e-01 2.737042009830474854e-01 1.823301762342453003e-01 1.861812472343444824e-01 -4.546001181006431580e-02 -9.158515930175781250e-02 3.629594296216964722e-02 -5.867311358451843262e-02 1.739506721496582031e-01 -3.039843440055847168e-01 -1.065288484096527100e-02 4.459477365016937256e-01 3.865948617458343506e-01 9.003905951976776123e-02 9.680256247520446777e-02 1.530535966157913208e-01 3.250936418771743774e-02 1.338059455156326294e-01 1.105548217892646790e-01 1.181078851222991943e-01 -8.070954680442810059e-02 -1.066337972879409790e-01 -2.691459953784942627e-01 -1.950429081916809082e-01 7.578065153211355209e-03 -1.500569730997085571e-01 -1.129376068711280823e-01 8.013806305825710297e-03 2.900907099246978760e-01
1.447384420316666365e-04 2.707585692405700684e-01 1.394070386886596680e-01 -2.242109179496765137e-01 1.667638123035430908e-01 -4.218013584613800049e-02 2.371650487184524536e-01 3.455454856157302856e-02 7.560087740421295166e-02 1.702064126729965210e-01 3.935589492321014404e-01 5.622554942965507507e-02 -2.112976908683776855e-01 1.830435395240783691e-01 2.581331729888916016e-01 2.807719707489013672e-01 -2.402711510658264160e-01 -8.991189301013946533e-02 -1.357085704803466797e-01 -5.837224796414375305e-02 -1.541510969400405884e-01 2.011325061321258545e-01 1.351698637008666992e-01 -3.697375580668449402e-02 1.969547867774963379e-01 -1.786977797746658325e-01 -1.066198870539665222e-01 1.029146742075681686e-02 1.477544009685516357e-02 3.575877519324421883e-03 -2.197460085153579712e-01 2.266952544450759888e-01
-4.467500373721122742e-02 -9.890667349100112915e-02 -2.050460875034332275e-02 1.072954735718667507e-03 1.018706038594245911e-01 -2.574059963226318359e-01 2.462392300367355347e-01 4.619456082582473755e-02 -7.884064316749572754e-02 -1.216757670044898987e-01 1.692272722721099854e-01 5.615095794200897217e-02 -2.561860680580139160e-01 -1.930716633796691895e-01 3.634725809097290039e-01 2.173095792531967163e-01 -1.464463472366333008e-01 -1.018594577908515930e-01 7.585236430168151855e-02 -9.589025378227233887e-02 1.580356992781162262e-02 1.981938481330871582e-01 1.946829408407211304e-01 -3.440477848052978516e-01 -1.785219311714172363e-01 -3.388481736183166504e-01 -4.253533855080604553e-02 1.787983477115631104e-01 1.615895181894302368e-01 -7.756533473730087280e-02 -1.065727025270462036e-01 2.163761705160140991e-01
-1.930445432662963867e-01 2.400391995906829834e-01 9.508430957794189453e-02 -2.866376936435699463e-02 1.534240394830703735e-01 3.932916000485420227e-02 2.868513166904449463e-01 2.500517666339874268e-01 2.477850392460823059e-02 7.102719694375991821e-02 2.928811311721801758e-01 2.779526412487030029e-01 -7.403170317411422729e-02 8.827919512987136841e-02 2.513430416584014893e-01 2.209857255220413208e-01 9.274339675903320312e-02 2.031272500753402710e-01 -6.380797177553176880e-02 -1.858168989419937134e-01 2.510859072208404541e-01 2.245215773582458496e-01 -1.036941632628440857e-01 -1.026892736554145813e-01 -1.217507123947143555e-01 1.799300163984298706e-01 -7.915576547384262085e-02 8.013667911291122437e-02 -1.926326304674148560e-01 2.397220432758331299e-01 -6.154385209083557129e-02 2.234256416559219360e-01
8.175267279148101807e-02 4.498452544212341309e-01 2.438203245401382446e-01 -2.708861529827117920e-01 5.380880087614059448e-02 -2.181151360273361206e-01 6.281093508005142212e-02 -2.311445400118827820e-02 -2.390226870775222778e-01 2.491321116685867310e-01 6.243292614817619324e-02 -9.859305806457996368e-03 -3.516637384891510010e-01 -2.725271694362163544e-02 1.765214949846267700e-01 2.011765241622924805e-01 2.818131446838378906e-01 6.318651139736175537e-02 -1.732743829488754272e-01 -3.406333550810813904e-02 3.021927922964096069e-02 2.118028849363327026e-01 -3.772622346878051758e-02 -1.165143586695194244e-02 -2.134854048490524292e-01 1.062709838151931763e-02 -1.073657255619764328e-02 6.129680201411247253e-02 -2.398068308830261230e-01 8.658026903867721558e-02 -4.729942232370376587e-02 7.220114767551422119e-02
-6.901077181100845337e-02 4.105170965194702148e-01 3.076138496398925781e-01 4.370846599340438843e-02 1.052471771836280823e-01 -1.388947945088148117e-02 1.287744194269180298e-01 2.426043748855590820e-01 6.671178340911865234e-02 1.118528768420219421e-01 2.991975247859954834e-01 -6.320546567440032959e-02 1.130644753575325012e-01 -1.474780123680830002e-02 3.283751308917999268e-01 2.257758229970932007e-01 -4.892868548631668091e-02 9.254121780395507812e-02 -1.107127442955970764e-01 9.597345441579818726e-02 4.989539738744497299e-03 -3.501469269394874573e-02 5.457215756177902222e-02 -2.205931246280670166e-01 -2.272282689809799194e-01 2.393111139535903931e-01 2.085077315568923950e-01 1.715211570262908936e-02 -1.137098893523216248e-01 9.261024743318557739e-02 -1.511476933956146240e-01 2.807926833629608154e-01
4.936104640364646912e-02 9.342002868652343750e-02 6.501728296279907227e-02 -2.496724724769592285e-01 4.267046228051185608e-02 9.826672263443470001e-03 1.860204041004180908e-01 -2.830565348267555237e-02 1.341993063688278198e-01 1.154546886682510376e-01 3.925997316837310791e-01 2.510193549096584320e-02 -1.571913063526153564e-01 2.137456089258193970e-01 3.512034714221954346e-01 2.292051762342453003e-01 -5.901907756924629211e-02 -8.431445062160491943e-02 -2.047391533851623535e-01 -1.232305634766817093e-02 -4.818978160619735718e-02 2.152039855718612671e-01 7.990379631519317627e-02 -4.599669203162193298e-02 2.217358946800231934e-01 -2.564787492156028748e-02 -2.523406445980072021e-01 -5.682935938239097595e-02 -2.375710904598236084e-01 -1.899567544460296631e-01 -2.639404535293579102e-01 2.526969909667968750e-01
1.644175052642822266e-01 1.113196536898612976e-01 1.229436770081520081e-01 4.004886001348495483e-02 3.257985711097717285e-01 -1.683661490678787231e-01 3.165795281529426575e-02 -1.438634395599365234e-01 5.809178203344345093e-02 1.169968098402023315e-01 1.512672901153564453e-01 -3.176966682076454163e-02 -3.627028465270996094e-01 -9.785967320203781128e-02 2.682597041130065918e-01 2.961255013942718506e-01 -3.644041419029235840e-01 1.996175013482570648e-02 1.702510868199169636e-03 8.025116473436355591e-02 6.766413152217864990e-02 1.248992979526519775e-01 2.196866124868392944e-01 -1.131868734955787659e-01 2.618158422410488129e-02 -2.422803826630115509e-02 -1.415652483701705933e-01 -9.544774144887924194e-02 -2.620759010314941406e-01 -1.761401444673538208e-01 -1.004563644528388977e-01 2.912383377552032471e-01
-1.084972172975540161e-01 2.158904969692230225e-01 -8.781315386295318604e-02 2.028077840805053711e-01 1.165699735283851624e-01 -3.077700734138488770e-01 3.819359540939331055e-01 -1.122958883643150330e-01 2.192900981754064560e-03 -1.641343832015991211e-01 1.283172518014907837e-01 -1.029404401779174805e-01 5.312076956033706665e-02 -2.385331392288208008e-01 -7.221491634845733643e-02 4.035619199275970459e-01 4.350570589303970337e-02 8.327370136976242065e-02 1.645575612783432007e-01 -6.967008113861083984e-02 2.721520066261291504e-01 1.435354351997375488e-01 -2.509358525276184082e-02 -1.790293604135513306e-01 1.431966572999954224e-01 -8.574103564023971558e-02 -1.234845668077468872e-01 2.281608581542968750e-01 -1.510596275329589844e-01 1.167142465710639954e-01 -9.850229322910308838e-02 1.864396482706069946e-01
-9.665460884571075439e-02 2.533073723316192627e-01 -3.420991450548171997e-02 1.334148645401000977e-01 2.486349493265151978e-01 1.789261028170585632e-02 2.501614987850189209e-01 -1.231333687901496887e-01 6.365356594324111938e-02 -7.448383420705795288e-02 -8.283361047506332397e-02 6.168372556567192078e-02 -7.910778373479843140e-02 1.951573044061660767e-01 5.932232141494750977e-01 3.513242304325103760e-01 1.651094555854797363e-01 -4.446053504943847656e-02 5.882904678583145142e-02 -3.722554445266723633e-02 2.689928933978080750e-02 1.305316537618637085e-01 -1.669560186564922333e-02 5.691956356167793274e-02 -1.189120635390281677e-01 -1.844276040792465210e-01 9.352051466703414917e-02 1.527711302042007446e-01 3.802498802542686462e-02 -8.452471345663070679e-03 7.312137633562088013e-02 2.919256389141082764e-01
8.125189691781997681e-02 4.163841605186462402e-01 5.458468198776245117e-02 -2.166598476469516754e-02 2.007639408111572266e-01 8.404486626386642456e-02 1.482232660055160522e-01 -1.720273941755294800e-01 -1.256904304027557373e-01 8.852229267358779907e-02 4.992959499359130859e-01 1.153656542301177979e-01 -2.843005955219268799e-01 -1.226849406957626343e-01 1.464475393295288086e-01 1.351552456617355347e-01 -7.131397724151611328e-02 2.860299777239561081e-03 1.572004519402980804e-02 -8.503243327140808105e-02 3.426101058721542358e-02 1.771342903375625610e-01 1.341258287429809570e-01 -1.857603639364242554e-01 1.327015310525894165e-01 2.622635364532470703e-01 -1.488364785909652710e-01 8.499861694872379303e-03 -1.887848526239395142e-01 6.929465383291244507e-02 -2.161970436573028564e-01 -4.889142885804176331e-02
-6.034075049683451653e-04 2.291129529476165771e-01 7.253473997116088867e-02 2.214398086071014404e-01 1.687830686569213867e-01 -4.550011828541755676e-02 3.375321626663208008e-01 -2.016242593526840210e-01 1.931880563497543335e-01 1.799194365739822388e-01 2.259409874677658081e-01 1.079408898949623108e-01 -3.381253778934478760e-01 -6.498983502388000488e-02 2.972379326820373535e-01 2.061357796192169189e-01 -2.363130301237106323e-01 1.066138744354248047e-01 -1.965096592903137207e-01 2.009919844567775726e-02 -2.053034156560897827e-01 1.816399991512298584e-01 1.184587478637695312e-01 1.744209229946136475e-02 1.776483803987503052e-01 -7.223617285490036011e-02 -2.208188921213150024e-01 9.091167896986007690e-02 -9.898079931735992432e-02 5.221678689122200012e-02 -1.051437854766845703e-01 1.148566380143165588e-01
-3.422468900680541992e-02 3.997045755386352539e-01 2.324361503124237061e-01 5.586414784193038940e-02 1.639420688152313232e-01 2.536571584641933441e-02 2.346412688493728638e-01 2.455039024353027344e-01 -4.750313982367515564e-02 8.776216953992843628e-02 2.079939693212509155e-01 -9.085842221975326538e-02 8.407048881053924561e-02 -1.934297531843185425e-01 2.875627279281616211e-01 2.769451737403869629e-01 -1.072167381644248962e-01 1.355337351560592651e-01 7.607958279550075531e-03 -2.884404547512531281e-02 1.494991481304168701e-01 7.551339268684387207e-02 8.427608013153076172e-02 -2.052904665470123291e-01 -1.783373504877090454e-01 2.071250677108764648e-01 6.496814638376235962e-02 -1.153880506753921509e-01 -1.607768386602401733e-01 1.135772615671157837e-01 -1.213334277272224426e-01 3.463446795940399170e-01
2.542060683481395245e-04 2.585026919841766357e-01 4.892083629965782166e-02 -1.061158105731010437e-01 2.787168622016906738e-01 1.062877476215362549e-01 1.752321049571037292e-02 -2.413248717784881592e-01 3.564586490392684937e-02 1.303861886262893677e-01 3.845765292644500732e-01 1.713506281375885010e-01 -2.789580523967742920e-01 -3.119078278541564941e-01 3.174672424793243408e-01 1.370487809181213379e-01 -3.623054130002856255e-03 -8.109248429536819458e-02 -1.546791344881057739e-01 -2.472389861941337585e-02 -1.501436531543731689e-01 3.880830481648445129e-02 -9.169659018516540527e-02 -1.597949117422103882e-01 -5.359185859560966492e-02 7.808863371610641479e-02 -1.274718791246414185e-01 5.611717328429222107e-02 -3.762626945972442627e-01 4.203478619456291199e-02 -1.407600045204162598e-01 -3.397752344608306885e-02
4.075549170374870300e-02 4.491504728794097900e-01 -2.359064221382141113e-01 -1.511434763669967651e-01 -8.834582567214965820e-02 -7.518023997545242310e-02 1.532958894968032837e-01 -9.234849363565444946e-02 8.101464062929153442e-02 -2.368005961179733276e-01 1.918563842773437500e-01 -1.274600625038146973e-01 -8.494399487972259521e-02 -6.553075276315212250e-03 3.905926346778869629e-01 3.821896016597747803e-01 -1.134805977344512939e-01 -2.731630345806479454e-03 -3.003157675266265869e-03 -8.496978133916854858e-02 -4.540057852864265442e-02 2.028376460075378418e-01 2.414242476224899292e-01 1.281360834836959839e-01 -8.025725185871124268e-02 5.213358625769615173e-02 1.974732428789138794e-01 8.694671839475631714e-02 -1.675977855920791626e-01 1.083929315209388733e-01 5.428380891680717468e-02 1.204853877425193787e-01
-8.151742070913314819e-02 3.992510139942169189e-01 7.225549221038818359e-02 6.726191192865371704e-02 -4.715883731842041016e-02 -2.798569574952125549e-02 3.182078301906585693e-01 1.242449507117271423e-01 -2.696039713919162750e-02 1.881332397460937500e-01 2.710148096084594727e-01 -1.591230183839797974e-01 -5.988942459225654602e-02 1.438174396753311157e-01 1.804452575743198395e-02 3.967737257480621338e-01 9.735637158155441284e-02 -1.876467019319534302e-01 1.139944195747375488e-01 -7.852265238761901855e-02 -8.204145357012748718e-03 -3.919345792382955551e-03 1.044776812195777893e-01 -1.092139258980751038e-01 1.452680528163909912e-01 -4.045195877552032471e-02 -3.676485419273376465e-01 1.827882528305053711e-01 1.569818109273910522e-01 -1.239961832761764526e-01 -2.075529843568801880e-01 1.624934375286102295e-01
1.723321713507175446e-02 2.135616689920425415e-01 1.926194131374359131e-01 -2.130060344934463501e-01 2.228386402130126953e-01 -1.889657527208328247e-01 2.944509685039520264e-01 -1.457107812166213989e-01 8.570261299610137939e-02 -3.816795721650123596e-02 3.303770720958709717e-01 5.209384113550186157e-02 -2.869052290916442871e-01 1.630931645631790161e-01 1.814620792865753174e-01 2.627321481704711914e-01 -6.191064137965440750e-03 6.307114660739898682e-02 -1.200767830014228821e-01 3.468544781208038330e-02 -9.867216646671295166e-02 1.872236728668212891e-01 1.423368006944656372e-01 -7.920252531766891479e-02 2.308434098958969116e-01 -2.694054245948791504e-01 -2.053492963314056396e-01 3.507052548229694366e-03 4.907602071762084961e-02 1.097260117530822754e-01 -2.369066625833511353e-01 1.311732232570648193e-01
2.826611101627349854e-01 1.683606058359146118e-01 1.020715013146400452e-01 8.933896571397781372e-02 9.893651306629180908e-02 -1.200928688049316406e-01 2.399383485317230225e-01 -1.269452720880508423e-01 9.601930528879165649e-02 5.099878832697868347e-02 2.975694537162780762e-01 1.128940731287002563e-01 -3.477853238582611084e-01 -4.033403843641281128e-02 2.152896225452423096e-01 2.352251857519149780e-01 -1.554129123687744141e-01 -7.731765508651733398e-02 -2.481316328048706055e-01 2.146562337875366211e-01 -2.459236979484558105e-01 2.139832377433776855e-01 1.621768474578857422e-01 4.619318991899490356e-02 -8.965924498625099659e-04 -1.138714700937271118e-01 -2.198096662759780884e-01 -2.476495504379272461e-02 -7.225127518177032471e-02 2.058881670236587524e-01 -1.146232560276985168e-01 2.072677910327911377e-01
7.876233756542205811e-02 2.108202874660491943e-01 1.062645167112350464e-01 -2.461938858032226562e-01 2.651317119598388672e-01 6.884860247373580933e-02 1.232717558741569519e-01 -2.884488999843597412e-01 -1.992138028144836426e-01 1.940876394510269165e-01 3.372792005538940430e-01 1.627377271652221680e-01 -1.574000269174575806e-01 -2.400108799338340759e-02 3.817777037620544434e-01 2.155143022537231445e-01 -6.536992639303207397e-02 2.134044095873832703e-02 1.036563739180564880e-01 5.113923456519842148e-03 1.089284569025039673e-01 1.838800609111785889e-01 2.530510425567626953e-01 -1.082701906561851501e-01 1.822035200893878937e-02 1.733544915914535522e-01 -2.062072902917861938e-01 1.985360980033874512e-01 -1.996386609971523285e-02 -2.992561832070350647e-02 -1.201943010091781616e-01 6.220190599560737610e-02
4.821772873401641846e-02 4.619094729423522949e-02 1.013287808746099472e-02 1.582186520099639893e-01 6.403476744890213013e-02 -1.687682792544364929e-02 2.163657099008560181e-01 -2.398766428232192993e-01 -6.578260660171508789e-02 -4.975782707333564758e-02 5.507508292794227600e-02 -9.097630530595779419e-02 -3.515139222145080566e-02 -2.528935670852661133e-01 1.102855950593948364e-01 4.779483079910278320e-01 -3.260599821805953979e-02 5.459562689065933228e-02 -1.059403866529464722e-01 -1.238142251968383789e-01 2.095024585723876953e-01 -1.258977316319942474e-02 9.045685827732086182e-02 -1.880658864974975586e-01 -1.356966234743595123e-02 8.805336058139801025e-02 -1.934793740510940552e-01 3.570764958858489990e-01 9.623319655656814575e-02 -1.611801981925964355e-01 -3.453281223773956299e-01 3.036429286003112793e-01
2.288866639137268066e-01 1.951536387205123901e-01 3.172308579087257385e-02 1.813384741544723511e-01 6.352784484624862671e-02 -9.366468526422977448e-03 3.584685549139976501e-02 -9.563625603914260864e-02 1.336595416069030762e-01 7.540690246969461441e-03 3.656778335571289062e-01 -2.423679977655410767e-01 4.679962247610092163e-02 -1.107504144310951233e-01 3.012180030345916748e-01 3.353499770164489746e-01 3.257590532302856445e-01 1.464463025331497192e-01 -2.564261108636856079e-02 4.203541576862335205e-02 1.294004023075103760e-01 7.222915440797805786e-02 -1.068102568387985229e-01 -1.951515972614288330e-01 1.233985926955938339e-02 -3.465805053710937500e-01 2.680827304720878601e-02 1.687354594469070435e-01 -8.440881222486495972e-02 2.204990088939666748e-01 -2.193261682987213135e-02 -1.609922647476196289e-01
-5.920156091451644897e-02 3.733811676502227783e-01 -2.199437469244003296e-02 -8.264581859111785889e-02 -4.783476516604423523e-02 -8.558115363121032715e-02 4.381806403398513794e-02 5.626224726438522339e-02 2.251302152872085571e-01 1.527468264102935791e-01 1.898778229951858521e-01 1.657665520906448364e-01 -3.817781060934066772e-02 -3.498694598674774170e-01 2.059181481599807739e-01 3.898058235645294189e-01 9.315079078078269958e-03 -1.149647533893585205e-01 -2.316918373107910156e-01 1.532187163829803467e-01 -1.535793840885162354e-01 2.294526845216751099e-01 2.838139832019805908e-01 -2.065448760986328125e-01 -9.030384942889213562e-03 -1.307924538850784302e-01 -2.375381141901016235e-01 -1.740463078022003174e-02 -4.723590612411499023e-02 -8.832084946334362030e-03 9.474059194326400757e-02 -6.479093432426452637e-02
-5.784702673554420471e-02 3.693713843822479248e-01 8.262880891561508179e-02 1.192693039774894714e-01 2.674445211887359619e-01 -7.691225409507751465e-02 1.879854053258895874e-01 -1.627339050173759460e-02 -3.065779432654380798e-02 1.054930314421653748e-01 1.149005964398384094e-01 -1.581081748008728027e-02 -1.267009079456329346e-01 2.770911455154418945e-01 2.527554333209991455e-01 2.574485540390014648e-01 -1.922992616891860962e-01 3.046159073710441589e-02 2.228377461433410645e-01 -1.051664948463439941e-01 8.950041979551315308e-02 1.541016250848770142e-01 -2.137280851602554321e-01 1.603281497955322266e-02 -4.206972941756248474e-02 -1.361217200756072998e-01 -2.921614944934844971e-01 -1.821193285286426544e-02 -3.581633269786834717e-01 4.641873016953468323e-02 -1.255394220352172852e-01 2.215835303068161011e-01
-1.316827386617660522e-01 3.000098764896392822e-01 -1.346768289804458618e-01 2.568937093019485474e-02 -2.630270719528198242e-01 -1.353973746299743652e-01 1.946974992752075195e-01 -3.213481307029724121e-01 -6.906861066818237305e-02 -2.233394235372543335e-01 2.510311305522918701e-01 1.464746743440628052e-01 -1.782748401165008545e-01 -1.254383325576782227e-01 2.549990117549896240e-01 4.559490382671356201e-01 -3.533422201871871948e-02 -6.071434915065765381e-02 6.530170142650604248e-02 5.805041268467903137e-02 -3.518411889672279358e-02 -3.170949965715408325e-02 2.363381385803222656e-01 -1.174014061689376831e-01 7.343450188636779785e-02 -5.778091400861740112e-02 -1.925039440393447876e-01 5.699747242033481598e-03 -1.751294918358325958e-02 -2.326155751943588257e-01 2.249676547944545746e-02 -2.049442008137702942e-02
-4.572817683219909668e-02 2.955916821956634521e-01 -1.287214010953903198e-01 1.676123142242431641e-01 -1.763067543506622314e-01 1.439378559589385986e-01 1.282847970724105835e-01 1.772152632474899292e-01 -2.499340325593948364e-01 9.231900423765182495e-02 9.613624215126037598e-02 -1.578045636415481567e-01 -1.122222319245338440e-01 -3.526588380336761475e-01 4.005588293075561523e-01 3.542132675647735596e-01 1.302681118249893188e-02 1.204290986061096191e-01 -1.465287506580352783e-01 8.678273856639862061e-02 6.454993784427642822e-02 -1.155571788549423218e-01 -1.017649024724960327e-01 5.576169490814208984e-02 -1.661643385887145996e-01 -1.013616248965263367e-01 5.483008921146392822e-02 2.211759835481643677e-01 -1.481296122074127197e-01 -2.818179316818714142e-02 -1.865438967943191528e-01 1.272418946027755737e-01
-2.344548851251602173e-01 3.847080767154693604e-01 4.285322427749633789e-01 -2.314344048500061035e-01 -5.169282108545303345e-02 -6.706033647060394287e-02 1.348045319318771362e-01 -3.461513668298721313e-02 -2.777883708477020264e-01 7.840565592050552368e-02 2.081224173307418823e-01 6.534215807914733887e-02 -1.274195760488510132e-01 -1.193383987993001938e-02 3.914389014244079590e-01 1.864312142133712769e-01 9.990758448839187622e-02 1.125902831554412842e-01 1.760863959789276123e-01 3.230751305818557739e-02 3.719495981931686401e-02 1.568828374147415161e-01 1.308953016996383667e-01 -1.154041811823844910e-01 -1.444580554962158203e-01 6.438411772251129150e-02 -1.598207652568817139e-01 3.993097320199012756e-02 -1.785500943660736084e-01 4.231608286499977112e-02 3.246493637561798096e-02 -7.166292052716016769e-04
-1.092434003949165344e-01 1.985169500112533569e-01 -2.838672697544097900e-02 -3.523916378617286682e-02 -3.319637179374694824e-01 -1.151855513453483582e-01 1.699497550725936890e-01 -2.564709782600402832e-01 6.617058534175157547e-03 -1.716235727071762085e-01 -6.897883862257003784e-02 -4.383742436766624451e-02 -1.341261565685272217e-01 -1.660561934113502502e-02 2.791811525821685791e-01 6.231981515884399414e-01 1.516073197126388550e-01 -5.194270983338356018e-02 -9.837727993726730347e-02 8.996470272541046143e-02 -7.064699381589889526e-02 -8.231475204229354858e-02 1.037429124116897583e-01 -5.301823467016220093e-02 8.116076886653900146e-02 -2.984891645610332489e-02 -2.022401094436645508e-01 1.273775696754455566e-01 -1.730096042156219482e-01 -3.288295120000839233e-02 1.882652044296264648e-01 8.867578953504562378e-02
-5.650312080979347229e-02 2.143206596374511719e-01 2.377069443464279175e-01 -6.503064185380935669e-02 -1.637705862522125244e-01 -8.252488449215888977e-03 2.452723979949951172e-01 1.755945384502410889e-02 -4.987699165940284729e-02 1.199070811271667480e-01 3.072558343410491943e-01 -2.919160425662994385e-01 -1.599614769220352173e-01 -1.720298975706100464e-01 1.711906343698501587e-01 2.366068661212921143e-01 -1.585520803928375244e-01 3.967443108558654785e-02 -1.424757689237594604e-01 -1.316180974245071411e-01 -9.104441106319427490e-02 2.661114931106567383e-01 -4.270596802234649658e-01 -2.203308194875717163e-01 3.436762839555740356e-02 -1.994483321905136108e-01 2.769678831100463867e-02 1.468730717897415161e-01 -3.513057157397270203e-02 1.470890194177627563e-01 2.507911249995231628e-02 6.829108297824859619e-02
-1.401257067918777466e-01 3.511370718479156494e-01 -1.089856848120689392e-01 1.936098784208297729e-01 -1.426651179790496826e-01 -1.386988312005996704e-01 -2.832108922302722931e-02 4.340995103120803833e-02 -5.627420917153358459e-02 9.464499354362487793e-02 1.298876702785491943e-01 1.055105701088905334e-01 -1.389966160058975220e-01 -3.125282526016235352e-01 3.581426441669464111e-01 4.546246528625488281e-01 1.851276606321334839e-01 1.235843524336814880e-01 -8.018563687801361084e-02 6.185266748070716858e-02 -5.044592171907424927e-02 -1.207653880119323730e-01 -7.955077290534973145e-02 -4.314170777797698975e-02 -9.259821474552154541e-02 9.791143983602523804e-02 1.129224821925163269e-01 1.311745941638946533e-01 -2.353599220514297485e-01 -1.838148683309555054e-01 -2.196354120969772339e-01 5.191892385482788086e-02
1.912016123533248901e-01 3.823594152927398682e-01 -7.133913040161132812e-02 -2.876328490674495697e-02 1.635387539863586426e-01 -6.164555996656417847e-02 2.022175490856170654e-01 -3.705357909202575684e-01 -9.465859830379486084e-02 -6.833783537149429321e-02 9.007085114717483521e-02 -1.246133819222450256e-01 -8.176343888044357300e-02 1.174438670277595520e-01 4.038917124271392822e-01 2.709778845310211182e-01 1.565512269735336304e-01 2.218046411871910095e-02 7.982036471366882324e-02 5.161474645137786865e-02 -1.083166226744651794e-01 2.581554949283599854e-01 -1.892668604850769043e-01 -1.124052256345748901e-01 -5.618868395686149597e-02 -1.410804241895675659e-01 2.241940051317214966e-01 2.669866979122161865e-01 -3.200441366061568260e-03 -1.069641485810279846e-02 3.017748892307281494e-02 4.213340580463409424e-02
1.643441170454025269e-01 1.028558798134326935e-02 2.713430523872375488e-01 1.798794716596603394e-01 -1.136609762907028198e-01 -8.911208808422088623e-02 6.285998970270156860e-02 -1.887231320142745972e-01 2.849205136299133301e-01 -1.708661764860153198e-01 2.554501593112945557e-01 -4.483943805098533630e-02 -1.592524200677871704e-01 -1.859250813722610474e-01 -2.147353813052177429e-02 4.605296254158020020e-01 1.791807450354099274e-02 -1.873595416545867920e-01 -1.063834689557552338e-02 3.901620805263519287e-01 -3.434060141444206238e-02 1.042534708976745605e-01 -1.264828741550445557e-01 -2.272065579891204834e-01 -2.335377633571624756e-01 -6.570170074701309204e-02 2.577662467956542969e-02 1.863118819892406464e-02 -5.400714278221130371e-02 -1.146997511386871338e-01 1.138705983757972717e-01 3.891565138474106789e-03
-2.631265670061111450e-02 5.758966878056526184e-02 1.592583805322647095e-01 -9.597312659025192261e-02 -1.863048411905765533e-02 -2.550172433257102966e-02 2.650200426578521729e-01 -2.098930925130844116e-01 1.494136601686477661e-01 9.666730463504791260e-02 4.619268774986267090e-01 1.041747331619262695e-01 -1.852708905935287476e-01 -6.456096470355987549e-02 2.473203092813491821e-01 1.502521634101867676e-01 -2.334904074668884277e-01 1.613872796297073364e-01 3.242156803607940674e-01 5.782364867627620697e-03 2.431942969560623169e-01 2.717804014682769775e-01 1.124303713440895081e-01 4.017895832657814026e-02 -9.940514713525772095e-02 -1.526861488819122314e-01 -2.640567719936370850e-01 4.981425777077674866e-02 4.960178583860397339e-02 2.833848819136619568e-02 -1.615052372217178345e-01 -1.641568727791309357e-02
1.218895167112350464e-01 3.513709008693695068e-01 1.172266062349081039e-02 8.549218624830245972e-02 1.263352781534194946e-01 -8.354517817497253418e-02 4.220153018832206726e-02 -2.383775413036346436e-01 2.648134157061576843e-02 -6.529293954372406006e-02 -7.969536818563938141e-03 -3.966410458087921143e-02 -7.825873792171478271e-02 1.426228135824203491e-01 5.103749036788940430e-01 2.943221628665924072e-01 2.018777281045913696e-01 1.151754632592201233e-01 1.573403179645538330e-02 2.171060256659984589e-02 -1.087142676115036011e-01 2.646476030349731445e-01 -1.857304573059082031e-01 -1.242847368121147156e-01 -3.403187915682792664e-02 -8.829288184642791748e-02 5.187858641147613525e-02 2.854892313480377197e-01 1.688383519649505615e-01 2.206597626209259033e-01 -3.855558857321739197e-02 1.847796738147735596e-01
1.819223165512084961e-01 3.956631124019622803e-01 1.261959224939346313e-01 8.249833434820175171e-02 -8.584912866353988647e-02 1.674291342496871948e-01 8.274397999048233032e-02 9.400997310876846313e-02 -3.261858522891998291e-01 1.517933011054992676e-01 1.180019378662109375e-01 2.271362841129302979e-01 -4.139333963394165039e-01 1.558685116469860077e-02 -6.759835034608840942e-02 3.574441969394683838e-01 -4.476440139114856720e-03 -1.485625654458999634e-01 7.478660438209772110e-03 9.865107014775276184e-03 3.306832611560821533e-01 9.007655084133148193e-02 1.480417400598526001e-01 -8.549088239669799805e-02 1.172683835029602051e-01 3.784387605264782906e-03 -2.229090593755245209e-02 1.192200630903244019e-01 -1.709567615762352943e-03 1.566493213176727295e-01 1.250894218683242798e-01 7.942705415189266205e-03
-3.694732859730720520e-02 2.096685916185379028e-01 2.659449279308319092e-01 -1.546514928340911865e-01 3.648949414491653442e-02 1.889631599187850952e-01 9.432136267423629761e-02 -1.370838433504104614e-01 1.446274966001510620e-01 -2.447442151606082916e-02 2.892717421054840088e-01 1.093639433383941650e-01 -3.312372267246246338e-01 1.983229964971542358e-01 3.281631767749786377e-01 1.664473861455917358e-01 -2.191358655691146851e-01 1.024590730667114258e-01 -5.359560996294021606e-02 -6.767862290143966675e-02 9.830456227064132690e-02 3.223537504673004150e-01 6.308770179748535156e-02 -6.301908195018768311e-02 9.513412415981292725e-02 5.396072193980216980e-02 -3.156483769416809082e-01 1.162128448486328125e-01 -2.282193154096603394e-01 -5.897418782114982605e-02 -7.105626165866851807e-02 1.431477069854736328e-01
1.408090740442276001e-01 3.319955766201019287e-01 -3.382892608642578125e-01 3.978759050369262695e-02 1.933734863996505737e-01 3.285561129450798035e-02 2.430899441242218018e-01 -6.891166418790817261e-02 2.568593807518482208e-02 -1.424139142036437988e-01 1.016204506158828735e-01 9.169169515371322632e-02 -2.697965204715728760e-01 8.199261128902435303e-02 3.201296329498291016e-01 3.689098060131072998e-01 2.744140289723873138e-02 2.082457095384597778e-01 -3.600221127271652222e-02 -8.493413031101226807e-02 -2.761524617671966553e-01 1.396887600421905518e-01 -2.205624803900718689e-02 -1.529084891080856323e-01 -1.168348267674446106e-01 -3.647525236010551453e-02 4.842988401651382446e-02 -1.580263376235961914e-01 -3.079283423721790314e-02 -5.982806906104087830e-02 -3.755967691540718079e-02 2.708173394203186035e-01
-1.304409801959991455e-01 2.857238352298736572e-01 1.352104395627975464e-01 1.516588628292083740e-01 -1.317727267742156982e-01 -1.387063562870025635e-01 2.968244254589080811e-01 -1.787910461425781250e-01 2.946530096232891083e-02 -1.148894894868135452e-03 7.640716433525085449e-02 1.226640269160270691e-01 2.073755674064159393e-02 4.064636677503585815e-02 2.428169101476669312e-01 4.166266024112701416e-01 -9.967688471078872681e-02 9.924025833606719971e-02 -1.555574964731931686e-02 1.843366473913192749e-01 2.808201014995574951e-01 -2.429553717374801636e-01 2.387366592884063721e-01 -1.948549449443817139e-01 2.944168075919151306e-02 -1.613282710313796997e-01 3.015726804733276367e-01 -7.341472804546356201e-02 2.221099473536014557e-02 -1.088566984981298447e-02 -1.689902842044830322e-01 -8.809218555688858032e-02
1.932225003838539124e-02 4.255274534225463867e-01 -2.107025533914566040e-01 -2.813638001680374146e-02 7.887894660234451294e-02 -5.112754181027412415e-02 2.135210335254669189e-01 -3.433488309383392334e-02 3.608311712741851807e-02 -2.764023840427398682e-01 -1.529890205711126328e-02 -4.131434019654989243e-03 -3.040130250155925751e-02 -6.323538720607757568e-02 4.783081412315368652e-01 3.424728512763977051e-01 1.213523298501968384e-01 1.485535055398941040e-01 2.686893343925476074e-01 1.447578817605972290e-01 -7.430787384510040283e-02 1.796269416809082031e-01 9.946826845407485962e-03 -1.018623113632202148e-01 -1.211423128843307495e-01 -2.302744686603546143e-01 9.109044820070266724e-02 3.360893204808235168e-02 7.397800683975219727e-02 -3.585789725184440613e-02 2.737265080213546753e-02 1.611736267805099487e-01
-8.841209113597869873e-02 1.051524803042411804e-01 -1.706000044941902161e-02 6.986027210950851440e-02 2.262467443943023682e-01 1.102017983794212341e-02 3.686774075031280518e-01 -3.198115155100822449e-02 2.898908555507659912e-01 1.967625506222248077e-02 3.015594780445098877e-01 -5.181715264916419983e-02 1.898402348160743713e-02 -1.793536692857742310e-01 2.417602688074111938e-01 3.982278704643249512e-01 -1.746616810560226440e-01 -1.340475231409072876e-01 -2.501497268676757812e-01 1.074843257665634155e-01 -4.592244327068328857e-02 3.561030328273773193e-02 6.431335210800170898e-02 1.259276829659938812e-02 5.507193878293037415e-02 3.179628849029541016e-01 -2.023289054632186890e-01 7.309868186712265015e-02 -1.124610230326652527e-01 -1.012949924916028976e-02 -2.581335604190826416e-01 -4.445942584425210953e-03
1.308424770832061768e-01 2.180213928222656250e-01 1.146324258297681808e-02 1.001306995749473572e-01 1.809866726398468018e-01 8.173607289791107178e-02 1.906655579805374146e-01 -9.793166816234588623e-02 -1.418226510286331177e-01 1.883760839700698853e-01 3.861034810543060303e-01 2.056906670331954956e-01 -2.050739377737045288e-01 -1.121821179986000061e-01 9.244311600923538208e-02 2.494584321975708008e-01 -6.956828385591506958e-02 -2.227594405412673950e-01 -2.357234209775924683e-01 1.017672345042228699e-01 -1.844959259033203125e-01 1.444686353206634521e-01 1.492731571197509766e-01 -2.645381987094879150e-01 1.829775273799896240e-01 9.213490784168243408e-02 1.021778061985969543e-01 -1.463110148906707764e-01 -2.244791835546493530e-01 1.047689542174339294e-01 -2.470129579305648804e-01 -6.044068187475204468e-02
5.868682172149419785e-03 1.619365811347961426e-01 8.155094087123870850e-02 3.787871077656745911e-02 -1.170344725251197815e-01 2.772357165813446045e-01 -6.409999728202819824e-02 -2.001233994960784912e-01 1.871165037155151367e-01 -3.294374048709869385e-01 2.506213784217834473e-01 6.268824636936187744e-02 -1.684902310371398926e-01 4.798276815563440323e-03 1.612294167280197144e-01 4.093056321144104004e-01 -1.888461224734783173e-02 3.361183702945709229e-01 -2.486069872975349426e-02 -2.313746884465217590e-02 -2.124421894550323486e-01 -4.376967623829841614e-02 2.033036798238754272e-01 -1.358219981193542480e-01 -9.086796641349792480e-02 -5.261722207069396973e-02 3.742056712508201599e-02 9.412258118391036987e-02 -2.339894175529479980e-01 -1.540592759847640991e-01 -1.639952957630157471e-01 2.252636551856994629e-01
-1.398671604692935944e-02 4.473897218704223633e-01 -4.358055442571640015e-02 -6.974578648805618286e-02 6.095869466662406921e-02 -2.013387680053710938e-01 1.198228970170021057e-01 7.167479395866394043e-02 1.757679432630538940e-01 -5.367786809802055359e-02 2.373881638050079346e-01 -1.608616858720779419e-02 6.288214027881622314e-02 -3.148842751979827881e-01 -1.623186748474836349e-03 2.998607158660888672e-01 1.571176499128341675e-01 -9.045471437275409698e-03 -2.856664955615997314e-01 1.401045769453048706e-01 -1.261131092905998230e-02 -6.572922319173812866e-02 1.481509357690811157e-01 -3.237602412700653076e-01 7.717332243919372559e-02 1.396777778863906860e-01 -1.294324100017547607e-01 2.820545136928558350e-01 2.493780665099620819e-02 2.833764068782329559e-02 -1.961093544960021973e-01 1.637493222951889038e-01
1.918806284666061401e-01 2.943150401115417480e-01 1.864064484834671021e-01 1.208278685808181763e-01 1.509693711996078491e-01 -1.874751597642898560e-01 1.305840816348791122e-02 -4.264413565397262573e-02 -6.851275265216827393e-02 -2.054608166217803955e-01 2.472374737262725830e-01 -1.141548603773117065e-01 -1.149622425436973572e-01 4.419661313295364380e-02 3.388921320438385010e-01 3.450778126716613770e-01 3.865312039852142334e-01 6.210429128259420395e-03 -4.453803598880767822e-02 1.537407636642456055e-01 -1.604732573032379150e-01 -1.085562929511070251e-01 -5.838422849774360657e-02 -2.271598577499389648e-01 1.355802267789840698e-02 3.435096889734268188e-02 8.684627711772918701e-02 -9.907857328653335571e-02 -5.114912241697311401e-02 2.952124774456024170e-01 1.254049222916364670e-02 -1.444518566131591797e-01
-1.201609075069427490e-01 1.623748838901519775e-01 7.135001569986343384e-02 1.153123825788497925e-01 2.741224467754364014e-01 2.208524495363235474e-01 1.682857424020767212e-01 -8.229058235883712769e-02 3.955283388495445251e-02 -1.178576871752738953e-01 -1.091304346919059753e-01 8.135961741209030151e-02 -6.270499527454376221e-02 2.776730433106422424e-02 5.029419660568237305e-01 4.413572251796722412e-01 5.931869894266128540e-02 1.746322214603424072e-01 -1.366417557001113892e-01 1.233007758855819702e-02 1.161110401153564453e-01 9.309563785791397095e-02 3.475999087095260620e-02 -2.064560502767562866e-01 -1.286998540163040161e-01 -2.506958246231079102e-01 -1.100198030471801758e-01 -5.611152946949005127e-02 -7.476931810379028320e-02 -1.059413701295852661e-01 1.463338136672973633e-01 2.089312076568603516e-01
-2.273870259523391724e-01 2.891792953014373779e-01 1.224201023578643799e-01 1.485939025878906250e-01 -5.976510792970657349e-02 -5.884879082441329956e-02 1.844368726015090942e-01 -1.768659502267837524e-01 1.216408424079418182e-02 -1.808614730834960938e-01 -4.360734671354293823e-02 -4.317412152886390686e-03 -6.048987805843353271e-02 -1.219922378659248352e-01 2.181877791881561279e-01 7.096123099327087402e-01 1.728734225034713745e-01 -8.126983046531677246e-02 -1.032559201121330261e-01 1.287211775779724121e-01 -1.081648096442222595e-01 -1.386406123638153076e-01 -4.922491684556007385e-02 -6.420433986932039261e-03 -4.898825660347938538e-02 -8.904100209474563599e-02 -2.292607538402080536e-02 3.976909816265106201e-02 6.845592707395553589e-02 -1.046298071742057800e-01 -5.976326018571853638e-02 1.484847664833068848e-01
-3.618324548006057739e-02 3.027149438858032227e-01 -9.013009071350097656e-02 8.204033225774765015e-02 -2.559329867362976074e-01 3.824939951300621033e-02 1.734487563371658325e-01 -4.824450612068176270e-02 -1.726144999265670776e-01 4.818548634648323059e-02 2.699630558490753174e-01 -7.342816144227981567e-02 -8.176394551992416382e-02 -3.056011199951171875e-01 4.724169075489044189e-01 3.089112341403961182e-01 1.780022531747817993e-01 -5.135907232761383057e-02 -6.165702641010284424e-02 1.067090705037117004e-01 -2.062106132507324219e-02 -1.812531426548957825e-02 -6.256417930126190186e-02 9.119378030300140381e-02 -1.183100119233131409e-01 4.235034063458442688e-02 1.477381885051727295e-01 2.500017881393432617e-01 -2.175428718328475952e-01 -1.835307478904724121e-01 -1.317815184593200684e-01 5.258086323738098145e-02
1.898931264877319336e-01 -5.446459352970123291e-02 1.582678556442260742e-01 1.523371040821075439e-01 4.607437551021575928e-02 1.182240098714828491e-01 1.054108366370201111e-01 2.533700168132781982e-01 2.514392137527465820e-01 -7.708318531513214111e-02 1.177973896265029907e-01 1.247683446854352951e-02 -3.791714906692504883e-01 -9.272969514131546021e-02 2.826193273067474365e-01 3.213328123092651367e-01 3.822192549705505371e-01 3.073242306709289551e-02 -6.306805461645126343e-02 2.621964514255523682e-01 -9.516177326440811157e-02 1.744682341814041138e-01 1.336587667465209961e-01 2.334921620786190033e-02 1.676534265279769897e-01 -9.109417349100112915e-02 3.634843230247497559e-02 1.466788053512573242e-01 1.439297688193619251e-03 1.682080477476119995e-01 -1.901257187128067017e-01 3.559122979640960693e-02
9.105060994625091553e-02 3.064612746238708496e-01 -3.117094747722148895e-03 2.840028107166290283e-01 4.334050416946411133e-02 -1.477417349815368652e-01 7.269407063722610474e-02 1.900487244129180908e-01 -1.554307192564010620e-01 -1.189180649816989899e-02 2.580601274967193604e-01 -2.439210377633571625e-02 7.181434333324432373e-02 -1.199356187134981155e-02 1.442193388938903809e-01 4.397227168083190918e-01 1.956884562969207764e-01 -9.815695136785507202e-02 2.569475173950195312e-01 2.916768193244934082e-02 -1.925368309020996094e-01 1.319284886121749878e-01 -1.066281944513320923e-01 -3.033553063869476318e-01 -3.066103756427764893e-01 -2.812709473073482513e-02 1.473350822925567627e-01 -6.094631925225257874e-02 -9.773893654346466064e-02 -9.326127357780933380e-03 -5.647903308272361755e-02 -1.880013942718505859e-01
-1.417774558067321777e-01 2.301144152879714966e-01 5.907618999481201172e-02 -2.224593907594680786e-01 -1.739396341145038605e-02 4.140562564134597778e-02 1.089640781283378601e-01 1.917036622762680054e-01 2.613797783851623535e-01 3.716673329472541809e-02 2.449762076139450073e-01 7.554483413696289062e-02 7.879912108182907104e-02 -1.709329485893249512e-01 2.642457783222198486e-01 1.968217194080352783e-01 1.833995133638381958e-01 -1.392551213502883911e-01 -3.106069862842559814e-01 6.800342351198196411e-02 -6.986250728368759155e-02 2.277793437242507935e-01 2.902639806270599365e-01 -2.280679196119308472e-01 -4.749885201454162598e-02 -9.418571740388870239e-02 3.796062897890806198e-03 1.515359580516815186e-01 -2.043604850769042969e-01 -2.730811238288879395e-01 -2.112426906824111938e-01 -4.109830036759376526e-02
1.357322931289672852e-02 1.415401250123977661e-01 -1.737552434206008911e-01 1.562849730253219604e-01 1.924207210540771484e-01 -6.202295422554016113e-02 6.149908900260925293e-02 1.383951306343078613e-01 -1.159621700644493103e-01 -6.392227858304977417e-02 1.652508229017257690e-01 -1.193565279245376587e-01 -5.067847967147827148e-01 5.535855516791343689e-02 2.950988411903381348e-01 2.938556075096130371e-01 -1.636399775743484497e-01 -8.783370256423950195e-02 1.883881241083145142e-01 -1.176485344767570496e-01 -6.274569034576416016e-02 2.406652569770812988e-01 1.084854528307914734e-01 -1.924028545618057251e-01 -1.367898434400558472e-01 -7.242852449417114258e-02 9.966482967138290405e-02 -7.172705978155136108e-02 1.583047211170196533e-01 8.039805293083190918e-02 -8.105107396841049194e-02 3.120000362396240234e-01
-3.711630357429385185e-03 1.139770597219467163e-01 8.350704610347747803e-02 -1.162547990679740906e-02 -8.488643914461135864e-02 4.530256614089012146e-02 7.701204624027013779e-03 -1.797828674316406250e-01 1.555438935756683350e-01 -5.981950461864471436e-02 4.130774438381195068e-01 -3.512353450059890747e-02 6.242064386606216431e-02 -6.342128664255142212e-02 4.111600816249847412e-01 3.048878908157348633e-01 1.719174683094024658e-01 2.596865892410278320e-01 -2.129882127046585083e-01 -1.686557233333587646e-01 1.455956548452377319e-01 2.077490836381912231e-01 -2.621872723102569580e-01 -1.773240566253662109e-01 -2.066439390182495117e-02 -1.816611438989639282e-01 -7.952731847763061523e-02 1.262309998273849487e-01 1.182686910033226013e-01 7.272013276815414429e-02 -1.811801940202713013e-01 -1.598341017961502075e-01
-1.229038741439580917e-02 2.991531789302825928e-01 -1.766509562730789185e-01 1.782458573579788208e-01 -7.824961096048355103e-02 -1.291958093643188477e-01 2.200119346380233765e-01 3.506967052817344666e-02 -2.005737274885177612e-01 1.110788881778717041e-01 7.903951406478881836e-02 3.912915885448455811e-01 -5.738974548876285553e-03 -5.079888179898262024e-02 3.132083714008331299e-01 5.761197209358215332e-01 -1.463935989886522293e-02 -1.330966502428054810e-01 6.879800930619239807e-03 5.002027377486228943e-02 -4.942491278052330017e-02 -4.805735498666763306e-02 1.548438221216201782e-01 2.924434468150138855e-02 4.127147421240806580e-02 1.854986101388931274e-01 -2.103816904127597809e-02 8.551815152168273926e-02 1.218599304556846619e-01 8.226503850892186165e-04 -6.463154405355453491e-02 -1.319795101881027222e-01
9.645790606737136841e-02 -2.604438457638025284e-03 2.107343971729278564e-01 4.612929373979568481e-02 -4.038988798856735229e-02 4.089309647679328918e-02 8.187278360128402710e-02 -7.940186187624931335e-03 1.600217521190643311e-01 4.694694653153419495e-02 3.620722591876983643e-01 -6.636217236518859863e-03 -3.280385136604309082e-01 -1.323349121958017349e-02 3.378931432962417603e-02 5.534554719924926758e-01 1.194942668080329895e-01 -2.122075408697128296e-01 4.499284178018569946e-02 5.166796967387199402e-02 -2.609477937221527100e-01 1.270101405680179596e-02 -2.947563678026199341e-02 -3.906489536166191101e-02 -8.459848165512084961e-02 -7.347580790519714355e-02 1.493630260229110718e-01 -1.618814617395401001e-01 -1.870355457067489624e-01 1.550377011299133301e-01 3.051095008850097656e-01 1.097998395562171936e-01
2.807663977146148682e-01 2.195460349321365356e-01 -2.847251892089843750e-01 2.042706012725830078e-01 -3.931305930018424988e-02 6.905613839626312256e-02 -5.007186904549598694e-02 6.318362057209014893e-02 3.127337396144866943e-01 8.908842504024505615e-02 5.510948896408081055e-01 -3.457935526967048645e-02 -1.770178824663162231e-01 -1.025004386901855469e-01 1.619616895914077759e-01 1.037787571549415588e-01 5.198110267519950867e-02 5.134674161672592163e-02 1.546074897050857544e-01 9.915121644735336304e-02 -4.194209352135658264e-02 8.299637585878372192e-02 -1.736199706792831421e-01 -1.747933216392993927e-02 -1.978901624679565430e-01 -4.316753894090652466e-02 -1.580169349908828735e-01 1.033746153116226196e-01 -6.398656219244003296e-02 1.486783921718597412e-01 1.033033803105354309e-01 2.369746863842010498e-01
1.987355649471282959e-01 3.686216771602630615e-01 -6.610420346260070801e-02 2.759284377098083496e-01 1.466934680938720703e-01 -1.295537799596786499e-01 -9.360547363758087158e-02 -7.541923969984054565e-02 -1.841050982475280762e-01 -2.293696850538253784e-01 6.032368913292884827e-02 1.575519740581512451e-01 -1.333261877298355103e-01 -2.971157431602478027e-01 1.374163776636123657e-01 3.366950154304504395e-01 8.706386387348175049e-02 -1.182279456406831741e-02 -9.375923126935958862e-02 -6.397437304258346558e-02 9.050679206848144531e-02 1.076935827732086182e-01 -1.078764349222183228e-01 -9.648609161376953125e-02 -1.162042841315269470e-01 -2.080348432064056396e-01 7.021538913249969482e-02 1.605322957038879395e-01 -2.287312597036361694e-01 -6.630145758390426636e-02 -1.763661652803421021e-01 3.185192048549652100e-01
2.178699821233749390e-01 5.217090621590614319e-02 -1.961089372634887695e-01 -2.390054911375045776e-01 1.947354525327682495e-01 -7.368132472038269043e-02 -3.480260446667671204e-02 2.344074659049510956e-02 -4.200807772576808929e-03 -1.441057920455932617e-01 3.035602569580078125e-01 -4.962488263845443726e-02 -5.429381504654884338e-02 -2.956501394510269165e-02 1.988536417484283447e-01 4.348907470703125000e-01 1.521900389343500137e-02 -1.345482375472784042e-02 -1.042423322796821594e-01 -1.094790175557136536e-02 -6.614498049020767212e-02 6.666979286819696426e-03 -1.459579914808273315e-01 -1.041002050042152405e-01 -2.650317549705505371e-01 -2.560938298702239990e-01 -2.807746231555938721e-01 2.594434283673763275e-02 -7.627358287572860718e-02 1.403803974390029907e-01 -3.484234511852264404e-01 2.258563637733459473e-01
1.582570523023605347e-01 4.504562914371490479e-01 2.243183180689811707e-02 -3.539545089006423950e-02 7.956762611865997314e-02 -8.208956569433212280e-02 1.953586041927337646e-01 -5.512543395161628723e-02 -4.774250462651252747e-02 -2.242445200681686401e-01 -2.843776531517505646e-02 -1.875183135271072388e-01 -6.603644043207168579e-02 1.513243764638900757e-01 4.431386291980743408e-01 2.777421176433563232e-01 2.135660648345947266e-01 8.814628422260284424e-02 3.185579925775527954e-02 -9.740584529936313629e-03 -7.976613193750381470e-02 2.500495910644531250e-01 -8.550610393285751343e-02 -3.804774209856987000e-02 -1.163290515542030334e-01 -2.482154518365859985e-01 1.370781660079956055e-01 2.374140471220016479e-01 -5.082815885543823242e-02 1.512199938297271729e-01 -8.392387628555297852e-02 1.085149124264717102e-01
1.527054458856582642e-01 1.331448554992675781e-01 6.787505745887756348e-02 7.172873616218566895e-02 1.310201138257980347e-01 -4.835684597492218018e-02 2.239282876253128052e-01 -7.431986182928085327e-02 1.412571668624877930e-01 -5.551458895206451416e-02 1.918839812278747559e-01 1.937389671802520752e-01 -1.832043081521987915e-01 7.052295655012130737e-02 3.018487095832824707e-01 3.705747425556182861e-01 -1.963454037904739380e-01 -1.011790409684181213e-01 -1.575068533420562744e-01 1.333290189504623413e-01 -4.058760702610015869e-01 1.451303660869598389e-01 1.680702120065689087e-01 -6.656246632337570190e-02 1.402869522571563721e-01 -3.423356637358665466e-02 -2.417689561843872070e-01 2.231245487928390503e-02 -4.035435616970062256e-02 2.371625453233718872e-01 -2.095851898193359375e-01 1.349477171897888184e-01
6.114208698272705078e-02 2.331863939762115479e-01 1.455553174018859863e-01 9.596240520477294922e-02 2.256543934345245361e-01 9.057979285717010498e-02 1.464622467756271362e-01 5.286591593176126480e-03 1.029770374298095703e-01 2.494876980781555176e-01 -6.695984303951263428e-02 1.330954730510711670e-01 -1.926752775907516479e-01 5.203983932733535767e-02 2.919683456420898438e-01 2.696531713008880615e-01 2.134272009134292603e-01 1.886431127786636353e-02 -1.998089700937271118e-01 1.421571671962738037e-01 1.089148819446563721e-01 3.603900074958801270e-01 2.618521749973297119e-01 1.949192732572555542e-01 -1.489889621734619141e-01 1.024851277470588684e-01 -1.238170787692070007e-01 2.817607223987579346e-01 1.229929924011230469e-01 -1.773844845592975616e-02 -6.478935480117797852e-02 1.914346367120742798e-01
-4.476119950413703918e-02 3.218057751655578613e-01 -1.565807461738586426e-01 -1.999963074922561646e-02 7.013502717018127441e-02 1.739289015531539917e-01 1.280550658702850342e-01 -1.304418295621871948e-01 -1.151520460844039917e-01 1.962789148092269897e-01 1.659891903400421143e-01 -8.316025137901306152e-02 -1.454055160284042358e-01 2.595059871673583984e-01 1.914643794298171997e-01 3.891838788986206055e-01 -2.682741582393646240e-01 8.590709418058395386e-02 2.300034016370773315e-01 1.744461953639984131e-01 1.100752651691436768e-01 2.507702112197875977e-01 5.616353359073400497e-03 -9.698883444070816040e-02 7.602799683809280396e-03 -3.375989198684692383e-01 -1.703249812126159668e-01 -1.258080601692199707e-01 -1.663014143705368042e-01 3.625595476478338242e-03 -4.081458598375320435e-02 5.239675194025039673e-02
-2.442921139299869537e-02 5.619170516729354858e-02 4.314516112208366394e-02 -4.927420616149902344e-02 -1.496016681194305420e-01 -3.835628330707550049e-01 4.013601839542388916e-01 -2.361128777265548706e-01 -9.132610261440277100e-02 -1.484386771917343140e-01 1.518376767635345459e-01 8.317706733942031860e-02 -9.254803508520126343e-02 -1.521882265806198120e-01 2.080549597740173340e-01 3.439733088016510010e-01 -2.843735180795192719e-02 -7.549485191702842712e-03 1.825614869594573975e-01 -7.688529044389724731e-02 2.296620756387710571e-01 1.254875212907791138e-01 7.342678308486938477e-02 -1.555297523736953735e-01 -1.634826362133026123e-01 -9.114736318588256836e-02 -5.234326794743537903e-02 1.052471250295639038e-01 -6.880697607994079590e-02 4.912107065320014954e-02 -2.639440298080444336e-01 2.968060076236724854e-01
5.515735968947410583e-02 -5.295501276850700378e-02 -1.112750321626663208e-01 -2.532530725002288818e-01 4.279766976833343506e-02 9.262800961732864380e-02 2.445987761020660400e-01 1.693657636642456055e-01 1.336401700973510742e-01 2.666139602661132812e-01 1.045669987797737122e-01 -6.592694669961929321e-02 -3.058046996593475342e-01 1.013929769396781921e-01 7.570144534111022949e-02 4.815245270729064941e-01 1.351835131645202637e-01 2.448009699583053589e-02 2.598185837268829346e-02 -9.570139646530151367e-02 -1.458015106618404388e-02 8.344112336635589600e-02 2.780722975730895996e-01 -3.010299801826477051e-01 1.513624936342239380e-01 3.441179916262626648e-02 2.093718647956848145e-01 1.172064915299415588e-01 -1.997578889131546021e-01 -5.950490012764930725e-02 -2.100827097892761230e-01 4.343360662460327148e-03
-1.950405538082122803e-01 2.652224004268646240e-01 2.241910398006439209e-01 1.509448885917663574e-01 -2.029187083244323730e-01 4.858525469899177551e-02 2.309992611408233643e-01 4.206892102956771851e-02 2.422066777944564819e-01 6.776452809572219849e-02 1.763500720262527466e-01 4.009105637669563293e-02 -2.007870078086853027e-01 1.134400665760040283e-01 9.038358926773071289e-02 2.784328162670135498e-01 -1.640262007713317871e-01 5.911999195814132690e-02 -3.834443911910057068e-02 3.494266569614410400e-01 -9.538687765598297119e-02 1.507871299982070923e-01 3.749343380331993103e-02 -3.434499353170394897e-02 3.285824656486511230e-01 -1.592758148908615112e-01 1.647340953350067139e-01 1.791912317276000977e-02 -3.241570293903350830e-01 1.009275838732719421e-01 1.332279294729232788e-01 5.352773889899253845e-02
-1.149851605296134949e-01 3.584554493427276611e-01 1.006389595568180084e-02 -1.301073580980300903e-01 1.611823886632919312e-01 2.679091393947601318e-01 8.755314350128173828e-02 1.014849767088890076e-01 4.206891730427742004e-02 4.530650004744529724e-02 2.297535687685012817e-01 -3.491158783435821533e-02 -3.987171500921249390e-02 2.930297330021858215e-02 3.423169255256652832e-01 2.093746662139892578e-01 -1.189891621470451355e-01 7.156518101692199707e-02 4.337115585803985596e-02 1.927828192710876465e-01 1.634734869003295898e-01 4.243386387825012207e-01 3.683251887559890747e-02 -1.322607696056365967e-01 -7.720887660980224609e-02 3.454934656620025635e-01 -1.093887374736368656e-03 -1.230814680457115173e-01 -1.983355581760406494e-01 -1.647252738475799561e-01 8.653032779693603516e-02 7.645411044359207153e-02
-2.727786302566528320e-01 2.009197920560836792e-01 2.626515924930572510e-01 3.351746127009391785e-02 2.546806633472442627e-01 -6.707168370485305786e-02 2.861707806587219238e-01 2.406781613826751709e-01 2.850899659097194672e-02 1.124452129006385803e-01 3.166076242923736572e-01 1.166807051049545407e-04 -1.024183332920074463e-01 -1.275353282690048218e-01 2.956338226795196533e-01 1.557999104261398315e-01 -3.571747243404388428e-02 1.650567054748535156e-01 2.427519410848617554e-01 8.779069781303405762e-02 6.141141802072525024e-02 1.262513548135757446e-01 -7.598675042390823364e-02 -1.732338815927505493e-01 -1.135635599493980408e-01 -2.568540908396244049e-02 -1.119431853294372559e-01 -1.896215975284576416e-01 -1.884265542030334473e-01 1.886747479438781738e-01 -1.227512732148170471e-01 2.344014495611190796e-01
-5.109394714236259460e-02 2.598282098770141602e-01 2.930175960063934326e-01 -1.717562973499298096e-01 2.072924673557281494e-01 1.732121594250202179e-02 1.617579311132431030e-01 -2.726176977157592773e-01 -2.600560188293457031e-01 -9.319975227117538452e-02 2.744861245155334473e-01 8.018283545970916748e-02 -4.004219174385070801e-01 5.838125571608543396e-02 1.864791959524154663e-01 2.368719726800918579e-01 -6.316155195236206055e-02 2.258329093456268311e-01 1.666423119604587555e-02 1.379672735929489136e-01 -1.475983262062072754e-01 9.963275492191314697e-02 -3.659524396061897278e-02 -1.850374639034271240e-01 2.270782887935638428e-01 2.413891779724508524e-04 -2.991159074008464813e-02 -6.888595223426818848e-02 -1.373570412397384644e-01 8.212313801050186157e-02 -1.800275146961212158e-01 3.504944592714309692e-02
6.595806032419204712e-02 1.013101488351821899e-01 -7.711651921272277832e-02 -1.214469969272613525e-02 2.967626415193080902e-02 -8.704473823308944702e-02 6.582523882389068604e-02 -8.035566657781600952e-02 -5.928758904337882996e-02 6.195457652211189270e-02 7.302187383174896240e-02 -3.174771368503570557e-02 -2.374115586280822754e-01 -7.805108278989791870e-02 3.077648580074310303e-01 4.724718928337097168e-01 -2.369154691696166992e-01 -9.325404465198516846e-02 -1.361640542745590210e-02 -1.167939975857734680e-01 -9.812401235103607178e-02 1.468947231769561768e-01 1.171139404177665710e-01 -4.383665919303894043e-01 2.867564260959625244e-01 -1.031860560178756714e-01 -1.183770000934600830e-01 1.137638185173273087e-02 3.345002830028533936e-01 5.808280780911445618e-02 4.727733880281448364e-02 1.602755486965179443e-01
3.816644847393035889e-01 2.069117128849029541e-01 -7.044328749179840088e-02 -1.352533325552940369e-02 2.032304108142852783e-01 1.101802475750446320e-02 2.670411765575408936e-01 9.991078823804855347e-02 -1.158646196126937866e-01 -4.615721758455038071e-03 3.559360206127166748e-01 4.625413939356803894e-02 -5.487508699297904968e-02 -1.289971321821212769e-01 1.953458040952682495e-01 1.783088892698287964e-01 -2.626065015792846680e-01 -2.055481523275375366e-01 -8.618345111608505249e-02 1.245430111885070801e-01 -1.602565199136734009e-01 -1.093853339552879333e-01 1.159138530492782593e-01 -3.367201685905456543e-01 7.363748550415039062e-02 -1.222847253084182739e-01 1.305865589529275894e-02 -3.040468394756317139e-01 -1.227113306522369385e-01 -1.250206232070922852e-01 -5.571760982275009155e-02 7.986102253198623657e-02
-6.560888141393661499e-02 2.293705642223358154e-01 -4.250396043062210083e-03 -3.876633197069168091e-02 -2.151949852705001831e-01 -2.863993942737579346e-01 3.400107622146606445e-01 -2.158254384994506836e-01 3.263481659814715385e-03 -4.005037620663642883e-02 9.222744405269622803e-02 2.555325031280517578e-01 -2.190596312284469604e-01 -1.791213154792785645e-01 2.422929704189300537e-01 3.145224750041961670e-01 -1.541849821805953979e-01 -5.897294357419013977e-02 2.062000520527362823e-02 -3.868760168552398682e-02 -1.916235499083995819e-02 4.376040771603584290e-02 1.538698822259902954e-01 -1.007090359926223755e-01 2.002168893814086914e-01 -1.187760531902313232e-01 -3.801997005939483643e-01 6.114395335316658020e-02 -1.272370517253875732e-01 1.098803207278251648e-01 -1.039690151810646057e-01 -1.763305664062500000e-01
9.335286915302276611e-02 4.959694445133209229e-01 3.985991477966308594e-01 -9.109927713871002197e-02 1.234964877367019653e-01 -1.485040597617626190e-02 1.539445221424102783e-01 1.297751367092132568e-01 -3.326436132192611694e-02 6.644251942634582520e-02 1.384406983852386475e-01 -5.172616988420486450e-02 -4.284854531288146973e-01 1.638053506612777710e-01 2.079200297594070435e-01 2.115190476179122925e-01 1.564477384090423584e-02 -1.216568201780319214e-01 -4.310809075832366943e-03 -7.628468424081802368e-02 5.914675444364547729e-02 5.419240798801183701e-03 -4.568151012063026428e-02 1.054177209734916687e-01 -5.740190669894218445e-02 1.465495973825454712e-01 -1.533089429140090942e-01 1.936535537242889404e-01 -4.497797787189483643e-02 4.297752305865287781e-02 -2.600456476211547852e-01 -3.820588067173957825e-02
-4.159659892320632935e-02 2.190667092800140381e-01 1.742303557693958282e-02 -3.923127055168151855e-02 8.443444222211837769e-02 -5.687405355274677277e-04 -2.286524511873722076e-02 3.374651074409484863e-01 3.327997401356697083e-02 1.904313713312149048e-01 1.555429399013519287e-01 2.031385302543640137e-01 -2.204747796058654785e-01 -1.348984539508819580e-01 2.643113732337951660e-01 4.090190231800079346e-01 -1.469917744398117065e-01 -1.364129632711410522e-01 -8.953795582056045532e-02 -5.025241523981094360e-02 3.184617757797241211e-01 3.794249296188354492e-01 7.709743082523345947e-02 2.515225857496261597e-02 -2.250442057847976685e-01 1.592038422822952271e-01 8.463770896196365356e-02 8.333527296781539917e-02 1.207576096057891846e-01 1.211649272590875626e-03 -9.451247006654739380e-02 -6.145526468753814697e-02
1.933331936597824097e-01 3.507635593414306641e-01 1.287773996591567993e-01 2.357987761497497559e-01 2.649256587028503418e-02 -1.723646372556686401e-01 4.745055362582206726e-02 8.516202867031097412e-02 7.488309592008590698e-02 -4.596227034926414490e-02 1.919795870780944824e-01 -1.631678938865661621e-01 6.491813808679580688e-02 -6.618288811296224594e-03 2.108149677515029907e-01 4.039376080036163330e-01 2.539443373680114746e-01 1.450970768928527832e-03 -1.377216447144746780e-02 2.020859867334365845e-01 -2.004650384187698364e-01 1.321590598672628403e-02 -1.766445338726043701e-01 -2.203016579151153564e-01 -1.652120649814605713e-01 1.261549815535545349e-02 1.269927173852920532e-01 -1.005018800497055054e-01 -1.106867119669914246e-01 2.971922159194946289e-01 -2.080277204513549805e-01 -1.458522677421569824e-01
1.972756683826446533e-01 1.212671771645545959e-01 -1.088129281997680664e-01 7.090231776237487793e-02 -5.591911822557449341e-02 -5.257457122206687927e-02 6.195440888404846191e-02 7.157783024013042450e-03 6.617277115583419800e-02 3.099238574504852295e-01 4.833412170410156250e-01 -6.740442663431167603e-02 -3.220696747303009033e-01 -2.605175673961639404e-01 3.541808575391769409e-02 1.133697926998138428e-01 3.205865323543548584e-01 1.213384866714477539e-01 1.281091272830963135e-01 9.211573004722595215e-02 -1.187565475702285767e-01 -1.493591722100973129e-02 -1.515380293130874634e-01 -3.275113403797149658e-01 1.155251935124397278e-01 -1.361768990755081177e-01 -1.285199671983718872e-01 -3.169547766447067261e-02 -8.377398550510406494e-02 -6.772647053003311157e-02 -6.780121475458145142e-02 2.070402204990386963e-01
-2.429423779249191284e-01 2.545722723007202148e-01 -1.450524330139160156e-01 1.583320833742618561e-02 -1.312728524208068848e-01 -1.099603176116943359e-01 1.825163364410400391e-01 6.737880408763885498e-02 -7.008640468120574951e-02 -8.156495541334152222e-02 2.028651386499404907e-01 4.138372242450714111e-01 -9.233321249485015869e-02 -9.443446248769760132e-02 3.238245844841003418e-01 5.072749257087707520e-01 -2.859588153660297394e-02 -8.388355374336242676e-02 -1.843896508216857910e-01 1.767433434724807739e-01 4.638715460896492004e-02 -1.299651116132736206e-01 2.255162298679351807e-01 4.168218001723289490e-02 -8.195837959647178650e-03 1.211876422166824341e-01 -1.162307523190975189e-02 1.953039783984422684e-03 -1.034182086586952209e-01 -4.165035858750343323e-02 -3.628684952855110168e-02 -1.035474687814712524e-01
-8.818523585796356201e-02 2.388139814138412476e-02 -1.718436181545257568e-02 2.060311734676361084e-01 3.009571433067321777e-01 1.525204032659530640e-01 2.089384645223617554e-01 -1.661312729120254517e-01 -1.100075691938400269e-01 1.257348507642745972e-01 6.121678277850151062e-02 1.064317747950553894e-01 -2.988058626651763916e-01 -3.932054713368415833e-02 4.532369077205657959e-01 4.085124433040618896e-01 -4.331136494874954224e-02 -1.103478819131851196e-01 4.274956509470939636e-02 4.470949247479438782e-02 5.400079488754272461e-02 8.682584017515182495e-02 1.108790636062622070e-01 -1.742647141218185425e-01 -1.073653474450111389e-01 -2.556198239326477051e-01 -1.148973777890205383e-01 -7.249763607978820801e-02 -2.461137808859348297e-02 -1.536607369780540466e-02 1.256104707717895508e-01 2.734056711196899414e-01
-1.708405315876007080e-01 2.257257252931594849e-01 3.383678793907165527e-01 5.260279774665832520e-02 1.945996582508087158e-01 -1.478204131126403809e-01 2.519434690475463867e-01 2.334570437669754028e-01 2.565601468086242676e-02 1.265628635883331299e-01 3.154862225055694580e-01 1.486342698335647583e-01 5.055082589387893677e-02 -8.235161751508712769e-02 4.493591487407684326e-01 1.333151161670684814e-01 -4.113750532269477844e-02 3.443016707897186279e-01 8.236972242593765259e-02 1.381025183945894241e-02 7.156278192996978760e-02 5.163833126425743103e-02 -1.192178130149841309e-01 -1.507942676544189453e-01 -7.738584280014038086e-02 -7.114126533269882202e-02 -9.305065614171326160e-04 -2.202102186856791377e-04 -1.829625368118286133e-01 6.877914071083068848e-02 -9.218648821115493774e-02 1.669263243675231934e-01
-1.369042247533798218e-01 3.398953378200531006e-01 1.352802664041519165e-01 -6.359492987394332886e-02 2.608665823936462402e-01 -1.155052706599235535e-02 2.141597718000411987e-01 -1.017467975616455078e-01 -1.047050766646862030e-02 -3.161478936672210693e-01 1.455953121185302734e-01 -7.609277218580245972e-02 6.258331704884767532e-03 -3.308781087398529053e-01 1.013187095522880554e-01 4.137275516986846924e-01 -1.250803172588348389e-01 2.161304652690887451e-01 -2.045956850051879883e-01 1.445889472961425781e-01 6.146334484219551086e-02 -7.485277205705642700e-02 1.616343259811401367e-01 -7.791985571384429932e-02 1.089868992567062378e-01 6.033011898398399353e-02 3.082623332738876343e-02 2.302044332027435303e-01 1.086979061365127563e-01 -4.524716362357139587e-02 -1.585182398557662964e-01 1.607032120227813721e-01
1.847842931747436523e-01 3.189074695110321045e-01 2.434109002351760864e-01 1.709006875753402710e-01 1.858807355165481567e-01 -1.284139901399612427e-01 1.540767699480056763e-01 -2.023972123861312866e-01 2.877900004386901855e-01 8.512270636856555939e-03 1.200655102729797363e-01 -1.826059445738792419e-02 6.190208718180656433e-02 -1.993709206581115723e-01 1.216232255101203918e-01 2.417649775743484497e-01 -2.005190998315811157e-01 -7.113505899906158447e-02 -1.705035269260406494e-01 2.681875228881835938e-01 1.405359804630279541e-01 -4.620330780744552612e-02 4.393935203552246094e-02 -2.356864213943481445e-01 -7.057743519544601440e-02 1.424768716096878052e-01 -1.488764733076095581e-01 3.813199400901794434e-01 6.183362379670143127e-02 1.627437211573123932e-02 -1.506940275430679321e-01 1.443182770162820816e-02
8.672048896551132202e-02 1.448925584554672241e-01 -7.288218289613723755e-02 3.530868515372276306e-02 8.749792724847793579e-02 7.441516965627670288e-02 1.340059936046600342e-01 -1.941472738981246948e-01 7.742007821798324585e-02 1.100097447633743286e-01 -5.624262616038322449e-02 4.081600904464721680e-02 -5.903461575508117676e-02 8.666567504405975342e-02 2.979437708854675293e-01 6.450487971305847168e-01 1.282353103160858154e-01 -1.285185664892196655e-01 1.335142701864242554e-01 4.475161805748939514e-02 -6.343124806880950928e-02 -1.466845124959945679e-01 2.374684810638427734e-02 8.740557357668876648e-03 -2.941577732563018799e-01 -1.410778462886810303e-01 7.367817312479019165e-02 -1.666104942560195923e-01 -9.185939282178878784e-02 9.573324024677276611e-02 1.305883228778839111e-01 3.225790560245513916e-01
2.046604007482528687e-01 3.229773938655853271e-01 6.952891498804092407e-02 2.127549648284912109e-01 -1.646043956279754639e-01 -9.225670993328094482e-02 1.552636176347732544e-01 -1.562145948410034180e-01 1.217210814356803894e-01 2.122690901160240173e-02 -4.379408061504364014e-02 2.380022257566452026e-01 -1.355337053537368774e-01 1.659863814711570740e-02 1.982755959033966064e-01 3.242542743682861328e-01 9.694634377956390381e-02 -7.837595790624618530e-02 1.469611823558807373e-01 2.379670292139053345e-01 1.208600252866744995e-01 -2.872083485126495361e-01 1.705102473497390747e-01 -1.030659601092338562e-01 -3.430614173412322998e-01 -9.388465434312820435e-02 -9.829382598400115967e-02 1.795333251357078552e-02 -2.243431657552719116e-01 1.442698668688535690e-02 -2.459640949964523315e-01 6.761188805103302002e-02
9.131269901990890503e-02 2.118755131959915161e-01 -4.849993064999580383e-02 4.668324813246726990e-02 -2.760092318058013916e-01 5.937179923057556152e-02 2.238302677869796753e-01 1.327216625213623047e-02 -4.024180173873901367e-01 4.358885064721107483e-02 8.715786784887313843e-02 -1.315589100122451782e-01 -1.797243952751159668e-01 -2.064063698053359985e-01 4.844095706939697266e-01 1.659069657325744629e-01 -3.280291706323623657e-02 7.207658886909484863e-02 1.253710966557264328e-02 3.190735876560211182e-01 -2.106306701898574829e-02 -5.323951691389083862e-02 4.300608485937118530e-02 5.682941526174545288e-02 -1.911800354719161987e-01 -7.441262248903512955e-03 4.931789636611938477e-02 -2.147342450916767120e-02 -2.057143449783325195e-01 -7.041159272193908691e-02 -1.972853243350982666e-01 2.100971192121505737e-01
1.423572897911071777e-01 1.710401773452758789e-01 2.549940943717956543e-01 -1.881378293037414551e-01 1.810178011655807495e-01 -1.543546561151742935e-02 2.109941691160202026e-01 -1.357845366001129150e-01 -1.034911125898361206e-01 1.435341895557940006e-03 3.040835857391357422e-01 3.902661502361297607e-01 -1.029700338840484619e-01 -3.801775351166725159e-02 1.632662564516067505e-01 1.869565844535827637e-01 -1.133797317743301392e-01 1.174264308065176010e-02 1.098049506545066833e-01 -2.476295083761215210e-02 -1.298695057630538940e-01 1.113445311784744263e-01 5.978950858116149902e-02 -1.559042334556579590e-01 3.947445377707481384e-02 2.581659555435180664e-01 -1.635510176420211792e-01 2.183245867490768433e-01 -2.675866782665252686e-01 -8.060986548662185669e-02 -1.085724234580993652e-01 3.311158716678619385e-01
1.572910323739051819e-02 2.214546501636505127e-01 -1.138645634055137634e-01 1.330654770135879517e-01 -2.716146111488342285e-01 8.470609784126281738e-02 8.196993172168731689e-02 -1.137104257941246033e-02 -7.574485242366790771e-02 3.855112940073013306e-03 7.773323357105255127e-02 -7.768023759126663208e-02 -1.079647243022918701e-01 -1.991083472967147827e-01 4.741177260875701904e-01 4.021976292133331299e-01 -2.431173250079154968e-02 -6.803378462791442871e-02 -7.942380011081695557e-02 2.490195184946060181e-01 -3.812130540609359741e-02 -1.604241281747817993e-01 -1.862057596445083618e-01 -7.440254092216491699e-02 -1.164614483714103699e-01 -3.971673175692558289e-02 7.808469235897064209e-02 1.329273283481597900e-01 -2.654761970043182373e-01 -2.289712727069854736e-01 -2.669559717178344727e-01 5.046426504850387573e-02
7.746330648660659790e-02 3.775747716426849365e-01 1.008903905749320984e-01 -5.490165576338768005e-02 1.318071484565734863e-01 9.505745023488998413e-02 1.705012023448944092e-01 -1.913199275732040405e-01 9.098971262574195862e-03 5.726065486669540405e-02 4.802790880203247070e-01 1.769492477178573608e-01 -1.757186502218246460e-01 -2.231346443295478821e-02 3.330295979976654053e-01 9.565655887126922607e-02 -1.095562577247619629e-01 -1.781082004308700562e-01 -2.088107727468013763e-02 6.156272068619728088e-02 -8.304015547037124634e-02 1.144486293196678162e-01 1.099560484290122986e-01 -1.591279208660125732e-01 9.383076429367065430e-02 1.913297474384307861e-01 -1.209592223167419434e-01 -1.591320633888244629e-01 -3.711527585983276367e-01 1.524800434708595276e-02 -1.260900124907493591e-02 -2.274669148027896881e-02
-6.424509733915328979e-02 2.806484699249267578e-01 2.481179535388946533e-01 -5.842826142907142639e-02 -7.882752269506454468e-02 3.005099110305309296e-02 -1.612484008073806763e-01 2.040256410837173462e-01 1.800853163003921509e-01 2.097492963075637817e-01 4.065493345260620117e-01 7.043609023094177246e-02 -6.321246176958084106e-02 -1.878183931112289429e-01 2.072426080703735352e-01 2.446748316287994385e-01 -4.295762628316879272e-02 -4.536545276641845703e-02 8.110872656106948853e-02 1.164295375347137451e-01 3.350956737995147705e-01 2.431515902280807495e-01 1.424876600503921509e-01 2.188244089484214783e-02 -1.560597717761993408e-01 1.559245735406875610e-01 8.156947791576385498e-02 1.542302966117858887e-01 7.540614809840917587e-03 3.140352666378021240e-03 -2.534291148185729980e-01 1.702950000762939453e-01
-1.302094608545303345e-01 2.406021058559417725e-01 -4.986922442913055420e-02 2.020261138677597046e-01 -2.257076203823089600e-01 1.626102440059185028e-02 5.611369851976633072e-03 1.217858418822288513e-01 -1.287239938974380493e-01 -3.936036303639411926e-02 2.652801275253295898e-01 -1.143726631999015808e-01 -1.259147971868515015e-01 -3.812334239482879639e-01 4.451971650123596191e-01 3.583452403545379639e-01 1.357809454202651978e-01 1.424274407327175140e-02 2.936312742531299591e-02 4.253134131431579590e-02 4.818549845367670059e-03 -1.220519989728927612e-01 -9.833796322345733643e-02 1.104105487465858459e-01 -4.392655566334724426e-02 -8.307688869535923004e-03 4.707955569028854370e-02 6.060984730720520020e-02 -3.064645826816558838e-01 -6.711292266845703125e-02 -2.227438688278198242e-01 1.112865284085273743e-01
1.175733730196952820e-01 1.372367739677429199e-01 2.234176099300384521e-01 -6.654389947652816772e-02 3.126859068870544434e-01 -8.649463951587677002e-02 1.552325487136840820e-01 -3.668338432908058167e-02 -6.603439897298812866e-02 -8.288127928972244263e-02 4.051901698112487793e-01 -1.487910449504852295e-01 -1.428551599383354187e-02 -3.596179559826850891e-02 2.056427597999572754e-01 3.158436119556427002e-01 -1.635055989027023315e-01 -1.459941416978836060e-01 -3.699377775192260742e-01 -7.141923904418945312e-02 -1.472009811550378799e-02 -1.252140570431947708e-02 1.951473578810691833e-02 -2.133270055055618286e-01 -8.924857713282108307e-03 2.823230326175689697e-01 -2.190494090318679810e-01 1.011588796973228455e-01 3.145598247647285461e-02 -6.073967670090496540e-04 1.889161765575408936e-02 2.561190426349639893e-01
-8.326241374015808105e-02 1.925072818994522095e-01 3.365087509155273438e-01 1.199225783348083496e-01 3.033051081001758575e-02 9.301804937422275543e-03 2.384373247623443604e-01 1.278364956378936768e-01 3.950929641723632812e-02 9.068447351455688477e-02 2.593507170677185059e-01 1.077910736203193665e-01 -3.321004211902618408e-01 -6.798644084483385086e-03 1.455599665641784668e-01 4.095098376274108887e-01 9.721235930919647217e-02 -7.647658884525299072e-02 -6.533633172512054443e-02 1.069537103176116943e-01 3.665081858634948730e-01 -8.237535506486892700e-02 9.898857027292251587e-02 5.831065773963928223e-02 1.399464439600706100e-02 2.426142841577529907e-01 -1.673645973205566406e-01 -2.427979111671447754e-01 1.204077620059251785e-02 -3.243752196431159973e-02 1.640502065420150757e-01 8.276475220918655396e-02
-1.861071884632110596e-01 2.179654687643051147e-01 3.201243001967668533e-03 9.207849949598312378e-02 -2.398929595947265625e-01 -2.208910882472991943e-02 2.992397844791412354e-01 -2.447578161954879761e-01 6.465695798397064209e-02 -1.368957012891769409e-01 -9.099993109703063965e-02 8.557920902967453003e-02 -9.697164595127105713e-02 8.877168595790863037e-02 1.936938017606735229e-01 6.394491195678710938e-01 1.510773301124572754e-01 -1.206723134964704514e-02 -1.663626134395599365e-01 1.180410459637641907e-01 5.029854923486709595e-02 -9.295731782913208008e-03 -2.564755678176879883e-01 6.130949407815933228e-02 -7.457353919744491577e-02 6.483837217092514038e-02 -1.501930877566337585e-02 8.695027977228164673e-02 -1.076738461852073669e-01 -1.037323027849197388e-01 -1.711481995880603790e-02 1.507439762353897095e-01
6.708656996488571167e-02 1.886102855205535889e-01 2.648079767823219299e-02 6.347294896841049194e-02 1.987527608871459961e-01 -1.408693790435791016e-01 5.141364783048629761e-02 9.592392295598983765e-02 3.458854928612709045e-02 -7.169396430253982544e-02 1.460480839014053345e-01 -8.045348525047302246e-02 9.490095078945159912e-02 -3.337728083133697510e-01 1.725596934556961060e-01 4.248636960983276367e-01 -1.745833903551101685e-01 2.831495925784111023e-02 -1.435898989439010620e-01 -3.534335643053054810e-02 -9.740199893712997437e-02 1.550680249929428101e-01 -1.141345128417015076e-01 -1.587423831224441528e-01 -2.330764196813106537e-02 1.897370219230651855e-01 -2.072541266679763794e-01 2.713238894939422607e-01 6.981485337018966675e-02 1.132015585899353027e-01 -3.727158606052398682e-01 2.907589375972747803e-01
-2.080038636922836304e-01 2.632447481155395508e-01 1.409539282321929932e-01 -2.749439328908920288e-03 2.087221890687942505e-01 5.204785242676734924e-02 2.479739785194396973e-01 5.023823678493499756e-02 2.186124324798583984e-01 1.604967713356018066e-01 2.019112855195999146e-01 1.826109737157821655e-01 -1.871028989553451538e-01 6.194940209388732910e-02 2.371622622013092041e-01 2.031229585409164429e-01 6.152147799730300903e-02 4.982307925820350647e-02 -2.004925310611724854e-01 -2.102452516555786133e-01 2.039145976305007935e-01 3.436093330383300781e-01 4.528669267892837524e-02 -1.402535438537597656e-01 -7.192065566778182983e-02 2.462422996759414673e-01 3.193051740527153015e-02 2.712315320968627930e-01 -1.702421158552169800e-01 1.521202474832534790e-01 -1.798435673117637634e-02 9.153227508068084717e-02
1.771792322397232056e-01 8.963944762945175171e-02 -8.017515391111373901e-02 1.193570047616958618e-01 1.961477398872375488e-01 -3.681439161300659180e-02 6.281841546297073364e-02 -5.105057358741760254e-02 7.785615324974060059e-02 -1.189429219812154770e-02 1.495327651500701904e-01 1.201224997639656067e-01 -1.578264236450195312e-01 -6.242330744862556458e-02 3.020115494728088379e-01 3.691631257534027100e-01 -1.421946734189987183e-01 -2.926182150840759277e-01 -2.339425981044769287e-01 2.421762049198150635e-01 -3.555197119712829590e-01 1.533762514591217041e-01 6.592578440904617310e-02 -2.176635712385177612e-01 2.547815740108489990e-01 4.260053858160972595e-02 -1.227950975298881531e-01 1.228722929954528809e-01 -9.216357767581939697e-02 1.311039179563522339e-01 -1.565596014261245728e-01 1.620568037033081055e-01
2.086780816316604614e-01 3.547847867012023926e-01 1.907770782709121704e-01 -9.715342521667480469e-02 -7.866693288087844849e-02 1.938721090555191040e-01 -3.482872247695922852e-02 4.946151003241539001e-02 -4.631457477807998657e-02 2.883250080049037933e-02 -1.313621252775192261e-01 1.531981974840164185e-01 -1.899028867483139038e-01 -9.465720504522323608e-02 1.958130300045013428e-01 3.067224025726318359e-01 1.502338200807571411e-01 2.014254219830036163e-02 7.390207052230834961e-02 4.011044800281524658e-01 2.121856957674026489e-01 1.556548774242401123e-01 -1.589083224534988403e-01 -1.949675083160400391e-01 2.654901742935180664e-01 -9.698569774627685547e-02 1.626049429178237915e-01 6.851805746555328369e-02 1.345627941191196442e-02 -2.397492676973342896e-01 -1.558745503425598145e-01 3.666321560740470886e-02
1.903053522109985352e-01 2.899270951747894287e-01 2.168722599744796753e-01 1.761867254972457886e-01 2.519519254565238953e-02 1.766663342714309692e-01 -2.167990989983081818e-02 1.113093718886375427e-01 1.178589314222335815e-01 1.616795361042022705e-01 -7.397640496492385864e-02 9.960992634296417236e-02 -2.856101691722869873e-01 -1.284867078065872192e-01 4.341770410537719727e-01 1.953008323907852173e-01 1.780940294265747070e-01 1.815845966339111328e-01 -1.883686631917953491e-01 4.937890544533729553e-02 -8.683706820011138916e-02 1.621095985174179077e-01 6.827441602945327759e-02 -3.482673317193984985e-02 1.474461890757083893e-02 1.203458532691001892e-01 3.012420833110809326e-01 2.779285609722137451e-01 6.727063655853271484e-02 1.153706610202789307e-01 -1.551534384489059448e-01 9.939642995595932007e-02
9.108288586139678955e-02 1.899842470884323120e-01 9.866483509540557861e-02 2.283947616815567017e-01 -1.391388922929763794e-01 -7.249394804239273071e-02 1.555738598108291626e-01 -1.149363890290260315e-01 1.535158902406692505e-01 2.059670984745025635e-01 4.203352332115173340e-01 -1.636337488889694214e-01 -9.683007746934890747e-02 2.722242474555969238e-02 1.169699579477310181e-01 1.077999249100685120e-01 1.939555704593658447e-01 8.893277496099472046e-02 4.213778302073478699e-02 -2.021491229534149170e-01 1.201561242341995239e-01 9.450513869524002075e-02 -2.477691769599914551e-01 -5.145874023437500000e-01 -3.523341566324234009e-02 -1.935603767633438110e-01 -6.045137718319892883e-02 -1.760309375822544098e-02 -4.765671119093894958e-02 -1.983840018510818481e-01 2.679496631026268005e-02 6.381451338529586792e-02
1.339145749807357788e-01 2.433688491582870483e-01 8.219569921493530273e-02 -5.010252818465232849e-02 1.825942248106002808e-01 -8.209979534149169922e-02 3.048590123653411865e-01 -2.078234916552901268e-03 1.631970405578613281e-01 1.521788090467453003e-01 2.177480906248092651e-01 3.163254261016845703e-02 -2.339421510696411133e-01 8.611153066158294678e-02 2.581787407398223877e-01 3.156082928180694580e-01 -3.143407404422760010e-01 1.908051222562789917e-01 -2.404784709215164185e-01 2.824084460735321045e-02 -1.859099715948104858e-01 2.133481502532958984e-01 5.498068779706954956e-02 2.696611545979976654e-02 9.059967845678329468e-02 -1.113519445061683655e-01 -3.162482082843780518e-01 -2.710391301661729813e-03 -2.029100805521011353e-01 5.165137723088264465e-02 -2.698601596057415009e-02 1.051737144589424133e-01
-5.017668381333351135e-02 2.489688247442245483e-01 4.007643833756446838e-02 -1.341269761323928833e-01 -6.537226587533950806e-02 -2.740356624126434326e-01 4.484048783779144287e-01 -1.449410170316696167e-01 2.438521478325128555e-03 -3.621599972248077393e-01 3.693964779376983643e-01 -2.395801395177841187e-01 -1.611327230930328369e-01 -1.999202817678451538e-01 -5.017241835594177246e-02 2.772592902183532715e-01 1.075071617960929871e-01 1.510317921638488770e-01 -6.513280328363180161e-03 1.408846527338027954e-01 -2.560662850737571716e-02 -8.643624186515808105e-02 3.683495149016380310e-02 -1.640975624322891235e-01 2.030350640416145325e-02 -9.417080134153366089e-02 -1.116337478160858154e-01 5.371689796447753906e-02 1.395221501588821411e-01 3.168101608753204346e-02 -8.452785015106201172e-02 3.467640280723571777e-02
3.866209834814071655e-02 2.887179851531982422e-01 -5.864781141281127930e-02 5.067976191639900208e-02 -1.443684995174407959e-01 -2.784093841910362244e-02 2.730143964290618896e-01 7.911232113838195801e-02 -2.904523909091949463e-01 -2.656830847263336182e-01 4.425514116883277893e-02 -1.850660890340805054e-01 -2.590625286102294922e-01 -2.503397762775421143e-01 5.218978524208068848e-01 2.086368650197982788e-01 2.137820236384868622e-02 1.137499734759330750e-01 1.221103742718696594e-01 2.608542442321777344e-01 -4.844507575035095215e-02 -8.101860992610454559e-03 8.750759065151214600e-02 1.052512675523757935e-01 -7.546653598546981812e-02 -3.309125825762748718e-02 2.688827365636825562e-02 9.892052412033081055e-02 -6.676203012466430664e-02 1.769810914993286133e-02 -1.146959289908409119e-01 1.309734582901000977e-01
-2.921551093459129333e-02 6.436746567487716675e-02 6.403016299009323120e-02 2.546574771404266357e-01 1.804086267948150635e-01 2.649638950824737549e-01 1.143262386322021484e-01 -8.095829188823699951e-02 1.773524582386016846e-01 6.464365869760513306e-02 -2.183420583605766296e-02 6.142513826489448547e-02 -1.624277979135513306e-01 -7.029461115598678589e-02 4.328204393386840820e-01 3.450464904308319092e-01 2.019419223070144653e-01 2.082128822803497314e-01 -1.529736369848251343e-01 -6.821161601692438126e-03 7.943866401910781860e-02 4.290727525949478149e-02 1.433758586645126343e-01 -1.712098121643066406e-01 -2.147771865129470825e-01 -2.337274998426437378e-01 -9.527964890003204346e-02 -1.181361451745033264e-01 -1.407660841941833496e-01 -4.973053187131881714e-02 8.833477273583412170e-03 3.381091654300689697e-01
8.391511626541614532e-03 3.584236204624176025e-01 1.269414275884628296e-01 1.893297284841537476e-01 -7.619012147188186646e-02 1.193869039416313171e-01 -4.365806933492422104e-03 6.401004642248153687e-02 1.586150377988815308e-01 -9.115555882453918457e-02 -4.526804015040397644e-02 2.321156486868858337e-02 -2.490379363298416138e-01 -1.579575426876544952e-02 3.365148007869720459e-01 2.452739030122756958e-01 3.999812006950378418e-01 -1.226907819509506226e-01 1.130439415574073792e-01 3.211245313286781311e-02 2.308919327333569527e-03 2.379194200038909912e-01 -2.722560055553913116e-02 -5.789592489600181580e-02 1.810484677553176880e-01 -6.968914717435836792e-02 2.295643836259841919e-01 3.739466071128845215e-01 5.170365795493125916e-02 -8.478584140539169312e-02 -1.685824990272521973e-01 7.480312883853912354e-02
5.356112122535705566e-02 3.771655559539794922e-01 1.310052126646041870e-01 -8.974565565586090088e-02 -3.477287590503692627e-01 -1.566179543733596802e-01 2.042994946241378784e-01 -3.153083473443984985e-02 6.045782938599586487e-02 2.626337809488177299e-03 1.890696138143539429e-01 6.637734919786453247e-02 -4.490496218204498291e-02 -1.684859991073608398e-01 2.818541824817657471e-01 3.872583210468292236e-01 1.104393526911735535e-01 4.462930187582969666e-02 -7.293267548084259033e-02 2.519516944885253906e-01 -5.048213899135589600e-02 -4.287002235651016235e-02 -1.348609030246734619e-01 1.032090559601783752e-02 -3.545531630516052246e-02 -2.025016397237777710e-01 6.834271550178527832e-02 -1.111508607864379883e-01 -1.242068111896514893e-01 4.010641574859619141e-02 3.936445713043212891e-01 -3.008055128157138824e-02
2.145610898733139038e-01 3.326860964298248291e-01 2.120891958475112915e-01 -1.236455067992210388e-01 2.219350785017013550e-01 -6.289710849523544312e-02 2.355641722679138184e-01 -7.290427386760711670e-02 -1.507414579391479492e-01 2.340342402458190918e-01 3.133166730403900146e-01 -1.705114394426345825e-01 -4.066171646118164062e-01 2.403161376714706421e-01 3.968992456793785095e-02 3.519365191459655762e-01 1.247188225388526917e-01 1.814783550798892975e-02 -3.652646020054817200e-02 3.804686293005943298e-02 -3.242762386798858643e-02 2.050451338291168213e-01 3.846245631575584412e-02 3.273342922329902649e-02 -1.036318689584732056e-01 -1.242149807512760162e-02 -1.924305967986583710e-02 -3.703979309648275375e-03 1.647042809054255486e-03 1.971801817417144775e-01 -3.555056825280189514e-02 3.964169300161302090e-04
1.504362970590591431e-01 2.323368787765502930e-01 8.223851770162582397e-02 2.045668363571166992e-01 -9.309770911931991577e-02 -2.827841341495513916e-01 -1.018290594220161438e-01 -2.510772347450256348e-01 -9.558632224798202515e-02 1.583005860447883606e-02 7.388147711753845215e-02 6.050070002675056458e-02 -2.462536990642547607e-01 -6.035807728767395020e-02 5.330951139330863953e-02 4.875628352165222168e-01 6.243146583437919617e-02 -1.571227908134460449e-01 -1.766395568847656250e-02 2.290656417608261108e-01 1.869794912636280060e-03 -9.291163645684719086e-03 9.009969979524612427e-02 -7.167741656303405762e-02 -2.777998745441436768e-01 -2.460506111383438110e-01 1.138421669602394104e-01 8.595063537359237671e-02 -2.195831686258316040e-01 9.538985043764114380e-02 1.696861982345581055e-01 2.247241437435150146e-01
8.437395840883255005e-02 2.964718043804168701e-01 7.769727706909179688e-02 6.505989283323287964e-02 2.089530080556869507e-01 -2.287260293960571289e-01 -5.689297243952751160e-02 2.111995220184326172e-01 1.187570318579673767e-01 8.238524943590164185e-02 3.205097019672393799e-01 -1.596447974443435669e-01 4.509625956416130066e-02 -3.520616888999938965e-01 1.026257574558258057e-01 3.664074838161468506e-01 6.074473634362220764e-02 -8.722187578678131104e-02 -4.815701395273208618e-02 7.495283335447311401e-02 -1.933823712170124054e-02 -1.267725676298141479e-01 8.713215589523315430e-03 -4.446255788207054138e-02 2.495330125093460083e-01 1.807158291339874268e-01 -1.028578430414199829e-01 3.238341212272644043e-01 3.890616446733474731e-02 -4.623410850763320923e-02 -2.461573928594589233e-01 1.366568952798843384e-01
2.170819789171218872e-01 3.311625421047210693e-01 -2.329747974872589111e-01 -2.269430160522460938e-01 -4.399472381919622421e-03 -5.895150452852249146e-02 1.257821768522262573e-01 7.500911504030227661e-02 6.850279867649078369e-02 -3.722675442695617676e-01 3.009950220584869385e-01 -8.336452394723892212e-02 -1.414817869663238525e-01 -3.320616111159324646e-02 2.901159226894378662e-01 3.912785649299621582e-01 -1.147863790392875671e-01 1.132075190544128418e-01 1.205500289797782898e-01 -3.447212651371955872e-02 3.466330096125602722e-02 1.191732138395309448e-01 1.381528526544570923e-01 7.405333220958709717e-02 1.437563896179199219e-01 5.276538431644439697e-03 1.665282398462295532e-01 6.779173761606216431e-02 -1.595936566591262817e-01 5.863713473081588745e-02 -1.178442016243934631e-01 1.891340911388397217e-01
9.206280112266540527e-03 2.988956272602081299e-01 -4.389369860291481018e-02 1.924649477005004883e-01 -1.416389793157577515e-01 1.623709052801132202e-01 2.978290617465972900e-01 6.895450502634048462e-02 5.328732728958129883e-02 4.281823337078094482e-02 1.715537756681442261e-01 1.758341044187545776e-01 -1.973760724067687988e-01 -1.052874103188514709e-01 1.916928142309188843e-01 1.302791982889175415e-01 1.093208491802215576e-01 6.239375099539756775e-02 -2.744983434677124023e-01 2.537675499916076660e-01 8.363147825002670288e-02 1.406519114971160889e-01 4.795139655470848083e-02 1.046406477689743042e-01 6.898832321166992188e-02 -1.997907161712646484e-01 -1.722187846899032593e-01 9.949353337287902832e-02 -2.589849829673767090e-01 3.000331819057464600e-01 1.101609542965888977e-01 3.374334871768951416e-01
-3.156699531245976686e-04 3.716289997100830078e-01 4.316530749201774597e-02 1.055763438344001770e-01 2.488726526498794556e-01 1.882381364703178406e-02 2.813710272312164307e-01 7.539822161197662354e-02 -1.592468172311782837e-01 6.714901328086853027e-02 5.557303130626678467e-02 -6.977169960737228394e-02 -8.357372879981994629e-02 2.928010523319244385e-01 2.282779663801193237e-01 4.076759517192840576e-01 -1.157893836498260498e-01 2.151887267827987671e-01 1.438251733779907227e-01 -4.147683084011077881e-02 1.124329864978790283e-01 2.782363295555114746e-01 -2.032413519918918610e-02 8.148781210184097290e-02 3.921106923371553421e-03 -2.295667678117752075e-01 -5.517194420099258423e-02 -6.798273324966430664e-02 -2.810843884944915771e-01 -9.423423558473587036e-02 -1.097086519002914429e-01 1.155302971601486206e-01
-9.852140396833419800e-02 2.688449025154113770e-01 4.071049988269805908e-01 -1.443319488316774368e-02 -1.006775125861167908e-01 4.247893765568733215e-02 6.510803103446960449e-02 -7.003808859735727310e-03 -1.285375505685806274e-01 8.288395404815673828e-02 3.270886540412902832e-01 7.206571102142333984e-02 -3.070784509181976318e-01 6.927043944597244263e-02 1.699771732091903687e-03 3.959162235260009766e-01 7.319386303424835205e-02 -2.554292678833007812e-01 -2.185444831848144531e-01 4.751175642013549805e-02 2.417655438184738159e-01 6.625586654990911484e-03 -4.640530794858932495e-02 1.047449465841054916e-02 8.162790536880493164e-02 9.435030817985534668e-02 -6.167828571051359177e-03 3.563664555549621582e-01 1.296000182628631592e-02 9.969642758369445801e-02 6.752526015043258667e-02 7.602066546678543091e-02
2.782070636749267578e-02 1.518964767456054688e-02 4.306103289127349854e-02 1.976682394742965698e-01 -8.388647437095642090e-02 1.366160809993743896e-01 -7.885265350341796875e-02 -1.341659128665924072e-01 1.931784600019454956e-01 -1.669639796018600464e-01 1.507416516542434692e-01 2.438207156956195831e-02 -3.293072581291198730e-01 -5.047073960304260254e-02 2.549474239349365234e-01 2.871536612510681152e-01 5.614777281880378723e-02 2.104276418685913086e-02 -6.799008697271347046e-02 2.758790254592895508e-01 -1.982890963554382324e-01 2.156859636306762695e-01 -1.499504894018173218e-01 -1.905795037746429443e-01 -6.473704427480697632e-02 -2.415804713964462280e-01 1.105461642146110535e-01 -1.090972423553466797e-01 -3.255066573619842529e-01 1.082491129636764526e-01 -2.485011368989944458e-01 2.571358084678649902e-01
5.208379775285720825e-02 2.288259267807006836e-01 2.519147470593452454e-02 -1.897908598184585571e-01 1.807235628366470337e-01 1.601175367832183838e-01 3.918946385383605957e-01 1.481089293956756592e-01 4.986553639173507690e-02 1.026595532894134521e-01 2.211402207612991333e-01 4.663426429033279419e-02 -1.507674008607864380e-01 1.695245802402496338e-01 1.180578023195266724e-01 2.444081157445907593e-01 9.247580915689468384e-02 3.850794211030006409e-02 -3.709087520837783813e-02 1.303239613771438599e-01 1.451480239629745483e-01 2.611702978610992432e-01 2.418501228094100952e-01 -9.676411747932434082e-02 7.620810717344284058e-02 3.325715065002441406e-01 1.079270541667938232e-01 -7.709527015686035156e-02 -3.239109516143798828e-01 -2.424983829259872437e-01 -2.341553382575511932e-02 3.749782592058181763e-02
-5.701483041048049927e-02 3.483131229877471924e-01 1.953700631856918335e-01 1.044324487447738647e-01 -5.527428910136222839e-02 -7.636019587516784668e-02 1.351714879274368286e-01 -2.545008361339569092e-01 8.596316725015640259e-02 -1.745192147791385651e-02 4.498033225536346436e-02 2.657499015331268311e-01 -6.443551927804946899e-02 4.090264812111854553e-02 3.103845715522766113e-01 3.619781732559204102e-01 -1.303106844425201416e-01 -1.589166224002838135e-01 -1.874594454420730472e-04 -1.007957756519317627e-02 8.220028132200241089e-02 -2.745822370052337646e-01 2.213442921638488770e-01 -2.878124713897705078e-01 1.495362259447574615e-02 -6.680987309664487839e-03 3.067577183246612549e-01 9.179411083459854126e-02 -6.876508146524429321e-02 1.229390385560691357e-03 -1.884235888719558716e-01 -1.467804908752441406e-01
-1.516537070274353027e-01 3.374982178211212158e-01 -1.697453483939170837e-02 1.090096160769462585e-01 -1.674519777297973633e-01 3.150913491845130920e-02 2.864568829536437988e-01 -1.921564638614654541e-01 1.692992597818374634e-01 -2.246420532464981079e-01 -2.873348630964756012e-02 -9.844725579023361206e-02 -1.432553976774215698e-01 -2.215299904346466064e-01 4.095652103424072266e-01 3.948952853679656982e-01 2.140787243843078613e-01 6.956343352794647217e-02 4.431491717696189880e-03 2.556127682328224182e-02 -2.855712361633777618e-02 -1.900141537189483643e-01 -1.116288155317306519e-01 -1.668546944856643677e-01 -4.197088256478309631e-02 -1.905309110879898071e-01 -2.981529943645000458e-02 7.834120839834213257e-02 1.017338037490844727e-01 -1.442888379096984863e-01 -1.012054383754730225e-01 7.012176513671875000e-02
1.439854949712753296e-01 4.754323065280914307e-01 -3.023949079215526581e-02 -8.304272778332233429e-03 6.262498348951339722e-02 -1.724451594054698944e-02 -1.843087258748710155e-03 9.023938328027725220e-02 9.911402314901351929e-02 1.748627573251724243e-01 2.177530229091644287e-01 1.636645495891571045e-01 -8.392329514026641846e-02 -2.969285249710083008e-01 2.098690420389175415e-01 2.655397653579711914e-01 -1.229124590754508972e-01 -1.424942910671234131e-01 -1.967382133007049561e-01 1.504531204700469971e-01 -2.985229790210723877e-01 1.420459747314453125e-01 2.422304749488830566e-01 -1.680863052606582642e-01 -1.588778495788574219e-01 -2.461127564311027527e-02 -2.082330435514450073e-01 7.102850824594497681e-02 -1.378158479928970337e-01 1.352261938154697418e-02 1.366123855113983154e-01 -1.022024154663085938e-01
-4.389935638755559921e-03 1.427207048982381821e-02 -1.451804488897323608e-01 3.749881312251091003e-02 1.325094699859619141e-01 -1.264714151620864868e-01 2.839540243148803711e-01 1.298907026648521423e-02 -6.713946163654327393e-02 2.760494127869606018e-02 4.378162696957588196e-02 -2.604801952838897705e-01 -3.862120509147644043e-01 -1.129499822854995728e-01 4.004053473472595215e-01 2.647353112697601318e-01 -2.394566684961318970e-01 -1.707644164562225342e-01 1.933377832174301147e-01 7.035445421934127808e-02 -3.587615117430686951e-02 2.878312468528747559e-01 5.490890890359878540e-02 -2.655154168605804443e-01 -2.113152481615543365e-02 -6.435560435056686401e-02 -3.674090281128883362e-02 -2.779314294457435608e-02 9.748170524835586548e-02 -1.462009251117706299e-01 -2.336103655397891998e-02 2.663979530334472656e-01
1.942158341407775879e-01 -3.168454393744468689e-02 8.287402987480163574e-02 -2.153486572206020355e-02 7.961759716272354126e-02 6.205935031175613403e-02 7.904833555221557617e-02 1.826259046792984009e-01 -1.860986202955245972e-01 -3.710316121578216553e-02 4.066090881824493408e-01 1.465479098260402679e-02 -8.772916346788406372e-02 -1.469125151634216309e-01 6.933278590440750122e-02 4.809172153472900391e-01 4.944340288639068604e-01 5.211853235960006714e-02 3.398752957582473755e-02 -1.348290890455245972e-01 1.641715466976165771e-01 -6.217526644468307495e-02 2.103111706674098969e-02 3.822309151291847229e-02 1.869547367095947266e-01 -9.174570441246032715e-02 -1.598932892084121704e-01 -5.547986924648284912e-02 -1.768490821123123169e-01 -9.685593098402023315e-02 -1.157750412821769714e-01 1.091773435473442078e-01
2.155978977680206299e-01 1.325443536043167114e-01 1.974744200706481934e-01 1.528087854385375977e-01 7.637866586446762085e-02 -9.045989252626895905e-03 -3.239244455471634865e-03 -9.485120326280593872e-02 3.750976026058197021e-01 -1.832954138517379761e-01 2.728349864482879639e-01 2.465805113315582275e-01 -2.690029889345169067e-02 -1.726376414299011230e-01 2.444217540323734283e-02 5.407276749610900879e-01 6.209520157426595688e-03 4.456429556012153625e-02 1.779135316610336304e-02 1.362272500991821289e-01 1.714685708284378052e-01 6.787218153476715088e-02 -1.265914142131805420e-01 -7.563802599906921387e-02 -1.037759706377983093e-01 2.411337941884994507e-02 -5.533786863088607788e-02 1.549423933029174805e-01 -1.036325991153717041e-01 -2.259693294763565063e-01 2.108225077390670776e-01 6.565672904253005981e-02
5.232557654380798340e-02 2.356564700603485107e-01 4.951388761401176453e-02 3.356602741405367851e-03 8.633126318454742432e-02 -6.189217790961265564e-02 6.717177480459213257e-02 -2.637169882655143738e-02 1.672870367765426636e-01 1.548452377319335938e-01 3.045915663242340088e-01 2.577434778213500977e-01 -1.538404822349548340e-01 -2.650282382965087891e-01 3.845838308334350586e-01 2.215571552515029907e-01 -1.209357678890228271e-01 -2.768583595752716064e-02 -3.625427484512329102e-01 6.171056069433689117e-03 -1.097298637032508850e-01 3.123219609260559082e-01 1.536164134740829468e-01 2.794930152595043182e-02 6.054437533020973206e-02 7.401712238788604736e-02 -3.074540793895721436e-01 3.546812757849693298e-02 -1.027934402227401733e-01 -4.123281687498092651e-02 1.814638450741767883e-02 -1.494882702827453613e-01
-1.813637763261795044e-01 4.790547192096710205e-01 5.430613830685615540e-02 1.075280830264091492e-02 -2.952196449041366577e-02 1.018007635138928890e-03 2.511125504970550537e-01 1.566165238618850708e-01 -1.667020916938781738e-01 1.643161177635192871e-01 1.300535798072814941e-01 -6.106305494904518127e-02 8.541530929505825043e-03 1.377762854099273682e-01 1.246002912521362305e-01 2.512120306491851807e-01 1.087138354778289795e-01 -3.165099024772644043e-01 1.148209273815155029e-01 1.370924413204193115e-01 -1.189080178737640381e-01 -7.376365363597869873e-02 1.559360176324844360e-01 -2.645372152328491211e-01 1.591564714908599854e-01 -7.578200846910476685e-02 -2.660043239593505859e-01 2.101949155330657959e-01 7.022278010845184326e-02 -7.507718354463577271e-02 -1.931834816932678223e-01 1.456604748964309692e-01
1.474453955888748169e-01 4.905118644237518311e-01 -1.356117725372314453e-01 6.445410102605819702e-02 4.292583465576171875e-02 -1.837605684995651245e-01 2.951871603727340698e-02 8.974786847829818726e-02 -2.522828578948974609e-01 -2.020895779132843018e-01 4.934417083859443665e-02 -2.345902323722839355e-01 -2.569585740566253662e-01 -7.489860802888870239e-02 3.336144387722015381e-01 2.793856859207153320e-01 -8.503430336713790894e-02 1.027314215898513794e-01 2.148022651672363281e-01 1.894634775817394257e-02 4.667134582996368408e-02 1.074452474713325500e-01 -7.661469280719757080e-02 -8.291969448328018188e-02 -2.768777608871459961e-01 -1.277553737163543701e-01 1.302948147058486938e-01 8.072947710752487183e-02 -1.108690053224563599e-01 -1.051136255264282227e-01 5.833941698074340820e-02 1.168634817004203796e-01
1.583609431982040405e-01 2.329542934894561768e-01 1.518943309783935547e-01 -2.629000842571258545e-01 1.934771388769149780e-01 1.695291996002197266e-01 1.197112277150154114e-01 -1.059519648551940918e-01 1.182200387120246887e-01 3.330538747832179070e-03 1.422989517450332642e-01 3.947830758988857269e-03 -1.709919869899749756e-01 -2.185505628585815430e-01 8.057214319705963135e-02 4.357642233371734619e-01 -1.176708191633224487e-01 -2.648344449698925018e-02 1.516824513673782349e-01 1.731875389814376831e-01 -1.752124130725860596e-01 2.575131058692932129e-01 5.621489509940147400e-02 2.434536069631576538e-02 3.121686354279518127e-02 -3.151577711105346680e-01 3.037990629673004150e-01 4.676842689514160156e-02 1.996046490967273712e-02 -1.816969364881515503e-01 -1.797980517148971558e-01 1.628459990024566650e-02
7.411020994186401367e-02 5.195306241512298584e-02 1.745786666870117188e-01 -6.489790976047515869e-02 -6.470282375812530518e-02 1.098236162215471268e-02 8.923039585351943970e-02 1.783186197280883789e-01 -3.871465101838111877e-02 2.161345779895782471e-01 5.409893020987510681e-02 -9.580174833536148071e-02 -4.641523659229278564e-01 4.279479756951332092e-02 3.738183379173278809e-01 2.731882929801940918e-01 1.612845510244369507e-01 -2.141283601522445679e-01 -4.493717849254608154e-02 4.851074516773223877e-02 -2.336317598819732666e-01 2.978462353348731995e-02 1.007637903094291687e-01 -2.751814574003219604e-02 -1.432501673698425293e-01 -6.996204704046249390e-02 -9.116855263710021973e-02 3.949784040451049805e-01 1.260049343109130859e-01 2.049762010574340820e-01 -1.534358710050582886e-01 -8.547603338956832886e-02
1.096099764108657837e-01 -3.347631916403770447e-02 -2.916380763053894043e-02 1.191594675183296204e-01 3.733476400375366211e-01 -2.966083884239196777e-01 9.710041433572769165e-02 6.061949208378791809e-02 -7.765053212642669678e-02 9.485305100679397583e-02 1.671155989170074463e-01 2.237223833799362183e-02 -3.501515090465545654e-01 -2.029388695955276489e-01 3.035585284233093262e-01 4.078982174396514893e-01 -1.227936744689941406e-01 -2.543990733101963997e-03 7.347470521926879883e-02 9.296422824263572693e-03 6.247511506080627441e-02 3.436483815312385559e-02 2.134545147418975830e-01 -1.711543053388595581e-01 7.655194401741027832e-02 -2.166316062211990356e-01 -1.240687593817710876e-01 -1.257421523332595825e-01 -8.488471060991287231e-02 -2.117435485124588013e-01 -8.190052211284637451e-02 1.494020372629165649e-01
-1.273028105497360229e-01 2.075306922197341919e-01 6.906607002019882202e-02 6.843449920415878296e-02 -1.067069172859191895e-01 2.498193532228469849e-01 -5.967545881867408752e-02 1.323527842760086060e-01 2.085154354572296143e-01 -2.574315527454018593e-03 9.715532511472702026e-02 1.023229956626892090e-01 -3.852376937866210938e-01 -9.068447351455688477e-02 1.497929096221923828e-01 5.533789396286010742e-01 2.145547419786453247e-02 1.123128235340118408e-01 -1.616329401731491089e-01 1.360119730234146118e-01 -3.297512605786323547e-02 2.771519124507904053e-01 1.802766136825084686e-02 1.241596639156341553e-01 -4.328791052103042603e-03 -7.406809180974960327e-02 1.540921628475189209e-01 3.820617683231830597e-03 -1.553985029458999634e-01 9.613791853189468384e-02 -6.977938860654830933e-02 -2.623746693134307861e-01
1.303138434886932373e-01 2.665418386459350586e-01 2.672296166419982910e-01 -1.255455315113067627e-01 3.598750755190849304e-02 -4.991284385323524475e-02 1.469865292310714722e-01 1.744274049997329712e-02 -1.260569095611572266e-01 3.015119731426239014e-01 -2.086192741990089417e-02 7.594954222440719604e-02 -3.217000961303710938e-01 1.458909809589385986e-01 3.065263926982879639e-01 1.810089498758316040e-01 1.380133628845214844e-01 -7.122375071048736572e-03 -2.118120789527893066e-01 1.498439013957977295e-01 -6.264851428568363190e-03 2.960557937622070312e-01 2.788062579929828644e-02 3.965890780091285706e-02 -2.016689777374267578e-01 -6.548329442739486694e-02 -1.886306256055831909e-01 2.131262421607971191e-01 -1.854747533798217773e-01 2.364708036184310913e-01 -1.939378380775451660e-01 6.523238867521286011e-02
5.141523480415344238e-02 8.793954551219940186e-02 7.685553282499313354e-02 1.336214095354080200e-01 -2.922709565609693527e-03 -5.648192390799522400e-02 1.387144774198532104e-01 4.443808924406766891e-03 -8.101939409971237183e-02 -2.069318592548370361e-01 4.753330051898956299e-01 3.573455661535263062e-02 -2.171993814408779144e-02 -2.542910575866699219e-01 2.099590301513671875e-01 1.843805909156799316e-01 1.820494681596755981e-01 8.513378351926803589e-02 2.811094820499420166e-01 1.765647381544113159e-01 -2.277654036879539490e-02 2.710652165114879608e-02 -1.935031116008758545e-01 -1.979832500219345093e-01 -2.608140110969543457e-01 -1.664778590202331543e-01 7.836781442165374756e-03 2.489360868930816650e-01 1.673174351453781128e-01 3.182602524757385254e-01 6.507728993892669678e-02 6.174606084823608398e-02
9.902693331241607666e-02 6.389996409416198730e-02 -7.203166931867599487e-02 1.758414134383201599e-02 -2.022553980350494385e-02 1.954354643821716309e-01 2.196413092315196991e-02 -1.956864446401596069e-01 1.309224069118499756e-01 1.558107510209083557e-02 4.605454504489898682e-01 -1.230904832482337952e-01 -8.264394849538803101e-02 -9.373049437999725342e-02 3.853843808174133301e-01 3.517912328243255615e-01 3.144392669200897217e-01 2.342712730169296265e-01 -6.006993353366851807e-02 -1.793219298124313354e-01 3.163610771298408508e-02 3.498371690511703491e-02 -3.804994001984596252e-02 -2.661601901054382324e-01 7.348458468914031982e-02 -2.327709794044494629e-01 9.651761502027511597e-02 9.930749237537384033e-02 -1.587777957320213318e-02 1.253001242876052856e-01 7.086654193699359894e-03 -1.091178804636001587e-01
-1.245714202523231506e-01 -8.369514346122741699e-02 2.409784682095050812e-02 2.155135720968246460e-01 3.243120610713958740e-01 1.398198753595352173e-01 1.727412045001983643e-01 -1.449839584529399872e-02 8.939500153064727783e-02 -1.111325472593307495e-01 -3.316240757703781128e-02 1.357201188802719116e-01 -2.197062820196151733e-01 -8.816658705472946167e-02 4.566938281059265137e-01 4.326362907886505127e-01 -1.447618305683135986e-01 -1.221377030014991760e-01 1.369734257459640503e-01 5.873924493789672852e-02 6.012235581874847412e-02 1.407940238714218140e-01 8.336237818002700806e-02 -2.041033208370208740e-01 -7.972083985805511475e-02 -2.606998682022094727e-01 -5.303140729665756226e-02 -1.469655148684978485e-02 -9.719103574752807617e-02 -9.001185535453259945e-04 -1.183950603008270264e-01 2.303915768861770630e-01
1.130954176187515259e-01 2.943039238452911377e-01 2.171132899820804596e-02 -2.431034669280052185e-02 2.733665406703948975e-01 -7.081553339958190918e-02 4.080204963684082031e-01 1.512045226991176605e-02 1.245217099785804749e-01 -1.343972831964492798e-01 5.842951126396656036e-03 -1.621766835451126099e-01 3.955860156565904617e-03 -2.483546286821365356e-01 -8.283039182424545288e-02 3.694103658199310303e-01 -5.253975093364715576e-02 1.293763518333435059e-01 5.995406955480575562e-02 2.312929928302764893e-01 2.861259877681732178e-01 7.878831773996353149e-02 1.518882513046264648e-01 -1.111270636320114136e-01 -4.514187201857566833e-02 -4.667664691805839539e-02 -7.477929443120956421e-02 -6.414986401796340942e-02 -5.298510193824768066e-02 -1.470565050840377808e-01 -2.640015184879302979e-01 2.828717529773712158e-01
-3.029158413410186768e-01 1.908898800611495972e-01 2.124855220317840576e-01 1.372085362672805786e-01 1.807935833930969238e-01 -9.780830889940261841e-02 2.825814485549926758e-01 1.057775840163230896e-01 7.347831130027770996e-02 1.902547478675842285e-01 3.662525117397308350e-01 1.799847581423819065e-03 -6.043494679033756256e-03 -9.520758688449859619e-02 3.906523883342742920e-01 1.804432570934295654e-01 -3.354100137948989868e-02 2.242037951946258545e-01 1.030342131853103638e-01 2.792524546384811401e-02 9.061748534440994263e-02 1.412382721900939941e-02 -4.658308252692222595e-02 -9.773197770118713379e-02 -1.519529819488525391e-01 -1.315085217356681824e-02 -1.232592239975929260e-01 -1.114220321178436279e-01 -2.470938116312026978e-01 2.296626716852188110e-01 -7.075627148151397705e-02 2.278705537319183350e-01
-1.895662955939769745e-02 3.490771949291229248e-01 5.332743003964424133e-02 2.915576845407485962e-02 2.106187790632247925e-01 -2.148196548223495483e-01 2.212249189615249634e-01 1.421177387237548828e-01 2.260082364082336426e-01 2.211160361766815186e-01 -4.592826962471008301e-02 3.327687457203865051e-02 -1.262148320674896240e-01 -4.026111681014299393e-03 8.168754726648330688e-02 3.822870254516601562e-01 1.071945130825042725e-01 -4.704641178250312805e-02 -1.594354510307312012e-01 -3.393325582146644592e-02 3.048970401287078857e-01 3.014400303363800049e-01 1.479676961898803711e-01 -2.972430177032947540e-02 1.582187712192535400e-01 6.812440603971481323e-02 1.546031534671783447e-01 2.852172255516052246e-01 -9.450676292181015015e-02 2.374138683080673218e-02 -1.815206557512283325e-01 1.350675672292709351e-01
2.241838872432708740e-01 1.242122054100036621e-01 3.397035896778106689e-01 2.082895040512084961e-01 1.227084100246429443e-01 6.961609423160552979e-02 -1.532288789749145508e-01 -2.051955275237560272e-02 1.485219746828079224e-01 -3.324190899729728699e-02 7.498829811811447144e-02 1.090964227914810181e-01 -2.333367466926574707e-01 -3.483425453305244446e-02 2.017778754234313965e-01 5.408642292022705078e-01 3.190138936042785645e-01 -9.062343835830688477e-02 9.191257506608963013e-02 1.345204114913940430e-01 -2.038702219724655151e-01 5.994294956326484680e-02 -2.682178840041160583e-02 -1.599912196397781372e-01 -4.170522466301918030e-02 -3.151699155569076538e-02 2.506178915500640869e-01 6.411885470151901245e-02 1.167550832033157349e-01 -1.002528369426727295e-01 -2.667674981057643890e-02 -9.108478203415870667e-03
-1.068070083856582642e-01 1.628107428550720215e-01 -1.318231672048568726e-01 6.850164383649826050e-02 -5.532952025532722473e-02 -1.324396282434463501e-01 1.378213465213775635e-01 -7.687950134277343750e-02 7.615564763545989990e-02 -2.342620790004730225e-01 4.588155746459960938e-01 -1.953337043523788452e-01 -3.006321378052234650e-02 -1.283020973205566406e-01 2.457314580678939819e-01 3.973043859004974365e-01 7.863739505410194397e-03 5.863061174750328064e-02 2.844671010971069336e-01 -1.342989318072795868e-02 -3.449063375592231750e-02 5.302290618419647217e-02 -6.313362717628479004e-02 -2.760674655437469482e-01 -1.034887805581092834e-01 -1.910221427679061890e-01 7.377635687589645386e-02 -6.963598728179931641e-02 2.409144937992095947e-01 -1.702146381139755249e-01 -4.636575654149055481e-02 1.846822500228881836e-01
1.478104293346405029e-01 3.039359152317047119e-01 1.198426634073257446e-01 1.978743523359298706e-01 -1.557601988315582275e-01 -6.619971245527267456e-02 6.040610745549201965e-02 1.126771569252014160e-01 8.505883812904357910e-02 1.963105984032154083e-02 1.523621231317520142e-01 -3.782050684094429016e-02 -5.615442991256713867e-02 2.249194830656051636e-01 3.141194283962249756e-01 3.956796526908874512e-01 3.350021541118621826e-01 -1.354833841323852539e-01 -3.364069014787673950e-02 8.845607936382293701e-02 -1.135974824428558350e-01 -3.614901751279830933e-02 -2.058092802762985229e-01 -1.759236603975296021e-01 -3.452901244163513184e-01 -1.162008494138717651e-01 3.821084043011069298e-03 -1.203178390860557556e-01 1.666972413659095764e-02 9.773027151823043823e-02 -1.884015500545501709e-01 -1.625736653804779053e-01
-1.502335518598556519e-01 1.865583956241607666e-01 1.722033768892288208e-01 1.482502277940511703e-02 1.094508469104766846e-01 -6.626154482364654541e-02 3.224856257438659668e-01 3.111701309680938721e-01 5.891805142164230347e-02 2.633886970579624176e-02 4.024324417114257812e-01 1.490016132593154907e-01 -5.369770806282758713e-03 -1.475572884082794189e-01 2.879183590412139893e-01 1.043997183442115784e-01 -5.571533367037773132e-02 3.289815187454223633e-01 2.132406234741210938e-01 1.022797003388404846e-01 7.440744340419769287e-02 -1.208951883018016815e-02 5.287961289286613464e-02 -2.405506819486618042e-01 -1.114616096019744873e-01 -6.242557615041732788e-02 -6.543978303670883179e-02 -6.414472311735153198e-02 -2.180079370737075806e-01 1.908662617206573486e-01 -2.332947775721549988e-02 2.209365069866180420e-01
5.336945876479148865e-02 2.689297497272491455e-01 2.244120389223098755e-01 2.259040474891662598e-01 1.788553744554519653e-01 2.785692811012268066e-01 -3.239315375685691833e-02 1.911888569593429565e-01 1.260008942335844040e-02 -1.670144796371459961e-01 2.128071784973144531e-01 7.315718382596969604e-02 -3.433503210544586182e-01 -1.658854484558105469e-01 2.915215194225311279e-01 3.203305900096893311e-01 1.344669759273529053e-01 4.005394876003265381e-02 -1.324857771396636963e-01 1.594035653397440910e-03 8.836399018764495850e-02 1.336802095174789429e-01 3.966473788022994995e-02 -1.309271007776260376e-01 5.806149542331695557e-02 -4.245721921324729919e-02 2.256545424461364746e-01 -2.223154529929161072e-02 2.277078181505203247e-01 -8.989365398883819580e-02 5.662451684474945068e-02 -2.513698637485504150e-01
-1.095529198646545410e-01 7.202445715665817261e-02 3.524572402238845825e-02 4.161639511585235596e-02 1.391417086124420166e-01 1.447965651750564575e-01 1.282192859798669815e-02 2.001616209745407104e-01 9.943172335624694824e-02 2.068797498941421509e-01 2.891539931297302246e-01 1.752360165119171143e-01 -2.851696908473968506e-01 -2.510834336280822754e-01 -9.866066277027130127e-03 3.423527181148529053e-01 1.561689227819442749e-01 -1.535519212484359741e-01 -1.842914521694183350e-02 3.371850848197937012e-01 1.301471889019012451e-01 4.477090016007423401e-02 -5.148319527506828308e-02 -2.311108820140361786e-02 8.267569541931152344e-02 -1.971968114376068115e-01 2.461151033639907837e-01 1.689547151327133179e-01 -2.424630373716354370e-01 -8.401701599359512329e-02 -2.372288554906845093e-01 1.718061268329620361e-01
-5.900440737605094910e-02 3.463502228260040283e-01 -5.041604116559028625e-02 1.163032129406929016e-01 -1.486533731222152710e-01 2.806714363396167755e-02 5.873191729187965393e-02 -5.151503905653953552e-02 -3.199982643127441406e-01 -2.097161114215850830e-01 8.217068761587142944e-02 -2.405434995889663696e-01 -2.632071077823638916e-01 -2.076324969530105591e-01 4.771086871623992920e-01 2.958022952079772949e-01 1.037830784916877747e-01 -7.536937296390533447e-02 -1.021812018007040024e-02 2.013535797595977783e-02 -8.598115295171737671e-02 -1.267638355493545532e-01 9.771770983934402466e-02 -1.250034868717193604e-01 -1.392756104469299316e-01 4.248788580298423767e-02 -3.905638819560408592e-03 7.870747148990631104e-02 -8.980566263198852539e-02 -1.714730113744735718e-01 -1.605282723903656006e-01 1.916790455579757690e-01
-6.208666414022445679e-02 9.631315618753433228e-02 3.922823071479797363e-02 -5.546505749225616455e-02 5.404811725020408630e-02 2.661434710025787354e-01 1.437530517578125000e-01 2.244354635477066040e-01 -3.273000717163085938e-01 -1.243176758289337158e-01 2.924663722515106201e-01 1.721970885992050171e-01 -3.268240690231323242e-01 -2.666774392127990723e-01 1.157426759600639343e-01 2.675321400165557861e-01 -9.776407480239868164e-02 -2.643983252346515656e-02 -3.787483647465705872e-02 8.900934830307960510e-03 2.115578353404998779e-01 2.750097811222076416e-01 3.226513415575027466e-02 4.087538644671440125e-02 9.654355794191360474e-02 -8.827605098485946655e-02 -3.140356242656707764e-01 1.807668358087539673e-01 -1.392441242933273315e-01 1.235399395227432251e-01 2.289444394409656525e-02 1.354315578937530518e-01
-2.329292334616184235e-02 1.253300905227661133e-01 8.589119464159011841e-02 7.252259552478790283e-02 -4.350974410772323608e-02 2.278931885957717896e-01 4.354200512170791626e-02 -2.378152012825012207e-01 4.052277654409408569e-02 -2.045407593250274658e-01 2.509129941463470459e-01 9.333062916994094849e-03 -2.464123815298080444e-01 -1.116511225700378418e-01 2.555083632469177246e-01 2.612703740596771240e-01 4.573223367333412170e-02 4.086426794528961182e-01 -8.187197893857955933e-02 1.804178655147552490e-01 -1.817653477191925049e-01 2.624894678592681885e-02 6.179230660200119019e-02 -2.779983878135681152e-01 -3.139859437942504883e-02 -1.606082916259765625e-01 1.210231333971023560e-01 2.678899280726909637e-02 -8.871917426586151123e-02 8.572451770305633545e-02 -2.343348711729049683e-01 3.318685591220855713e-01
-2.049458958208560944e-02 1.662037670612335205e-01 -7.463198155164718628e-02 8.424425125122070312e-02 5.155452713370323181e-02 1.330060362815856934e-01 2.676533460617065430e-01 -1.081300750374794006e-01 1.699406057596206665e-01 7.076162099838256836e-02 1.707127541303634644e-01 1.147922873497009277e-01 -3.503262698650360107e-01 -1.744607090950012207e-01 4.059836268424987793e-01 1.840118318796157837e-01 -1.224606037139892578e-01 1.873367428779602051e-01 -3.065351024270057678e-02 -7.669415790587663651e-03 -2.757473289966583252e-01 5.560380592942237854e-02 1.545528173446655273e-01 -6.571503356099128723e-03 1.788760572671890259e-01 1.136368066072463989e-01 -3.419902026653289795e-01 -5.590846762061119080e-02 -5.225297436118125916e-02 -3.801175206899642944e-02 -3.153636753559112549e-01 6.916929781436920166e-02
-9.535402059555053711e-02 3.573764860630035400e-01 2.433412373065948486e-01 2.117030918598175049e-01 5.745499953627586365e-02 -1.876142621040344238e-01 1.441453099250793457e-01 2.054671049118041992e-01 -6.030434370040893555e-02 2.327254563570022583e-01 3.708416819572448730e-01 1.867877990007400513e-01 -2.126428335905075073e-01 7.770571857690811157e-02 1.975275129079818726e-01 2.988630831241607666e-01 1.907614059746265411e-02 -1.619617640972137451e-01 1.220447570085525513e-01 4.230913147330284119e-02 2.007677406072616577e-01 -3.293440863490104675e-02 1.688026487827301025e-01 -4.361563548445701599e-02 1.488030236214399338e-02 1.609330922365188599e-01 -1.106878221035003662e-01 -1.548421680927276611e-01 2.398484647274017334e-01 -1.131619047373533249e-02 -5.967150256037712097e-02 9.604703634977340698e-02
1.561492979526519775e-01 3.332830667495727539e-01 1.398171633481979370e-01 3.167228400707244873e-01 1.256519556045532227e-01 -9.658601135015487671e-02 3.165951371192932129e-02 3.241088613867759705e-02 -8.023033291101455688e-02 -7.090497016906738281e-02 1.827353835105895996e-01 -1.712229400873184204e-01 -9.459570795297622681e-02 9.902723133563995361e-02 2.343361973762512207e-01 5.066269636154174805e-01 1.908353418111801147e-01 1.023745443671941757e-02 -1.583424769341945648e-02 1.058104112744331360e-01 -3.411420062184333801e-02 -1.822178810834884644e-02 -1.558045297861099243e-01 -2.194329798221588135e-01 -2.236643880605697632e-01 -3.126000985503196716e-03 5.509773734956979752e-03 -9.787640720605850220e-02 9.958906471729278564e-02 2.668452262878417969e-01 -1.029501184821128845e-01 -1.993356049060821533e-01
5.336073786020278931e-02 2.314987331628799438e-01 -1.137988641858100891e-01 2.509529888629913330e-01 2.080516517162322998e-01 2.189550995826721191e-01 1.536397784948348999e-01 -9.878722578287124634e-02 -5.724867433309555054e-02 7.483316212892532349e-02 1.090543437749147415e-02 1.428445875644683838e-01 -1.814474165439605713e-01 1.591019779443740845e-01 3.292362987995147705e-01 3.610862493515014648e-01 1.693365424871444702e-01 -2.917615324258804321e-02 -5.371255800127983093e-02 9.433341771364212036e-02 -4.153624176979064941e-02 2.318834364414215088e-01 -1.770073734223842621e-02 -1.967296600341796875e-01 -1.772398054599761963e-01 -1.662287414073944092e-01 -1.566904634237289429e-01 -1.309690028429031372e-01 1.510366238653659821e-02 -2.061781138181686401e-01 1.239080429077148438e-01 3.492316007614135742e-01
9.798055514693260193e-03 3.288164138793945312e-01 -6.471263617277145386e-02 6.964989006519317627e-02 -1.504266560077667236e-01 -9.513496607542037964e-02 2.192747779190540314e-02 1.199814677238464355e-01 2.394609898328781128e-01 9.714399278163909912e-02 1.808193027973175049e-01 2.490624338388442993e-01 -2.238886430859565735e-02 -2.802897989749908447e-01 4.072589278221130371e-01 2.399097084999084473e-01 -4.798226431012153625e-02 -1.317984014749526978e-01 -2.210212647914886475e-01 -4.394446685910224915e-02 -7.854606211185455322e-02 3.471391499042510986e-01 1.833011060953140259e-01 -1.415793448686599731e-01 -9.063155204057693481e-02 -3.322437778115272522e-02 -2.601647377014160156e-01 1.549136936664581299e-01 -2.998648909851908684e-03 2.285360917448997498e-02 1.348344832658767700e-01 -4.142739251255989075e-02
-2.123367190361022949e-01 1.585654318332672119e-01 2.820220887660980225e-01 1.524614915251731873e-02 1.781904697418212891e-01 -1.024600490927696228e-02 3.430288732051849365e-01 1.228525713086128235e-01 -1.443432122468948364e-01 9.112069010734558105e-02 4.232022762298583984e-01 -8.298114687204360962e-02 6.282800436019897461e-02 -5.562756583094596863e-02 3.969191014766693115e-01 1.217245534062385559e-01 -9.439229965209960938e-02 1.581625640392303467e-01 9.531686455011367798e-02 -6.446006894111633301e-02 1.471668034791946411e-01 5.431589484214782715e-02 1.458107382059097290e-01 -2.043125480413436890e-01 -2.395774424076080322e-01 -1.486885249614715576e-01 -4.203595686703920364e-03 -4.277805611491203308e-02 -1.932955831289291382e-01 4.172554239630699158e-02 -6.756035238504409790e-02 1.762246936559677124e-01
5.818587914109230042e-02 4.510568976402282715e-01 2.999543547630310059e-01 -9.263819456100463867e-02 6.467167288064956665e-02 -1.447437405586242676e-01 1.344871968030929565e-01 4.238735139369964600e-02 -2.868145704269409180e-01 2.889536023139953613e-01 7.105109840631484985e-02 2.167504513636231422e-03 -3.207994699478149414e-01 3.614116460084915161e-02 2.930304408073425293e-01 1.550972759723663330e-01 1.294447183609008789e-01 7.698742300271987915e-02 -1.606792211532592773e-01 -7.438410539180040359e-03 2.782667055726051331e-02 2.946879565715789795e-01 -4.522349312901496887e-02 5.515033379197120667e-02 -7.989077270030975342e-02 -1.492956727743148804e-01 -1.902177184820175171e-01 1.737337261438369751e-01 -1.233935803174972534e-01 1.121546924114227295e-01 -1.502789370715618134e-02 -1.772481389343738556e-02
4.758904129266738892e-02 1.178433187305927277e-02 -1.406974047422409058e-01 -5.413912236690521240e-02 -2.946845591068267822e-01 2.039566040039062500e-01 1.439455002546310425e-01 5.422763153910636902e-02 -7.049277774058282375e-04 1.392167657613754272e-01 2.154582738876342773e-01 4.952544718980789185e-02 4.030429758131504059e-03 -4.433986544609069824e-02 1.761369854211807251e-01 3.829540014266967773e-01 -1.443749815225601196e-01 -4.082526266574859619e-02 1.908802390098571777e-01 -2.888305112719535828e-02 -1.488284915685653687e-01 2.133867517113685608e-02 2.680983841419219971e-01 -4.240233302116394043e-01 -4.303306713700294495e-02 3.701292350888252258e-02 -2.688759192824363708e-02 3.213733434677124023e-01 -2.421281337738037109e-01 1.858204156160354614e-01 -1.806592941284179688e-01 -8.819001913070678711e-02
8.231288939714431763e-02 3.539678454399108887e-01 -1.065390780568122864e-01 -1.817119270563125610e-01 -1.642774641513824463e-01 -1.529673114418983459e-02 1.414317637681961060e-01 -2.656101882457733154e-01 7.239916175603866577e-02 -7.341933250427246094e-02 1.195071861147880554e-01 -5.204558372497558594e-02 -2.001658678054809570e-01 4.323831200599670410e-02 2.886393368244171143e-01 1.354860216379165649e-01 9.324460476636886597e-02 2.317503988742828369e-01 -1.186081543564796448e-01 8.617650717496871948e-02 -1.801224201917648315e-01 2.718805670738220215e-01 -4.166256785392761230e-01 -1.622986644506454468e-01 -2.505994215607643127e-02 -8.986203372478485107e-02 -1.659170985221862793e-01 2.626730799674987793e-01 -4.632844030857086182e-02 -2.515009045600891113e-02 -1.280751228332519531e-01 1.413228064775466919e-01
-4.828623961657285690e-03 6.360510736703872681e-02 2.545575201511383057e-01 -2.289860099554061890e-01 -2.544847130775451660e-01 6.361104547977447510e-02 1.781915873289108276e-01 7.611496001482009888e-02 -1.349452883005142212e-01 1.117797121405601501e-01 4.106124341487884521e-01 -2.526471018791198730e-01 9.959476999938488007e-03 -2.060129344463348389e-01 2.116522043943405151e-01 3.150716722011566162e-01 -9.897865355014801025e-02 5.477455258369445801e-02 6.880299001932144165e-02 2.133368980139493942e-03 -1.047581806778907776e-01 2.112620025873184204e-01 -2.784042954444885254e-01 -2.165635377168655396e-01 2.078093141317367554e-01 -2.008553296327590942e-01 -3.693627193570137024e-02 4.007830843329429626e-02 4.140034690499305725e-02 -3.605828434228897095e-02 1.285810321569442749e-01 1.378469765186309814e-01
8.928171545267105103e-02 1.568862944841384888e-01 1.270817313343286514e-02 -3.919088840484619141e-02 7.562385499477386475e-02 -2.246944010257720947e-01 2.682990133762359619e-01 1.410121563822031021e-02 -8.473160862922668457e-02 1.763946115970611572e-01 8.371545374393463135e-02 -2.721575498580932617e-01 -6.516917794942855835e-02 1.233646795153617859e-01 -1.256485935300588608e-02 5.569643378257751465e-01 4.159079119563102722e-02 2.238928973674774170e-01 1.527719199657440186e-01 4.661158472299575806e-02 -5.202750861644744873e-02 2.835849523544311523e-01 1.167454719543457031e-01 -2.937551438808441162e-01 6.835518404841423035e-03 -1.301596462726593018e-01 -1.720006167888641357e-01 7.914291322231292725e-02 7.713081687688827515e-02 -3.422707691788673401e-02 -2.500215470790863037e-01 7.236556708812713623e-02
6.204885244369506836e-02 2.523370683193206787e-01 2.660088837146759033e-01 1.469005346298217773e-01 -7.916237413883209229e-02 2.583652734756469727e-01 1.978811323642730713e-01 6.570530124008655548e-03 6.473383307456970215e-02 -2.742180833593010902e-03 2.150113433599472046e-01 2.721893191337585449e-01 -3.447755575180053711e-01 -1.085532307624816895e-01 1.124704107642173767e-01 2.042815834283828735e-01 -7.461575418710708618e-02 -2.149186655879020691e-02 -1.650201976299285889e-01 1.065368354320526123e-01 -9.453005157411098480e-03 9.506720304489135742e-02 2.040464878082275391e-01 9.294612705707550049e-02 2.116659432649612427e-01 -2.440657913684844971e-01 -1.865077614784240723e-01 -4.717186465859413147e-02 -5.438826978206634521e-02 2.112152427434921265e-01 -1.373095363378524780e-01 3.264192044734954834e-01
6.109489500522613525e-02 3.951096236705780029e-01 3.580696284770965576e-01 -1.960282325744628906e-01 4.821165278553962708e-02 -5.052797496318817139e-02 2.124545723199844360e-01 -1.262979507446289062e-01 -8.897761255502700806e-02 1.621100157499313354e-01 1.879901289939880371e-01 7.703889906406402588e-02 -6.654792279005050659e-02 3.885794058442115784e-02 3.127578496932983398e-01 3.186971694231033325e-02 6.427988409996032715e-02 4.940244555473327637e-02 2.234235107898712158e-01 1.862511038780212402e-01 2.154046595096588135e-01 4.495398700237274170e-02 3.170711398124694824e-01 -2.152429521083831787e-01 -1.421756893396377563e-01 1.177947819232940674e-01 -9.462450444698333740e-02 -1.199279874563217163e-01 -2.489766925573348999e-01 -1.249745339155197144e-01 3.415799513459205627e-02 6.812473386526107788e-02
-2.301158905029296875e-01 1.301187425851821899e-01 2.620859444141387939e-01 6.588775664567947388e-02 2.454439550638198853e-01 -2.100934982299804688e-01 2.752848565578460693e-01 1.228645443916320801e-01 -1.004403308033943176e-01 -2.623439393937587738e-02 4.011344611644744873e-01 4.450737324077636003e-04 -1.514337807893753052e-01 -9.066965430974960327e-03 3.413396477699279785e-01 1.414927840232849121e-01 -1.683158800005912781e-02 2.317772954702377319e-01 1.469077914953231812e-01 -1.868576975539326668e-03 2.119761407375335693e-01 1.559361815452575684e-01 1.180145964026451111e-01 -1.938969939947128296e-01 -2.390712201595306396e-01 2.532707341015338898e-02 -2.319118753075599670e-02 3.179303370416164398e-03 -7.872523367404937744e-02 3.101395629346370697e-02 -2.454151511192321777e-01 9.218306094408035278e-02
1.245040223002433777e-01 2.827981114387512207e-01 -3.039750456809997559e-01 -1.791776269674301147e-01 -7.981596142053604126e-02 -2.167262136936187744e-02 2.185076773166656494e-01 1.148480828851461411e-02 -1.145134195685386658e-01 -2.007742524147033691e-01 4.482623562216758728e-02 -1.652793884277343750e-01 -1.025395840406417847e-01 3.698165342211723328e-02 2.720318734645843506e-01 4.483463466167449951e-01 -8.119449019432067871e-03 -1.841522008180618286e-02 2.042749226093292236e-01 2.107834219932556152e-01 -1.241905316710472107e-01 2.646943330764770508e-01 1.304983943700790405e-01 -7.221511751413345337e-02 -1.788699477910995483e-01 -1.474652439355850220e-01 1.502176970243453979e-01 2.476562708616256714e-01 -8.713002502918243408e-02 4.604310542345046997e-02 -5.462940782308578491e-02 1.049898713827133179e-01
1.344340145587921143e-01 4.139035940170288086e-01 1.784295588731765747e-01 -9.804752469062805176e-02 3.390622884035110474e-02 -2.395853996276855469e-01 -3.929173201322555542e-02 6.591895595192909241e-03 -2.807294726371765137e-01 2.507564723491668701e-01 6.336577236652374268e-02 3.889859467744827271e-02 -2.980679273605346680e-01 4.730736091732978821e-02 2.339197248220443726e-01 3.423373997211456299e-01 1.850071400403976440e-01 1.363649815320968628e-01 -9.485824406147003174e-02 2.436862736940383911e-01 3.975510224699974060e-02 1.200458481907844543e-01 -4.996293038129806519e-02 -1.062083989381790161e-01 2.005975395441055298e-01 1.524474620819091797e-01 -1.877251863479614258e-01 6.345811486244201660e-02 1.336382031440734863e-01 -6.634383928030729294e-03 1.227982863783836365e-01 -1.100394278764724731e-01
3.432928584516048431e-03 2.264154702425003052e-01 2.701854100450873375e-03 -1.669133268296718597e-02 3.606523871421813965e-01 1.543082296848297119e-01 1.370068937540054321e-01 -3.200700581073760986e-01 -1.847053505480289459e-02 2.355901896953582764e-02 4.553584158420562744e-01 1.171208992600440979e-01 -2.665224373340606689e-01 -7.502270489931106567e-02 1.930930167436599731e-01 2.622535526752471924e-01 -2.305502071976661682e-02 -3.600082919001579285e-02 -1.023644814267754555e-03 7.212433032691478729e-03 5.302298441529273987e-02 1.588572114706039429e-01 1.526644974946975708e-01 -1.999574452638626099e-01 5.507153645157814026e-02 1.926025748252868652e-01 -2.781961858272552490e-01 -5.955438315868377686e-02 -2.102119028568267822e-01 -2.306474372744560242e-02 -9.795072674751281738e-02 7.143924944102764130e-03
-1.663092076778411865e-01 1.969758272171020508e-01 1.766612380743026733e-02 1.635603606700897217e-02 1.315337046980857849e-02 3.114447742700576782e-02 2.483446151018142700e-01 -2.490794956684112549e-01 -6.890394538640975952e-02 -1.814957857131958008e-01 1.865802854299545288e-01 -1.158302351832389832e-01 -1.174825727939605713e-01 1.270589828491210938e-01 3.139948546886444092e-01 2.209670245647430420e-01 -3.137524798512458801e-02 -2.739428579807281494e-01 3.205423057079315186e-02 -7.597909122705459595e-02 1.680009216070175171e-01 2.296874970197677612e-01 2.305788397789001465e-01 -1.008454784750938416e-01 -8.725130558013916016e-02 -7.610955089330673218e-02 -3.343712687492370605e-01 1.400768104940652847e-02 1.561643183231353760e-01 -2.637962996959686279e-02 -2.870061695575714111e-01 2.912267148494720459e-01
9.182494878768920898e-02 3.227312862873077393e-01 7.742881029844284058e-02 1.349398642778396606e-01 -6.887103617191314697e-02 -2.433501034975051880e-01 4.326942265033721924e-01 -5.618604645133018494e-02 -3.236317262053489685e-02 -3.760194778442382812e-02 9.498292952775955200e-02 -2.518361210823059082e-01 -1.367244869470596313e-01 1.469137072563171387e-01 -1.827211976051330566e-01 3.332259356975555420e-01 9.190184623003005981e-02 -1.953063160181045532e-02 1.822263002395629883e-01 6.354979705065488815e-03 1.289444267749786377e-01 1.011068075895309448e-01 1.211537495255470276e-01 -3.246141374111175537e-01 9.167538955807685852e-03 -3.821250423789024353e-02 -9.868684411048889160e-02 4.615805298089981079e-02 -1.905539184808731079e-01 -1.654137670993804932e-01 -2.649447321891784668e-01 1.140118464827537537e-01
-4.184530582278966904e-03 2.418544143438339233e-01 5.255363881587982178e-02 9.650984406471252441e-02 -2.042345404624938965e-01 9.978740708902478218e-04 2.326204329729080200e-01 -1.463324576616287231e-01 -5.363606661558151245e-02 -1.259474158287048340e-01 -1.459954231977462769e-01 -5.125663429498672485e-02 -1.684214770793914795e-01 -2.146626412868499756e-01 3.331448733806610107e-01 5.769914388656616211e-01 1.354083716869354248e-01 6.323012709617614746e-02 -7.899390161037445068e-02 6.980651617050170898e-02 1.139268428087234497e-01 -7.003445178270339966e-02 -1.537231355905532837e-02 -9.585691988468170166e-02 8.948535472154617310e-02 -2.189226150512695312e-01 2.922402918338775635e-01 -1.110719796270132065e-02 1.827254444360733032e-01 -1.049750000238418579e-01 -4.788028076291084290e-03 6.703387945890426636e-02
1.940736174583435059e-01 1.368615627288818359e-01 -3.242141008377075195e-02 -5.890479683876037598e-02 -2.581414021551609039e-02 -1.759999841451644897e-01 9.218111634254455566e-03 -8.001069724559783936e-02 -2.136067599058151245e-01 4.568617790937423706e-03 1.873663812875747681e-01 5.805566534399986267e-02 -9.758716076612472534e-02 -1.819735318422317505e-01 1.737090498208999634e-01 3.194302618503570557e-01 6.505849212408065796e-02 -4.986956715583801270e-02 2.645742595195770264e-01 -9.788600355386734009e-02 1.895250007510185242e-02 3.068488836288452148e-01 4.343673884868621826e-01 -2.627883255481719971e-01 -1.518421322107315063e-01 -2.166695743799209595e-01 -1.873584538698196411e-01 4.757930990308523178e-03 3.536856174468994141e-02 -1.249495297670364380e-01 -1.814883947372436523e-01 2.202342450618743896e-01
-6.099181622266769409e-02 1.321774274110794067e-01 -1.589478552341461182e-01 1.089902222156524658e-01 -2.393456101417541504e-01 2.173145115375518799e-02 9.392497129738330841e-03 4.827236756682395935e-02 -1.243897713720798492e-02 -3.405974060297012329e-02 1.304176747798919678e-01 -3.176847100257873535e-02 -2.058108448982238770e-01 -3.212704062461853027e-01 4.708708822727203369e-01 4.259479045867919922e-01 8.177896589040756226e-02 8.420710265636444092e-02 -1.612765192985534668e-01 7.136270403861999512e-02 1.332127582281827927e-02 -9.300795942544937134e-02 -2.269827276468276978e-01 1.582700945436954498e-02 -2.239620834589004517e-01 9.997662156820297241e-02 2.964734472334384918e-02 1.217360347509384155e-01 -2.105816900730133057e-01 -1.466949880123138428e-01 -2.347163856029510498e-01 1.055575311183929443e-01
-2.523085661232471466e-02 1.035558730363845825e-01 1.278071552515029907e-01 5.426171422004699707e-02 -2.201623618602752686e-01 -4.366180896759033203e-01 2.309298664331436157e-01 -2.312878519296646118e-01 -2.939723897725343704e-03 -4.175031557679176331e-02 1.360361874103546143e-01 1.047533378005027771e-01 -1.042907908558845520e-01 -1.416943669319152832e-01 2.361679822206497192e-01 4.168415665626525879e-01 2.604126371443271637e-02 -2.218319661915302277e-02 9.699325263500213623e-02 -9.080530703067779541e-02 1.367142945528030396e-01 1.398878246545791626e-01 9.379619359970092773e-02 -8.040213584899902344e-02 -1.289711147546768188e-01 -1.795384287834167480e-01 -4.009265080094337463e-02 1.353945732116699219e-01 -1.672687828540802002e-01 3.502680361270904541e-02 -2.993691861629486084e-01 2.678333222866058350e-01
3.176688030362129211e-02 1.592553853988647461e-01 1.611180752515792847e-01 1.983867734670639038e-01 -9.082058072090148926e-02 1.968447864055633545e-01 3.591456711292266846e-01 1.861728280782699585e-01 -3.378432011231780052e-03 -4.909187555313110352e-02 1.728608310222625732e-01 1.215130165219306946e-01 -3.839821517467498779e-01 -1.886735707521438599e-01 1.809258013963699341e-01 1.222843676805496216e-01 -1.488139331340789795e-01 -4.254391789436340332e-02 -9.253158420324325562e-02 2.849657535552978516e-01 -1.054500862956047058e-01 1.712170988321304321e-01 8.511731028556823730e-02 2.997456677258014679e-02 1.744680851697921753e-01 -1.861914694309234619e-01 -1.495941579341888428e-01 1.097298339009284973e-01 -1.515923589468002319e-01 2.881229519844055176e-01 -1.003451761789619923e-03 2.281482815742492676e-01
1.765645146369934082e-01 2.775965631008148193e-01 -2.953276038169860840e-02 3.345489203929901123e-01 -1.035226602107286453e-02 -1.289898902177810669e-01 5.697276815772056580e-02 2.110753655433654785e-01 7.092182338237762451e-02 -5.668185278773307800e-02 2.281399965286254883e-01 -6.988465040922164917e-02 3.395385108888149261e-03 1.276591569185256958e-01 2.118539959192276001e-01 3.581327497959136963e-01 2.071754634380340576e-01 2.316760085523128510e-02 2.586383819580078125e-01 1.764305531978607178e-01 -8.361759781837463379e-02 6.544699519872665405e-02 -2.166617475450038910e-02 -1.793102473020553589e-01 -2.809905409812927246e-01 4.480065312236547470e-03 -7.829991518519818783e-04 -3.152195513248443604e-01 -1.654752641916275024e-01 6.542597711086273193e-02 -2.215609997510910034e-01 -1.238285005092620850e-01
-1.343908160924911499e-01 2.249663621187210083e-01 -5.376853514462709427e-03 1.574527919292449951e-01 -1.655257344245910645e-01 -3.555266186594963074e-02 6.396199017763137817e-02 8.803299069404602051e-02 -1.859340220689773560e-01 -3.656982257962226868e-02 1.575661152601242065e-01 2.245648764073848724e-02 -4.328434169292449951e-02 -3.493128716945648193e-01 5.055921673774719238e-01 4.084320366382598877e-01 1.455340385437011719e-01 8.177044242620468140e-02 -7.527264952659606934e-02 1.065913587808609009e-01 -4.530286416411399841e-02 -5.583176761865615845e-02 -5.024527013301849365e-02 -7.027369737625122070e-02 -1.304044872522354126e-01 4.111453145742416382e-02 1.360350847244262695e-01 1.035617738962173462e-01 -2.040745019912719727e-01 -2.116809934377670288e-01 -2.472289353609085083e-01 7.349564135074615479e-02
6.778065115213394165e-02 1.883584707975387573e-01 2.741204798221588135e-01 -5.933165177702903748e-02 5.828821286559104919e-02 -3.563272580504417419e-02 1.293571740388870239e-01 -2.865298986434936523e-01 -1.228296980261802673e-01 -1.295367628335952759e-01 2.077176123857498169e-01 -8.810543268918991089e-02 -4.301611483097076416e-01 -9.107203781604766846e-02 1.191330477595329285e-01 1.484272330999374390e-01 1.355924177914857864e-02 2.474520951509475708e-01 8.424697816371917725e-02 1.523375958204269409e-01 -1.648364812135696411e-01 1.977127492427825928e-01 1.833145855925977230e-03 -2.317681163549423218e-01 3.096933364868164062e-01 -7.631988823413848877e-02 -3.956551849842071533e-02 9.298734366893768311e-02 -9.943199157714843750e-02 1.184653267264366150e-01 -2.611452043056488037e-01 2.228598296642303467e-01
-2.940741181373596191e-01 2.556924223899841309e-01 3.668428957462310791e-01 1.355556771159172058e-02 2.196362018585205078e-01 -8.039885014295578003e-02 3.562672734260559082e-01 1.358492076396942139e-01 -4.964539781212806702e-02 1.067510321736335754e-01 3.244894444942474365e-01 2.551717916503548622e-03 -9.193479083478450775e-03 -3.327344357967376709e-02 3.192161917686462402e-01 2.292355448007583618e-01 -4.982057958841323853e-02 2.744979262351989746e-01 1.281138360500335693e-01 2.285114256665110588e-03 7.039082050323486328e-02 1.352741271257400513e-01 -3.809721767902374268e-02 -6.312315911054611206e-02 -1.195509061217308044e-01 -3.250876814126968384e-02 -9.314101934432983398e-02 1.700357533991336823e-02 -2.810495495796203613e-01 8.525837212800979614e-02 -6.750491261482238770e-02 2.076449617743492126e-02
1.776968687772750854e-02 3.272588551044464111e-01 -5.526664201170206070e-03 1.110628340393304825e-02 -2.757019400596618652e-01 -4.797172546386718750e-02 2.266223877668380737e-01 -2.588251829147338867e-01 1.367766689509153366e-02 -1.359063088893890381e-01 7.571782171726226807e-02 -1.689396449364721775e-03 -3.211848735809326172e-01 -8.319591730833053589e-02 1.095792949199676514e-01 3.824717700481414795e-01 -9.266552329063415527e-02 -2.238462567329406738e-01 1.436130702495574951e-01 4.349127039313316345e-02 -7.766521722078323364e-02 -1.813266873359680176e-01 -1.873865425586700439e-01 -7.089789211750030518e-02 -3.840981125831604004e-01 3.351619094610214233e-02 -1.261996179819107056e-01 9.048206359148025513e-02 5.052172765135765076e-02 -1.054795831441879272e-01 -5.539844930171966553e-02 2.307091802358627319e-01
3.882447257637977600e-02 3.533080816268920898e-01 -7.544505596160888672e-02 -7.732243835926055908e-02 -8.282185532152652740e-03 -9.528674185276031494e-02 3.932715952396392822e-02 1.183096840977668762e-01 2.230660766363143921e-01 2.002484649419784546e-01 2.494180947542190552e-01 2.861427068710327148e-01 -4.816631227731704712e-02 -3.208263516426086426e-01 2.679940462112426758e-01 2.145661413669586182e-01 -7.317835092544555664e-02 -1.111837476491928101e-02 -3.340045213699340820e-01 3.747068718075752258e-02 4.954518377780914307e-02 2.379967123270034790e-01 2.382429093122482300e-01 -2.052056938409805298e-01 -4.128637537360191345e-02 -8.012830279767513275e-03 -1.379488259553909302e-01 1.005579903721809387e-01 -1.545084565877914429e-01 -1.846122294664382935e-01 -6.580276787281036377e-02 -1.031812131404876709e-01
-5.425518378615379333e-02 1.440034806728363037e-01 1.045003831386566162e-01 2.546881511807441711e-02 2.197667211294174194e-01 4.665325209498405457e-02 2.663213610649108887e-01 -3.115326166152954102e-01 -1.310295760631561279e-01 -1.163198202848434448e-01 9.466718882322311401e-03 -1.029455810785293579e-01 -1.355280727148056030e-01 1.238516196608543396e-01 4.509107172489166260e-01 3.190505206584930420e-01 1.981548815965652466e-01 1.229511350393295288e-01 3.963368013501167297e-02 2.653710730373859406e-02 1.078299880027770996e-01 3.160059452056884766e-01 -8.591403067111968994e-02 -1.256757527589797974e-01 -2.134196460247039795e-01 -2.422578334808349609e-01 6.929763406515121460e-02 1.354042440652847290e-01 6.920918356627225876e-03 -2.012724578380584717e-01 8.223270624876022339e-02 8.693259209394454956e-03
1.688944399356842041e-01 2.120014578104019165e-01 3.697685198858380318e-03 -7.838508486747741699e-02 2.034319937229156494e-01 -1.653835326433181763e-01 9.721659123897552490e-02 1.439064592123031616e-01 -9.077013283967971802e-02 1.277298945933580399e-02 7.014448195695877075e-02 -1.888495683670043945e-01 -3.322538137435913086e-01 2.010328024625778198e-01 2.288443446159362793e-01 3.335702121257781982e-01 -2.885878384113311768e-01 1.487426161766052246e-01 -2.156236395239830017e-02 -2.513497173786163330e-01 1.770344078540802002e-01 2.543621063232421875e-01 -1.023719236254692078e-01 -3.121041059494018555e-01 -8.801809698343276978e-02 6.887786835432052612e-02 -1.188616175204515457e-02 1.527682840824127197e-01 -2.958704531192779541e-02 1.309871226549148560e-01 -1.551458537578582764e-01 8.360752463340759277e-02
-7.749910652637481689e-02 1.555642187595367432e-01 3.377034366130828857e-01 -1.215610131621360779e-01 1.130743883550167084e-03 5.007304716855287552e-03 2.768853306770324707e-01 1.155530288815498352e-01 -1.181187182664871216e-01 5.485999584197998047e-02 4.913873970508575439e-01 -1.842586547136306763e-01 -4.428819194436073303e-02 8.625417202711105347e-02 2.063254415988922119e-01 3.459540605545043945e-01 1.754692643880844116e-01 -2.015100978314876556e-02 1.354639977216720581e-01 7.404293864965438843e-02 -2.312127128243446350e-02 -2.587966248393058777e-02 1.791533529758453369e-01 -9.331028908491134644e-02 1.455771327018737793e-01 3.489416837692260742e-01 -1.003057286143302917e-01 -2.782405540347099304e-02 1.267425864934921265e-01 -4.388135299086570740e-02 5.661216005682945251e-02 1.219850629568099976e-01
1.099479645490646362e-01 2.952307462692260742e-01 2.103335112333297729e-01 -4.351533204317092896e-02 3.128254711627960205e-01 -1.266977787017822266e-01 1.653351634740829468e-01 -2.014137953519821167e-01 7.222346961498260498e-02 1.000544726848602295e-01 3.645476400852203369e-01 1.186414584517478943e-01 -2.660184800624847412e-01 3.226932138204574585e-02 2.449105530977249146e-01 2.326941639184951782e-01 -2.118952423334121704e-01 -5.373764410614967346e-02 -5.809802561998367310e-02 -2.473257668316364288e-02 -9.428326785564422607e-02 2.644832730293273926e-01 1.255218833684921265e-01 -1.583566665649414062e-01 2.112001180648803711e-01 -1.264829188585281372e-02 -1.637586802244186401e-01 1.160783320665359497e-01 -1.906021237373352051e-01 -8.570067584514617920e-02 -1.459864079952239990e-01 5.637586489319801331e-02
1.886184662580490112e-01 7.035788148641586304e-02 2.713874280452728271e-01 3.063602931797504425e-02 1.142533868551254272e-02 1.164705958217382431e-02 2.852993011474609375e-01 2.642906308174133301e-01 2.327072806656360626e-02 3.655780851840972900e-02 2.602222263813018799e-01 2.935689389705657959e-01 3.437283635139465332e-02 1.299452930688858032e-01 3.241300880908966064e-01 3.889257013797760010e-01 2.499774284660816193e-02 -1.823782324790954590e-01 1.247003376483917236e-01 -1.830584853887557983e-01 1.806544065475463867e-01 5.945556983351707458e-02 6.615682691335678101e-02 -1.912025734782218933e-02 6.272800266742706299e-03 1.190402135252952576e-01 -6.472814828157424927e-02 1.517388131469488144e-02 5.589147284626960754e-02 7.910221070051193237e-02 1.772159039974212646e-01 3.463057875633239746e-01
-1.357276439666748047e-01 2.380369305610656738e-01 -2.164377719163894653e-01 -8.109764195978641510e-03 -7.574662566184997559e-02 1.441498398780822754e-01 6.806261092424392700e-02 5.116925388574600220e-02 -2.813881933689117432e-01 -9.473025053739547729e-02 1.498728394508361816e-01 -2.532351911067962646e-01 -2.246498018503189087e-01 -2.024299204349517822e-01 4.831928908824920654e-01 4.155469238758087158e-01 1.198880299925804138e-01 8.008348196744918823e-02 -5.794560536742210388e-02 2.048905938863754272e-01 5.608763545751571655e-02 -1.319912970066070557e-01 9.628086537122726440e-02 -5.263720080256462097e-02 -7.924104109406471252e-03 1.175156421959400177e-02 1.164864003658294678e-01 1.464082002639770508e-01 -1.442803293466567993e-01 2.828257903456687927e-02 -1.218947321176528931e-01 3.849283605813980103e-02
-4.835645854473114014e-02 3.054672479629516602e-01 1.115293893963098526e-02 1.076678335666656494e-01 -1.188485398888587952e-01 -2.345896363258361816e-01 1.838228255510330200e-01 -1.896868497133255005e-01 2.605693936347961426e-01 -3.180444240570068359e-03 1.010207533836364746e-01 3.064968585968017578e-01 -2.130147516727447510e-01 -1.974635273218154907e-01 1.758811324834823608e-01 4.510142803192138672e-01 -1.745095252990722656e-01 3.445523604750633240e-02 -5.666492506861686707e-02 1.362248510122299194e-02 -1.880421042442321777e-01 4.482812806963920593e-02 1.108944192528724670e-01 -7.465200871229171753e-02 8.874838799238204956e-02 -6.228818371891975403e-02 -3.800736963748931885e-01 -2.806896902620792389e-02 -4.569750651717185974e-02 4.741650627693161368e-05 -3.418277204036712646e-02 -1.113747656345367432e-01
2.117433547973632812e-01 8.841434866189956665e-02 1.676321923732757568e-01 7.193445414304733276e-02 -2.195283323526382446e-01 -1.037171632051467896e-01 1.976471543312072754e-01 -1.011625304818153381e-01 2.520534396171569824e-01 -1.243332624435424805e-01 4.407342374324798584e-01 7.936700433492660522e-02 -3.099971115589141846e-01 1.609681174159049988e-02 -2.026805840432643890e-02 4.017349481582641602e-01 6.109020486474037170e-02 3.315833210945129395e-02 4.509449377655982971e-02 2.016520351171493530e-01 -1.291650682687759399e-01 -1.709257438778877258e-02 -8.694388717412948608e-02 -4.362430050969123840e-02 -2.657621167600154877e-02 -4.931537434458732605e-02 2.645422220230102539e-01 -4.014120995998382568e-02 -1.666203141212463379e-01 7.397584617137908936e-02 2.567763924598693848e-01 1.423455029726028442e-01
9.948640316724777222e-02 2.924382984638214111e-01 -3.452296555042266846e-02 1.577018797397613525e-01 -6.037594005465507507e-02 -5.759580526500940323e-03 6.559234857559204102e-02 -3.449082076549530029e-01 4.685131367295980453e-03 -1.120715662837028503e-01 2.588070333003997803e-01 6.623093038797378540e-02 -4.310421645641326904e-01 -3.438965603709220886e-02 2.823820412158966064e-01 1.116907075047492981e-01 -1.910377144813537598e-01 1.618885844945907593e-01 -1.559092849493026733e-01 6.079167500138282776e-02 -2.378692477941513062e-01 2.506024539470672607e-01 -5.005545169115066528e-02 -4.619097709655761719e-02 -7.998635619878768921e-02 -2.332950681447982788e-01 -6.548002362251281738e-02 8.780641853809356689e-02 -1.643068641424179077e-01 -1.397485435009002686e-01 -8.386603742837905884e-02 2.175382524728775024e-01
-1.304417550563812256e-01 2.682166099548339844e-01 2.127298898994922638e-02 8.781899511814117432e-02 -2.732235193252563477e-01 -2.129540294408798218e-01 2.210630923509597778e-01 -1.312661767005920410e-01 3.403922915458679199e-02 -1.773187369108200073e-01 1.501648128032684326e-01 5.811275448650121689e-03 -1.891830116510391235e-01 -1.504230648279190063e-01 2.307261377573013306e-01 4.672152698040008545e-01 2.624304890632629395e-01 -1.880073398351669312e-01 -6.805311143398284912e-02 1.612556129693984985e-01 -3.271054849028587341e-02 -6.694573909044265747e-02 -2.308157831430435181e-01 -6.043612211942672729e-02 -8.663325756788253784e-02 -2.099338173866271973e-02 2.175539582967758179e-01 -2.056701034307479858e-01 -6.946104764938354492e-02 3.513265773653984070e-02 1.590428352355957031e-01 7.343597710132598877e-02
7.567260414361953735e-02 -1.019151955842971802e-01 8.078113198280334473e-02 2.512694709002971649e-02 -3.132114410400390625e-01 -8.478363603353500366e-02 9.509834647178649902e-02 2.293270267546176910e-02 -2.120539993047714233e-01 1.023062318563461304e-01 3.174115121364593506e-01 2.488889098167419434e-01 7.519859820604324341e-02 -1.362167894840240479e-01 3.540544211864471436e-01 3.375536799430847168e-01 -1.289076209068298340e-01 -2.182748168706893921e-01 1.490390300750732422e-01 -6.199663504958152771e-03 -4.407502245157957077e-03 2.593491673469543457e-01 8.840035647153854370e-02 -3.070119917392730713e-01 3.769732266664505005e-02 -1.562791317701339722e-01 2.558697760105133057e-02 1.778865307569503784e-01 3.328117355704307556e-02 -1.583519726991653442e-01 -1.961414963006973267e-01 -3.966124728322029114e-02
-1.061131656169891357e-01 1.703625917434692383e-01 4.972178116440773010e-02 -4.604396969079971313e-02 -8.916746824979782104e-03 -1.281922906637191772e-01 3.696069493889808655e-02 -1.050151810050010681e-01 1.879019290208816528e-01 -2.550601661205291748e-01 4.899759963154792786e-02 9.678497165441513062e-02 -6.159006617963314056e-03 -3.982055932283401489e-02 4.312167763710021973e-01 3.476188778877258301e-01 2.021342664957046509e-01 1.987126320600509644e-01 1.984813623130321503e-02 3.558800816535949707e-01 -3.345817700028419495e-02 1.882678270339965820e-01 -2.984884940087795258e-02 -1.795993000268936157e-01 5.223843827843666077e-02 -2.769594490528106689e-01 4.508538171648979187e-02 -2.695837020874023438e-01 -6.454657763242721558e-02 -4.446180909872055054e-02 -6.110631674528121948e-02 2.540763914585113525e-01
-7.218506187200546265e-02 4.388195648789405823e-02 -2.002048119902610779e-02 -2.370063662528991699e-01 1.730334609746932983e-01 4.006055742502212524e-02 1.057154387235641479e-01 9.484247863292694092e-02 1.148662865161895752e-01 1.912784725427627563e-01 4.268343448638916016e-01 2.058532088994979858e-01 -1.516820341348648071e-01 1.601764559745788574e-01 2.411605715751647949e-01 2.917670309543609619e-01 1.100332438945770264e-01 -8.790785819292068481e-02 2.038289047777652740e-02 -1.795559003949165344e-02 -9.879741072654724121e-02 2.081798762083053589e-01 3.194893598556518555e-01 -9.064283221960067749e-02 2.388907223939895630e-02 -2.825472652912139893e-01 -8.477659523487091064e-02 2.606276422739028931e-02 5.981644615530967712e-02 1.440803259611129761e-01 -2.923178374767303467e-01 1.904213130474090576e-01
3.102735430002212524e-02 2.214376032352447510e-01 1.620319932699203491e-01 -1.099259480834007263e-01 -5.559804663062095642e-02 4.215904325246810913e-02 2.030270397663116455e-01 7.557865232229232788e-02 -2.632989287376403809e-01 1.003593876957893372e-01 2.031460106372833252e-01 7.791841030120849609e-02 -4.497309029102325439e-01 -4.436469823122024536e-02 1.038484275341033936e-01 2.588010728359222412e-01 1.978458911180496216e-01 -2.482597082853317261e-01 8.554834872484207153e-02 1.357370913028717041e-01 3.474406599998474121e-01 -4.188467189669609070e-02 9.143839031457901001e-02 -1.375332623720169067e-01 1.253585517406463623e-01 1.893381327390670776e-01 3.468446061015129089e-02 3.082747161388397217e-01 -4.951183497905731201e-02 1.501541882753372192e-01 8.186767809092998505e-03 4.480888321995735168e-02
1.447708904743194580e-01 1.902119368314743042e-01 -2.535748854279518127e-02 -2.273270487785339355e-01 -6.350610405206680298e-02 6.758268922567367554e-02 1.855960860848426819e-02 -7.233437150716781616e-02 9.327013045549392700e-02 3.665732741355895996e-01 6.750483065843582153e-02 1.484314203262329102e-01 -1.173120886087417603e-01 -2.419981919229030609e-02 2.512010931968688965e-01 4.160752594470977783e-01 6.630114465951919556e-02 1.292535811662673950e-01 1.208791285753250122e-01 3.148704767227172852e-01 6.998522579669952393e-02 3.393098413944244385e-01 -8.012342453002929688e-02 2.015337049961090088e-01 -1.153955608606338501e-01 -1.521991193294525146e-01 1.792425662279129028e-01 8.805890381336212158e-02 1.628074347972869873e-01 1.277054846286773682e-01 5.731353908777236938e-02 1.781733334064483643e-01
1.147468015551567078e-01 3.039927780628204346e-01 -1.415747404098510742e-01 5.609734728932380676e-02 -2.384352982044219971e-01 -1.604782789945602417e-02 2.269154936075210571e-01 -2.713613808155059814e-01 3.412819281220436096e-02 -3.475529253482818604e-01 1.206385269761085510e-01 7.310186326503753662e-02 -2.199774533510208130e-01 -1.681610792875289917e-01 3.523297905921936035e-01 4.228603541851043701e-01 -4.482980072498321533e-02 1.420054491609334946e-02 -1.249062493443489075e-01 1.484623849391937256e-01 -8.037297427654266357e-02 -1.068305596709251404e-01 -1.181079298257827759e-01 1.124743372201919556e-03 -4.422939196228981018e-02 3.756555542349815369e-02 -1.160073801875114441e-01 3.916320577263832092e-02 -1.532218307256698608e-01 -2.253469377756118774e-01 8.939718827605247498e-03 -5.612358823418617249e-02
9.703645855188369751e-02 3.660997450351715088e-01 1.297955513000488281e-01 -6.143183261156082153e-02 1.676153093576431274e-01 -1.001122221350669861e-01 4.366080760955810547e-01 -4.878005757927894592e-02 -1.349817216396331787e-01 9.374184161424636841e-02 3.711203336715698242e-01 -2.563229799270629883e-01 -4.006475210189819336e-01 2.680455446243286133e-01 8.295300602912902832e-02 2.240874320268630981e-01 -1.312813013792037964e-01 4.205919429659843445e-02 -3.934172540903091431e-02 -6.412830948829650879e-02 -3.103084117174148560e-02 5.708217620849609375e-02 -1.905863173305988312e-02 -9.155151993036270142e-02 -3.993724286556243896e-02 2.976785413920879364e-02 -8.493979275226593018e-02 9.751972556114196777e-02 -9.167756140232086182e-02 4.798213019967079163e-02 -1.249922215938568115e-01 4.173473641276359558e-02
3.906256556510925293e-01 1.416728645563125610e-01 1.626468747854232788e-01 2.616190165281295776e-02 -6.453981995582580566e-02 -2.349829487502574921e-02 -7.414110004901885986e-02 2.476935833692550659e-01 1.157659515738487244e-01 2.613725066184997559e-01 1.535978168249130249e-01 -5.774147436022758484e-02 -1.673596054315567017e-01 1.173012424260377884e-02 2.237400859594345093e-01 3.969632685184478760e-01 -5.643611773848533630e-02 1.876227855682373047e-01 -8.301691152155399323e-03 2.913729287683963776e-03 -5.874743685126304626e-02 -1.054641231894493103e-01 -3.250668048858642578e-01 -1.761806905269622803e-01 -4.122841358184814453e-02 -2.780096828937530518e-01 -1.095454990863800049e-01 1.803623288869857788e-01 6.569540500640869141e-02 -5.707292351871728897e-03 -1.891123205423355103e-01 1.755750030279159546e-01
1.177374422550201416e-01 4.332287609577178955e-01 9.133003652095794678e-02 9.552352875471115112e-02 8.912797272205352783e-02 1.401377171277999878e-01 1.161906495690345764e-01 -2.607606947422027588e-01 -2.488689273595809937e-01 3.754929080605506897e-02 -2.283497899770736694e-02 9.147532284259796143e-02 -1.409444957971572876e-01 3.605939447879791260e-02 8.676586300134658813e-02 3.843032419681549072e-01 -2.534854114055633545e-01 1.939345300197601318e-01 1.178592368960380554e-01 6.590628623962402344e-02 1.284671723842620850e-01 2.959881722927093506e-01 7.752734422683715820e-02 -7.616785913705825806e-02 1.079229637980461121e-01 -3.230798840522766113e-01 3.545670956373214722e-02 2.768004499375820160e-02 -2.155990600585937500e-01 -9.441567212343215942e-02 -8.111296594142913818e-02 8.506137877702713013e-02
1.070425957441329956e-01 2.196689844131469727e-01 -1.457804143428802490e-01 2.587421983480453491e-02 -3.756849095225334167e-03 -2.069972604513168335e-01 2.077070176601409912e-01 -3.614950552582740784e-02 -1.534619252197444439e-03 1.088600722141563892e-03 2.792365849018096924e-01 -5.616796016693115234e-02 -1.930238306522369385e-01 1.103314161300659180e-01 -1.952439174056053162e-02 3.828577101230621338e-01 -2.287186235189437866e-01 2.876082435250282288e-02 2.006031721830368042e-01 7.605728507041931152e-02 -3.421670570969581604e-02 1.543298661708831787e-01 4.500668346881866455e-01 -2.555429637432098389e-01 -1.023952960968017578e-01 4.510030522942543030e-02 -1.678515374660491943e-01 1.252752393484115601e-01 -1.133434921503067017e-01 -1.019014343619346619e-01 -2.702904045581817627e-01 9.402235597372055054e-02
5.667212232947349548e-02 2.303560823202133179e-01 1.217247247695922852e-01 -1.030368078500032425e-02 -2.368250302970409393e-02 -1.132119148969650269e-01 -1.052090451121330261e-01 2.323138713836669922e-01 -1.145481169223785400e-01 2.103449106216430664e-01 4.333049058914184570e-02 1.573505438864231110e-02 -1.491161137819290161e-01 1.606788113713264465e-02 2.676597237586975098e-01 4.454232156276702881e-01 1.741523593664169312e-01 -1.704706996679306030e-01 -7.184002548456192017e-02 2.186679393053054810e-01 -1.604509055614471436e-01 1.362725496292114258e-01 -1.491014212369918823e-01 -4.504809379577636719e-01 -8.430544286966323853e-02 1.553036421537399292e-01 6.808511912822723389e-02 -2.930569089949131012e-02 2.629081010818481445e-01 -2.098319679498672485e-02 -7.250265032052993774e-02 -7.051545381546020508e-02
1.652050465345382690e-01 2.554907798767089844e-01 -7.210338371805846691e-04 -1.051972713321447372e-02 -1.861889660358428955e-01 -8.971188962459564209e-02 1.886349916458129883e-01 -7.122015208005905151e-02 1.087188441306352615e-02 -1.961532682180404663e-01 1.501160711050033569e-01 -8.219898492097854614e-02 -3.480770885944366455e-01 -1.200489886105060577e-02 1.102385967969894409e-01 3.356098234653472900e-01 -1.385299265384674072e-01 -1.596447825431823730e-01 6.718055903911590576e-02 4.424382746219635010e-02 1.886301301419734955e-02 -2.650347054004669189e-01 -1.303410809487104416e-02 -6.970120966434478760e-02 -3.292796611785888672e-01 -5.752066522836685181e-02 -1.249744296073913574e-01 -6.318647414445877075e-02 -1.233241409063339233e-01 -2.616117596626281738e-01 -7.653954904526472092e-03 4.100588560104370117e-01
-6.441961973905563354e-02 4.390858709812164307e-01 7.439455948770046234e-03 1.587493568658828735e-01 1.289241164922714233e-01 -1.637055426836013794e-01 1.200812011957168579e-01 -1.399692595005035400e-01 7.157929241657257080e-02 -1.070161238312721252e-01 9.464582055807113647e-02 -1.348554193973541260e-01 1.194459665566682816e-02 -8.823575079441070557e-02 -6.973501294851303101e-02 4.623497128486633301e-01 -1.299438625574111938e-01 -1.565326750278472900e-01 -1.227340847253799438e-01 -8.616764843463897705e-02 2.218791991472244263e-01 -3.005651384592056274e-02 -2.309894934296607971e-02 -1.917515248060226440e-01 -1.498983204364776611e-01 -6.416415423154830933e-02 -9.807140380144119263e-02 2.684262096881866455e-01 -1.770898401737213135e-01 -6.126143783330917358e-02 -1.876761764287948608e-01 3.165146112442016602e-01
-6.780615448951721191e-02 4.571324288845062256e-01 5.787623673677444458e-02 -9.547968208789825439e-02 1.561803072690963745e-01 -1.451869010925292969e-01 2.881756424903869629e-01 7.280206680297851562e-02 -1.386614143848419189e-01 1.567511409521102905e-01 2.772433757781982422e-01 -2.244747243821620941e-02 2.191719971597194672e-02 2.741014659404754639e-01 9.764404594898223877e-02 3.778088688850402832e-01 8.915421366691589355e-02 -2.402729094028472900e-01 6.938453763723373413e-02 5.957133322954177856e-02 -5.218908656388521194e-03 -1.045768558979034424e-01 1.190199404954910278e-01 -2.581813633441925049e-01 1.766814738512039185e-01 -6.256999820470809937e-02 -1.576246619224548340e-01 9.471351653337478638e-02 1.560719311237335205e-01 -1.233696192502975464e-01 1.831450127065181732e-02 1.280896514654159546e-01
-3.859264403581619263e-02 2.037027478218078613e-01 -7.293695211410522461e-02 1.830823346972465515e-02 -1.390243470668792725e-01 -1.843899339437484741e-01 2.527345120906829834e-01 -7.285501807928085327e-02 1.244982704520225525e-01 -1.850771456956863403e-01 4.111983776092529297e-01 -2.473814189434051514e-01 3.564045531675219536e-03 -1.287760138511657715e-01 2.743119373917579651e-02 4.202663600444793701e-01 1.543738842010498047e-01 5.455819889903068542e-02 7.723109424114227295e-02 7.726952433586120605e-02 -8.412303775548934937e-02 -4.054575785994529724e-02 3.045375645160675049e-02 -2.825902104377746582e-01 -7.983741909265518188e-02 -2.589657604694366455e-01 -9.901209175586700439e-02 -6.337682902812957764e-02 2.141393125057220459e-01 8.436650782823562622e-02 -8.777442574501037598e-02 2.804643511772155762e-01
-1.037648394703865051e-01 8.856792002916336060e-02 7.225809991359710693e-02 -1.061974689364433289e-01 -8.343876339495182037e-03 2.488258033990859985e-01 1.411788910627365112e-01 -1.672506481409072876e-01 9.284406155347824097e-02 1.887222193181514740e-02 3.441523015499114990e-01 2.995870262384414673e-02 -2.110556364059448242e-01 1.086824908852577209e-01 3.253080844879150391e-01 2.294457852840423584e-01 -9.802391380071640015e-02 3.992853220552206039e-03 -2.897234819829463959e-02 -1.098588183522224426e-01 1.327777653932571411e-01 2.858088910579681396e-01 1.796207129955291748e-01 6.708089262247085571e-02 1.359400749206542969e-01 1.336929798126220703e-01 -2.645888924598693848e-01 1.981626749038696289e-01 -1.346440762281417847e-01 -2.345284372568130493e-01 -3.101369142532348633e-01 1.957039386034011841e-01
5.750266136601567268e-04 2.870093584060668945e-01 -9.189540147781372070e-02 1.221664696931838989e-01 -2.631734609603881836e-01 -5.556635931134223938e-02 6.475224345922470093e-02 -1.946479976177215576e-01 -6.797542423009872437e-02 7.175657898187637329e-03 2.202521078288555145e-02 -5.555454641580581665e-02 -9.957043081521987915e-02 -1.220797970890998840e-01 2.537032067775726318e-01 5.241865515708923340e-01 -3.499884903430938721e-02 -7.720116525888442993e-02 1.095274090766906738e-01 1.562148928642272949e-01 3.670257329940795898e-02 -3.825373053550720215e-01 -3.549378365278244019e-02 -2.151327580213546753e-01 -2.004735022783279419e-01 5.291389673948287964e-02 -6.998275220394134521e-02 -2.753433212637901306e-02 -2.016289979219436646e-01 -1.319503635168075562e-01 -1.891158521175384521e-01 1.623145341873168945e-01
-1.250243186950683594e-01 9.093136340379714966e-02 -3.210468962788581848e-02 2.508954107761383057e-01 6.749421358108520508e-02 -1.472382992506027222e-01 1.943907141685485840e-01 -6.006225943565368652e-02 8.928484469652175903e-02 6.428006291389465332e-02 3.793730437755584717e-01 1.027098856866359711e-02 -1.074791029095649719e-01 4.666731692850589752e-03 5.381678044795989990e-02 4.286395609378814697e-01 2.406780421733856201e-01 7.645861804485321045e-02 -1.918596215546131134e-02 2.845749855041503906e-01 -1.032238081097602844e-01 -1.792129278182983398e-01 3.161514922976493835e-02 -2.815014421939849854e-01 -3.054892718791961670e-01 -9.642699360847473145e-02 6.143962219357490540e-02 2.349392697215080261e-02 1.263943016529083252e-01 2.770568430423736572e-01 -1.250079423189163208e-01 -8.189721405506134033e-02
-3.950397670269012451e-02 2.888520359992980957e-01 -2.232555299997329712e-01 1.023437902331352234e-01 -1.058940961956977844e-01 1.205154210329055786e-01 1.053637042641639709e-01 -1.550181359052658081e-01 -2.634731531143188477e-01 -3.312729001045227051e-01 6.960124522447586060e-02 -5.141844227910041809e-02 -8.758567273616790771e-02 -1.408720016479492188e-01 4.156829416751861572e-01 3.731299340724945068e-01 1.441269665956497192e-01 5.921715125441551208e-02 -9.211225062608718872e-02 2.048095911741256714e-01 4.441712796688079834e-02 1.452617496252059937e-01 -1.390968263149261475e-01 -4.250612109899520874e-03 -1.364689618349075317e-01 -7.518002390861511230e-02 5.827609449625015259e-02 1.359320729970932007e-01 1.996918767690658569e-02 -3.342474624514579773e-02 -1.924645751714706421e-01 2.564675807952880859e-01
1.910653859376907349e-01 3.766900002956390381e-01 -6.376643478870391846e-02 2.702806890010833740e-01 -2.212098389863967896e-01 -1.782644987106323242e-01 1.074345558881759644e-01 -2.326618880033493042e-01 -1.338363140821456909e-01 -1.769754290580749512e-01 9.250645339488983154e-02 1.403505802154541016e-01 2.704938501119613647e-02 4.963778704404830933e-02 2.724861800670623779e-01 3.704690933227539062e-01 -9.404970705509185791e-02 -5.164830014109611511e-02 -1.191366836428642273e-01 6.020875275135040283e-02 3.038810789585113525e-01 3.342852368950843811e-02 -2.036502957344055176e-01 -1.949791461229324341e-01 -1.362619102001190186e-01 4.982073977589607239e-02 1.020630449056625366e-01 -1.879742601886391640e-03 -4.601768217980861664e-03 -1.229746043682098389e-01 -2.343641072511672974e-01 -4.573822394013404846e-02
-3.126267576590180397e-03 2.289648652076721191e-01 -2.440592646598815918e-01 1.332298517227172852e-01 -2.240980267524719238e-01 -6.599056720733642578e-02 8.504372090101242065e-02 -5.287809297442436218e-02 -2.051915526390075684e-01 -7.648131996393203735e-02 1.842995584011077881e-01 -2.181254774332046509e-01 -2.318072468042373657e-01 -2.368390262126922607e-01 5.600545406341552734e-01 2.811215519905090332e-01 1.158359795808792114e-01 -3.880431503057479858e-02 1.418105065822601318e-01 2.284695953130722046e-01 1.431325823068618774e-02 7.718610763549804688e-02 9.192694723606109619e-02 3.499328717589378357e-02 -1.276862621307373047e-01 -4.265605658292770386e-02 9.105185419321060181e-02 1.414813399314880371e-01 -1.028232574462890625e-01 4.417089745402336121e-02 -4.002881795167922974e-02 1.000230237841606140e-01
9.501191228628158569e-02 4.193850755691528320e-01 -3.282050415873527527e-02 1.349828988313674927e-01 2.840787768363952637e-01 -4.077012836933135986e-02 2.049628943204879761e-01 -7.916384190320968628e-02 1.909622177481651306e-02 -1.310937106609344482e-01 -2.599166333675384521e-02 -1.724596619606018066e-01 -6.633634120225906372e-02 -4.056780934333801270e-01 1.008104830980300903e-01 3.906721472740173340e-01 -9.948072582483291626e-02 7.995510101318359375e-02 4.927402734756469727e-02 -8.634524047374725342e-02 2.405955940485000610e-01 -2.347631379961967468e-02 3.609231486916542053e-02 -2.000089734792709351e-01 7.313331961631774902e-02 1.544959004968404770e-02 -1.420388072729110718e-01 2.090876102447509766e-01 1.257446706295013428e-01 -8.012842386960983276e-02 -9.817375987768173218e-02 2.411522120237350464e-01
2.423569560050964355e-01 7.954254001379013062e-02 5.045242607593536377e-02 -3.913733735680580139e-02 -6.134569272398948669e-02 -2.562054395675659180e-01 4.868784844875335693e-01 8.176317065954208374e-02 9.702859818935394287e-02 1.025580763816833496e-01 6.144880130887031555e-02 2.350088655948638916e-01 -2.618670761585235596e-01 -2.503736317157745361e-02 7.443522661924362183e-02 3.800547420978546143e-01 -1.612654775381088257e-01 1.248320639133453369e-01 1.660921610891819000e-02 1.108987405896186829e-01 -1.580884307622909546e-01 2.538328468799591064e-01 1.559241265058517456e-01 -1.008532792329788208e-01 1.431225538253784180e-01 -1.543768197298049927e-01 -1.975769251585006714e-01 -3.464742004871368408e-02 5.093529447913169861e-02 2.037074044346809387e-02 -1.371874511241912842e-01 1.874656826257705688e-01
-7.589515298604965210e-02 3.158799707889556885e-01 2.691200934350490570e-02 2.035827636718750000e-01 -2.108892500400543213e-01 -3.557386100292205811e-01 3.749068975448608398e-01 -9.898043423891067505e-02 -5.498608574271202087e-02 -1.018889099359512329e-01 1.076917275786399841e-01 9.812685102224349976e-02 3.883995115756988525e-02 5.077192327007651329e-04 1.792720407247543335e-01 3.820292055606842041e-01 -9.378309547901153564e-02 -1.006200015544891357e-01 1.509845405817031860e-01 8.689911663532257080e-02 9.422989934682846069e-02 1.416200697422027588e-01 1.010779738426208496e-01 -9.455723315477371216e-02 -1.934631019830703735e-01 -1.646078974008560181e-01 2.301932498812675476e-02 1.792122237384319305e-02 -1.221913471817970276e-01 -1.304487581364810467e-03 -3.682897388935089111e-01 5.816255137324333191e-02
-5.972630158066749573e-02 2.241263538599014282e-01 -1.217949166893959045e-01 7.737145572900772095e-02 -3.135445415973663330e-01 -1.223184242844581604e-01 1.319734901189804077e-01 1.115164253860712051e-02 -7.789718452841043472e-03 -5.775973573327064514e-02 2.142218947410583496e-01 1.824345588684082031e-01 -8.466567099094390869e-02 -2.920709550380706787e-01 4.754654169082641602e-01 4.348782598972320557e-01 6.626132875680923462e-02 -1.809045439586043358e-03 -1.539931893348693848e-01 2.790874568745493889e-04 -2.426034398376941681e-02 -9.329167753458023071e-02 -1.395276784896850586e-01 6.012287363409996033e-02 2.545595867559313774e-03 7.244116812944412231e-02 1.315635889768600464e-01 7.550604641437530518e-02 -1.139702647924423218e-01 -6.481349468231201172e-02 -2.886641919612884521e-01 1.227686628699302673e-01
1.843661367893218994e-01 2.443096786737442017e-01 4.975920170545578003e-02 1.686973571777343750e-01 -1.544350832700729370e-01 5.497057735919952393e-02 2.336264103651046753e-01 1.333736628293991089e-01 2.145592719316482544e-01 2.553711533546447754e-01 -4.949784372001886368e-03 1.380551755428314209e-01 -3.869398832321166992e-01 3.229226171970367432e-02 3.350349068641662598e-01 9.602670371532440186e-02 3.065248131752014160e-01 1.605075448751449585e-01 -5.249622091650962830e-02 1.880051642656326294e-01 -8.138092607259750366e-02 1.785788983106613159e-01 1.461992710828781128e-01 3.500071913003921509e-02 -3.730783646460622549e-04 -1.332689821720123291e-01 1.745393574237823486e-01 2.436991780996322632e-01 1.002375036478042603e-01 6.852462887763977051e-02 -1.349340379238128662e-01 1.186495795845985413e-01
7.094926200807094574e-03 1.379253268241882324e-01 9.509256482124328613e-02 6.678973883390426636e-02 1.644864380359649658e-01 1.951901167631149292e-01 2.449488341808319092e-01 -8.852837234735488892e-02 1.727816462516784668e-01 2.745456434786319733e-02 -1.778218895196914673e-01 1.458365768194198608e-01 -9.157445281744003296e-02 -1.732329428195953369e-01 3.685511350631713867e-01 5.171432495117187500e-01 8.232738077640533447e-02 4.398108273744583130e-02 -2.677351534366607666e-01 2.340668998658657074e-02 1.803720444440841675e-01 1.355208605527877808e-01 1.258627325296401978e-01 -1.677905768156051636e-02 -1.214582100510597229e-01 -2.878057658672332764e-01 1.540596317499876022e-02 -8.377821743488311768e-02 2.759783342480659485e-02 2.949742786586284637e-02 6.578497122973203659e-03 2.340756207704544067e-01
8.105623722076416016e-02 2.864352762699127197e-01 4.509190563112497330e-03 4.165078699588775635e-01 -7.512049376964569092e-02 -9.208982437849044800e-02 1.140443682670593262e-01 -7.607697509229183197e-03 4.921189695596694946e-02 1.727221012115478516e-01 2.923035621643066406e-01 -1.891120970249176025e-01 1.930221542716026306e-02 6.133998930454254150e-02 2.133820056915283203e-01 3.155487775802612305e-01 3.040827214717864990e-01 -6.518112123012542725e-02 2.846866250038146973e-01 -2.579512819647789001e-02 -1.957399547100067139e-01 1.898047924041748047e-01 -1.908349245786666870e-01 -1.706465780735015869e-01 -2.310755997896194458e-01 7.186516374349594116e-02 1.681976951658725739e-02 -2.675149030983448029e-02 -1.160974726080894470e-01 1.106373444199562073e-01 3.022184409201145172e-02 -5.919165909290313721e-02
1.644210144877433777e-02 3.895947933197021484e-01 2.291304320096969604e-01 3.294368507340550423e-03 2.396530210971832275e-01 1.050502657890319824e-01 2.293670549988746643e-03 -2.199961394071578979e-01 -1.095531433820724487e-01 1.059318482875823975e-01 4.177014231681823730e-01 2.168715894222259521e-01 -2.765308916568756104e-01 -9.142093360424041748e-02 5.391299352049827576e-02 2.306534796953201294e-01 -2.572482824325561523e-01 -8.584651350975036621e-02 -1.910859346389770508e-01 1.627200394868850708e-01 -6.136348471045494080e-02 -2.253400394693017006e-03 6.901061278767883778e-04 -1.860787719488143921e-01 1.995333284139633179e-01 1.266807168722152710e-01 -5.627251043915748596e-02 9.013552218675613403e-02 -1.818975806236267090e-01 -8.884246647357940674e-02 -9.913617372512817383e-02 -7.630640757270157337e-04
-1.101309619843959808e-02 -2.559615299105644226e-03 -6.987229455262422562e-03 -3.032133579254150391e-01 3.377447649836540222e-02 -2.207085723057389259e-03 1.020397618412971497e-01 1.797143965959548950e-01 1.560980081558227539e-01 2.415708154439926147e-01 3.595470488071441650e-01 7.931058853864669800e-02 -6.881099194288253784e-02 1.851258575916290283e-01 1.995578706264495850e-01 4.518326818943023682e-01 6.281381845474243164e-02 -8.526770770549774170e-02 1.043521985411643982e-01 -3.462055698037147522e-03 -1.380165368318557739e-01 1.179336756467819214e-01 2.367114722728729248e-01 -1.529094725847244263e-01 8.298919349908828735e-02 -2.592362761497497559e-01 -1.238146647810935974e-01 -8.412416093051433563e-03 -9.976688772439956665e-02 -1.319464296102523804e-02 -3.350995481014251709e-01 1.279117316007614136e-01
4.853205755352973938e-02 1.354819238185882568e-01 -3.134985268115997314e-01 -6.522612273693084717e-02 -2.965106666088104248e-01 -1.166693568229675293e-01 2.609065771102905273e-01 4.213245585560798645e-02 -1.981784701347351074e-01 -1.556593030691146851e-01 1.128517985343933105e-01 1.048318371176719666e-01 -1.471028476953506470e-01 -1.940619051456451416e-01 4.492685794830322266e-01 3.498460948467254639e-01 -1.180486679077148438e-01 -4.803343862295150757e-02 -4.376242682337760925e-02 2.793637514114379883e-01 1.075170785188674927e-01 -6.944791227579116821e-02 8.942616730928421021e-02 -3.873394429683685303e-02 7.999569177627563477e-02 1.804295480251312256e-01 2.619938179850578308e-02 2.981951460242271423e-02 1.786434836685657501e-02 2.056175470352172852e-02 -2.244929224252700806e-01 1.444344818592071533e-01
6.349232792854309082e-02 3.197635412216186523e-01 8.433559536933898926e-02 -3.186731338500976562e-01 -9.755095094442367554e-02 6.377707421779632568e-02 4.770649224519729614e-02 2.024501264095306396e-01 6.531144678592681885e-02 1.812001019716262817e-01 1.846519857645034790e-01 1.460690051317214966e-01 6.279782950878143311e-02 -1.777924150228500366e-01 2.348060458898544312e-01 3.945599794387817383e-01 -1.809680312871932983e-01 1.454755514860153198e-01 -3.180904546752572060e-03 3.681900203227996826e-01 -9.507606923580169678e-02 1.672450751066207886e-01 1.175236031413078308e-01 5.308693647384643555e-02 -6.547348201274871826e-02 -1.636268347501754761e-01 2.015266269445419312e-01 -1.788021624088287354e-02 2.079555094242095947e-01 8.009067922830581665e-02 -1.325661540031433105e-01 -8.341772854328155518e-02
2.544097006320953369e-01 5.601333081722259521e-02 1.722495406866073608e-01 3.494776785373687744e-01 5.725031718611717224e-02 1.691523124463856220e-03 2.440672665834426880e-01 -1.492679566144943237e-01 3.145577758550643921e-02 1.056736893951892853e-02 2.593432962894439697e-01 1.194350048899650574e-01 -3.455226421356201172e-01 -1.190783083438873291e-01 8.390615135431289673e-02 4.041625857353210449e-01 3.621413558721542358e-02 -2.514068782329559326e-01 -1.367457509040832520e-01 5.599548295140266418e-02 -3.113529384136199951e-01 5.519047752022743225e-02 -3.109637275338172913e-02 2.186301164329051971e-02 -7.200209051370620728e-02 -8.059532195329666138e-02 -5.232053622603416443e-02 -7.918375730514526367e-02 -1.333588212728500366e-01 -1.707784086465835571e-02 2.218194603919982910e-01 1.813134551048278809e-01
1.159523427486419678e-01 2.275763601064682007e-01 1.051118746399879456e-01 -1.404050886631011963e-01 2.693456411361694336e-01 2.011148482561111450e-01 1.200710311532020569e-01 -9.229023009538650513e-02 1.011941656470298767e-01 -8.461326360702514648e-02 4.112709462642669678e-01 -7.467342168092727661e-02 -2.286299318075180054e-01 -1.338751912117004395e-01 2.996149957180023193e-01 1.390994787216186523e-01 -2.665278315544128418e-02 1.044158190488815308e-01 9.309482574462890625e-02 1.213173866271972656e-01 -1.424938440322875977e-01 2.551019489765167236e-01 1.913189142942428589e-01 -2.007187753915786743e-01 1.328911185264587402e-01 2.120304554700851440e-01 -2.484060078859329224e-01 1.603046664968132973e-03 -2.406766265630722046e-01 3.921672701835632324e-02 1.037410870194435120e-01 6.943354010581970215e-02
1.165963709354400635e-01 4.263286888599395752e-01 4.873594641685485840e-02 -9.290125966072082520e-02 9.113587439060211182e-02 2.587824687361717224e-02 5.452156066894531250e-02 -1.401743292808532715e-01 9.515421115793287754e-04 -2.574012875556945801e-01 1.882079690694808960e-01 -1.416364163160324097e-01 -1.008383464068174362e-03 4.465417936444282532e-02 2.735868394374847412e-01 3.678445219993591309e-01 1.434883177280426025e-01 2.409830838441848755e-01 -1.051477738656103611e-03 3.479755520820617676e-01 -1.004041060805320740e-01 1.373951137065887451e-02 -9.663862735033035278e-02 -1.153130307793617249e-01 -4.810748249292373657e-02 -1.397741436958312988e-01 2.937023043632507324e-01 1.714096665382385254e-01 6.416775286197662354e-02 1.776478141546249390e-01 -5.459616705775260925e-02 1.390917748212814331e-01
-2.566698938608169556e-02 1.635548025369644165e-01 6.827729195356369019e-02 -1.155560240149497986e-01 8.457326143980026245e-02 3.608713671565055847e-02 2.062725871801376343e-01 -7.955348491668701172e-02 8.617772161960601807e-02 -3.823269903659820557e-01 1.227958574891090393e-01 -8.303336054086685181e-02 -1.330257058143615723e-01 1.608328074216842651e-01 4.360074698925018311e-01 2.925896942615509033e-01 2.169928103685379028e-01 2.117558419704437256e-01 -1.970791071653366089e-02 2.978189587593078613e-01 -1.094349399209022522e-01 1.167759858071804047e-02 7.676120381802320480e-03 -1.100260764360427856e-01 -2.545974589884281158e-02 -1.036213561892509460e-01 1.901725232601165771e-01 2.880879342555999756e-01 4.567870125174522400e-02 6.781156361103057861e-02 -1.804998368024826050e-01 1.652175784111022949e-01
-3.131213039159774780e-02 1.814765185117721558e-01 -7.875902950763702393e-02 -3.262095451354980469e-01 1.835508048534393311e-01 1.861451715230941772e-01 1.464235037565231323e-01 2.044597715139389038e-01 2.347725182771682739e-01 3.001951575279235840e-01 1.373309046030044556e-01 1.714985072612762451e-02 -2.086518108844757080e-01 -1.048354618251323700e-02 1.925816684961318970e-01 3.091340959072113037e-01 7.182072848081588745e-02 -1.935470402240753174e-01 -3.373225778341293335e-02 3.199018537998199463e-01 -5.192102864384651184e-02 -7.495638728141784668e-02 7.281301915645599365e-02 -1.847022473812103271e-01 -5.579794198274612427e-02 -2.051020115613937378e-01 -1.169343441724777222e-01 7.724454998970031738e-02 6.632492691278457642e-02 -5.134538933634757996e-02 -2.499603927135467529e-01 2.303012460470199585e-01
2.636195719242095947e-01 2.985899448394775391e-01 6.787910312414169312e-02 3.324678838253021240e-01 2.668936178088188171e-02 -1.597567200660705566e-01 2.763867750763893127e-02 2.459958195686340332e-02 -2.620139420032501221e-01 -3.482503592967987061e-01 1.152084842324256897e-01 4.371035099029541016e-02 -1.949313431978225708e-01 -4.864296317100524902e-02 2.666181325912475586e-01 2.381673306226730347e-01 -3.429642319679260254e-02 -2.003388106822967529e-02 -1.547065675258636475e-01 5.761219933629035950e-02 1.566478013992309570e-01 4.803191497921943665e-02 -1.270828396081924438e-01 -9.187886863946914673e-02 -2.050466239452362061e-01 -1.184052079916000366e-01 1.398673653602600098e-01 1.990079134702682495e-01 -1.020343005657196045e-01 -5.522073805332183838e-02 -1.551383584737777710e-01 3.037908971309661865e-01
-1.100555285811424255e-01 2.070434838533401489e-01 3.260172531008720398e-02 1.399321556091308594e-01 5.127022787928581238e-02 -2.690223455429077148e-01 5.113055109977722168e-01 2.609945833683013916e-02 -1.579769700765609741e-01 -1.779996454715728760e-01 4.871868528425693512e-03 -1.941909492015838623e-01 -2.559247016906738281e-01 -8.239452540874481201e-02 -7.793302834033966064e-02 3.903121650218963623e-01 6.333000212907791138e-02 1.593269705772399902e-01 9.392157196998596191e-02 -9.803618490695953369e-02 7.861866056919097900e-02 1.500042676925659180e-01 -1.209270581603050232e-02 -8.158323168754577637e-02 5.153337866067886353e-02 -5.450133234262466431e-02 3.566272184252738953e-02 -1.043915562331676483e-02 -2.440661936998367310e-01 -6.887665949761867523e-03 -2.108854651451110840e-01 2.603367865085601807e-01
-1.132509261369705200e-01 7.649020105600357056e-02 1.468341201543807983e-01 -4.829891771078109741e-02 3.590711578726768494e-02 1.542800813913345337e-01 2.770521305501461029e-02 -3.926536142826080322e-01 6.220829114317893982e-02 -2.086353152990341187e-01 1.494296044111251831e-01 7.262691110372543335e-02 -3.957330882549285889e-01 -2.501412332057952881e-01 1.702633351087570190e-01 3.256969749927520752e-01 -4.496884718537330627e-02 1.716697365045547485e-01 9.400375187397003174e-02 -1.178255421109497547e-03 -1.568693071603775024e-01 1.507011801004409790e-01 -2.192157953977584839e-01 -1.799140870571136475e-01 1.233696937561035156e-01 -4.589607566595077515e-02 -2.444008179008960724e-02 7.868255674839019775e-02 -2.665379643440246582e-01 1.114892885088920593e-01 -2.652491331100463867e-01 4.615135118365287781e-02
-9.890250116586685181e-02 3.164656162261962891e-01 2.948024868965148926e-01 5.294578894972801208e-02 4.867290332913398743e-02 8.016106486320495605e-02 2.126839011907577515e-01 1.883099824190139771e-01 5.737844482064247131e-02 9.175752848386764526e-02 2.763196229934692383e-01 -6.590756773948669434e-02 9.207016229629516602e-02 -1.857386231422424316e-01 4.560480713844299316e-01 2.040147483348846436e-01 -3.459433838725090027e-02 1.208574250340461731e-01 7.217881735414266586e-03 3.126168251037597656e-02 1.431817859411239624e-01 -3.950038179755210876e-02 6.546035408973693848e-02 -1.772807389497756958e-01 -1.110810041427612305e-01 2.171178758144378662e-01 -7.505098730325698853e-02 -2.014098614454269409e-01 -7.056973129510879517e-02 6.857603788375854492e-02 -1.851942576467990875e-02 3.681976199150085449e-01
-1.453730762004852295e-01 1.811260133981704712e-01 1.177964136004447937e-01 9.891312569379806519e-03 4.324863851070404053e-02 -1.513779014348983765e-01 -2.545173652470111847e-02 -5.702636390924453735e-02 2.836341038346290588e-02 -2.263948768377304077e-01 2.217111885547637939e-01 1.732730269432067871e-01 -3.878302127122879028e-02 -1.286447495222091675e-01 5.052375197410583496e-01 2.686413228511810303e-01 -4.617324844002723694e-02 6.826581899076700211e-03 -1.145957782864570618e-02 2.947340905666351318e-01 4.940005950629711151e-03 -5.560461897403001785e-03 6.904875487089157104e-02 -1.898529827594757080e-01 6.084110960364341736e-02 -4.536072909832000732e-01 6.470657885074615479e-02 -1.742122173309326172e-01 3.777278959751129150e-02 -1.813326179981231689e-01 2.387618832290172577e-02 1.332425028085708618e-01
2.025664746761322021e-01 3.702782392501831055e-01 -4.660689085721969604e-02 -5.027798563241958618e-02 6.951776146888732910e-02 -1.265825051814317703e-02 5.944544915109872818e-03 -1.724950969219207764e-01 -4.414464160799980164e-02 -2.560487389564514160e-01 1.016268357634544373e-01 -5.241285637021064758e-02 -1.521550863981246948e-01 1.999108940362930298e-01 3.813929855823516846e-01 3.020831346511840820e-01 1.651868671178817749e-01 2.039498984813690186e-01 -1.433033496141433716e-03 1.818388998508453369e-01 -4.829524829983711243e-02 3.118366301059722900e-01 -1.446309685707092285e-01 -1.331488788127899170e-01 -1.783156692981719971e-01 -1.532583385705947876e-01 1.660609394311904907e-01 2.346604764461517334e-01 8.819987624883651733e-02 3.179270029067993164e-02 3.291726484894752502e-02 1.182874590158462524e-01
7.630945742130279541e-02 2.511983215808868408e-01 -4.672938957810401917e-02 6.327506154775619507e-02 -2.254691720008850098e-01 6.290277093648910522e-02 1.075941994786262512e-01 -8.197292685508728027e-02 -1.491460204124450684e-01 5.607745796442031860e-02 1.527789235115051270e-01 -4.912552610039710999e-02 -1.931475847959518433e-01 -2.934817373752593994e-01 5.258902907371520996e-01 2.222739458084106445e-01 1.569567620754241943e-01 8.889003098011016846e-02 2.831365726888179779e-02 7.238955050706863403e-02 -1.129972934722900391e-01 -2.022569179534912109e-01 -9.137371182441711426e-02 3.948562592267990112e-02 -1.671822518110275269e-01 8.139292150735855103e-02 -8.502846956253051758e-02 1.989402323961257935e-01 -1.816541552543640137e-01 -2.218496501445770264e-01 -2.071988731622695923e-01 2.063008099794387817e-01
-1.690414249897003174e-01 3.804584145545959473e-01 1.903601735830307007e-01 -1.295084953308105469e-01 1.880355551838874817e-02 -1.178947314620018005e-01 1.054304465651512146e-01 8.891484141349792480e-02 7.569501549005508423e-02 8.317875117063522339e-02 2.968953251838684082e-01 -2.504805922508239746e-01 -1.358057260513305664e-01 2.266792953014373779e-01 4.713764786720275879e-02 2.063340991735458374e-01 8.298225700855255127e-02 -5.018110200762748718e-02 1.279265880584716797e-01 2.805904746055603027e-01 1.010622233152389526e-01 -1.490263044834136963e-01 1.993321627378463745e-01 -2.605936825275421143e-01 -5.152383446693420410e-02 2.281721681356430054e-01 -1.106283813714981079e-01 1.399652361869812012e-01 -1.203043311834335327e-01 -1.340253800153732300e-01 -2.780990004539489746e-01 1.461102515459060669e-01
1.611753553152084351e-01 -9.438160061836242676e-02 8.342200890183448792e-03 -5.377410724759101868e-02 7.633794099092483521e-02 -3.118861615657806396e-01 -1.446856372058391571e-02 -9.501153230667114258e-02 -1.054186075925827026e-01 1.750561892986297607e-01 1.130815222859382629e-01 -2.935192920267581940e-02 -2.925327122211456299e-01 -1.281320899724960327e-01 3.518413007259368896e-01 4.771196544170379639e-01 -1.160390600562095642e-01 -1.090296581387519836e-01 -1.024971082806587219e-01 -1.774212121963500977e-01 9.221903234720230103e-02 7.647359371185302734e-02 2.750771045684814453e-01 -2.454099953174591064e-01 -1.664415299892425537e-01 -4.804668575525283813e-02 -4.796579852700233459e-02 -1.147123333066701889e-02 -4.104489833116531372e-02 -6.728348881006240845e-02 -1.052264422178268433e-01 2.714235782623291016e-01
3.206320703029632568e-01 2.115998119115829468e-01 -1.620693951845169067e-01 1.620325744152069092e-01 -1.699823439121246338e-01 -1.009360402822494507e-01 4.293462261557579041e-02 -2.790609896183013916e-01 3.463805839419364929e-02 -1.999010145664215088e-02 3.219524621963500977e-01 8.760379254817962646e-02 -1.020496338605880737e-01 -8.400342427194118500e-03 2.220494598150253296e-01 3.670749366283416748e-01 1.254851669073104858e-01 5.381394643336534500e-03 -3.557198941707611084e-01 1.851519569754600525e-02 -7.143081724643707275e-02 1.828403174877166748e-01 2.532564103603363037e-01 1.288792677223682404e-02 -1.532599776983261108e-01 -2.547361552715301514e-01 -7.961218059062957764e-02 3.727403283119201660e-02 -7.306621875613927841e-03 1.011893674731254578e-01 1.198321059346199036e-01 8.593842387199401855e-02
7.794648408889770508e-02 1.409634798765182495e-01 5.023032799363136292e-02 1.019662916660308838e-01 -3.711829334497451782e-02 -2.066136151552200317e-01 2.004909068346023560e-01 -2.137890756130218506e-01 -7.693995535373687744e-02 -7.257854938507080078e-02 3.274345695972442627e-01 1.010314673185348511e-01 -4.630624875426292419e-02 -7.150335609912872314e-02 1.906182616949081421e-01 3.886091411113739014e-01 1.391900330781936646e-01 -6.304606050252914429e-02 1.034168303012847900e-01 3.557536378502845764e-02 -3.277152776718139648e-02 -6.584582477807998657e-02 -2.292571514844894409e-01 -2.499938756227493286e-01 -3.162033557891845703e-01 4.665593802928924561e-02 -1.682994328439235687e-02 1.692920178174972534e-01 2.255115807056427002e-01 3.695343732833862305e-01 1.084063872694969177e-01 1.480009555816650391e-01
-3.665918111801147461e-02 7.108625769615173340e-02 6.572967022657394409e-02 2.594813704490661621e-01 2.561298310756683350e-01 3.076594471931457520e-01 1.963851898908615112e-01 -5.925596505403518677e-02 -2.202246338129043579e-03 -2.401074767112731934e-02 1.584734022617340088e-01 9.962807595729827881e-02 -1.923942714929580688e-01 9.882938861846923828e-02 3.601088523864746094e-01 3.815270662307739258e-01 1.351908892393112183e-01 1.121800541877746582e-01 3.329558297991752625e-02 3.166908631101250648e-03 -1.617361977696418762e-02 1.650939434766769409e-01 2.029802501201629639e-01 -6.098930165171623230e-02 -2.680335938930511475e-01 -2.165448367595672607e-01 1.098458468914031982e-02 -8.048397302627563477e-02 -3.405435383319854736e-02 -1.499592065811157227e-01 8.654282987117767334e-02 3.179381191730499268e-01
-5.595711618661880493e-02 6.609939783811569214e-02 -5.276990681886672974e-02 -2.826435724273324013e-03 -8.466167747974395752e-02 2.171592414379119873e-01 3.726524859666824341e-02 -2.662117481231689453e-01 4.096484184265136719e-02 -3.526795282959938049e-02 2.606821656227111816e-01 -2.032248862087726593e-02 -1.907154619693756104e-01 -1.095356047153472900e-01 2.786619067192077637e-01 2.339525520801544189e-01 -6.576249748468399048e-02 3.764715492725372314e-01 -9.178943932056427002e-02 1.021738275885581970e-01 -2.712718844413757324e-01 4.652387648820877075e-02 9.783039987087249756e-02 -3.782185614109039307e-01 3.289278969168663025e-02 -8.717104792594909668e-02 4.287473484873771667e-02 -5.386291444301605225e-02 -7.449873536825180054e-02 1.072893813252449036e-01 -3.302226662635803223e-01 2.797417938709259033e-01
2.677025198936462402e-01 -1.324982382357120514e-02 1.168393194675445557e-01 2.950830161571502686e-01 5.029262974858283997e-03 -5.770523101091384888e-02 2.176176384091377258e-02 1.775667667388916016e-01 -9.260869771242141724e-02 -6.378048658370971680e-02 4.376039505004882812e-01 -1.297313868999481201e-01 1.924552209675312042e-02 2.410573652014136314e-03 3.304912447929382324e-01 3.169471025466918945e-01 1.068720072507858276e-01 7.304076850414276123e-02 2.254448831081390381e-01 -1.785918697714805603e-02 -1.782056689262390137e-01 1.345363855361938477e-01 -2.242355197668075562e-01 -3.701283931732177734e-01 -9.094278514385223389e-02 -7.888104021549224854e-02 -1.727732084691524506e-02 3.375587984919548035e-02 -1.563610285520553589e-01 9.565855562686920166e-02 -5.026327073574066162e-02 -6.290043145418167114e-02
1.129923313856124878e-01 3.373956084251403809e-01 3.565438389778137207e-01 -1.960276626050472260e-02 8.766962587833404541e-02 -7.673052698373794556e-02 2.889554500579833984e-01 -2.235059440135955811e-01 -6.590349972248077393e-02 6.591380387544631958e-02 4.138033688068389893e-01 9.798447787761688232e-02 -7.236777339130640030e-03 -2.306993305683135986e-02 8.786912262439727783e-02 2.018105238676071167e-01 -1.244618296623229980e-01 -8.223333209753036499e-02 3.315137699246406555e-02 -2.917001023888587952e-02 -1.110881567001342773e-01 1.571297198534011841e-01 1.167666763067245483e-01 -1.348167806863784790e-01 1.307502239942550659e-01 3.191699981689453125e-01 -2.295740842819213867e-01 -1.508894562721252441e-02 -2.684238851070404053e-01 -1.511770337820053101e-01 -1.353157963603734970e-02 1.676523499190807343e-02
7.495044916868209839e-02 3.272779583930969238e-01 -2.646242082118988037e-01 -9.826248139142990112e-02 -2.207446247339248657e-01 -1.275218129158020020e-01 1.119008362293243408e-01 4.158036783337593079e-02 1.174228042364120483e-01 -1.796175837516784668e-01 1.997691094875335693e-01 -3.242694437503814697e-01 -2.710151970386505127e-01 4.751770570874214172e-02 3.566903471946716309e-01 2.819930315017700195e-01 5.248695146292448044e-03 1.921378634870052338e-02 -8.435064554214477539e-02 -6.158140953630208969e-03 2.647150307893753052e-02 1.145514249801635742e-01 1.447786092758178711e-01 -5.181473866105079651e-02 2.182796299457550049e-01 -1.857025548815727234e-02 8.246818929910659790e-02 1.771436035633087158e-01 -1.121907830238342285e-01 2.585501968860626221e-01 -1.541229933500289917e-01 1.428516954183578491e-01
1.926081478595733643e-01 -5.276075750589370728e-02 7.505644857883453369e-02 1.151883751153945923e-01 -1.016555801033973694e-01 -1.600444018840789795e-01 5.036658421158790588e-02 -3.930011689662933350e-01 1.290756314992904663e-01 9.497388452291488647e-02 8.290822058916091919e-02 8.589683473110198975e-02 -2.459003329277038574e-01 1.420455425977706909e-01 1.808695048093795776e-01 5.327796936035156250e-01 9.673541784286499023e-02 -9.382564574480056763e-02 1.028972491621971130e-01 7.633605599403381348e-02 1.711295545101165771e-01 -5.550904199481010437e-02 4.753811657428741455e-02 -4.713963344693183899e-02 -2.458113431930541992e-01 -8.564934879541397095e-02 -2.008517086505889893e-02 1.337434630841016769e-02 -5.698069557547569275e-02 1.874495148658752441e-01 9.318261593580245972e-02 3.525681793689727783e-01
-2.280088365077972412e-01 2.077127844095230103e-01 2.417499870061874390e-01 -1.472062151879072189e-02 2.292376607656478882e-01 -2.768818661570549011e-02 2.950203120708465576e-01 1.730035990476608276e-01 -3.536626324057579041e-02 4.738260433077812195e-02 4.363751113414764404e-01 4.044442437589168549e-03 -4.787647724151611328e-02 -1.175119876861572266e-01 4.294242262840270996e-01 1.024190410971641541e-01 2.252038335427641869e-03 2.352137416601181030e-01 1.974694430828094482e-01 1.153981834650039673e-01 3.475421667098999023e-02 9.903467446565628052e-02 -1.845418475568294525e-02 -1.573173999786376953e-01 -2.359883487224578857e-01 2.103639952838420868e-02 -1.501451525837182999e-02 -4.135682061314582825e-02 -1.041068732738494873e-01 2.030533552169799805e-01 -1.140242628753185272e-02 1.302999556064605713e-01
1.043041720986366272e-01 1.564251780509948730e-01 2.400835156440734863e-01 8.152665942907333374e-02 1.707813329994678497e-02 -6.395158916711807251e-02 1.895427405834197998e-01 6.115585565567016602e-02 2.070817500352859497e-01 -3.450201824307441711e-02 -3.945615515112876892e-02 4.664205610752105713e-01 -2.699764966964721680e-01 -8.759173005819320679e-02 2.840231359004974365e-01 1.018372327089309692e-01 1.906568408012390137e-01 -2.304637134075164795e-01 1.262572407722473145e-02 1.072556525468826294e-01 1.314443349838256836e-01 1.152036115527153015e-01 1.068856045603752136e-01 -2.775481045246124268e-01 1.680536419153213501e-01 7.056426722556352615e-03 -6.065691262483596802e-02 1.473004370927810669e-01 -5.938388034701347351e-02 5.029078945517539978e-02 1.367447525262832642e-01 3.506884872913360596e-01
2.002280205488204956e-01 -6.381399929523468018e-02 2.449178844690322876e-01 -2.445407398045063019e-02 8.130443096160888672e-02 -7.121194899082183838e-02 1.580728888511657715e-01 2.156267166137695312e-01 -1.570666581392288208e-01 2.800221554934978485e-02 1.798690557479858398e-01 3.691886318847537041e-03 -3.548177778720855713e-01 4.685162007808685303e-02 2.921039462089538574e-01 2.972211837768554688e-01 9.276639670133590698e-02 -1.681889593601226807e-01 -2.775151729583740234e-01 1.936562657356262207e-01 -2.211408317089080811e-01 1.090296208858489990e-01 1.184592545032501221e-01 9.558942168951034546e-02 -1.227515041828155518e-01 2.091358602046966553e-01 -1.707465499639511108e-01 2.666360735893249512e-01 9.128229692578315735e-03 1.901542544364929199e-01 -1.453141421079635620e-01 2.701229602098464966e-02
2.839897572994232178e-01 3.054605722427368164e-01 6.430397182703018188e-02 -7.145040482282638550e-02 7.473333179950714111e-02 -2.131967991590499878e-01 2.732836902141571045e-01 -2.924335421994328499e-03 -4.508004710078239441e-02 2.547646164894104004e-01 4.640987142920494080e-02 -2.337629199028015137e-01 -2.173427492380142212e-01 2.036360651254653931e-01 4.171532392501831055e-02 4.469941258430480957e-01 2.954911068081855774e-02 4.921830445528030396e-02 -3.206004947423934937e-02 -3.253065049648284912e-02 -1.492952853441238403e-01 2.930297553539276123e-01 5.649389699101448059e-02 -1.726158708333969116e-01 1.947069074958562851e-03 -1.119595319032669067e-01 3.627135232090950012e-02 1.365168988704681396e-01 1.007948666810989380e-01 -2.638402581214904785e-01 -7.834434509277343750e-02 1.102822795510292053e-01
-8.681559562683105469e-02 3.582636117935180664e-01 3.343446552753448486e-01 3.066581860184669495e-02 -6.018439307808876038e-05 2.915435284376144409e-02 3.020845651626586914e-01 2.098309099674224854e-01 2.120935590937733650e-03 1.776957698166370392e-02 3.184683024883270264e-01 -3.467341512441635132e-02 1.136663407087326050e-01 -1.858782619237899780e-01 3.463633060455322266e-01 1.979459375143051147e-01 6.253698840737342834e-03 1.417559981346130371e-01 1.297282129526138306e-01 -1.882783509790897369e-02 1.875889003276824951e-01 7.783831655979156494e-02 -6.623370945453643799e-02 -1.946363747119903564e-01 -1.750462949275970459e-01 1.730479001998901367e-01 2.105735056102275848e-02 -1.483691483736038208e-01 -3.477591276168823242e-02 1.065900623798370361e-01 -5.129063874483108521e-02 2.942830920219421387e-01
-1.273715794086456299e-01 1.547427922487258911e-01 3.319573700428009033e-01 2.248577177524566650e-01 -1.207474619150161743e-01 6.966572999954223633e-02 2.343812435865402222e-01 2.208152711391448975e-01 -1.084159538149833679e-01 1.024198085069656372e-01 2.344363331794738770e-01 4.083124548196792603e-02 -5.771751329302787781e-02 -2.180177569389343262e-01 1.800122857093811035e-01 2.228862047195434570e-01 1.089542955160140991e-01 -1.828207075595855713e-01 -8.923614397644996643e-03 1.467795073986053467e-01 4.233831763267517090e-01 1.393102258443832397e-01 2.133252024650573730e-01 -1.125709041953086853e-01 -2.036789506673812866e-01 2.464563250541687012e-01 -4.718190431594848633e-02 1.192153468728065491e-01 -4.901587218046188354e-02 7.327256351709365845e-02 -1.179962977766990662e-01 3.538063494488596916e-03
-6.548392027616500854e-02 2.896064519882202148e-01 -5.619508773088455200e-02 1.101130247116088867e-01 -1.673033833503723145e-01 -2.806429378688335419e-02 5.569201335310935974e-02 -6.630688440054655075e-04 -2.192415148019790649e-01 -7.853935658931732178e-02 1.899691671133041382e-01 -1.025099605321884155e-01 -1.765082478523254395e-01 -2.454986870288848877e-01 4.947358071804046631e-01 3.357702493667602539e-01 9.725346416234970093e-02 1.256212443113327026e-01 -1.928702443838119507e-01 2.450207918882369995e-01 -6.424226611852645874e-02 -2.095013558864593506e-01 -1.921374350786209106e-01 1.416640356183052063e-03 -1.142590194940567017e-01 -9.553697891533374786e-03 4.892262071371078491e-02 9.516334533691406250e-02 -2.383861243724822998e-01 -8.880959451198577881e-02 -1.348543167114257812e-01 2.987583167850971222e-03
-2.889858931303024292e-02 1.601943522691726685e-01 9.805847704410552979e-02 6.303204596042633057e-02 1.918933093547821045e-01 3.233389556407928467e-01 1.333040148019790649e-01 -3.817883878946304321e-02 -1.751014590263366699e-01 1.422877609729766846e-01 1.102010831236839294e-01 -2.529343664646148682e-01 -1.746240444481372833e-02 1.220144033432006836e-01 3.616864085197448730e-01 4.532092511653900146e-01 -1.583015322685241699e-01 1.291881501674652100e-01 -8.145876228809356689e-02 -3.780876472592353821e-02 2.261579595506191254e-02 2.219195514917373657e-01 2.214998602867126465e-01 5.258573219180107117e-02 -1.327369660139083862e-01 -3.446050286293029785e-01 -4.550582543015480042e-02 1.104921568185091019e-02 -8.890793472528457642e-02 -9.323402494192123413e-02 4.051531478762626648e-02 1.125895231962203979e-01
7.373525947332382202e-02 3.039353489875793457e-01 5.481745582073926926e-03 -2.759781777858734131e-01 9.352059662342071533e-02 -2.423273026943206787e-02 8.949057012796401978e-02 -5.156974494457244873e-02 -9.814083576202392578e-02 5.789310112595558167e-02 2.068943232297897339e-01 -8.275196887552738190e-03 -1.084335520863533020e-01 -2.025622874498367310e-01 2.554170191287994385e-01 3.157701194286346436e-01 -1.674541980028152466e-01 -8.919691294431686401e-02 -3.770736604928970337e-02 6.601360440254211426e-02 -5.985739827156066895e-02 4.518208801746368408e-01 3.803508728742599487e-02 -7.385487854480743408e-02 1.142508611083030701e-01 -3.218278884887695312e-01 3.282642066478729248e-01 3.326866403222084045e-02 1.468904316425323486e-01 -1.287108510732650757e-01 -6.356243789196014404e-02 -9.120987355709075928e-02
1.183847934007644653e-01 5.574055910110473633e-01 4.542229231446981430e-03 -1.153260916471481323e-01 -7.494568079710006714e-02 -6.096100062131881714e-02 -8.691830444149672985e-04 2.783316969871520996e-01 1.459988504648208618e-01 7.887738943099975586e-02 2.646408677101135254e-01 1.504600048065185547e-01 2.646417543292045593e-02 -2.038335651159286499e-01 2.062001228332519531e-01 2.422684580087661743e-01 1.034370139241218567e-01 -8.292882889509201050e-02 -1.837541460990905762e-01 1.370309144258499146e-01 -1.117849200963973999e-01 2.293131053447723389e-01 1.784843802452087402e-01 -1.480932235717773438e-01 5.172759294509887695e-02 -1.172367185354232788e-01 -2.289760559797286987e-01 5.679695401340723038e-03 -8.505020290613174438e-02 -1.830294728279113770e-01 8.495500683784484863e-02 -7.528989762067794800e-02
-3.040071949362754822e-02 3.914116919040679932e-01 -1.566025614738464355e-02 6.896029412746429443e-02 -2.243444025516510010e-01 -6.509581208229064941e-02 7.138086855411529541e-02 -3.481572866439819336e-02 -2.563597261905670166e-01 -1.924728453159332275e-01 1.099199354648590088e-01 1.163520440459251404e-01 -3.517660796642303467e-01 -1.314008682966232300e-01 3.485592007637023926e-01 1.306679695844650269e-01 -1.002516690641641617e-02 -1.062290146946907043e-01 9.440656751394271851e-02 -4.530058056116104126e-02 -1.274156123399734497e-01 -1.130450591444969177e-01 -1.817349940538406372e-01 -2.847492694854736328e-01 1.128995344042778015e-01 -1.367674916982650757e-01 -1.107578948140144348e-01 9.544969536364078522e-03 -3.380849659442901611e-01 -1.490767598152160645e-01 1.076255291700363159e-01 1.210168749094009399e-01
3.397262096405029297e-02 2.344687879085540771e-01 -4.974998906254768372e-02 3.030416965484619141e-01 -7.198866456747055054e-02 -2.469513416290283203e-01 2.711431086063385010e-01 -5.776889156550168991e-03 3.886019811034202576e-02 1.665255613625049591e-02 1.443114876747131348e-01 -4.893671348690986633e-02 -8.239275217056274414e-02 -4.601436108350753784e-02 2.061837613582611084e-01 4.649215042591094971e-01 1.864263713359832764e-01 -2.295067012310028076e-01 8.878606557846069336e-02 1.465671658515930176e-01 -1.265887469053268433e-01 -4.850006476044654846e-02 -1.858968883752822876e-01 -9.774724394083023071e-02 -2.956992983818054199e-01 -5.119860544800758362e-02 -8.929627388715744019e-02 -1.363717466592788696e-01 1.119378507137298584e-01 3.225986063480377197e-01 -2.773088961839675903e-02 6.310631334781646729e-02
4.436992108821868896e-02 2.643237709999084473e-01 -1.274425983428955078e-01 5.338656157255172729e-02 -2.632260620594024658e-01 -2.638994455337524414e-01 2.320566922426223755e-01 -2.099277824163436890e-01 -3.499606251716613770e-01 -8.420272171497344971e-02 1.063516587018966675e-01 -9.363108128309249878e-02 -8.657567203044891357e-02 -5.509192496538162231e-02 3.008344173431396484e-01 1.753737479448318481e-01 1.905280798673629761e-01 9.087374806404113770e-02 9.065402299165725708e-02 1.729785054922103882e-01 2.136992812156677246e-01 2.851564288139343262e-01 6.289678812026977539e-02 -3.334790840744972229e-02 -1.299224700778722763e-02 1.946242004632949829e-01 6.169864442199468613e-03 1.938215941190719604e-01 -1.029324010014533997e-01 1.149745732545852661e-01 -1.846069693565368652e-01 2.061540335416793823e-01
-7.597222179174423218e-02 4.346171021461486816e-01 -1.782887578010559082e-01 1.567262262105941772e-01 -1.721189916133880615e-01 -1.642049551010131836e-01 1.450598984956741333e-01 4.904021322727203369e-02 -1.696898788213729858e-01 -3.815621137619018555e-02 -1.599518954753875732e-02 2.232933044433593750e-01 -7.690919190645217896e-02 -9.189897030591964722e-02 3.041479885578155518e-01 5.070049166679382324e-01 1.171501539647579193e-02 -5.437867343425750732e-02 -5.382889881730079651e-03 2.440221458673477173e-01 3.361822292208671570e-02 -6.741350889205932617e-02 2.025926411151885986e-01 -1.070164069533348083e-01 5.452461913228034973e-02 1.963714659214019775e-01 -7.543280720710754395e-03 -3.987458348274230957e-02 1.062481254339218140e-01 6.179153174161911011e-02 -1.947036087512969971e-01 -8.732099086046218872e-02
-1.155104339122772217e-01 4.655808210372924805e-01 -6.735336501151323318e-03 -4.781983420252799988e-02 1.475921869277954102e-01 8.492045104503631592e-02 1.336092203855514526e-01 3.758591786026954651e-02 -1.298767048865556717e-03 1.999711617827415466e-02 4.852350801229476929e-02 -1.001407057046890259e-01 -8.575969934463500977e-02 3.537581861019134521e-02 2.358077093958854675e-02 4.959846735000610352e-01 2.525804042816162109e-01 -1.980635076761245728e-01 -2.898924984037876129e-02 -3.920280188322067261e-02 -9.027948230504989624e-02 -1.664525419473648071e-01 -1.790882647037506104e-01 -2.931746542453765869e-01 1.573075354099273682e-02 -1.540548205375671387e-01 8.283596485853195190e-02 1.083987578749656677e-01 -3.998881578445434570e-02 -2.742702364921569824e-01 -2.522910237312316895e-01 9.488373994827270508e-02
7.200055569410324097e-02 3.019351065158843994e-01 1.948500573635101318e-01 -9.140936285257339478e-02 3.176208138465881348e-01 7.335018366575241089e-02 7.805180549621582031e-02 -3.122996985912322998e-01 -1.479028910398483276e-01 6.145020574331283569e-02 3.911486268043518066e-01 1.321794092655181885e-01 -2.212799936532974243e-01 -9.043802320957183838e-02 2.871615886688232422e-01 1.957997679710388184e-01 -4.282410815358161926e-02 7.577130943536758423e-02 1.315872669219970703e-01 1.096493471413850784e-02 1.208593025803565979e-01 8.980351686477661133e-02 2.025555670261383057e-01 -1.320650130510330200e-01 -4.907021671533584595e-02 2.434939295053482056e-01 -1.927798390388488770e-01 1.796383261680603027e-01 -1.831546798348426819e-02 -7.091183960437774658e-02 -1.736209690570831299e-01 -2.424038015305995941e-02
1.032178327441215515e-01 1.778757572174072266e-01 1.206577494740486145e-01 2.282566130161285400e-01 -7.735028862953186035e-02 -5.721065402030944824e-02 4.524149596691131592e-01 1.164454873651266098e-02 1.983000338077545166e-01 2.920678630471229553e-02 6.336425244808197021e-02 2.164321541786193848e-01 -1.546685695648193359e-01 8.188728988170623779e-02 2.554087042808532715e-01 1.969859600067138672e-01 2.854805812239646912e-02 8.193137496709823608e-02 1.849781163036823273e-02 2.826977074146270752e-01 -7.302331924438476562e-02 2.154181152582168579e-01 1.345867663621902466e-01 -1.090814545750617981e-01 1.117670908570289612e-01 -1.991316527128219604e-01 1.758848875761032104e-01 1.552651375532150269e-01 -1.425066590309143066e-01 2.855906486511230469e-01 2.350637614727020264e-01 1.320085078477859497e-01
-5.093597248196601868e-02 1.121395230293273926e-01 2.160298824310302734e-01 4.709661006927490234e-02 -3.104402124881744385e-02 2.344676759093999863e-03 2.552356123924255371e-01 1.489865183830261230e-01 -1.058384552597999573e-01 7.260221987962722778e-02 4.378632307052612305e-01 3.154702484607696533e-01 -1.591741591691970825e-01 6.623139232397079468e-02 2.657849788665771484e-01 1.850926280021667480e-01 9.911751002073287964e-02 -3.094595670700073242e-01 -1.261800676584243774e-01 -1.827751398086547852e-01 1.279882192611694336e-01 -7.990954071283340454e-02 1.197392642498016357e-01 -1.503250449895858765e-01 -1.577392965555191040e-01 3.500555828213691711e-02 5.443852767348289490e-02 -4.249934107065200806e-02 4.529505595564842224e-02 1.002003923058509827e-01 1.748601943254470825e-01 3.422357738018035889e-01
2.199434041976928711e-01 3.876961171627044678e-01 -2.719140984117984772e-02 5.760591477155685425e-02 7.939405739307403564e-02 9.142061322927474976e-02 2.876690328121185303e-01 -2.322396188974380493e-01 -7.949576526880264282e-02 -1.971075981855392456e-01 1.697550714015960693e-01 8.917092531919479370e-02 1.438681185245513916e-01 1.759280115365982056e-01 4.399320483207702637e-01 1.591474264860153198e-01 3.290710449218750000e-01 1.137098297476768494e-01 -3.658080846071243286e-02 3.121010363101959229e-01 -1.086488664150238037e-01 1.144469901919364929e-02 -7.951586693525314331e-02 2.591716498136520386e-02 4.811440408229827881e-02 -5.085114762187004089e-02 9.348913282155990601e-02 1.493980139493942261e-01 8.951421082019805908e-02 -3.273214399814605713e-02 -9.406033903360366821e-02 2.583742700517177582e-02
1.355309635400772095e-01 3.523614406585693359e-01 5.246724188327789307e-02 1.945396363735198975e-01 -1.306317597627639771e-01 -1.753788441419601440e-02 2.106124162673950195e-01 5.331502854824066162e-02 2.253386527299880981e-01 2.824512124061584473e-01 6.234174221754074097e-02 1.524205803871154785e-01 7.706963270902633667e-02 -2.611148357391357422e-01 4.214626848697662354e-01 1.682734787464141846e-01 5.719027295708656311e-02 -1.774015575647354126e-01 -3.040057718753814697e-01 7.837522029876708984e-02 -1.125861238688230515e-02 1.839412003755569458e-01 1.650815606117248535e-01 -1.202846542000770569e-01 9.196733683347702026e-02 6.785728782415390015e-02 -2.237903624773025513e-01 -9.635466150939464569e-03 -1.205921173095703125e-01 -4.452223703265190125e-02 -6.475640088319778442e-02 -1.470319330692291260e-01
4.922065511345863342e-02 1.442008018493652344e-01 9.641466289758682251e-02 -1.364970356225967407e-01 -6.336912978440523148e-03 2.718081176280975342e-01 2.021125406026840210e-01 1.756299436092376709e-01 -2.722473740577697754e-01 -2.720830030739307404e-02 2.170027345418930054e-01 7.252374291419982910e-02 -4.280823767185211182e-01 -2.059004604816436768e-01 5.953590199351310730e-02 1.866417974233627319e-01 -5.739821493625640869e-02 -1.760779917240142822e-01 -5.633192509412765503e-02 -1.192701887339353561e-02 1.533888131380081177e-01 3.121933937072753906e-01 -1.067933999001979828e-02 -3.830454871058464050e-02 -9.467923641204833984e-02 -9.568464756011962891e-02 -2.277063280344009399e-01 2.781700715422630310e-02 -3.416451215744018555e-01 9.411715716123580933e-02 -1.681167185306549072e-01 1.650122851133346558e-01
1.347102522850036621e-01 1.020371913909912109e-01 1.515916436910629272e-01 1.117818728089332581e-01 -1.978902667760848999e-01 -1.754346936941146851e-01 2.858459055423736572e-01 2.841370180249214172e-02 1.110499799251556396e-01 -1.096948757767677307e-01 2.741426229476928711e-01 2.066835388541221619e-02 6.832417845726013184e-02 1.745115071535110474e-01 2.710590958595275879e-01 4.011762738227844238e-01 2.557324469089508057e-01 1.155799627304077148e-01 9.891989827156066895e-02 2.232000827789306641e-01 -1.344432830810546875e-01 4.815481975674629211e-02 1.011548005044460297e-02 -1.053818501532077789e-02 8.507902920246124268e-02 -1.971410512924194336e-01 1.984510272741317749e-01 1.835110038518905640e-01 -1.495114415884017944e-01 9.476771950721740723e-02 2.930023074150085449e-01 1.367970257997512817e-01
-6.364788860082626343e-02 3.555174171924591064e-01 4.279447719454765320e-02 -1.568894982337951660e-01 1.501137614250183105e-01 1.603424847126007080e-01 1.530655622482299805e-01 -1.547973006963729858e-01 -1.104778051376342773e-01 -2.961853751912713051e-03 3.897677361965179443e-01 1.843158453702926636e-01 -2.432499378919601440e-01 -8.947275578975677490e-02 7.002917677164077759e-02 2.674306333065032959e-01 -1.757415570318698883e-02 1.424741744995117188e-01 1.013307571411132812e-01 -3.674563392996788025e-02 -3.447496592998504639e-01 1.280223280191421509e-01 4.786189272999763489e-02 -1.397777944803237915e-01 1.377588957548141479e-01 1.791887879371643066e-01 -1.007165685296058655e-01 4.051267728209495544e-02 -3.471090793609619141e-01 -1.021271795034408569e-01 2.119952626526355743e-02 1.491280794143676758e-01
-2.850910462439060211e-02 4.672043621540069580e-01 5.547310039401054382e-02 1.730492711067199707e-02 6.696908921003341675e-02 -1.169012784957885742e-01 2.313921749591827393e-01 1.624169796705245972e-01 -7.694354653358459473e-02 2.087483704090118408e-01 2.722568809986114502e-01 -2.933187223970890045e-02 -4.471155628561973572e-02 1.634154021739959717e-01 1.055442318320274353e-01 2.873358726501464844e-01 3.066690638661384583e-02 -3.130424320697784424e-01 -8.618196099996566772e-02 4.925901442766189575e-02 -7.065815478563308716e-02 -1.200461611151695251e-01 1.372985988855361938e-01 -2.405042499303817749e-01 1.312539875507354736e-01 -6.969049572944641113e-02 -3.483790755271911621e-01 1.108645424246788025e-01 3.969955816864967346e-02 -2.455116808414459229e-01 -4.713990911841392517e-02 8.870552480220794678e-02
-1.405829638242721558e-01 1.158735603094100952e-01 7.596489787101745605e-02 1.302975863218307495e-01 2.085232883691787720e-01 -3.970902785658836365e-02 2.051613926887512207e-01 -1.154122799634933472e-01 1.520316302776336670e-01 8.939103037118911743e-02 -1.075054556131362915e-01 2.862283289432525635e-01 -1.287968158721923828e-01 -1.530281640589237213e-02 3.067924976348876953e-01 5.838568210601806641e-01 -3.920917212963104248e-02 7.115988433361053467e-02 5.370942875742912292e-02 1.292116008698940277e-02 -8.054439723491668701e-02 -8.971140533685684204e-02 5.980473384261131287e-02 -4.853162541985511780e-02 1.809748634696006775e-02 -3.096798956394195557e-01 -1.140218749642372131e-01 2.937154099345207214e-02 -3.325801491737365723e-01 -2.733942680060863495e-02 5.462682340294122696e-03 1.247811466455459595e-01
-1.362178027629852295e-01 3.648952841758728027e-01 6.054291501641273499e-02 1.819458603858947754e-01 -2.536260187625885010e-01 2.943944931030273438e-01 -1.176586821675300598e-01 1.547904014587402344e-01 1.254842281341552734e-01 -9.464087337255477905e-02 7.782013714313507080e-02 1.034717559814453125e-01 -2.329173684120178223e-01 1.142995338886976242e-02 9.334838390350341797e-02 5.174594521522521973e-01 -6.695953011512756348e-02 1.057735309004783630e-01 -1.423789858818054199e-01 1.776935160160064697e-01 3.080385737121105194e-02 3.300704956054687500e-01 -8.976735919713973999e-02 7.843715697526931763e-02 -6.183926016092300415e-02 3.288688138127326965e-02 1.225560456514358521e-01 5.029050633311271667e-02 -2.868630178272724152e-02 -1.124296709895133972e-01 -8.668410778045654297e-02 -1.238829120993614197e-01
1.511019021272659302e-01 2.807588279247283936e-01 4.061277210712432861e-01 -1.480315327644348145e-01 8.948425203561782837e-02 -9.916774928569793701e-02 1.317761689424514771e-01 -1.565049518831074238e-03 -2.606994807720184326e-01 2.434421479701995850e-01 8.467666059732437134e-02 -3.025883436203002930e-02 -3.338064253330230713e-01 9.639117121696472168e-02 3.470728993415832520e-01 2.520398795604705811e-01 7.973327487707138062e-02 6.190386787056922913e-02 -1.229531615972518921e-01 3.654611855745315552e-02 1.334289014339447021e-01 2.491242587566375732e-01 9.583033621311187744e-02 8.686607331037521362e-02 -5.259237810969352722e-02 -2.230574004352092743e-02 -1.033214107155799866e-01 1.115216091275215149e-01 -2.390057295560836792e-01 1.423103809356689453e-01 -6.500792503356933594e-02 -7.105741649866104126e-02
-1.623766683042049408e-02 2.273277193307876587e-01 3.116697072982788086e-01 -5.649768561124801636e-02 -5.095070693641901016e-03 -4.654884338378906250e-02 4.230773150920867920e-01 5.250328406691551208e-02 4.485127702355384827e-02 7.971504330635070801e-02 3.687729239463806152e-01 -1.531612277030944824e-01 -3.881312161684036255e-02 -9.270554035902023315e-02 2.534743249416351318e-01 2.503815293312072754e-01 2.153445035219192505e-01 9.966585785150527954e-02 1.025816798210144043e-01 1.674664020538330078e-02 4.386977106332778931e-02 -1.797757670283317566e-02 9.307063370943069458e-02 -1.394028812646865845e-01 -3.440115973353385925e-02 3.124206662178039551e-01 -1.338294744491577148e-01 -1.909270584583282471e-01 1.702980697154998779e-01 -1.373944580554962158e-01 1.344303041696548462e-01 2.058375924825668335e-01
-1.648868024349212646e-01 2.034325301647186279e-01 2.549966052174568176e-02 7.993102818727493286e-02 8.054908365011215210e-03 -1.571640372276306152e-01 4.085674583911895752e-01 -1.116327792406082153e-01 -8.508107811212539673e-02 -2.153464853763580322e-01 -1.560621662065386772e-03 -2.253399640321731567e-01 -3.520232439041137695e-01 9.951444715261459351e-02 2.420199215412139893e-01 4.053002297878265381e-01 1.724288240075111389e-02 -6.487320363521575928e-02 1.736650019884109497e-01 -8.823719620704650879e-02 5.272030085325241089e-02 1.632555574178695679e-01 6.606176495552062988e-02 -1.504087299108505249e-01 -1.594487950205802917e-02 -1.759801954030990601e-01 -4.500976949930191040e-02 8.769548730924725533e-04 1.031210944056510925e-01 -1.624684631824493408e-01 -1.797688659280538559e-03 3.000364601612091064e-01
-1.534191425889730453e-02 2.320994585752487183e-01 -1.443383693695068359e-01 -1.053453013300895691e-01 -4.087502062320709229e-01 4.219553433358669281e-03 2.219823151826858521e-01 5.518800020217895508e-02 -1.025216057896614075e-01 -2.255753725767135620e-01 1.914458274841308594e-01 -2.427820265293121338e-01 -3.070850670337677002e-01 -2.555063739418983459e-02 3.842059671878814697e-01 3.065149188041687012e-01 9.856329299509525299e-03 2.000027000904083252e-01 1.741109788417816162e-02 5.555974319577217102e-02 2.538159191608428955e-01 -2.407604828476905823e-02 1.712860316038131714e-01 4.157173633575439453e-02 -5.484853871166706085e-03 8.984117954969406128e-02 2.990063466131687164e-02 1.710181385278701782e-01 3.444047272205352783e-02 5.441370978951454163e-02 -9.641743451356887817e-02 -9.896456450223922729e-02
-6.233941763639450073e-02 2.797772288322448730e-01 -2.995869377627968788e-03 -1.878200098872184753e-02 -1.386828999966382980e-02 9.310348331928253174e-02 1.238225176930427551e-01 -1.545054018497467041e-01 9.750994294881820679e-02 -4.997265338897705078e-02 1.428340375423431396e-01 -2.927994132041931152e-01 -1.745347082614898682e-01 2.134207449853420258e-02 3.333274424076080322e-01 2.653070688247680664e-01 3.371270373463630676e-02 1.614843606948852539e-01 -5.517869815230369568e-02 6.749400496482849121e-02 -3.398196697235107422e-01 -7.336297631263732910e-02 2.615593969821929932e-01 -1.800573319196701050e-01 -1.237086579203605652e-01 -1.730420738458633423e-01 7.708205282688140869e-02 8.187843114137649536e-02 7.571858167648315430e-02 3.493294864892959595e-02 -3.562948405742645264e-01 3.009327948093414307e-01
5.296736955642700195e-02 4.565323293209075928e-01 5.300730094313621521e-02 -1.391668021678924561e-01 1.810754649341106415e-02 1.304939985275268555e-01 -7.711427658796310425e-02 2.720761001110076904e-01 1.703838855028152466e-01 1.953970342874526978e-01 1.427204012870788574e-01 5.515586957335472107e-02 8.169846981763839722e-02 -2.564609348773956299e-01 1.587393134832382202e-01 3.017024993896484375e-01 1.130555719137191772e-01 1.248779240995645523e-02 -9.312032163143157959e-02 1.054594740271568298e-01 -1.960993260145187378e-01 5.156052485108375549e-02 2.602779269218444824e-01 -2.992680966854095459e-01 5.664294213056564331e-02 -1.570698022842407227e-01 -1.611868590116500854e-01 7.105027139186859131e-02 -2.062256485223770142e-01 -2.225518226623535156e-01 -7.968701422214508057e-02 3.883956372737884521e-02
-1.334649771451950073e-01 1.582464128732681274e-01 -9.605229645967483521e-02 2.024906128644943237e-01 -2.520021796226501465e-01 7.122126966714859009e-02 6.263577193021774292e-02 -5.580623634159564972e-03 -6.394162774085998535e-02 5.140684545040130615e-02 2.014470845460891724e-01 5.458593741059303284e-02 -1.725023835897445679e-01 -3.298376798629760742e-01 5.341589450836181641e-01 3.841412961483001709e-01 6.491786986589431763e-02 2.386572211980819702e-02 -2.041196972131729126e-01 9.365600347518920898e-02 -2.981982193887233734e-02 -1.177577450871467590e-01 -4.123263433575630188e-02 5.394151434302330017e-02 -1.760413795709609985e-01 -2.087600715458393097e-02 7.756032049655914307e-02 1.200282722711563110e-01 -1.462110131978988647e-01 -1.369029879570007324e-01 -2.022911608219146729e-01 7.194492220878601074e-02
-5.395114421844482422e-04 1.649762839078903198e-01 -1.179151087999343872e-01 -3.073522448539733887e-02 -2.065268456935882568e-01 -2.246757000684738159e-01 2.281259745359420776e-01 -1.377134211361408234e-02 -7.045719772577285767e-02 -1.005545705556869507e-01 3.201784789562225342e-01 2.574532628059387207e-01 -2.520736120641231537e-02 -3.750585392117500305e-02 2.627658843994140625e-01 4.199045598506927490e-01 -2.197053469717502594e-02 -1.423512250185012817e-01 1.114735528826713562e-01 1.112581640481948853e-01 1.405668854713439941e-01 1.571733355522155762e-01 2.048083096742630005e-01 -3.183636814355850220e-02 -5.015149712562561035e-02 -2.720963954925537109e-01 -8.947410620748996735e-03 5.722924694418907166e-02 -8.090510964393615723e-02 -2.552167475223541260e-01 -3.028951883316040039e-01 -7.059106975793838501e-02
1.824518740177154541e-01 2.784237563610076904e-01 -1.209082156419754028e-01 -2.876155972480773926e-01 -1.037019342184066772e-01 -8.437212556600570679e-02 3.599404096603393555e-01 -2.402679175138473511e-01 -1.136607080698013306e-01 -1.063144356012344360e-01 2.802984714508056641e-01 3.012096136808395386e-02 2.973815135192126036e-04 -8.695620298385620117e-02 1.980190537869930267e-02 3.266898393630981445e-01 2.994361333549022675e-02 3.266307413578033447e-01 -1.698526293039321899e-01 3.043088689446449280e-02 -1.327074468135833740e-01 1.985950022935867310e-01 -2.449842542409896851e-01 -1.355202794075012207e-01 5.955687537789344788e-02 -1.160334423184394836e-01 -1.753396987915039062e-01 8.611500263214111328e-02 -3.755309805274009705e-02 1.350474059581756592e-01 -1.330534815788269043e-01 5.476452410221099854e-02
2.604068517684936523e-01 3.927669525146484375e-01 -6.272696703672409058e-02 1.092877164483070374e-01 4.817171022295951843e-02 -4.675269871950149536e-02 9.303495287895202637e-02 1.509831696748733521e-01 -1.655078232288360596e-01 -3.686254024505615234e-01 -4.656665399670600891e-02 -1.870787739753723145e-01 -3.130976259708404541e-01 -7.652500271797180176e-02 3.457662463188171387e-01 2.430008947849273682e-01 -4.363339021801948547e-02 9.548079222440719604e-02 1.525917947292327881e-01 2.256698757410049438e-01 2.938492596149444580e-02 8.741342276334762573e-02 2.296020276844501495e-02 -4.458264634013175964e-02 -2.735917270183563232e-01 -4.629532992839813232e-02 -9.064229577779769897e-02 1.144667267799377441e-01 -5.040462315082550049e-02 -7.869346067309379578e-03 -1.259496212005615234e-01 1.735527664422988892e-01
2.048271894454956055e-02 2.588337659835815430e-01 2.787235379219055176e-01 4.316686838865280151e-02 -1.135022863745689392e-01 1.726312488317489624e-01 3.653401434421539307e-01 6.527569890022277832e-02 1.900548115372657776e-02 -7.964953780174255371e-02 3.890975192189216614e-02 4.454381167888641357e-01 -2.218037992715835571e-01 5.444973334670066833e-02 1.347267180681228638e-01 1.655120402574539185e-01 1.243945136666297913e-01 -2.325270622968673706e-01 -1.033089235424995422e-01 -6.504437327384948730e-02 3.315165638923645020e-01 7.298662513494491577e-02 6.755938380956649780e-02 -2.191146016120910645e-01 -9.372422471642494202e-03 3.179423511028289795e-02 -1.801682263612747192e-02 7.693146914243698120e-02 -8.223456144332885742e-02 -1.002706810832023621e-01 7.722181081771850586e-02 2.930894494056701660e-01
1.936798095703125000e-01 3.063765466213226318e-01 -2.688930630683898926e-01 6.691519170999526978e-02 -7.171292789280414581e-03 -5.283293128013610840e-02 2.538613975048065186e-01 3.323154523968696594e-03 -1.066180914640426636e-01 -2.299812436103820801e-01 1.554524153470993042e-01 -3.274859488010406494e-01 -1.275489777326583862e-01 -1.128887534141540527e-01 3.338294923305511475e-01 2.739924490451812744e-01 2.296019531786441803e-02 -4.615597426891326904e-02 1.462387740612030029e-01 2.522889077663421631e-01 -1.864926517009735107e-01 2.410049289464950562e-01 3.909460827708244324e-02 7.283405214548110962e-02 -2.111841291189193726e-01 -1.747713685035705566e-01 6.821717321872711182e-02 1.106716170907020569e-01 -9.810195863246917725e-02 4.148423299193382263e-02 -8.996479958295822144e-02 1.202904060482978821e-01
3.809841349720954895e-02 5.374670028686523438e-02 9.779869019985198975e-02 -2.109238654375076294e-01 -1.044317781925201416e-01 1.002723574638366699e-01 2.990566790103912354e-01 1.399004645645618439e-02 -3.726043179631233215e-02 1.490467190742492676e-01 3.469957709312438965e-01 -3.626065552234649658e-01 -7.010120153427124023e-02 -1.723161935806274414e-01 8.833281695842742920e-02 3.572473824024200439e-01 -5.549851059913635254e-02 -7.126447744667530060e-03 7.246833294630050659e-02 9.969846159219741821e-02 -9.909447282552719116e-02 3.818525671958923340e-01 -2.698153555393218994e-01 -2.677497565746307373e-01 8.552822470664978027e-02 -1.615816950798034668e-01 3.332933038473129272e-02 5.324107408523559570e-02 1.175987794995307922e-01 4.316087812185287476e-02 9.018861502408981323e-02 7.647088170051574707e-02
-1.773175410926342010e-02 1.561519503593444824e-01 2.386643886566162109e-01 -1.596910059452056885e-01 3.533696830272674561e-01 -1.566180773079395294e-02 -6.052659079432487488e-02 -2.224659323692321777e-01 -1.583369970321655273e-01 9.709937125444412231e-02 2.638171017169952393e-01 2.058149427175521851e-01 -1.035302802920341492e-01 -1.012688428163528442e-01 2.661908566951751709e-01 3.803812861442565918e-01 -6.824332475662231445e-02 2.158571779727935791e-01 1.279955804347991943e-01 -6.884843856096267700e-02 -7.357813417911529541e-02 1.067962795495986938e-01 9.798604995012283325e-02 -6.824710220098495483e-02 -2.417621761560440063e-01 1.732469797134399414e-01 -7.469224929809570312e-02 2.608178257942199707e-01 -6.646092515438795090e-03 -1.976549252867698669e-02 -1.006159186363220215e-01 -2.356086522340774536e-01
6.950782611966133118e-03 4.276721179485321045e-02 1.593734174966812134e-01 -3.349459171295166016e-02 -3.210294526070356369e-03 -3.148801624774932861e-02 5.174156278371810913e-02 4.050633311271667480e-01 -1.827061921358108521e-01 1.712861061096191406e-01 1.600259840488433838e-01 1.100599542260169983e-01 -1.311311423778533936e-01 3.968267235904932022e-03 2.052054256200790405e-01 5.462224483489990234e-01 1.016272082924842834e-01 -1.075908243656158447e-01 -1.556258648633956909e-01 2.201757729053497314e-01 -1.566219329833984375e-01 -1.316691339015960693e-01 -4.395512863993644714e-02 -3.161883447319269180e-03 1.594963669776916504e-01 9.205172955989837646e-02 -9.691781550645828247e-02 3.599920272827148438e-01 -7.969206199049949646e-03 1.214845702052116394e-01 -1.294205337762832642e-01 5.331792309880256653e-02
5.918205901980400085e-02 2.948352992534637451e-01 1.364482194185256958e-01 1.507038474082946777e-01 -3.323670849204063416e-02 2.045055776834487915e-01 2.812764942646026611e-01 -1.001115608960390091e-02 -1.765825413167476654e-02 2.588999457657337189e-02 1.256229262799024582e-02 3.522946834564208984e-01 -1.979703158140182495e-01 -1.303098797798156738e-01 1.843911260366439819e-01 7.035575062036514282e-02 -3.358545526862144470e-02 3.147979453206062317e-02 -1.582861989736557007e-01 4.417135119438171387e-01 -6.789050251245498657e-02 1.259887665510177612e-01 -3.310586558654904366e-03 2.907089702785015106e-02 1.356446295976638794e-01 -1.239187270402908325e-01 -2.419047802686691284e-01 2.903280407190322876e-02 -1.199898868799209595e-01 1.584166288375854492e-01 -2.740250527858734131e-01 2.727629244327545166e-01
6.711527705192565918e-02 2.082798928022384644e-01 -1.715196110308170319e-02 1.156460270285606384e-01 3.974088281393051147e-02 3.424349725246429443e-01 -1.076302379369735718e-01 8.388946950435638428e-02 2.800332382321357727e-02 1.917519839480519295e-03 5.055129528045654297e-01 3.896812722086906433e-02 -2.894781231880187988e-01 -6.976509094238281250e-02 1.834012269973754883e-01 3.646944463253021240e-01 1.472987383604049683e-01 2.421251237392425537e-01 -2.044842839241027832e-01 2.501664683222770691e-02 -3.601454943418502808e-02 -9.552936255931854248e-02 -1.378059685230255127e-01 -2.418228983879089355e-01 7.060450315475463867e-02 8.700197935104370117e-02 -3.429302573204040527e-02 7.302639633417129517e-02 1.407994478940963745e-01 -5.803721770644187927e-02 -1.023261100053787231e-01 -1.563716232776641846e-01
3.804628504440188408e-03 6.124769337475299835e-03 1.173121854662895203e-01 -1.880238056182861328e-01 2.187832742929458618e-01 1.797532439231872559e-01 2.121746242046356201e-01 -1.825085431337356567e-01 -1.735243052244186401e-01 5.420789122581481934e-02 3.437240123748779297e-01 2.703754231333732605e-02 -3.015524148941040039e-01 -8.177235722541809082e-03 2.460275441408157349e-01 2.279528081417083740e-01 -2.546532265841960907e-02 -2.612627344205975533e-03 6.949649006128311157e-02 -2.333300374448299408e-02 7.144292443990707397e-02 1.030436810106039047e-02 4.126586914062500000e-01 -2.139877080917358398e-01 -6.918009370565414429e-02 2.972886264324188232e-01 -1.867566555738449097e-01 2.647837251424789429e-02 -1.438715159893035889e-01 -7.650016993284225464e-02 -2.328038066625595093e-01 -9.827437810599803925e-03
-1.088384613394737244e-01 2.183558493852615356e-01 9.283768385648727417e-02 1.070344820618629456e-01 -3.499078750610351562e-02 -1.893795132637023926e-01 2.836931347846984863e-01 -1.177797019481658936e-01 4.235433787107467651e-02 -1.379327327013015747e-01 -7.811056915670633316e-03 2.905138395726680756e-02 -1.501847505569458008e-01 5.988774448633193970e-02 7.655303925275802612e-02 4.308358728885650635e-01 -6.574400514364242554e-02 -9.393052756786346436e-02 1.283405907452106476e-02 5.969430878758430481e-02 3.206103742122650146e-01 -2.355742454528808594e-02 2.710747122764587402e-01 -1.593253165483474731e-01 -1.237485483288764954e-01 -1.722151637077331543e-01 1.227049604058265686e-01 -3.963102120906114578e-03 -1.832629293203353882e-01 3.198492527008056641e-02 -4.636743664741516113e-01 1.444962024688720703e-01
6.049441173672676086e-02 4.928079545497894287e-01 3.008558414876461029e-02 6.427431944757699966e-03 6.978408992290496826e-02 -2.083275318145751953e-01 1.807263344526290894e-01 2.385102212429046631e-01 1.458346098661422729e-01 9.290009737014770508e-03 1.520001441240310669e-01 1.736079752445220947e-01 1.799009591341018677e-01 -3.020688295364379883e-01 1.730701923370361328e-01 2.381684333086013794e-01 5.438557360321283340e-03 -5.493485927581787109e-02 -2.277415990829467773e-01 1.373309735208749771e-02 -5.422343686223030090e-02 1.148327216506004333e-01 1.351697146892547607e-01 -1.694117486476898193e-01 3.722837194800376892e-02 9.063704311847686768e-02 -3.455165028572082520e-01 8.498516678810119629e-02 -8.779045194387435913e-02 -1.129728108644485474e-01 -2.270978391170501709e-01 -5.814510211348533630e-02
5.452255532145500183e-02 2.029680013656616211e-01 2.559524178504943848e-01 -6.429924070835113525e-02 1.304233968257904053e-01 9.421861916780471802e-02 6.064710021018981934e-02 1.642569601535797119e-01 -5.892892926931381226e-02 1.302822530269622803e-01 4.165653139352798462e-02 1.643656790256500244e-01 -2.741776406764984131e-01 -1.347638517618179321e-01 2.510075867176055908e-01 4.719590842723846436e-01 -4.557871073484420776e-02 7.707507349550724030e-03 9.416598826646804810e-02 3.346668481826782227e-01 -1.081109140068292618e-02 2.949425578117370605e-02 -1.286037713289260864e-01 -3.575930371880531311e-02 1.986181288957595825e-01 -1.509421039372682571e-02 2.870945334434509277e-01 -2.758027799427509308e-02 2.028058022260665894e-01 -3.056558966636657715e-01 -2.355175092816352844e-02 3.968822956085205078e-02
-2.861835658550262451e-01 1.643368750810623169e-01 2.869727909564971924e-01 -8.487954735755920410e-02 1.907585263252258301e-01 -2.041339129209518433e-01 2.972582280635833740e-01 -2.608551643788814545e-02 -6.481128185987472534e-02 4.811300709843635559e-02 4.474902451038360596e-01 2.428570576012134552e-02 -7.088027149438858032e-02 -1.006963476538658142e-01 3.372636735439300537e-01 1.786339432001113892e-01 9.556245058774948120e-03 2.747877240180969238e-01 1.579305678606033325e-01 4.438832402229309082e-02 1.283349990844726562e-01 2.080601751804351807e-01 1.060651093721389771e-01 -8.145523071289062500e-02 -2.262107655405998230e-02 -5.898668244481086731e-02 -5.735404789447784424e-02 -1.161456629633903503e-01 -1.536328345537185669e-01 1.154026463627815247e-01 3.919156268239021301e-02 1.639384180307388306e-01
-1.005548387765884399e-01 3.391907215118408203e-01 2.068166583776473999e-01 -1.721476316452026367e-01 1.444727927446365356e-01 -2.897421717643737793e-01 7.074669748544692993e-02 -2.345585227012634277e-01 -1.078776493668556213e-01 8.284030854701995850e-02 1.908184736967086792e-01 -1.897758804261684418e-02 -4.526239037513732910e-01 -2.465225756168365479e-02 2.981255650520324707e-01 1.656768471002578735e-01 2.586527168750762939e-02 2.479917556047439575e-01 -1.285858750343322754e-01 -3.225555270910263062e-02 -1.591112315654754639e-01 -6.979055702686309814e-02 -7.600950449705123901e-02 -1.617480367422103882e-01 -2.413207851350307465e-02 -4.923052340745925903e-02 1.136399954557418823e-01 -1.344319134950637817e-01 2.758479490876197815e-02 1.862034946680068970e-01 -2.154722362756729126e-01 5.277727916836738586e-02
9.509517811238765717e-03 1.325192749500274658e-01 -9.019768238067626953e-02 2.941169738769531250e-01 3.449820876121520996e-01 3.065600395202636719e-01 2.006592303514480591e-01 -2.982283234596252441e-01 -4.894553869962692261e-02 1.531529873609542847e-01 1.899585314095020294e-02 6.050081923604011536e-02 -1.041709110140800476e-01 -2.613115124404430389e-02 3.906896412372589111e-01 3.751479089260101318e-01 -5.270716175436973572e-02 -6.924475543200969696e-03 2.353114821016788483e-02 1.539798825979232788e-01 6.588333845138549805e-02 9.269446134567260742e-02 1.772905588150024414e-01 -1.875958293676376343e-01 -6.245766952633857727e-02 -1.722655892372131348e-01 -7.358354981988668442e-03 -7.768497616052627563e-02 -1.470967084169387817e-01 4.301521927118301392e-02 -6.282624602317810059e-02 1.923110336065292358e-01
-1.224599480628967285e-01 4.799846112728118896e-01 2.717723250389099121e-01 -6.748083233833312988e-02 -3.513989970088005066e-02 -2.425677627325057983e-01 4.408780634403228760e-01 -5.174280703067779541e-02 -9.777997434139251709e-02 -1.441301554441452026e-01 2.228069901466369629e-01 -8.755947649478912354e-02 8.880626410245895386e-02 -1.661393493413925171e-01 1.418511718511581421e-01 1.904011815786361694e-01 -6.422249227762222290e-02 6.064018234610557556e-03 2.633303776383399963e-02 -6.284797936677932739e-02 1.015488132834434509e-01 -4.979958757758140564e-02 1.902696788311004639e-01 -1.461717486381530762e-01 6.460427492856979370e-02 1.294492036104202271e-01 -2.209657728672027588e-01 -1.428830716758966446e-02 -3.053294308483600616e-02 1.347176283597946167e-01 -9.202217683196067810e-03 2.669837176799774170e-01
1.768066287040710449e-01 3.052658438682556152e-01 -1.967834234237670898e-01 -4.468799009919166565e-02 -1.285615116357803345e-01 -1.457034796476364136e-01 1.489499211311340332e-01 -1.425190567970275879e-01 -3.508140519261360168e-02 -2.508605718612670898e-01 1.393996775150299072e-01 -2.645456194877624512e-01 -2.561521530151367188e-01 -1.023575887084007263e-01 4.037326872348785400e-01 2.550955116748809814e-01 4.999896138906478882e-02 -1.362693011760711670e-01 1.961360573768615723e-01 2.338048070669174194e-01 -1.285029798746109009e-01 3.152188956737518311e-01 -1.303081959486007690e-02 1.056984066963195801e-01 -9.636738896369934082e-02 -1.178449206054210663e-02 1.088596996851265430e-03 -8.773581683635711670e-02 -1.245963945984840393e-01 3.315851464867591858e-02 -8.900022506713867188e-02 1.172293946146965027e-01
-1.365267336368560791e-01 1.325036678463220596e-02 9.099347144365310669e-02 2.632082998752593994e-01 -1.395970284938812256e-01 -1.877311617136001587e-01 3.526173159480094910e-02 5.105786398053169250e-02 6.678526103496551514e-02 -3.151978366076946259e-03 2.910483181476593018e-01 7.143845409154891968e-02 -6.354772299528121948e-02 -3.078277036547660828e-02 9.663889557123184204e-02 5.255984663963317871e-01 1.839307844638824463e-01 -7.421761751174926758e-02 3.095049411058425903e-02 3.846426606178283691e-01 -9.841739386320114136e-02 -1.231842860579490662e-01 -1.825648546218872070e-02 -1.563135236501693726e-01 -3.044496476650238037e-01 -3.950992971658706665e-02 -1.365675777196884155e-01 -9.690853208303451538e-02 8.458844572305679321e-02 2.861656248569488525e-01 -4.656865820288658142e-02 9.382354468107223511e-02
1.615860015153884888e-01 8.078103512525558472e-02 2.961979508399963379e-01 1.184203699231147766e-01 -1.717969775199890137e-01 1.781622469425201416e-01 1.452571302652359009e-01 -4.661927372217178345e-02 -5.177639424800872803e-03 8.681010454893112183e-02 -1.013751477003097534e-01 1.237971335649490356e-01 4.769122973084449768e-02 -3.789741173386573792e-02 1.642659753561019897e-01 3.655675947666168213e-01 -5.651815608143806458e-02 -1.243808120489120483e-01 1.125165075063705444e-01 2.844828367233276367e-02 4.528094455599784851e-02 2.164182364940643311e-01 1.934789121150970459e-01 -5.160400867462158203e-01 2.222488075494766235e-01 -9.876639582216739655e-03 -7.771977037191390991e-02 -1.715328395366668701e-01 -1.531027406454086304e-01 4.806060343980789185e-02 -2.826970517635345459e-01 9.057094901800155640e-02
2.385990321636199951e-02 2.232339084148406982e-01 6.151096522808074951e-02 -2.096040993928909302e-01 2.319178581237792969e-01 3.494850918650627136e-02 2.108800560235977173e-01 -1.935288459062576294e-01 -7.053296267986297607e-02 -7.444791495800018311e-02 2.516632378101348877e-01 2.980327606201171875e-01 -2.023869305849075317e-01 -3.421891480684280396e-02 2.000971883535385132e-01 1.496027857065200806e-01 2.560617402195930481e-02 1.315833628177642822e-01 1.785766333341598511e-01 5.873383209109306335e-02 -2.205595374107360840e-01 1.482757776975631714e-01 6.160888075828552246e-02 -3.310478031635284424e-01 -6.120836362242698669e-02 1.969633996486663818e-01 -2.974503338336944580e-01 -5.946296080946922302e-02 -2.104685604572296143e-01 3.815175965428352356e-02 -3.035617806017398834e-02 2.813623249530792236e-01
-6.728107482194900513e-02 -4.332890361547470093e-02 -4.140095412731170654e-02 1.147208958864212036e-01 7.856122404336929321e-02 -2.020525634288787842e-01 4.312423244118690491e-02 -1.254535019397735596e-01 6.705558300018310547e-02 -4.186909273266792297e-02 -1.431526094675064087e-01 -5.731753259897232056e-02 -2.295288145542144775e-01 -2.014659494161605835e-01 2.708182632923126221e-01 5.176270008087158203e-01 -8.100414276123046875e-02 -2.563754096627235413e-02 -1.289612948894500732e-01 2.430181950330734253e-02 2.901830077171325684e-01 8.588884025812149048e-03 1.404038071632385254e-01 -2.531513869762420654e-01 7.052679359912872314e-02 9.874296933412551880e-02 -1.515222489833831787e-01 6.140876561403274536e-02 1.445738673210144043e-01 9.262708574533462524e-02 -3.918068110942840576e-02 4.295996129512786865e-01
-8.081408590078353882e-02 2.982231378555297852e-01 2.539984285831451416e-01 -7.775898277759552002e-02 -1.038681599311530590e-03 -1.554685682058334351e-01 9.213884174823760986e-02 -1.884181797504425049e-01 -1.773487031459808350e-01 3.224136680364608765e-02 4.257043600082397461e-01 8.156306296586990356e-02 -1.969964802265167236e-01 -9.134822338819503784e-02 1.383408457040786743e-01 2.241051942110061646e-02 -1.314544677734375000e-01 -2.927458584308624268e-01 1.600986421108245850e-01 -3.455720096826553345e-02 8.897253870964050293e-02 3.948305249214172363e-01 9.631471335887908936e-02 -2.140872478485107422e-01 2.794466540217399597e-02 -8.340885490179061890e-02 1.184357330203056335e-01 2.310608923435211182e-01 -6.274877488613128662e-02 -3.184709697961807251e-02 -2.215270400047302246e-01 2.726216055452823639e-02
2.533431723713874817e-02 4.087563753128051758e-01 -1.268550008535385132e-01 -2.256484776735305786e-01 -3.949005529284477234e-02 2.543064951896667480e-01 -1.240842416882514954e-02 6.591957062482833862e-02 -7.176642306149005890e-03 3.131092786788940430e-01 1.437091827392578125e-01 -7.569012045860290527e-02 -2.874953299760818481e-02 -2.361937165260314941e-01 3.236658871173858643e-01 3.282916247844696045e-01 -2.776346504688262939e-01 -3.394186124205589294e-02 -1.250120252370834351e-01 2.186422497034072876e-01 -8.676558732986450195e-02 2.319513112306594849e-01 4.928726330399513245e-02 4.577773809432983398e-02 2.508140541613101959e-02 -2.070997059345245361e-01 1.816816031932830811e-01 1.912643387913703918e-02 5.137883126735687256e-02 7.159838825464248657e-02 9.114438295364379883e-02 2.074420079588890076e-02
1.354980766773223877e-01 3.319151401519775391e-01 4.289175942540168762e-02 1.115467306226491928e-02 -1.176366768777370453e-02 2.301453799009323120e-02 3.084888458251953125e-01 -6.850020587444305420e-02 -2.536317706108093262e-01 5.459172651171684265e-02 2.538510859012603760e-01 -8.903824537992477417e-02 -1.534458994865417480e-01 7.818486541509628296e-02 1.351590752601623535e-01 1.925169974565505981e-01 -1.077550649642944336e-01 4.609949141740798950e-02 -3.470213115215301514e-01 -4.124638810753822327e-02 -1.597021520137786865e-02 1.770797222852706909e-01 -3.117786943912506104e-01 -3.352237343788146973e-01 2.170685082674026489e-01 -2.017995268106460571e-01 -2.204466909170150757e-01 -3.121756389737129211e-02 9.983748942613601685e-02 1.258531361818313599e-01 -2.596261166036128998e-02 5.803155526518821716e-02
3.872184753417968750e-01 1.259504854679107666e-01 -4.356927424669265747e-02 1.176213100552558899e-01 2.179222851991653442e-01 1.105582788586616516e-01 3.637456595897674561e-01 5.359966307878494263e-02 -9.676638245582580566e-02 9.780693799257278442e-02 3.032829761505126953e-01 1.945536434650421143e-01 -1.095335558056831360e-01 -7.811404019594192505e-02 1.809849143028259277e-01 2.921014726161956787e-01 -1.953537017107009888e-01 -1.669399887323379517e-01 -1.303672790527343750e-01 9.233213029801845551e-03 -2.558390498161315918e-01 -3.342453762888908386e-02 8.575166761875152588e-02 -2.224748879671096802e-01 8.447339385747909546e-02 -1.290443688631057739e-01 -6.232239305973052979e-02 -5.378799140453338623e-02 -2.711755633354187012e-01 7.529598474502563477e-02 -1.489934027194976807e-01 -1.122559327632188797e-02
6.045381724834442139e-02 5.603870004415512085e-02 -8.026043325662612915e-02 2.160843759775161743e-01 3.550960719585418701e-01 2.656241655349731445e-01 2.371765524148941040e-01 3.496653214097023010e-02 1.656083017587661743e-02 -4.110955819487571716e-02 9.387138485908508301e-02 1.259625107049942017e-01 -1.276078522205352783e-01 3.180612577125430107e-03 4.513070881366729736e-01 4.069983959197998047e-01 9.319961816072463989e-02 -1.512471586465835571e-02 -9.404585510492324829e-02 1.082558929920196533e-01 1.077462583780288696e-01 6.631856085732579231e-04 9.597159922122955322e-02 -1.344288736581802368e-01 -9.687063843011856079e-02 -1.847138106822967529e-01 -2.231464162468910217e-02 -2.221294492483139038e-01 5.665798205882310867e-03 -5.013236030936241150e-02 1.089657545089721680e-01 3.123332560062408447e-01
7.250323891639709473e-02 1.082961633801460266e-01 7.378556579351425171e-02 1.321168988943099976e-01 9.905088692903518677e-02 4.233391210436820984e-02 3.073441684246063232e-01 -7.267252355813980103e-02 1.653562486171722412e-01 1.607089489698410034e-01 2.397680878639221191e-01 -5.950741004198789597e-03 -3.781498670578002930e-01 7.648003753274679184e-03 1.569373756647109985e-01 3.017535805702209473e-01 -1.793627887964248657e-01 -1.873900592327117920e-01 -2.784165441989898682e-01 2.487660050392150879e-01 -1.751723140478134155e-01 1.373280137777328491e-01 9.838221967220306396e-02 1.155129596590995789e-01 -1.108412519097328186e-01 2.869276404380798340e-01 7.828243821859359741e-02 4.157647490501403809e-02 -5.454288423061370850e-02 2.244721800088882446e-01 -2.096780389547348022e-01 1.691398955881595612e-02
-8.038624376058578491e-02 2.269478887319564819e-01 -1.110032722353935242e-01 1.371275633573532104e-01 1.686110496520996094e-01 1.476066708564758301e-01 2.022730559110641479e-01 -1.220246031880378723e-01 1.173385903239250183e-01 -1.381467189639806747e-02 3.289691805839538574e-01 1.511525511741638184e-01 -4.086447060108184814e-01 -8.204244822263717651e-02 2.989959716796875000e-01 1.606067121028900146e-01 -4.547443613409996033e-02 1.729857921600341797e-01 7.184351980686187744e-02 -5.348335951566696167e-02 -1.736262440681457520e-01 1.908978968858718872e-01 4.714678227901458740e-02 -4.056317731738090515e-02 2.122589349746704102e-01 1.889560967683792114e-01 -2.680376470088958740e-01 1.449755579233169556e-01 5.241776257753372192e-02 -5.292510986328125000e-02 -2.700413763523101807e-01 9.155355393886566162e-02
-1.115925237536430359e-01 2.597523033618927002e-01 2.223714739084243774e-01 1.263653337955474854e-01 2.717745956033468246e-03 -1.842311918735504150e-01 4.439744055271148682e-01 1.394094079732894897e-01 1.433849185705184937e-01 3.226977959275245667e-02 3.105414807796478271e-01 9.483570605516433716e-02 2.164465002715587616e-02 1.516168238595128059e-03 3.201568126678466797e-01 1.941914558410644531e-01 1.300579458475112915e-01 -2.698320150375366211e-01 -8.264930546283721924e-02 -3.824297571554780006e-03 2.228806912899017334e-01 -1.729558557271957397e-01 9.071049280464649200e-04 -1.472451686859130859e-01 6.215538457036018372e-02 2.487195581197738647e-01 4.053050279617309570e-02 1.238603293895721436e-01 4.021300002932548523e-02 4.596929997205734253e-02 -1.477357894182205200e-01 1.741940081119537354e-01
5.950793251395225525e-02 -2.084224373102188110e-01 7.717735320329666138e-02 -6.812015920877456665e-02 -4.942029714584350586e-02 -2.135709524154663086e-01 7.135705649852752686e-02 -1.975250095129013062e-01 -3.695860505104064941e-03 -5.856630951166152954e-02 2.205149978399276733e-01 -1.499442458152770996e-01 -1.419488936662673950e-01 -1.260647326707839966e-01 3.969312608242034912e-01 5.770846605300903320e-01 -9.940657019615173340e-02 2.352558970451354980e-01 -1.367113143205642700e-01 2.397851058049127460e-04 1.760866641998291016e-01 -7.071946561336517334e-02 1.593747437000274658e-01 -9.554627537727355957e-02 -8.402073383331298828e-02 -7.424805313348770142e-02 -1.715285032987594604e-01 -7.618169486522674561e-02 4.617615044116973877e-02 -1.775013655424118042e-01 -8.343011885881423950e-02 7.893594354391098022e-02
1.057861819863319397e-01 3.306442499160766602e-01 1.653354316949844360e-01 -3.421455621719360352e-01 7.650282233953475952e-02 2.766902744770050049e-01 1.685750335454940796e-01 1.651010960340499878e-01 3.698542341589927673e-02 1.609223037958145142e-01 3.997377455234527588e-01 2.392671769484877586e-03 -1.305332481861114502e-01 9.988755732774734497e-02 -1.628278009593486786e-02 4.063685834407806396e-01 1.609114706516265869e-01 -5.764006823301315308e-02 -1.913390457630157471e-01 1.661494970321655273e-01 1.576640009880065918e-01 1.591973192989826202e-02 1.448256671428680420e-01 -8.430245518684387207e-02 2.676324173808097839e-02 -1.520969159901142120e-02 -1.410889029502868652e-01 1.383287459611892700e-01 -6.694951653480529785e-02 -2.682264335453510284e-02 -9.873683005571365356e-02 -1.263255327939987183e-01
2.386780232191085815e-01 2.582956552505493164e-01 1.499305069446563721e-01 1.642551720142364502e-01 -4.008493945002555847e-02 1.626492738723754883e-01 3.741862475872039795e-01 -1.514467895030975342e-01 3.385750651359558105e-01 2.472446113824844360e-02 6.051703914999961853e-02 -1.367646153084933758e-03 -5.562119558453559875e-02 -1.654673963785171509e-01 3.174026608467102051e-01 2.149226218461990356e-01 -3.015066087245941162e-01 5.961948633193969727e-02 -9.399145841598510742e-02 1.609385460615158081e-01 -5.527244508266448975e-02 -8.618290722370147705e-02 -1.097623258829116821e-01 4.462550580501556396e-02 -2.010854333639144897e-01 1.462205797433853149e-01 1.103754900395870209e-02 1.470351815223693848e-01 -9.160054475069046021e-02 -2.124831229448318481e-01 -2.161964029073715210e-01 4.439125955104827881e-02
5.320573225617408752e-02 1.224992098286747932e-03 2.550981193780899048e-02 2.100849449634552002e-01 3.168134391307830811e-01 1.478324681520462036e-01 2.369174063205718994e-01 -6.310471799224615097e-03 -8.863370120525360107e-02 5.459878593683242798e-03 1.126137450337409973e-01 1.323909312486648560e-01 -1.762113124132156372e-01 3.599149361252784729e-02 4.320960938930511475e-01 4.330983459949493408e-01 -1.283261924982070923e-03 -1.493075639009475708e-01 2.917047962546348572e-02 -7.371080666780471802e-02 3.865079581737518311e-02 2.016538567841053009e-02 1.715604513883590698e-01 -1.625951081514358521e-01 -7.666309922933578491e-02 -3.289803564548492432e-01 -1.623446047306060791e-01 -9.298972785472869873e-02 8.215611451305449009e-04 -7.283172756433486938e-02 9.202534705400466919e-02 2.829014658927917480e-01
-3.689176216721534729e-02 2.681027054786682129e-01 6.356141716241836548e-02 1.577563136816024780e-01 1.170868128538131714e-01 5.869309231638908386e-02 1.284722983837127686e-01 2.828932106494903564e-01 -2.071209996938705444e-02 1.267016679048538208e-01 3.011647462844848633e-01 1.395975202322006226e-01 -2.210718542337417603e-01 -3.917567431926727295e-02 -2.477484010159969330e-02 2.154826223850250244e-01 2.145572304725646973e-01 2.645818144083023071e-02 -8.471415936946868896e-02 3.325755596160888672e-01 -1.979092806577682495e-01 1.677991449832916260e-01 -2.137093394994735718e-01 -2.441419214010238647e-01 -2.366468310356140137e-01 -1.199651286005973816e-01 1.343405246734619141e-01 4.774097353219985962e-02 1.337181329727172852e-01 -1.062945127487182617e-01 -3.161801099777221680e-01 5.507089942693710327e-02
3.067999780178070068e-01 2.742599546909332275e-01 -8.206413686275482178e-02 4.186490923166275024e-02 -6.003664806485176086e-02 1.492359638214111328e-01 7.613964378833770752e-02 -1.258659809827804565e-01 3.459469415247440338e-03 2.532626874744892120e-02 4.316113591194152832e-01 -1.788604557514190674e-01 5.691274255514144897e-02 -8.231338113546371460e-02 4.528343975543975830e-01 1.757073104381561279e-01 2.005032151937484741e-01 1.741423606872558594e-01 -2.274422794580459595e-01 -2.016137093305587769e-01 1.013929098844528198e-01 2.921089716255664825e-02 -6.975013762712478638e-02 -1.895718425512313843e-01 -1.079396158456802368e-01 -1.540407687425613403e-01 9.367315098643302917e-03 1.433683484792709351e-01 7.645655423402786255e-02 1.537787765264511108e-01 -6.881446391344070435e-02 -6.841860711574554443e-02
-7.693697512149810791e-02 4.059039354324340820e-01 4.337822794914245605e-01 -2.036788612604141235e-01 2.258240580558776855e-01 -2.484441176056861877e-02 6.641489267349243164e-02 -1.981649398803710938e-01 -2.176804244518280029e-01 2.028572857379913330e-01 1.083419099450111389e-01 4.824905842542648315e-02 -1.947952508926391602e-01 -9.134545922279357910e-02 3.698545098304748535e-01 2.118089497089385986e-01 5.553141236305236816e-02 6.009260192513465881e-02 5.075567588210105896e-02 -5.026424676179885864e-02 -7.673297077417373657e-02 5.421013757586479187e-02 1.159463673830032349e-01 3.217858029529452324e-03 -2.027277946472167969e-01 4.220441728830337524e-02 -1.319049894809722900e-01 1.668187677860260010e-01 -2.103594839572906494e-01 7.928978651762008667e-02 -3.279252350330352783e-02 5.616126116365194321e-03
4.234457388520240784e-02 2.279863208532333374e-01 -1.284665614366531372e-01 -7.411368191242218018e-02 -7.880742102861404419e-02 9.556943178176879883e-02 1.317093670368194580e-01 -1.723664849996566772e-01 5.991064012050628662e-02 -2.391266077756881714e-02 4.986349344253540039e-01 -9.959058463573455811e-02 8.495598100125789642e-03 -2.675553560256958008e-01 3.787862658500671387e-01 9.572800993919372559e-02 3.142434731125831604e-02 2.878080308437347412e-01 -1.996490508317947388e-01 2.609004266560077667e-02 -8.497439324855804443e-02 8.149504661560058594e-02 -1.199777796864509583e-01 -2.592237889766693115e-01 9.230358153581619263e-02 -2.241696566343307495e-01 -7.818548381328582764e-02 1.479157358407974243e-01 1.957851201295852661e-01 1.187347397208213806e-01 -1.236501187086105347e-01 -2.270748838782310486e-02
9.603387117385864258e-02 1.291125118732452393e-01 -5.190803855657577515e-02 6.362185627222061157e-02 -1.582995057106018066e-01 -1.735201627016067505e-01 2.114729285240173340e-01 -1.973160803318023682e-01 -2.383195459842681885e-01 -3.076568990945816040e-02 3.460505977272987366e-02 1.218897625803947449e-01 -2.793878614902496338e-01 -1.798903346061706543e-01 2.844747900962829590e-01 4.608943164348602295e-01 1.512804031372070312e-01 3.100396990776062012e-01 4.070853441953659058e-02 7.357662916183471680e-02 3.304216265678405762e-01 -1.786592006683349609e-01 -4.037443175911903381e-02 2.829282358288764954e-02 -7.617282867431640625e-02 1.114667207002639771e-01 1.520881801843643188e-01 4.530768841505050659e-02 -5.771542340517044067e-02 3.612411394715309143e-02 -1.713619530200958252e-01 6.290395557880401611e-02
4.706759005784988403e-02 1.561711728572845459e-01 4.987881705164909363e-02 2.746000587940216064e-01 7.344301044940948486e-02 5.293432250618934631e-02 2.397938519716262817e-01 1.677127182483673096e-01 3.164149820804595947e-03 -1.371241267770528793e-02 2.344701997935771942e-02 2.410171926021575928e-02 -5.764570832252502441e-01 1.100532487034797668e-01 1.403014361858367920e-01 1.829853951930999756e-01 6.868531554937362671e-02 1.836517751216888428e-01 -1.216634176671504974e-02 2.735209167003631592e-01 2.181425839662551880e-01 2.216220088303089142e-02 6.884456425905227661e-02 -1.252336204051971436e-01 2.868368923664093018e-01 -1.899879872798919678e-01 1.500268876552581787e-01 -1.517152041196823120e-01 1.272702515125274658e-01 -3.553315997123718262e-02 -3.238289058208465576e-02 1.960954219102859497e-01
-7.032072171568870544e-03 2.077237069606781006e-01 -4.614958912134170532e-02 2.174627780914306641e-02 -1.934761255979537964e-01 -2.821152508258819580e-01 9.373303502798080444e-02 -1.663805097341537476e-01 3.288933634757995605e-02 -8.438348770141601562e-02 3.618691265583038330e-01 2.861560881137847900e-01 2.042065002024173737e-02 -6.461236625909805298e-02 3.566985726356506348e-01 2.985982894897460938e-01 1.241149827837944031e-01 -4.635053500533103943e-02 1.689334809780120850e-01 1.379080675542354584e-02 2.156884521245956421e-01 2.822563350200653076e-01 7.422834634780883789e-02 -3.457782417535781860e-02 8.874733746051788330e-02 -2.777474820613861084e-01 -8.023269474506378174e-02 7.015265524387359619e-02 -7.189334928989410400e-02 -1.560549885034561157e-01 -2.284985780715942383e-01 3.736162558197975159e-02
1.760907769203186035e-01 3.144334554672241211e-01 -3.513366356492042542e-02 1.299436390399932861e-01 -4.682021681219339371e-03 -1.100910976529121399e-01 1.937208920717239380e-01 8.973746746778488159e-02 2.595248818397521973e-01 2.885678708553314209e-01 2.163753956556320190e-01 2.238214462995529175e-01 -1.824287325143814087e-02 -3.736874461174011230e-01 3.568996191024780273e-01 8.819376677274703979e-02 5.079978331923484802e-02 -2.300326712429523468e-02 -1.324386149644851685e-01 5.751896183937788010e-03 6.356879323720932007e-02 2.401461303234100342e-01 1.415773779153823853e-01 -7.116123288869857788e-02 1.209625229239463806e-01 -3.029250539839267731e-02 -1.896087229251861572e-01 1.942948698997497559e-01 -1.635569930076599121e-01 -9.688614308834075928e-02 -1.099419444799423218e-01 -1.631971299648284912e-01
1.977644413709640503e-01 2.691165506839752197e-01 7.469365745782852173e-02 1.346021443605422974e-01 -1.294195801019668579e-01 9.378765523433685303e-02 -1.150924488902091980e-01 1.579425036907196045e-01 -1.015621274709701538e-01 -1.446353197097778320e-01 4.924018979072570801e-01 6.447841296903789043e-04 -1.621010303497314453e-01 -9.874907881021499634e-02 8.704131096601486206e-02 3.577888309955596924e-01 1.489680856466293335e-01 2.106926441192626953e-01 -4.712027148343622684e-04 -2.627688646316528320e-02 4.588405042886734009e-02 1.159271076321601868e-01 -1.905662566423416138e-01 -2.775244116783142090e-01 1.556912809610366821e-01 1.026913970708847046e-01 1.487497538328170776e-01 2.080903053283691406e-01 3.980548307299613953e-02 -1.415170282125473022e-01 4.316745325922966003e-02 -1.894146203994750977e-01
1.782783120870590210e-01 8.339166641235351562e-02 2.862547636032104492e-01 1.622350066900253296e-01 -2.192995846271514893e-01 2.347518503665924072e-01 1.775898635387420654e-01 -2.693728730082511902e-02 -6.720733642578125000e-02 1.569939851760864258e-01 -7.138591259717941284e-02 2.133810222148895264e-01 -7.990056648850440979e-03 6.989911943674087524e-02 2.147480696439743042e-01 3.065728545188903809e-01 -1.964656710624694824e-01 -3.712852299213409424e-02 8.892094343900680542e-02 1.061012819409370422e-01 3.322603553533554077e-02 2.293373495340347290e-01 1.898405551910400391e-01 -4.768546223640441895e-01 1.457057893276214600e-01 -1.456781406886875629e-03 -1.322544217109680176e-01 -1.863366067409515381e-01 -1.214941293001174927e-01 -7.567778974771499634e-02 -1.445370614528656006e-01 -3.995954990386962891e-02
1.555826216936111450e-01 3.702397644519805908e-01 1.971416920423507690e-01 1.246779039502143860e-02 5.243001133203506470e-02 7.988121360540390015e-02 5.706558749079704285e-02 -2.060604244470596313e-01 -7.865335047245025635e-02 -9.071718156337738037e-02 3.499888181686401367e-01 2.151310257613658905e-02 -4.155843555927276611e-01 -7.731709629297256470e-02 1.540354937314987183e-01 6.808374822139739990e-02 -2.025892138481140137e-01 4.197330027818679810e-02 5.853841081261634827e-02 -2.578502334654331207e-02 -4.312314465641975403e-02 3.035297393798828125e-01 1.586662232875823975e-02 -2.232456952333450317e-01 7.599429786205291748e-02 1.976035535335540771e-01 -2.414764463901519775e-01 5.093357060104608536e-03 -3.062613904476165771e-01 4.068425297737121582e-02 -1.019174754619598389e-01 -2.130556479096412659e-02
1.080981716513633728e-01 3.882759809494018555e-01 8.325982838869094849e-02 4.668606817722320557e-02 1.846424639225006104e-01 1.700726449489593506e-01 1.776760369539260864e-01 -2.535536587238311768e-01 -6.773086637258529663e-02 -1.192874833941459656e-02 5.003058314323425293e-01 5.292392894625663757e-02 -3.513563573360443115e-01 -7.988054305315017700e-02 5.002620443701744080e-02 7.545294612646102905e-02 -4.273457080125808716e-02 -1.808573678135871887e-02 5.401908978819847107e-02 1.165350899100303650e-01 -1.602011471986770630e-01 2.327709197998046875e-01 2.426248230040073395e-02 -2.479961663484573364e-01 6.794443726539611816e-02 2.173471450805664062e-02 -1.251953989267349243e-01 -7.538245618343353271e-02 -2.668252289295196533e-01 3.154831379652023315e-02 -8.884105086326599121e-02 -8.115491271018981934e-02
6.338917464017868042e-02 2.520989775657653809e-01 -3.337602317333221436e-02 2.536140084266662598e-01 -2.181009501218795776e-01 2.650679349899291992e-01 3.558692336082458496e-02 5.678487941622734070e-02 -1.772973835468292236e-01 1.079234480857849121e-01 1.436344534158706665e-01 1.096156388521194458e-01 -6.203441694378852844e-02 -7.638968527317047119e-02 1.839215308427810669e-02 5.114938020706176758e-01 2.737557291984558105e-01 -1.695653647184371948e-01 3.011016249656677246e-01 1.352561563253402710e-01 -5.404032021760940552e-02 -5.340381711721420288e-02 -2.286658138036727905e-01 -1.930081248283386230e-01 -5.499254167079925537e-02 -1.263011097908020020e-01 1.871397793292999268e-01 -1.424386948347091675e-01 -3.113261424005031586e-02 9.451960772275924683e-02 5.653560534119606018e-02 4.414104297757148743e-02
-1.187249901704490185e-03 4.260149002075195312e-01 2.590807341039180756e-02 -5.561794713139533997e-02 6.364348228089511395e-04 -7.285207509994506836e-02 2.214333117008209229e-01 -2.655972242355346680e-01 6.107662990689277649e-02 -1.930372714996337891e-01 1.161502748727798462e-01 -3.309320807456970215e-01 -1.419787257909774780e-01 1.554202437400817871e-01 3.358319997787475586e-01 2.402012497186660767e-01 6.629790365695953369e-02 1.793579570949077606e-02 8.395900949835777283e-03 2.644929289817810059e-01 -1.812067329883575439e-01 -4.077464714646339417e-02 -2.851820550858974457e-02 -1.846623718738555908e-01 -3.558820858597755432e-02 -1.003247350454330444e-01 1.945498138666152954e-01 1.843226402997970581e-01 2.127340994775295258e-02 -4.261229187250137329e-02 -2.132498323917388916e-01 1.897707730531692505e-01
1.790063381195068359e-01 1.621500104665756226e-01 -2.068018913269042969e-02 2.008621245622634888e-01 -1.669396609067916870e-01 -2.688021399080753326e-02 2.482072263956069946e-01 -2.567167878150939941e-01 -2.291929423809051514e-01 -7.849837653338909149e-03 7.239860296249389648e-02 8.518713712692260742e-02 -2.570851743221282959e-01 -1.750835180282592773e-01 3.197597265243530273e-01 4.291753768920898438e-01 1.936703026294708252e-01 1.685156375169754028e-01 5.761124566197395325e-02 1.031327694654464722e-01 1.887394934892654419e-01 -8.480339497327804565e-02 -8.008618652820587158e-02 1.614014953374862671e-01 -1.301268488168716431e-01 8.166188001632690430e-02 1.344198435544967651e-01 1.051267087459564209e-01 -9.371178597211837769e-02 -4.979727417230606079e-02 -2.177706062793731689e-01 1.731119304895401001e-01
1.197622641921043396e-01 2.642435729503631592e-01 2.140926718711853027e-01 1.748228371143341064e-01 -8.613627403974533081e-02 2.092443704605102539e-01 1.574009060859680176e-01 1.571458578109741211e-01 1.067120879888534546e-01 1.832294166088104248e-01 -2.085191011428833008e-02 -6.389217078685760498e-02 -2.499821335077285767e-01 6.494476646184921265e-02 3.720902800559997559e-01 2.894430756568908691e-01 3.351255953311920166e-01 1.349166035652160645e-02 -1.112692579627037048e-01 9.359847754240036011e-02 -8.685725182294845581e-02 2.687922120094299316e-01 1.657451540231704712e-01 1.191972568631172180e-01 1.195705831050872803e-01 -5.198599025607109070e-02 1.492251157760620117e-01 1.815709173679351807e-01 5.944167450070381165e-02 7.453549653291702271e-02 -2.524659037590026855e-01 -1.330476626753807068e-02
4.594716802239418030e-02 4.622784852981567383e-01 1.401862502098083496e-01 -1.994355814531445503e-03 2.260389328002929688e-01 1.036626845598220825e-01 1.720166504383087158e-01 8.839476853609085083e-02 1.773459613323211670e-01 -4.155969247221946716e-03 1.699553579092025757e-01 -1.156331151723861694e-01 5.109882354736328125e-02 -2.248684614896774292e-01 1.501539349555969238e-02 4.351948499679565430e-01 -1.737935692071914673e-01 1.189953014254570007e-01 -1.633995771408081055e-01 1.210041493177413940e-01 1.133664101362228394e-01 -4.137823730707168579e-02 5.457011982798576355e-02 -1.260228157043457031e-01 4.740580916404724121e-02 1.159082725644111633e-01 -1.482782512903213501e-01 2.441602051258087158e-01 -1.946719363331794739e-02 -1.266514807939529419e-01 -3.262962102890014648e-01 9.729421883821487427e-02
-3.954337537288665771e-02 1.256956309080123901e-01 1.001772731542587280e-01 -7.592398673295974731e-02 4.022312164306640625e-02 2.982902899384498596e-02 -2.632575333118438721e-01 2.207300364971160889e-01 -5.377464368939399719e-02 1.641620844602584839e-01 2.903772592544555664e-01 4.238864779472351074e-02 -2.042653113603591919e-01 -1.408823207020759583e-02 3.275518119335174561e-01 4.832959175109863281e-01 1.469017565250396729e-01 -4.685869067907333374e-02 -2.737524211406707764e-01 2.776273488998413086e-01 -1.137931272387504578e-01 -2.220078408718109131e-01 -2.276753485202789307e-01 -1.786529868841171265e-01 -3.741385787725448608e-02 9.721407666802406311e-03 -8.817608654499053955e-02 -2.211204031482338905e-03 6.429832428693771362e-03 -2.380295842885971069e-02 -1.006486564874649048e-01 -7.591982930898666382e-02
2.478487491607666016e-01 1.617371588945388794e-01 -1.494686007499694824e-01 4.706136137247085571e-02 -2.618726193904876709e-01 7.579655200242996216e-02 1.238940805196762085e-01 1.523932069540023804e-01 1.937111020088195801e-01 -5.230940133333206177e-02 1.338533163070678711e-01 -1.000791490077972412e-01 2.420088835060596466e-02 -9.500665590167045593e-03 1.699003428220748901e-01 3.020922243595123291e-01 -2.105614393949508667e-01 2.392655014991760254e-01 5.136830359697341919e-02 1.850494593381881714e-01 -6.377677619457244873e-02 6.366398185491561890e-02 1.597774587571620941e-02 -5.303150415420532227e-01 1.559717357158660889e-01 8.313436806201934814e-02 -9.021397680044174194e-02 -9.646767377853393555e-02 -1.105910092592239380e-01 4.960054159164428711e-02 -3.744134306907653809e-02 3.051466345787048340e-01
1.636472195386886597e-01 3.056280612945556641e-01 -7.866326719522476196e-02 1.989872753620147705e-01 -3.261441886425018311e-01 -4.684281349182128906e-02 1.348595321178436279e-01 -2.526974976062774658e-01 -6.804352998733520508e-02 -2.974988520145416260e-02 8.288686722517013550e-02 1.214209720492362976e-01 -1.275316923856735229e-01 2.558818832039833069e-02 6.639982759952545166e-02 4.047561883926391602e-01 7.786623388528823853e-02 -2.358883060514926910e-02 2.619747221469879150e-01 1.144134625792503357e-01 -3.295769169926643372e-02 -1.851267516613006592e-01 6.640972942113876343e-02 -2.640233337879180908e-01 -3.214463293552398682e-01 1.886584609746932983e-01 -4.652116913348436356e-03 1.064235344529151917e-01 1.362766921520233154e-01 1.371856927871704102e-01 -6.889417767524719238e-02 2.022711485624313354e-01
1.806734204292297363e-01 2.920301854610443115e-01 -6.065934896469116211e-02 -1.133888587355613708e-01 -8.158572018146514893e-02 -1.463019996881484985e-01 4.372664988040924072e-01 -1.924719512462615967e-01 -1.985803991556167603e-01 -3.289128839969635010e-02 4.035880863666534424e-01 -1.500817388296127319e-01 -1.006845310330390930e-01 -1.533996611833572388e-01 6.044519692659378052e-02 1.019540280103683472e-01 2.836687676608562469e-02 1.914805918931961060e-01 -2.239565551280975342e-01 1.471414417028427124e-01 -1.281450390815734863e-01 2.748970091342926025e-01 -2.182081490755081177e-01 -7.749832421541213989e-02 1.185495778918266296e-01 -1.622544229030609131e-02 -2.145740389823913574e-01 4.046182706952095032e-02 1.228221575729548931e-03 2.562105469405651093e-02 -8.978594094514846802e-02 9.993620961904525757e-02
3.809240460395812988e-01 2.542349398136138916e-01 1.251218318939208984e-01 1.731125861406326294e-01 1.230303868651390076e-01 -8.544310927391052246e-02 1.838801056146621704e-01 2.821000106632709503e-02 -1.264146119356155396e-01 9.595142304897308350e-02 3.404835462570190430e-01 2.359658926725387573e-01 -4.480121284723281860e-02 -1.148748546838760376e-01 8.794477581977844238e-02 2.891545593738555908e-01 -2.570360600948333740e-01 -1.391607075929641724e-01 -6.438533216714859009e-02 1.679196804761886597e-01 -2.593473792076110840e-01 5.739890038967132568e-03 -7.323505729436874390e-02 -1.915488541126251221e-01 1.294361650943756104e-01 -3.438605740666389465e-02 -1.146313734352588654e-02 -8.572208136320114136e-02 -3.465199470520019531e-01 -1.446969807147979736e-02 -9.971775114536285400e-02 -3.847433254122734070e-02
-8.509920537471771240e-02 3.749150037765502930e-01 -3.767244284972548485e-03 7.782825082540512085e-02 -1.974953114986419678e-01 7.268898189067840576e-03 3.647994399070739746e-01 -8.120308816432952881e-02 -1.007654443383216858e-01 -2.702680826187133789e-01 3.113653659820556641e-01 -2.369345575571060181e-01 6.541813164949417114e-02 -1.208264678716659546e-01 -6.495426595211029053e-02 4.719893634319305420e-01 2.827786467969417572e-02 1.157902739942073822e-02 1.395675092935562134e-01 4.251445084810256958e-02 -4.203759878873825073e-02 -8.591782301664352417e-02 -1.313189566135406494e-01 4.131669551134109497e-02 4.742332093883305788e-04 -1.610374897718429565e-01 -2.114542573690414429e-01 -4.717440903186798096e-02 -4.901885241270065308e-02 -1.873770356178283691e-01 2.690923400223255157e-02 1.543023139238357544e-01
-1.856742799282073975e-01 1.150435060262680054e-01 2.612422108650207520e-01 -2.168048173189163208e-03 5.267686396837234497e-02 7.823091745376586914e-02 4.058712422847747803e-01 9.312888979911804199e-02 2.979550510644912720e-02 1.782924532890319824e-01 2.231456786394119263e-01 3.489259257912635803e-02 -1.209523305296897888e-01 2.408751472830772400e-02 2.970989346504211426e-01 2.326500564813613892e-01 1.751404553651809692e-01 1.024202629923820496e-01 -1.482230722904205322e-01 -2.184832543134689331e-01 2.807494103908538818e-01 2.216995805501937866e-01 1.300527453422546387e-01 -2.734978199005126953e-01 -9.194467216730117798e-02 2.052149176597595215e-01 -8.513067662715911865e-02 1.409387886524200439e-01 -1.413584351539611816e-01 1.189221143722534180e-01 -1.848616637289524078e-02 1.332232058048248291e-01
-8.427029848098754883e-02 1.105857938528060913e-01 9.887841343879699707e-02 2.809379100799560547e-01 -4.750017821788787842e-02 4.321099445223808289e-02 6.361071020364761353e-02 -2.387521415948867798e-01 5.141530558466911316e-02 1.923084110021591187e-01 4.199416339397430420e-01 -7.368607819080352783e-02 5.069884285330772400e-02 -1.507007032632827759e-01 3.201857507228851318e-01 2.231516391038894653e-01 1.157684996724128723e-01 1.003295853734016418e-01 -1.806309819221496582e-02 2.753537297248840332e-01 -1.456062495708465576e-01 -6.739951670169830322e-02 3.852533176541328430e-02 -3.239266872406005859e-01 -9.746684134006500244e-02 1.688904874026775360e-02 -2.776690423488616943e-01 -2.411924302577972412e-01 1.690986603498458862e-01 8.956369012594223022e-02 1.112248003482818604e-01 -4.442713409662246704e-02
1.232000291347503662e-01 2.178445458412170410e-01 1.456131190061569214e-01 6.407309323549270630e-02 1.698753833770751953e-01 5.936440825462341309e-02 4.637855589389801025e-01 -1.217240616679191589e-01 1.506989151239395142e-01 1.193120777606964111e-01 2.763841152191162109e-01 7.572334259748458862e-02 -3.029100298881530762e-01 -3.259951248764991760e-02 2.574813067913055420e-01 5.873765051364898682e-02 -4.437463730573654175e-02 5.923095159232616425e-03 -3.434510435909032822e-03 1.751359999179840088e-01 -7.696707546710968018e-02 3.881192207336425781e-01 5.533329024910926819e-02 5.270488932728767395e-02 -2.918026410043239594e-02 3.264016807079315186e-01 4.837001115083694458e-02 1.543357968330383301e-01 -8.512244373559951782e-02 -1.432612836360931396e-01 -9.612113982439041138e-02 4.983469843864440918e-02
2.036250978708267212e-01 1.395755559206008911e-01 1.447885334491729736e-01 1.042837202548980713e-01 -1.584617942571640015e-01 6.652615964412689209e-03 3.551820665597915649e-02 1.404687315225601196e-01 -5.704553425312042236e-02 -1.379926875233650208e-02 4.456780254840850830e-01 8.743393421173095703e-02 -2.535277903079986572e-01 -7.613420486450195312e-02 2.598296701908111572e-01 4.051556289196014404e-01 1.644916087388992310e-01 1.619794219732284546e-01 5.187401920557022095e-02 -1.392025053501129150e-01 -5.321698263287544250e-02 -1.055054143071174622e-01 -1.888823956251144409e-01 -1.573991477489471436e-01 1.151239424943923950e-01 1.728785634040832520e-01 1.192446425557136536e-02 -4.713989049196243286e-02 1.228420287370681763e-01 -3.099213242530822754e-01 1.704413257539272308e-02 -2.071265876293182373e-01
1.211659908294677734e-01 3.191098868846893311e-01 -1.910112500190734863e-01 2.132141292095184326e-01 -9.962376207113265991e-02 -1.607364565134048462e-01 8.865087479352951050e-02 -1.425000727176666260e-01 -3.021517395973205566e-01 -9.053921699523925781e-02 1.343432664871215820e-01 2.465397119522094727e-02 -2.056162804365158081e-01 -1.308979652822017670e-02 3.533445596694946289e-01 3.040643334388732910e-01 -3.155361860990524292e-02 -1.369547843933105469e-01 -1.276924908161163330e-01 8.414328098297119141e-02 3.180438280105590820e-01 2.049527615308761597e-01 -1.394349485635757446e-01 4.030162468552589417e-02 -3.552165627479553223e-02 1.513262689113616943e-01 2.006702721118927002e-01 6.095597147941589355e-02 -5.851411446928977966e-02 1.121840476989746094e-01 -2.545455992221832275e-01 5.830973014235496521e-02
[truncated: 3,262,109 more chars]
