# Supplementary material for: The Language of Innovation
Source: PLoS One. 2020 Apr 30;15(4):e0230107. doi: 10.1371/journal.pone.0230107 (PMC7194493; doi:10.1371/journal.pone.0230107)
Supplement: S26 File — (GZ) [file pone.0230107.s026.tar.gz › 2004-2008/V2Run_1_VS_4500_embeddings2004-2008ED32.txt]

2.683208584785461426e-01 -6.951817870140075684e-02 3.645051121711730957e-01 -3.788710013031959534e-02 1.963264346122741699e-01 1.295938789844512939e-01 2.091183215379714966e-01 -2.626126706600189209e-01 -1.647295653820037842e-01 2.286198586225509644e-01 4.719001427292823792e-02 -7.611897587776184082e-02 -4.930106177926063538e-02 -1.550118923187255859e-01 -1.210470721125602722e-01 -3.174492716789245605e-02 2.093102037906646729e-02 -2.728805541992187500e-01 -2.042313665151596069e-01 1.131455823779106140e-01 -1.808233708143234253e-01 9.909769147634506226e-02 1.986006200313568115e-01 1.387573182582855225e-01 -1.422352194786071777e-01 1.158925890922546387e-01 -2.889034152030944824e-01 1.783398687839508057e-01 -1.785900890827178955e-01 -7.386481016874313354e-02 2.414857149124145508e-01 1.267621666193008423e-01
1.886036992073059082e-01 1.547436118125915527e-01 2.274183183908462524e-01 2.961919605731964111e-01 -5.588876083493232727e-02 1.532633304595947266e-01 2.434841543436050415e-01 -7.175432145595550537e-02 -2.766849398612976074e-01 -9.644871950149536133e-02 2.542582154273986816e-02 6.946217268705368042e-03 -4.834408685564994812e-02 1.331761628389358521e-01 1.086883917450904846e-01 1.486262828111648560e-01 1.825418472290039062e-01 -3.685165941715240479e-01 3.042753320187330246e-03 2.902789115905761719e-01 -3.365630805492401123e-01 1.507070809602737427e-01 1.309168338775634766e-01 -5.902671441435813904e-02 -8.312236517667770386e-02 -1.570834405720233917e-02 -2.805332243442535400e-01 7.609473913908004761e-02 -1.531400810927152634e-02 1.989397108554840088e-01 -1.668427288532257080e-01 1.261514239013195038e-02
-5.684951320290565491e-02 8.137468248605728149e-02 1.722395569086074829e-01 -3.850004076957702637e-02 2.670894563198089600e-01 -1.215256750583648682e-01 1.194493845105171204e-01 -1.780395805835723877e-01 1.018623560667037964e-01 7.578404247760772705e-02 1.113365069031715393e-01 -2.894676327705383301e-01 -2.350403815507888794e-01 1.113846898078918457e-02 -1.951000243425369263e-01 2.502818405628204346e-01 5.155837163329124451e-02 -6.969729810953140259e-02 -1.004543900489807129e-01 6.020711362361907959e-02 -3.971083462238311768e-01 -1.627191454172134399e-01 2.368034422397613525e-01 -1.047075390815734863e-01 1.811215430498123169e-01 1.513907499611377716e-02 -1.648977398872375488e-01 1.021228805184364319e-01 2.099971622228622437e-01 3.267168104648590088e-01 -4.229955747723579407e-02 2.506311237812042236e-01
2.855266332626342773e-01 -1.590939164161682129e-01 5.604894831776618958e-02 1.939124614000320435e-01 1.261415779590606689e-01 2.754147946834564209e-01 2.386834621429443359e-01 -2.750975489616394043e-01 -2.307357639074325562e-01 -6.106146797537803650e-02 -2.789307013154029846e-02 -2.777106761932373047e-01 -5.498845130205154419e-02 -3.916090819984674454e-03 -5.053427536040544510e-03 2.787165045738220215e-01 6.048760935664176941e-02 5.291650071740150452e-02 -2.118978649377822876e-02 3.675691038370132446e-02 -4.490543529391288757e-02 -5.681291967630386353e-02 2.235075980424880981e-01 -8.269969373941421509e-02 -5.522762984037399292e-02 -2.540504187345504761e-02 -4.489615857601165771e-01 2.637115716934204102e-01 3.946219757199287415e-02 -2.760293893516063690e-02 -2.377628982067108154e-01 9.184885770082473755e-02
3.335227370262145996e-01 -1.574185192584991455e-01 3.283618390560150146e-01 -1.762323826551437378e-02 1.952473819255828857e-01 1.714175790548324585e-01 -4.505905136466026306e-02 -1.693699210882186890e-01 -1.716940314508974552e-03 -1.380165070295333862e-01 -1.429483592510223389e-01 -3.193700611591339111e-01 -1.858705878257751465e-01 1.227943077683448792e-01 -2.508832700550556183e-02 3.526774048805236816e-01 -3.274941444396972656e-02 -2.355466634035110474e-01 1.838906407356262207e-01 2.276028692722320557e-01 8.762580156326293945e-02 4.110225662589073181e-02 2.162032276391983032e-01 9.682575240731239319e-03 1.079633906483650208e-01 1.012628674507141113e-01 -1.143599748611450195e-01 -2.619240432977676392e-02 2.762469351291656494e-01 -1.512444913387298584e-01 -4.935935884714126587e-02 7.636049389839172363e-02
4.173407554626464844e-01 -1.499208062887191772e-01 -2.107577398419380188e-02 5.195814371109008789e-02 2.795946002006530762e-01 1.643819063901901245e-01 1.202700138092041016e-01 -8.895246684551239014e-02 9.712523221969604492e-02 5.396813899278640747e-02 -2.153645902872085571e-01 -1.062709912657737732e-01 -8.151037245988845825e-02 2.817874215543270111e-02 -2.577269673347473145e-01 1.363562941551208496e-01 1.118823289871215820e-01 -1.370183378458023071e-01 2.347618788480758667e-01 2.727280557155609131e-01 -2.766219899058341980e-02 -1.489867568016052246e-01 1.902937144041061401e-01 -2.451286762952804565e-01 -1.068290024995803833e-01 1.361881494522094727e-01 -3.446035385131835938e-01 1.345632821321487427e-01 4.461025819182395935e-02 9.435705840587615967e-02 1.943620592355728149e-01 1.209262758493423462e-01
3.298127651214599609e-01 -1.335577219724655151e-01 3.299030959606170654e-01 -8.767427504062652588e-02 1.167302653193473816e-01 2.563228905200958252e-01 5.858276784420013428e-02 -2.243817746639251709e-01 6.821803003549575806e-02 -1.649523824453353882e-01 -1.830247789621353149e-01 -1.744029223918914795e-01 -6.167081650346517563e-03 3.661832958459854126e-02 -8.564896881580352783e-02 2.583609223365783691e-01 2.938583493232727051e-01 -1.078003272414207458e-01 1.579396724700927734e-01 -6.772565841674804688e-02 -2.333391457796096802e-01 -1.047815307974815369e-01 1.792992800474166870e-01 -4.213398694992065430e-02 -1.673917770385742188e-01 8.261597901582717896e-02 -2.081600278615951538e-01 3.222498893737792969e-01 3.755511343479156494e-02 -1.259030103683471680e-01 -1.444438993930816650e-01 7.424263656139373779e-02
5.987654253840446472e-02 5.499303713440895081e-02 2.756528556346893311e-01 -4.296138137578964233e-02 5.663728341460227966e-02 2.080930769443511963e-01 3.071235120296478271e-01 -2.291361987590789795e-01 -2.293763309717178345e-02 -1.944090873003005981e-01 1.782273501157760620e-01 -4.268667846918106079e-02 -7.832947373390197754e-02 -4.120137542486190796e-02 -1.073453798890113831e-01 3.066310882568359375e-01 -1.046410873532295227e-01 -7.069727033376693726e-02 1.561305969953536987e-01 3.392636775970458984e-01 -5.193375796079635620e-02 1.794309318065643311e-01 -1.904612630605697632e-01 1.290253922343254089e-02 -6.773978006094694138e-03 -5.996894836425781250e-02 -4.997621774673461914e-01 1.194640696048736572e-01 -1.351763904094696045e-01 8.092454820871353149e-02 5.245844274759292603e-02 1.221737042069435120e-01
3.666327297687530518e-01 -1.903861165046691895e-01 5.004286393523216248e-02 -8.050340414047241211e-02 8.180072903633117676e-02 3.296433091163635254e-01 2.302218787372112274e-02 -3.104992508888244629e-01 1.858772156992927194e-04 3.089538589119911194e-02 4.888693243265151978e-02 -4.847528636455535889e-01 -7.098889444023370743e-03 1.400191038846969604e-01 -5.725763738155364990e-03 2.600586786866188049e-02 1.302813738584518433e-01 2.463101968169212341e-02 5.743258446455001831e-02 2.242968082427978516e-01 4.938098136335611343e-03 -2.732962742447853088e-02 7.176148146390914917e-02 6.505766510963439941e-02 -7.571093738079071045e-03 9.331695735454559326e-02 -2.765292227268218994e-01 2.276980429887771606e-01 -1.128785386681556702e-01 -5.920681357383728027e-02 5.633996054530143738e-02 3.339398801326751709e-01
2.128750383853912354e-01 -2.401241846382617950e-02 3.583182692527770996e-01 -1.831638999283313751e-02 -1.518009901046752930e-01 1.545339524745941162e-01 -8.523202687501907349e-02 -1.751307956874370575e-02 -2.625837028026580811e-01 -1.407628506422042847e-01 -1.642837226390838623e-01 -2.522094845771789551e-01 -2.838361635804176331e-02 1.645816862583160400e-01 -2.011954337358474731e-01 3.190529942512512207e-01 1.090301945805549622e-01 -1.170929595828056335e-01 1.328977942466735840e-01 7.177060097455978394e-02 -2.923299968242645264e-01 -8.934384211897850037e-03 3.547384962439537048e-02 -1.014496088027954102e-01 2.517499923706054688e-01 -8.404919505119323730e-02 -3.136475086212158203e-01 1.781515777111053467e-02 -2.265306711196899414e-01 9.991151280701160431e-03 2.872048504650592804e-02 2.334109544754028320e-01
1.480970829725265503e-01 6.437623500823974609e-02 2.018645703792572021e-01 7.534146774560213089e-03 3.207739889621734619e-01 8.247184008359909058e-02 6.699504703283309937e-02 -3.100752234458923340e-01 1.843699961900711060e-01 1.913058944046497345e-02 2.437868714332580566e-02 1.102137286216020584e-02 -1.916943490505218506e-01 2.516224384307861328e-01 5.759673938155174255e-02 3.193599581718444824e-01 -9.230591356754302979e-02 -3.790192008018493652e-01 -1.936454474925994873e-01 2.328997850418090820e-01 -1.732468903064727783e-01 -1.653852760791778564e-01 9.423854947090148926e-02 1.620574742555618286e-01 7.967323809862136841e-02 -3.172607719898223877e-02 -2.228532433509826660e-01 -5.033747851848602295e-02 1.334892213344573975e-01 -8.691508322954177856e-02 1.155973412096500397e-02 2.466895729303359985e-01
5.066716074943542480e-01 4.820174723863601685e-02 1.412815004587173462e-01 1.403147280216217041e-01 8.625875413417816162e-02 8.450745046138763428e-02 8.665823261253535748e-04 -2.026966214179992676e-01 2.563084661960601807e-01 -2.161063253879547119e-02 -1.144504398107528687e-01 -2.607752084732055664e-01 -1.640173643827438354e-01 1.530055329203605652e-02 -1.069036871194839478e-01 1.679226309061050415e-01 4.561115428805351257e-02 -3.915361315011978149e-02 1.761095523834228516e-01 2.504190802574157715e-01 -1.525636762380599976e-01 -1.059793159365653992e-01 1.535060703754425049e-01 7.915484160184860229e-02 -2.218611091375350952e-01 2.686021327972412109e-01 -2.650238871574401855e-01 2.575990855693817139e-01 1.355804130434989929e-02 5.328447744250297546e-02 3.906662389636039734e-02 -8.619045466184616089e-02
3.452557921409606934e-01 1.745263189077377319e-01 1.817039027810096741e-02 2.348250597715377808e-01 2.716483771800994873e-01 9.025010466575622559e-02 8.555109798908233643e-02 -1.069322004914283752e-01 1.173750013113021851e-01 -1.763501614332199097e-01 -6.605494767427444458e-02 -3.672493696212768555e-01 -1.662287116050720215e-01 -1.863938122987747192e-01 -2.538795173168182373e-01 3.882797807455062866e-02 2.162762172520160675e-02 3.373463451862335205e-02 2.659400105476379395e-01 2.105957716703414917e-01 -1.036665588617324829e-01 3.409608080983161926e-02 2.346139848232269287e-01 5.009249597787857056e-02 3.563573211431503296e-02 -5.751496180891990662e-03 -2.300923317670822144e-01 3.169574737548828125e-01 -1.459667980670928955e-01 -2.397288009524345398e-02 6.441970914602279663e-02 1.218388080596923828e-01
3.232343494892120361e-01 -7.213848084211349487e-02 2.551411092281341553e-01 1.693118959665298462e-01 2.001253515481948853e-01 1.610758155584335327e-01 -1.307687349617481232e-02 -1.260207742452621460e-01 1.257239431142807007e-01 -6.738363951444625854e-02 -8.081550151109695435e-02 -3.592900335788726807e-01 -1.602149754762649536e-02 2.811465412378311157e-02 -1.282409429550170898e-01 1.780976653099060059e-01 9.606695175170898438e-02 -3.748923540115356445e-01 9.033475816249847412e-02 -4.196815937757492065e-02 -7.491403818130493164e-02 8.434628695249557495e-02 1.443310379981994629e-01 -1.372691094875335693e-01 -2.877393364906311035e-01 2.065846174955368042e-01 -2.303140312433242798e-01 1.959207504987716675e-01 2.605576217174530029e-01 2.620721794664859772e-02 -3.802982717752456665e-02 1.015171185135841370e-01
-9.567382931709289551e-02 8.785925456322729588e-04 1.249454617500305176e-01 -1.606387943029403687e-01 4.650862514972686768e-01 2.276934236288070679e-01 6.670337915420532227e-02 -2.482438087463378906e-01 5.923821777105331421e-02 9.448838233947753906e-02 3.642733767628669739e-02 -1.322085410356521606e-01 -2.363934218883514404e-01 -1.418686006218194962e-03 -1.459629386663436890e-01 2.584058046340942383e-01 8.674893528223037720e-02 -2.849026024341583252e-01 -1.486253142356872559e-01 1.564817726612091064e-01 -2.398061901330947876e-01 -1.568522155284881592e-01 2.120898216962814331e-01 1.987746655941009521e-01 1.152085065841674805e-01 -1.365667134523391724e-01 -6.375697255134582520e-02 -6.751800328493118286e-02 4.846083372831344604e-02 2.181474566459655762e-01 2.163577675819396973e-01 2.883250266313552856e-02
-8.045613020658493042e-02 6.835491210222244263e-02 1.665925234556198120e-01 1.674070805311203003e-01 -7.730027288198471069e-02 1.342525333166122437e-01 1.978565305471420288e-01 -2.861620858311653137e-02 -5.144008249044418335e-02 -6.703416258096694946e-02 -8.430919051170349121e-02 -1.503451168537139893e-01 3.541327640414237976e-02 -2.209713608026504517e-01 -2.296822071075439453e-01 2.010322064161300659e-01 -1.248299516737461090e-02 -1.785169839859008789e-01 4.045333862304687500e-01 2.569897174835205078e-01 -3.573243916034698486e-01 7.533001899719238281e-02 1.943632662296295166e-01 -4.527984559535980225e-02 -6.296239048242568970e-02 -2.041427046060562134e-01 -3.864385783672332764e-01 1.207873150706291199e-01 -8.536714129149913788e-03 -9.955871105194091797e-02 -3.780154138803482056e-02 1.820302456617355347e-01
1.098321974277496338e-01 7.513808459043502808e-02 1.998810917139053345e-01 1.656603366136550903e-01 -6.413344293832778931e-02 2.275886535644531250e-01 4.005098640918731689e-01 -1.924247443675994873e-01 4.664927721023559570e-02 -1.190834119915962219e-01 -1.964689604938030243e-02 -3.307580351829528809e-01 3.005047328770160675e-02 3.633811697363853455e-02 -1.114758551120758057e-01 3.568398356437683105e-01 2.998343482613563538e-02 6.521565467119216919e-02 1.124330908060073853e-01 2.525817602872848511e-02 -5.256382375955581665e-02 1.075174566358327866e-02 2.143635451793670654e-01 -4.259693250060081482e-02 -1.247300207614898682e-01 1.658530682325363159e-01 -1.737630814313888550e-01 3.353402316570281982e-01 2.003673464059829712e-01 -1.363868126645684242e-03 1.475263088941574097e-01 2.769853174686431885e-01
-1.210395153611898422e-02 -4.315832629799842834e-02 2.733218073844909668e-01 2.334891855716705322e-01 -1.874900981783866882e-02 2.234059423208236694e-01 5.897079780697822571e-02 2.736765891313552856e-03 -3.234635293483734131e-01 -7.683046627789735794e-03 -2.710024267435073853e-02 -3.676739931106567383e-01 -5.804037675261497498e-02 3.109567463397979736e-01 -2.063873857259750366e-01 2.663759887218475342e-01 4.958828911185264587e-02 -2.476482391357421875e-01 2.503997981548309326e-01 -5.483265034854412079e-03 -1.480473875999450684e-01 -7.566710561513900757e-02 1.103601232171058655e-01 1.640607863664627075e-01 -3.408884257078170776e-02 9.407912939786911011e-02 -2.826610803604125977e-01 -2.581531368196010590e-02 -1.814834773540496826e-01 -4.936026781797409058e-02 4.970382153987884521e-02 1.977971941232681274e-01
1.422536224126815796e-01 -1.274912953376770020e-01 1.214067637920379639e-01 -2.648220211267471313e-02 3.105920851230621338e-01 -1.118562892079353333e-01 1.995617300271987915e-01 -2.776180505752563477e-01 2.474840357899665833e-02 2.261147797107696533e-01 -5.973502248525619507e-02 -2.197408080101013184e-01 -7.573554664850234985e-02 -8.882939070463180542e-02 -1.307392567396163940e-01 6.925754249095916748e-02 1.151113137602806091e-01 -2.706200480461120605e-01 -5.556980893015861511e-02 1.206538360565900803e-02 -2.708809971809387207e-01 -4.264589771628379822e-02 4.371860623359680176e-01 1.559386849403381348e-01 2.759453281760215759e-02 -3.468178585171699524e-02 8.279547095298767090e-02 1.133719086647033691e-01 7.616975158452987671e-02 4.178593456745147705e-01 -3.876934992149472237e-03 -2.497062832117080688e-02
4.600217640399932861e-01 -7.970318198204040527e-02 -8.894512057304382324e-02 1.011410653591156006e-01 1.972999572753906250e-01 9.193228930234909058e-02 2.215119451284408569e-01 -1.220547929406166077e-01 1.078989654779434204e-01 -1.069830730557441711e-01 -1.300661414861679077e-01 -3.687082231044769287e-01 -1.320256888866424561e-01 -5.893075838685035706e-02 -2.885960340499877930e-01 2.077625989913940430e-01 1.322006434202194214e-01 -2.012124955654144287e-01 1.402075886726379395e-01 3.135219812393188477e-01 -8.363978564739227295e-02 -2.127692475914955139e-02 2.071860805153846741e-02 2.781645655632019043e-01 -3.433142602443695068e-02 9.694848954677581787e-02 -7.735701650381088257e-02 1.844566613435745239e-01 3.956974018365144730e-03 3.814669325947761536e-02 -6.699290126562118530e-02 1.073319017887115479e-01
2.500122487545013428e-01 8.564917370676994324e-03 3.151723146438598633e-01 -1.251208782196044922e-01 3.330834805965423584e-01 -8.593267202377319336e-02 -3.362099453806877136e-02 -2.705949246883392334e-01 1.568697392940521240e-01 5.067060515284538269e-02 -1.590258069336414337e-02 -1.868650466203689575e-01 -2.037504464387893677e-01 3.446565568447113037e-01 -3.874964639544487000e-02 1.618748228793265298e-06 -1.872352361679077148e-01 -6.164905801415443420e-02 -1.169897466897964478e-01 1.688305735588073730e-01 -1.924137026071548462e-01 -1.257041841745376587e-01 3.101103901863098145e-01 1.299574226140975952e-01 1.004641354084014893e-01 6.076211109757423401e-02 -1.778108477592468262e-01 -6.349187344312667847e-02 -3.693903237581253052e-02 1.131342872977256775e-01 5.663116276264190674e-02 3.030936717987060547e-01
2.661625742912292480e-01 -1.921424269676208496e-02 -1.603955961763858795e-02 -2.616935223340988159e-02 5.658813193440437317e-02 9.171557426452636719e-02 -5.253819376230239868e-02 -4.090348780155181885e-01 -4.386703670024871826e-02 3.844057396054267883e-02 -2.207401543855667114e-01 -3.640554249286651611e-01 -1.794088780879974365e-01 -9.056013822555541992e-02 -2.750059366226196289e-01 1.438511162996292114e-01 1.904882788658142090e-01 -9.780805557966232300e-02 1.407875716686248779e-01 1.936159729957580566e-01 5.283934623003005981e-02 5.240143835544586182e-02 1.413929909467697144e-01 2.279353514313697815e-02 -3.090240433812141418e-02 -1.364011038094758987e-02 -2.339014410972595215e-01 4.409124851226806641e-01 -1.250115130096673965e-02 1.127366721630096436e-01 6.272532790899276733e-02 -1.688872873783111572e-01
2.995328307151794434e-01 3.270897641777992249e-02 3.147045075893402100e-01 1.585283726453781128e-01 6.824699044227600098e-02 1.536963135004043579e-01 -1.665134914219379425e-02 -2.288714945316314697e-01 2.081917077302932739e-01 -1.592341363430023193e-01 -1.119478493928909302e-01 -2.337585240602493286e-01 -1.211233362555503845e-01 8.012377470731735229e-02 -9.115866571664810181e-02 1.588497310876846313e-01 1.617881357669830322e-01 -1.564835757017135620e-01 1.236341968178749084e-01 2.934857606887817383e-01 -1.375789344310760498e-01 6.343711167573928833e-02 1.324722915887832642e-01 -2.184437960386276245e-01 1.301699280738830566e-01 2.065000832080841064e-01 -3.557289540767669678e-01 2.367673814296722412e-01 1.649586409330368042e-01 4.002520814538002014e-02 -4.516420140862464905e-02 -1.580303348600864410e-02
1.549348384141921997e-01 1.655627191066741943e-01 2.380507588386535645e-01 1.188366413116455078e-01 4.700795710086822510e-01 -1.313530057668685913e-01 -9.127743542194366455e-02 -2.529568672180175781e-01 -5.632109567523002625e-02 8.212584257125854492e-02 1.361061036586761475e-01 -1.961487680673599243e-01 -2.055798023939132690e-01 2.336353212594985962e-01 1.230577975511550903e-01 2.157579511404037476e-01 6.523540616035461426e-02 -1.838414072990417480e-01 -1.169673632830381393e-02 1.421492397785186768e-01 -2.513160407543182373e-01 -1.833710260689258575e-02 2.055351436138153076e-01 1.847060173749923706e-01 -6.521627306938171387e-02 1.101887151598930359e-01 -8.761078119277954102e-02 -6.507916375994682312e-03 -9.156653657555580139e-03 1.182369980961084366e-02 1.752506643533706665e-01 2.974643409252166748e-01
2.819760441780090332e-01 -4.462621733546257019e-02 2.730323672294616699e-01 6.325127184391021729e-02 4.156433641910552979e-01 4.977180808782577515e-02 3.562999516725540161e-02 -4.773622378706932068e-02 2.087114006280899048e-01 -7.447483390569686890e-02 2.307462990283966064e-01 -6.721720099449157715e-02 8.912078104913234711e-03 6.335010379552841187e-02 -1.416947972029447556e-02 3.587663471698760986e-01 1.725267469882965088e-01 -2.222692966461181641e-01 7.459945976734161377e-02 1.828715950250625610e-01 8.624417334794998169e-02 5.292567890137434006e-03 3.687629401683807373e-01 -2.078679203987121582e-01 -1.648732870817184448e-01 9.784868359565734863e-02 -2.384004741907119751e-01 6.270684301853179932e-02 -3.695993497967720032e-02 -1.182928588241338730e-02 1.235008984804153442e-01 -4.657938703894615173e-02
3.295561075210571289e-01 -6.132263317704200745e-02 2.444737255573272705e-01 6.950959563255310059e-02 3.850426152348518372e-02 2.515567243099212646e-01 -1.790786860510706902e-03 -2.112810462713241577e-01 2.076791226863861084e-01 -1.482695788145065308e-01 -2.666529826819896698e-02 -3.125245869159698486e-01 -1.527573019266128540e-01 2.291241884231567383e-01 -2.297610789537429810e-01 1.064117923378944397e-01 2.054109275341033936e-01 -3.002954125404357910e-01 1.940549463033676147e-01 2.198053002357482910e-01 -3.180114552378654480e-02 -9.480054490268230438e-03 2.001148015260696411e-01 -1.755660474300384521e-01 -1.637673377990722656e-01 5.001051723957061768e-02 -1.852021366357803345e-01 -2.447218820452690125e-02 1.666528135538101196e-01 -1.467150598764419556e-01 7.918446511030197144e-02 -9.071745909750461578e-03
1.554448306560516357e-01 -1.209661457687616348e-02 1.331028193235397339e-01 -3.400474786758422852e-01 6.809372454881668091e-02 4.388465732336044312e-02 2.706721425056457520e-01 -5.227345973253250122e-02 2.763435244560241699e-01 1.485625356435775757e-01 1.058341115713119507e-01 -2.814730405807495117e-01 -2.314055413007736206e-01 8.450610935688018799e-02 -2.485444843769073486e-01 1.874185502529144287e-01 2.537548914551734924e-02 -2.570784389972686768e-01 -1.356487870216369629e-01 1.325249113142490387e-02 -5.256596207618713379e-02 -2.846862375736236572e-02 2.740240097045898438e-01 3.377382755279541016e-01 -1.172569673508405685e-02 -5.689911544322967529e-02 5.557913705706596375e-02 1.632937490940093994e-01 -1.479471623897552490e-01 1.990363448858261108e-01 5.388782918453216553e-02 1.943010836839675903e-01
1.644593179225921631e-01 -2.289982587099075317e-01 3.170000314712524414e-01 2.361445277929306030e-01 -2.655102685093879700e-02 9.355488419532775879e-02 8.233889192342758179e-02 -2.708252668380737305e-01 -1.753086298704147339e-01 -1.247404217720031738e-01 -1.840352416038513184e-01 -7.417939603328704834e-02 -2.241174429655075073e-01 -1.141758561134338379e-01 -2.620891332626342773e-01 9.462492913007736206e-02 1.809919476509094238e-01 -1.024481654167175293e-02 1.552404910326004028e-01 1.230142414569854736e-01 6.720474362373352051e-02 8.278853446245193481e-02 3.058533072471618652e-01 -1.120041459798812866e-01 -8.941647596657276154e-03 3.254763782024383545e-01 -1.324758082628250122e-01 2.921291589736938477e-01 -1.794230192899703979e-01 -1.070584654808044434e-01 -9.429460391402244568e-03 7.679921388626098633e-02
2.116961926221847534e-01 -2.193774329498410225e-03 1.854528784751892090e-01 1.374125182628631592e-01 1.062378361821174622e-01 2.845187783241271973e-01 1.022933721542358398e-01 -3.591100275516510010e-01 -1.850179433822631836e-01 -3.019972443580627441e-01 8.832123875617980957e-02 -1.787573993206024170e-01 -1.739586293697357178e-01 1.475171893835067749e-01 -2.861204445362091064e-01 2.151826322078704834e-01 2.989988625049591064e-01 -1.369092166423797607e-01 2.866872847080230713e-01 2.249147510156035423e-03 -3.825388476252555847e-02 9.496845304965972900e-03 -8.344047516584396362e-02 -4.063415527343750000e-02 3.225183859467506409e-02 -1.985984109342098236e-02 -1.101893782615661621e-01 3.582213539630174637e-03 8.697845786809921265e-02 1.197506859898567200e-01 -9.503966569900512695e-02 2.825424671173095703e-01
5.850225687026977539e-02 8.129644393920898438e-02 2.262416034936904907e-01 -7.646074891090393066e-02 4.978149235248565674e-01 -1.290716230869293213e-01 3.861819580197334290e-02 -1.896599531173706055e-01 -6.199099123477935791e-02 2.092688381671905518e-01 -1.476376205682754517e-01 -2.661271691322326660e-01 -2.791972160339355469e-01 8.717017620801925659e-02 -2.674498260021209717e-01 1.415018588304519653e-01 -9.924118220806121826e-02 -1.626896262168884277e-01 -9.803104400634765625e-02 1.784752905368804932e-01 -2.699443697929382324e-01 -3.221978992223739624e-02 3.167463839054107666e-01 6.175653636455535889e-02 4.946195334196090698e-02 -1.271761581301689148e-02 -6.594410538673400879e-02 1.201631799340248108e-01 5.814016610383987427e-02 2.949867211282253265e-02 2.654722332954406738e-02 1.773554384708404541e-01
-6.393881887197494507e-02 1.557630393654108047e-02 1.822435706853866577e-01 -3.193487180396914482e-03 3.201848268508911133e-01 -1.646443828940391541e-02 2.023414522409439087e-01 -2.161754518747329712e-01 -5.347139015793800354e-02 1.039622500538825989e-01 -6.911762058734893799e-02 -2.690101265907287598e-01 -4.046389162540435791e-01 5.597015097737312317e-02 -1.268374174833297729e-01 1.947499364614486694e-01 3.462885215412825346e-04 -1.457473039627075195e-01 -1.524722427129745483e-01 1.272461265325546265e-01 -1.653856486082077026e-01 -4.984655976295471191e-02 2.257619500160217285e-01 1.469486653804779053e-01 1.065040156245231628e-01 2.361486107110977173e-01 -8.436461538076400757e-02 2.909639477729797363e-02 1.629540324211120605e-01 2.018101364374160767e-01 1.003498882055282593e-01 3.805069029331207275e-01
-2.441077306866645813e-02 -5.058260262012481689e-02 2.722341120243072510e-01 5.150229483842849731e-02 4.240837097167968750e-01 -5.748390778899192810e-02 1.139782294631004333e-01 -1.449765563011169434e-01 -1.882279850542545319e-02 9.711837023496627808e-02 1.475032046437263489e-02 -3.069015443325042725e-01 -3.224184215068817139e-01 1.291164606809616089e-01 -2.150751650333404541e-01 2.131438702344894409e-01 7.058902829885482788e-02 -1.689769774675369263e-01 -2.154033184051513672e-01 1.777410805225372314e-01 -1.917375773191452026e-01 -1.896768994629383087e-02 1.472943872213363647e-01 2.582718245685100555e-02 1.490501910448074341e-01 1.090261936187744141e-01 -1.633190065622329712e-01 1.186318043619394302e-02 1.512038558721542358e-01 3.070217370986938477e-01 5.002715811133384705e-02 1.867086142301559448e-01
1.061621904373168945e-01 -1.605387963354587555e-02 1.974000930786132812e-01 -6.918238848447799683e-02 8.767258375883102417e-02 4.509869217872619629e-01 1.508056372404098511e-01 -3.128777742385864258e-01 -2.342927157878875732e-01 2.828820981085300446e-02 2.192663997411727905e-01 -1.860606968402862549e-01 1.561987563036382198e-03 1.386335641145706177e-01 -8.687830716371536255e-02 2.417058646678924561e-01 -1.354558169841766357e-01 4.654999822378158569e-02 1.734847426414489746e-01 2.210665792226791382e-01 -1.777701228857040405e-01 1.449744552373886108e-01 -1.776703260838985443e-02 1.158792451024055481e-01 -1.604195982217788696e-01 1.926341280341148376e-02 -2.416892349720001221e-01 6.802050769329071045e-02 2.342515587806701660e-01 2.117053866386413574e-01 -1.031065285205841064e-01 1.552779823541641235e-01
2.844716906547546387e-01 -6.203631311655044556e-02 2.483853548765182495e-01 9.908111393451690674e-02 2.035884559154510498e-02 1.007587611675262451e-01 -7.305362075567245483e-02 -8.782734721899032593e-02 1.051276326179504395e-01 4.135083407163619995e-02 -6.806719303131103516e-02 -3.398667871952056885e-01 -2.295780479907989502e-01 1.895657181739807129e-01 -1.174339652061462402e-01 3.650981467217206955e-03 1.475657075643539429e-01 -1.236554533243179321e-01 3.144081532955169678e-01 2.573968097567558289e-02 -1.237878948450088501e-01 1.995651721954345703e-01 3.432796597480773926e-01 -1.334155201911926270e-01 -1.058561652898788452e-01 1.036217957735061646e-01 -3.384102582931518555e-01 2.481130808591842651e-01 1.716355383396148682e-01 -1.052774414420127869e-01 6.954208761453628540e-02 1.182102337479591370e-01
-2.063462510704994202e-02 1.037132814526557922e-01 3.805206716060638428e-01 8.100760728120803833e-02 -2.830510735511779785e-01 2.034084200859069824e-01 -5.656513199210166931e-02 -3.710016608238220215e-01 1.997080296277999878e-01 -1.925712525844573975e-01 1.177739500999450684e-01 -1.513578146696090698e-01 -1.403775811195373535e-01 6.432506442070007324e-02 4.966245591640472412e-02 3.189231753349304199e-01 7.504588365554809570e-02 -7.872032374143600464e-02 7.992436178028583527e-03 -7.191016338765621185e-03 -1.790421605110168457e-01 -2.671941369771957397e-02 2.531220614910125732e-01 -1.639973255805671215e-03 -9.714034199714660645e-02 -2.320449613034725189e-02 -1.907879561185836792e-01 1.425357609987258911e-01 1.793859302997589111e-01 3.338993191719055176e-01 1.063246205449104309e-01 -5.389042571187019348e-02
1.747428178787231445e-01 9.030959568917751312e-03 2.039710134267807007e-01 -2.498742192983627319e-02 2.219297885894775391e-01 -1.702692061662673950e-01 7.676716148853302002e-02 -2.361907362937927246e-01 -2.005932480096817017e-01 6.251630932092666626e-02 2.263029478490352631e-02 -7.748071104288101196e-02 5.547467619180679321e-02 2.775978669524192810e-02 -8.565653860569000244e-02 2.245142012834548950e-01 -1.706787049770355225e-01 -2.280504256486892700e-01 3.170259669423103333e-02 1.516171842813491821e-01 -1.722777187824249268e-01 -2.027030885219573975e-01 1.656406968832015991e-01 -1.083062440156936646e-01 -2.741653323173522949e-01 -1.492912024259567261e-01 -2.282745987176895142e-01 1.545136421918869019e-01 2.462409883737564087e-01 -1.359485536813735962e-01 1.171687245368957520e-01 4.400322735309600830e-01
1.214735060930252075e-01 2.114340215921401978e-01 7.886833511292934418e-03 -6.531310081481933594e-02 1.936978697776794434e-01 1.429386138916015625e-01 -1.173780262470245361e-01 -3.632153868675231934e-01 -1.460422426462173462e-01 -2.592956125736236572e-01 1.094390824437141418e-01 -4.343999922275543213e-01 -1.182121858000755310e-01 7.365301996469497681e-02 5.003160238265991211e-02 1.885937452316284180e-01 6.541272997856140137e-02 -2.735736966133117676e-01 -1.912411674857139587e-02 8.853700011968612671e-02 -2.587315440177917480e-01 -1.503360122442245483e-01 3.532595038414001465e-01 -9.917099028825759888e-02 -5.994024127721786499e-02 7.527310401201248169e-02 -3.998979553580284119e-02 6.745878607034683228e-02 4.180159419775009155e-02 -1.356048583984375000e-01 2.597477100789546967e-02 1.952702999114990234e-01
-1.571210771799087524e-01 1.146537289023399353e-01 1.081541851162910461e-01 6.032087653875350952e-02 3.191793262958526611e-01 7.510420680046081543e-02 6.624900549650192261e-02 -1.627554297447204590e-01 4.371717944741249084e-02 -8.153830468654632568e-02 -5.185130983591079712e-02 -3.867410719394683838e-01 -1.054152473807334900e-01 2.475988715887069702e-01 -1.311104297637939453e-01 1.005269140005111694e-01 6.625387817621231079e-02 -4.995228350162506104e-02 -3.325179591774940491e-02 3.126304596662521362e-02 -3.101817071437835693e-01 1.121416091918945312e-01 3.014388680458068848e-01 2.733687460422515869e-01 1.656966097652912140e-02 -7.911966741085052490e-02 -1.491773426532745361e-01 1.254834700375795364e-02 -2.191424667835235596e-01 4.153958261013031006e-01 1.132364720106124878e-01 4.700612276792526245e-02
2.977609336376190186e-01 -1.386146433651447296e-02 3.095513880252838135e-01 -6.380622833967208862e-02 3.323209881782531738e-01 6.688003987073898315e-02 5.551680549979209900e-02 -1.395833343267440796e-01 1.128374934196472168e-01 -6.631209701299667358e-02 -5.869898013770580292e-04 -1.736858040094375610e-01 -7.224391214549541473e-03 2.511571347713470459e-01 3.805305436253547668e-02 8.726938813924789429e-02 1.532991975545883179e-01 -3.334056437015533447e-01 -2.241612225770950317e-02 1.037313714623451233e-01 -3.249704465270042419e-02 -1.524317823350429535e-02 3.676360845565795898e-01 -9.092131257057189941e-02 1.000826135277748108e-01 1.958311796188354492e-01 -3.215783536434173584e-01 2.564397752285003662e-01 1.152430996298789978e-01 -9.873884171247482300e-02 1.031768769025802612e-01 -1.115091443061828613e-01
3.164980411529541016e-01 -8.177236467599868774e-02 2.127202302217483521e-01 -9.263677522540092468e-03 9.511686116456985474e-02 5.290259793400764465e-02 2.393311262130737305e-02 -2.187034189701080322e-01 -1.749093830585479736e-02 -2.694803476333618164e-01 -1.014686003327369690e-01 -4.292313754558563232e-01 -1.386223286390304565e-01 9.659703820943832397e-02 4.475778713822364807e-02 3.520557880401611328e-01 4.993663355708122253e-02 -1.083710417151451111e-01 -1.159683465957641602e-01 1.301925331354141235e-01 -4.561182484030723572e-02 2.502123825252056122e-02 1.138135641813278198e-01 -1.561571061611175537e-01 -1.473966985940933228e-01 -1.219418123364448547e-01 -3.451588153839111328e-01 1.176833212375640869e-01 4.441714286804199219e-02 -7.680118083953857422e-02 1.842980831861495972e-01 2.636354267597198486e-01
-1.200963407754898071e-01 1.773711889982223511e-01 3.814171552658081055e-01 8.392259478569030762e-02 9.001596271991729736e-02 3.212498426437377930e-01 1.524875015020370483e-01 -9.767478704452514648e-02 6.522192060947418213e-02 -1.895203888416290283e-01 -8.844586461782455444e-02 -1.021496802568435669e-01 3.512122109532356262e-02 9.867057204246520996e-02 4.664346948266029358e-02 1.821581721305847168e-01 1.541367620229721069e-01 -5.202012881636619568e-02 2.943964600563049316e-01 1.031226888298988342e-01 -6.214355677366256714e-02 -2.378530651330947876e-01 1.495884209871292114e-01 8.883656002581119537e-03 -2.999001145362854004e-01 -1.865545958280563354e-01 -2.448498606681823730e-01 -1.079003140330314636e-02 2.607541084289550781e-01 2.134006023406982422e-01 1.806758530437946320e-02 2.177444398403167725e-01
4.625711441040039062e-01 -1.020736917853355408e-01 2.776431143283843994e-01 1.818183958530426025e-01 5.340137705206871033e-02 6.351072341203689575e-02 1.189178451895713806e-01 -4.581063985824584961e-02 1.115952879190444946e-01 -1.401760131120681763e-01 -4.488188028335571289e-02 -4.202192723751068115e-01 -9.919127821922302246e-02 8.657766133546829224e-02 -4.498040676116943359e-02 4.243404790759086609e-02 2.134973704814910889e-01 -1.779877245426177979e-01 9.079989045858383179e-02 2.616648972034454346e-01 -1.695064157247543335e-01 -5.505935847759246826e-02 3.708924651145935059e-01 -1.436933428049087524e-01 2.474028244614601135e-02 3.878448903560638428e-02 -2.243899554014205933e-02 1.593968868255615234e-01 8.864010870456695557e-02 1.515113115310668945e-01 -6.092927977442741394e-02 6.309349089860916138e-02
-5.948765948414802551e-02 -3.540511801838874817e-02 2.286942899227142334e-01 -8.797800540924072266e-02 3.911283016204833984e-01 4.010189790278673172e-03 1.815095543861389160e-01 -1.404147297143936157e-01 3.162372112274169922e-02 -1.902863266877830029e-03 5.085672438144683838e-02 -2.371516227722167969e-01 -3.045646250247955322e-01 -2.792621590197086334e-02 -2.258787155151367188e-01 1.732382029294967651e-01 -3.368655964732170105e-02 -2.166209667921066284e-01 -6.234765797853469849e-02 1.810697317123413086e-01 -2.341564446687698364e-01 -2.517326921224594116e-02 2.047717422246932983e-01 5.463781207799911499e-02 3.433564677834510803e-02 3.375781774520874023e-01 4.588304145727306604e-04 2.098979987204074860e-02 1.093070134520530701e-01 2.770695090293884277e-01 4.772555455565452576e-02 3.215888142585754395e-01
2.749381661415100098e-01 4.651294276118278503e-02 2.959121465682983398e-01 4.043321311473846436e-02 2.448429167270660400e-01 -8.570106700062751770e-03 -1.770667284727096558e-01 -1.905811578035354614e-01 -7.742384076118469238e-02 4.086745530366897583e-02 -2.218070439994335175e-02 -2.189946621656417847e-01 -1.364601999521255493e-01 1.676252186298370361e-01 -1.661110669374465942e-01 1.093962490558624268e-01 1.992911994457244873e-01 -4.045705199241638184e-01 -2.723084762692451477e-02 2.416255027055740356e-01 9.849835932254791260e-02 6.605858355760574341e-02 1.940617114305496216e-01 -1.590289622545242310e-01 2.789178118109703064e-02 9.107928723096847534e-02 -1.302149444818496704e-01 1.260229200124740601e-01 1.165542751550674438e-01 -3.242489695549011230e-01 1.032763049006462097e-01 2.283027917146682739e-01
-7.431815564632415771e-02 -4.720465745776891708e-03 1.874985247850418091e-01 -2.270164713263511658e-02 3.730227351188659668e-01 -1.217536553740501404e-01 1.949498653411865234e-01 -1.274258792400360107e-01 3.624515980482101440e-02 -5.167255178093910217e-02 6.961718946695327759e-02 -2.093949466943740845e-01 -3.653584718704223633e-01 -1.012946739792823792e-01 -3.042201697826385498e-01 1.487082093954086304e-01 5.321390181779861450e-02 -2.335192710161209106e-01 -2.062075883150100708e-01 2.408319264650344849e-01 -2.058882862329483032e-01 7.641130685806274414e-02 2.049752026796340942e-01 1.716651916503906250e-01 1.271590441465377808e-01 1.408063173294067383e-01 -9.603649377822875977e-02 6.875127553939819336e-02 1.328159570693969727e-01 2.114021331071853638e-01 -2.388258464634418488e-02 2.214472740888595581e-01
2.274334728717803955e-01 7.327353954315185547e-02 2.305121868848800659e-01 -1.981142535805702209e-02 2.404163479804992676e-01 -5.294705182313919067e-02 -3.692545462399721146e-03 -5.486606061458587646e-02 1.044445261359214783e-01 -1.286166012287139893e-01 1.595820300281047821e-02 -3.354421555995941162e-01 -7.580100744962692261e-02 3.457285165786743164e-01 -1.372371017932891846e-01 2.347570359706878662e-01 2.738752961158752441e-01 -1.358397025614976883e-02 1.216374710202217102e-01 3.173826262354850769e-02 -1.560041606426239014e-01 -1.113411560654640198e-01 2.215933799743652344e-01 -2.064224779605865479e-01 -1.903740875422954559e-02 3.083795011043548584e-01 -3.015637397766113281e-01 1.490670591592788696e-01 2.033575326204299927e-01 2.817674167454242706e-02 1.159996017813682556e-01 -5.132373794913291931e-02
-5.849487707018852234e-02 4.479582980275154114e-02 7.345088571310043335e-02 -6.773984991014003754e-03 4.283014535903930664e-01 8.794518187642097473e-03 1.909184753894805908e-01 -1.676724255084991455e-01 -1.013985648751258850e-01 3.347180783748626709e-02 -2.831371314823627472e-02 -2.908914089202880859e-01 -3.063642978668212891e-01 7.628186047077178955e-02 -2.545618712902069092e-01 -3.111716918647289276e-02 4.906142875552177429e-02 -1.327453702688217163e-01 -1.953652650117874146e-01 7.706183195114135742e-02 -2.671324014663696289e-01 -1.014865338802337646e-01 1.727890968322753906e-01 1.477562934160232544e-01 7.931329309940338135e-02 1.944055408239364624e-01 -8.954355865716934204e-02 2.080765925347805023e-02 2.498561143875122070e-01 2.459487617015838623e-01 9.265299886465072632e-02 3.118618428707122803e-01
1.445777416229248047e-01 -1.676723062992095947e-01 2.277686148881912231e-01 7.523001730442047119e-02 9.161569178104400635e-02 -9.590311907231807709e-03 1.004243865609169006e-01 -7.977864146232604980e-02 2.711790800094604492e-01 -7.697919011116027832e-02 -1.305263191461563110e-01 -4.556389451026916504e-01 -2.593213692307472229e-03 2.178814448416233063e-02 5.866712704300880432e-02 6.890650838613510132e-02 1.969847232103347778e-01 -1.989480704069137573e-01 1.999664306640625000e-01 2.048793137073516846e-01 -1.394666135311126709e-01 -5.884789302945137024e-02 2.755784392356872559e-01 -5.339016020298004150e-02 -1.962162740528583527e-02 1.192914992570877075e-01 -4.331082403659820557e-01 1.899345368146896362e-01 1.360116451978683472e-01 -1.077148094773292542e-01 -4.516000300645828247e-02 1.525220572948455811e-01
1.346527934074401855e-01 1.118173301219940186e-01 3.525228798389434814e-01 -7.017329335212707520e-02 2.460825070738792419e-02 -7.540960609912872314e-02 2.581149339675903320e-01 -2.802495062351226807e-01 -2.231214046478271484e-01 5.648736283183097839e-02 -2.398711144924163818e-01 -6.111668795347213745e-02 -1.242333799600601196e-01 8.246733248233795166e-02 -1.298272311687469482e-01 3.892547786235809326e-01 -1.774933338165283203e-01 -1.465733796358108521e-01 2.411413192749023438e-01 1.027854755520820618e-01 -1.107120141386985779e-01 1.960032731294631958e-01 3.696092218160629272e-02 3.448291122913360596e-02 -9.614580124616622925e-02 -1.928410828113555908e-01 -2.660537660121917725e-01 1.228511109948158264e-01 1.029497310519218445e-01 1.954624950885772705e-01 -4.711569845676422119e-02 1.599773764610290527e-01
2.238586395978927612e-01 5.144395679235458374e-02 2.558197975158691406e-01 1.091757640242576599e-01 2.943719327449798584e-01 -1.068813055753707886e-01 4.991002753376960754e-02 -1.376858949661254883e-01 1.547250002622604370e-01 8.068649470806121826e-02 -1.285713315010070801e-01 -2.916634380817413330e-01 -3.678906261920928955e-01 1.565664112567901611e-01 -1.616883426904678345e-01 2.689082026481628418e-01 -3.126614540815353394e-02 -8.760373294353485107e-02 -1.572415381669998169e-01 2.107272110879421234e-02 -2.619026005268096924e-01 -1.761249303817749023e-01 3.112669289112091064e-01 1.817889362573623657e-01 2.463802136480808258e-02 4.085974767804145813e-03 1.032064575701951981e-02 -7.635658979415893555e-02 1.125234290957450867e-01 3.286185488104820251e-02 1.243536770343780518e-01 2.466928213834762573e-01
3.566834330558776855e-01 -2.218379974365234375e-01 7.147523760795593262e-02 1.222670823335647583e-01 6.417965143918991089e-02 1.314832866191864014e-01 -2.223214209079742432e-01 -3.758016824722290039e-01 -1.302006244659423828e-01 5.109299719333648682e-02 -1.008959487080574036e-01 -1.849805563688278198e-01 -9.667582064867019653e-02 5.056706443428993225e-02 -1.307613998651504517e-01 5.491028726100921631e-02 -3.647223114967346191e-02 -4.817749857902526855e-01 1.470566689968109131e-01 1.501017808914184570e-01 -1.340474188327789307e-01 -1.268803607672452927e-02 9.263864159584045410e-02 1.103485375642776489e-01 -1.933851093053817749e-01 4.883705079555511475e-02 -2.522369921207427979e-01 5.758294835686683655e-02 -1.281287521123886108e-01 -2.279383689165115356e-01 5.986681580543518066e-02 1.754633523523807526e-02
-2.564982883632183075e-02 -3.231478631496429443e-01 1.616074591875076294e-01 8.231156319379806519e-02 -1.625310182571411133e-01 1.894617229700088501e-01 -9.350554645061492920e-02 -2.780754268169403076e-01 -1.114141717553138733e-01 -1.783212274312973022e-01 7.378694415092468262e-02 -2.642722427845001221e-01 9.209064394235610962e-02 -1.170241311192512512e-01 -4.047059118747711182e-01 9.059886634349822998e-02 1.072764471173286438e-01 -2.115468978881835938e-01 1.410262733697891235e-01 1.785759627819061279e-01 -3.883576020598411560e-02 1.254122406244277954e-01 1.911287456750869751e-01 -3.067597188055515289e-02 -1.582983434200286865e-01 1.879630982875823975e-01 -3.400732576847076416e-01 3.711947426199913025e-02 -1.098953038454055786e-01 1.288400143384933472e-01 -1.506140977144241333e-01 -9.194773435592651367e-02
3.738669753074645996e-01 -8.703964203596115112e-02 2.414356619119644165e-01 8.803279697895050049e-02 4.752607643604278564e-02 1.334708482027053833e-01 6.202369928359985352e-02 -1.069235727190971375e-01 6.106821820139884949e-02 2.212685067206621170e-03 -7.772630453109741211e-02 -2.673463821411132812e-01 -1.911063194274902344e-01 1.307794451713562012e-01 -1.403075829148292542e-02 1.000910922884941101e-01 3.884164094924926758e-01 -3.002567887306213379e-01 -4.086555540561676025e-02 1.476040035486221313e-01 7.978611439466476440e-02 -2.728907391428947449e-03 1.399237811565399170e-01 -1.438547819852828979e-01 -1.428979337215423584e-01 1.750120073556900024e-01 -3.618219196796417236e-01 1.550160497426986694e-01 4.001043736934661865e-02 -2.034595310688018799e-01 1.847516149282455444e-01 1.091603040695190430e-01
1.860360242426395416e-02 -3.695521131157875061e-02 2.965267002582550049e-01 -1.923817545175552368e-01 9.150435030460357666e-02 2.204265743494033813e-01 9.421256929636001587e-02 -4.040256887674331665e-02 -2.099661231040954590e-01 -1.445325165987014771e-01 3.822842985391616821e-02 -7.018194347620010376e-02 -1.098107844591140747e-01 1.195584610104560852e-02 -2.065338045358657837e-01 2.603282332420349121e-01 1.815470904111862183e-01 1.904054731130599976e-01 -7.131879031658172607e-02 1.255514472723007202e-01 -5.087304711341857910e-01 1.156721636652946472e-01 2.351578772068023682e-01 1.141303181648254395e-01 -2.193372547626495361e-01 -1.707326918840408325e-01 -3.124975264072418213e-01 1.246210001409053802e-02 1.351353153586387634e-02 -5.669296905398368835e-02 -3.244203701615333557e-02 4.239077493548393250e-02
4.838740825653076172e-01 -1.683085709810256958e-01 2.194259017705917358e-01 4.469538852572441101e-02 -2.809880301356315613e-02 1.275541037321090698e-01 4.454878717660903931e-02 1.952462270855903625e-02 1.244619414210319519e-01 -1.148926094174385071e-01 -3.202636539936065674e-02 -7.461752742528915405e-02 -2.492171376943588257e-01 6.850361078977584839e-02 -9.414209425449371338e-02 4.374036192893981934e-02 -4.811793565750122070e-02 -3.268651366233825684e-01 1.147580444812774658e-01 2.484326660633087158e-01 -2.864247746765613556e-02 -4.803747578989714384e-04 1.251311749219894409e-01 -1.961942762136459351e-02 -1.340664774179458618e-01 1.920112669467926025e-01 -4.485138058662414551e-01 1.337458193302154541e-01 2.338903248310089111e-01 -6.153699010610580444e-02 -3.495252132415771484e-02 1.434898078441619873e-01
2.705976068973541260e-01 -2.281312085688114166e-02 3.502149581909179688e-01 -8.525505661964416504e-02 5.036329850554466248e-03 1.180198490619659424e-01 5.084843933582305908e-02 -2.437321692705154419e-01 -3.593767434358596802e-02 -5.173218250274658203e-02 -1.481251120567321777e-01 -3.862370252609252930e-01 -7.373189181089401245e-02 1.153602972626686096e-01 4.521862044930458069e-02 3.667186498641967773e-01 1.090766042470932007e-01 -1.184078603982925415e-01 -1.920772641897201538e-01 1.189958974719047546e-01 4.283846064936369658e-04 -1.487497687339782715e-01 6.434381008148193359e-02 -4.803664237260818481e-02 -5.608433857560157776e-03 -1.814562678337097168e-01 -2.788715362548828125e-01 3.209838867187500000e-01 8.900164812803268433e-02 -5.658733099699020386e-02 1.221526041626930237e-01 2.113872766494750977e-01
-6.984489411115646362e-02 -1.187085062265396118e-01 1.030102819204330444e-01 1.954747177660465240e-02 3.400868773460388184e-01 9.151371195912361145e-03 1.837563812732696533e-01 -2.479758709669113159e-01 5.180407688021659851e-02 8.127269148826599121e-02 1.066668182611465454e-01 -2.028869837522506714e-01 -2.951686978340148926e-01 3.540256619453430176e-02 -3.669303357601165771e-01 2.503752112388610840e-01 3.161614015698432922e-02 -1.435653567314147949e-01 -1.001342087984085083e-01 1.814203858375549316e-01 -1.511536538600921631e-01 9.009537845849990845e-02 3.474242091178894043e-01 9.494753926992416382e-02 1.007596924901008606e-01 9.918619692325592041e-02 -6.524353474378585815e-02 2.038547396659851074e-02 1.344650238752365112e-01 3.095707297325134277e-01 4.471817240118980408e-02 2.137541919946670532e-01
3.732674121856689453e-01 2.991286665201187134e-02 3.276781737804412842e-01 -9.157184511423110962e-03 1.595988310873508453e-02 2.480804473161697388e-01 1.091902181506156921e-01 -2.543926835060119629e-01 -1.612190455198287964e-01 -1.320260390639305115e-02 1.581947952508926392e-01 -4.248089790344238281e-01 -1.424118280410766602e-01 -1.059791892766952515e-01 -1.667810678482055664e-01 2.164906710386276245e-01 1.495210826396942139e-01 -5.190018936991691589e-02 2.979729771614074707e-01 1.881451532244682312e-02 -5.606543272733688354e-03 -1.367674767971038818e-01 -3.680494381114840508e-03 -1.974459290504455566e-01 -7.651318609714508057e-02 2.539898268878459930e-02 -1.701128780841827393e-01 1.446306556463241577e-01 1.078553646802902222e-01 -9.309676289558410645e-02 -7.723046839237213135e-02 1.465757638216018677e-01
4.611825197935104370e-02 -4.723140224814414978e-02 1.639593392610549927e-01 1.193301528692245483e-01 3.785617053508758545e-01 4.926429316401481628e-02 1.574542075395584106e-01 -3.422504365444183350e-01 -2.819523029029369354e-02 1.798755303025245667e-02 2.271673828363418579e-02 -1.039209142327308655e-01 -3.221141397953033447e-01 1.759997010231018066e-01 -2.393427193164825439e-01 7.178665697574615479e-02 1.616155803203582764e-01 -1.567718237638473511e-01 -2.749956250190734863e-01 1.308832019567489624e-01 -3.866169154644012451e-01 -2.919696643948554993e-02 3.072828650474548340e-01 1.275643259286880493e-01 -9.584822505712509155e-02 1.047648768872022629e-02 1.849572360515594482e-02 1.117941364645957947e-01 3.250074759125709534e-02 1.626659184694290161e-01 -5.288297310471534729e-02 1.818622834980487823e-02
-3.761046379804611206e-02 -8.115962892770767212e-02 1.919556707143783569e-01 -7.846636325120925903e-02 2.560392320156097412e-01 4.001485183835029602e-02 2.207292467355728149e-01 -2.617559432983398438e-01 8.806316554546356201e-02 1.609272807836532593e-01 2.438017353415489197e-02 -2.863851487636566162e-01 -3.749354183673858643e-01 1.519445702433586121e-02 -1.359307020902633667e-01 1.396111249923706055e-01 1.058436632156372070e-01 -1.129185855388641357e-01 -1.513337492942810059e-01 2.081206291913986206e-01 -2.421979308128356934e-01 1.099347174167633057e-01 1.816233098506927490e-01 1.216859668493270874e-01 1.355261057615280151e-01 1.541634649038314819e-01 -1.063886061310768127e-01 1.386423856019973755e-01 1.409344971179962158e-01 2.655702233314514160e-01 3.936500474810600281e-02 3.102210164070129395e-01
1.811156980693340302e-02 2.722861468791961670e-01 2.049583382904529572e-02 2.851039171218872070e-02 1.376983821392059326e-01 2.804146334528923035e-02 3.188978731632232666e-01 -2.589477598667144775e-01 2.101434767246246338e-01 1.647545993328094482e-01 1.597277969121932983e-01 -1.207489334046840668e-02 -8.306423574686050415e-02 1.368242409080266953e-02 -1.836051791906356812e-01 2.604479491710662842e-01 7.992773503065109253e-02 -9.041366726160049438e-02 2.912487089633941650e-01 1.615691184997558594e-01 -1.896970123052597046e-01 1.094150990247726440e-01 4.192512035369873047e-01 9.620476514101028442e-02 -2.516128681600093842e-02 1.280716955661773682e-01 6.283761002123355865e-03 -2.558959722518920898e-01 -5.207199975848197937e-02 -9.921663254499435425e-02 1.361978948116302490e-01 2.409735172986984253e-01
2.838345170021057129e-01 2.365761846303939819e-01 2.583906352519989014e-01 1.555741205811500549e-02 3.632299005985260010e-01 8.742418140172958374e-02 -8.014386147260665894e-02 -1.441239118576049805e-01 2.249875850975513458e-02 3.021941781044006348e-01 1.333720237016677856e-01 -1.658039540052413940e-01 -1.495115756988525391e-01 2.544193565845489502e-01 -2.548965513706207275e-01 4.965982586145401001e-02 -1.107165515422821045e-01 -1.129676550626754761e-01 -1.571990996599197388e-01 1.655249595642089844e-01 -2.055836319923400879e-01 -1.400168687105178833e-01 2.554969191551208496e-01 1.711370497941970825e-01 7.680713385343551636e-02 5.969391763210296631e-02 6.085888296365737915e-02 7.933733612298965454e-02 7.525921612977981567e-02 3.464683517813682556e-02 1.431764215230941772e-01 2.401457130908966064e-01
4.656819105148315430e-01 -2.020260691642761230e-02 4.409909248352050781e-02 -4.144008457660675049e-02 2.738401293754577637e-01 2.190255820751190186e-01 1.397525072097778320e-01 -9.280377626419067383e-02 2.243976444005966187e-01 -4.203009977936744690e-02 -6.813388317823410034e-02 -3.568698465824127197e-01 -1.094508171081542969e-01 -7.185948640108108521e-02 -1.359984725713729858e-01 2.260768264532089233e-01 4.281328245997428894e-02 -1.486863642930984497e-01 9.058482944965362549e-02 2.233779244124889374e-02 -2.105866670608520508e-01 -2.330202460289001465e-01 1.719598025083541870e-01 4.292521625757217407e-03 1.292511969804763794e-01 2.433579713106155396e-01 -2.097271680831909180e-01 1.876714676618576050e-01 -1.123954355716705322e-01 1.209291368722915649e-01 1.102776601910591125e-01 -4.081318527460098267e-02
7.700755447149276733e-02 1.144149973988533020e-01 3.808430731296539307e-01 -1.599640250205993652e-01 7.993128150701522827e-02 2.463267892599105835e-01 2.321917414665222168e-01 -1.039489638060331345e-02 -7.319075614213943481e-02 -6.923759728670120239e-02 1.173268556594848633e-01 -3.909298032522201538e-02 -2.775609791278839111e-01 7.707340270280838013e-02 -1.628167629241943359e-01 2.223309278488159180e-01 -1.244226023554801941e-01 -3.151792585849761963e-01 2.759974896907806396e-01 -5.108498781919479370e-02 -2.030960619449615479e-01 -1.023050025105476379e-02 -5.026796460151672363e-02 7.246953248977661133e-02 1.678459048271179199e-01 4.705171659588813782e-02 -2.808432877063751221e-01 2.097893655300140381e-01 -1.155333593487739563e-01 9.865685552358627319e-02 -1.825611591339111328e-01 2.290894836187362671e-01
-9.618773311376571655e-02 1.215750202536582947e-01 2.265970855951309204e-01 1.733705997467041016e-01 -1.735039651393890381e-01 2.222337424755096436e-01 1.540296673774719238e-01 -1.676165312528610229e-01 -2.631319463253021240e-01 -2.096365690231323242e-01 -2.676562033593654633e-02 -4.128491133451461792e-02 -2.296414822340011597e-01 -5.516333505511283875e-02 -6.733605265617370605e-02 1.711797118186950684e-01 1.274857074022293091e-01 -2.148319929838180542e-01 1.941459774971008301e-01 4.194900691509246826e-01 -1.800938844680786133e-01 9.994360804557800293e-02 3.476875126361846924e-01 1.248638257384300232e-01 -1.591367721557617188e-01 6.672189384698867798e-02 -1.002388447523117065e-01 2.044760286808013916e-01 -8.456186950206756592e-02 -5.745034292340278625e-02 9.760538488626480103e-02 3.804873675107955933e-02
1.474841684103012085e-01 -2.074860036373138428e-03 2.597728073596954346e-01 8.551894128322601318e-02 1.056626513600349426e-01 1.399429738521575928e-01 1.366256028413772583e-01 -1.677220463752746582e-01 -1.208627372980117798e-01 -1.961768418550491333e-02 3.167356550693511963e-01 -1.517489701509475708e-01 -5.810599029064178467e-02 -1.269190460443496704e-01 -4.029340744018554688e-01 2.545797228813171387e-01 1.936183124780654907e-01 -1.735678911209106445e-01 2.764617502689361572e-01 1.829753518104553223e-01 -1.061071380972862244e-01 3.837251663208007812e-02 -1.075736284255981445e-01 7.902188599109649658e-02 -1.974138766527175903e-01 -1.212550848722457886e-01 -1.299729794263839722e-01 2.897221148014068604e-01 -4.197835922241210938e-02 -1.326891779899597168e-01 -1.313281804323196411e-01 2.042404264211654663e-01
3.718785345554351807e-01 1.880051344633102417e-01 -5.245053023099899292e-02 -2.260158956050872803e-02 2.131853550672531128e-01 1.844197362661361694e-01 8.446286618709564209e-02 -2.040836066007614136e-01 -1.497215777635574341e-01 -1.453647017478942871e-01 1.295152157545089722e-01 -1.972639709711074829e-01 -1.095000505447387695e-01 2.026975005865097046e-01 -1.103159636259078979e-01 3.758518993854522705e-01 2.201938480138778687e-01 1.233109086751937866e-01 -2.118148840963840485e-02 9.649179130792617798e-02 1.341205388307571411e-01 -8.018500357866287231e-02 2.279645353555679321e-01 1.850049495697021484e-01 7.684905827045440674e-02 2.362965345382690430e-01 -1.982146054506301880e-01 1.442798823118209839e-01 7.841765880584716797e-02 -1.520995199680328369e-01 2.254400700330734253e-01 5.561522394418716431e-02
5.273223668336868286e-02 -5.081386771053075790e-04 4.790152609348297119e-01 -4.930808395147323608e-02 -9.562824852764606476e-03 2.146371006965637207e-01 8.046209067106246948e-02 -2.199845612049102783e-01 1.186315119266510010e-01 -3.961791843175888062e-02 4.472243413329124451e-02 -3.255185484886169434e-01 1.037361143971793354e-04 -7.087129354476928711e-02 -2.555563673377037048e-02 1.172239631414413452e-01 -3.155327960848808289e-02 -1.403809487819671631e-01 2.732254266738891602e-01 7.919570803642272949e-02 7.974560139700770378e-04 -6.321602314710617065e-02 2.635908126831054688e-01 4.720429424196481705e-03 -3.706338256597518921e-02 -5.644103139638900757e-02 -2.194591760635375977e-01 3.688661754131317139e-01 2.621192038059234619e-01 8.191654086112976074e-02 2.815560102462768555e-01 -5.177970230579376221e-02
3.506057336926460266e-02 7.536725699901580811e-02 2.936544828116893768e-02 -7.867325842380523682e-02 4.027082622051239014e-01 -6.624900549650192261e-02 2.471589297056198120e-02 -4.443375170230865479e-01 1.321508586406707764e-01 1.614919602870941162e-01 -2.969073876738548279e-02 -2.975015342235565186e-01 -2.093587666749954224e-01 4.612549766898155212e-02 -3.536382615566253662e-01 1.234643906354904175e-01 1.220209673047065735e-01 -1.434817314147949219e-01 -2.381366193294525146e-01 -5.633042007684707642e-02 -2.999171316623687744e-01 2.736563608050346375e-02 2.101560682058334351e-01 1.110422909259796143e-01 6.539099663496017456e-02 1.030891314148902893e-01 -9.160608053207397461e-02 7.929740101099014282e-02 -5.029110983014106750e-02 7.843332737684249878e-02 -2.827866747975349426e-02 1.435881555080413818e-01
2.432295829057693481e-01 6.105399876832962036e-02 3.136532604694366455e-01 1.365446895360946655e-01 2.707955241203308105e-02 6.561439484357833862e-02 -6.551686674356460571e-02 -2.861453220248222351e-02 -2.700843214988708496e-01 -5.929275229573249817e-02 3.260800838470458984e-01 -1.878423690795898438e-01 4.592100158333778381e-02 3.678028238937258720e-03 -3.484296798706054688e-01 1.336947083473205566e-01 -2.561253607273101807e-01 -1.606824249029159546e-01 1.897289454936981201e-01 1.937918663024902344e-01 -6.653431802988052368e-02 5.526961013674736023e-02 2.022251635789871216e-01 -1.484574377536773682e-01 1.899339705705642700e-01 -1.491529643535614014e-01 -2.115347981452941895e-01 2.555339224636554718e-02 -1.666688323020935059e-01 1.630606204271316528e-01 5.998937040567398071e-02 2.310632467269897461e-01
-6.407499313354492188e-02 -2.941428450867533684e-03 2.905672490596771240e-01 -1.886802539229393005e-02 -3.040134161710739136e-02 2.802060246467590332e-01 -1.488908473402261734e-02 -1.687799394130706787e-01 -2.686211280524730682e-02 -4.043327644467353821e-02 7.925636321306228638e-02 7.431702315807342529e-02 -1.274136900901794434e-01 -4.169083386659622192e-02 -3.392654061317443848e-01 4.412143677473068237e-02 -1.361574828624725342e-01 -2.379060164093971252e-02 -5.968744307756423950e-02 8.793769031763076782e-02 -5.225310921669006348e-01 -1.177320256829261780e-01 1.969639360904693604e-01 2.012059837579727173e-01 -2.589921057224273682e-01 5.240729451179504395e-02 -3.549616932868957520e-01 9.049081057310104370e-02 -1.728099733591079712e-01 1.427144855260848999e-01 5.431181937456130981e-02 -1.534510753117501736e-03
9.336421638727188110e-02 -4.447200149297714233e-02 2.193076461553573608e-01 3.134719794616103172e-03 -1.235355958342552185e-01 4.095194339752197266e-01 1.097722202539443970e-01 -2.742349803447723389e-01 -4.472207278013229370e-02 -3.138529360294342041e-01 -8.225037902593612671e-02 -1.784687042236328125e-01 -1.580308973789215088e-01 9.063217788934707642e-02 -1.121786087751388550e-01 2.821429818868637085e-02 6.263180170208215714e-03 -2.299339175224304199e-01 7.588230073451995850e-02 -1.288604438304901123e-01 6.510054692625999451e-03 -8.973420411348342896e-02 3.569043278694152832e-01 3.881296142935752869e-02 -1.780731081962585449e-01 6.846015155315399170e-02 -1.107422038912773132e-01 1.678257435560226440e-01 2.841850519180297852e-01 2.804124653339385986e-01 1.600649654865264893e-01 1.058144569396972656e-01
-1.256420090794563293e-02 -7.651939243078231812e-02 4.206374883651733398e-01 3.505851700901985168e-02 5.677553638815879822e-02 7.400489598512649536e-02 1.156489923596382141e-02 -2.444563955068588257e-01 4.674233123660087585e-02 -2.452837117016315460e-02 -1.805836893618106842e-02 -3.917835280299186707e-02 -1.741203218698501587e-01 5.014932528138160706e-02 -2.528925240039825439e-01 4.148313775658607483e-02 -7.486320286989212036e-02 5.697781220078468323e-02 -2.901457436382770538e-02 2.464636415243148804e-01 -5.265127420425415039e-01 -2.865518070757389069e-02 -1.164578460156917572e-02 2.567289471626281738e-01 -2.149475365877151489e-01 -1.073539853096008301e-01 -2.896555364131927490e-01 3.076761588454246521e-02 -3.979467228055000305e-02 2.567150890827178955e-01 1.280617117881774902e-01 -5.561933666467666626e-02
-5.156448855996131897e-02 -3.548064827919006348e-02 2.953006923198699951e-01 3.038957342505455017e-02 4.510352909564971924e-01 8.609994500875473022e-02 1.438836306333541870e-01 -1.305574625730514526e-01 6.588742136955261230e-02 6.172094866633415222e-02 1.438143546693027020e-03 -1.005109027028083801e-01 -2.053810954093933105e-01 5.324485152959823608e-02 -3.419698476791381836e-01 1.675918996334075928e-01 4.387950152158737183e-02 -8.831582218408584595e-02 -2.494225502014160156e-01 -2.649555727839469910e-02 -1.902818679809570312e-01 2.848388627171516418e-02 3.257583379745483398e-01 8.240409940481185913e-02 2.194877862930297852e-01 9.758435189723968506e-02 -1.027002409100532532e-01 7.747800648212432861e-02 5.223865807056427002e-02 3.201416134834289551e-01 1.430544257164001465e-01 1.690045446157455444e-01
1.776140481233596802e-01 -7.288508862257003784e-02 -5.891922861337661743e-02 -8.713990449905395508e-02 -1.954471925273537636e-03 3.548091053962707520e-01 -5.575358867645263672e-02 -9.472962468862533569e-02 -1.278370916843414307e-01 -2.965813688933849335e-02 1.876446902751922607e-01 3.953430801630020142e-02 -2.630651891231536865e-01 -1.319691836833953857e-01 -1.252506580203771591e-02 9.316685795783996582e-02 4.400824382901191711e-02 -1.415485143661499023e-01 2.160034477710723877e-01 3.063339553773403168e-02 -4.210374653339385986e-01 1.788100898265838623e-01 4.250337183475494385e-01 1.251424383372068405e-02 2.306110113859176636e-01 1.613954007625579834e-01 -1.461589932441711426e-01 1.409265249967575073e-01 -6.685268878936767578e-02 -1.184535697102546692e-01 1.560627371072769165e-01 2.042448818683624268e-01
-1.915094908326864243e-04 -2.454517334699630737e-01 3.144959732890129089e-02 7.915283739566802979e-02 2.040900588035583496e-01 2.646164298057556152e-01 -1.046470850706100464e-01 -2.063891887664794922e-01 -6.799568980932235718e-02 -4.676884040236473083e-02 9.985204041004180908e-02 -1.306314021348953247e-02 -2.063910104334354401e-02 -9.672152996063232422e-02 -2.012863904237747192e-01 -7.696534693241119385e-02 2.430642098188400269e-01 -2.523465752601623535e-01 1.937848031520843506e-01 4.230358600616455078e-01 -3.496903553605079651e-02 -1.035408768802881241e-02 3.070368468761444092e-01 6.460187584161758423e-02 3.841273114085197449e-02 -1.995600312948226929e-01 -3.707753419876098633e-01 2.535664737224578857e-01 -2.412369102239608765e-02 7.652944326400756836e-02 2.020230144262313843e-02 7.170519232749938965e-02
-2.848839573562145233e-02 2.898141741752624512e-02 2.125430554151535034e-01 1.491855364292860031e-02 3.642131984233856201e-01 -2.154096961021423340e-02 1.648421287536621094e-01 -2.596816718578338623e-01 5.985587090253829956e-02 6.770195066928863525e-02 -5.341843515634536743e-02 -2.282129228115081787e-01 -1.676006913185119629e-01 -5.325862765312194824e-02 -3.239107131958007812e-01 2.242656201124191284e-01 4.224077239632606506e-02 -1.206741333007812500e-01 -1.804525107145309448e-01 1.759467273950576782e-01 -2.282283753156661987e-01 6.888201087713241577e-02 1.308205127716064453e-01 2.153384387493133545e-01 1.821176558732986450e-01 5.765036493539810181e-02 1.107500633224844933e-03 5.645787343382835388e-02 1.819435209035873413e-01 3.219284117221832275e-01 -2.971579693257808685e-02 3.138474225997924805e-01
1.219663992524147034e-01 -2.032835595309734344e-02 8.864921331405639648e-02 1.209398061037063599e-01 -5.455414950847625732e-02 5.869773402810096741e-02 2.409292012453079224e-01 -2.607038319110870361e-01 1.030720174312591553e-01 1.498610991984605789e-02 7.991399616003036499e-02 8.123524487018585205e-03 -1.922357082366943359e-01 -6.389012187719345093e-02 -2.276049554347991943e-01 9.817650914192199707e-02 2.645776271820068359e-01 -3.044161759316921234e-02 1.094113811850547791e-01 6.304111331701278687e-02 -8.336466550827026367e-02 7.419484853744506836e-02 3.891818523406982422e-01 9.125989675521850586e-02 -1.327292770147323608e-01 -2.058701515197753906e-01 -2.355267293751239777e-02 -3.689558804035186768e-01 -1.296556293964385986e-01 -1.594276130199432373e-01 2.841239869594573975e-01 3.622923493385314941e-01
3.391115665435791016e-01 7.634794712066650391e-02 -1.121170148253440857e-01 -3.197840228676795959e-02 1.752795875072479248e-01 2.310425788164138794e-01 3.805311024188995361e-02 -1.528746038675308228e-01 2.416357696056365967e-01 -1.025488078594207764e-01 -1.368828397244215012e-02 -3.286728858947753906e-01 -1.675220876932144165e-01 1.294981986284255981e-01 -2.505758702754974365e-01 2.949649095535278320e-01 -4.677445162087678909e-03 -1.620703637599945068e-01 1.347163766622543335e-01 1.763669401407241821e-01 -1.331574022769927979e-01 -5.161229893565177917e-02 3.476939797401428223e-01 -9.387276321649551392e-02 -6.922622025012969971e-02 1.205651685595512390e-01 -2.724400758743286133e-01 7.130838185548782349e-02 1.723658666014671326e-02 1.595349609851837158e-01 -1.040551513433456421e-01 -1.551223695278167725e-01
4.289201498031616211e-01 9.239465929567813873e-03 -3.291846066713333130e-02 -3.039803355932235718e-02 2.732608020305633545e-01 2.619532644748687744e-01 7.164174318313598633e-02 -1.550598591566085815e-01 7.041396200656890869e-02 -9.150630980730056763e-02 -6.455112993717193604e-02 -4.033136367797851562e-01 -2.022955864667892456e-01 -8.835687488317489624e-02 -1.502018868923187256e-01 7.010263949632644653e-02 1.074180081486701965e-01 -2.290741056203842163e-01 9.578311443328857422e-02 1.678303629159927368e-01 2.504995558410882950e-03 -1.452343612909317017e-01 2.140554636716842651e-01 2.711641229689121246e-02 -1.670325733721256256e-02 2.115962654352188110e-01 -2.829363346099853516e-01 2.869532406330108643e-01 -2.880209311842918396e-02 3.992506861686706543e-02 -4.995699971914291382e-02 6.104065477848052979e-02
8.682598173618316650e-02 -1.995988190174102783e-02 2.826421856880187988e-01 3.788311406970024109e-02 2.579179704189300537e-01 -1.888594925403594971e-01 -1.083951890468597412e-01 -3.380043506622314453e-01 -1.569213112816214561e-03 1.971092224121093750e-01 -3.611081466078758240e-02 -1.971075981855392456e-01 -2.446848601102828979e-01 1.141511499881744385e-01 -2.359002232551574707e-01 1.584864705801010132e-01 -1.111114546656608582e-01 -1.184158697724342346e-01 -1.783425211906433105e-01 2.257800251245498657e-01 -3.468993902206420898e-01 -2.476999014616012573e-01 2.022491991519927979e-01 1.822379082441329956e-01 6.966631114482879639e-02 1.378275156021118164e-01 -5.008144304156303406e-02 1.911910064518451691e-02 9.684078395366668701e-02 3.482187166810035706e-02 1.984064131975173950e-01 9.075992554426193237e-02
1.599486023187637329e-01 -2.523622289299964905e-02 1.825432181358337402e-01 4.317419230937957764e-02 1.053852587938308716e-01 -6.749698519706726074e-02 1.247234493494033813e-01 -4.984310269355773926e-01 -3.030582964420318604e-01 -1.486392021179199219e-01 1.662772893905639648e-01 1.335793454200029373e-02 3.448084741830825806e-02 9.686601907014846802e-02 -3.558551669120788574e-01 4.299459606409072876e-02 8.258124440908432007e-02 -6.015273556113243103e-02 1.110527217388153076e-01 1.060397848486900330e-01 -1.155202984809875488e-01 -2.625424861907958984e-01 4.295656085014343262e-02 5.502260848879814148e-02 1.195124983787536621e-01 -7.259215414524078369e-02 -3.733848929405212402e-01 2.082727551460266113e-01 1.320365536957979202e-02 2.291682064533233643e-01 -9.566233493387699127e-03 4.280417039990425110e-02
-1.279704831540584564e-02 1.755602210760116577e-01 1.644367724657058716e-01 -1.871419250965118408e-01 2.128197103738784790e-01 2.710333466529846191e-01 -1.468150615692138672e-01 -4.547626078128814697e-01 -8.861481398344039917e-02 6.681058555841445923e-02 -2.461477518081665039e-01 -1.732085347175598145e-01 -7.547214627265930176e-02 -1.528887897729873657e-01 -1.238917931914329529e-01 7.507999241352081299e-02 1.269093304872512817e-01 -2.362726479768753052e-01 -2.507572770118713379e-01 2.825505137443542480e-01 -2.248676419258117676e-01 -2.496808022260665894e-01 1.031715124845504761e-01 -1.444510519504547119e-01 -6.737601011991500854e-02 6.931892037391662598e-02 -6.247900798916816711e-02 4.791108891367912292e-02 -8.302550762891769409e-02 -3.440000116825103760e-02 -1.406349837779998779e-01 6.644643098115921021e-02
-4.085461422801017761e-02 -1.775294542312622070e-03 3.830125331878662109e-01 9.037877619266510010e-02 8.738234639167785645e-02 2.040241509675979614e-01 2.797160148620605469e-01 -2.013001441955566406e-01 -1.673060357570648193e-01 -2.445387393236160278e-01 4.262582659721374512e-01 -1.265765428543090820e-01 -2.205993682146072388e-01 2.190413884818553925e-02 -1.109603717923164368e-01 5.799214169383049011e-02 5.989001318812370300e-02 -1.298022866249084473e-01 2.198646068572998047e-01 6.594622135162353516e-02 -6.613006442785263062e-02 -9.176355600357055664e-02 -4.980746284127235413e-02 6.500428169965744019e-02 1.297649741172790527e-01 -2.145843207836151123e-02 -3.183245062828063965e-01 5.764511600136756897e-02 -1.833316981792449951e-01 -6.090394034981727600e-02 1.374049577862024307e-02 2.702272236347198486e-01
2.505803108215332031e-01 1.654177010059356689e-01 3.408413380384445190e-02 8.964474499225616455e-02 3.374073803424835205e-01 -1.820750236511230469e-01 1.403857618570327759e-01 -2.449636459350585938e-01 2.130939960479736328e-01 3.087132573127746582e-01 6.753767281770706177e-02 -3.023630678653717041e-01 -1.977275460958480835e-01 2.210709750652313232e-01 -2.496053129434585571e-01 4.717924445867538452e-02 -8.859822154045104980e-02 -1.711749285459518433e-02 -9.612268209457397461e-02 3.061024248600006104e-01 -1.021678522229194641e-01 9.276372380554676056e-03 1.656704694032669067e-01 1.898994892835617065e-01 -6.359833478927612305e-02 -8.431634306907653809e-02 -1.591956764459609985e-01 -1.252455413341522217e-01 -4.088345170021057129e-02 5.501827225089073181e-02 -2.812150120735168457e-02 2.048332989215850830e-01
2.346627414226531982e-01 -3.742512688040733337e-02 -5.887002684175968170e-03 -6.811503320932388306e-03 -1.391308456659317017e-01 1.110231727361679077e-01 -3.594583272933959961e-02 -3.651952147483825684e-01 -1.460119038820266724e-01 5.491914227604866028e-02 3.567522019147872925e-02 1.883283555507659912e-01 -2.746441364288330078e-01 -3.599044680595397949e-02 -2.649516426026821136e-02 1.494250260293483734e-02 -4.735738411545753479e-02 -1.216463670134544373e-01 -3.495035320520401001e-02 1.725223809480667114e-01 -2.071497738361358643e-01 3.869205117225646973e-01 4.601899981498718262e-01 9.069781750440597534e-02 1.206786110997200012e-01 -1.673013344407081604e-02 -2.614428102970123291e-01 -1.025493964552879333e-01 1.626824773848056793e-02 -5.215901881456375122e-02 2.355410456657409668e-01 1.598758697509765625e-01
1.587225943803787231e-01 -5.292359739542007446e-02 2.000135928392410278e-01 1.201036293059587479e-02 -2.108301967382431030e-01 6.247368082404136658e-02 -1.249077636748552322e-02 -1.538463681936264038e-01 -2.451605349779129028e-01 -4.343456402420997620e-02 -6.455861032009124756e-02 -1.494575142860412598e-01 -1.713678240776062012e-01 -8.995530009269714355e-02 -1.465711146593093872e-01 1.657106876373291016e-01 -8.163057500496506691e-04 -1.170135438442230225e-01 3.023563623428344727e-01 3.518880307674407959e-01 -1.888072192668914795e-01 1.506407745182514191e-02 2.029190510511398315e-01 2.047274410724639893e-01 -1.623659729957580566e-01 -2.123137265443801880e-01 -4.083526134490966797e-01 2.690952420234680176e-01 -6.847156584262847900e-02 1.111595928668975830e-01 -5.760081857442855835e-02 -7.689873874187469482e-02
3.812218606472015381e-01 -1.582587659358978271e-01 3.968333601951599121e-01 2.288111001253128052e-01 1.323096603155136108e-01 -6.024567782878875732e-02 7.130415178835391998e-03 -2.290095090866088867e-01 1.807456463575363159e-01 -5.502804741263389587e-02 -1.346079856157302856e-01 -3.473549485206604004e-01 -7.538374513387680054e-03 7.498997449874877930e-02 -1.016458123922348022e-01 1.185320243239402771e-01 3.892517462372779846e-02 1.077089756727218628e-01 5.748152732849121094e-02 1.397126019001007080e-01 7.831354439258575439e-02 3.773481249809265137e-01 2.613788656890392303e-02 1.294623911380767822e-01 -2.834944613277912140e-02 -7.800068240612745285e-03 -3.274139165878295898e-01 1.073454022407531738e-01 -5.627774167805910110e-03 -3.111001290380954742e-02 1.072478294372558594e-01 8.734897524118423462e-02
2.471300400793552399e-02 1.347528863698244095e-02 1.058150157332420349e-01 -3.169227764010429382e-02 4.574352800846099854e-01 -2.557267807424068451e-02 3.197814151644706726e-02 -2.242012619972229004e-01 4.884608089923858643e-02 3.963784128427505493e-02 2.664881199598312378e-02 -2.615284919738769531e-01 -3.716948032379150391e-01 8.752209693193435669e-02 -2.531406581401824951e-01 9.566213935613632202e-02 -3.603019192814826965e-02 -1.566747426986694336e-01 -7.569866627454757690e-02 1.493595391511917114e-01 -2.866889238357543945e-01 -3.697502613067626953e-02 2.131427079439163208e-01 1.423629969358444214e-01 1.444852054119110107e-01 1.281826347112655640e-01 -1.290213167667388916e-01 -2.237301133573055267e-02 2.307924926280975342e-01 2.824979722499847412e-01 1.278507523238658905e-03 2.074601203203201294e-01
4.163427948951721191e-01 -1.037458926439285278e-01 7.382873445749282837e-02 2.134475857019424438e-02 3.396510183811187744e-01 1.207230463624000549e-01 -1.156347692012786865e-01 -2.497002333402633667e-01 1.602402776479721069e-01 -2.000237554311752319e-01 -7.634387165307998657e-02 -2.630641758441925049e-01 -5.252738669514656067e-02 1.362510174512863159e-01 -2.048783153295516968e-01 1.939222663640975952e-01 1.210820376873016357e-01 -8.376085758209228516e-02 1.150031015276908875e-01 2.415079437196254730e-02 6.236089020967483521e-02 -2.638086378574371338e-01 3.020547926425933838e-01 1.158402394503355026e-02 -4.553123190999031067e-02 1.801462322473526001e-01 -2.485932409763336182e-01 1.403257399797439575e-01 -8.260346204042434692e-02 1.856318414211273193e-01 -7.103981077671051025e-02 4.790309816598892212e-03
8.193016052246093750e-02 1.401287913322448730e-01 7.884760200977325439e-02 1.272967457771301270e-02 2.660833895206451416e-01 1.196058914065361023e-01 -1.008244752883911133e-01 -2.959601581096649170e-01 -2.146361619234085083e-01 -1.393529772758483887e-01 8.125904202461242676e-02 -1.223508194088935852e-01 1.096710488200187683e-01 1.374565064907073975e-02 -1.297588199377059937e-01 1.579560935497283936e-01 -2.004861980676651001e-01 -3.202044218778610229e-02 2.905364036560058594e-01 3.228696882724761963e-01 -2.926003932952880859e-01 -4.604145139455795288e-02 -4.563943017274141312e-03 1.240469068288803101e-01 -2.722991704940795898e-01 1.765463352203369141e-01 -3.189045190811157227e-01 6.780042499303817749e-02 4.494044557213783264e-02 1.786555349826812744e-02 -2.880202531814575195e-01 1.158323436975479126e-01
3.941896259784698486e-01 3.483181446790695190e-02 -5.306998267769813538e-02 2.076661586761474609e-02 1.842745095491409302e-01 2.452854663133621216e-01 9.059900045394897461e-02 -4.448010399937629700e-02 1.506268084049224854e-01 -5.572181567549705505e-02 -1.854418516159057617e-01 -3.440013527870178223e-01 -1.471419781446456909e-01 -8.332540094852447510e-02 -1.664721816778182983e-01 2.540476024150848389e-01 5.398318916559219360e-02 -1.040829718112945557e-01 1.201013475656509399e-01 2.780034244060516357e-01 8.496949449181556702e-03 -8.241506665945053101e-02 3.165549039840698242e-01 1.020330563187599182e-01 -2.689716871827840805e-03 2.467093765735626221e-01 -2.151882946491241455e-01 2.265063822269439697e-01 -1.989771239459514618e-02 2.070746421813964844e-01 -2.717175148427486420e-02 1.050760075449943542e-01
1.987090259790420532e-01 -8.105432614684104919e-03 3.696142137050628662e-01 -2.589742541313171387e-01 1.271118670701980591e-01 -7.183924317359924316e-03 7.649253308773040771e-02 1.401353478431701660e-01 1.098167002201080322e-01 -1.318670511245727539e-01 9.372401237487792969e-02 -6.065793707966804504e-02 8.397230505943298340e-02 -1.553892642259597778e-01 -4.170049428939819336e-01 6.420298945158720016e-03 9.208285808563232422e-02 8.501914888620376587e-02 5.080347508192062378e-02 9.161712229251861572e-02 -4.781048279255628586e-03 -2.019386589527130127e-01 1.860831826925277710e-01 1.702758222818374634e-01 -1.547411084175109863e-02 -1.261921823024749756e-01 -4.923604726791381836e-01 -1.801509857177734375e-01 -1.418348550796508789e-01 -7.531868666410446167e-02 -1.359096467494964600e-01 4.026583954691886902e-02
-5.358970165252685547e-02 3.338883817195892334e-02 2.463972270488739014e-01 -5.471608042716979980e-02 2.786121070384979248e-01 4.497943446040153503e-02 5.837117135524749756e-02 -2.249378263950347900e-01 -4.415865615010261536e-02 1.154025793075561523e-01 5.305027589201927185e-03 -3.659700751304626465e-01 -3.106065392494201660e-01 8.320594578981399536e-02 -2.242946624755859375e-01 9.492169320583343506e-02 2.528191171586513519e-02 -2.736088037490844727e-01 -2.402055710554122925e-01 9.732190519571304321e-02 -3.233943283557891846e-01 -8.538759499788284302e-02 3.075798153877258301e-01 -1.728672161698341370e-02 1.501321643590927124e-01 9.963133931159973145e-02 -6.232760101556777954e-02 1.792572252452373505e-02 7.536324113607406616e-02 1.550524234771728516e-01 4.504152759909629822e-02 2.623662352561950684e-01
1.137596517801284790e-01 -1.723531782627105713e-01 2.332039922475814819e-01 -2.684100298210978508e-03 1.478286385536193848e-01 8.535208553075790405e-02 1.185246929526329041e-01 6.428758800029754639e-02 -1.001791954040527344e-01 -2.328247427940368652e-01 2.368326112627983093e-02 -4.207471311092376709e-01 -1.091494485735893250e-01 1.171241402626037598e-01 -1.477345675230026245e-01 1.567309051752090454e-01 8.173709362745285034e-02 -2.567847669124603271e-01 9.681609272956848145e-02 3.258386850357055664e-01 -1.410376578569412231e-01 1.540863141417503357e-02 2.371753603219985962e-01 1.214151307940483093e-01 -8.532633632421493530e-02 -1.070610433816909790e-01 -2.126087695360183716e-01 3.792999386787414551e-01 7.252524793148040771e-02 -1.093986183404922485e-01 1.064610257744789124e-01 -1.616375297307968140e-01
-6.901179254055023193e-02 6.193486973643302917e-02 3.264750540256500244e-01 4.470364376902580261e-02 -4.942216444760560989e-03 1.283932924270629883e-01 6.306677311658859253e-02 -2.117803096771240234e-01 -1.912949681282043457e-01 5.037890747189521790e-02 2.614273130893707275e-01 -1.241641044616699219e-01 1.286358386278152466e-01 1.819330155849456787e-01 -3.357368707656860352e-01 1.157633140683174133e-01 -8.733489364385604858e-02 -2.078638821840286255e-01 1.527215540409088135e-01 1.449238508939743042e-01 -3.434974849224090576e-01 -7.696821540594100952e-02 3.025895170867443085e-02 -8.431571722030639648e-02 5.933172255754470825e-02 2.377444878220558167e-02 -4.095929563045501709e-01 2.058695256710052490e-01 -2.395301312208175659e-01 -3.224384412169456482e-02 4.221098497509956360e-02 1.314856410026550293e-01
2.684659063816070557e-01 -4.967373982071876526e-02 1.922429800033569336e-01 -1.431696414947509766e-01 -1.135973259806632996e-01 -1.030270606279373169e-01 -6.132073700428009033e-02 -4.362891241908073425e-02 -9.484045207500457764e-02 1.961020678281784058e-01 3.316160738468170166e-01 1.701253838837146759e-02 -4.218228161334991455e-01 -1.084324344992637634e-01 -1.934945434331893921e-01 1.555731147527694702e-01 1.246529147028923035e-01 -2.690626680850982666e-01 1.148622035980224609e-01 5.696033313870429993e-02 -4.188680946826934814e-01 1.495150476694107056e-01 1.910623759031295776e-01 4.129867628216743469e-02 6.860057264566421509e-02 -4.145547002553939819e-02 -2.582218050956726074e-01 -2.356344088912010193e-02 -7.925298064947128296e-03 1.049868240952491760e-01 -3.328883275389671326e-02 5.948341265320777893e-02
2.913725376129150391e-01 -8.343248069286346436e-02 2.191309183835983276e-01 -4.719185829162597656e-02 2.016387432813644409e-01 -5.457852035760879517e-02 2.208867855370044708e-02 -2.111205905675888062e-01 -2.297073230147361755e-02 2.720661759376525879e-01 3.530608862638473511e-02 -3.321833312511444092e-01 -3.454039692878723145e-01 3.039076030254364014e-01 -8.879708498716354370e-02 6.899547576904296875e-02 -1.344315558671951294e-01 -2.367412894964218140e-01 -1.597073078155517578e-01 1.225680932402610779e-01 -2.480412274599075317e-01 -1.284766048192977905e-01 1.651713550090789795e-01 8.724976330995559692e-02 6.107457354664802551e-02 1.358296163380146027e-02 -1.712237745523452759e-01 -1.037374436855316162e-01 5.436369404196739197e-02 6.329359859228134155e-02 1.765187382698059082e-01 2.215028405189514160e-01
5.982998758554458618e-02 -2.474979162216186523e-01 1.508010476827621460e-01 -2.592333555221557617e-01 4.772924631834030151e-02 1.167579665780067444e-01 2.498097419738769531e-01 -3.288460138719528913e-04 -3.479568986222147942e-03 1.089383587241172791e-01 -1.990846395492553711e-01 -1.516873538494110107e-01 1.293252781033515930e-02 5.293017998337745667e-02 -1.523247361183166504e-01 2.803134024143218994e-01 1.975369602441787720e-01 5.413940642029047012e-03 -2.147660218179225922e-02 4.350407123565673828e-01 -2.403977513313293457e-01 2.497937530279159546e-01 3.229584693908691406e-01 7.282458990812301636e-02 -1.523555070161819458e-02 -1.290691047906875610e-01 -1.916314214468002319e-01 1.507095545530319214e-01 -3.824414312839508057e-02 -1.066272482275962830e-01 1.997252106666564941e-01 4.656244534999132156e-03
1.616661623120307922e-02 2.423383593559265137e-01 1.705107390880584717e-01 7.310733199119567871e-02 1.975799351930618286e-01 2.587797045707702637e-01 -9.827039390802383423e-02 -3.927201330661773682e-01 -1.140608340501785278e-01 -1.039519086480140686e-01 7.583335041999816895e-02 -2.444212138652801514e-01 -2.136446088552474976e-01 -6.575620919466018677e-02 -7.221939414739608765e-02 1.301879584789276123e-01 -8.830610662698745728e-03 -8.616800419986248016e-03 -3.837671577930450439e-01 3.290789127349853516e-01 -1.646849066019058228e-01 2.209921181201934814e-01 3.046737015247344971e-01 3.507906571030616760e-02 9.259424358606338501e-02 -8.061204105615615845e-02 -8.597033098340034485e-03 -1.342540383338928223e-01 8.377283811569213867e-02 -1.292263809591531754e-02 -4.366522654891014099e-02 8.521225303411483765e-02
4.112336933612823486e-01 1.239678412675857544e-01 1.160020101815462112e-02 3.649014979600906372e-02 3.010120987892150879e-01 2.930110096931457520e-01 3.292623907327651978e-02 -1.575782448053359985e-01 3.175134211778640747e-02 -1.344655454158782959e-01 1.173070147633552551e-01 -2.583367228507995605e-01 -1.034456640481948853e-01 9.933466464281082153e-02 2.826718799769878387e-02 3.605041205883026123e-01 4.157095253467559814e-01 -2.065812349319458008e-01 7.286927103996276855e-02 1.918415278196334839e-01 -5.293750017881393433e-02 -8.948548138141632080e-02 1.244175527244806290e-02 -2.177586592733860016e-02 1.191493794322013855e-01 -5.811455100774765015e-02 -1.683961004018783569e-01 2.724806219339370728e-02 7.383103668689727783e-02 1.607841551303863525e-01 1.093411594629287720e-01 -4.220598936080932617e-02
2.659929394721984863e-01 -4.399523884057998657e-02 2.728307247161865234e-01 -2.958875335752964020e-02 -3.392755240201950073e-02 7.605718821287155151e-02 -1.047037658281624317e-03 -2.578544616699218750e-01 -1.447569131851196289e-01 -6.753538548946380615e-02 9.253004193305969238e-02 -2.294835746288299561e-01 8.900971710681915283e-02 1.124669164419174194e-01 -1.003500297665596008e-01 -4.578243475407361984e-03 4.543291777372360229e-02 -3.674447834491729736e-01 1.791007071733474731e-01 1.332712918519973755e-01 1.243104692548513412e-02 -8.770158141851425171e-02 2.901902198791503906e-01 -2.058821171522140503e-02 6.413950771093368530e-02 4.044099450111389160e-01 -2.000640928745269775e-01 9.134639799594879150e-02 2.358514219522476196e-01 -3.071557879447937012e-01 1.246511414647102356e-01 1.528023462742567062e-02
-6.368941813707351685e-02 -6.062089465558528900e-03 1.230847463011741638e-01 3.606446459889411926e-02 4.392539262771606445e-01 -2.741593308746814728e-02 1.057646870613098145e-01 -1.542974859476089478e-01 5.582393705844879150e-02 7.034730166196823120e-02 4.996822401881217957e-02 -1.946531534194946289e-01 -4.299782216548919678e-01 -1.018180325627326965e-01 -3.393088281154632568e-01 7.240100950002670288e-02 4.319327697157859802e-02 -1.499765813350677490e-01 -9.405503422021865845e-02 1.913249641656875610e-01 -1.846164315938949585e-01 -1.494396571069955826e-02 2.900659143924713135e-01 -4.758905246853828430e-02 4.188308119773864746e-02 2.071385830640792847e-01 -1.060930639505386353e-01 4.528871923685073853e-02 8.372755348682403564e-02 2.908246517181396484e-01 9.986170381307601929e-02 1.914316415786743164e-01
9.889218956232070923e-02 6.691812723875045776e-02 3.749229609966278076e-01 -1.351217329502105713e-01 6.796472519636154175e-02 1.231570616364479065e-01 -5.417943000793457031e-02 -1.774989813566207886e-01 -1.155586242675781250e-01 1.241348311305046082e-01 -1.188266836106777191e-02 9.205358475446701050e-02 -2.349988222122192383e-01 -5.244280770421028137e-02 -2.695657014846801758e-01 2.194160521030426025e-01 5.838851630687713623e-02 8.983672596514225006e-03 8.413796126842498779e-02 1.447701454162597656e-01 -5.322587490081787109e-01 2.120910584926605225e-01 3.280955925583839417e-02 8.051843196153640747e-02 -2.405637949705123901e-01 -8.909735083580017090e-02 -3.020011484622955322e-01 1.622832268476486206e-01 5.783845111727714539e-02 5.439211614429950714e-03 3.441159799695014954e-02 3.533949330449104309e-02
4.131456911563873291e-01 9.301639162003993988e-03 -2.610094100236892700e-02 2.489090412855148315e-01 1.944685578346252441e-01 2.161794453859329224e-01 2.213066257536411285e-02 -1.492601037025451660e-01 1.560497446916997433e-03 -1.378427147865295410e-01 -3.283610343933105469e-01 -3.001078665256500244e-01 2.085541374981403351e-02 1.620519906282424927e-01 -2.056037336587905884e-01 -7.875429838895797729e-02 -9.210533462464809418e-03 -8.522547036409378052e-02 2.300451844930648804e-01 2.278572171926498413e-01 -2.321420907974243164e-01 -6.176471337676048279e-02 1.941185444593429565e-01 6.676409393548965454e-02 1.228753011673688889e-02 1.984756886959075928e-01 -2.242518514394760132e-01 6.141354329884052277e-03 1.877675801515579224e-01 8.307258039712905884e-02 -6.164194550365209579e-03 1.520180553197860718e-01
1.677787750959396362e-01 9.661877155303955078e-02 3.552011549472808838e-01 2.425988316535949707e-01 1.340703368186950684e-01 1.625823676586151123e-01 1.618683338165283203e-01 -4.078808426856994629e-02 -9.276820719242095947e-02 -1.273026019334793091e-01 -1.826242059469223022e-01 -9.903594851493835449e-02 -1.129877269268035889e-01 2.352093458175659180e-01 3.956356644630432129e-02 1.863737553358078003e-01 3.881262242794036865e-02 3.336129188537597656e-01 1.638734340667724609e-01 3.250705301761627197e-01 -1.113589927554130554e-01 1.601519286632537842e-01 1.309062689542770386e-01 1.108961328864097595e-01 -1.400312334299087524e-01 6.338672339916229248e-02 -3.397307991981506348e-01 -1.336446218192577362e-02 1.019523590803146362e-01 1.160500943660736084e-02 -2.093818038702011108e-01 1.626440435647964478e-01
-4.076324403285980225e-02 -6.600497756153345108e-03 1.479052603244781494e-01 3.839704766869544983e-02 3.151528239250183105e-01 -4.336234182119369507e-02 1.759479641914367676e-01 -2.980509400367736816e-01 2.864496409893035889e-02 8.082667738199234009e-02 -8.620169945061206818e-03 -2.149192243814468384e-01 -3.132023513317108154e-01 -5.291900783777236938e-02 -3.493832349777221680e-01 2.215179353952407837e-01 5.374029651284217834e-02 -6.657564640045166016e-02 -8.736603707075119019e-02 1.616048514842987061e-01 -2.227717787027359009e-01 -3.051702864468097687e-02 2.131367772817611694e-01 1.369016319513320923e-01 1.003883928060531616e-01 2.061799764633178711e-01 6.932824850082397461e-02 1.142040044069290161e-01 1.295115202665328979e-01 2.441887259483337402e-01 7.903029024600982666e-02 3.455667197704315186e-01
2.584937214851379395e-01 8.893088251352310181e-02 2.198254019021987915e-01 1.009481400251388550e-02 8.797700703144073486e-02 -1.847680956125259399e-01 -1.426407694816589355e-01 -1.600189507007598877e-01 -1.338060349225997925e-01 -1.064035445451736450e-01 4.595438018441200256e-03 3.478627651929855347e-02 -2.084000110626220703e-01 3.991372138261795044e-02 -1.662281453609466553e-01 2.197662889957427979e-01 -8.485569059848785400e-02 -4.328972697257995605e-01 -1.338639259338378906e-01 1.386375129222869873e-01 -2.942576110363006592e-01 -1.045958474278450012e-01 1.940570026636123657e-01 5.624632909893989563e-02 -1.114785447716712952e-01 -3.667381778359413147e-02 -1.955581754446029663e-01 2.394980564713478088e-02 -7.236060500144958496e-02 -2.420135885477066040e-01 1.775541156530380249e-01 3.458248376846313477e-01
-1.474571675062179565e-01 9.635746479034423828e-02 2.409621626138687134e-01 -3.477419912815093994e-02 2.226838916540145874e-01 1.433300971984863281e-01 2.862648069858551025e-01 -2.270649522542953491e-01 9.481708705425262451e-02 1.851154416799545288e-01 -1.833208650350570679e-01 -2.276614457368850708e-01 -2.041405141353607178e-01 2.452950924634933472e-01 -3.864378631114959717e-01 1.135679334402084351e-01 1.157465204596519470e-02 -1.980604529380798340e-01 -4.342243447899818420e-02 -7.632023189216852188e-04 -1.532279849052429199e-01 -1.246514469385147095e-01 2.162943929433822632e-01 8.870922774076461792e-02 -8.322943001985549927e-02 -2.573516033589839935e-02 -1.279985457658767700e-01 8.129121363162994385e-02 -7.147091627120971680e-02 3.365279138088226318e-01 1.504524648189544678e-01 -8.245576173067092896e-02
6.161533594131469727e-01 3.718246147036552429e-02 9.353483095765113831e-03 1.252654939889907837e-01 6.162967905402183533e-02 2.861224114894866943e-02 7.662007957696914673e-02 5.192574113607406616e-03 -1.010942980647087097e-01 -3.793318197131156921e-02 -2.076227813959121704e-01 -4.564813673496246338e-01 -7.198844105005264282e-02 -8.050967007875442505e-02 -2.240025103092193604e-01 -6.062302738428115845e-02 5.566242150962352753e-03 -6.090407818555831909e-02 1.048205718398094177e-01 2.852425277233123779e-01 -1.970639675855636597e-01 1.056570485234260559e-01 1.541586071252822876e-01 -4.175055772066116333e-02 -8.819962851703166962e-03 1.317805498838424683e-01 -1.685450971126556396e-01 -2.457098476588726044e-02 -1.748015880584716797e-01 6.542716920375823975e-02 5.641227960586547852e-02 8.916692435741424561e-02
1.201558485627174377e-01 2.602744102478027344e-01 3.643773794174194336e-01 -2.404223196208477020e-02 -1.970974653959274292e-01 1.239302232861518860e-01 1.662937551736831665e-01 -2.837765775620937347e-02 -1.472663581371307373e-01 -3.060183487832546234e-02 1.680651865899562836e-02 -1.113365590572357178e-01 -3.027248196303844452e-02 1.599901169538497925e-01 -3.700233101844787598e-01 1.463185623288154602e-02 -1.324302051216363907e-02 -2.437596768140792847e-01 1.126128211617469788e-01 1.779185831546783447e-01 -2.117041796445846558e-01 2.132551968097686768e-01 1.412673890590667725e-01 2.346716970205307007e-01 1.185923367738723755e-01 -8.142834156751632690e-02 -1.571591049432754517e-01 -8.325701951980590820e-02 -1.755415350198745728e-01 -3.729844465851783752e-02 -7.986947894096374512e-02 3.777487277984619141e-01
2.311865389347076416e-01 -1.143556013703346252e-01 -1.673813462257385254e-01 -1.046195700764656067e-01 2.049337029457092285e-01 1.292777955532073975e-01 -4.685536399483680725e-02 -1.105485111474990845e-01 -2.557675540447235107e-01 -1.290816664695739746e-01 2.076716870069503784e-01 -3.767662122845649719e-02 -1.433735340833663940e-01 -2.488602995872497559e-01 -2.439629286527633667e-01 1.841466873884201050e-01 2.170047163963317871e-01 -3.771730661392211914e-01 2.507802844047546387e-01 -1.002645790576934814e-01 -1.244575232267379761e-01 1.254210174083709717e-01 2.273820191621780396e-01 -5.288998410105705261e-02 6.187995523214340210e-02 2.329179048538208008e-01 -2.875750958919525146e-01 -3.168725874274969101e-03 4.693473130464553833e-02 -2.063988149166107178e-02 -1.053239926695823669e-01 1.277491748332977295e-01
3.883721530437469482e-01 1.136834472417831421e-01 1.427758932113647461e-01 -3.131981194019317627e-02 7.368905842304229736e-02 1.174379512667655945e-01 -3.487236797809600830e-02 -2.464356273412704468e-01 -5.426431819796562195e-02 -1.121289730072021484e-01 -2.190494090318679810e-01 1.421209722757339478e-01 -2.875078022480010986e-01 -3.443371504545211792e-02 -6.576000899076461792e-02 1.472174655646085739e-02 2.962057590484619141e-01 -1.775074303150177002e-01 6.191524490714073181e-02 -2.496031820774078369e-01 -6.732726842164993286e-02 -2.277110815048217773e-01 2.392559945583343506e-01 9.550998359918594360e-02 1.025225743651390076e-01 -9.757085889577865601e-02 -1.759298145771026611e-01 -1.033265441656112671e-01 2.044881284236907959e-01 1.385085880756378174e-01 1.238963380455970764e-01 3.398248851299285889e-01
3.413490056991577148e-01 6.411453336477279663e-02 -2.967308834195137024e-02 1.065400149673223495e-02 -1.072488054633140564e-01 1.196952685713768005e-01 -1.183296293020248413e-01 -1.204336876980960369e-03 -2.364180423319339752e-02 1.465573091991245747e-03 9.700129181146621704e-02 -3.797317147254943848e-01 -8.392962068319320679e-02 -2.284401804208755493e-01 6.005967035889625549e-02 4.011254310607910156e-01 3.363443911075592041e-01 7.409100979566574097e-02 2.045826427638530731e-02 9.932554513216018677e-02 -2.408517748117446899e-01 -2.210299968719482422e-01 1.051482856273651123e-01 1.058113425970077515e-01 -1.586646735668182373e-01 -1.607143580913543701e-01 -2.516053617000579834e-01 9.634142741560935974e-03 1.748789399862289429e-01 -1.352953910827636719e-01 1.983070820569992065e-01 2.679800614714622498e-03
2.320333868265151978e-01 2.290132269263267517e-02 2.906132042407989502e-01 1.312808841466903687e-01 1.066949814558029175e-01 1.007397100329399109e-01 -7.298455387353897095e-02 -2.971873283386230469e-01 -3.021886348724365234e-01 -9.791082143783569336e-02 5.608906969428062439e-03 -2.353074997663497925e-01 6.535301357507705688e-02 9.864822030067443848e-03 1.918512731790542603e-01 3.434722125530242920e-01 -6.790801137685775757e-02 -9.829456359148025513e-02 6.022350490093231201e-02 4.083051085472106934e-01 4.827240854501724243e-02 -6.912471354007720947e-02 7.383725047111511230e-02 1.442783921957015991e-01 -2.481128834187984467e-02 4.032973200082778931e-03 -1.106010302901268005e-01 -6.389260292053222656e-02 1.774460822343826294e-01 -6.725872308015823364e-02 2.336447834968566895e-01 2.962679266929626465e-01
1.294777691364288330e-01 -2.810972034931182861e-01 1.432265490293502808e-01 -1.571337319910526276e-02 2.219185531139373779e-01 8.751847781240940094e-03 1.895406842231750488e-02 -7.662793993949890137e-02 -1.119688600301742554e-01 -4.178297519683837891e-01 -1.266415268182754517e-01 -2.824391126632690430e-01 -8.565019071102142334e-02 3.269328549504280090e-02 9.797926247119903564e-02 2.356963753700256348e-01 2.017944008111953735e-01 -1.826722323894500732e-01 1.241402328014373779e-01 2.673972845077514648e-01 -1.041111573576927185e-01 4.402684792876243591e-02 2.696786820888519287e-01 1.073944419622421265e-01 -1.701098121702671051e-02 1.528683155775070190e-01 -2.917994558811187744e-01 2.309352904558181763e-01 -2.224189229309558868e-03 1.057421639561653137e-01 1.820151060819625854e-01 -8.321958035230636597e-02
2.234546989202499390e-01 2.401567697525024414e-01 3.200652301311492920e-01 1.020187046378850937e-02 2.192095369100570679e-01 2.484632134437561035e-01 1.032399833202362061e-01 -3.696196973323822021e-01 -2.952699661254882812e-01 -7.920810580253601074e-02 1.070632338523864746e-01 -1.993228942155838013e-01 7.322528958320617676e-02 5.382032692432403564e-02 -1.460093110799789429e-01 2.032169103622436523e-01 5.427211150527000427e-02 5.480960756540298462e-02 7.932681590318679810e-02 2.338475286960601807e-01 1.811003312468528748e-02 9.883622825145721436e-02 -6.269266456365585327e-02 -1.702238805592060089e-03 8.504089713096618652e-02 -8.748166263103485107e-02 -2.860264480113983154e-01 2.433895468711853027e-01 7.925266772508621216e-02 4.593905434012413025e-02 1.131663215346634388e-03 2.682794332504272461e-01
2.315172404050827026e-01 -1.688002957962453365e-03 2.722080349922180176e-01 -3.444131463766098022e-02 5.133526325225830078e-01 -7.001324743032455444e-02 -4.924578592181205750e-02 -1.320804357528686523e-01 6.886081770062446594e-03 1.629367470741271973e-01 -1.666067540645599365e-01 -2.867829203605651855e-01 -2.882017791271209717e-01 1.805648654699325562e-01 -1.106286197900772095e-01 1.445473879575729370e-01 -2.236127294600009918e-02 -9.136497229337692261e-02 -8.997201174497604370e-02 1.166967973113059998e-01 -2.953859567642211914e-01 -1.709508448839187622e-01 1.856850087642669678e-01 7.142984122037887573e-02 -6.742487102746963501e-02 1.358616817742586136e-02 -6.380312889814376831e-02 -9.395787864923477173e-02 8.898380398750305176e-02 7.729708403348922729e-02 -1.402103528380393982e-02 2.812075912952423096e-01
8.790845423936843872e-02 7.994055002927780151e-02 -1.120089888572692871e-01 -1.145624965429306030e-01 1.027160808444023132e-01 4.968039318919181824e-02 -7.655052095651626587e-02 1.390606444329023361e-02 -1.742697656154632568e-01 -4.109457135200500488e-01 -1.090957373380661011e-01 -5.017670989036560059e-01 -1.513398885726928711e-01 8.904612809419631958e-02 -3.188646733760833740e-01 4.175738617777824402e-02 1.724027693271636963e-01 -1.030340343713760376e-01 1.631343215703964233e-01 2.112153917551040649e-01 -5.099249631166458130e-02 -3.778957203030586243e-02 2.022165209054946899e-01 2.575844228267669678e-01 -1.967441057786345482e-03 -8.548749983310699463e-02 -2.803547084331512451e-01 6.176522746682167053e-02 1.699765212833881378e-02 7.595799863338470459e-02 -1.244470477104187012e-01 9.932366758584976196e-02
1.404548883438110352e-01 -3.136073239147663116e-03 2.141340821981430054e-01 1.020688042044639587e-01 3.637388646602630615e-01 -1.713789403438568115e-01 -1.902985945343971252e-02 -1.386258751153945923e-01 1.028311401605606079e-01 2.311857789754867554e-01 -3.913691639900207520e-02 -2.924097180366516113e-01 -2.276976555585861206e-01 1.015525311231613159e-01 -6.678906828165054321e-02 1.477124989032745361e-01 -1.727097332477569580e-01 -3.956807032227516174e-02 -1.686466038227081299e-01 5.841944739222526550e-02 -3.137930929660797119e-01 -1.421601027250289917e-01 2.555881440639495850e-01 2.913997769355773926e-01 2.095287106931209564e-02 9.050810337066650391e-02 -2.691272795200347900e-01 1.997041329741477966e-02 8.736959844827651978e-02 -4.136304557323455811e-02 -2.211105264723300934e-02 2.824610769748687744e-01
2.004527449607849121e-01 5.640240013599395752e-02 2.449006140232086182e-01 -5.659500509500503540e-02 3.001554608345031738e-01 -9.040486067533493042e-02 1.086117550730705261e-01 -1.900333017110824585e-01 2.440700680017471313e-01 2.630002498626708984e-01 2.042950317263603210e-02 -2.994224131107330322e-01 -3.921398222446441650e-01 2.261668890714645386e-01 -6.757871806621551514e-02 7.379428297281265259e-02 -7.305421680212020874e-02 -8.728072047233581543e-02 -1.373924314975738525e-01 4.055699706077575684e-02 -2.669943571090698242e-01 -7.251997292041778564e-02 1.701436489820480347e-01 2.062316089868545532e-01 -4.600788280367851257e-02 3.388059511780738831e-02 -1.898928880691528320e-01 9.928263723850250244e-02 1.196709498763084412e-01 -7.861372083425521851e-03 1.128582656383514404e-01 2.360763400793075562e-01
-3.438858315348625183e-02 4.911824688315391541e-02 3.170247077941894531e-01 2.721814438700675964e-03 1.833907365798950195e-01 3.786725178360939026e-02 1.882834732532501221e-01 -6.315433233976364136e-02 -1.614028662443161011e-01 -3.239732682704925537e-01 2.153713703155517578e-01 8.700947463512420654e-02 -2.765347361564636230e-01 1.539974957704544067e-01 -2.904507219791412354e-01 -1.266616117209196091e-02 1.382538024336099625e-02 -1.970098912715911865e-02 3.079931437969207764e-02 -3.379889950156211853e-02 -2.161235660314559937e-01 -1.627826690673828125e-02 2.807434499263763428e-01 3.323280513286590576e-01 -6.753349304199218750e-02 -2.192907780408859253e-01 -3.443211913108825684e-01 -5.556560307741165161e-02 -3.411146998405456543e-02 1.063624843955039978e-01 1.503356695175170898e-01 5.864349007606506348e-02
1.315532922744750977e-01 7.723437249660491943e-02 2.089842557907104492e-01 7.787325233221054077e-02 5.580138787627220154e-02 -4.150588996708393097e-03 1.165246367454528809e-01 -3.185088932514190674e-01 -2.081165164709091187e-01 -2.513682283461093903e-02 -3.193311393260955811e-02 -2.240779399871826172e-01 2.471866458654403687e-02 7.713528815656900406e-03 -3.024053573608398438e-01 3.104269504547119141e-01 1.875397562980651855e-01 1.527899652719497681e-01 2.782924771308898926e-01 5.073259398341178894e-02 -5.978279188275337219e-02 1.178724970668554306e-02 -2.174432277679443359e-01 -6.834978237748146057e-03 -2.249370664358139038e-01 1.309782564640045166e-01 -3.662596344947814941e-01 2.174744158983230591e-01 2.914268709719181061e-02 5.355911701917648315e-02 6.644697859883308411e-03 2.874730527400970459e-01
1.353445351123809814e-01 -1.588211506605148315e-01 7.376023381948471069e-02 -3.512885272502899170e-01 1.404634770005941391e-02 2.988549768924713135e-01 -2.525168359279632568e-01 -1.745486855506896973e-01 1.805519498884677887e-02 3.149919584393501282e-02 1.514363139867782593e-01 -7.448124233633279800e-03 -1.698591858148574829e-01 -2.768484950065612793e-01 -2.500355243682861328e-03 6.406318396329879761e-02 4.887927323579788208e-02 -3.391412198543548584e-01 8.590194582939147949e-02 4.572632908821105957e-02 -2.269475609064102173e-01 2.283101975917816162e-01 2.459669411182403564e-01 4.283640999346971512e-03 9.299574792385101318e-02 5.754781514406204224e-02 -4.177398383617401123e-01 4.527048394083976746e-02 -8.852852880954742432e-02 7.135184481739997864e-03 -1.452329605817794800e-01 3.786988556385040283e-02
1.407204717397689819e-01 8.116532862186431885e-02 3.412363827228546143e-01 -1.407587528228759766e-01 -1.863080114126205444e-01 1.327709406614303589e-01 -1.486243456602096558e-01 -3.416263163089752197e-01 -9.580384939908981323e-02 -1.382838636636734009e-01 -1.016490459442138672e-01 -6.524726003408432007e-02 -1.199604272842407227e-01 6.372119486331939697e-02 -3.589693307876586914e-01 1.418867111206054688e-01 4.756619408726692200e-02 -2.903247810900211334e-02 -1.305255740880966187e-01 2.330718040466308594e-01 -2.527349889278411865e-01 1.988910287618637085e-01 2.725797705352306366e-02 1.821278333663940430e-01 -2.159053683280944824e-01 2.020927518606185913e-01 -2.721531391143798828e-01 -2.070281654596328735e-02 1.948897540569305420e-01 -4.507519304752349854e-02 -1.215785741806030273e-01 -8.559869974851608276e-02
3.279819488525390625e-01 3.100657090544700623e-02 1.578654199838638306e-01 6.940437108278274536e-02 1.509799212217330933e-01 3.215740621089935303e-01 1.257404237985610962e-01 -3.441925644874572754e-01 2.800946123898029327e-02 3.646035492420196533e-02 7.696646451950073242e-02 -2.850346267223358154e-01 1.128638312220573425e-01 1.090370193123817444e-01 -1.438445132225751877e-02 2.626698613166809082e-01 8.398723602294921875e-02 7.900523394346237183e-02 2.482980042695999146e-01 1.003101095557212830e-01 -8.684632182121276855e-02 -1.178174652159214020e-02 1.079593673348426819e-01 -4.113684967160224915e-02 -6.748420745134353638e-02 -1.641854047775268555e-01 -3.414795398712158203e-01 1.843013465404510498e-01 2.035134006291627884e-03 -3.224562481045722961e-02 -1.819879859685897827e-01 3.095864057540893555e-01
3.858559429645538330e-01 -5.885685235261917114e-02 1.936565190553665161e-01 -2.474034577608108521e-02 1.759069859981536865e-01 3.344514593482017517e-02 2.920303307473659515e-02 -2.816347777843475342e-01 -1.303587555885314941e-01 2.165942266583442688e-02 5.027666315436363220e-02 -4.056281745433807373e-01 3.054049011552706361e-05 2.676898427307605743e-02 4.683770611882209778e-02 3.548555970191955566e-01 1.664370447397232056e-01 -1.090012788772583008e-01 -2.389283478260040283e-02 1.745767742395401001e-01 1.362720578908920288e-01 -1.299333423376083374e-01 2.165693789720535278e-01 -2.467996813356876373e-02 -2.209797650575637817e-01 -1.607369333505630493e-01 -1.374793797731399536e-01 1.776654422283172607e-01 6.537409126758575439e-02 -1.059678271412849426e-01 1.025956124067306519e-01 2.814042270183563232e-01
3.565671145915985107e-01 5.004400014877319336e-02 2.551954090595245361e-01 -9.418585151433944702e-02 -1.865800917148590088e-01 1.299127489328384399e-01 -4.828980192542076111e-02 -2.535841464996337891e-01 5.258151888847351074e-02 5.493237823247909546e-02 -1.501264572143554688e-01 -3.459991142153739929e-02 -2.514258325099945068e-01 -2.962932921946048737e-02 2.571224980056285858e-02 1.634916663169860840e-01 1.123492568731307983e-01 -1.144889369606971741e-01 3.486968949437141418e-02 6.483897566795349121e-02 -9.964674711227416992e-02 -4.588640108704566956e-02 2.516157925128936768e-01 8.979842066764831543e-02 2.066182345151901245e-01 -6.667266786098480225e-02 -5.515996366739273071e-02 -5.691698193550109863e-01 7.214833050966262817e-02 6.505922973155975342e-02 4.995751078240573406e-04 2.426965534687042236e-01
9.217259474098682404e-03 1.512243449687957764e-01 2.301214784383773804e-01 7.892023772001266479e-02 1.211185380816459656e-01 3.039140999317169189e-01 -1.508884578943252563e-01 -2.286267876625061035e-01 -2.388397902250289917e-01 6.143610924482345581e-02 -2.614802308380603790e-02 -3.231516480445861816e-01 2.548902332782745361e-01 -3.558846423402428627e-03 -1.851613968610763550e-01 2.311974018812179565e-01 2.220496721565723419e-02 2.420771867036819458e-02 1.309344172477722168e-02 1.487162709236145020e-01 -4.143580421805381775e-02 1.692819446325302124e-01 4.041763022541999817e-02 6.240058690309524536e-02 7.274319231510162354e-02 -1.327291131019592285e-01 -3.222020268440246582e-01 2.781207263469696045e-01 4.851177334785461426e-02 1.685731559991836548e-01 5.776489898562431335e-02 3.459680378437042236e-01
5.462153553962707520e-01 4.114852100610733032e-02 3.572532534599304199e-02 1.651404500007629395e-01 1.389293074607849121e-01 2.754244208335876465e-01 -4.561435058712959290e-02 -1.779693663120269775e-01 1.228796020150184631e-01 2.964342199265956879e-02 -1.348565965890884399e-01 -1.834954321384429932e-01 -1.829173124860972166e-04 -4.565682727843523026e-03 -1.686294972896575928e-01 5.802803859114646912e-02 -5.869681760668754578e-02 -1.473044455051422119e-01 2.213997989892959595e-01 3.985898792743682861e-01 -1.512424349784851074e-01 -2.072659134864807129e-02 1.707051843404769897e-01 -5.941642448306083679e-02 1.189245656132698059e-01 1.978885829448699951e-01 -2.740644216537475586e-01 5.791503563523292542e-02 1.048503369092941284e-01 9.652034938335418701e-02 -3.092980198562145233e-02 2.810848876833915710e-02
1.471876055002212524e-01 -1.161322072148323059e-01 1.468563228845596313e-01 -5.246071219444274902e-01 4.434803966432809830e-03 1.144843399524688721e-01 9.997807443141937256e-02 -1.972532719373703003e-01 6.352718174457550049e-02 4.241054505109786987e-02 6.005312502384185791e-02 4.944939166307449341e-02 4.046075791120529175e-02 1.801211088895797729e-01 -2.349427491426467896e-01 1.784918606281280518e-01 1.061609610915184021e-01 -1.480850726366043091e-01 -9.525171667337417603e-02 4.035229086875915527e-01 -1.462303996086120605e-01 2.036555558443069458e-01 2.953958809375762939e-01 3.837941214442253113e-02 6.467244029045104980e-02 -1.566703915596008301e-01 -1.848545074462890625e-01 1.622446998953819275e-02 -5.402519926428794861e-02 2.077107727527618408e-01 4.829838871955871582e-02 6.901783496141433716e-02
7.781154662370681763e-02 1.743564605712890625e-01 3.399341702461242676e-01 3.669682145118713379e-02 -1.304320394992828369e-01 1.699345856904983521e-01 1.079525705426931381e-02 4.151575267314910889e-03 -3.611546456813812256e-01 1.243841797113418579e-01 7.611244171857833862e-02 -1.033739075064659119e-01 -7.100783288478851318e-02 7.134313136339187622e-02 -2.036809325218200684e-01 2.573727965354919434e-01 1.257515996694564819e-01 -5.743431672453880310e-02 1.605688482522964478e-01 1.439722329378128052e-01 -1.847473531961441040e-01 1.680061221122741699e-01 1.763352602720260620e-01 3.914443850517272949e-01 9.347888827323913574e-02 -4.076494649052619934e-02 -1.024019047617912292e-01 4.360422492027282715e-02 -1.798741966485977173e-01 -2.855382161214947701e-03 -1.165086105465888977e-01 3.732954859733581543e-01
3.301276564598083496e-01 9.000021219253540039e-02 3.902636766433715820e-01 1.289029270410537720e-01 1.266111880540847778e-01 1.004827991127967834e-01 1.765713212080299854e-03 -4.185001552104949951e-02 1.008218750357627869e-01 -9.841158241033554077e-02 -8.499379456043243408e-02 -4.307197034358978271e-01 7.120360434055328369e-02 2.256675362586975098e-01 -1.963490694761276245e-01 5.650836974382400513e-02 2.276408821344375610e-01 1.535170823335647583e-01 -4.550637304782867432e-02 1.768367737531661987e-01 1.295280009508132935e-01 2.153172194957733154e-01 1.494897007942199707e-01 -3.771383315324783325e-02 -1.800136826932430267e-02 1.837679184973239899e-02 -2.991948723793029785e-01 4.359838366508483887e-02 1.134613454341888428e-01 -7.415303587913513184e-02 -1.451775431632995605e-01 2.204763889312744141e-01
4.478250145912170410e-01 -3.815772384405136108e-02 6.324164569377899170e-02 -8.233834989368915558e-03 -4.916428122669458389e-03 2.353484034538269043e-01 -3.603596687316894531e-01 -2.753455936908721924e-01 -1.757234185934066772e-01 -1.493495516479015350e-02 7.975872606039047241e-02 -8.050817996263504028e-02 -2.368323951959609985e-01 -8.993004262447357178e-02 -1.662289053201675415e-01 1.102885231375694275e-01 2.650867402553558350e-01 -7.045783102512359619e-02 7.101247459650039673e-02 2.389848232269287109e-01 2.153373882174491882e-02 -6.281188875436782837e-02 2.191546112298965454e-01 9.389362484216690063e-02 8.011774718761444092e-02 6.750630587339401245e-02 -3.130013644695281982e-01 1.118094250559806824e-01 1.816484928131103516e-01 -1.217634752392768860e-01 -3.997858613729476929e-02 -1.241415888071060181e-01
1.813179701566696167e-01 1.285275369882583618e-01 4.832559525966644287e-01 -1.563577204942703247e-01 2.224451117217540741e-02 1.539649516344070435e-01 -1.831231755204498768e-03 -5.728832259774208069e-02 -9.137587994337081909e-02 -3.193587809801101685e-02 2.962095737457275391e-01 -1.395861357450485229e-01 -1.577694267034530640e-01 -7.166798412799835205e-02 -2.736112177371978760e-01 1.388376355171203613e-01 1.564104110002517700e-01 5.368134751915931702e-02 -6.030236184597015381e-02 1.156851798295974731e-01 -2.725027501583099365e-01 1.479051262140274048e-01 3.296092152595520020e-01 8.541885018348693848e-02 -1.165585741400718689e-01 -2.715511322021484375e-01 -2.000620812177658081e-01 -1.804763078689575195e-01 -6.834512948989868164e-02 -4.505890980362892151e-02 -3.387787565588951111e-02 -1.286390237510204315e-02
1.096769496798515320e-01 -1.289901137351989746e-01 3.218050301074981689e-01 3.302712738513946533e-01 1.067777276039123535e-01 2.375793904066085815e-01 1.439602673053741455e-01 1.624616980552673340e-01 3.738857060670852661e-02 -1.089107617735862732e-02 -2.104734778404235840e-01 -1.584266573190689087e-01 -1.195775195956230164e-01 1.566455066204071045e-01 -2.660118639469146729e-01 1.795050650835037231e-01 9.671048074960708618e-02 -2.967948615550994873e-01 7.755936682224273682e-02 2.496521919965744019e-02 -1.815617531538009644e-01 5.109447613358497620e-02 7.809653878211975098e-02 9.089362621307373047e-02 1.827233135700225830e-01 -9.237862378358840942e-02 -3.842429220676422119e-01 1.472145318984985352e-01 5.983471870422363281e-02 -2.048442661762237549e-01 6.064873188734054565e-03 1.420080810785293579e-01
-9.982682019472122192e-02 9.787864238023757935e-02 3.384362459182739258e-01 -2.054617851972579956e-01 -8.874068409204483032e-02 1.054685637354850769e-01 1.171992495656013489e-01 -6.184802390635013580e-03 -2.398995310068130493e-01 -1.209092810750007629e-01 1.865966469049453735e-01 -1.131037995219230652e-01 -2.004606127738952637e-01 -1.489772647619247437e-01 -2.565237283706665039e-01 1.583571881055831909e-01 5.001285299658775330e-02 3.760748077183961868e-03 3.577318415045738220e-02 2.373272627592086792e-01 -2.530930340290069580e-01 2.068733423948287964e-01 3.428291976451873779e-01 2.231241762638092041e-01 -7.037815451622009277e-02 -1.665543764829635620e-01 -3.385334014892578125e-01 -1.710318727418780327e-03 1.145913451910018921e-01 -4.745699092745780945e-02 -1.391493827104568481e-01 3.938455879688262939e-02
4.299154505133628845e-02 1.043991968035697937e-01 2.663756310939788818e-01 2.030223906040191650e-01 1.565842181444168091e-01 3.859072923660278320e-01 1.125915050506591797e-01 -1.235891282558441162e-01 -2.539982460439205170e-02 1.076393499970436096e-01 5.394469574093818665e-02 1.839985698461532593e-02 -3.720972687005996704e-02 -3.591890931129455566e-01 1.270529925823211670e-01 -3.246902301907539368e-02 1.063140556216239929e-01 -1.690449416637420654e-01 -1.248858422040939331e-01 7.454679906368255615e-02 9.583971649408340454e-02 -8.726862818002700806e-02 2.526288926601409912e-01 4.242239594459533691e-01 -4.435363784432411194e-02 1.556393690407276154e-02 -3.082731962203979492e-01 6.056345999240875244e-02 2.632069215178489685e-02 2.347780466079711914e-01 -1.367710828781127930e-01 1.164288297295570374e-01
2.005987763404846191e-01 1.322217434644699097e-01 3.951958715915679932e-01 1.791833639144897461e-01 4.892784729599952698e-02 4.355984628200531006e-01 -2.801490016281604767e-02 -1.358539760112762451e-01 -3.074258007109165192e-02 -3.279284387826919556e-02 -2.048067376017570496e-02 -1.138626337051391602e-01 -1.481205374002456665e-01 2.995635271072387695e-01 2.858359366655349731e-02 2.348289359360933304e-03 -9.350385516881942749e-02 -6.807436794042587280e-02 -6.234955973923206329e-03 3.295966982841491699e-01 6.101230531930923462e-02 8.661807328462600708e-02 3.626482188701629639e-01 2.094776481389999390e-01 8.098690956830978394e-02 -1.144583970308303833e-01 -2.043276280164718628e-01 6.213602796196937561e-02 1.740751229226589203e-02 -5.545257404446601868e-02 -1.760754436254501343e-01 -7.990256696939468384e-02
6.127044558525085449e-02 8.360497653484344482e-03 3.560240864753723145e-01 2.356957271695137024e-02 9.251998364925384521e-02 2.329125106334686279e-01 1.030380353331565857e-01 -2.585831582546234131e-01 -4.537575319409370422e-02 6.298461556434631348e-02 1.174576506018638611e-01 7.820166647434234619e-02 -2.295813709497451782e-01 3.307164087891578674e-02 -2.364506125450134277e-01 1.674831956624984741e-01 -1.396980136632919312e-01 7.779117673635482788e-02 -8.758426643908023834e-03 2.134815752506256104e-01 -5.602738857269287109e-01 3.643333166837692261e-02 1.072769910097122192e-01 1.716582626104354858e-01 -1.156752184033393860e-01 -5.879703164100646973e-02 -2.379486262798309326e-01 1.145569421350955963e-02 -5.616153404116630554e-02 6.107908859848976135e-02 2.356321960687637329e-01 -3.815194964408874512e-02
8.228503167629241943e-02 1.718275696039199829e-01 9.313617646694183350e-02 1.646428182721138000e-02 6.623703986406326294e-02 -1.824412643909454346e-01 -8.249145932495594025e-03 -2.992369234561920166e-01 1.235201954841613770e-01 4.382314160466194153e-02 4.745542630553245544e-02 -2.847349345684051514e-01 -1.073679104447364807e-01 2.540842592716217041e-01 -1.095038130879402161e-01 1.956430226564407349e-01 -1.883037388324737549e-01 -2.320287525653839111e-01 -1.352572441101074219e-01 1.326730102300643921e-01 -2.703914046287536621e-01 8.373413980007171631e-02 2.570172846317291260e-01 1.254998445510864258e-01 -1.937981247901916504e-01 -5.006021633744239807e-02 -2.782759368419647217e-01 -5.701029300689697266e-02 1.733093261718750000e-01 -1.083738580346107483e-01 1.433299183845520020e-01 3.611359894275665283e-01
1.442984044551849365e-01 4.740749672055244446e-02 3.488253951072692871e-01 9.705287218093872070e-02 4.983948171138763428e-01 7.787206675857305527e-03 -3.772898018360137939e-02 -2.427461147308349609e-01 -1.315789180807769299e-03 1.794930547475814819e-01 3.440863266587257385e-02 -2.545515000820159912e-01 -1.978570371866226196e-01 5.110074207186698914e-02 -1.544843763113021851e-01 8.632321655750274658e-02 -1.121744886040687561e-01 -1.948513686656951904e-01 -2.654806971549987793e-01 9.837792813777923584e-02 -2.686217725276947021e-01 -1.440354585647583008e-01 1.696163117885589600e-01 1.210298016667366028e-01 -7.445894181728363037e-02 1.109635904431343079e-01 -4.788700491189956665e-02 -8.075689524412155151e-02 1.556916087865829468e-01 1.156779825687408447e-01 -3.087439946830272675e-02 1.829546093940734863e-01
1.684717088937759399e-01 -1.379187554121017456e-01 1.454257220029830933e-01 1.225374788045883179e-01 1.610230654478073120e-01 1.936000287532806396e-01 -9.736447036266326904e-02 -2.419875711202621460e-01 -2.851037085056304932e-01 -3.574650734663009644e-02 6.355403922498226166e-03 -2.846865057945251465e-01 1.075423657894134521e-01 -6.252878159284591675e-02 -3.026225268840789795e-01 2.981815338134765625e-01 1.480842083692550659e-01 2.022226601839065552e-01 1.064350530505180359e-01 -1.211497932672500610e-02 -6.943939253687858582e-03 1.650394648313522339e-01 2.754661142826080322e-01 -1.657208800315856934e-01 -6.268399953842163086e-02 2.076465077698230743e-02 -1.886043846607208252e-01 1.685196012258529663e-01 -7.216883450746536255e-02 1.222670972347259521e-01 1.632483154535293579e-01 3.244994580745697021e-01
-2.326131425797939301e-02 -2.843735553324222565e-02 1.652046740055084229e-01 1.041615530848503113e-01 6.484305020421743393e-03 -1.202764213085174561e-01 2.392687648534774780e-01 -2.799261212348937988e-01 -3.036102466285228729e-02 -1.250935811549425125e-02 -3.995335474610328674e-02 9.532088786363601685e-02 -1.364136934280395508e-01 2.246833145618438721e-01 -1.527207493782043457e-01 1.217162832617759705e-01 8.132800459861755371e-02 -2.352697104215621948e-01 -8.423676341772079468e-02 2.501148730516433716e-03 -2.649154067039489746e-01 1.351823210716247559e-01 2.351085096597671509e-01 1.538828909397125244e-01 -1.731557697057723999e-01 2.864840254187583923e-02 -3.387407362461090088e-01 -2.149488925933837891e-01 -1.407923996448516846e-01 -7.969254255294799805e-02 9.774358570575714111e-02 4.769099950790405273e-01
2.717708703130483627e-03 2.889305055141448975e-01 1.452563405036926270e-01 6.593234837055206299e-02 1.121719479560852051e-01 6.488373130559921265e-02 -1.710592210292816162e-01 -2.838644087314605713e-01 -7.848409004509449005e-03 -1.925908178091049194e-01 -9.274213016033172607e-02 -3.454005578532814980e-03 -3.400612995028495789e-02 2.025515735149383545e-01 -4.469918012619018555e-01 -4.676378145813941956e-02 3.309561908245086670e-01 -1.468627601861953735e-01 4.182207211852073669e-02 1.446389313787221909e-02 1.828493177890777588e-01 4.879238083958625793e-02 2.626988291740417480e-01 2.277937531471252441e-01 -2.053102292120456696e-02 1.981180012226104736e-01 -1.908653229475021362e-01 -1.510857492685317993e-01 -8.037342876195907593e-02 5.061766132712364197e-02 1.491355299949645996e-01 2.335131019353866577e-01
1.588272452354431152e-01 3.766897320747375488e-02 5.094771981239318848e-01 -4.526053741574287415e-02 1.555051058530807495e-01 2.874820232391357422e-01 2.227942943572998047e-01 1.377661898732185364e-02 -1.538459658622741699e-01 2.403941191732883453e-02 1.625463664531707764e-01 -1.201553046703338623e-01 -1.954402178525924683e-01 1.443973779678344727e-01 3.709241002798080444e-02 6.965485960245132446e-02 -7.272546738386154175e-02 7.171577960252761841e-02 1.434598118066787720e-01 5.496592819690704346e-02 -3.142067790031433105e-02 1.283548623323440552e-01 2.312487512826919556e-01 3.222802579402923584e-01 -1.247208043932914734e-01 3.217772021889686584e-02 -8.507407270371913910e-03 2.738662362098693848e-01 -3.197335824370384216e-02 2.439165562391281128e-01 1.487091928720474243e-01 2.038863152265548706e-01
1.989589445292949677e-02 -1.322398241609334946e-02 1.803216785192489624e-01 -7.201397418975830078e-02 4.740548133850097656e-01 1.211160328239202499e-02 1.707852631807327271e-01 -1.588158458471298218e-01 6.890708208084106445e-02 5.319088324904441833e-02 5.636887624859809875e-02 -2.541826367378234863e-01 -2.630655169486999512e-01 -5.980395898222923279e-02 -2.776333093643188477e-01 1.396047472953796387e-01 6.219944730401039124e-02 -1.513658761978149414e-01 -5.281153693795204163e-02 1.946511864662170410e-01 -2.354303300380706787e-01 4.412982612848281860e-02 1.944921463727951050e-01 6.841389834880828857e-02 1.198629587888717651e-01 1.506825834512710571e-01 -7.321426179260015488e-03 1.082117035984992981e-01 1.341089308261871338e-01 3.193086981773376465e-01 -3.580411523580551147e-02 3.167762160301208496e-01
-5.212965421378612518e-03 -3.677796199917793274e-02 2.442025840282440186e-01 -7.658895105123519897e-02 3.984258472919464111e-01 -1.118548307567834854e-02 9.159965813159942627e-02 -1.577328592538833618e-01 5.353069677948951721e-02 1.047519370913505554e-01 9.918605536222457886e-02 -2.016685009002685547e-01 -3.405797779560089111e-01 1.824380597099661827e-03 -2.736756801605224609e-01 1.933929175138473511e-01 7.712005078792572021e-02 -1.325871050357818604e-01 -1.782428920269012451e-01 1.805859506130218506e-01 -3.109816908836364746e-01 6.198343634605407715e-02 2.262685000896453857e-01 8.099723607301712036e-02 1.032128259539604187e-01 1.774117499589920044e-01 -5.150206387042999268e-02 8.095586299896240234e-02 1.219374909996986389e-01 2.428718060255050659e-01 9.383272379636764526e-02 2.610077559947967529e-01
-8.616850525140762329e-02 -8.986898511648178101e-02 4.645771682262420654e-01 2.740957587957382202e-02 2.374711781740188599e-01 1.116947531700134277e-01 3.460028395056724548e-02 -1.341227889060974121e-01 4.373262822628021240e-02 -1.660737954080104828e-02 1.925447136163711548e-01 -3.041383624076843262e-01 -2.941710054874420166e-01 3.979146108031272888e-02 -3.189605474472045898e-01 1.856083981692790985e-02 9.727006405591964722e-02 -9.477438032627105713e-02 8.664830029010772705e-02 2.310061603784561157e-01 -2.024530172348022461e-01 -8.813263475894927979e-02 5.988495796918869019e-02 9.877824783325195312e-02 2.514548301696777344e-01 -6.044860556721687317e-02 2.424293197691440582e-03 9.049896895885467529e-02 -6.268725544214248657e-02 1.985201686620712280e-01 6.959602236747741699e-02 3.053232729434967041e-01
1.867957264184951782e-01 -2.761304676532745361e-01 1.983269900083541870e-01 -5.834470316767692566e-02 -1.770252883434295654e-01 2.146978378295898438e-01 -9.633601643145084381e-03 -1.924619823694229126e-01 -1.118458807468414307e-01 -2.401187866926193237e-01 -5.536948889493942261e-02 -1.177713796496391296e-01 -5.530553683638572693e-02 -2.977584600448608398e-01 -3.138749301433563232e-01 2.404651343822479248e-01 1.837611794471740723e-01 2.802312665153294802e-04 2.061446905136108398e-01 1.970488429069519043e-01 -9.544265270233154297e-02 5.219953134655952454e-03 2.852147221565246582e-01 1.124753430485725403e-01 -1.035796180367469788e-01 6.817369163036346436e-02 -2.620779275894165039e-01 2.464846819639205933e-01 -2.923955954611301422e-02 3.680509701371192932e-02 -1.764361709356307983e-01 3.140291199088096619e-03
1.173954084515571594e-01 2.157079428434371948e-01 3.848311901092529297e-01 -8.072358369827270508e-02 2.985013462603092194e-02 1.486137509346008301e-01 1.634095460176467896e-01 -9.913525730371475220e-02 -1.340758204460144043e-01 -1.003595963120460510e-01 1.679687947034835815e-01 2.721548313274979591e-03 -1.348976138979196548e-02 -4.726928018499165773e-04 -1.779282242059707642e-01 4.996226727962493896e-02 7.432629913091659546e-02 -1.914664655923843384e-01 2.513203397393226624e-02 5.726483464241027832e-02 -3.336413800716400146e-01 5.370425432920455933e-02 2.231676876544952393e-01 4.046306312084197998e-01 -1.070935800671577454e-01 -3.302166163921356201e-01 -8.196739852428436279e-02 3.525661677122116089e-02 2.736820280551910400e-01 -1.016963422298431396e-01 2.853654511272907257e-02 2.158843874931335449e-01
4.084922373294830322e-02 1.855624280869960785e-02 2.896870076656341553e-01 1.931471675634384155e-01 1.666368544101715088e-02 8.581923693418502808e-02 -4.515408724546432495e-02 -1.324524283409118652e-01 1.802679449319839478e-01 -2.059018462896347046e-01 3.556915093213319778e-03 -6.365721672773361206e-02 6.159515306353569031e-02 -3.037959337234497070e-01 -3.009963929653167725e-01 3.107228130102157593e-02 3.454112112522125244e-01 -2.253534644842147827e-01 1.544375419616699219e-01 1.016153469681739807e-01 -1.108374968171119690e-01 1.862225979566574097e-01 1.971863806247711182e-01 3.857853114604949951e-01 1.370209082961082458e-02 6.836565583944320679e-02 -6.819321960210800171e-02 -7.563051581382751465e-02 1.595106422901153564e-01 2.156251817941665649e-01 -2.321382015943527222e-01 5.409187823534011841e-02
4.802346229553222656e-01 6.709054112434387207e-02 2.570565640926361084e-01 -2.141753397881984711e-02 1.261356920003890991e-01 1.536695510149002075e-01 -1.203381717205047607e-01 -1.214885860681533813e-01 1.705263853073120117e-01 1.167359855026006699e-02 -1.493468764238059521e-03 1.599032878875732422e-01 -1.666980683803558350e-01 -3.981909900903701782e-02 -2.565007284283638000e-02 1.101914495229721069e-01 4.202430844306945801e-01 -2.407595664262771606e-01 3.692937269806861877e-02 -1.694449633359909058e-01 -1.299855113029479980e-01 -2.194280773401260376e-01 2.004054039716720581e-01 1.091040447354316711e-01 2.242820523679256439e-02 1.213755831122398376e-01 -4.851273819804191589e-02 -1.219847798347473145e-01 -1.541941799223423004e-02 5.567089468240737915e-02 9.453780204057693481e-02 3.257479369640350342e-01
2.168432250618934631e-02 2.494571208953857422e-01 7.955355942249298096e-02 -1.722338497638702393e-01 2.151381522417068481e-01 6.871618330478668213e-02 9.147763997316360474e-02 -3.414938449859619141e-01 -1.324317753314971924e-01 -3.074906170368194580e-01 2.446096390485763550e-02 -2.702251076698303223e-01 4.230203106999397278e-02 3.464218229055404663e-02 -5.600085854530334473e-02 7.592104375362396240e-02 1.104125902056694031e-01 -1.468009948730468750e-01 -3.238779902458190918e-01 2.680569589138031006e-01 -2.203951478004455566e-01 -5.723362043499946594e-02 3.246782720088958740e-01 -2.245560586452484131e-01 -2.253133431077003479e-02 1.648446731269359589e-02 -2.043659985065460205e-01 6.673531979322433472e-02 3.119306452572345734e-02 -1.214339211583137512e-01 -4.862006381154060364e-02 2.108343094587326050e-01
1.282133013010025024e-01 -1.098535303026437759e-02 2.045577317476272583e-01 2.114206999540328979e-01 1.202799901366233826e-01 2.311052829027175903e-01 -1.753154955804347992e-02 -1.869005113840103149e-01 -5.677817016839981079e-02 4.261808469891548157e-03 -1.923292526043951511e-03 -3.224995434284210205e-01 2.144164033234119415e-02 -8.009459823369979858e-02 3.391297906637191772e-02 3.542181253433227539e-01 9.533301740884780884e-02 2.000236064195632935e-01 1.334812492132186890e-01 2.753743343055248260e-02 -2.254585735499858856e-02 7.950963079929351807e-02 1.827706396579742432e-01 -8.533136546611785889e-02 -7.379455864429473877e-02 1.162944436073303223e-01 -3.618644177913665771e-01 1.810340136289596558e-01 -1.861129403114318848e-01 2.073693573474884033e-01 1.238927319645881653e-01 4.026989936828613281e-01
3.896755278110504150e-01 5.380773218348622322e-04 -1.282354723662137985e-02 6.591446697711944580e-02 1.771516203880310059e-01 1.540376096963882446e-01 -2.632127143442630768e-02 1.880700327455997467e-02 2.513222992420196533e-01 -3.730893367901444435e-03 -6.071761623024940491e-02 -3.865548372268676758e-01 -1.259417682886123657e-01 6.233119219541549683e-02 -2.573389410972595215e-01 6.097225844860076904e-02 1.063179820775985718e-01 -1.751192957162857056e-01 1.169429719448089600e-01 2.543840706348419189e-01 -9.164547175168991089e-02 -2.053097039461135864e-01 2.011014223098754883e-01 1.540530622005462646e-01 9.902951866388320923e-02 2.498288601636886597e-01 -2.573337554931640625e-01 2.180080264806747437e-01 -8.785154670476913452e-02 1.922411322593688965e-01 9.439305961132049561e-02 8.291529119014739990e-02
-5.251621082425117493e-02 1.019624173641204834e-01 6.058927625417709351e-02 -6.869116332381963730e-03 3.788299560546875000e-01 4.855584818869829178e-03 1.895505785942077637e-01 -4.598358273506164551e-01 -1.343068480491638184e-02 7.406464964151382446e-02 1.548699587583541870e-01 -1.038182005286216736e-01 -2.191850692033767700e-01 1.313304435461759567e-02 -2.319600135087966919e-01 1.725220531225204468e-01 6.348418444395065308e-02 -1.681031137704849243e-01 -1.902094632387161255e-01 1.888612210750579834e-01 -1.280022114515304565e-01 -1.000602841377258301e-01 2.811712026596069336e-01 2.014522105455398560e-01 -3.534758463501930237e-02 -8.214183896780014038e-02 -3.970145806670188904e-02 -9.205469489097595215e-02 -1.325416117906570435e-01 3.531059622764587402e-01 -2.428940031677484512e-03 9.758354723453521729e-02
1.504988074302673340e-01 3.029013872146606445e-01 1.253410130739212036e-01 3.517739474773406982e-02 -1.830927282571792603e-02 2.720824480056762695e-01 -1.286163032054901123e-01 -6.230837106704711914e-02 -8.536069840192794800e-02 1.347098350524902344e-01 -9.406787902116775513e-02 -6.641621887683868408e-02 -1.654135286808013916e-01 9.931369125843048096e-02 -3.797765970230102539e-01 2.111836671829223633e-01 1.245589107275009155e-01 -9.534074366092681885e-02 3.276799917221069336e-01 -3.919405117630958557e-02 -2.215445637702941895e-01 6.820649839937686920e-03 2.712506055831909180e-01 1.209145411849021912e-01 -8.086036890745162964e-02 -1.294400990009307861e-01 -1.874943524599075317e-01 -2.628346383571624756e-01 -1.595691889524459839e-01 1.101426035165786743e-01 -2.239005118608474731e-01 1.517316997051239014e-01
3.086512982845306396e-01 -1.160985138267278671e-02 4.141525179147720337e-02 3.495943844318389893e-01 1.675861924886703491e-01 2.594647109508514404e-01 1.529325395822525024e-01 -3.075124621391296387e-01 -2.142105698585510254e-01 -1.529434137046337128e-02 4.227815940976142883e-02 -2.454421818256378174e-01 1.857714951038360596e-01 1.408374309539794922e-01 -2.123862355947494507e-01 2.072335630655288696e-01 -1.069889888167381287e-01 -7.402062416076660156e-02 1.396317929029464722e-01 3.811084330081939697e-01 -1.189675331115722656e-01 -1.722327917814254761e-01 2.997923875227570534e-03 1.651038080453872681e-01 -7.175125926733016968e-02 1.721123903989791870e-01 -1.154803708195686340e-01 8.378262817859649658e-02 -5.939093884080648422e-03 -9.023990482091903687e-02 -1.844494789838790894e-02 -1.903807558119297028e-02
1.691143065690994263e-01 -2.396340854465961456e-02 7.778730243444442749e-02 6.429886817932128906e-02 5.075028911232948303e-02 -1.110564991831779480e-01 2.003227919340133667e-01 -3.497956097126007080e-01 -1.711397171020507812e-01 -6.275436282157897949e-02 1.634997278451919556e-01 -4.405738785862922668e-02 2.407064102590084076e-02 -3.827934339642524719e-02 -1.647917628288269043e-01 1.259976774454116821e-01 2.202466577291488647e-01 1.163690164685249329e-01 1.652994304895401001e-01 2.316176146268844604e-01 -2.594145238399505615e-01 -3.084973096847534180e-01 -1.154569163918495178e-01 1.871214658021926880e-01 1.849639415740966797e-01 -6.401059031486511230e-02 -4.687777757644653320e-01 1.028483584523200989e-01 1.389183104038238525e-01 1.222473103553056717e-02 1.064307093620300293e-01 1.517303287982940674e-01
3.801643848419189453e-01 -2.383509464561939240e-02 2.285104617476463318e-02 1.455953568220138550e-01 2.206801623106002808e-01 2.734125256538391113e-01 -1.956704538315534592e-03 -1.523002535104751587e-01 -1.704853028059005737e-01 1.448362171649932861e-01 -1.114835664629936218e-01 -4.657763987779617310e-03 -4.106126353144645691e-02 -5.138166621327400208e-02 -1.510996371507644653e-01 1.717699617147445679e-01 4.740556180477142334e-01 -1.979059875011444092e-01 -1.502322107553482056e-01 -1.869816035032272339e-01 -1.403994858264923096e-01 2.954774163663387299e-02 1.470188945531845093e-01 1.262757927179336548e-01 4.294195398688316345e-02 1.082409545779228210e-01 -1.960695385932922363e-01 -9.516404941678047180e-03 2.476237416267395020e-01 -1.450231969356536865e-01 1.485309004783630371e-01 1.769209951162338257e-01
-2.896203659474849701e-02 9.132449328899383545e-02 4.222647547721862793e-01 1.530775874853134155e-01 1.379444301128387451e-01 2.203171402215957642e-01 2.443443685770034790e-01 -1.705646812915802002e-01 -7.794065028429031372e-02 -3.281654417514801025e-02 -8.228972554206848145e-02 8.976132422685623169e-02 -1.492143869400024414e-01 1.675853133201599121e-01 -3.358889520168304443e-01 8.443506807088851929e-02 -1.592113077640533447e-01 -8.190412819385528564e-02 1.325365807861089706e-02 1.289248466491699219e-01 -3.210833966732025146e-01 5.272854119539260864e-02 2.212803512811660767e-01 8.375629782676696777e-02 2.198478952050209045e-02 -2.301874458789825439e-01 -3.126718997955322266e-01 -2.161657214164733887e-01 -6.174266710877418518e-02 5.296418443322181702e-02 1.395993828773498535e-01 -7.523429393768310547e-02
1.148088127374649048e-01 1.704665422439575195e-01 8.083651959896087646e-02 6.624380499124526978e-02 1.208481788635253906e-01 1.632742434740066528e-01 2.826264500617980957e-01 -4.627206027507781982e-01 -3.273386657238006592e-01 -1.088115870952606201e-01 2.037083208560943604e-01 -3.282245993614196777e-02 -1.176455337554216385e-02 -2.546265348792076111e-02 -2.022212743759155273e-01 9.289651364088058472e-02 1.733167618513107300e-01 8.368507027626037598e-02 1.374942511320114136e-01 2.005337774753570557e-01 -2.999062240123748779e-01 -1.703800857067108154e-01 -2.822458185255527496e-02 -3.372816368937492371e-02 9.946376085281372070e-02 2.611342072486877441e-02 -3.536697924137115479e-01 1.501395553350448608e-01 2.973338402807712555e-02 3.730174526572227478e-02 -1.985883526504039764e-02 1.475637406110763550e-01
8.275800943374633789e-02 1.421125531196594238e-01 4.240236580371856689e-01 -1.329951137304306030e-01 1.708847843110561371e-02 1.006355658173561096e-01 1.898111850023269653e-01 -1.756887137889862061e-01 -1.716023385524749756e-01 -1.313179582357406616e-01 1.676409840583801270e-01 -1.346683315932750702e-02 -8.094379305839538574e-02 6.477571278810501099e-02 -1.700985431671142578e-01 1.207467317581176758e-01 -4.620760306715965271e-02 -1.790135353803634644e-01 -9.823309630155563354e-02 8.907587081193923950e-02 -3.587699234485626221e-01 5.491988360881805420e-02 2.515515387058258057e-01 3.565920293331146240e-01 -9.624254703521728516e-02 -3.422878682613372803e-01 -1.375818848609924316e-01 -1.328562106937170029e-02 1.614241451025009155e-01 1.362292747944593430e-02 -4.453818127512931824e-02 1.457052975893020630e-01
4.502290114760398865e-02 4.014093428850173950e-02 3.440840542316436768e-01 2.080528810620307922e-02 1.682814061641693115e-01 3.198156952857971191e-01 6.278486549854278564e-02 -3.162837922573089600e-01 -2.630828320980072021e-01 -8.520881831645965576e-02 -1.594662666320800781e-01 -2.418751269578933716e-01 2.734251022338867188e-01 7.280419766902923584e-02 1.616351120173931122e-02 1.314876824617385864e-01 -9.726581722497940063e-02 -8.129952102899551392e-02 5.236333236098289490e-02 5.197791010141372681e-02 -1.434214711189270020e-01 -1.711495667695999146e-01 -7.687516976147890091e-03 1.115112751722335815e-01 -2.322895079851150513e-02 -5.811415612697601318e-03 -3.724133968353271484e-01 3.478348851203918457e-01 -7.521551847457885742e-02 7.460458576679229736e-02 1.442339122295379639e-01 9.374605119228363037e-02
-1.403546631336212158e-01 -3.667611628770828247e-02 3.346043527126312256e-01 9.777171164751052856e-02 3.831562995910644531e-01 3.389886766672134399e-02 2.927295863628387451e-01 -2.841321527957916260e-01 4.801269154995679855e-03 5.958703905344009399e-02 2.488096505403518677e-01 -2.785131335258483887e-01 -2.523705661296844482e-01 9.874372184276580811e-02 -1.706970334053039551e-01 -4.089823737740516663e-02 5.582995712757110596e-02 9.468495100736618042e-02 -6.225655227899551392e-02 1.672231107950210571e-01 -6.292715668678283691e-02 -1.364431977272033691e-01 2.084468603134155273e-01 1.542312502861022949e-01 1.733664572238922119e-01 -4.096532985568046570e-02 -1.567220091819763184e-01 -1.773119270801544189e-01 2.259749025106430054e-01 3.875295072793960571e-02 2.268348820507526398e-02 1.456146240234375000e-01
1.047522425651550293e-01 4.554496705532073975e-02 2.096799165010452271e-01 -1.590900868177413940e-01 6.921437382698059082e-02 2.521004062145948410e-03 2.296082377433776855e-01 -1.366059035062789917e-01 -7.996553182601928711e-02 8.754144608974456787e-02 5.249237269163131714e-02 2.536300383508205414e-02 -2.556457221508026123e-01 -4.681434947997331619e-03 -4.513905197381973267e-02 1.166354957967996597e-02 1.672793477773666382e-01 -6.947090476751327515e-02 1.814613044261932373e-01 -2.583744227886199951e-01 -3.772167861461639404e-01 7.498251646757125854e-02 2.102384716272354126e-01 1.885485053062438965e-01 7.897727936506271362e-02 1.281850039958953857e-01 -3.015513420104980469e-01 -3.030976653099060059e-01 -2.267435640096664429e-01 3.047003783285617828e-02 -1.632347702980041504e-02 3.718261122703552246e-01
-2.884623594582080841e-02 -9.345962852239608765e-02 1.591848880052566528e-01 -5.554002523422241211e-02 3.492265045642852783e-01 -2.941606193780899048e-02 8.573620021343231201e-02 -2.407349497079849243e-01 -1.230312138795852661e-02 4.125285521149635315e-02 1.274360120296478271e-01 -1.898115426301956177e-01 -2.919346988201141357e-01 -1.304864734411239624e-01 -3.687597215175628662e-01 1.604760736227035522e-01 2.450693771243095398e-02 -1.090076267719268799e-01 -2.340457737445831299e-01 7.183657586574554443e-02 -1.321006566286087036e-01 8.643959462642669678e-02 2.398478090763092041e-01 1.330411881208419800e-01 -2.765437774360179901e-02 1.094096302986145020e-01 -7.500147819519042969e-02 1.588093638420104980e-01 1.686613559722900391e-01 3.457736968994140625e-01 1.034424975514411926e-01 2.844501435756683350e-01
8.610828220844268799e-02 1.034587547183036804e-01 3.386621773242950439e-01 -1.694146990776062012e-01 3.156904131174087524e-02 1.441414356231689453e-01 9.433736652135848999e-02 -5.913980677723884583e-02 -2.379493564367294312e-01 -1.997058242559432983e-01 1.751808226108551025e-01 1.159701645374298096e-01 -4.698916524648666382e-02 6.525004655122756958e-02 -2.810213565826416016e-01 9.531821124255657196e-03 -2.590651996433734894e-02 -2.234137505292892456e-01 -3.744586184620857239e-02 7.755223195999860764e-03 -2.828582525253295898e-01 -5.743497982621192932e-02 2.252144962549209595e-01 3.668221235275268555e-01 -9.532409906387329102e-02 -2.965464890003204346e-01 -2.212220132350921631e-01 -5.154941231012344360e-03 2.013418376445770264e-01 6.600934267044067383e-02 1.206025183200836182e-01 2.282129973173141479e-01
1.927855163812637329e-01 1.560440957546234131e-01 1.705609261989593506e-01 -2.231042645871639252e-02 6.976461410522460938e-02 3.871605694293975830e-01 2.259903401136398315e-01 -2.515474259853363037e-01 -3.082611560821533203e-01 -2.999836206436157227e-02 1.015859469771385193e-01 -8.428410440683364868e-02 -1.170828714966773987e-01 1.787345111370086670e-01 -2.782831490039825439e-01 1.247214898467063904e-01 -1.660122722387313843e-01 1.006557494401931763e-01 -3.887768462300300598e-02 1.522380262613296509e-01 -1.530237346887588501e-01 1.970734298229217529e-01 5.075596645474433899e-02 1.903412304818630219e-02 7.044253498315811157e-02 -2.353935688734054565e-01 -3.591636717319488525e-01 4.125540703535079956e-02 6.907998770475387573e-02 1.849801987409591675e-01 -5.839653895236551762e-04 1.736437380313873291e-01
1.817920356988906860e-01 -4.242824763059616089e-02 2.402298897504806519e-01 -9.274928271770477295e-02 1.485353559255599976e-01 2.329456508159637451e-01 1.433354765176773071e-01 -1.900509148836135864e-01 -1.525328010320663452e-01 -1.831094771623611450e-01 8.835984766483306885e-02 -1.878333240747451782e-01 -7.782861124724149704e-03 -1.800985783338546753e-01 8.466389030218124390e-02 3.292430341243743896e-01 -8.841272443532943726e-02 -1.925101727247238159e-01 -2.396206706762313843e-01 1.887121498584747314e-01 -8.570422232151031494e-02 -5.837809666991233826e-02 3.152801692485809326e-01 -6.782260537147521973e-02 1.645710505545139313e-02 1.622003465890884399e-01 -4.155856370925903320e-02 4.326518997550010681e-02 5.081763118505477905e-02 -1.304092854261398315e-01 -2.124434411525726318e-01 4.127185642719268799e-01
3.625298738479614258e-01 -4.009143635630607605e-02 8.274643868207931519e-02 3.638715669512748718e-02 5.173021182417869568e-02 1.222322955727577209e-01 2.354000210762023926e-01 -2.824867963790893555e-01 -1.270202547311782837e-01 -1.597992889583110809e-02 1.911705881357192993e-01 -1.046582777053117752e-02 4.963769391179084778e-02 -6.317333132028579712e-02 -2.483750730752944946e-01 2.140702903270721436e-01 1.388959288597106934e-01 -2.029119282960891724e-01 3.622337579727172852e-01 -3.747718781232833862e-02 -1.854425370693206787e-01 -3.541930317878723145e-01 1.371508347801864147e-03 6.036433205008506775e-02 1.859200894832611084e-01 5.815979838371276855e-02 -2.549028992652893066e-01 2.557229995727539062e-01 8.398179896175861359e-03 3.448965400457382202e-02 -4.935822635889053345e-02 1.017999276518821716e-01
5.823133140802383423e-02 -2.488625794649124146e-02 2.969124913215637207e-01 5.210536345839500427e-02 7.802767306566238403e-02 2.759822309017181396e-01 5.412879958748817444e-02 -2.346044629812240601e-01 9.255480952560901642e-03 3.721189498901367188e-02 4.571002721786499023e-02 -1.403606496751308441e-02 -2.467268854379653931e-01 7.016853988170623779e-02 -2.045062333345413208e-01 1.572193354368209839e-01 -1.435815244913101196e-01 9.752552025020122528e-03 -6.809770315885543823e-02 1.280295699834823608e-01 -5.388294458389282227e-01 -1.716198399662971497e-03 2.037050575017929077e-01 1.465318799018859863e-01 -3.333323001861572266e-01 -3.625296056270599365e-03 -2.722379863262176514e-01 8.977246470749378204e-03 4.071647673845291138e-02 1.879875361919403076e-01 1.056042462587356567e-01 -1.687724888324737549e-02
7.721011340618133545e-02 2.970446087419986725e-02 4.180884659290313721e-01 -2.553457915782928467e-01 4.954572394490242004e-02 1.311097294092178345e-01 4.255188256502151489e-02 -5.041491240262985229e-02 -3.564394116401672363e-01 -1.259260028600692749e-01 1.133250594139099121e-01 -1.031361892819404602e-01 -1.213603913784027100e-01 -2.512505277991294861e-02 -3.014272451400756836e-01 2.177196294069290161e-01 2.426239997148513794e-01 9.843055903911590576e-02 -4.228189587593078613e-02 1.889400780200958252e-01 -2.212785631418228149e-01 1.484227180480957031e-01 2.185954898595809937e-01 1.059173122048377991e-01 -1.607200503349304199e-01 -2.750300765037536621e-01 -2.444753795862197876e-01 -1.479097921401262283e-02 -4.913616552948951721e-02 4.052344709634780884e-02 -8.716392517089843750e-02 -1.805084408260881901e-03
-1.379533559083938599e-01 -3.527695313096046448e-02 2.503362298011779785e-01 -7.711435109376907349e-02 4.389229714870452881e-01 5.602239444851875305e-02 -3.178633749485015869e-02 -2.409458011388778687e-01 8.880598843097686768e-02 2.412930689752101898e-02 -1.413558423519134521e-02 -3.423736393451690674e-01 -2.322254478931427002e-01 -4.491380229592323303e-02 -2.351917922496795654e-01 1.721068024635314941e-01 3.553541749715805054e-02 -1.654559671878814697e-01 -1.063512489199638367e-01 1.818768829107284546e-01 -2.605094611644744873e-01 7.381140440702438354e-02 2.030735015869140625e-01 1.723474264144897461e-02 7.724852859973907471e-02 1.460819244384765625e-01 -5.380507186055183411e-02 7.198189198970794678e-02 1.720550656318664551e-01 2.894890010356903076e-01 -2.035591751337051392e-02 2.289108335971832275e-01
1.215201988816261292e-01 -1.727174618281424046e-03 2.788763940334320068e-01 -4.694750532507896423e-02 5.849787965416908264e-02 4.514780640602111816e-01 -3.144963830709457397e-02 -1.647157371044158936e-01 9.961648285388946533e-02 -6.909790635108947754e-02 5.142179504036903381e-02 5.593561008572578430e-02 -3.147178888320922852e-01 2.604969590902328491e-02 -2.370453029870986938e-01 1.588796079158782959e-01 1.229807455092668533e-02 1.750109791755676270e-01 -1.128062531352043152e-01 2.355494499206542969e-01 -3.734057247638702393e-01 8.369325846433639526e-02 1.455785781145095825e-01 1.305444687604904175e-01 -7.498077303171157837e-02 5.221920832991600037e-02 -2.296251654624938965e-01 -7.136062532663345337e-02 -2.183078825473785400e-01 8.385495841503143311e-02 2.502183318138122559e-01 -3.347286954522132874e-02
2.680989205837249756e-01 -1.786613613367080688e-01 2.710427045822143555e-01 2.366251498460769653e-01 3.842213656753301620e-03 1.840275377035140991e-01 5.200732126832008362e-02 -4.426535218954086304e-02 1.028147041797637939e-01 -8.964739739894866943e-02 -1.321341246366500854e-01 -1.665505021810531616e-01 -1.857909411191940308e-01 2.629232704639434814e-01 -1.214260458946228027e-01 1.456765681505203247e-01 2.178451567888259888e-01 -1.935816705226898193e-01 3.222763836383819580e-01 1.286228001117706299e-01 -8.555339276790618896e-02 1.449111849069595337e-01 4.871279001235961914e-02 3.601776435971260071e-02 8.908025175333023071e-02 8.364536613225936890e-02 -5.008000135421752930e-01 -2.785287797451019287e-03 -1.372828036546707153e-01 -3.656904399394989014e-02 -3.750129044055938721e-02 1.131699699908494949e-02
8.895251154899597168e-02 6.051664799451828003e-02 2.170173674821853638e-01 5.565209686756134033e-02 1.227563470602035522e-01 -1.779602766036987305e-01 -2.939598076045513153e-02 -2.387534528970718384e-01 3.615291416645050049e-02 -5.558663513511419296e-03 -7.977264374494552612e-02 3.952054679393768311e-02 8.716408163309097290e-02 2.659285068511962891e-01 -4.516104981303215027e-02 3.611072301864624023e-01 1.178967859596014023e-02 -2.312643676996231079e-01 -1.037148535251617432e-01 2.591376602649688721e-01 -2.089182883501052856e-01 -6.330899428576231003e-03 2.329095751047134399e-01 2.624508179724216461e-02 -2.780641019344329834e-01 6.378310173749923706e-02 -2.010527849197387695e-01 -7.895870506763458252e-02 -5.839965888299047947e-04 -1.036310009658336639e-02 4.274407401680946350e-02 5.034629106521606445e-01
1.287320405244827271e-01 5.853795260190963745e-02 4.215711653232574463e-01 -3.421140834689140320e-02 9.392201155424118042e-02 1.692369431257247925e-01 5.912760272622108459e-02 -5.281034111976623535e-02 -1.743827164173126221e-01 -1.063651666045188904e-01 2.635373771190643311e-01 4.640126973390579224e-02 -1.027953699231147766e-01 7.381881028413772583e-02 -1.191698685288429260e-01 1.850918829441070557e-01 8.103860169649124146e-02 -1.060618981719017029e-01 7.706314325332641602e-02 -6.956195831298828125e-02 -3.140765130519866943e-01 1.294442713260650635e-01 2.655327618122100830e-01 3.638559579849243164e-01 -2.134898155927658081e-01 -2.358135133981704712e-01 -2.373087406158447266e-01 9.957329183816909790e-02 6.902831792831420898e-02 -8.952789753675460815e-02 -7.592180371284484863e-02 2.161108106374740601e-01
1.203563883900642395e-01 1.564353937283158302e-03 5.608704686164855957e-01 -1.542289853096008301e-01 9.282939136028289795e-03 2.270644009113311768e-01 -3.276646509766578674e-02 -4.452011361718177795e-02 -1.393985003232955933e-01 -4.802836105227470398e-02 1.781998127698898315e-01 -1.561170071363449097e-01 4.220746923238039017e-03 2.518060430884361267e-02 -2.450651228427886963e-01 1.780752092599868774e-01 1.596589535474777222e-01 9.114558994770050049e-02 2.562695182859897614e-02 1.579525023698806763e-01 -2.134350538253784180e-01 2.301135361194610596e-01 2.971198260784149170e-01 9.445363283157348633e-02 -2.132952809333801270e-01 -2.310980707406997681e-01 -1.755740195512771606e-01 -5.338638089597225189e-03 -3.827736526727676392e-02 8.961116895079612732e-03 -1.614271849393844604e-01 9.844123572111129761e-02
6.374154239892959595e-02 -2.839117869734764099e-02 3.444833755493164062e-01 -5.706454813480377197e-02 2.445155680179595947e-01 3.195289969444274902e-01 6.019545346498489380e-02 -2.872211337089538574e-01 -3.348740562796592712e-02 -1.200995147228240967e-01 -2.319140732288360596e-01 -1.535555720329284668e-02 -2.277826815843582153e-01 4.285041615366935730e-02 -5.123955383896827698e-02 1.507490873336791992e-01 -8.533034473657608032e-02 -3.424131125211715698e-02 -6.131151318550109863e-02 6.879718601703643799e-02 -3.296573162078857422e-01 1.931202709674835205e-01 1.067115664482116699e-01 2.009674906730651855e-01 -1.648127138614654541e-01 -2.497893720865249634e-01 -2.846475243568420410e-01 -8.461301028728485107e-02 1.213640812784433365e-02 1.729243248701095581e-01 9.962129592895507812e-02 2.101335376501083374e-01
1.551279723644256592e-01 1.153718829154968262e-01 1.135684326291084290e-01 4.875833913683891296e-02 1.405689418315887451e-01 -8.203683537431061268e-04 -3.701322898268699646e-02 -6.043812036514282227e-01 -2.206694930791854858e-01 -3.230940103530883789e-01 -5.174869671463966370e-02 -5.322008579969406128e-02 1.273148041218519211e-02 -2.266581542789936066e-02 -8.615377545356750488e-02 6.145148351788520813e-02 7.488181348890066147e-03 1.235372945666313171e-01 -1.614851504564285278e-01 3.343118727207183838e-01 -1.797588616609573364e-01 -4.350151121616363525e-02 2.858679592609405518e-01 -1.387835890054702759e-01 1.692266389727592468e-02 4.299357160925865173e-02 -1.081205308437347412e-01 9.656319022178649902e-02 -5.372048541903495789e-02 2.332954294979572296e-02 1.906633749604225159e-02 2.741961777210235596e-01
1.431559175252914429e-01 -3.095611464232206345e-03 9.079042822122573853e-02 3.681620061397552490e-01 2.101645022630691528e-01 1.853842586278915405e-01 -8.749309927225112915e-02 -3.513624668121337891e-01 -1.777063012123107910e-01 -4.728118702769279480e-02 1.441277563571929932e-02 -1.544267088174819946e-01 5.175007134675979614e-02 -2.977980673313140869e-01 -3.403705731034278870e-02 -5.690781399607658386e-02 1.235436275601387024e-01 -1.355732530355453491e-01 2.698725438676774502e-04 -4.370009899139404297e-02 -7.964240014553070068e-02 1.370292454957962036e-01 2.851913571357727051e-01 3.306254148483276367e-01 -1.552850008010864258e-02 2.429473996162414551e-01 -2.995514571666717529e-01 -2.464157762005925179e-03 2.087437063455581665e-01 1.099452376365661621e-01 4.071529209613800049e-02 -1.216264516115188599e-01
1.571391373872756958e-01 -2.991176582872867584e-02 1.077480390667915344e-01 -3.803764581680297852e-01 8.311484009027481079e-02 7.645070552825927734e-02 2.149481475353240967e-01 -1.726852171123027802e-02 -4.150745272636413574e-02 -8.989556878805160522e-02 -1.492192894220352173e-01 2.611329779028892517e-02 4.009744524955749512e-02 1.042507663369178772e-01 -2.145942896604537964e-01 1.184114515781402588e-01 3.180179595947265625e-01 -7.567959278821945190e-02 -1.176321599632501602e-02 4.802712202072143555e-01 -3.152395784854888916e-01 1.593527048826217651e-01 2.702052891254425049e-01 1.804454326629638672e-01 -3.141558915376663208e-02 -1.391477230936288834e-02 -1.769397705793380737e-01 1.941881328821182251e-01 -2.712202817201614380e-02 -9.385552257299423218e-03 1.044843792915344238e-01 6.018778681755065918e-02
3.986294567584991455e-02 6.494331359863281250e-02 9.651806205511093140e-02 -2.017158456146717072e-02 -3.597057238221168518e-02 2.549989223480224609e-01 2.211264073848724365e-01 -2.643479593098163605e-02 -1.468436419963836670e-01 -1.520669609308242798e-01 2.792790830135345459e-01 -2.212383598089218140e-01 -3.158455193042755127e-01 8.113978058099746704e-02 -1.236878558993339539e-01 2.413936704397201538e-01 -2.123783715069293976e-02 -7.558863610029220581e-02 1.504593640565872192e-01 1.360574364662170410e-01 -3.512985408306121826e-01 -2.356980592012405396e-01 3.241065517067909241e-02 1.297418121248483658e-02 -1.891254913061857224e-03 -9.750670194625854492e-02 -1.790085732936859131e-01 -3.129801712930202484e-03 -9.613576531410217285e-02 2.902688682079315186e-01 -1.222044602036476135e-02 3.928163647651672363e-01
1.218145266175270081e-01 -6.125379726290702820e-02 1.501158773899078369e-01 -9.290073998272418976e-03 2.361599355936050415e-01 1.722526154480874538e-03 3.410599753260612488e-02 -8.392768353223800659e-02 -9.069476276636123657e-02 -3.122426867485046387e-01 -2.763638459146022797e-02 -3.753867447376251221e-01 3.762994601856917143e-04 1.660260856151580811e-01 7.735909521579742432e-02 1.262765675783157349e-01 2.233789712190628052e-01 -2.611850798130035400e-01 2.277919203042984009e-01 2.307892739772796631e-01 -3.883428126573562622e-02 4.750351980328559875e-02 2.882189452648162842e-01 1.344274431467056274e-01 -1.337634623050689697e-01 9.451067447662353516e-02 -2.967694699764251709e-01 3.720773756504058838e-01 1.371410558931529522e-03 7.156719267368316650e-02 -2.041366323828697205e-02 1.042033061385154724e-01
3.995969593524932861e-01 4.309753701090812683e-02 -1.717336028814315796e-01 2.331775128841400146e-01 1.814640015363693237e-01 3.181498348712921143e-01 1.291551738977432251e-01 -7.023505121469497681e-02 1.094023510813713074e-01 4.483439028263092041e-02 -2.174480408430099487e-01 -3.566828966140747070e-01 3.358298446983098984e-03 5.491733923554420471e-02 -2.707739472389221191e-01 3.471478447318077087e-02 1.267923116683959961e-01 -1.165105327963829041e-01 -3.181247040629386902e-02 2.756341099739074707e-01 -1.239919811487197876e-01 -1.670349240303039551e-01 2.528412342071533203e-01 9.475751966238021851e-02 -8.121823891997337341e-03 2.432405799627304077e-01 -1.583410352468490601e-01 -1.916489936411380768e-02 -1.008334159851074219e-01 7.775379717350006104e-02 6.954730302095413208e-02 6.528046727180480957e-02
2.846917323768138885e-02 -1.789419353008270264e-01 2.152673453092575073e-01 4.991652816534042358e-02 2.132909893989562988e-01 -1.378284096717834473e-01 2.972674667835235596e-01 -1.918687671422958374e-01 -4.992001131176948547e-02 5.572599358856678009e-03 -1.170206069946289062e-01 -1.934788972139358521e-01 -3.556552827358245850e-01 -7.007389515638351440e-02 -3.346881270408630371e-02 -6.235041841864585876e-02 1.838309690356254578e-02 -6.919325329363346100e-03 1.816692352294921875e-01 1.353262178599834442e-02 -3.449155390262603760e-01 8.322776854038238525e-02 1.260563582181930542e-01 5.808768421411514282e-02 7.062644511461257935e-02 1.280917227268218994e-02 -2.558717429637908936e-01 -1.527353376150131226e-01 -1.315393149852752686e-01 2.089637070894241333e-01 1.220737770199775696e-01 4.359528124332427979e-01
4.574250280857086182e-01 3.873731940984725952e-02 7.896681874990463257e-02 1.006378792226314545e-02 7.225748617202043533e-03 -2.144840955734252930e-01 -6.501416862010955811e-02 -1.293199956417083740e-01 -1.444077342748641968e-01 -2.884429693222045898e-01 1.264026612043380737e-01 -3.200388550758361816e-01 -5.790375918149948120e-02 1.662198007106781006e-01 -2.294177263975143433e-01 1.684382259845733643e-01 1.635583341121673584e-01 -9.590239822864532471e-02 9.355413168668746948e-02 3.068683445453643799e-01 -4.293532297015190125e-02 -1.868465393781661987e-01 3.041281998157501221e-01 1.413678564131259918e-02 -1.182133555412292480e-01 -9.677664935588836670e-02 -1.623018831014633179e-01 1.789454370737075806e-01 -1.238737553358078003e-01 8.430276811122894287e-02 9.466856718063354492e-02 6.475346162915229797e-03
2.956159785389900208e-02 3.302651047706604004e-01 1.851896345615386963e-01 -6.399879604578018188e-02 -5.662884190678596497e-02 -6.280221045017242432e-02 -9.467078000307083130e-02 -1.025616079568862915e-01 -8.794800937175750732e-02 3.178611099720001221e-01 -7.456671446561813354e-02 -1.319563388824462891e-01 -1.926833093166351318e-01 -1.448095142841339111e-01 -2.266627252101898193e-01 1.196158155798912048e-01 -6.776876002550125122e-02 8.233991451561450958e-03 -1.281959377229213715e-02 -3.974475339055061340e-02 -1.271727960556745529e-02 -3.763951733708381653e-02 4.345943927764892578e-01 3.790945708751678467e-01 1.769510656595230103e-01 2.624431159347295761e-03 -4.056161344051361084e-01 1.238425448536872864e-02 7.755839824676513672e-02 -5.677582696080207825e-02 -1.467863470315933228e-01 4.641646146774291992e-02
3.260834813117980957e-01 9.018292278051376343e-02 4.489397630095481873e-02 8.174374699592590332e-02 2.147941738367080688e-01 2.604697644710540771e-01 1.113252788782119751e-01 1.479610987007617950e-02 2.038618773221969604e-01 1.263638734817504883e-01 -1.154429316520690918e-01 -3.469344675540924072e-01 -1.454914361238479614e-01 7.563562691211700439e-02 -2.800405621528625488e-01 1.382191777229309082e-01 1.825262606143951416e-01 -2.298788577318191528e-01 2.616770332679152489e-03 2.590092420578002930e-01 5.476437136530876160e-02 -2.587549090385437012e-01 2.080491632223129272e-01 6.647410988807678223e-02 1.148915966041386127e-03 1.477639079093933105e-01 -2.055074572563171387e-01 2.770095765590667725e-01 -4.228499904274940491e-02 1.340457051992416382e-01 -4.977752640843391418e-02 2.579951658844947815e-02
3.033913671970367432e-01 -1.408699750900268555e-01 1.153565794229507446e-01 1.406827867031097412e-01 -6.193348392844200134e-02 2.009172439575195312e-01 1.216204985976219177e-01 -1.809506714344024658e-01 -1.689090430736541748e-01 -3.523598611354827881e-02 -5.632641911506652832e-02 -1.689349859952926636e-02 -4.920252785086631775e-02 -1.090861409902572632e-01 -2.393544465303421021e-01 3.340447545051574707e-01 1.655407547950744629e-01 -2.789410054683685303e-01 2.939460873603820801e-01 -2.699588537216186523e-01 -1.398045420646667480e-01 5.618770793080329895e-02 1.199374347925186157e-01 1.496771574020385742e-01 1.504578143358230591e-01 -2.681606914848089218e-03 -3.807794451713562012e-01 1.206120699644088745e-01 -1.054620295763015747e-01 -7.547120004892349243e-02 1.536488980054855347e-01 -1.579965092241764069e-02
2.071197181940078735e-01 1.001572087407112122e-01 1.822616346180438995e-02 -1.406233608722686768e-01 -4.278879240155220032e-02 1.004710271954536438e-01 7.473278045654296875e-02 -2.149827629327774048e-01 -7.642980664968490601e-02 -3.428546339273452759e-02 2.158973664045333862e-01 -1.656507402658462524e-01 -1.133510563522577286e-02 -1.758549809455871582e-01 -2.888609468936920166e-01 2.309411168098449707e-01 4.356044530868530273e-01 4.636615142226219177e-02 -2.887825965881347656e-01 -8.594953268766403198e-02 -3.511256352066993713e-02 -2.085889577865600586e-01 1.845169216394424438e-01 2.354022115468978882e-01 -2.089066505432128906e-01 2.378982901573181152e-01 -2.372771948575973511e-01 1.012741103768348694e-01 9.751791507005691528e-02 -1.435226947069168091e-01 -1.963110454380512238e-02 1.277800183743238449e-02
1.845425218343734741e-01 8.812952786684036255e-02 5.536497235298156738e-01 -1.059148386120796204e-01 1.774912774562835693e-01 -1.243586558848619461e-02 1.073478683829307556e-01 1.310049276798963547e-02 -2.575216293334960938e-01 -3.745346143841743469e-02 3.031786903738975525e-02 2.439005486667156219e-02 -1.618030220270156860e-01 1.522814482450485229e-01 1.938936486840248108e-02 1.944013386964797974e-01 -9.053581207990646362e-02 1.047853529453277588e-01 1.947003901004791260e-01 -1.426655203104019165e-01 -3.699529767036437988e-01 -8.295007050037384033e-02 2.457911521196365356e-01 1.529533118009567261e-01 -1.029347302392125130e-03 3.910868614912033081e-02 -1.444358825683593750e-01 1.744521856307983398e-01 4.265897348523139954e-02 2.459049820899963379e-01 1.237096264958381653e-01 6.996466964483261108e-02
1.980979144573211670e-01 4.390839487314224243e-02 7.578141987323760986e-02 2.362940460443496704e-01 -3.438371047377586365e-02 1.698398739099502563e-01 1.731867045164108276e-01 -3.204483985900878906e-01 -1.975788921117782593e-01 -1.030533760786056519e-02 1.653331518173217773e-01 2.518631331622600555e-02 -1.652106940746307373e-01 -2.689794898033142090e-01 -3.213050663471221924e-01 2.471286952495574951e-01 1.581107527017593384e-01 -3.430649638175964355e-01 3.362851738929748535e-01 -9.672051668167114258e-02 8.441587910056114197e-03 -6.288480013608932495e-02 2.043883800506591797e-01 5.240980535745620728e-02 6.152319163084030151e-02 1.585450023412704468e-01 -2.004171907901763916e-01 3.217657655477523804e-02 -8.723071217536926270e-02 -2.672193571925163269e-02 1.047298461198806763e-01 -1.943788491189479828e-02
1.537555605173110962e-01 -7.581842690706253052e-02 6.712410598993301392e-02 -5.065322667360305786e-02 9.091233462095260620e-02 2.948894537985324860e-02 1.506699621677398682e-01 -8.010646700859069824e-02 1.579420715570449829e-01 2.108165621757507324e-01 -1.169190183281898499e-02 -2.646318674087524414e-01 3.201619023457169533e-03 1.902338415384292603e-01 -2.000953108072280884e-01 -3.223872557282447815e-02 -1.179292500019073486e-01 -1.608308553695678711e-01 1.331099420785903931e-01 1.091264560818672180e-01 -3.198885321617126465e-01 -1.060157045722007751e-01 3.261157572269439697e-01 -1.057103350758552551e-01 -2.514261901378631592e-01 1.130178570747375488e-01 -2.699256539344787598e-01 -4.717780053615570068e-01 -1.065134555101394653e-01 1.091934368014335632e-02 1.537490785121917725e-01 3.785607591271400452e-02
-3.661256283521652222e-02 5.191158130764961243e-02 3.155164122581481934e-01 -4.289683327078819275e-02 1.283074915409088135e-01 1.309720426797866821e-01 2.123486846685409546e-01 -9.505254030227661133e-02 -2.381136082112789154e-02 -2.257030010223388672e-01 1.557169556617736816e-01 -4.663880914449691772e-02 -3.060028254985809326e-01 2.167570888996124268e-01 -2.993673384189605713e-01 -4.854375123977661133e-02 -7.491225004196166992e-02 4.076683148741722107e-02 1.321550309658050537e-01 -1.298742890357971191e-01 -2.236513644456863403e-01 -2.246158942580223083e-02 2.871250808238983154e-01 3.825256526470184326e-01 -6.443230807781219482e-02 -2.350045740604400635e-01 -3.220380544662475586e-01 -6.173654645681381226e-02 -5.461194366216659546e-02 1.898375712335109711e-02 5.783973261713981628e-02 4.261546581983566284e-02
2.584085566923022270e-03 -1.233113557100296021e-01 2.407699227333068848e-01 1.090439185500144958e-01 -6.097440421581268311e-02 -5.209081247448921204e-02 1.076169312000274658e-01 -1.049535349011421204e-01 -3.284185528755187988e-01 -2.034253478050231934e-01 -3.052615374326705933e-02 -1.412833333015441895e-01 6.667764484882354736e-02 6.377919018268585205e-02 -3.333948552608489990e-01 2.052634805440902710e-01 -7.255098968744277954e-02 -3.617762029170989990e-01 1.750221699476242065e-01 1.787420511245727539e-01 -1.881781965494155884e-01 -1.460411772131919861e-02 1.419553756713867188e-01 1.175447106361389160e-01 7.887961715459823608e-02 7.324928790330886841e-02 -4.259633123874664307e-01 2.493394464254379272e-01 -1.363595277070999146e-01 4.423531144857406616e-02 -3.325183689594268799e-02 9.374619275331497192e-02
3.517965376377105713e-01 -8.857820183038711548e-02 1.431733667850494385e-01 -2.301329523324966431e-01 2.496143430471420288e-01 6.540902890264987946e-03 1.362502723932266235e-01 -2.692095041275024414e-01 -2.014628797769546509e-02 -1.611022800207138062e-01 1.315981000661849976e-01 -2.790571451187133789e-01 -2.685708403587341309e-01 9.146422147750854492e-03 -2.687853295356035233e-03 1.203515939414501190e-02 9.312320500612258911e-02 -1.561078727245330811e-01 -3.455759957432746887e-02 1.494827866554260254e-01 6.420499086380004883e-02 2.114963084459304810e-01 1.848616749048233032e-01 -2.200160026550292969e-01 3.164300462231040001e-03 1.765417754650115967e-01 -3.853321373462677002e-01 6.891620904207229614e-02 2.470551580190658569e-01 -4.922329634428024292e-02 -9.183397889137268066e-02 5.756564065814018250e-02
1.702801436185836792e-01 5.251239240169525146e-02 1.748690009117126465e-01 1.764992475509643555e-01 -2.090471051633358002e-02 8.412066102027893066e-02 5.790837109088897705e-02 -2.369654476642608643e-01 -1.244538947939872742e-01 -2.618048489093780518e-01 1.749208383262157440e-02 -3.092676401138305664e-01 -9.046447277069091797e-02 -2.124792896211147308e-02 -3.740067481994628906e-01 1.216273009777069092e-01 5.049426108598709106e-02 -3.830166757106781006e-01 1.814413964748382568e-01 -2.331070788204669952e-02 -3.829121589660644531e-02 -7.220452278852462769e-02 -3.779982030391693115e-02 4.180138930678367615e-02 8.158120512962341309e-02 1.235622614622116089e-01 -4.283592998981475830e-01 1.263389140367507935e-01 -4.278931021690368652e-02 -2.783446013927459717e-01 3.941920120269060135e-03 5.416458100080490112e-02
1.048952192068099976e-01 1.032552868127822876e-01 3.833015859127044678e-01 -2.301193177700042725e-01 2.946825027465820312e-01 2.470638155937194824e-01 3.992106020450592041e-02 -2.864880561828613281e-01 2.983808144927024841e-02 -5.296259373426437378e-02 1.476906239986419678e-01 -1.790315657854080200e-01 -1.377061009407043457e-01 -2.233866369351744652e-03 -2.820542082190513611e-02 1.221393421292304993e-01 1.491901725530624390e-01 -1.087435614317655563e-02 -1.919740587472915649e-01 8.512756973505020142e-02 -1.504671275615692139e-01 7.197489589452743530e-02 3.946919739246368408e-01 -1.235834285616874695e-01 -3.460378944873809814e-01 1.819702982902526855e-02 1.087525710463523865e-01 -3.922006860375404358e-02 -1.495850384235382080e-01 1.766781955957412720e-01 -4.785025492310523987e-02 -1.378182059852406383e-04
4.114869236946105957e-02 1.974452584981918335e-01 3.214614093303680420e-01 -2.588336169719696045e-01 -6.117508187890052795e-02 2.758812308311462402e-01 -5.875447392463684082e-02 -7.043638080358505249e-02 -1.630089245736598969e-02 1.004609838128089905e-01 9.488396346569061279e-02 -6.307912059128284454e-03 -1.842699646949768066e-01 -6.098799407482147217e-02 -3.546321392059326172e-01 2.478690445423126221e-01 -4.454745352268218994e-02 9.312135726213455200e-02 -6.530051678419113159e-02 1.964800655841827393e-01 -3.052381575107574463e-01 1.208713054656982422e-01 1.161780655384063721e-01 4.428360238671302795e-02 -2.663879692554473877e-01 1.346058696508407593e-01 -3.513176441192626953e-01 -1.114145740866661072e-01 1.690569221973419189e-01 3.228561952710151672e-02 1.484290659427642822e-01 5.575975403189659119e-02
-1.670677810907363892e-01 -2.570044696331024170e-01 8.073306828737258911e-02 7.137589156627655029e-02 1.494463980197906494e-01 5.674503277987241745e-03 -1.068885028362274170e-01 -1.979279965162277222e-01 -4.637587815523147583e-02 -9.768317639827728271e-02 -2.005854249000549316e-02 -1.588312238454818726e-01 -9.967268258333206177e-02 -2.155701443552970886e-02 -1.354711204767227173e-01 2.086194604635238647e-01 2.055612653493881226e-01 -1.914041191339492798e-01 2.378843575716018677e-01 3.670323491096496582e-01 -1.955935508012771606e-01 -3.683286160230636597e-02 2.422079890966415405e-01 2.934963405132293701e-01 -1.456998735666275024e-01 2.233223617076873779e-02 -3.506351709365844727e-01 2.788500487804412842e-01 1.521276496350765228e-02 -1.137353405356407166e-01 -1.470952033996582031e-01 -4.059331491589546204e-03
2.293897606432437897e-02 2.202826924622058868e-02 -5.910817533731460571e-02 -1.741535812616348267e-01 1.180999279022216797e-01 -1.023495290428400040e-02 -8.833172172307968140e-02 -4.679445922374725342e-01 -1.513502448797225952e-01 -2.410701364278793335e-01 -1.434630304574966431e-01 -6.099712848663330078e-02 8.303133770823478699e-03 -7.868190854787826538e-02 -1.752610504627227783e-01 3.601183891296386719e-01 5.286706238985061646e-02 -1.836779266595840454e-01 -3.143436610698699951e-01 2.247523367404937744e-01 -2.214758694171905518e-01 -3.001781925559043884e-02 3.522598147392272949e-01 -7.997662574052810669e-02 -2.491634339094161987e-02 1.156516149640083313e-01 -6.373499333858489990e-02 -3.114123363047838211e-03 1.120925694704055786e-01 9.182157367467880249e-02 2.047293335199356079e-01 7.128046452999114990e-02
2.691509723663330078e-01 -1.454927623271942139e-01 1.117358654737472534e-01 4.457764327526092529e-02 8.188505470752716064e-02 1.763838976621627808e-01 -2.456375509500503540e-01 -1.425296813249588013e-01 -1.473583579063415527e-01 2.499860376119613647e-01 1.766843050718307495e-01 3.469757735729217529e-02 -1.047362312674522400e-01 -6.324751675128936768e-02 -3.286414593458175659e-02 1.629120409488677979e-01 4.362166523933410645e-01 -3.070156276226043701e-01 1.728261262178421021e-01 -7.360396534204483032e-02 -1.693284511566162109e-01 6.118177622556686401e-02 2.249067425727844238e-01 6.428866088390350342e-02 4.733528196811676025e-02 1.697233915328979492e-01 -1.640396267175674438e-01 4.075672850012779236e-02 1.060688644647598267e-01 7.578325271606445312e-02 3.192303180694580078e-01 1.695577204227447510e-01
2.570685558021068573e-02 -9.643123298883438110e-02 -4.058891907334327698e-02 7.339255884289741516e-03 9.316463768482208252e-02 2.503976412117481232e-02 2.137272208929061890e-01 -4.021565914154052734e-01 -1.779415160417556763e-01 -6.302110105752944946e-02 2.387184053659439087e-01 -8.830311149358749390e-02 -2.142089419066905975e-02 1.115380525588989258e-01 -2.106291949748992920e-01 7.541124522686004639e-02 1.890867054462432861e-01 -2.555176382884383202e-03 3.545715212821960449e-01 1.680253073573112488e-02 -3.206556737422943115e-01 -2.842870950698852539e-01 8.546609431505203247e-02 1.009716466069221497e-01 9.203281998634338379e-02 1.261343061923980713e-01 -4.321609437465667725e-01 1.591958403587341309e-01 -5.637670680880546570e-02 6.765422224998474121e-02 -3.079646080732345581e-02 1.266855001449584961e-02
3.950253725051879883e-01 8.550012856721878052e-02 -5.572121590375900269e-02 -2.286091148853302002e-01 1.432249844074249268e-01 -5.737099424004554749e-02 -1.317227929830551147e-01 -2.917134463787078857e-01 9.779307991266250610e-02 -1.342556178569793701e-01 2.388560175895690918e-01 -2.341773509979248047e-01 5.085413344204425812e-03 -3.703729808330535889e-02 -2.207671552896499634e-01 2.085710465908050537e-01 1.689392924308776855e-01 -3.271360099315643311e-01 3.951717540621757507e-02 1.783634722232818604e-01 -8.281231857836246490e-03 -1.977591514587402344e-01 2.615461349487304688e-01 5.739261955022811890e-02 -7.036840170621871948e-02 -3.191455826163291931e-02 -2.150945663452148438e-01 1.876213252544403076e-01 -1.049591079354286194e-01 -1.141873449087142944e-01 1.018675938248634338e-01 1.422227472066879272e-01
4.828402101993560791e-01 -6.286343932151794434e-02 -1.539699267596006393e-02 1.367051601409912109e-01 2.470822036266326904e-01 7.910835742950439453e-02 1.075704470276832581e-01 1.061446405947208405e-02 2.619784474372863770e-01 3.117343410849571228e-02 -1.761990338563919067e-01 -2.882860004901885986e-01 -5.747123435139656067e-02 1.392297074198722839e-02 -2.964429855346679688e-01 6.645359843969345093e-02 -3.583521023392677307e-02 -1.682471036911010742e-01 -2.352190949022769928e-02 2.633811533451080322e-01 -8.268173038959503174e-02 -1.148821115493774414e-01 1.956149488687515259e-01 1.300927549600601196e-01 1.182513982057571411e-01 2.361419200897216797e-01 -3.096291124820709229e-01 1.434710621833801270e-01 -5.687414482235908508e-02 9.160492569208145142e-02 9.581244736909866333e-02 6.083844974637031555e-02
1.728282421827316284e-01 2.627791604027152061e-03 1.648103594779968262e-01 2.273924350738525391e-01 -6.714003533124923706e-02 2.976781874895095825e-02 1.694340854883193970e-01 -1.873681694269180298e-01 9.813085943460464478e-02 -1.329799145460128784e-01 1.073331758379936218e-01 1.978120207786560059e-02 2.711575925350189209e-01 -1.968862414360046387e-01 -2.112992107868194580e-01 1.091988384723663330e-01 3.315637707710266113e-01 -1.352355256676673889e-02 8.127415552735328674e-03 7.357248663902282715e-02 -4.655814915895462036e-02 -9.293370693922042847e-02 4.024233818054199219e-01 -4.919420182704925537e-02 -8.159923600032925606e-04 -1.080745682120323181e-01 -3.366447687149047852e-01 -3.045394420623779297e-01 1.482526361942291260e-01 2.650160491466522217e-01 -7.563237100839614868e-02 8.663029223680496216e-02
2.303681373596191406e-01 1.202451158314943314e-02 7.325768936425447464e-03 1.829947084188461304e-01 -4.383095353841781616e-02 2.150414139032363892e-01 -2.109640650451183319e-02 -1.623342335224151611e-01 -7.977294176816940308e-02 1.428009867668151855e-01 -1.095866262912750244e-01 -8.315584063529968262e-02 -1.293259859085083008e-01 1.827796548604965210e-01 -9.388282150030136108e-02 1.087440103292465210e-01 3.833739757537841797e-01 -1.410843282938003540e-01 -1.139209270477294922e-01 3.936165198683738708e-02 1.519510243088006973e-02 4.178103059530258179e-02 2.329655736684799194e-01 2.012850493192672729e-01 -4.611198976635932922e-02 3.758560121059417725e-01 -2.002352625131607056e-01 -1.363136246800422668e-02 3.888618052005767822e-01 4.495214670896530151e-02 2.443343997001647949e-01 2.169112414121627808e-01
-3.625560179352760315e-02 4.074835451319813728e-04 2.881885766983032227e-01 -3.207348883152008057e-01 6.034689769148826599e-02 -2.158581092953681946e-02 2.434870004653930664e-01 -2.590774893760681152e-01 -1.100363675504922867e-02 -1.111265122890472412e-01 -2.231786400079727173e-01 -1.097104046493768692e-02 2.305016517639160156e-01 4.450751468539237976e-02 -2.146193683147430420e-01 9.448088705539703369e-03 3.065416514873504639e-01 -2.690148651599884033e-01 -1.285643279552459717e-01 2.455016225576400757e-01 -3.101071715354919434e-01 3.080656751990318298e-02 1.848905682563781738e-01 1.153234019875526428e-02 1.009943149983882904e-02 -4.990991204977035522e-02 -1.033458486199378967e-01 1.184615194797515869e-01 1.453646570444107056e-01 1.289567798376083374e-01 2.809538841247558594e-01 -3.636987647041678429e-03
7.041764259338378906e-02 -6.611233204603195190e-02 2.825568318367004395e-01 9.925086051225662231e-02 1.364659518003463745e-01 3.046317100524902344e-01 1.038520559668540955e-01 -3.411494567990303040e-02 -2.608566284179687500e-01 -1.839671656489372253e-02 1.781181246042251587e-02 -1.661509424448013306e-01 2.644145190715789795e-01 3.558965027332305908e-02 -1.076216101646423340e-01 1.681733876466751099e-01 -2.690433263778686523e-01 -2.226112335920333862e-01 7.350230962038040161e-02 3.650019764900207520e-01 -2.328776717185974121e-01 -6.003402173519134521e-02 -3.778062388300895691e-02 1.934434324502944946e-01 2.098792493343353271e-01 8.239158242940902710e-02 -2.931849658489227295e-01 1.983096301555633545e-01 3.754090145230293274e-02 1.391978710889816284e-01 -1.477725431323051453e-02 1.259994357824325562e-01
-1.407832503318786621e-01 1.319629698991775513e-01 9.072175621986389160e-02 3.259359598159790039e-01 2.716986536979675293e-01 8.784133195877075195e-02 -1.403722018003463745e-01 -2.312336415052413940e-01 -7.594553381204605103e-02 1.000791490077972412e-01 1.740531474351882935e-01 -1.958937644958496094e-01 -1.944809034466743469e-02 -2.465748190879821777e-01 -4.843238741159439087e-02 4.946458712220191956e-02 9.889772534370422363e-02 -1.424259990453720093e-01 2.679677009582519531e-01 1.363739222288131714e-01 2.588908933103084564e-02 1.106939539313316345e-01 2.950715720653533936e-01 2.095933407545089722e-01 -8.715188503265380859e-02 3.172091767191886902e-02 -3.777482509613037109e-01 -7.854175567626953125e-02 9.915318340063095093e-02 1.787564009428024292e-01 2.537707686424255371e-01 -1.230038478970527649e-01
9.943877160549163818e-02 -5.789861828088760376e-02 2.608948647975921631e-01 2.876231633126735687e-02 1.830753982067108154e-01 1.375575084239244461e-02 1.190623492002487183e-01 -1.716578900814056396e-01 8.476901054382324219e-02 -6.198487803339958191e-02 6.112675368785858154e-02 -3.817321062088012695e-01 -2.229365259408950806e-01 1.375376284122467041e-01 1.722987741231918335e-01 1.628418117761611938e-01 3.236039876937866211e-01 -3.520188033580780029e-01 7.461225241422653198e-02 1.202547103166580200e-01 -2.000403217971324921e-02 -6.743412464857101440e-02 2.619221806526184082e-01 -1.232873946428298950e-01 7.213885337114334106e-02 3.409866392612457275e-01 -2.309184372425079346e-01 1.163426414132118225e-01 -1.311980634927749634e-01 7.792414724826812744e-02 4.464128986001014709e-02 -6.468766182661056519e-02
2.010125517845153809e-01 -1.568562723696231842e-02 1.047140955924987793e-01 -7.887009531259536743e-02 -2.339186370372772217e-01 1.799504905939102173e-01 -7.331066578626632690e-02 -1.179390847682952881e-01 -6.292589753866195679e-02 -1.076183840632438660e-01 1.840173453092575073e-01 -2.904339730739593506e-01 -1.155947819352149963e-01 -1.308007389307022095e-01 -2.662571072578430176e-01 -3.377855196595191956e-02 2.461440265178680420e-01 1.892386078834533691e-01 -3.158028721809387207e-01 1.581461131572723389e-01 -1.060531884431838989e-01 5.269689857959747314e-02 1.727474480867385864e-01 1.794691383838653564e-01 1.282282918691635132e-01 3.119097463786602020e-02 -3.858739137649536133e-01 -9.794266521930694580e-02 1.137126758694648743e-01 -1.939591020345687866e-01 2.456074357032775879e-01 1.245885491371154785e-01
1.544241458177566528e-01 -1.822144538164138794e-01 3.580940961837768555e-01 1.306336522102355957e-01 4.112697020173072815e-02 2.039238661527633667e-01 -5.818217247724533081e-02 8.088105916976928711e-02 -1.257809102535247803e-01 -4.378775134682655334e-02 -3.817891776561737061e-01 6.530799716711044312e-02 4.407793749123811722e-03 -2.233388125896453857e-01 -3.956628218293190002e-02 2.040377557277679443e-01 1.940020769834518433e-01 1.397590935230255127e-01 -1.868887990713119507e-01 1.044021695852279663e-01 -1.162505447864532471e-01 1.655851863324642181e-02 2.769215703010559082e-01 2.576464414596557617e-01 1.217869147658348083e-01 3.768314607441425323e-03 -3.123033344745635986e-01 5.127398762851953506e-03 1.239357218146324158e-01 -1.003924640826880932e-03 2.998501658439636230e-01 -7.783910632133483887e-02
2.469673752784729004e-01 1.572271622717380524e-02 1.191971525549888611e-01 -1.145086139440536499e-01 1.772276163101196289e-01 1.122458726167678833e-01 -6.319353729486465454e-02 -3.347065448760986328e-01 5.005054548382759094e-02 -2.049094736576080322e-01 -5.522566288709640503e-02 -4.174669384956359863e-01 7.881727814674377441e-02 -1.582827419042587280e-01 -1.988014876842498779e-01 2.099116444587707520e-01 1.674682796001434326e-01 4.353251680731773376e-02 1.900282204151153564e-01 9.510941058397293091e-02 3.454396128654479980e-02 2.284549549221992493e-02 1.729315221309661865e-01 2.337455749511718750e-01 4.883450642228126526e-02 -1.013857200741767883e-01 -2.435239404439926147e-01 7.133886218070983887e-02 -2.888959348201751709e-01 -2.007757313549518585e-02 -3.013748228549957275e-01 -4.042888805270195007e-02
1.442290991544723511e-01 1.945199370384216309e-01 2.636367976665496826e-01 5.771176889538764954e-02 1.757551282644271851e-01 1.992260366678237915e-01 -2.448342181742191315e-02 -8.384880423545837402e-02 -3.643301427364349365e-01 -6.063875183463096619e-02 -1.788555532693862915e-01 9.168630838394165039e-02 1.413446068763732910e-01 -4.943523555994033813e-02 -5.933208763599395752e-02 2.604335248470306396e-01 1.348387151956558228e-01 -2.526133656501770020e-01 3.477273136377334595e-02 -1.734820604324340820e-01 -3.015774115920066833e-02 -1.223374903202056885e-02 3.915977180004119873e-01 2.320382595062255859e-01 -5.288711749017238617e-03 -1.517199277877807617e-01 -1.174016818404197693e-01 1.414730548858642578e-01 -3.077214062213897705e-01 1.878718584775924683e-01 2.850336022675037384e-02 1.026713475584983826e-01
2.424623519182205200e-01 6.077982485294342041e-02 9.293093532323837280e-02 9.262123703956604004e-02 -1.983820647001266479e-02 3.153174221515655518e-01 1.283754110336303711e-01 -1.863372474908828735e-01 -8.107966184616088867e-02 -5.921364948153495789e-02 1.409284919500350952e-01 -1.178694218397140503e-01 -6.936562806367874146e-02 -2.891110815107822418e-02 -3.605735898017883301e-01 2.062718421220779419e-01 1.006691083312034607e-01 -3.118442296981811523e-01 3.904975652694702148e-01 -1.247996687889099121e-01 -1.735865771770477295e-01 1.249897032976150513e-01 5.596112087368965149e-02 -2.315395884215831757e-02 2.841707468032836914e-01 6.361040472984313965e-02 -3.011475801467895508e-01 6.546746194362640381e-02 -6.877376139163970947e-02 -1.226563602685928345e-01 1.509247124195098877e-01 -6.694863084703683853e-03
1.025486662983894348e-01 1.121246144175529480e-01 4.720061719417572021e-01 -2.074780911207199097e-01 -3.240450844168663025e-02 2.098295539617538452e-01 -6.158496439456939697e-02 1.905548572540283203e-02 -3.208364248275756836e-01 -1.353975012898445129e-02 1.375301480293273926e-01 -9.515599906444549561e-02 -5.101717635989189148e-02 -1.129224970936775208e-01 -3.232095241546630859e-01 2.612829208374023438e-01 1.689894497394561768e-01 -8.615757524967193604e-02 2.361001074314117432e-02 1.525337994098663330e-01 -1.904482245445251465e-01 8.656708896160125732e-02 2.710309922695159912e-01 7.377921044826507568e-02 -3.514024615287780762e-01 -1.161627024412155151e-01 -1.422898471355438232e-01 -1.110307592898607254e-02 4.081599041819572449e-02 2.926122769713401794e-02 8.829453028738498688e-03 -1.572242751717567444e-02
1.349683292210102081e-02 -1.112628960981965065e-03 1.408542841672897339e-01 -9.207648038864135742e-02 3.079655393958091736e-02 3.635421395301818848e-03 3.103338479995727539e-01 -5.245852470397949219e-01 1.452836990356445312e-01 -1.890127211809158325e-01 2.379723042249679565e-01 3.055380098521709442e-02 2.053003385663032532e-02 1.218782141804695129e-01 -1.152898669242858887e-01 3.446862101554870605e-02 1.828106045722961426e-01 -7.603692263364791870e-02 -4.225631058216094971e-02 3.441457077860832214e-02 -3.360863924026489258e-01 -1.074716746807098389e-01 3.891491293907165527e-01 -2.753078192472457886e-02 5.733594298362731934e-02 -2.093788683414459229e-01 -6.825976818799972534e-02 -1.915813535451889038e-01 -6.701056659221649170e-02 1.855932474136352539e-01 6.219819560647010803e-02 6.872306764125823975e-02
7.572659850120544434e-02 8.989227563142776489e-02 1.077418997883796692e-01 -2.442432753741741180e-02 -1.869181096553802490e-01 3.021586537361145020e-01 2.435115724802017212e-01 -2.425091862678527832e-01 -2.025716602802276611e-01 3.133048117160797119e-02 1.975195258855819702e-01 -1.346079558134078979e-01 -2.513754069805145264e-01 1.108564585447311401e-01 -2.416362315416336060e-01 3.216746821999549866e-02 1.456456035375595093e-01 -2.947807610034942627e-01 1.360878050327301025e-01 1.672348529100418091e-01 -5.621599406003952026e-02 -4.160854220390319824e-02 -4.721660166978836060e-02 1.082578673958778381e-01 -2.699293792247772217e-01 -7.698358595371246338e-02 -2.134318798780441284e-01 1.610916852951049805e-02 -1.771852374076843262e-01 1.455504596233367920e-01 -7.390362769365310669e-02 3.735007345676422119e-01
3.286316692829132080e-01 -6.804356724023818970e-02 3.180560469627380371e-01 -1.708410382270812988e-01 9.338644146919250488e-02 1.765571087598800659e-01 6.127220019698143005e-02 -2.903289496898651123e-01 -1.187757700681686401e-01 -7.992719113826751709e-02 -1.531393826007843018e-01 -3.857937753200531006e-01 -5.888865515589714050e-02 -2.330388175323605537e-03 9.037930518388748169e-02 2.515511810779571533e-01 -4.322851542383432388e-03 5.992452800273895264e-02 -5.118924751877784729e-02 -1.114137098193168640e-02 -5.185391753911972046e-02 -1.520771533250808716e-01 2.164652049541473389e-01 -1.490264199674129486e-02 -5.859411135315895081e-02 -6.850841641426086426e-02 -1.986001282930374146e-01 2.560347616672515869e-01 1.813061162829399109e-02 -6.023840233683586121e-02 1.162271797657012939e-01 3.892860412597656250e-01
-2.635601721704006195e-02 1.323302835226058960e-01 3.216982781887054443e-01 9.485372900962829590e-02 1.621661521494388580e-02 1.068686768412590027e-01 1.816821843385696411e-01 -3.466133177280426025e-01 -4.750796779990196228e-02 2.651089429855346680e-01 -6.409745663404464722e-02 -2.134025394916534424e-01 3.422477543354034424e-01 2.431166768074035645e-01 -1.039293855428695679e-01 1.494019776582717896e-01 2.148036658763885498e-01 -1.407946795225143433e-01 2.644030451774597168e-01 1.556534767150878906e-01 -1.751411110162734985e-01 1.803409159183502197e-01 1.441466808319091797e-01 2.739637792110443115e-01 3.316420689225196838e-02 -8.721499890089035034e-02 -5.176385119557380676e-02 -9.830798208713531494e-02 1.119924038648605347e-01 -1.020922809839248657e-01 8.285093307495117188e-02 5.395949259400367737e-02
1.046093106269836426e-01 -2.689566314220428467e-01 1.991381645202636719e-01 -8.351386338472366333e-02 -9.134275466203689575e-02 1.984313577413558960e-01 1.518031656742095947e-01 -5.526346713304519653e-02 -1.016306579113006592e-01 -3.000428155064582825e-02 3.126837313175201416e-01 -3.255467712879180908e-01 1.108368709683418274e-01 -1.196089386940002441e-01 -2.597031295299530029e-01 -4.683047905564308167e-02 -4.345465451478958130e-02 9.859538823366165161e-02 5.480999872088432312e-02 2.164552211761474609e-01 6.589420884847640991e-02 -2.561698555946350098e-01 2.860864996910095215e-01 2.055747509002685547e-01 -2.343081086874008179e-01 2.216930873692035675e-02 -3.239557445049285889e-01 -2.126285135746002197e-01 -4.409058764576911926e-02 1.275505423545837402e-01 -4.014854505658149719e-02 -6.440622359514236450e-02
-1.072689890861511230e-01 1.201681047677993774e-01 3.629153966903686523e-01 -7.131887227296829224e-02 2.677231132984161377e-01 2.032830417156219482e-01 2.711065113544464111e-01 4.760737530887126923e-03 8.879876136779785156e-02 1.287193745374679565e-01 -1.900937110185623169e-01 -1.320014148950576782e-01 -2.427221089601516724e-01 2.912288010120391846e-01 -1.989905834197998047e-01 -5.089965183287858963e-03 1.168738007545471191e-01 -5.567414686083793640e-02 -9.308817982673645020e-02 -7.004790008068084717e-02 -1.098910868167877197e-01 8.479196578264236450e-03 1.692699491977691650e-01 7.353451801463961601e-04 6.559231877326965332e-02 -8.433122187852859497e-02 -3.054081499576568604e-01 6.403074413537979126e-02 2.179506979882717133e-02 4.492762684822082520e-01 6.991083920001983643e-02 -4.733648523688316345e-02
-1.057154387235641479e-01 -1.356684565544128418e-01 5.540177226066589355e-01 -3.751155734062194824e-02 3.323060274124145508e-01 1.119311898946762085e-01 5.531929433345794678e-02 -1.293726712465286255e-01 2.423072978854179382e-02 -8.999300003051757812e-02 5.289191380143165588e-02 -2.147412151098251343e-01 -2.907062172889709473e-01 2.851767279207706451e-02 -1.570961773395538330e-01 2.931378223001956940e-02 9.415586292743682861e-02 -1.621524840593338013e-01 5.408528074622154236e-02 2.610846161842346191e-01 -2.054929584264755249e-01 -1.786660403013229370e-01 3.792465478181838989e-02 4.254341498017311096e-02 1.785824149847030640e-01 -2.523245848715305328e-02 -5.250370502471923828e-02 -4.519084841012954712e-02 9.499697387218475342e-02 2.738083302974700928e-01 -3.705611079931259155e-02 2.109996378421783447e-01
-3.558440133929252625e-02 -1.926032602787017822e-01 3.077188432216644287e-01 -1.414923556149005890e-02 2.808310324326157570e-03 2.775360047817230225e-01 -8.591428399085998535e-02 -7.772991806268692017e-02 -7.375565916299819946e-02 1.594591885805130005e-01 1.571833193302154541e-01 2.419115602970123291e-02 -3.583889901638031006e-01 -1.640211418271064758e-02 -1.573183089494705200e-01 6.547513604164123535e-02 -4.089366644620895386e-03 -2.724178135395050049e-01 2.809930741786956787e-01 6.541145592927932739e-02 -3.726683259010314941e-01 -8.995782583951950073e-03 2.794989347457885742e-01 1.088577210903167725e-01 -2.593916952610015869e-01 -9.977538138628005981e-02 -2.863022685050964355e-01 5.427217483520507812e-02 2.812750404700636864e-03 7.268446683883666992e-02 -7.589480280876159668e-02 5.274471268057823181e-02
-5.137540027499198914e-02 2.000636905431747437e-01 4.925016462802886963e-01 5.462402850389480591e-02 -1.464202906936407089e-02 1.854007691144943237e-01 9.389524161815643311e-02 -1.269797086715698242e-01 -3.307440876960754395e-01 1.526035219430923462e-01 -3.608312085270881653e-02 -1.155248731374740601e-01 1.638643890619277954e-01 -2.577215731143951416e-01 -1.508176326751708984e-01 3.226469159126281738e-01 -3.968998044729232788e-02 -2.358800321817398071e-01 3.515166416764259338e-02 2.519368529319763184e-01 -6.876457482576370239e-02 -1.109209284186363220e-01 2.234006114304065704e-02 1.055550202727317810e-01 -1.399475783109664917e-01 1.304612010717391968e-01 -2.005760967731475830e-01 5.002425238490104675e-02 1.817317306995391846e-01 -7.653458416461944580e-02 -5.372798442840576172e-02 1.145179793238639832e-01
5.773872137069702148e-02 2.934902310371398926e-01 2.496953904628753662e-01 1.161531452089548111e-02 -1.746415346860885620e-01 2.861843109130859375e-01 -1.914943568408489227e-02 -3.724880889058113098e-02 -3.698788210749626160e-02 1.090045552700757980e-02 -2.043183892965316772e-01 -3.346956074237823486e-01 1.349889859557151794e-02 5.395796522498130798e-02 -3.490486741065979004e-01 5.385348573327064514e-02 -8.009138703346252441e-02 -6.602478213608264923e-03 -1.889452934265136719e-01 2.380296736955642700e-01 -2.360152155160903931e-01 9.217154979705810547e-02 6.961364299058914185e-03 8.585055172443389893e-02 -1.914424151182174683e-01 -1.073208451271057129e-02 -3.105810880661010742e-01 -8.188389241695404053e-02 3.324960172176361084e-01 -1.120487526059150696e-01 -3.428865224123001099e-02 1.271191984415054321e-01
2.053934633731842041e-01 1.210322529077529907e-01 3.460939526557922363e-01 -2.696520388126373291e-01 1.796049475669860840e-01 1.627781195566058159e-03 1.673434674739837646e-01 1.979138106107711792e-01 -9.073700755834579468e-02 -1.161746010184288025e-01 2.019923180341720581e-02 -2.815780639648437500e-01 -2.199567556381225586e-01 1.140768378973007202e-01 1.168978214263916016e-01 5.039544776082038879e-02 2.386886179447174072e-01 3.482688451185822487e-03 2.481487095355987549e-01 1.979795247316360474e-01 -1.789612025022506714e-01 4.144978523254394531e-02 1.963209956884384155e-01 6.978864967823028564e-02 -5.421733856201171875e-02 -9.698332846164703369e-02 -2.871660590171813965e-01 3.685886263847351074e-01 -1.247766427695751190e-02 4.717577248811721802e-02 4.480327665805816650e-02 -4.735464975237846375e-02
2.768938243389129639e-01 1.042225435376167297e-01 1.214246526360511780e-01 -1.335606276988983154e-01 1.267895698547363281e-01 3.387523442506790161e-02 2.042497396469116211e-01 -2.365434020757675171e-01 1.278818994760513306e-01 1.364678889513015747e-01 7.936606556177139282e-02 6.911617517471313477e-02 -1.193611100316047668e-01 1.021522507071495056e-01 -2.383328229188919067e-01 4.873156547546386719e-02 6.745681911706924438e-02 -2.320912927389144897e-01 2.593653276562690735e-02 -1.262103021144866943e-01 -4.609367549419403076e-01 -2.285021729767322540e-02 3.141840398311614990e-01 1.310075167566537857e-02 -2.687349021434783936e-01 -1.381735652685165405e-01 -6.868014112114906311e-03 -1.772686988115310669e-01 -1.498129516839981079e-01 1.234322264790534973e-01 -4.571273457258939743e-03 2.961584627628326416e-01
-8.666376024484634399e-02 -1.883565932512283325e-01 -6.342674791812896729e-02 -1.751926243305206299e-01 7.581441849470138550e-02 -2.898200228810310364e-02 2.412224113941192627e-01 -2.127299308776855469e-01 8.651726692914962769e-02 2.350053042173385620e-01 1.362386941909790039e-01 -1.921401917934417725e-01 9.788655489683151245e-02 1.537237763404846191e-01 -1.280369311571121216e-01 1.440013647079467773e-01 8.955724537372589111e-02 -1.448255628347396851e-01 -8.762446790933609009e-02 2.442301064729690552e-01 -3.529613912105560303e-01 1.015464365482330322e-01 4.602439105510711670e-01 1.635066866874694824e-01 2.049690634012222290e-01 -4.221648722887039185e-02 -3.016503453254699707e-01 -5.458417162299156189e-02 -1.438668929040431976e-02 1.249256208539009094e-01 1.526108942925930023e-02 1.203115284442901611e-02
3.031818866729736328e-01 -1.962812803685665131e-02 -6.383966654539108276e-03 2.198790013790130615e-01 2.626898139715194702e-02 2.078468799591064453e-01 -1.669394671916961670e-01 -2.531360089778900146e-01 -3.880067542195320129e-02 1.805146932601928711e-01 3.342757746577262878e-02 -1.651153713464736938e-02 -2.567528486251831055e-01 -1.989025771617889404e-01 -4.564633592963218689e-02 1.571447402238845825e-01 3.798619508743286133e-01 -1.742414981126785278e-01 -5.198945105075836182e-02 8.515672758221626282e-03 -1.410552412271499634e-01 1.817414462566375732e-01 1.040414348244667053e-01 2.264972031116485596e-01 7.800914347171783447e-02 1.801548749208450317e-01 -1.965748369693756104e-01 -2.712838910520076752e-02 1.569994390010833740e-01 -1.831459999084472656e-02 3.179303407669067383e-01 2.434376776218414307e-01
3.310070186853408813e-02 1.546286493539810181e-01 2.307724058628082275e-01 -4.583426192402839661e-02 -8.797755837440490723e-02 8.933766931295394897e-02 -1.462277919054031372e-01 -1.639381796121597290e-01 4.406684637069702148e-02 -1.484405249357223511e-01 -6.417761743068695068e-02 8.398092538118362427e-02 -1.877415925264358521e-01 -2.186835855245590210e-01 -1.909888535737991333e-01 5.195487663149833679e-02 8.616397529840469360e-02 -1.338383257389068604e-01 -1.047580316662788391e-01 3.519748449325561523e-01 6.677067279815673828e-02 1.181194037199020386e-01 1.027509942650794983e-01 4.199482202529907227e-01 -1.675775274634361267e-02 8.469619601964950562e-02 -3.868543207645416260e-01 -2.348544150590896606e-01 -4.540422931313514709e-02 3.171583414077758789e-01 1.300865262746810913e-01 -3.003055229783058167e-02
7.863830029964447021e-02 -8.265253901481628418e-02 1.680135130882263184e-01 1.359221637248992920e-01 2.258535176515579224e-01 -1.172702983021736145e-01 3.100543916225433350e-01 -1.746319234371185303e-01 1.042886599898338318e-01 -1.936163604259490967e-01 4.898180719465017319e-03 -3.122508823871612549e-01 -1.872185617685317993e-01 2.427068650722503662e-01 -3.354530408978462219e-02 2.867785096168518066e-01 1.864583343267440796e-01 -2.445432990789413452e-01 8.697425574064254761e-02 1.155995354056358337e-01 2.087571471929550171e-02 4.626363888382911682e-02 3.650181889533996582e-01 -1.220922823995351791e-02 4.761395975947380066e-02 2.381769865751266479e-01 -2.416322827339172363e-01 1.578804850578308105e-01 1.519079972058534622e-02 4.967633634805679321e-02 1.185545250773429871e-01 -1.231083944439888000e-01
1.517963558435440063e-01 1.064469665288925171e-01 9.881644695997238159e-02 -1.246088668704032898e-01 6.202928721904754639e-02 4.186143726110458374e-02 1.331726610660552979e-01 -4.323806464672088623e-01 -4.095741212368011475e-01 -4.024811461567878723e-02 2.278999090194702148e-01 -1.420530378818511963e-01 -6.522431224584579468e-02 3.187251091003417969e-02 -2.133990973234176636e-01 1.495521515607833862e-01 1.655845157802104950e-02 2.651426568627357483e-02 1.536740362644195557e-01 1.502948105335235596e-01 -2.658042609691619873e-01 -1.835108250379562378e-01 -2.679619751870632172e-02 1.212854404002428055e-02 1.174041181802749634e-01 -4.415876045823097229e-02 -4.138042032718658447e-01 2.249004393815994263e-01 6.498972326517105103e-02 1.063754186034202576e-01 8.519417792558670044e-02 5.160951241850852966e-02
-9.542147815227508545e-02 -1.473764479160308838e-01 5.382596850395202637e-01 -5.470193177461624146e-02 3.580416142940521240e-01 3.780952468514442444e-02 3.377960249781608582e-02 -8.626607060432434082e-02 -3.528758510947227478e-02 -5.125188454985618591e-02 1.285753846168518066e-01 -2.169083058834075928e-01 -2.983544766902923584e-01 1.587927225045859814e-03 -2.419994622468948364e-01 1.394243240356445312e-01 1.649605482816696167e-01 -1.089138314127922058e-01 1.172698959708213806e-01 1.320104897022247314e-01 -1.669455319643020630e-01 -1.466974467039108276e-01 4.222818091511726379e-02 1.287816464900970459e-01 2.217037975788116455e-01 2.608308941125869751e-02 -1.144537329673767090e-02 -3.329782187938690186e-02 6.027321144938468933e-02 2.390719950199127197e-01 5.310849845409393311e-02 2.260216027498245239e-01
2.233035862445831299e-02 7.661878317594528198e-02 1.399275064468383789e-01 -2.783276699483394623e-02 2.706644535064697266e-01 -1.425113994628190994e-02 8.191271685063838959e-03 -4.350516498088836670e-01 -5.385855957865715027e-02 -4.765032231807708740e-02 -1.556149572134017944e-01 -2.177708894014358521e-01 -1.199336051940917969e-01 -2.430321276187896729e-01 -9.284109622240066528e-02 2.009342759847640991e-01 -6.498699635267257690e-02 -2.675972878932952881e-01 -1.801991760730743408e-01 2.131942957639694214e-01 -1.917290091514587402e-01 4.700741544365882874e-02 4.693938493728637695e-01 -1.233516111969947815e-01 8.606258034706115723e-02 -2.662860602140426636e-02 -3.364622592926025391e-02 1.159414723515510559e-01 -1.265809535980224609e-01 -1.458661258220672607e-01 -1.011851131916046143e-01 -1.127980500459671021e-01
1.297730654478073120e-01 1.690017133951187134e-01 1.264470070600509644e-01 -2.149991095066070557e-01 3.402756452560424805e-01 1.417413800954818726e-01 1.577470153570175171e-01 -1.774391829967498779e-01 -1.958387643098831177e-01 -1.502712965011596680e-01 7.566998898983001709e-02 -1.872636973857879639e-01 1.916873827576637268e-02 -3.864643871784210205e-01 -8.072503656148910522e-02 1.576003283262252808e-01 1.691280305385589600e-01 -2.819891646504402161e-02 -3.991128206253051758e-01 8.313636481761932373e-02 -2.825344800949096680e-01 -1.592173576354980469e-01 2.472840547561645508e-01 -8.070725202560424805e-02 -9.809587895870208740e-02 7.360319141298532486e-03 -4.035289958119392395e-02 -1.187427043914794922e-01 -5.005185306072235107e-02 1.294650137424468994e-02 1.442614644765853882e-01 -1.415240578353404999e-03
3.280030488967895508e-01 4.032156988978385925e-02 -6.444367021322250366e-02 -1.057409681379795074e-02 -3.284329175949096680e-02 8.205736428499221802e-02 -1.069895625114440918e-01 -2.502184808254241943e-01 -2.141759097576141357e-01 -2.079075425863265991e-01 9.632052481174468994e-02 -1.292326897382736206e-01 -9.274891018867492676e-02 1.100074052810668945e-01 -1.302354633808135986e-01 2.934834659099578857e-01 3.389412462711334229e-01 5.475716292858123779e-02 -4.163304343819618225e-03 4.969034716486930847e-02 -2.720618546009063721e-01 -2.777063250541687012e-01 -6.891239434480667114e-02 1.014248877763748169e-01 1.185188964009284973e-01 4.485873132944107056e-02 -4.514603316783905029e-01 1.231170371174812317e-01 9.719115495681762695e-02 7.339686900377273560e-02 1.700510233640670776e-01 2.139629051089286804e-02
3.527587354183197021e-01 4.689924046397209167e-02 2.069218158721923828e-01 -1.800991892814636230e-01 4.097256660461425781e-01 3.183911740779876709e-01 8.800042420625686646e-02 1.995488256216049194e-02 7.003004848957061768e-02 -3.575082495808601379e-02 1.167672351002693176e-01 -2.445767521858215332e-01 -9.550099074840545654e-02 -7.679859548807144165e-02 -4.618291929364204407e-02 4.030064046382904053e-01 2.593279182910919189e-01 -1.218208968639373779e-01 -1.062702313065528870e-01 8.286931365728378296e-02 3.883463889360427856e-02 8.196263760328292847e-02 2.766606211662292480e-02 -1.860645227134227753e-02 -1.458994857966899872e-02 4.353205487132072449e-02 -2.151939570903778076e-01 1.930874884128570557e-01 8.623910695314407349e-02 -1.259323209524154663e-02 2.419938296079635620e-01 8.553370833396911621e-03
3.828649818897247314e-01 3.694307431578636169e-02 -1.228859424591064453e-01 1.473231613636016846e-01 1.273542046546936035e-01 2.186108827590942383e-01 1.992623358964920044e-01 -1.315737664699554443e-01 8.134937286376953125e-02 -1.142574623227119446e-01 -3.014708757400512695e-01 -3.810454010963439941e-01 -1.827562600374221802e-02 -7.563510537147521973e-02 -1.429291516542434692e-01 -5.552130937576293945e-02 1.086447313427925110e-01 -4.026991501450538635e-02 4.566314071416854858e-02 3.574357926845550537e-01 -1.338238120079040527e-01 8.497641421854496002e-03 -4.768195003271102905e-02 -4.379497841000556946e-03 8.326103538274765015e-02 1.965003013610839844e-01 -3.827010095119476318e-01 -3.920387849211692810e-02 -3.908883035182952881e-02 1.094288900494575500e-01 1.590355634689331055e-01 1.140945777297019958e-01
-5.224155262112617493e-02 6.151226907968521118e-02 3.165971338748931885e-01 -5.853569135069847107e-02 1.025742068886756897e-01 1.294976174831390381e-01 2.581376433372497559e-01 -2.953025400638580322e-01 4.577366262674331665e-02 -2.270894497632980347e-01 5.407723784446716309e-02 -2.324002385139465332e-01 -2.166040986776351929e-01 -1.623307466506958008e-01 -2.847013771533966064e-01 -1.013121157884597778e-01 -1.067346930503845215e-01 -4.665451589971780777e-03 -6.604523956775665283e-02 -4.046166315674781799e-02 -4.294492602348327637e-01 1.317147165536880493e-01 2.365402318537235260e-02 2.167475372552871704e-01 -1.850346326828002930e-01 -1.714212149381637573e-01 -3.129085600376129150e-01 1.437843963503837585e-02 2.080957964062690735e-02 3.084357269108295441e-02 -4.271415248513221741e-02 -4.280641302466392517e-02
3.709926605224609375e-01 1.460283547639846802e-01 -6.814599782228469849e-02 3.600788488984107971e-02 2.741597890853881836e-01 1.776537746191024780e-01 8.995532989501953125e-02 -6.270898133516311646e-02 2.181361019611358643e-01 4.403712972998619080e-02 -1.973398178815841675e-01 -3.667025566101074219e-01 -2.789896354079246521e-02 1.068800594657659531e-02 -3.549442291259765625e-01 1.885584890842437744e-01 8.164563030004501343e-02 -2.457375526428222656e-01 1.217863485217094421e-01 1.968067437410354614e-01 -9.428139030933380127e-02 -1.425217241048812866e-01 1.385549157857894897e-01 1.730062961578369141e-01 6.759162992238998413e-02 2.261664271354675293e-01 -1.493657678365707397e-01 1.618190854787826538e-01 -8.887811750173568726e-02 6.049859803169965744e-03 1.311447918415069580e-01 5.180908739566802979e-02
5.888103693723678589e-02 5.578432977199554443e-02 2.024563848972320557e-01 -5.529560521245002747e-02 9.186428785324096680e-02 2.816528677940368652e-01 2.304454147815704346e-01 -1.938943862915039062e-01 -3.478426486253738403e-02 7.486348599195480347e-02 1.129979416728019714e-01 1.392619907855987549e-01 -3.110341727733612061e-01 3.274755552411079407e-02 -2.559169232845306396e-01 -7.773784454911947250e-03 1.546007096767425537e-01 3.365270793437957764e-02 1.738433539867401123e-02 1.414211839437484741e-01 -5.424253344535827637e-01 7.150471210479736328e-02 3.935250639915466309e-02 1.817902177572250366e-02 -2.355037629604339600e-01 4.243573546409606934e-02 -2.783247828483581543e-01 1.607606858015060425e-01 3.638748824596405029e-02 3.968195617198944092e-02 2.280036509037017822e-01 -8.094955235719680786e-02
-8.391739428043365479e-02 -4.420128837227821350e-02 3.629931807518005371e-02 -5.489130690693855286e-02 3.333628773689270020e-01 2.051431685686111450e-02 2.818451523780822754e-01 -2.222646586596965790e-02 3.059132099151611328e-01 3.235663473606109619e-01 -8.749327808618545532e-02 -1.964274644851684570e-01 2.228721044957637787e-02 1.118176430463790894e-02 -7.010939717292785645e-02 1.280295252799987793e-01 1.514090448617935181e-01 -1.146499961614608765e-01 -7.674286607652902603e-03 1.820576936006546021e-01 -2.060044258832931519e-01 1.120223775506019592e-01 3.848626315593719482e-01 3.004930615425109863e-01 -5.292240157723426819e-02 -7.512158714234828949e-03 -1.875320672988891602e-01 1.141202747821807861e-01 5.260113254189491272e-02 2.390205711126327515e-01 -9.977086633443832397e-02 2.125311642885208130e-01
3.690183162689208984e-01 2.745631150901317596e-02 -3.226714208722114563e-02 1.875926554203033447e-01 1.754329353570938110e-01 2.314689010381698608e-01 6.048431992530822754e-02 -3.718474507331848145e-02 1.970942318439483643e-01 8.069131523370742798e-02 -1.256089210510253906e-01 -3.760798871517181396e-01 -6.204772368073463440e-02 4.399304836988449097e-02 -2.357505410909652710e-01 5.050728842616081238e-02 9.891028515994548798e-03 -1.774725914001464844e-01 8.390573412179946899e-02 3.360267579555511475e-01 -3.175584599375724792e-02 -7.508435845375061035e-02 2.400967478752136230e-01 1.636912226676940918e-01 1.186663806438446045e-01 2.370049953460693359e-01 -2.130209505558013916e-01 1.443608850240707397e-01 -5.425433069467544556e-02 2.548185884952545166e-01 1.525432318449020386e-01 -2.657284773886203766e-02
1.160515621304512024e-01 2.340929359197616577e-01 2.024251520633697510e-01 -1.145143434405326843e-01 2.673344910144805908e-01 2.022944688796997070e-01 -4.463399946689605713e-02 -3.111588358879089355e-01 -1.538270264863967896e-01 -3.658684715628623962e-02 1.696918606758117676e-01 -1.219685524702072144e-01 -2.267293632030487061e-01 -8.333118632435798645e-03 -6.926334649324417114e-02 5.960100889205932617e-02 -1.988163143396377563e-01 -2.576839625835418701e-01 -3.102218210697174072e-01 1.338843256235122681e-01 -2.774305343627929688e-01 4.617817699909210205e-02 2.424467802047729492e-01 8.746968209743499756e-02 -2.487180754542350769e-02 1.416357234120368958e-02 -1.107950732111930847e-01 -2.644352912902832031e-01 1.185819283127784729e-01 1.772242784500122070e-01 -2.093507945537567139e-01 2.724145597312599421e-04
2.211423367261886597e-01 -8.693796582520008087e-03 1.231886968016624451e-01 -6.546696275472640991e-02 3.120745420455932617e-01 -9.315610677003860474e-02 1.060542389750480652e-01 -1.469188034534454346e-01 1.935506612062454224e-01 2.991404235363006592e-01 -2.499440684914588928e-02 -4.664941430091857910e-01 -7.524207234382629395e-02 1.608735918998718262e-01 -2.101966291666030884e-01 -3.510389849543571472e-02 -1.473317146301269531e-01 -5.223066732287406921e-02 -2.320148609578609467e-02 5.742819607257843018e-02 -3.254119455814361572e-01 1.153712198138237000e-01 2.067425996065139771e-01 2.276213318109512329e-01 1.073317602276802063e-02 -6.149990111589431763e-02 -1.476638168096542358e-01 -3.346247225999832153e-02 1.239657923579216003e-01 -2.728093415498733521e-02 1.619460582733154297e-01 2.435663342475891113e-01
5.064765214920043945e-01 -1.117413192987442017e-01 -7.231009751558303833e-02 -1.897248476743698120e-01 1.074123829603195190e-01 -1.595952361822128296e-01 -1.953232660889625549e-02 -2.247972935438156128e-01 7.311089430004358292e-03 -1.065624952316284180e-01 1.264818459749221802e-01 -2.290210425853729248e-01 2.375609986484050751e-02 -2.674362808465957642e-02 -2.494630813598632812e-01 2.535019814968109131e-01 1.343589555472135544e-02 -5.102751776576042175e-02 -1.882927957922220230e-03 -4.122689366340637207e-02 -6.339952815324068069e-03 -2.600860893726348877e-01 3.820019364356994629e-01 8.045028150081634521e-02 -6.122005730867385864e-02 4.494014009833335876e-02 -1.830595582723617554e-01 3.106406331062316895e-01 3.760025650262832642e-02 1.380783505737781525e-02 1.421136856079101562e-01 1.098585352301597595e-01
-4.321994259953498840e-02 1.015172153711318970e-01 1.127161905169487000e-01 -1.575477868318557739e-01 1.908953189849853516e-01 1.669847518205642700e-01 -5.181284248828887939e-02 -4.122392237186431885e-01 -1.143742203712463379e-01 -2.231512814760208130e-01 -1.448989063501358032e-01 -1.075956374406814575e-01 -1.474623531103134155e-01 -2.363808900117874146e-01 -1.762847006320953369e-01 1.124191209673881531e-01 2.292831055819988251e-02 -2.445641905069351196e-01 -2.666860818862915039e-01 2.544306814670562744e-01 -1.254478245973587036e-01 -9.581343829631805420e-02 2.921328842639923096e-01 -1.489947885274887085e-01 -2.394717633724212646e-01 4.122994840145111084e-02 -9.582751989364624023e-02 -1.986165791749954224e-01 -4.595994949340820312e-02 1.196709349751472473e-01 -5.709160491824150085e-02 2.013464123010635376e-01
-2.152886837720870972e-01 2.093458548188209534e-02 2.384240925312042236e-01 5.828902591019868851e-03 3.204714953899383545e-01 1.179546415805816650e-01 2.750331163406372070e-01 -3.877261877059936523e-01 -2.815429680049419403e-02 5.597455427050590515e-02 2.548829913139343262e-01 -1.976450532674789429e-01 -3.482313454151153564e-02 2.102024257183074951e-01 -2.757096886634826660e-01 -7.842697948217391968e-02 1.805550605058670044e-02 2.597942762076854706e-02 -1.210454385727643967e-02 -2.140210010111331940e-02 -2.372691929340362549e-01 -1.910446286201477051e-01 3.140120506286621094e-01 1.550102680921554565e-01 -3.551911935210227966e-02 -9.107087552547454834e-02 -1.257096081972122192e-01 -1.440646052360534668e-01 2.133414000272750854e-01 8.296492695808410645e-02 1.038529165089130402e-02 5.072223767638206482e-02
5.784340202808380127e-02 8.317881077527999878e-02 4.266837537288665771e-01 -2.459782958030700684e-01 -8.737413585186004639e-02 1.268018186092376709e-01 -9.641741216182708740e-02 2.993514016270637512e-02 -2.304533123970031738e-01 -5.025140568614006042e-02 2.081934176385402679e-02 -3.149946033954620361e-02 4.252005368471145630e-02 -9.379253536462783813e-02 -2.718103826045989990e-01 2.536722719669342041e-01 2.219117432832717896e-01 -1.724231988191604614e-01 -8.219920843839645386e-02 2.715312838554382324e-01 -2.464082092046737671e-01 8.572941273450851440e-02 1.769924461841583252e-01 -6.429180502891540527e-02 -3.483939468860626221e-01 -1.950129307806491852e-02 -1.876608878374099731e-01 -9.631189703941345215e-02 2.381142526865005493e-01 8.443444967269897461e-03 -3.967188671231269836e-02 1.406725645065307617e-01
2.393247336149215698e-01 1.764008998870849609e-01 1.371672451496124268e-01 -5.744634568691253662e-02 -7.623134553432464600e-02 1.947700381278991699e-01 1.117439195513725281e-01 -2.429009079933166504e-01 2.997131049633026123e-01 2.310813069343566895e-01 6.791324913501739502e-02 -1.393918599933385849e-02 8.451791107654571533e-02 -5.119106918573379517e-02 -3.974773287773132324e-01 -7.278750091791152954e-02 5.733648315072059631e-02 -7.922506332397460938e-02 8.944704383611679077e-02 -1.152485087513923645e-01 -4.188344255089759827e-02 7.583710551261901855e-02 4.370567202568054199e-01 -6.738379597663879395e-02 5.658995360136032104e-02 2.690317630767822266e-01 -1.744489818811416626e-01 1.207827106118202209e-01 -1.068794578313827515e-01 -1.888598315417766571e-02 -9.637102484703063965e-02 2.785564661026000977e-01
1.865297257900238037e-01 -2.076202630996704102e-01 2.175517082214355469e-01 1.840873062610626221e-01 -1.074934899806976318e-01 -1.476872563362121582e-01 9.923245757818222046e-02 -2.856829762458801270e-01 1.248170733451843262e-01 -1.595972478389739990e-01 2.189873456954956055e-01 -1.297921966761350632e-02 2.302404344081878662e-01 -1.506393253803253174e-01 -3.631210327148437500e-01 8.874156512320041656e-03 2.363262921571731567e-01 -1.649433970451354980e-01 -8.323651552200317383e-02 8.935029059648513794e-02 -1.750244796276092529e-01 -4.725259169936180115e-02 1.568970382213592529e-01 8.964313566684722900e-02 1.699994802474975586e-01 8.742593228816986084e-02 -1.722355782985687256e-01 -1.876323819160461426e-01 -2.225007563829421997e-01 2.618276774883270264e-01 -8.075824379920959473e-02 1.725077629089355469e-01
2.482335716485977173e-01 2.724505960941314697e-01 2.444606274366378784e-01 1.719659566879272461e-01 5.268361046910285950e-02 -8.903308771550655365e-03 -7.089497894048690796e-02 -2.039797306060791016e-01 -1.324290931224822998e-01 -1.947858557105064392e-02 -8.376468904316425323e-03 -9.317330271005630493e-02 5.605542659759521484e-02 -3.291957676410675049e-01 2.080738097429275513e-01 -7.982821017503738403e-02 1.194697692990303040e-01 -1.955865025520324707e-01 -2.064157128334045410e-01 1.510700732469558716e-01 -6.290747970342636108e-02 -4.231043532490730286e-02 2.538038790225982666e-01 3.397189676761627197e-01 8.674503862857818604e-02 9.107293933629989624e-02 -3.098714053630828857e-01 5.621631070971488953e-02 1.760272309184074402e-02 3.329072594642639160e-01 -8.832737058401107788e-02 3.650505095720291138e-03
5.496469885110855103e-02 7.419551908969879150e-02 3.364416062831878662e-01 -1.215704604983329773e-01 -3.260707482695579529e-02 3.113089799880981445e-01 1.256094574928283691e-01 6.066173315048217773e-02 -3.284239470958709717e-01 -6.629547476768493652e-02 2.256710678339004517e-01 -1.378799825906753540e-01 -1.428535133600234985e-01 6.527023762464523315e-02 -3.159806728363037109e-01 1.435824781656265259e-01 1.048758029937744141e-01 -1.429334376007318497e-02 5.711908638477325439e-02 1.587926894426345825e-01 -3.077355921268463135e-01 1.956249624490737915e-01 2.096706181764602661e-01 1.607992053031921387e-01 -1.905369426822289824e-04 -2.561581134796142578e-01 -2.136767357587814331e-01 -5.472856387495994568e-02 -1.256261765956878662e-01 8.983132243156433105e-02 -1.025135070085525513e-01 1.662675887346267700e-01
8.109131455421447754e-02 1.999925225973129272e-01 1.780679076910018921e-01 2.573138177394866943e-01 1.756189614534378052e-01 -6.382936984300613403e-02 -2.621640078723430634e-02 -5.876301974058151245e-02 1.813472132198512554e-03 -1.418202817440032959e-01 -9.015566855669021606e-02 -7.737234979867935181e-02 -2.989977002143859863e-01 -1.030499637126922607e-01 4.766008257865905762e-02 3.170953392982482910e-01 -6.921548862010240555e-03 -1.766088157892227173e-01 -1.209375858306884766e-01 3.241033256053924561e-01 6.823223084211349487e-02 -6.172587722539901733e-02 2.679545283317565918e-01 7.689337432384490967e-02 1.722861677408218384e-01 -1.008286923170089722e-01 -3.796550035476684570e-01 4.190403968095779419e-03 -1.995882540941238403e-01 -2.819457948207855225e-01 9.259761869907379150e-02 1.743218451738357544e-01
4.491019248962402344e-01 -1.983627304434776306e-02 -3.443274274468421936e-02 1.711864322423934937e-01 1.581126004457473755e-01 2.004979699850082397e-01 1.474210768938064575e-01 -1.355561017990112305e-01 -7.155775278806686401e-02 -1.545699983835220337e-01 -6.995118409395217896e-02 -3.736980557441711426e-01 -2.200214713811874390e-01 3.621026873588562012e-02 -2.656861245632171631e-01 -7.678662240505218506e-02 8.097290992736816406e-03 -1.039252951741218567e-01 1.558461487293243408e-01 2.618533670902252197e-01 -1.520461291074752808e-01 1.319995820522308350e-01 -2.910901047289371490e-02 1.792601123452186584e-02 9.032664448022842407e-02 1.705091297626495361e-01 -3.868259191513061523e-01 -7.970830053091049194e-02 -8.701170980930328369e-02 -1.135270893573760986e-01 4.945297911763191223e-02 -2.823959104716777802e-02
5.594722926616668701e-02 -1.284248977899551392e-01 -7.746870070695877075e-02 -7.397281378507614136e-02 1.440883874893188477e-01 3.270213678479194641e-02 1.399363279342651367e-01 -3.562015891075134277e-01 -3.188236057758331299e-01 2.635707892477512360e-02 1.484350711107254028e-01 -4.843708127737045288e-02 8.546572923660278320e-02 2.924511767923831940e-02 -2.775240242481231689e-01 -6.518066674470901489e-02 2.826557457447052002e-01 -6.324304640293121338e-02 1.377221643924713135e-01 1.374958753585815430e-01 -2.741270363330841064e-01 -2.804175913333892822e-01 3.955227881669998169e-02 3.794008120894432068e-02 1.003028228878974915e-01 -2.906873123720288277e-03 -5.081446170806884766e-01 1.413275897502899170e-01 2.668534405529499054e-02 8.628725260496139526e-02 -6.352102756500244141e-02 -7.392287999391555786e-02
3.180583417415618896e-01 -6.123619154095649719e-02 1.232959926128387451e-01 2.559406161308288574e-01 -9.715677052736282349e-02 1.044121608138084412e-01 1.778574287891387939e-01 -2.584040462970733643e-01 2.279984652996063232e-01 -2.540259957313537598e-01 1.389268487691879272e-01 2.057378366589546204e-02 2.654819488525390625e-01 -6.713928282260894775e-02 -8.898953348398208618e-02 1.926705539226531982e-01 1.736398786306381226e-01 -1.896395385265350342e-01 1.011329963803291321e-01 7.562627643346786499e-02 -1.259860098361968994e-01 -1.001199334859848022e-01 4.343290627002716064e-01 2.220091968774795532e-02 2.145695388317108154e-01 1.942409276962280273e-01 -1.343164741992950439e-01 -9.164883196353912354e-02 -5.861142417415976524e-04 1.104970276355743408e-01 1.869855634868144989e-02 1.396655589342117310e-01
3.650174140930175781e-01 -2.178154140710830688e-01 9.680248051881790161e-02 -3.630172461271286011e-02 -9.237243235111236572e-02 5.772925540804862976e-02 3.714513406157493591e-02 -2.830225974321365356e-02 -2.588370069861412048e-02 -2.678835690021514893e-01 2.446963191032409668e-01 -2.471996545791625977e-01 -1.991955637931823730e-01 -1.543255746364593506e-01 -1.694188416004180908e-01 -1.715264469385147095e-01 2.873723208904266357e-01 -8.109065890312194824e-02 -1.341454237699508667e-01 1.710799038410186768e-01 -1.219017282128334045e-01 -2.693710029125213623e-01 3.689486086368560791e-01 3.167877346277236938e-02 1.142748743295669556e-01 6.029272917658090591e-03 -1.466596871614456177e-01 7.298219949007034302e-02 1.345131099224090576e-01 2.377987653017044067e-01 6.290995329618453979e-02 7.048096507787704468e-03
1.795997023582458496e-01 1.199596151709556580e-01 2.052361369132995605e-01 -3.053665161132812500e-03 -3.795257210731506348e-02 1.684622615575790405e-01 -4.119380842894315720e-03 -1.816196739673614502e-01 -1.494649499654769897e-01 2.207197248935699463e-01 1.616685539484024048e-01 -1.351132690906524658e-01 -1.155158430337905884e-01 -2.389619685709476471e-02 -7.726833224296569824e-02 5.026771686971187592e-03 4.518705233931541443e-02 -3.228279352188110352e-01 3.842394053936004639e-02 6.177825108170509338e-02 -4.291919171810150146e-01 6.626736372709274292e-02 1.847449243068695068e-01 9.412416815757751465e-02 -8.784763514995574951e-02 -2.263044118881225586e-01 -2.083009928464889526e-01 -2.598173320293426514e-01 -3.635652661323547363e-01 1.148882061243057251e-01 -1.174870133399963379e-02 2.335757017135620117e-01
3.953042328357696533e-01 -7.040063291788101196e-02 -1.880679046735167503e-03 -1.370058059692382812e-01 3.107100538909435272e-02 2.704909741878509521e-01 3.565377090126276016e-03 -2.388044595718383789e-01 -5.197776854038238525e-02 -1.714922338724136353e-01 9.943713247776031494e-02 -2.454184293746948242e-01 -2.507431805133819580e-02 -2.680222988128662109e-01 -1.332415044307708740e-01 3.149974048137664795e-01 2.676604688167572021e-01 1.762361228466033936e-01 -6.218963488936424255e-02 2.369447797536849976e-01 5.459399148821830750e-02 4.824222251772880554e-02 1.405318677425384521e-01 1.744205057621002197e-01 -2.224698662757873535e-02 -6.339689344167709351e-02 -3.404361307621002197e-01 1.969940960407257080e-01 1.239415481686592102e-01 -6.084560602903366089e-02 -1.213645655661821365e-02 -2.329988218843936920e-02
-2.485924400389194489e-02 8.581441640853881836e-02 1.153884455561637878e-01 -4.826666042208671570e-02 2.617874145507812500e-01 8.223552256822586060e-02 -7.908388972282409668e-02 -4.973078668117523193e-01 4.186476394534111023e-02 8.502434194087982178e-02 -1.248314753174781799e-01 -1.068592742085456848e-01 2.359298244118690491e-02 -2.212401479482650757e-01 -1.413870751857757568e-01 2.105030864477157593e-01 3.144355863332748413e-02 -2.311795800924301147e-01 -1.818955391645431519e-01 2.666636407375335693e-01 -9.590348601341247559e-02 1.576867848634719849e-01 4.230981171131134033e-01 -2.537729404866695404e-02 -2.148204296827316284e-01 -1.792250014841556549e-02 5.948336422443389893e-02 -1.069407090544700623e-01 1.455948054790496826e-01 1.972546428442001343e-02 1.376430094242095947e-01 1.529602557420730591e-01
7.585112005472183228e-02 -1.705650389194488525e-01 3.769514858722686768e-01 2.698507905006408691e-01 1.430744975805282593e-01 3.850417584180831909e-02 2.405747305601835251e-03 1.297426074743270874e-01 1.144140399992465973e-02 -4.648417234420776367e-03 -2.024624645709991455e-01 -2.536389529705047607e-01 -1.786203831434249878e-01 6.494991481304168701e-02 -9.166678041219711304e-02 1.955689042806625366e-01 1.264193952083587646e-01 -3.099497556686401367e-01 2.304565608501434326e-01 1.323049664497375488e-01 -8.950006961822509766e-02 -1.626746542751789093e-02 -4.060140997171401978e-02 -5.605348385870456696e-03 5.905283614993095398e-02 7.534941192716360092e-03 -5.451213121414184570e-01 -4.649702087044715881e-02 -7.129467278718948364e-02 -1.280209422111511230e-01 -3.465462103486061096e-02 7.101949304342269897e-02
3.129093945026397705e-01 -1.790553480386734009e-01 2.895823121070861816e-01 -5.324408784508705139e-02 7.992141693830490112e-02 -6.118930503726005554e-02 8.416765183210372925e-02 6.858970969915390015e-02 -1.648891866207122803e-01 8.211058378219604492e-02 2.309795655310153961e-02 -5.701050162315368652e-02 1.884319633245468140e-01 -4.301514010876417160e-03 -4.767815172672271729e-01 1.742229312658309937e-01 5.881812050938606262e-02 2.698934376239776611e-01 1.318568945862352848e-03 1.134751290082931519e-01 -1.432129889726638794e-01 -2.087459862232208252e-01 3.491236865520477295e-01 5.846334993839263916e-02 -1.254104264080524445e-02 5.706417188048362732e-02 -3.099501132965087891e-01 -1.660227626562118530e-01 9.383395314216613770e-02 -3.014572896063327789e-02 -1.077600643038749695e-01 5.964503064751625061e-02
1.772055178880691528e-01 8.057246357202529907e-02 2.583987712860107422e-01 7.495816051959991455e-02 -9.482213109731674194e-02 1.856014579534530640e-01 2.072484344244003296e-01 -1.991392076015472412e-01 -1.026484072208404541e-01 2.329138666391372681e-02 2.082343101501464844e-01 -8.125275373458862305e-02 -2.537675201892852783e-01 1.113330051302909851e-01 -2.068702131509780884e-01 2.720425724983215332e-01 6.662648171186447144e-02 -1.300890743732452393e-01 1.283854246139526367e-01 1.406725347042083740e-01 -1.399489790201187134e-01 -2.491102963685989380e-01 -1.307613551616668701e-01 1.016037464141845703e-01 -5.132786184549331665e-02 2.659395709633827209e-02 -2.337779551744461060e-01 -3.951596096158027649e-02 -1.919143944978713989e-01 8.778677880764007568e-02 -2.900192737579345703e-01 3.925946056842803955e-01
2.962305583059787750e-02 1.965764015913009644e-01 1.267314255237579346e-01 -1.771195828914642334e-01 2.475293576717376709e-01 6.740861386060714722e-02 6.738957762718200684e-02 -2.096428424119949341e-01 3.022513389587402344e-01 7.628544420003890991e-02 1.319162398576736450e-01 -2.438680082559585571e-01 8.844959735870361328e-02 1.378070712089538574e-01 -1.885044574737548828e-01 8.686720579862594604e-02 -2.188994549214839935e-02 -1.596324145793914795e-01 1.721934974193572998e-01 -1.529438942670822144e-01 -2.412255704402923584e-01 1.268587410449981689e-01 2.539616525173187256e-01 3.031098544597625732e-01 -9.904351085424423218e-02 1.662018597126007080e-01 -1.245189458131790161e-01 -3.560015857219696045e-01 3.378246352076530457e-02 -1.661731004714965820e-01 6.692204624414443970e-02 1.795319169759750366e-01
8.000634610652923584e-02 -2.419185042381286621e-01 1.398126482963562012e-01 -2.044424787163734436e-02 9.211684018373489380e-02 2.920094728469848633e-01 -1.429617553949356079e-01 -2.548609077930450439e-01 -1.563242226839065552e-01 -1.270492821931838989e-01 3.883498487994074821e-03 1.449912935495376587e-01 -4.883542284369468689e-02 -2.405435442924499512e-01 -2.270182073116302490e-01 1.855501830577850342e-01 2.052641212940216064e-01 1.131453067064285278e-01 1.546317636966705322e-01 4.226307272911071777e-01 -1.011214964091777802e-02 -1.340012252330780029e-01 2.639380097389221191e-01 -5.153279285877943039e-03 1.236506849527359009e-01 1.103000044822692871e-01 -3.566677570343017578e-01 -5.330508202314376831e-02 -4.094415158033370972e-02 -9.682917594909667969e-02 1.198046430945396423e-01 -2.719154581427574158e-03
2.874934859573841095e-02 2.979297935962677002e-01 2.972096204757690430e-01 8.303777873516082764e-02 2.517863810062408447e-01 -6.261245813220739365e-03 3.469852209091186523e-01 -2.217325866222381592e-01 -6.155576184391975403e-02 1.504508554935455322e-01 -1.643767231144011021e-03 -1.523855328559875488e-01 1.617399044334888458e-02 2.988818585872650146e-01 -2.321323752403259277e-01 3.282866999506950378e-02 1.475185155868530273e-02 -9.996304288506507874e-03 1.131936833262443542e-01 -3.128725569695234299e-03 -1.554367393255233765e-01 2.506135702133178711e-01 2.737374305725097656e-01 3.769468888640403748e-02 1.843223422765731812e-01 -2.375820130109786987e-01 -2.071686089038848877e-01 -3.391615813598036766e-03 -1.733792573213577271e-02 1.018673926591873169e-01 2.499424964189529419e-01 -7.084678113460540771e-02
4.365148544311523438e-01 9.360077977180480957e-02 1.718682050704956055e-01 -7.472732663154602051e-02 3.273875713348388672e-01 -9.386716037988662720e-02 3.158097267150878906e-01 -2.642885148525238037e-01 -2.982637286186218262e-02 -3.791821375489234924e-02 1.768093705177307129e-01 -4.120519384741783142e-02 -2.569276392459869385e-01 8.739706873893737793e-02 -1.079216692596673965e-02 -1.339326798915863037e-01 2.650930583477020264e-01 -2.117566913366317749e-01 3.955120593309402466e-02 1.968127489089965820e-01 -2.083052881062030792e-03 7.409370690584182739e-02 1.830363273620605469e-01 -1.828730553388595581e-01 4.216568544507026672e-02 1.867731288075447083e-02 -2.032314687967300415e-01 1.273665130138397217e-01 2.318359315395355225e-01 -7.017423398792743683e-03 -6.281802803277969360e-02 -8.804854005575180054e-02
3.577696382999420166e-01 4.287186637520790100e-02 -2.587137371301651001e-02 2.725991047918796539e-02 2.365770637989044189e-01 1.121800914406776428e-01 -1.605855375528335571e-01 -2.231947034597396851e-01 -5.896169226616621017e-03 -2.547096312046051025e-01 5.679431185126304626e-02 -1.660389304161071777e-01 8.877580612897872925e-02 -3.576838970184326172e-02 -2.346808314323425293e-01 3.191073983907699585e-02 6.897557526826858521e-02 -3.807654082775115967e-01 1.070372760295867920e-02 1.599712818861007690e-01 6.170009146444499493e-04 -2.408160865306854248e-01 2.870532274246215820e-01 1.006980240345001221e-01 1.149853616952896118e-01 4.825243726372718811e-02 -3.107655346393585205e-01 2.911291420459747314e-01 7.851027697324752808e-02 -9.420984424650669098e-03 -3.385835513472557068e-02 1.826903522014617920e-01
1.945067495107650757e-01 9.651740640401840210e-02 2.070971131324768066e-01 -3.749029338359832764e-01 -9.039159119129180908e-02 1.279384195804595947e-01 1.441292464733123779e-01 -8.407357335090637207e-02 -1.715779420919716358e-03 7.673137634992599487e-02 -8.615238219499588013e-02 -1.311211381107568741e-02 -1.310147792100906372e-01 2.068991661071777344e-01 -1.792301386594772339e-01 -4.877630993723869324e-02 1.726860404014587402e-01 1.635001786053180695e-02 -4.078716970980167389e-03 5.289308428764343262e-01 -3.911468088626861572e-01 1.592405885457992554e-01 2.385773360729217529e-01 -1.777715049684047699e-02 4.470279440283775330e-02 1.144518703222274780e-01 -1.379874646663665771e-01 9.182594716548919678e-02 9.297763556241989136e-02 3.643843531608581543e-02 8.753865957260131836e-02 5.834019184112548828e-02
1.783146262168884277e-01 2.103633582592010498e-01 2.188743948936462402e-01 1.833444237709045410e-01 2.862175107002258301e-01 1.182719320058822632e-01 1.409989129751920700e-02 -2.097300440073013306e-01 -4.198610484600067139e-01 1.398343890905380249e-01 6.798390299081802368e-02 -2.166893482208251953e-01 1.525799334049224854e-01 1.024620309472084045e-01 -1.502399742603302002e-01 8.106628805398941040e-02 -1.022225096821784973e-01 -1.043745279312133789e-01 1.966368257999420166e-01 4.592421948909759521e-01 -1.656816005706787109e-01 2.413267968222498894e-03 -2.157844416797161102e-02 -7.915192842483520508e-02 5.762295052409172058e-02 3.571019321680068970e-02 -1.993874013423919678e-01 1.110486164689064026e-01 1.233074814081192017e-02 6.774950772523880005e-02 -1.717815548181533813e-02 1.586822569370269775e-01
4.469187557697296143e-02 1.216419339179992676e-01 -1.152200624346733093e-01 -1.047656536102294922e-01 2.486187666654586792e-01 -2.423960529267787933e-02 1.271455734968185425e-01 -1.436623334884643555e-01 -6.599254906177520752e-02 1.013271808624267578e-01 -2.014378011226654053e-01 -8.691335469484329224e-02 7.566405087709426880e-02 5.766016244888305664e-02 -2.155043482780456543e-01 1.543381512165069580e-01 -7.506094127893447876e-02 -3.005785048007965088e-01 6.733319163322448730e-02 6.161581259220838547e-03 9.593999385833740234e-02 1.909340173006057739e-01 1.462183892726898193e-01 8.094865828752517700e-02 -6.908587645739316940e-03 1.744088381528854370e-01 -4.674414992332458496e-01 -3.383030891418457031e-01 3.600294589996337891e-01 1.861564218997955322e-01 8.937916904687881470e-02 8.864793181419372559e-02
4.364239796996116638e-02 7.519376277923583984e-02 2.789592444896697998e-01 -2.813329100608825684e-01 -1.344867423176765442e-02 7.034347206354141235e-02 1.180207580327987671e-01 -1.748139411211013794e-01 2.607882320880889893e-01 -5.818758904933929443e-02 1.938889324665069580e-01 -2.088147252798080444e-01 -9.242398291826248169e-02 -2.220220416784286499e-01 -1.914866566658020020e-01 3.842709958553314209e-01 2.431325763463973999e-01 1.047734022140502930e-01 -2.194761186838150024e-01 9.771282970905303955e-02 -3.135963156819343567e-02 -2.092665731906890869e-01 1.134636551141738892e-01 1.986210495233535767e-01 9.821561165153980255e-03 2.545459568500518799e-01 -2.201762944459915161e-01 3.061694465577602386e-02 1.519802361726760864e-01 -8.892680704593658447e-02 -1.443974822759628296e-01 -5.141539499163627625e-03
1.701674759387969971e-01 -7.200080156326293945e-02 2.673936784267425537e-01 -4.288559556007385254e-01 2.411321923136711121e-02 2.548240721225738525e-01 1.864121705293655396e-01 5.255502089858055115e-02 -5.150958523154258728e-02 1.734509915113449097e-01 1.230875626206398010e-01 -5.979757755994796753e-02 -1.727922260761260986e-01 4.591597989201545715e-02 -2.068110555410385132e-01 3.267001733183860779e-02 1.234782263636589050e-01 3.053178638219833374e-02 -7.076673209667205811e-02 3.383035659790039062e-01 -3.297387361526489258e-01 2.831698656082153320e-01 2.244825661182403564e-01 1.391512453556060791e-01 -3.826196491718292236e-02 -1.126820892095565796e-01 -1.127962172031402588e-01 1.408529579639434814e-01 1.139187905937433243e-02 7.600220292806625366e-02 1.821105778217315674e-01 6.830977275967597961e-03
6.344948709011077881e-02 9.329322725534439087e-02 3.500313684344291687e-02 8.144804090261459351e-02 6.196347996592521667e-02 -1.596125513315200806e-01 -4.114246740937232971e-02 -1.111166179180145264e-01 4.390116780996322632e-02 -1.159840971231460571e-01 -8.047180622816085815e-02 -1.429360210895538330e-01 1.456270553171634674e-02 3.041929006576538086e-01 -3.590748086571693420e-02 2.670632302761077881e-01 1.484884470701217651e-01 -2.729419767856597900e-01 -3.171239793300628662e-02 3.060077130794525146e-01 -2.681818604469299316e-01 -1.145295351743698120e-01 2.144250422716140747e-01 9.196128696203231812e-02 -2.472002804279327393e-01 -5.424035340547561646e-02 -3.336853981018066406e-01 -7.774581760168075562e-02 1.274663656949996948e-01 -1.074928566813468933e-01 1.853474378585815430e-01 3.926195502281188965e-01
4.204768836498260498e-01 8.671215921640396118e-02 -2.546629868447780609e-02 2.073060348629951477e-02 1.488342881202697754e-02 8.927394449710845947e-02 1.510988473892211914e-01 -1.100241914391517639e-01 -1.281567811965942383e-01 -9.629122912883758545e-02 -1.091609671711921692e-01 -3.783892393112182617e-01 2.612458914518356323e-02 -1.449699793010950089e-02 -1.272594928741455078e-01 7.693563401699066162e-02 1.051563303917646408e-02 -2.420372068881988525e-01 2.779603600502014160e-01 -6.060236692428588867e-02 -1.277066320180892944e-01 2.667148411273956299e-01 -7.934404909610748291e-02 1.644341498613357544e-01 1.446782238781452179e-02 -2.767676487565040588e-02 -4.798884689807891846e-01 2.002982050180435181e-02 -2.313897162675857544e-01 8.177004009485244751e-02 7.552090287208557129e-02 9.833292663097381592e-02
-5.502704530954360962e-02 -3.526495397090911865e-02 1.866252124309539795e-01 -2.125477641820907593e-01 -1.010550335049629211e-01 4.868552982807159424e-01 1.147488579154014587e-01 -3.299306929111480713e-01 -1.086456328630447388e-01 3.135501593351364136e-02 6.357956677675247192e-02 -7.226589322090148926e-02 1.672262698411941528e-01 -1.008832231163978577e-01 -3.361454606056213379e-01 1.523180156946182251e-01 3.665486350655555725e-02 -2.295559346675872803e-01 2.729358896613121033e-02 -8.410090208053588867e-02 -4.056664928793907166e-02 -1.167069748044013977e-01 4.879610240459442139e-01 -2.885644789785146713e-03 -8.350446075201034546e-02 3.335905261337757111e-03 -7.447596639394760132e-02 1.883057504892349243e-02 -6.212420016527175903e-02 -1.333190202713012695e-01 -8.663794957101345062e-03 -1.552727911621332169e-02
2.384415417909622192e-01 1.743226945400238037e-01 2.992555797100067139e-01 1.649603061378002167e-02 -2.191149592399597168e-01 9.429457038640975952e-02 2.241541743278503418e-01 -2.025777846574783325e-01 2.515775561332702637e-01 -9.040939062833786011e-02 1.149666532874107361e-01 1.838950440287590027e-02 -1.217350363731384277e-01 -1.167152673006057739e-01 -1.637108176946640015e-01 1.848474144935607910e-01 3.455241322517395020e-01 -1.320813149213790894e-01 3.414992988109588623e-02 1.735576801002025604e-02 -1.816953271627426147e-01 4.899556934833526611e-02 2.725803852081298828e-01 6.736346334218978882e-02 -9.800842404365539551e-02 -4.642836004495620728e-02 -5.540351942181587219e-02 -4.443161189556121826e-01 -9.705610573291778564e-02 -1.108016818761825562e-01 9.814905002713203430e-03 1.171364933252334595e-01
1.470590531826019287e-01 1.093083918094635010e-01 2.823548913002014160e-01 -2.499353140592575073e-02 4.873180016875267029e-02 2.714470028877258301e-01 5.686840787529945374e-02 -2.795909345149993896e-01 -2.710921466350555420e-01 -4.140137135982513428e-02 1.414300352334976196e-01 -2.063126713037490845e-01 1.504390388727188110e-01 1.003722399473190308e-01 -2.264105379581451416e-01 1.298781186342239380e-01 -1.369374692440032959e-01 1.840248517692089081e-02 2.680861763656139374e-02 7.908819615840911865e-02 -1.327275335788726807e-01 2.025697231292724609e-01 -6.593484431505203247e-02 -1.487519890069961548e-01 -1.911086775362491608e-02 -8.891215920448303223e-02 -4.930583238601684570e-01 3.530089044943451881e-03 2.120701521635055542e-01 1.167001128196716309e-01 -6.547167152166366577e-02 2.540578842163085938e-01
3.565364703536033630e-02 -3.122237883508205414e-02 -1.035025417804718018e-01 1.178048551082611084e-01 -2.101728320121765137e-01 -4.741089046001434326e-02 1.339294612407684326e-01 -2.975894138216972351e-02 2.416991740465164185e-01 -4.858132824301719666e-02 1.654756963253021240e-01 -2.258042991161346436e-01 1.554871499538421631e-01 -8.004147559404373169e-02 -3.325213491916656494e-01 1.172371134161949158e-01 1.662920564413070679e-01 4.467169195413589478e-02 -9.098756313323974609e-02 3.854767382144927979e-01 -1.742566972970962524e-01 -1.233877334743738174e-02 4.764017760753631592e-01 1.343716681003570557e-01 -3.373854979872703552e-02 -4.225734993815422058e-02 -2.793250381946563721e-01 9.187547862529754639e-02 -1.147819831967353821e-01 1.525191813707351685e-01 3.435097262263298035e-02 1.575362086296081543e-01
6.919637322425842285e-02 -5.728882551193237305e-02 3.045922815799713135e-01 -1.544728130102157593e-01 4.479116294533014297e-03 -4.574888944625854492e-02 2.581013739109039307e-01 -1.805119067430496216e-01 -7.465321570634841919e-02 -1.400053873658180237e-02 -2.243105554953217506e-03 6.444481760263442993e-02 -1.234883815050125122e-01 -7.080401480197906494e-02 -1.665420979261398315e-01 9.628985822200775146e-02 2.163948565721511841e-01 1.644363999366760254e-02 1.509037613868713379e-01 -1.919813156127929688e-01 -3.797975778579711914e-01 -3.238402307033538818e-02 2.739847302436828613e-01 1.356460899114608765e-01 3.792238188907504082e-03 -1.831089556217193604e-01 -2.901044785976409912e-01 -3.249770998954772949e-01 -1.932580620050430298e-01 -3.404717892408370972e-02 -4.125469923019409180e-02 3.126784265041351318e-01
8.477684110403060913e-02 6.528288871049880981e-02 1.953634917736053467e-01 4.353033751249313354e-02 1.126507222652435303e-01 1.194162890315055847e-01 -2.249796092510223389e-01 -1.388185024261474609e-01 -5.331860855221748352e-02 9.623572975397109985e-02 -1.225717589259147644e-01 -2.051727473735809326e-01 -5.800517648458480835e-02 -1.305755078792572021e-01 -1.435158103704452515e-01 1.955539286136627197e-01 3.467020988464355469e-01 -2.384096086025238037e-01 -1.283234264701604843e-02 -9.046196192502975464e-02 -2.295722812414169312e-02 -1.803747415542602539e-01 9.122023731470108032e-02 5.373310446739196777e-01 -2.816525846719741821e-02 1.917430758476257324e-01 -2.604051232337951660e-01 1.172290444374084473e-01 2.415442317724227905e-01 -1.991637423634529114e-02 1.014759112149477005e-02 -9.860599786043167114e-02
2.782673761248588562e-02 -1.870056241750717163e-02 1.546571701765060425e-01 3.451052308082580566e-01 2.795465886592864990e-01 1.251858770847320557e-01 -1.472511589527130127e-01 -3.139447867870330811e-01 -1.240564733743667603e-01 1.413358934223651886e-02 9.623000770807266235e-02 1.871485263109207153e-02 4.188466817140579224e-02 -2.805826365947723389e-01 -1.910985708236694336e-01 -4.100200533866882324e-02 2.174321562051773071e-01 -1.284466981887817383e-01 8.935284614562988281e-02 1.865129172801971436e-01 4.282096028327941895e-02 1.564951241016387939e-01 1.668797433376312256e-01 3.948523104190826416e-01 -1.500997394323348999e-01 1.483875662088394165e-01 -3.405695259571075439e-01 5.970248579978942871e-02 9.267364442348480225e-02 3.816332295536994934e-02 5.530805885791778564e-02 -6.390608847141265869e-02
3.313523530960083008e-02 4.478565603494644165e-02 1.396767050027847290e-01 -1.145370453596115112e-01 1.421160548925399780e-01 2.177661806344985962e-01 1.215366050601005554e-01 -3.678778409957885742e-01 -3.498592674732208252e-01 7.064715027809143066e-03 1.452582478523254395e-01 -1.614686101675033569e-01 2.105305902659893036e-02 1.457170695066452026e-01 -1.450313031673431396e-01 1.487617343664169312e-01 1.040387228131294250e-01 7.917872071266174316e-02 1.828829199075698853e-01 3.166738748550415039e-01 -2.797189056873321533e-01 -2.243313044309616089e-01 -1.064586490392684937e-01 4.789162799715995789e-02 8.043815940618515015e-02 -5.401236936450004578e-03 -4.184010922908782959e-01 1.021428555250167847e-01 1.054473444819450378e-01 4.311818163841962814e-03 1.139990165829658508e-01 -5.419967696070671082e-02
-4.109476879239082336e-02 2.149582207202911377e-01 1.965136826038360596e-01 5.204029381275177002e-02 1.220150738954544067e-01 1.417965143918991089e-01 3.490636348724365234e-01 -3.823450803756713867e-01 -2.482402622699737549e-01 -4.949042201042175293e-02 -1.027249619364738464e-01 -2.123156189918518066e-01 -5.895229056477546692e-02 -4.422534257173538208e-02 -1.905337423086166382e-01 3.507443070411682129e-01 3.443384915590286255e-02 -1.945998817682266235e-01 -2.524360716342926025e-01 1.330289840698242188e-01 -1.111762076616287231e-01 -1.710081696510314941e-01 1.839403361082077026e-01 -1.057848408818244934e-01 9.618217498064041138e-02 4.485272243618965149e-02 7.758316397666931152e-02 4.663536697626113892e-02 -1.937171816825866699e-01 -1.799290478229522705e-01 -9.647030383348464966e-02 1.323804855346679688e-01
-8.519638329744338989e-02 -2.480158358812332153e-01 4.623319208621978760e-01 3.632570058107376099e-02 2.564665973186492920e-01 -1.255292166024446487e-02 4.360296949744224548e-02 -1.835542023181915283e-01 3.129865974187850952e-03 -1.357746310532093048e-02 1.477161198854446411e-01 -2.884499728679656982e-01 -2.489295601844787598e-01 2.213486284017562866e-02 -3.018538951873779297e-01 3.182487562298774719e-03 1.340194344520568848e-01 -1.653245836496353149e-01 -1.868012547492980957e-02 1.893934756517410278e-01 -2.290665954351425171e-01 -1.205684151500463486e-02 8.155602216720581055e-02 4.668088257312774658e-02 2.013638317584991455e-01 -1.260591950267553329e-02 -8.013708144426345825e-02 7.856672257184982300e-02 1.380484849214553833e-01 2.559975087642669678e-01 4.489523172378540039e-02 2.701220214366912842e-01
-1.044548973441123962e-01 6.357517093420028687e-02 1.956132799386978149e-01 -2.055439203977584839e-01 2.863401547074317932e-02 1.182428076863288879e-01 1.970543116331100464e-01 -5.607017874717712402e-01 4.970753937959671021e-02 9.008143097162246704e-02 1.819068193435668945e-01 -1.260798275470733643e-01 1.942598074674606323e-01 2.622614204883575439e-01 -1.306623667478561401e-01 1.957657635211944580e-01 1.217386201024055481e-01 -1.495592147111892700e-01 -1.521904170513153076e-01 2.052297741174697876e-01 -1.697831451892852783e-01 -6.318738311529159546e-02 2.265075147151947021e-01 -4.633783549070358276e-02 1.314190924167633057e-01 -7.847338169813156128e-02 -1.350417137145996094e-01 -1.587613373994827271e-01 -1.567263752222061157e-01 -6.477724015712738037e-02 8.468990027904510498e-02 1.532536447048187256e-01
1.689922660589218140e-01 -1.168169360607862473e-02 8.197144418954849243e-02 1.696948856115341187e-01 -2.779256999492645264e-01 2.261806577444076538e-01 -1.830883622169494629e-01 -3.555643558502197266e-01 2.383542805910110474e-01 -8.967374265193939209e-02 2.871347367763519287e-01 -2.522680722177028656e-02 1.092890575528144836e-01 -1.667063087224960327e-01 -2.763473093509674072e-01 1.950444579124450684e-01 2.422689497470855713e-01 -8.849522471427917480e-02 -1.034091264009475708e-01 7.144782692193984985e-02 -2.280362397432327271e-01 -2.599401772022247314e-02 1.605164259672164917e-01 9.921178221702575684e-02 1.859595775604248047e-01 1.715792864561080933e-01 -1.751537024974822998e-01 -1.248757466673851013e-01 1.562126427888870239e-01 2.080152183771133423e-02 5.487352609634399414e-02 1.913415789604187012e-01
3.245944976806640625e-01 2.191559076309204102e-01 2.474334388971328735e-01 2.205219566822052002e-01 7.999373227357864380e-02 1.692833453416824341e-01 -1.157277226448059082e-01 -2.644898891448974609e-01 -2.497530728578567505e-01 -1.482294201850891113e-01 -8.015112578868865967e-02 5.412005353718996048e-03 -2.527677267789840698e-02 -1.068084686994552612e-01 -1.068269982933998108e-01 2.532249987125396729e-01 -9.312569350004196167e-02 -2.706887722015380859e-01 -1.086268723011016846e-01 9.614511579275131226e-02 1.140331402420997620e-01 -2.431991845369338989e-01 9.629616886377334595e-02 3.000027537345886230e-01 -1.342901587486267090e-01 9.222844988107681274e-02 -3.154492974281311035e-01 1.430917680263519287e-01 8.236149698495864868e-02 -1.117290928959846497e-03 1.014019101858139038e-01 4.433486238121986389e-02
5.218652486801147461e-01 -3.859339654445648193e-02 6.048488616943359375e-02 1.178428754210472107e-01 1.363026946783065796e-01 2.544739842414855957e-01 -1.548947691917419434e-01 -1.243135556578636169e-01 6.689878553152084351e-02 1.282026469707489014e-01 5.636377260088920593e-02 3.851231932640075684e-02 -1.552267521619796753e-01 -2.397892763838171959e-03 -1.621198356151580811e-01 -2.094618277624249458e-03 3.343024551868438721e-01 -1.842945069074630737e-01 -1.463007479906082153e-01 -6.782203912734985352e-02 2.492745174095034599e-03 5.882196128368377686e-02 2.376484721899032593e-01 2.222430109977722168e-01 3.487446159124374390e-02 6.073843687772750854e-03 -1.746206581592559814e-01 -3.621069714426994324e-03 1.559639126062393188e-01 -8.620584011077880859e-02 3.153979778289794922e-01 2.565705478191375732e-01
-2.383903712034225464e-01 -1.725882887840270996e-01 5.034942626953125000e-01 4.129303153604269028e-03 3.640549182891845703e-01 -3.420367836952209473e-02 2.083979547023773193e-02 -1.239287704229354858e-01 -2.713188715279102325e-02 3.991374000906944275e-02 9.562747925519943237e-02 -3.704976439476013184e-01 -1.356202512979507446e-01 -8.390340209007263184e-02 -2.149734497070312500e-01 1.008953303098678589e-01 5.983294174075126648e-02 -4.414122551679611206e-02 7.773724850267171860e-03 2.233883142471313477e-01 -7.691232860088348389e-02 -9.249035269021987915e-02 7.013846933841705322e-02 1.043689250946044922e-01 1.119424700736999512e-01 -1.611287519335746765e-02 -1.687842011451721191e-01 5.628488957881927490e-02 4.897622391581535339e-02 2.114028334617614746e-01 -2.377816103398799896e-02 3.192453682422637939e-01
1.023570746183395386e-01 -6.016306113451719284e-03 1.041222363710403442e-01 2.205789089202880859e-01 -8.936762064695358276e-02 3.212978690862655640e-02 1.488286852836608887e-01 -2.067461162805557251e-01 2.238700091838836670e-01 5.468390882015228271e-02 2.036837339401245117e-01 -1.366713941097259521e-01 2.594453990459442139e-01 -8.205618709325790405e-02 -3.031760156154632568e-01 1.059199869632720947e-02 9.346543252468109131e-02 -1.348977088928222656e-01 6.708216667175292969e-02 3.228066116571426392e-02 8.717984310351312160e-04 2.800633013248443604e-01 2.344903498888015747e-01 1.392552554607391357e-01 2.842644155025482178e-01 -2.238917723298072815e-02 -3.757249116897583008e-01 9.151166304945945740e-03 1.580087700858712196e-03 3.210676610469818115e-01 1.590283960103988647e-01 2.012552469968795776e-01
-1.207281947135925293e-01 2.103963643312454224e-01 3.154695928096771240e-01 -9.058301150798797607e-02 1.351438462734222412e-01 1.193445920944213867e-01 6.133227422833442688e-02 -2.771751582622528076e-01 1.452553570270538330e-01 6.400084495544433594e-02 -6.023955065757036209e-03 4.612204059958457947e-02 1.843582689762115479e-01 1.987461894750595093e-01 -3.222267031669616699e-01 6.940749939531087875e-03 1.979897320270538330e-01 8.017117530107498169e-02 1.849048435688018799e-01 1.987404823303222656e-01 -3.186428174376487732e-02 -1.665426604449748993e-02 2.667650282382965088e-01 3.935287892818450928e-02 1.183235347270965576e-01 3.563767969608306885e-01 -2.649586796760559082e-01 -2.363059222698211670e-01 9.557893127202987671e-02 -1.907689124345779419e-01 8.984968066215515137e-02 -4.052922129631042480e-02
4.460232257843017578e-01 1.309005022048950195e-01 -1.015778556466102600e-01 2.016539499163627625e-02 1.780854612588882446e-01 1.353846788406372070e-01 2.996743097901344299e-02 -9.745464473962783813e-02 1.692269742488861084e-02 -1.870807707309722900e-01 -2.983269691467285156e-01 -2.781589627265930176e-01 3.412402048707008362e-02 -3.360301628708839417e-02 -2.395011931657791138e-01 7.456830888986587524e-02 7.496459037065505981e-02 -3.146084547042846680e-01 1.224064603447914124e-01 3.608398139476776123e-01 -1.726018488407135010e-01 -2.567633427679538727e-02 1.246264725923538208e-01 -5.113353836350142956e-04 -6.024501752108335495e-03 1.306502074003219604e-01 -3.026979863643646240e-01 9.182237088680267334e-02 -1.165341138839721680e-01 1.248979493975639343e-01 -1.149311196058988571e-02 6.040090322494506836e-02
1.544647067785263062e-01 -5.588325858116149902e-02 1.202591806650161743e-01 2.206605374813079834e-01 2.808988094329833984e-01 1.043671518564224243e-01 1.213242411613464355e-01 2.825975790619850159e-02 6.132704764604568481e-02 1.465279906988143921e-01 1.217401996254920959e-01 -4.948481917381286621e-02 5.367812886834144592e-02 8.754027634859085083e-02 -4.688006341457366943e-01 1.647677719593048096e-01 1.221858114004135132e-01 -1.436016615480184555e-02 1.041778624057769775e-01 1.174079477787017822e-01 -2.577261328697204590e-01 6.162928789854049683e-02 1.138201262801885605e-02 1.963711082935333252e-01 -2.457422614097595215e-01 -3.443211689591407776e-02 -3.391593992710113525e-01 -3.842291831970214844e-01 -8.722684532403945923e-02 1.098935157060623169e-01 -8.377430588006973267e-02 -7.040622830390930176e-02
-3.137701377272605896e-02 -2.874526083469390869e-01 1.551651861518621445e-02 9.761472791433334351e-02 1.877264529466629028e-01 9.848906099796295166e-02 -1.048439145088195801e-01 -1.529813408851623535e-01 -2.693932652473449707e-01 -1.423736512660980225e-01 -1.371722966432571411e-01 3.587076067924499512e-02 -1.848752200603485107e-01 -1.268579810857772827e-01 -2.155737876892089844e-01 1.863645911216735840e-01 2.082400768995285034e-01 -1.122678890824317932e-01 7.482047379016876221e-02 3.733010888099670410e-01 -8.643257617950439453e-02 -4.942306131124496460e-02 2.634258866310119629e-01 2.178612500429153442e-01 -5.258413776755332947e-02 -1.281191259622573853e-01 -4.652703106403350830e-01 1.210565562359988689e-03 5.690081976354122162e-03 -8.305160701274871826e-02 -1.095429435372352600e-01 2.411716803908348083e-02
1.025643423199653625e-01 5.223139189183712006e-03 3.777437508106231689e-01 -2.967959344387054443e-01 1.910863369703292847e-01 1.661713123321533203e-01 1.976899355649948120e-01 4.749024659395217896e-02 -1.945067346096038818e-01 -4.350688681006431580e-02 -1.421466171741485596e-01 -1.272848695516586304e-01 -2.257458269596099854e-01 -1.089909225702285767e-01 -2.472408562898635864e-01 2.045304030179977417e-01 -1.142055764794349670e-01 -7.516302168369293213e-02 2.215896546840667725e-02 2.285133153200149536e-01 -1.210498288273811340e-01 3.098316118121147156e-02 2.912388145923614502e-01 2.757069468498229980e-02 -1.322052478790283203e-01 -2.691080868244171143e-01 -2.414533942937850952e-01 1.120683923363685608e-01 -1.967522501945495605e-01 6.940143555402755737e-02 1.988023892045021057e-02 -1.843999177217483521e-01
2.051614671945571899e-01 1.854085475206375122e-01 2.552165985107421875e-01 3.884588181972503662e-02 2.988310158252716064e-01 -9.594911336898803711e-02 2.495598644018173218e-01 -6.192160770297050476e-02 2.012828141450881958e-01 1.761180013418197632e-01 3.043264523148536682e-02 -2.442400306463241577e-01 -1.988849192857742310e-01 1.775720119476318359e-01 3.167422860860824585e-02 -1.376333832740783691e-01 -1.584327220916748047e-01 -2.059240341186523438e-01 -1.065105199813842773e-01 1.828605234622955322e-01 -2.354179620742797852e-01 -9.142846800386905670e-03 2.394797652959823608e-01 7.579224556684494019e-02 -7.901053130626678467e-02 -7.177344709634780884e-02 -3.000648021697998047e-01 3.744123131036758423e-02 2.596859931945800781e-01 7.957144826650619507e-02 3.501261770725250244e-02 2.457740902900695801e-01
3.934040367603302002e-01 -1.139990836381912231e-01 1.102588400244712830e-01 1.433786451816558838e-01 1.101878285408020020e-02 2.329473495483398438e-01 -1.425226777791976929e-01 -2.874113321304321289e-01 -1.646528840065002441e-01 2.082702368497848511e-01 3.470559790730476379e-02 -8.010511100292205811e-02 -1.657647192478179932e-01 -7.186558842658996582e-02 -5.539217963814735413e-02 1.247806474566459656e-01 3.887436389923095703e-01 -2.736172974109649658e-01 -9.466896951198577881e-02 -7.270248979330062866e-02 -4.325164016336202621e-03 1.332236677408218384e-01 2.711806595325469971e-01 9.213713556528091431e-02 9.796994179487228394e-02 1.100055277347564697e-01 -1.460474878549575806e-01 -6.041418388485908508e-02 1.764744967222213745e-01 1.328302733600139618e-02 2.708626389503479004e-01 1.464002728462219238e-01
5.059461295604705811e-02 -3.224401175975799561e-02 8.279526978731155396e-02 -5.964200198650360107e-02 -2.396373748779296875e-01 2.562118321657180786e-02 1.564704030752182007e-01 -4.066293835639953613e-01 -2.174278348684310913e-01 9.507261961698532104e-02 1.837307661771774292e-01 -1.633507162332534790e-01 8.551872521638870239e-02 4.812271520495414734e-02 -1.825272887945175171e-01 5.652217939496040344e-02 5.372719094157218933e-02 -1.235927790403366089e-01 1.359853595495223999e-01 2.402769178152084351e-01 -2.746613919734954834e-01 -1.521566510200500488e-01 1.353218965232372284e-02 1.465508639812469482e-01 2.305901348590850830e-01 5.259292200207710266e-02 -4.434200525283813477e-01 2.579753398895263672e-01 1.327617838978767395e-02 1.724219173192977905e-01 -7.034239917993545532e-02 8.111339807510375977e-02
1.906586885452270508e-01 4.960703849792480469e-02 1.384280622005462646e-01 -3.228961825370788574e-01 9.947840869426727295e-02 2.138697803020477295e-01 2.259843349456787109e-01 8.142041414976119995e-02 4.828300327062606812e-02 9.619738906621932983e-02 -3.492737188935279846e-02 -5.564919486641883850e-02 1.250997185707092285e-01 1.640237569808959961e-01 -1.394279897212982178e-01 5.672580096870660782e-03 3.960313200950622559e-01 -2.329134568572044373e-02 9.858001023530960083e-02 4.560191333293914795e-01 -2.455409169197082520e-01 9.874425828456878662e-03 2.205422520637512207e-01 -4.645047709345817566e-02 -1.518835425376892090e-01 -3.981476277112960815e-02 -1.569329351186752319e-01 2.135722488164901733e-01 -8.167392015457153320e-02 2.057483643293380737e-01 5.817411094903945923e-02 1.139316633343696594e-01
-9.806317090988159180e-02 -1.461608558893203735e-01 5.149635076522827148e-01 1.450793594121932983e-01 2.383175343275070190e-01 1.554243266582489014e-01 5.315125361084938049e-02 -1.579496413469314575e-01 -2.900548465549945831e-02 1.193800866603851318e-01 1.040764302015304565e-01 -3.003101646900177002e-01 -2.435232847929000854e-01 -9.598808735609054565e-02 -1.383825838565826416e-01 1.223899349570274353e-01 6.176245585083961487e-02 -1.791480630636215210e-01 1.031335592269897461e-01 1.196084618568420410e-01 -1.798144876956939697e-01 -2.011016756296157837e-01 3.333830833435058594e-02 9.361955523490905762e-02 8.960345387458801270e-02 -2.998980693519115448e-03 2.374111674726009369e-02 5.274351313710212708e-02 2.828847989439964294e-02 2.770528495311737061e-01 -1.061694845557212830e-01 3.340453505516052246e-01
2.127527445554733276e-01 -1.844919100403785706e-02 2.378194034099578857e-01 -1.224071010947227478e-01 1.114419251680374146e-01 1.709952019155025482e-02 1.870763152837753296e-01 -1.488556563854217529e-01 -5.654840916395187378e-02 3.198369964957237244e-02 1.272331178188323975e-01 2.016275376081466675e-02 -3.068324923515319824e-01 -6.691954284906387329e-02 -1.159368231892585754e-01 -1.536823250353336334e-02 4.214950650930404663e-02 -2.057626470923423767e-02 1.419657468795776367e-01 -1.433667987585067749e-01 -3.201050162315368652e-01 8.677013218402862549e-02 2.021756470203399658e-01 1.864803880453109741e-01 7.391568273305892944e-02 -6.126745417714118958e-02 -2.824977040290832520e-01 -3.523155152797698975e-01 -2.648169100284576416e-01 2.513513155281543732e-02 -6.554901599884033203e-02 4.038692414760589600e-01
5.836820974946022034e-02 -2.149143666028976440e-01 2.920701205730438232e-01 -6.595068424940109253e-02 -2.316898405551910400e-01 -1.672042012214660645e-01 1.782448738813400269e-01 3.810730949044227600e-02 -2.155017405748367310e-01 5.642852187156677246e-02 3.530665859580039978e-02 -3.940788507461547852e-01 5.918179079890251160e-02 1.130015868693590164e-02 5.507943406701087952e-02 1.891877353191375732e-01 1.616806983947753906e-01 -2.804667949676513672e-01 -4.383048508316278458e-04 3.104271292686462402e-01 -1.321614235639572144e-01 -2.772591821849346161e-02 8.681940287351608276e-02 2.352710999548435211e-02 -1.388265192508697510e-01 1.542429476976394653e-01 -2.660810649394989014e-01 -5.737849697470664978e-02 -1.297096442431211472e-02 1.449245586991310120e-02 3.706974685192108154e-01 1.217370852828025818e-01
1.835930719971656799e-02 3.479025140404701233e-02 7.148714363574981689e-02 2.401585876941680908e-01 -4.082332924008369446e-02 1.792732626199722290e-01 1.434058323502540588e-02 -1.344049423933029175e-01 -9.122792631387710571e-02 -5.751645565032958984e-02 2.258638385683298111e-03 -2.566566690802574158e-02 -3.256795406341552734e-01 -5.383576825261116028e-02 -2.651391625404357910e-01 2.218517214059829712e-01 -4.543814435601234436e-02 -1.707881242036819458e-01 2.585872411727905273e-01 2.273197472095489502e-01 2.170401811599731445e-02 -1.330212503671646118e-01 4.065686762332916260e-01 6.679569929838180542e-02 2.830183804035186768e-01 -1.548797041177749634e-01 -3.079642355442047119e-01 -2.298175171017646790e-02 6.304652988910675049e-02 3.271406516432762146e-02 2.874332666397094727e-01 -1.341372281312942505e-01
-7.535606622695922852e-02 2.616709768772125244e-01 2.289917916059494019e-01 -1.163084208965301514e-01 -9.835255146026611328e-02 -1.611688360571861267e-02 -8.687539398670196533e-02 -2.200023531913757324e-01 -3.755571320652961731e-02 1.281929314136505127e-01 1.505682244896888733e-02 -1.565652191638946533e-01 -4.978136718273162842e-02 -1.219670772552490234e-01 -4.508550837635993958e-02 -2.382420748472213745e-02 -5.194775387644767761e-02 -7.679668068885803223e-02 3.733305260539054871e-02 4.123366624116897583e-02 1.207215860486030579e-01 -2.299447059631347656e-01 4.681404829025268555e-01 2.592636644840240479e-01 2.015833742916584015e-02 -7.446137070655822754e-02 -5.007535219192504883e-01 -7.960511744022369385e-02 1.435205638408660889e-01 1.746200770139694214e-01 -1.749506890773773193e-01 1.456516385078430176e-01
6.932193040847778320e-02 1.769476532936096191e-01 2.149687707424163818e-01 -9.491917490959167480e-02 -4.900469793938100338e-04 1.862430870532989502e-01 2.544909119606018066e-01 -1.983124315738677979e-01 -4.032838046550750732e-01 -7.998089492321014404e-02 -7.844047993421554565e-02 -4.321551322937011719e-02 -6.070540472865104675e-02 1.982501000165939331e-01 -4.067362099885940552e-02 2.253785133361816406e-01 6.302244495600461960e-03 -3.412291407585144043e-01 -1.777586527168750763e-02 1.007377356290817261e-01 2.734395861625671387e-02 1.304515004158020020e-01 1.447695791721343994e-01 1.585431993007659912e-01 -4.316367954015731812e-02 2.472505867481231689e-01 -2.111103832721710205e-01 -2.028174698352813721e-01 -1.024044379591941833e-01 -1.723512709140777588e-01 -1.668328046798706055e-02 3.426665663719177246e-01
8.465956151485443115e-02 -1.202998980879783630e-01 4.500516653060913086e-01 -1.468465626239776611e-01 2.126846462488174438e-01 1.496428996324539185e-01 1.427123397588729858e-01 8.435281366109848022e-02 -1.682623624801635742e-01 -1.045744419097900391e-01 1.089607253670692444e-01 3.185031935572624207e-02 1.042783111333847046e-01 9.519564919173717499e-03 -4.544218480587005615e-01 8.153968304395675659e-02 1.294976770877838135e-01 1.979088038206100464e-01 8.080501109361648560e-02 8.950380235910415649e-02 -1.643128544092178345e-01 -1.068724840879440308e-01 2.913937866687774658e-01 2.202868759632110596e-01 -6.802546232938766479e-02 -2.484330721199512482e-02 -2.378893196582794189e-01 -1.727087497711181641e-01 1.357884258031845093e-01 -3.707975614815950394e-03 -1.698627024888992310e-01 -3.985207900404930115e-02
9.546913206577301025e-02 -1.346506625413894653e-01 3.035444915294647217e-01 2.200295403599739075e-02 3.005801141262054443e-01 -7.862330228090286255e-02 3.155752122402191162e-01 -3.573965132236480713e-01 4.583864286541938782e-02 1.737008430063724518e-02 -9.256947040557861328e-02 -2.210315316915512085e-01 -2.362542748451232910e-01 3.865403309464454651e-02 -1.103187501430511475e-01 4.268069937825202942e-02 5.920057371258735657e-02 -8.954037725925445557e-02 1.100897043943405151e-01 -1.292805559933185577e-02 -5.084581375122070312e-01 1.494066268205642700e-01 -1.183260753750801086e-01 1.373432427644729614e-01 -5.162314325571060181e-02 -8.228511363267898560e-02 -1.614454388618469238e-01 -1.312390062958002090e-02 -1.402230858802795410e-01 1.324296593666076660e-01 -7.504567503929138184e-02 9.551104903221130371e-02
-6.535670161247253418e-02 -5.868074670433998108e-02 5.021717548370361328e-01 4.744759574532508850e-02 3.595728278160095215e-01 2.243496924638748169e-01 9.352075308561325073e-02 -1.226427704095840454e-01 -2.563603222370147705e-02 -2.257183566689491272e-02 2.152528613805770874e-01 -2.828844487667083740e-01 -1.903155297040939331e-01 2.571894042193889618e-02 -6.162032857537269592e-02 7.432476431131362915e-02 -1.975364238023757935e-02 -2.039112001657485962e-01 5.178612470626831055e-02 9.448689222335815430e-02 -2.101164013147354126e-01 -1.591943204402923584e-01 1.277867108583450317e-01 1.092048212885856628e-01 1.947541981935501099e-01 -2.074615564197301865e-03 -2.524779364466667175e-02 3.675007494166493416e-03 -4.660997167229652405e-02 2.708711028099060059e-01 -5.547915399074554443e-02 3.036206066608428955e-01
4.433068037033081055e-01 6.959760189056396484e-02 2.530542016029357910e-01 1.573152840137481689e-01 8.581928908824920654e-02 1.055725067853927612e-01 1.733681559562683105e-01 -4.818267747759819031e-02 -5.372440814971923828e-02 -2.104127109050750732e-01 -1.563698649406433105e-01 -1.153964921832084656e-01 -1.005402728915214539e-01 8.291319012641906738e-02 -1.755457669496536255e-01 8.773308247327804565e-02 1.109811738133430481e-01 -3.224135041236877441e-01 4.465173482894897461e-01 -7.381021231412887573e-02 -9.607362002134323120e-02 3.657572343945503235e-02 1.283388286828994751e-01 8.558624982833862305e-02 -9.725102223455905914e-03 -5.156111717224121094e-02 -3.645733296871185303e-01 2.909342758357524872e-03 -8.328986354172229767e-03 -1.514360606670379639e-01 -6.606985628604888916e-02 -6.224693264812231064e-03
8.691836148500442505e-02 -8.731830120086669922e-02 8.880665898323059082e-02 -3.695657849311828613e-02 -1.651591211557388306e-01 -1.115230098366737366e-02 -1.709212921559810638e-02 -1.763586401939392090e-01 7.138990610837936401e-02 3.954530358314514160e-01 -6.295832991600036621e-02 -4.043350368738174438e-02 -2.527901530265808105e-01 -3.628066554665565491e-02 -1.362031847238540649e-01 8.038155734539031982e-03 2.289532274007797241e-01 -2.628835141658782959e-01 2.069086730480194092e-01 -2.336045913398265839e-02 -3.932602405548095703e-01 1.716307550668716431e-02 2.215900570154190063e-01 1.091092377901077271e-01 1.920753903687000275e-02 -1.360932141542434692e-01 -3.399102687835693359e-01 -2.137023806571960449e-01 -3.925270587205886841e-02 -6.831176578998565674e-02 1.538820266723632812e-01 2.739238142967224121e-01
3.134169429540634155e-02 -4.455755278468132019e-02 3.668540418148040771e-01 -3.949448466300964355e-02 2.921637296676635742e-01 2.767084240913391113e-01 9.337717294692993164e-02 -3.111066520214080811e-01 -4.377996549010276794e-02 -8.953397721052169800e-02 -6.154152378439903259e-02 9.503936022520065308e-02 -2.106068283319473267e-01 9.549243748188018799e-02 -2.065046727657318115e-01 1.360507011413574219e-01 -8.832661062479019165e-02 -1.393820252269506454e-02 -1.006627157330513000e-01 1.342368870973587036e-01 -4.029695391654968262e-01 6.420172005891799927e-02 3.564267978072166443e-02 2.331667691469192505e-01 -1.935943961143493652e-01 -1.094732731580734253e-01 -2.746832966804504395e-01 2.824135310947895050e-02 -3.123907931149005890e-02 2.438425421714782715e-01 5.860412120819091797e-02 -9.057030826807022095e-02
2.309509664773941040e-01 -7.172580808401107788e-02 -1.084642671048641205e-02 4.232944920659065247e-02 1.316338181495666504e-01 -1.249632332473993301e-02 1.818934082984924316e-01 -1.367750167846679688e-01 -1.288740038871765137e-01 -2.080412358045578003e-01 1.653245091438293457e-02 -1.215156093239784241e-01 -2.651508338749408722e-02 1.742167919874191284e-01 4.608505591750144958e-02 3.286281228065490723e-01 -1.433710157871246338e-01 -5.958812311291694641e-02 -2.935891784727573395e-02 2.315316647291183472e-01 -1.381673514842987061e-01 -1.917673945426940918e-01 2.884101308882236481e-02 2.943590283393859863e-01 -3.111534118652343750e-01 -2.097130566835403442e-01 -3.528909087181091309e-01 8.634365163743495941e-03 1.374741345643997192e-01 1.529643386602401733e-01 3.047014586627483368e-02 3.516823649406433105e-01
2.185593694448471069e-01 1.287926137447357178e-01 2.026895061135292053e-02 -9.445250034332275391e-02 -4.885285347700119019e-02 1.073578149080276489e-01 1.612974405288696289e-01 -1.044827476143836975e-01 -2.601715028285980225e-01 7.720440626144409180e-02 -8.795269578695297241e-02 -1.607920378446578979e-01 -2.005206495523452759e-01 1.580552011728286743e-01 -4.548374563455581665e-02 4.863235354423522949e-01 -6.224967539310455322e-02 -2.638337612152099609e-01 -6.891106069087982178e-02 2.572149634361267090e-01 6.455935537815093994e-02 -9.467177093029022217e-02 2.944486737251281738e-01 6.369737908244132996e-03 -1.481795310974121094e-01 -2.125538326799869537e-02 -1.281506568193435669e-01 -3.162810578942298889e-02 9.550121612846851349e-03 -6.420803070068359375e-02 5.043227970600128174e-02 4.166599214076995850e-01
4.028031826019287109e-01 -1.379432827234268188e-01 1.216899752616882324e-01 4.866657406091690063e-02 8.183162659406661987e-02 7.509752362966537476e-02 -6.957595050334930420e-02 -2.947340309619903564e-01 1.385521888732910156e-01 -2.768010795116424561e-01 1.293400824069976807e-01 -2.224329710006713867e-01 1.796630471944808960e-01 9.220906347036361694e-02 -4.020475149154663086e-01 6.524921953678131104e-02 3.782842680811882019e-02 -1.076165661215782166e-01 8.017048239707946777e-02 4.689773172140121460e-02 1.444775611162185669e-01 -8.584060706198215485e-03 2.118728011846542358e-01 2.391479443758726120e-03 6.196487694978713989e-03 2.073086053133010864e-01 -3.156879544258117676e-01 2.223901897668838501e-01 -2.394719421863555908e-02 -3.170918673276901245e-03 1.842457354068756104e-01 1.210524439811706543e-01
2.233773469924926758e-02 -6.505583971738815308e-02 3.446958959102630615e-01 -1.759721785783767700e-01 6.441655755043029785e-02 1.982876360416412354e-01 7.688181847333908081e-02 -3.476265668869018555e-01 -2.276733964681625366e-01 -1.524403393268585205e-01 -2.062455862760543823e-01 -1.928085684776306152e-01 1.571247279644012451e-01 4.868257418274879456e-02 1.462992280721664429e-01 1.178185343742370605e-01 -7.175327837467193604e-02 -2.715566158294677734e-01 2.071041464805603027e-01 5.210368335247039795e-02 2.268402278423309326e-02 1.748145222663879395e-01 1.420124620199203491e-01 -7.347691059112548828e-02 -1.206457540392875671e-01 -1.559789758175611496e-02 -3.469472527503967285e-01 1.284547429531812668e-02 8.761953562498092651e-02 1.999738216400146484e-01 1.480091959238052368e-01 2.684910297393798828e-01
3.150459229946136475e-01 4.294869303703308105e-02 -1.063725799322128296e-01 8.774433284997940063e-02 1.915307939052581787e-01 2.234363853931427002e-01 5.689146742224693298e-02 -2.239637821912765503e-02 1.660193502902984619e-01 5.150884017348289490e-02 -1.654598116874694824e-01 -3.988111615180969238e-01 -8.221223950386047363e-02 -4.890052601695060730e-02 -3.006072938442230225e-01 1.957065314054489136e-01 8.731738477945327759e-02 -1.801185011863708496e-01 2.906095050275325775e-02 1.711399853229522705e-01 -2.239441871643066406e-02 -2.676483392715454102e-01 2.030257433652877808e-01 1.495590060949325562e-01 1.034931913018226624e-01 2.975992858409881592e-01 -3.287782967090606689e-01 9.941610693931579590e-02 -2.861012332141399384e-02 7.526345551013946533e-02 7.316122204065322876e-02 8.175470866262912750e-03
2.150961458683013916e-01 4.487893357872962952e-02 2.128259390592575073e-01 -1.785722821950912476e-01 1.270069330930709839e-01 2.446765601634979248e-01 4.491681605577468872e-02 -3.779946565628051758e-01 -5.040274001657962799e-03 -1.428779065608978271e-01 -1.250201314687728882e-01 -3.385867178440093994e-01 -3.178261592984199524e-02 3.967943787574768066e-02 5.667862296104431152e-02 3.795268535614013672e-01 1.507242172956466675e-01 5.976699665188789368e-02 6.840328127145767212e-02 6.627552211284637451e-02 -5.819024890661239624e-02 -7.692418247461318970e-02 2.084957659244537354e-01 -8.308596163988113403e-02 -5.383512005209922791e-02 -1.455759108066558838e-01 -2.739755809307098389e-01 2.409114837646484375e-01 1.555470973253250122e-01 4.010281711816787720e-02 1.470169275999069214e-01 2.311844378709793091e-01
2.493336349725723267e-01 -1.715096533298492432e-01 3.602289557456970215e-01 -1.261351555585861206e-01 9.099175035953521729e-02 2.112431824207305908e-01 4.501964896917343140e-02 1.126240938901901245e-01 -1.114507615566253662e-01 6.571505218744277954e-02 1.378055512905120850e-01 -4.678827896714210510e-02 1.671492010354995728e-01 -1.202548816800117493e-01 -4.837298989295959473e-01 1.126527190208435059e-01 1.013127639889717102e-01 1.412310153245925903e-01 5.907641723752021790e-02 1.029605194926261902e-01 -2.119531333446502686e-01 -1.188515275716781616e-01 3.225783109664916992e-01 7.257981598377227783e-02 -1.173999831080436707e-01 -2.755841799080371857e-02 -2.469747811555862427e-01 -2.332164347171783447e-01 1.403701305389404297e-01 2.594415843486785889e-02 -5.730509757995605469e-02 -4.310766234993934631e-02
1.696048080921173096e-01 -5.454112216830253601e-02 1.499853581190109253e-01 1.813765317201614380e-01 1.348507106304168701e-01 4.466326236724853516e-01 -4.256852716207504272e-02 -1.091079711914062500e-01 4.694764316082000732e-02 8.456664159893989563e-03 -1.141374856233596802e-01 -1.098138913512229919e-01 -1.527944505214691162e-01 1.524347066879272461e-01 5.598298832774162292e-02 1.401611715555191040e-01 2.873877584934234619e-01 -7.765977084636688232e-02 -7.249946147203445435e-02 -1.146254390478134155e-01 -7.844443432986736298e-03 -1.621355116367340088e-02 1.950256377458572388e-01 1.937599778175354004e-01 1.597689390182495117e-01 3.183078765869140625e-01 -3.041945695877075195e-01 -8.639579266309738159e-02 2.094308733940124512e-01 -1.264807432889938354e-01 1.588249951601028442e-01 2.998526394367218018e-01
4.139527380466461182e-01 -1.814801129512488842e-03 -4.659552872180938721e-02 1.703560054302215576e-01 2.645421624183654785e-01 1.735009104013442993e-01 3.849471732974052429e-02 -3.443515300750732422e-02 1.953363567590713501e-01 9.210558235645294189e-02 -1.298034936189651489e-01 -2.724992036819458008e-01 -1.902315393090248108e-02 -6.502259522676467896e-02 -2.372600883245468140e-01 1.655976772308349609e-01 8.793038129806518555e-02 -2.258100360631942749e-01 9.971699118614196777e-02 1.153008490800857544e-01 -4.988247156143188477e-02 -1.859628111124038696e-01 2.541548311710357666e-01 6.300112605094909668e-02 5.722364876419305801e-03 2.662213444709777832e-01 -2.693140506744384766e-01 1.924737095832824707e-01 -7.764900475740432739e-02 2.921674847602844238e-01 2.370321936905384064e-02 9.282203018665313721e-02
-2.851503528654575348e-02 -7.855169475078582764e-02 2.017479240894317627e-01 -4.435381665825843811e-02 2.323652245104312897e-02 1.764817833900451660e-01 -1.519589424133300781e-01 1.784955710172653198e-02 -2.366465777158737183e-01 1.287364065647125244e-01 2.186603248119354248e-01 -8.727797307074069977e-03 -3.865668475627899170e-01 1.615743041038513184e-01 -9.438513219356536865e-02 2.381070852279663086e-01 4.400096833705902100e-02 -1.557083874940872192e-01 2.979651391506195068e-01 2.199925631284713745e-01 -8.554333448410034180e-02 7.913190871477127075e-02 2.889091074466705322e-01 1.624825298786163330e-01 -2.641966044902801514e-01 -1.146047725342214108e-03 -3.750222027301788330e-01 -1.697610504925251007e-02 -5.578793585300445557e-02 5.683412030339241028e-02 4.837335646152496338e-02 1.655936837196350098e-01
-5.955220013856887817e-02 -1.798857897520065308e-01 4.600883126258850098e-01 5.614787340164184570e-03 3.209293484687805176e-01 1.525244559161365032e-03 1.833238452672958374e-01 -1.683012545108795166e-01 -1.281727552413940430e-01 5.607311800122261047e-02 1.495053023099899292e-01 -1.583489477634429932e-01 -1.947080641984939575e-01 6.429859250783920288e-02 -3.174525499343872070e-01 6.869634985923767090e-02 1.256224662065505981e-01 -1.357028633356094360e-01 -1.926844823174178600e-03 5.164820700883865356e-02 -2.722369432449340820e-01 -1.047161221504211426e-01 -4.099503532052040100e-02 1.238939613103866577e-01 4.199141263961791992e-02 2.684957580640912056e-03 -5.380884557962417603e-02 -1.000165045261383057e-01 -9.138170629739761353e-02 2.649585306644439697e-01 -6.048679724335670471e-02 3.702079057693481445e-01
3.355614840984344482e-01 1.782195121049880981e-01 -7.867608219385147095e-02 -4.625724628567695618e-02 1.908966153860092163e-01 7.104053348302841187e-02 1.665227115154266357e-01 8.492806553840637207e-02 -8.568572252988815308e-02 -3.221773207187652588e-01 -7.857284508645534515e-03 -3.660849928855895996e-01 -5.392639195633819327e-06 1.070523858070373535e-01 -1.091626062989234924e-01 2.813498079776763916e-01 1.721387654542922974e-01 -1.674061119556427002e-01 -5.043461173772811890e-02 2.790483534336090088e-01 6.602102518081665039e-02 -1.956101059913635254e-01 1.003850623965263367e-01 2.238670438528060913e-01 1.368146240711212158e-01 -1.455205380916595459e-01 -2.181676626205444336e-01 -2.463411726057529449e-02 1.561108082532882690e-01 -6.512963771820068359e-02 1.725058704614639282e-01 1.891242116689682007e-01
1.576317399740219116e-01 2.281929599121212959e-03 2.073865681886672974e-01 -5.217561125755310059e-01 -3.677706990856677294e-04 2.280173301696777344e-01 2.159259468317031860e-01 -1.173897236585617065e-01 1.537756919860839844e-01 4.722254350781440735e-02 -8.348610252141952515e-02 -1.027973964810371399e-01 -3.648075088858604431e-02 1.355906277894973755e-01 -1.388046890497207642e-01 2.534799277782440186e-01 2.365638315677642822e-01 -9.158094227313995361e-02 -6.295627355575561523e-02 3.754044175148010254e-01 -2.533526420593261719e-01 1.657095998525619507e-01 2.327382564544677734e-01 1.080087348818778992e-01 -4.592659883201122284e-03 -2.881146967411041260e-02 -8.006978034973144531e-02 5.967624858021736145e-02 -4.363525286316871643e-02 1.128077134490013123e-01 9.217371791601181030e-02 1.387139689177274704e-02
2.003994286060333252e-01 -6.360393948853015900e-03 3.652721643447875977e-02 1.249501109123229980e-01 -3.076156601309776306e-03 1.177703514695167542e-01 1.962755024433135986e-01 -4.690875411033630371e-01 -2.661773264408111572e-01 -1.298386417329311371e-02 1.402246803045272827e-01 -3.759778290987014771e-02 -3.993470966815948486e-02 9.719463437795639038e-02 -2.929252684116363525e-01 2.689215242862701416e-01 2.744260132312774658e-01 -1.186062097549438477e-01 2.610695064067840576e-01 -9.327464550733566284e-02 -6.512805074453353882e-02 -1.015455722808837891e-01 3.268840163946151733e-02 1.344714313745498657e-01 1.492091715335845947e-01 4.663169384002685547e-02 -2.418687045574188232e-01 1.498781293630599976e-01 -2.265124469995498657e-01 -8.921840041875839233e-02 1.669588834047317505e-01 1.290794610977172852e-01
9.614343754947185516e-03 1.180037260055541992e-01 1.498557031154632568e-01 1.429711580276489258e-01 1.884196251630783081e-01 2.757085859775543213e-01 7.675575464963912964e-02 1.190915182232856750e-01 -2.637870907783508301e-01 1.851949095726013184e-01 7.991013675928115845e-02 -3.643796965479850769e-02 1.806873232126235962e-01 2.202846258878707886e-01 -2.586182951927185059e-01 8.599856495857238770e-02 7.027716189622879028e-02 -2.791331410408020020e-01 2.314573675394058228e-01 1.584224551916122437e-01 -2.362185120582580566e-01 2.157786674797534943e-02 2.800267636775970459e-01 5.783174932003021240e-02 5.091016367077827454e-02 -1.230064034461975098e-01 -1.100919917225837708e-01 -3.484937176108360291e-02 -8.209727704524993896e-02 1.737845540046691895e-01 8.130048960447311401e-02 4.126627743244171143e-01
1.571295410394668579e-01 3.655947372317314148e-02 1.938466280698776245e-01 -1.116939410567283630e-01 3.318998217582702637e-01 -8.539187163114547729e-02 -4.625714570283889771e-02 -1.320049464702606201e-01 1.001102570444345474e-02 2.465153038501739502e-01 -1.188255101442337036e-01 -5.043395236134529114e-02 -3.416393995285034180e-01 2.243522554636001587e-01 -1.601600944995880127e-01 3.312983512878417969e-01 -7.612430304288864136e-02 -2.220570445060729980e-01 1.203910540789365768e-02 5.635355412960052490e-02 -3.590741455554962158e-01 -6.370966881513595581e-02 1.713654696941375732e-01 3.024269640445709229e-01 -5.926842987537384033e-02 6.426956504583358765e-02 -8.779199421405792236e-02 -1.127416342496871948e-01 -9.613602422177791595e-03 1.040986478328704834e-01 -3.595117479562759399e-02 2.332034707069396973e-01
4.141776263713836670e-02 3.684015199542045593e-02 3.302167057991027832e-01 -1.169543862342834473e-01 2.090157195925712585e-02 1.881193965673446655e-01 1.101786941289901733e-01 -1.896228194236755371e-01 -1.950486600399017334e-01 -7.110312581062316895e-02 1.747837215662002563e-01 8.391859382390975952e-02 -2.152100503444671631e-01 1.102948635816574097e-01 -3.085955679416656494e-01 5.974878370761871338e-02 6.902909278869628906e-02 -1.128364354372024536e-01 -1.162388026714324951e-01 1.360029578208923340e-01 -3.822963237762451172e-01 2.031582742929458618e-01 1.696664988994598389e-01 1.613320708274841309e-01 -1.736287176609039307e-01 -2.768336832523345947e-01 -3.364381194114685059e-01 4.812119901180267334e-02 1.014472693204879761e-01 1.005906313657760620e-01 7.824045419692993164e-02 1.083786264061927795e-01
2.005227357149124146e-01 2.142055183649063110e-01 2.305539995431900024e-01 9.828243404626846313e-02 2.331385165452957153e-01 -4.022181406617164612e-02 1.254589706659317017e-01 -4.597159847617149353e-02 1.285344511270523071e-01 2.166597396135330200e-01 2.417907565832138062e-01 -2.814539074897766113e-01 -2.232292890548706055e-01 2.510783970355987549e-01 -1.496209204196929932e-01 2.645834982395172119e-01 -2.529278397560119629e-01 3.868013247847557068e-02 -4.345215484499931335e-02 1.108695492148399353e-01 -1.062165498733520508e-01 6.088472902774810791e-02 1.972398161888122559e-01 1.991554349660873413e-01 2.008906006813049316e-01 2.260996401309967041e-01 -2.660846710205078125e-01 -5.579626932740211487e-02 1.643023490905761719e-01 -5.832347646355628967e-02 4.094560444355010986e-02 -1.390377618372440338e-02
4.695034623146057129e-01 -3.814140101894736290e-03 -9.487213939428329468e-02 2.105356901884078979e-01 1.171883791685104370e-01 2.016153782606124878e-01 1.135791093111038208e-01 -2.100253552198410034e-01 8.578739943914115429e-04 -1.421692874282598495e-02 -2.012046873569488525e-01 -1.793150156736373901e-01 -1.637955307960510254e-01 9.838351048529148102e-03 -2.166218906641006470e-01 5.808847397565841675e-02 1.337203662842512131e-02 -1.128535941243171692e-01 1.366978287696838379e-01 3.319911956787109375e-01 -2.881299555301666260e-01 -1.008847951889038086e-01 2.059627920389175415e-01 -1.529512275010347366e-02 4.301119223237037659e-02 3.594485521316528320e-01 -1.769574582576751709e-01 9.285891056060791016e-02 -4.941160976886749268e-02 -3.798192739486694336e-02 -1.404754118993878365e-03 1.105508431792259216e-01
1.668696403503417969e-01 2.666023932397365570e-02 3.527306616306304932e-01 -2.760373055934906006e-01 2.188500165939331055e-01 6.882581859827041626e-02 1.220859885215759277e-01 1.369606107473373413e-01 -1.096505001187324524e-01 -2.245918512344360352e-01 8.043064922094345093e-02 -6.123539060354232788e-02 -1.994802504777908325e-01 3.851358965039253235e-02 2.743923664093017578e-02 8.541064709424972534e-02 3.328376412391662598e-01 9.444078058004379272e-02 7.122747600078582764e-02 3.476372957229614258e-01 -2.524367272853851318e-01 -3.830953314900398254e-02 2.373860925436019897e-01 5.686626583337783813e-02 -1.787625253200531006e-01 -2.173659950494766235e-02 -1.769801080226898193e-01 3.484413027763366699e-01 -7.575586438179016113e-02 -9.085541591048240662e-03 -2.376322663621976972e-04 3.375702351331710815e-02
2.301505357027053833e-01 -1.124732345342636108e-01 4.794355481863021851e-02 -7.941228337585926056e-03 -1.594043076038360596e-01 3.111613728106021881e-02 -6.889616698026657104e-02 -1.141591072082519531e-01 1.883959397673606873e-02 -1.505999565124511719e-01 3.087609112262725830e-01 -1.998320221900939941e-01 -2.314538359642028809e-01 -1.460015922784805298e-01 -2.857025265693664551e-01 4.974944144487380981e-02 9.211231768131256104e-02 1.918051578104496002e-02 -2.310563474893569946e-01 2.393274009227752686e-01 1.474875658750534058e-01 -1.460247188806533813e-01 1.060601994395256042e-01 2.552179694175720215e-01 -1.652509719133377075e-01 9.144527465105056763e-02 -4.755968451499938965e-01 -1.048437803983688354e-01 1.526388078927993774e-01 3.059088997542858124e-02 1.833257377147674561e-01 -2.994851209223270416e-02
9.835053235292434692e-02 -2.939132787287235260e-02 1.840874105691909790e-01 -8.981680124998092651e-02 -5.210445448756217957e-02 2.646223902702331543e-01 -2.680646069347858429e-02 -1.538542509078979492e-01 -2.592118382453918457e-01 -3.578326404094696045e-01 4.215696081519126892e-02 -1.075306981801986694e-01 -1.869132369756698608e-01 -1.411354392766952515e-01 -4.035297632217407227e-01 2.390685975551605225e-01 9.873121976852416992e-03 -4.508858080953359604e-03 1.376170367002487183e-01 1.870919466018676758e-01 9.583915583789348602e-03 1.089019328355789185e-01 3.436110615730285645e-01 1.639988720417022705e-01 3.394210943952202797e-03 -1.234500110149383545e-01 -2.602887451648712158e-01 1.265355944633483887e-01 -8.269146084785461426e-02 7.766207307577133179e-02 -2.029669880867004395e-01 -5.389444530010223389e-02
4.638107419013977051e-01 -1.526801288127899170e-01 -5.229870975017547607e-02 -3.839963674545288086e-02 3.086023218929767609e-02 5.163886770606040955e-02 -7.917551696300506592e-02 -2.123099714517593384e-01 7.642541080713272095e-02 -2.582643032073974609e-01 1.095833256840705872e-01 -2.363941669464111328e-01 -2.649223506450653076e-01 -9.748073667287826538e-02 -2.232463285326957703e-02 -3.095520474016666412e-02 2.226414531469345093e-01 -1.729319244623184204e-02 -7.130403816699981689e-02 1.097939759492874146e-01 2.530765905976295471e-02 -1.077579110860824585e-01 3.526513874530792236e-01 2.077486366033554077e-01 9.351085126399993896e-02 3.238530829548835754e-02 -3.476566970348358154e-01 2.066534161567687988e-01 6.188334897160530090e-02 -5.234225094318389893e-02 2.001286298036575317e-01 1.185494512319564819e-01
1.145782321691513062e-01 -2.379035502672195435e-01 4.624735116958618164e-01 -1.134885326027870178e-01 -1.533163636922836304e-01 -2.060486003756523132e-02 2.065298706293106079e-01 -6.296198815107345581e-02 -1.102301552891731262e-01 -8.420476689934730530e-03 -1.235181540250778198e-01 -2.697258293628692627e-01 9.758898615837097168e-02 -1.518156565725803375e-02 4.964783787727355957e-02 1.712343096733093262e-01 1.277721822261810303e-01 -2.418625801801681519e-01 1.049592811614274979e-02 4.445081503945402801e-05 -5.952333658933639526e-02 -1.686446219682693481e-01 2.013653814792633057e-01 2.804727293550968170e-02 -2.095944583415985107e-01 -2.254199050366878510e-02 -2.196416109800338745e-01 1.132956296205520630e-01 1.973579525947570801e-01 3.307498097419738770e-01 2.970884740352630615e-01 2.858172543346881866e-02
-1.965186744928359985e-02 -4.640712216496467590e-02 8.569185435771942139e-02 -7.600345462560653687e-02 2.593359537422657013e-02 1.775899827480316162e-01 -1.989236176013946533e-01 -3.166784644126892090e-01 1.223398521542549133e-01 -1.082002446055412292e-01 9.076155722141265869e-03 -1.494015753269195557e-01 -2.321627289056777954e-01 -1.811951547861099243e-01 -3.963939249515533447e-01 1.040521562099456787e-01 1.631618291139602661e-01 -1.180797889828681946e-01 2.221180349588394165e-01 7.356712222099304199e-02 -3.220798447728157043e-02 -1.148961409926414490e-01 1.225453242659568787e-01 4.585730284452438354e-02 4.304509237408638000e-02 -3.315578773617744446e-02 -5.152350068092346191e-01 1.685811877250671387e-01 -1.532437000423669815e-02 -2.782831192016601562e-01 8.556783944368362427e-02 1.163526438176631927e-03
1.734589040279388428e-01 8.548538386821746826e-02 4.459522366523742676e-01 -1.305266320705413818e-01 7.029425352811813354e-03 6.872615218162536621e-02 2.646547853946685791e-01 -1.391901969909667969e-01 -1.429715603590011597e-01 -1.516568362712860107e-01 -6.596713513135910034e-02 5.650252476334571838e-02 1.240471079945564270e-01 6.918136030435562134e-02 -6.013541296124458313e-02 2.392654269933700562e-01 1.634075492620468140e-01 -2.448733299970626831e-01 7.277090847492218018e-02 5.891091376543045044e-02 -2.231330573558807373e-01 1.014281716197729111e-02 5.743109434843063354e-02 5.279631018638610840e-01 -9.777314960956573486e-02 -1.696570366621017456e-01 1.862615533173084259e-02 9.074288606643676758e-02 1.535090357065200806e-01 7.368952035903930664e-02 -3.484909608960151672e-02 1.264218091964721680e-01
1.444005966186523438e-01 -5.232254043221473694e-03 5.606624484062194824e-02 -7.454269565641880035e-03 1.836799234151840210e-01 1.622328311204910278e-01 1.032781749963760376e-01 -1.820411682128906250e-01 3.586608469486236572e-01 1.466343700885772705e-01 1.253629475831985474e-01 -2.321840971708297729e-01 9.735392034053802490e-02 6.670857965946197510e-02 -5.353529751300811768e-02 -4.989982023835182190e-02 -1.151072606444358826e-01 -1.843328028917312622e-01 1.110323518514633179e-01 1.513744443655014038e-01 -2.472968548536300659e-01 9.577225148677825928e-02 2.660153508186340332e-01 8.099789917469024658e-02 -2.718833088874816895e-01 1.352917253971099854e-01 -2.157741338014602661e-01 -4.935439825057983398e-01 1.496393978595733643e-02 4.719157144427299500e-02 4.782844334840774536e-02 1.256181299686431885e-01
1.161554530262947083e-01 -1.885719299316406250e-01 1.805080473423004150e-01 -1.012399718165397644e-01 -1.638824790716171265e-01 9.842845797538757324e-02 2.317181527614593506e-01 -4.177489876747131348e-01 1.382001340389251709e-01 2.356624305248260498e-01 4.331936314702033997e-02 6.033006310462951660e-02 1.375462412834167480e-01 8.839491009712219238e-02 -2.173090577125549316e-01 3.598219528794288635e-02 2.328449040651321411e-01 -7.152351737022399902e-02 3.705168515443801880e-02 4.252851381897926331e-02 1.471609175205230713e-01 -2.085184156894683838e-01 4.234453737735748291e-01 1.825490295886993408e-01 -2.101330459117889404e-02 -8.039249479770660400e-02 -3.283253908157348633e-01 8.012158423662185669e-02 -1.600691676139831543e-01 1.028071995824575424e-02 -1.610082201659679413e-02 -2.389358170330524445e-02
2.674220502376556396e-01 -6.703101098537445068e-02 -8.834929205477237701e-03 9.063007310032844543e-03 3.003879487514495850e-01 4.490632191300392151e-02 5.389569327235221863e-02 5.592537112534046173e-03 -9.984672069549560547e-02 -2.198303937911987305e-01 -5.306790396571159363e-02 -3.588848412036895752e-01 6.190749630331993103e-02 4.540308564901351929e-02 -1.891726255416870117e-01 -1.925495266914367676e-02 2.008857578039169312e-01 -3.232861757278442383e-01 1.554821431636810303e-01 1.963099986314773560e-01 2.384365536272525787e-02 1.343526039272546768e-02 3.945949077606201172e-01 1.669691950082778931e-01 -4.431604221463203430e-02 1.134315878152847290e-01 -2.386662662029266357e-01 3.410796523094177246e-01 -1.133095845580101013e-01 3.811276331543922424e-02 2.861130423843860626e-02 3.916837275028228760e-02
1.722379326820373535e-01 2.011460810899734497e-01 2.686451077461242676e-01 3.333777189254760742e-02 -1.593319624662399292e-01 1.622572094202041626e-01 -5.258279293775558472e-02 -1.279980391263961792e-01 -1.706923097372055054e-01 1.058198511600494385e-01 2.106765806674957275e-01 -1.668722480535507202e-01 -2.164370566606521606e-01 2.657440304756164551e-01 -1.794189959764480591e-01 2.586470842361450195e-01 -8.125176280736923218e-02 -3.045766949653625488e-01 6.203300505876541138e-02 5.140065401792526245e-02 -2.999310791492462158e-01 1.134068369865417480e-01 1.756845563650131226e-01 1.326407194137573242e-01 -9.799482300877571106e-03 -1.631225049495697021e-01 -1.673167049884796143e-01 -1.799875348806381226e-01 -1.863775849342346191e-01 1.654096990823745728e-01 2.457783371210098267e-02 2.228851020336151123e-01
1.080098971724510193e-01 -8.213274180889129639e-03 3.236042857170104980e-01 -1.220279466360807419e-02 -1.303290873765945435e-01 1.680465042591094971e-01 -7.929181307554244995e-02 5.302380770444869995e-02 1.472477912902832031e-01 5.664851889014244080e-02 -1.728591173887252808e-01 -2.953454554080963135e-01 -9.854344278573989868e-02 -3.611969649791717529e-01 -9.035836160182952881e-02 3.029942139983177185e-02 -3.616001922637224197e-03 -3.517587184906005859e-01 7.796847075223922729e-02 8.902184665203094482e-02 -6.819915771484375000e-02 7.924181967973709106e-02 3.028510808944702148e-01 3.868765234947204590e-01 -6.075932458043098450e-02 -6.637608259916305542e-02 -1.714269071817398071e-01 -1.906251907348632812e-01 1.352074891328811646e-01 3.696812316775321960e-02 -7.732130587100982666e-02 2.197590917348861694e-01
1.777854561805725098e-01 1.818415373563766479e-01 2.329145073890686035e-01 -1.321234405040740967e-01 -5.590564757585525513e-02 1.176070794463157654e-01 1.209099814295768738e-01 -2.424183934926986694e-01 -1.627157628536224365e-01 2.806017547845840454e-02 1.950424350798130035e-02 -2.116706036031246185e-02 -3.628316819667816162e-01 -5.338315665721893311e-02 -2.381239086389541626e-01 1.379362493753433228e-01 1.551030576229095459e-01 -1.112856529653072357e-02 2.587725222110748291e-01 1.982603669166564941e-01 1.475996524095535278e-01 -1.708459295332431793e-02 -1.062556281685829163e-01 1.011405289173126221e-01 -1.089204773306846619e-01 -4.206913337111473083e-02 -3.618544340133666992e-01 1.162141337990760803e-01 -3.657294213771820068e-01 4.588253796100616455e-02 -1.315911561250686646e-01 2.228307425975799561e-01
1.869274973869323730e-01 1.903044432401657104e-01 2.799599170684814453e-01 -4.501701146364212036e-02 -6.264507025480270386e-02 1.693390756845474243e-01 1.784748435020446777e-01 -2.472188025712966919e-01 -3.461685776710510254e-01 -2.567106299102306366e-02 -1.700894087553024292e-01 -2.108518928289413452e-01 -6.874461472034454346e-02 3.503857254981994629e-01 6.742664426565170288e-02 1.012954190373420715e-01 7.006876915693283081e-02 -2.319709658622741699e-01 1.185563057661056519e-01 2.343048900365829468e-01 -8.897190541028976440e-02 2.646921873092651367e-01 1.161716058850288391e-01 -4.459087923169136047e-02 -1.041722074151039124e-01 -1.471541672945022583e-01 -2.682586312294006348e-01 -1.743012666702270508e-02 -1.924437098205089569e-02 6.581319123506546021e-02 1.667812764644622803e-01 1.680975705385208130e-01
3.400841355323791504e-01 1.737373135983943939e-02 3.006554543972015381e-01 -4.279887676239013672e-02 -1.145146265625953674e-01 1.506819482892751694e-02 -2.510743401944637299e-02 -1.849725842475891113e-01 1.290190964937210083e-01 -2.820822224020957947e-02 -5.970724299550056458e-02 4.918375983834266663e-02 -2.811583876609802246e-01 -8.976548910140991211e-02 -3.004032671451568604e-01 -2.292334288358688354e-02 2.300565838813781738e-01 -2.362917661666870117e-01 -6.135964766144752502e-02 8.370551280677318573e-03 8.161722868680953979e-02 -5.703232437372207642e-02 2.614415585994720459e-01 1.756647229194641113e-02 -4.205282032489776611e-02 3.728071972727775574e-02 -8.899157494306564331e-02 -2.787116765975952148e-01 8.408783376216888428e-02 1.563877016305923462e-01 2.027176022529602051e-01 4.356364309787750244e-01
2.725737094879150391e-01 1.769311875104904175e-01 -5.710382759571075439e-02 -7.242758572101593018e-02 1.859404295682907104e-01 -2.152713015675544739e-02 1.052192077040672302e-01 -1.220604553818702698e-01 -3.383819162845611572e-01 -3.400031328201293945e-01 -2.094637900590896606e-01 -3.816156387329101562e-01 -5.729166790843009949e-02 -1.594338119029998779e-01 1.580265536904335022e-02 3.210573196411132812e-01 1.584018766880035400e-01 -7.352983206510543823e-02 -2.761831320822238922e-02 1.994099915027618408e-01 -7.935697585344314575e-02 -7.323573529720306396e-02 -6.176183000206947327e-02 2.009630203247070312e-01 -2.349145896732807159e-02 -2.353446185588836670e-02 -2.961166501045227051e-01 -6.114036962389945984e-02 -1.508043259382247925e-01 -3.932455927133560181e-02 4.696263372898101807e-02 1.653383970260620117e-01
7.558041065931320190e-02 9.972008317708969116e-02 2.954051271080970764e-02 -8.529009670019149780e-02 2.398170828819274902e-01 1.819870620965957642e-01 7.502674311399459839e-02 -4.046579599380493164e-01 -1.602752506732940674e-01 -2.240648865699768066e-01 -2.367983311414718628e-01 -2.750742733478546143e-01 2.621898241341114044e-02 -1.626794785261154175e-02 1.273362934589385986e-01 2.999347448348999023e-01 5.298931524157524109e-02 -1.455681025981903076e-01 -2.246963828802108765e-01 1.643279045820236206e-01 -5.803248286247253418e-02 -1.255019754171371460e-01 4.162134230136871338e-01 1.059681177139282227e-01 4.623414203524589539e-02 -1.905239224433898926e-01 -1.230864897370338440e-01 4.789675772190093994e-02 -3.040901385247707367e-02 -1.453432887792587280e-01 -6.139896064996719360e-02 1.210608631372451782e-01
-1.514924503862857819e-02 2.112279087305068970e-01 1.809779405593872070e-01 8.288023620843887329e-02 1.837566643953323364e-01 -1.066597849130630493e-01 2.030442468822002411e-02 -1.404845714569091797e-01 1.155193001031875610e-01 6.833524443209171295e-03 6.860387325286865234e-02 -6.295429915189743042e-02 -2.054071426391601562e-01 1.937624514102935791e-01 1.420708559453487396e-02 2.471341192722320557e-01 1.792832394130527973e-03 -4.231334328651428223e-01 -5.870742350816726685e-02 2.005328685045242310e-01 -1.845418810844421387e-01 -8.079322427511215210e-02 1.439257264137268066e-01 1.285371035337448120e-01 -2.169636487960815430e-01 -8.449367433786392212e-02 -3.203534483909606934e-01 3.952495753765106201e-02 2.587041351944208145e-03 -5.820155888795852661e-02 2.938038408756256104e-01 3.721899390220642090e-01
2.702233195304870605e-01 2.478411793708801270e-01 2.795490324497222900e-01 2.000927031040191650e-01 4.508840665221214294e-02 1.809158176183700562e-01 -2.079225182533264160e-01 -2.279758155345916748e-01 -2.502803206443786621e-01 -2.257007360458374023e-02 5.313710775226354599e-03 -2.027912139892578125e-01 -6.847538799047470093e-02 -9.814592450857162476e-02 2.376429364085197449e-02 2.264705300331115723e-01 -6.564201414585113525e-02 -3.148908019065856934e-01 -4.475772380828857422e-02 1.733728051185607910e-01 7.339770346879959106e-02 -2.638697028160095215e-01 2.168139368295669556e-01 1.821113526821136475e-01 -5.843476206064224243e-02 4.735931381583213806e-02 -2.491987049579620361e-01 8.942008018493652344e-02 6.449954211711883545e-02 -1.641876250505447388e-01 1.906117498874664307e-01 1.140444800257682800e-01
2.915849387645721436e-01 -1.137708798050880432e-01 1.891375184059143066e-01 -1.080712676048278809e-01 1.364499926567077637e-01 1.500934660434722900e-01 8.526036143302917480e-02 -5.586917698383331299e-02 7.169244927354156971e-04 -3.147009611129760742e-01 7.979828119277954102e-02 -4.864019807428121567e-03 -1.454373002052307129e-01 1.490236371755599976e-01 -2.812035679817199707e-01 -7.685458753257989883e-03 -1.795171052217483521e-01 2.229189686477184296e-02 -4.985909909009933472e-03 -1.524251699447631836e-01 -3.252610266208648682e-01 -6.328571587800979614e-02 2.358582168817520142e-01 3.070093691349029541e-01 -1.032511815428733826e-01 -3.279369771480560303e-01 -2.643295526504516602e-01 5.953283607959747314e-02 1.238120794296264648e-01 1.397385746240615845e-01 9.126318991184234619e-02 1.570135354995727539e-01
5.091670155525207520e-01 2.179282605648040771e-01 4.221706837415695190e-02 -3.424194082617759705e-02 2.113372236490249634e-01 6.674855947494506836e-02 -4.536220431327819824e-02 -1.073474735021591187e-01 -2.898780629038810730e-02 -2.381805628538131714e-01 -2.228757925331592560e-02 -3.641850352287292480e-01 -9.851957112550735474e-02 -3.986076638102531433e-02 -7.926517724990844727e-02 2.809491753578186035e-01 1.049981862306594849e-01 -1.692989915609359741e-01 -1.076453626155853271e-01 3.161392211914062500e-01 1.280762441456317902e-02 7.032367587089538574e-02 1.132091134786605835e-01 1.343393772840499878e-01 7.131187617778778076e-02 7.059857249259948730e-02 -1.041289418935775757e-01 2.329462617635726929e-01 -8.609322458505630493e-02 1.034345477819442749e-01 2.433357834815979004e-01 2.650490775704383850e-02
2.531829774379730225e-01 2.488854080438613892e-01 1.585914939641952515e-02 1.604583710432052612e-01 8.035862445831298828e-02 2.332832813262939453e-01 -1.460002176463603973e-02 -1.329055428504943848e-01 -7.738085091114044189e-02 3.227552771568298340e-02 -2.883205749094486237e-02 -1.377643793821334839e-01 -9.197433292865753174e-02 -8.437279611825942993e-03 1.770280767232179642e-03 1.458598375320434570e-01 4.128203988075256348e-01 -2.634757459163665771e-01 -1.206034198403358459e-01 1.113312244415283203e-01 4.916654899716377258e-02 -1.801218241453170776e-01 1.852941811084747314e-01 9.588746726512908936e-02 2.043469399213790894e-01 -2.950176782906055450e-02 -3.480271100997924805e-01 -8.870457112789154053e-02 2.774301469326019287e-01 -4.982814937829971313e-02 3.364171981811523438e-01 -5.600068718194961548e-02
4.745100736618041992e-01 8.219040930271148682e-03 -5.572679266333580017e-02 9.602991491556167603e-02 2.250302881002426147e-01 2.371364235877990723e-01 1.003608629107475281e-01 -3.078642189502716064e-01 -3.116662427783012390e-02 -1.459067910909652710e-01 -1.175427511334419250e-01 -1.451029777526855469e-01 -7.109520584344863892e-02 -9.425666928291320801e-02 -2.567865252494812012e-01 3.658015280961990356e-02 -3.444459661841392517e-02 -1.550486385822296143e-01 3.018099963665008545e-01 2.413055449724197388e-01 -1.294939871877431870e-02 -5.432998016476631165e-02 2.201782166957855225e-01 1.680567860603332520e-01 3.617691993713378906e-02 1.774686872959136963e-01 -2.713105678558349609e-01 1.400988250970840454e-01 -1.040223091840744019e-01 -9.963458776473999023e-02 -9.452583640813827515e-02 -4.758009687066078186e-02
3.213874101638793945e-01 2.075343281030654907e-01 3.526081517338752747e-02 -2.081126868724822998e-01 2.151456177234649658e-01 2.877249121665954590e-01 1.125754639506340027e-01 -2.358478307723999023e-01 2.667450010776519775e-01 -5.970166623592376709e-02 2.014997415244579315e-02 -4.297672808170318604e-01 1.146694347262382507e-01 3.175117075443267822e-03 -3.940030932426452637e-03 7.414951920509338379e-02 2.711196839809417725e-01 -1.707877963781356812e-01 1.653547734022140503e-01 2.548442571423947811e-04 1.240790188312530518e-01 9.813187271356582642e-02 1.831483095884323120e-01 -1.030872091650962830e-01 -7.110819965600967407e-02 3.812872618436813354e-02 -3.506703972816467285e-01 -1.506168395280838013e-03 4.197281971573829651e-02 3.207766218110918999e-03 -5.388705176301300526e-04 5.245780199766159058e-02
5.444886088371276855e-01 -3.556755185127258301e-02 7.314997911453247070e-02 1.819162666797637939e-01 1.485227346420288086e-01 8.720296621322631836e-02 2.362194806337356567e-01 -1.387877464294433594e-01 8.284921199083328247e-02 -1.723087280988693237e-01 -2.003611028194427490e-01 -2.514836192131042480e-01 -2.946654148399829865e-02 8.736805617809295654e-02 -3.173606395721435547e-01 1.810578047297894955e-03 -2.346356585621833801e-02 -1.064320951700210571e-01 1.470314413309097290e-01 1.122034862637519836e-01 -2.940081059932708740e-01 -5.246654152870178223e-03 1.346212476491928101e-01 2.377079986035823822e-02 1.152147725224494934e-02 9.125675261020660400e-02 -2.765548825263977051e-01 2.246012985706329346e-01 -1.013460829854011536e-01 -1.075928136706352234e-01 -2.021186985075473785e-02 3.232937306165695190e-02
-1.963922679424285889e-01 2.549722194671630859e-01 1.083434969186782837e-01 -8.208252489566802979e-02 1.842623502016067505e-01 1.024059429764747620e-01 5.540597811341285706e-02 -4.971791505813598633e-01 -2.102649509906768799e-01 -1.831421554088592529e-01 2.361388131976127625e-02 -2.833680808544158936e-01 -2.628486836329102516e-03 -2.257987558841705322e-01 -1.282955557107925415e-01 1.712273657321929932e-01 -7.748430222272872925e-02 -8.450027555227279663e-02 -1.333877146244049072e-01 3.139542639255523682e-01 -1.704799681901931763e-01 -6.333705782890319824e-02 2.290336638689041138e-01 -3.058490715920925140e-02 1.487358063459396362e-01 1.281244009733200073e-01 -9.842136502265930176e-02 9.552793204784393311e-02 -5.612424015998840332e-02 -1.588653475046157837e-01 5.032111331820487976e-02 1.537114679813385010e-01
2.312847077846527100e-01 1.579436510801315308e-01 5.111234784126281738e-01 -2.535562403500080109e-02 -3.612108295783400536e-03 7.895919680595397949e-02 4.034051001071929932e-01 2.747982554137706757e-02 -3.271586596965789795e-01 -2.210982888936996460e-02 1.016603782773017883e-01 -1.802891045808792114e-01 1.004479592666029930e-03 1.331686228513717651e-01 -1.714996695518493652e-01 1.171501651406288147e-01 2.435699664056301117e-02 5.908802151679992676e-02 9.488192200660705566e-02 2.681936025619506836e-01 -7.701110839843750000e-02 2.074582502245903015e-02 3.084492087364196777e-01 1.016074493527412415e-01 -1.285585165023803711e-01 -1.481404751539230347e-01 -1.206441894173622131e-01 4.843893926590681076e-03 1.033350527286529541e-01 -1.138499006628990173e-01 -7.150634378194808960e-02 7.440748624503612518e-03
2.439661026000976562e-01 1.192846223711967468e-01 2.677583694458007812e-01 -2.125523984432220459e-01 2.205239385366439819e-01 2.940734028816223145e-01 -2.482624724507331848e-02 -2.169712334871292114e-01 -8.858264982700347900e-02 -1.130082979798316956e-01 -3.851987421512603760e-02 -2.867731451988220215e-01 -2.584975957870483398e-01 2.778669819235801697e-03 1.279217600822448730e-01 3.414483070373535156e-01 2.417488247156143188e-01 -1.039981991052627563e-01 4.141445830464363098e-02 4.467734694480895996e-02 -5.152719095349311829e-02 3.248994424939155579e-02 1.851232200860977173e-01 -1.860700994729995728e-01 -4.572784528136253357e-02 -3.029840625822544098e-02 -2.688139081001281738e-01 2.699576020240783691e-01 1.075888276100158691e-01 -2.241102419793605804e-02 4.017424210906028748e-02 1.226558685302734375e-01
2.396890372037887573e-01 -1.225142627954483032e-01 5.425369832664728165e-03 2.561748921871185303e-01 2.798133194446563721e-01 1.868174672126770020e-01 1.963607519865036011e-01 -8.040240406990051270e-02 2.757197022438049316e-01 -7.133194059133529663e-02 -5.977700278162956238e-02 -4.091784060001373291e-01 -1.324463933706283569e-01 -2.865765988826751709e-02 -1.011087968945503235e-01 1.812527328729629517e-01 8.739040791988372803e-02 -1.547128260135650635e-01 1.409864723682403564e-01 2.049473971128463745e-01 -5.409643799066543579e-02 -8.150283247232437134e-02 3.144031763076782227e-01 1.357801407575607300e-01 -1.190325692296028137e-01 1.540167331695556641e-01 -1.424084156751632690e-01 2.064316272735595703e-01 6.770334206521511078e-03 1.806143969297409058e-01 1.712210923433303833e-01 8.390887081623077393e-02
2.197554707527160645e-01 -2.406273782253265381e-01 2.387293279170989990e-01 9.978127479553222656e-02 -4.931410402059555054e-02 1.791234873235225677e-02 1.356380879878997803e-01 -3.788664042949676514e-01 7.027788460254669189e-02 -1.367010176181793213e-01 2.175580412149429321e-01 5.358922854065895081e-02 2.911746799945831299e-01 -7.764530181884765625e-02 -3.065276145935058594e-01 9.068548679351806641e-03 2.059877663850784302e-01 -1.301237195730209351e-01 6.580125540494918823e-02 1.323897540569305420e-01 -6.152507290244102478e-02 -1.578128635883331299e-01 3.588481247425079346e-01 1.529489010572433472e-01 6.231734156608581543e-02 -4.690226539969444275e-02 -1.865636259317398071e-01 -2.736062705516815186e-01 -6.037144735455513000e-02 1.866096071898937225e-02 -1.229415312409400940e-01 8.094838261604309082e-02
5.813853815197944641e-02 -5.461800843477249146e-02 8.329097181558609009e-02 -1.666806340217590332e-01 1.567473560571670532e-01 -3.525278763845562935e-03 2.940649986267089844e-01 -3.991072475910186768e-01 -1.336500495672225952e-01 -2.223645001649856567e-01 1.944510787725448608e-01 -4.125838354229927063e-02 2.658550441265106201e-01 -3.615990653634071350e-02 -2.392223179340362549e-01 -2.612730301916599274e-02 2.728325724601745605e-01 -4.503274336457252502e-02 2.161418497562408447e-01 1.320915520191192627e-01 -1.908638477325439453e-01 -2.372809052467346191e-01 1.432444006204605103e-01 5.582534149289131165e-02 1.012583673000335693e-01 1.350707141682505608e-03 -3.880088329315185547e-01 1.111145541071891785e-01 -1.031336337327957153e-01 4.016665741801261902e-02 -9.648454189300537109e-02 1.210237946361303329e-02
2.662693858146667480e-01 7.432296406477689743e-04 1.837674877606332302e-03 6.797237694263458252e-02 6.790593266487121582e-02 3.299202620983123779e-01 -1.644220203161239624e-01 -1.467238962650299072e-01 -4.752830043435096741e-02 2.459164857864379883e-01 -1.108518168330192566e-01 -1.777640730142593384e-01 -9.549336135387420654e-02 -9.075985103845596313e-02 9.299286454916000366e-02 1.835323125123977661e-01 4.288014769554138184e-01 -5.556055530905723572e-02 -1.309911459684371948e-01 -2.683648839592933655e-02 -5.678721517324447632e-02 7.387892901897430420e-02 2.788541316986083984e-01 3.485213816165924072e-01 1.325684338808059692e-01 2.017744481563568115e-01 -2.457849383354187012e-01 -1.258228421211242676e-01 1.240338906645774841e-01 1.502786576747894287e-01 1.037406697869300842e-01 1.182578224688768387e-02
1.671132594347000122e-01 3.496248042210936546e-03 1.788438260555267334e-01 -8.793459273874759674e-03 -3.696872666478157043e-02 1.434607207775115967e-01 8.341781795024871826e-02 -3.233757019042968750e-01 -3.995086997747421265e-02 -9.335990063846111298e-03 1.883441768586635590e-02 6.515526026487350464e-02 -1.839404702186584473e-01 -2.051311880350112915e-01 -2.313399910926818848e-01 2.317654043436050415e-01 -1.576360198669135571e-03 1.057555526494979858e-01 -1.459485888481140137e-01 8.481547981500625610e-02 -5.733945369720458984e-01 1.462759375572204590e-01 2.525945901870727539e-01 1.729386299848556519e-01 -2.836984097957611084e-01 -6.583426147699356079e-02 -1.262950301170349121e-01 -1.274626106023788452e-01 6.195626407861709595e-02 1.021882146596908569e-01 4.613841325044631958e-02 -9.703632444143295288e-03
1.345548629760742188e-01 2.076948136091232300e-01 4.227871894836425781e-01 -1.176569908857345581e-01 3.047591890208423138e-04 1.552347987890243530e-01 2.271852940320968628e-01 -1.026972234249114990e-01 -6.573474407196044922e-02 -1.016382426023483276e-01 1.884228736162185669e-02 2.994794957339763641e-02 1.792221963405609131e-01 1.901578456163406372e-01 -7.043353468179702759e-02 1.379987895488739014e-01 1.086913868784904480e-01 -3.160257339477539062e-01 1.378868371248245239e-01 1.451160162687301636e-01 -1.693175137042999268e-01 1.129853278398513794e-01 1.252913624048233032e-01 4.400423765182495117e-01 -1.037111580371856689e-01 -1.335379779338836670e-01 -8.862826228141784668e-02 -8.747698739171028137e-03 2.954711019992828369e-01 3.145910054445266724e-02 3.380171582102775574e-02 1.524377465248107910e-01
3.862657546997070312e-01 -1.503496468067169189e-01 6.039001420140266418e-02 2.385197728872299194e-01 2.702441215515136719e-01 2.008426934480667114e-02 3.431615829467773438e-01 -9.608954191207885742e-02 -9.900546818971633911e-02 -4.729038849472999573e-02 -2.696025967597961426e-01 -2.893723249435424805e-01 -9.091819822788238525e-02 -8.223418891429901123e-02 8.599769324064254761e-02 2.126868627965450287e-02 1.763015687465667725e-01 -8.541017025709152222e-02 2.577652037143707275e-01 2.682366669178009033e-01 -1.559335589408874512e-01 -1.620132103562355042e-02 2.240697741508483887e-01 1.568229496479034424e-02 -3.253821283578872681e-02 2.237858325242996216e-01 -1.992710530757904053e-01 1.193945035338401794e-01 8.933808654546737671e-02 -7.942724227905273438e-02 5.946616455912590027e-02 -3.404455631971359253e-02
4.350151866674423218e-03 1.488332636654376984e-03 9.639327228069305420e-02 -1.314523816108703613e-01 -9.669812023639678955e-02 1.737133711576461792e-01 9.703642874956130981e-02 -2.573661804199218750e-01 6.063633412122726440e-02 1.862910240888595581e-01 -1.258387975394725800e-02 6.219570711255073547e-02 1.276089996099472046e-01 2.119799405336380005e-01 -3.644332587718963623e-01 3.316466212272644043e-01 1.166896820068359375e-01 -1.634396761655807495e-01 -1.747621893882751465e-01 1.126467734575271606e-01 -3.736139461398124695e-02 7.626947015523910522e-02 3.935804069042205811e-01 3.229972720146179199e-01 8.478035777807235718e-02 1.802224069833755493e-01 -1.673935204744338989e-01 2.577488124370574951e-01 -1.281457543373107910e-01 4.302808269858360291e-02 9.633705765008926392e-02 -1.079088263213634491e-02
1.512188315391540527e-01 7.369092106819152832e-02 2.187693119049072266e-01 -7.382339239120483398e-02 -4.474286735057830811e-02 2.561286687850952148e-01 -8.902256190776824951e-02 -1.050329953432083130e-01 -4.460526257753372192e-02 -1.763266026973724365e-01 2.983672916889190674e-01 -1.769480556249618530e-01 -1.079613789916038513e-01 -1.437977105379104614e-01 -3.094696700572967529e-01 8.110097795724868774e-02 3.596519827842712402e-01 2.542472779750823975e-01 -2.053138762712478638e-01 2.596252560615539551e-01 -1.235337406396865845e-01 -4.497932270169258118e-02 6.085030362010002136e-02 1.844926327466964722e-01 -9.270282089710235596e-02 -1.269655674695968628e-01 -3.684270083904266357e-01 4.682352393865585327e-02 8.454314619302749634e-02 2.428768388926982880e-02 1.008455902338027954e-01 -6.788715720176696777e-02
-7.859865576028823853e-02 2.751823887228965759e-02 3.781735002994537354e-01 2.054368704557418823e-01 5.477958545088768005e-02 2.229954302310943604e-01 2.034458816051483154e-01 -1.635815799236297607e-01 -1.182416081428527832e-01 -2.867711149156093597e-02 1.581064239144325256e-02 5.602551624178886414e-02 -1.219344958662986755e-01 8.282987773418426514e-02 -3.913185298442840576e-01 1.199544146656990051e-01 -2.268233895301818848e-02 5.191655363887548447e-03 -7.228282839059829712e-02 8.783625066280364990e-02 -4.263672232627868652e-01 1.353439409285783768e-02 1.432892531156539917e-01 2.417712658643722534e-01 1.393075101077556610e-02 -1.212624832987785339e-01 -1.713201105594635010e-01 2.712550386786460876e-02 -1.083066314458847046e-01 2.797186672687530518e-01 2.314412593841552734e-01 -1.287119090557098389e-01
2.273595333099365234e-01 -1.006736904382705688e-01 7.113357633352279663e-02 2.091660052537918091e-01 2.033919654786586761e-02 9.883058816194534302e-02 -1.787525266408920288e-01 -2.059132605791091919e-01 -7.576395571231842041e-02 -1.132460236549377441e-01 1.447502076625823975e-01 -8.861333876848220825e-02 -7.764711230993270874e-02 -2.342085689306259155e-01 -2.609443366527557373e-01 1.760940402746200562e-01 1.738833189010620117e-01 -4.202883839607238770e-01 3.883846700191497803e-01 -8.364429697394371033e-03 -2.157578766345977783e-01 -9.563098102807998657e-02 1.716900914907455444e-01 3.201432153582572937e-02 6.471821665763854980e-02 1.411118507385253906e-01 -2.413036972284317017e-01 1.283197663724422455e-03 -2.846915461122989655e-02 -1.586326956748962402e-02 2.640615403652191162e-01 -1.908977888524532318e-02
1.633830219507217407e-01 -1.189522072672843933e-01 4.636806622147560120e-02 4.592693224549293518e-02 1.009023487567901611e-01 8.636680245399475098e-02 -1.491552740335464478e-01 -1.864234805107116699e-01 -9.270389564335346222e-03 -2.620320022106170654e-01 -5.883602425456047058e-02 -3.032700158655643463e-02 -7.045254111289978027e-02 -9.886550903320312500e-02 -3.272814750671386719e-01 2.503745257854461670e-01 1.618474572896957397e-01 -4.372604191303253174e-01 3.472712934017181396e-01 -5.729362368583679199e-02 -2.776239216327667236e-01 -1.346380263566970825e-01 8.542627841234207153e-02 -5.650540441274642944e-02 -1.143525913357734680e-02 1.235531046986579895e-01 -3.529696762561798096e-01 -3.753644973039627075e-02 -3.908079117536544800e-02 -3.463515266776084900e-02 1.726123243570327759e-01 -4.135387018322944641e-02
3.920582309365272522e-02 3.066585659980773926e-01 5.149633884429931641e-01 -4.111118242144584656e-02 -7.049792259931564331e-02 -1.322587281465530396e-01 2.456068545579910278e-01 -2.316283881664276123e-01 2.055462077260017395e-02 -1.464275717735290527e-01 -2.367869913578033447e-01 2.505697309970855713e-02 1.383775174617767334e-01 3.127416223287582397e-02 -2.291510105133056641e-01 3.503438830375671387e-02 1.422703415155410767e-01 -6.268601864576339722e-02 -4.110322147607803345e-02 1.303285062313079834e-01 -1.496969759464263916e-01 -1.408199369907379150e-01 2.758767902851104736e-01 3.707557320594787598e-01 1.072450801730155945e-01 -1.672197977313771844e-04 -1.121323648840188980e-02 -7.592055201530456543e-02 5.171418562531471252e-02 -8.263812214136123657e-02 1.178537160158157349e-01 9.617169201374053955e-02
3.819642663002014160e-01 1.686216592788696289e-01 9.862902015447616577e-02 4.037111625075340271e-02 7.882958650588989258e-02 2.221205681562423706e-01 3.002952784299850464e-02 -3.733740746974945068e-01 7.252962142229080200e-02 -1.454558670520782471e-01 -6.777431815862655640e-02 -4.123547077178955078e-01 3.971436619758605957e-02 -1.795618683099746704e-01 -9.724757075309753418e-02 9.294429421424865723e-02 2.544540464878082275e-01 5.699891597032546997e-02 2.370714247226715088e-01 4.494979232549667358e-02 1.267751604318618774e-01 9.084688127040863037e-02 2.498488575220108032e-01 1.354671120643615723e-01 6.765656173229217529e-02 -5.087497830390930176e-02 -2.113898843526840210e-01 -1.336184446699917316e-03 -2.663973867893218994e-01 1.394370943307876587e-02 -8.038695156574249268e-02 -6.848805397748947144e-02
2.088069617748260498e-01 1.324348617345094681e-02 2.402834445238113403e-01 7.114172726869583130e-02 1.175057962536811829e-01 2.171049416065216064e-01 1.126411464065313339e-02 -9.234879165887832642e-02 -1.840573102235794067e-01 -7.366716116666793823e-02 1.900860220193862915e-01 -2.153554260730743408e-01 -1.062985658645629883e-01 1.222323551774024963e-01 -3.662811964750289917e-02 3.664393424987792969e-01 -1.287609785795211792e-01 -7.303165644407272339e-02 -4.105292633175849915e-02 1.649469584226608276e-01 -1.161482259631156921e-01 -7.200439274311065674e-02 2.676440477371215820e-01 -1.621887832880020142e-01 4.871377721428871155e-02 1.616099327802658081e-01 -2.027109116315841675e-01 -4.666565358638763428e-02 -2.295682281255722046e-01 -1.549041420221328735e-01 -1.249271705746650696e-01 4.568066000938415527e-01
1.011851057410240173e-02 -1.459491103887557983e-01 1.351393014192581177e-01 3.406622633337974548e-02 1.103295832872390747e-01 2.897615432739257812e-01 -1.447207480669021606e-01 -1.225185766816139221e-01 -1.323546320199966431e-01 -7.535770535469055176e-02 5.460473895072937012e-02 1.144386157393455505e-01 -4.372556507587432861e-01 -9.119832515716552734e-02 -1.913729012012481689e-01 3.324424922466278076e-01 -6.380087137222290039e-02 9.247218817472457886e-02 2.194603532552719116e-01 3.162978887557983398e-01 -5.777563899755477905e-03 -6.284010410308837891e-02 3.289807438850402832e-01 2.551629245281219482e-01 -1.406716704368591309e-01 7.392948865890502930e-02 -2.371373921632766724e-01 6.893064826726913452e-02 1.360517460852861404e-03 7.649576663970947266e-02 9.880968928337097168e-02 3.397659584879875183e-02
-8.675665408372879028e-02 -1.578069850802421570e-02 2.567267417907714844e-01 -1.124539133161306381e-02 3.851252496242523193e-01 -1.833964511752128601e-02 1.139252781867980957e-01 -1.552213430404663086e-01 1.569455713033676147e-01 5.705941468477249146e-02 -1.861213706433773041e-02 -2.596913576126098633e-01 -2.567580938339233398e-01 1.559641864150762558e-02 -3.517925441265106201e-01 2.072816342115402222e-01 7.824317365884780884e-02 -2.526798248291015625e-01 -1.297114789485931396e-01 2.211922705173492432e-01 -3.726864159107208252e-01 -6.516991555690765381e-02 1.121974065899848938e-01 3.586835414171218872e-02 1.479388326406478882e-01 1.992470622062683105e-01 -5.279102176427841187e-02 -3.695239871740341187e-02 1.038829162716865540e-01 1.801294386386871338e-01 -2.425094880163669586e-02 9.793913364410400391e-02
-3.431804478168487549e-02 -4.970907792448997498e-02 1.434100866317749023e-01 -3.347359597682952881e-02 6.834306567907333374e-02 3.183976113796234131e-01 -9.293290227651596069e-02 -2.467658221721649170e-01 2.718605473637580872e-02 -3.234129250049591064e-01 1.075646355748176575e-01 -2.742033898830413818e-01 -2.488934993743896484e-01 -1.646908074617385864e-01 -3.197989463806152344e-01 -2.811231836676597595e-02 1.148876361548900604e-02 -6.240593269467353821e-02 7.940755039453506470e-02 -3.767213597893714905e-02 -5.164154991507530212e-02 -1.954804509878158569e-01 1.606026291847229004e-01 3.986017778515815735e-03 3.006794303655624390e-02 4.651677235960960388e-02 -4.827900528907775879e-01 1.580069065093994141e-01 1.678706556558609009e-01 -1.868467628955841064e-01 -8.255042880773544312e-02 7.344540208578109741e-02
2.083097398281097412e-01 1.193040795624256134e-02 1.570040434598922729e-01 2.508175969123840332e-01 -1.081065088510513306e-02 1.102674901485443115e-01 8.973315358161926270e-02 -2.376557290554046631e-01 -1.670331656932830811e-01 -7.016461342573165894e-02 7.440907880663871765e-03 -2.112520858645439148e-02 -5.158323422074317932e-02 -2.183972448110580444e-01 -4.161238968372344971e-01 2.485443800687789917e-01 2.613114714622497559e-01 -3.132768869400024414e-01 3.086761236190795898e-01 -1.153705734759569168e-02 -2.810007892549037933e-03 2.618503198027610779e-02 1.013029739260673523e-01 3.633588552474975586e-02 1.704679727554321289e-01 8.851648867130279541e-02 -3.327170014381408691e-01 2.111201919615268707e-02 -9.213606268167495728e-02 -4.566207528114318848e-02 1.497677415609359741e-01 -1.353482156991958618e-01
3.431855440139770508e-01 2.031466178596019745e-02 -2.045968472957611084e-01 5.232344567775726318e-02 3.389550745487213135e-01 1.865485310554504395e-01 -3.010392375290393829e-02 -1.174930259585380554e-01 1.366050094366073608e-01 4.560074210166931152e-02 -2.818583846092224121e-01 -3.549433052539825439e-01 -1.589263603091239929e-02 -8.190885186195373535e-02 -1.751584410667419434e-01 8.783011697232723236e-03 6.819532718509435654e-03 -2.194052338600158691e-01 1.851325854659080505e-02 3.182229101657867432e-01 -1.939397901296615601e-01 -6.408062577247619629e-02 1.442676633596420288e-01 2.077757716178894043e-01 -2.249648235738277435e-02 1.051748320460319519e-01 -2.803793549537658691e-01 1.175726875662803650e-01 -8.904308825731277466e-02 1.697831451892852783e-01 1.120160073041915894e-01 1.095755398273468018e-02
3.542277961969375610e-02 2.082882523536682129e-01 -5.381813645362854004e-02 -1.449639648199081421e-01 2.902353107929229736e-01 5.107069760560989380e-02 2.340139076113700867e-02 -2.294003069400787354e-01 6.390253454446792603e-02 -5.265682935714721680e-02 2.137760445475578308e-02 8.806869387626647949e-02 -2.396149635314941406e-01 1.136699691414833069e-01 -7.284083962440490723e-02 2.576321363449096680e-01 -2.226288802921772003e-02 -3.259902298450469971e-01 9.339124709367752075e-02 1.528790146112442017e-01 -2.102126926183700562e-01 -1.013567969202995300e-01 1.700371205806732178e-01 1.358166784048080444e-01 -1.890135705471038818e-01 8.703447878360748291e-02 -8.188444375991821289e-02 -6.280539184808731079e-02 -1.571129113435745239e-01 2.864241600036621094e-01 8.428191393613815308e-02 4.752787053585052490e-01
6.456541270017623901e-02 -1.272393763065338135e-01 2.824156880378723145e-01 5.383668094873428345e-02 1.623878180980682373e-01 1.117603033781051636e-01 1.006941050291061401e-01 -4.002292752265930176e-01 -1.557754874229431152e-01 -4.327914863824844360e-02 -1.173118650913238525e-01 -2.807668745517730713e-01 2.775543630123138428e-01 1.149272322654724121e-01 -2.032847106456756592e-01 2.201277613639831543e-01 -1.117249131202697754e-01 1.768137700855731964e-02 -1.633376330137252808e-01 4.102628305554389954e-02 4.511757194995880127e-02 2.205896973609924316e-01 -2.164725214242935181e-02 8.993773907423019409e-02 -8.765061944723129272e-02 -1.411684090271592140e-03 -3.479021191596984863e-01 2.001441717147827148e-01 -4.619199782609939575e-02 1.913839727640151978e-01 -2.618500962853431702e-02 2.835650742053985596e-01
1.418194174766540527e-01 -9.662393480539321899e-02 2.791306674480438232e-01 7.332918047904968262e-02 -8.445703983306884766e-02 5.833402648568153381e-02 3.658362105488777161e-02 -2.131319493055343628e-01 4.840739443898200989e-02 -1.504171490669250488e-01 -1.139376498758792877e-02 -1.211034134030342102e-01 9.872107952833175659e-02 8.330652862787246704e-02 -2.223281115293502808e-01 6.391263008117675781e-02 2.663292288780212402e-01 7.205522060394287109e-02 1.356997061520814896e-02 3.422009646892547607e-01 6.492112576961517334e-02 4.327371120452880859e-01 2.203849852085113525e-01 2.181667834520339966e-01 -7.926794886589050293e-02 3.277345374226570129e-02 -4.006879329681396484e-01 1.958902627229690552e-01 1.056594178080558777e-01 -9.185026586055755615e-02 -9.441991895437240601e-02 -6.440151482820510864e-02
1.474446803331375122e-01 -3.746007755398750305e-02 9.374400228261947632e-02 -8.877058327198028564e-02 1.475942283868789673e-01 1.534759998321533203e-01 -9.477878920733928680e-03 -7.385692745447158813e-02 -3.336674347519874573e-02 6.271044164896011353e-02 1.327161397784948349e-02 -3.305600583553314209e-01 -2.473563253879547119e-01 -9.493677318096160889e-02 -1.043617650866508484e-01 2.642463445663452148e-01 2.276692688465118408e-01 -3.308661878108978271e-01 -4.437862336635589600e-02 -1.387146115303039551e-01 1.044773831963539124e-01 -1.185479015111923218e-01 -3.945168480277061462e-02 4.524034261703491211e-01 -1.053365692496299744e-01 2.011598646640777588e-02 -3.174754381179809570e-01 -6.203848868608474731e-02 1.867258250713348389e-01 -1.831201314926147461e-01 1.996592432260513306e-01 -7.604407519102096558e-02
-8.845897018909454346e-02 -8.677906543016433716e-02 1.557142566889524460e-02 -1.283034980297088623e-01 4.944907873868942261e-02 -2.446989819873124361e-04 1.169799715280532837e-01 -3.619975447654724121e-01 -3.481006026268005371e-01 -1.348680704832077026e-01 1.302802413702011108e-01 -1.107420176267623901e-01 1.630405150353908539e-02 3.079001978039741516e-02 -2.170458436012268066e-01 9.616465866565704346e-02 1.881583780050277710e-01 -9.939367324113845825e-02 2.193312495946884155e-01 1.235088929533958435e-01 -2.185556441545486450e-01 -2.838577330112457275e-01 -1.702661812305450439e-02 1.718796342611312866e-01 1.320353299379348755e-01 1.010324358940124512e-01 -4.827229678630828857e-01 1.116736382246017456e-01 1.012518256902694702e-01 7.809859514236450195e-02 -9.132188558578491211e-02 1.730770021677017212e-01
-1.420831084251403809e-01 -1.509195119142532349e-01 2.597374469041824341e-02 2.660885453224182129e-02 7.628359645605087280e-02 1.617744565010070801e-01 -1.962484419345855713e-01 -9.234952181577682495e-02 -2.563799619674682617e-01 -8.440286852419376373e-03 -1.316739916801452637e-01 -1.257153693586587906e-02 -1.899761408567428589e-01 -5.532535538077354431e-02 -8.271366357803344727e-02 1.277739405632019043e-01 1.901038736104965210e-01 -2.442905604839324951e-01 1.795194894075393677e-01 4.686514735221862793e-01 -4.039588198065757751e-02 -1.251175701618194580e-01 3.063844442367553711e-01 2.571850419044494629e-01 -2.473014891147613525e-01 1.031068786978721619e-01 -3.440279662609100342e-01 3.822659701108932495e-02 -9.126178920269012451e-02 -1.717241480946540833e-02 4.363985359668731689e-02 6.236400082707405090e-02
1.203226670622825623e-01 1.398884803056716919e-01 1.666937321424484253e-01 5.676120147109031677e-02 7.627569884061813354e-02 2.830263376235961914e-01 -4.525647684931755066e-02 -1.760488599538803101e-01 -2.831470686942338943e-03 3.045760989189147949e-01 -6.273376941680908203e-02 -6.572457402944564819e-02 -1.116879936307668686e-02 -1.647343486547470093e-01 -2.144947275519371033e-02 4.546917974948883057e-03 2.413898408412933350e-01 -8.396288752555847168e-02 -4.961918294429779053e-02 -1.360070146620273590e-02 4.173849895596504211e-02 1.132196336984634399e-01 8.945592492818832397e-02 3.175219893455505371e-01 9.880209714174270630e-02 2.320487648248672485e-01 -4.646517932415008545e-01 1.202282309532165527e-01 3.675732612609863281e-01 1.283049583435058594e-01 2.634707093238830566e-02 2.227752059698104858e-01
-5.813567899167537689e-03 5.156680196523666382e-02 2.660644650459289551e-01 -1.098853200674057007e-01 7.913797348737716675e-02 2.167812883853912354e-01 1.706756204366683960e-01 -3.975813984870910645e-01 -1.873184368014335632e-02 1.518296152353286743e-01 -1.487090438604354858e-01 -8.841603249311447144e-02 -3.698755502700805664e-01 2.017554491758346558e-01 -2.272727154195308685e-02 9.953880310058593750e-02 -2.379406802356243134e-02 5.781552195549011230e-02 -6.025413796305656433e-02 1.391609311103820801e-01 -5.310250520706176758e-01 5.860518291592597961e-02 4.078335687518119812e-02 1.476544141769409180e-01 -7.654017955064773560e-02 -1.184072494506835938e-01 -2.119992375373840332e-01 9.487584978342056274e-02 8.794437348842620850e-02 -8.466088771820068359e-02 7.484932988882064819e-02 5.090120062232017517e-02
2.811766564846038818e-01 -2.775863185524940491e-02 3.186871409416198730e-01 3.364344835281372070e-01 2.930410206317901611e-02 1.522978097200393677e-01 -7.550128549337387085e-02 1.535472720861434937e-01 4.550254903733730316e-03 -4.225943237543106079e-02 -1.819211691617965698e-01 -1.247104182839393616e-01 -2.018328458070755005e-01 9.704128652811050415e-02 -1.925719678401947021e-01 1.345380209386348724e-02 1.412883996963500977e-01 -1.752933114767074585e-01 2.862583398818969727e-01 2.429429590702056885e-01 -2.026816159486770630e-01 -4.833213239908218384e-02 1.161880269646644592e-01 -5.105233937501907349e-02 3.486146032810211182e-02 4.288608673959970474e-03 -3.961440622806549072e-01 -7.931477576494216919e-02 7.772319018840789795e-02 -2.071789950132369995e-01 1.395451545249670744e-04 2.227554023265838623e-01
3.739140927791595459e-01 -2.215983904898166656e-02 1.024311929941177368e-01 1.013545915484428406e-01 1.207723617553710938e-01 6.442082673311233521e-02 -4.049410670995712280e-02 -2.926278710365295410e-01 -2.273254245519638062e-01 -1.757612377405166626e-01 1.915093958377838135e-01 -2.318020761013031006e-01 6.535705924034118652e-02 -6.141597777605056763e-02 -1.038218140602111816e-01 3.270961344242095947e-01 3.019623756408691406e-01 2.306297421455383301e-01 -9.199894964694976807e-02 -4.246421903371810913e-02 -5.663712322711944580e-02 -2.925172075629234314e-02 7.553699612617492676e-02 1.907689869403839111e-01 -9.298828989267349243e-02 -1.415758430957794189e-01 -2.707322835922241211e-01 1.805771291255950928e-01 1.970358639955520630e-01 -8.080218732357025146e-02 1.838766485452651978e-01 1.399161815643310547e-01
-1.626127511262893677e-01 -1.221035048365592957e-02 4.503304958343505859e-01 5.807075649499893188e-02 3.393087685108184814e-01 6.903451681137084961e-02 1.336767524480819702e-01 -1.310631930828094482e-01 8.723724633455276489e-03 4.942519217729568481e-02 1.690958142280578613e-01 -1.510024517774581909e-01 -2.408434450626373291e-01 6.392510235309600830e-02 -1.588900685310363770e-01 6.906338036060333252e-02 2.728983163833618164e-01 -2.015689313411712646e-01 1.423340886831283569e-01 2.535071671009063721e-01 -2.651467919349670410e-01 -3.560474514961242676e-02 2.847220003604888916e-02 -9.041069075465202332e-03 2.175901383161544800e-01 4.362894594669342041e-02 -4.914302006363868713e-02 -4.979247972369194031e-02 1.056208973750472069e-03 2.579064965248107910e-01 7.679411210119724274e-03 2.710403203964233398e-01
2.292582839727401733e-01 -4.015622660517692566e-02 2.230542451143264771e-01 -1.807657629251480103e-01 1.785153299570083618e-01 -1.594216376543045044e-02 2.319094687700271606e-01 -1.894357055425643921e-01 -9.736381471157073975e-02 -4.298403114080429077e-02 2.301169037818908691e-01 -4.527676478028297424e-02 1.348898396827280521e-03 1.630376875400543213e-01 -3.176096081733703613e-01 -4.841136932373046875e-02 -1.361651420593261719e-01 1.380971670150756836e-01 -7.669732719659805298e-02 1.034648418426513672e-01 -1.906982809305191040e-01 -6.557706277817487717e-03 3.500883579254150391e-01 3.011029362678527832e-01 3.893946111202239990e-02 3.151698410511016846e-01 -1.993265300989151001e-01 -2.645592577755451202e-02 -7.657913863658905029e-02 -2.905671298503875732e-01 2.737025730311870575e-02 -9.654164314270019531e-02
1.014515161514282227e-01 2.137633860111236572e-01 3.533268570899963379e-01 -4.282863438129425049e-02 8.183485828340053558e-03 1.671712696552276611e-01 1.757995188236236572e-01 -2.301424294710159302e-01 1.448345482349395752e-01 1.874997168779373169e-01 9.034997224807739258e-02 1.044373586773872375e-01 -1.638989001512527466e-01 -1.041408255696296692e-01 -9.141504764556884766e-02 2.245568186044692993e-01 3.149242401123046875e-01 1.913174800574779510e-02 6.890913844108581543e-02 1.273342594504356384e-02 -1.201825663447380066e-01 7.556200027465820312e-02 3.476620614528656006e-01 5.158186703920364380e-02 -2.800376415252685547e-01 -5.138647556304931641e-02 -3.116108104586601257e-02 -4.043222367763519287e-01 -7.228709757328033447e-02 5.319317057728767395e-02 -1.313730478286743164e-01 1.216572821140289307e-01
1.553826779127120972e-01 1.002433151006698608e-01 1.896083652973175049e-01 -8.294228464365005493e-02 -1.997499167919158936e-01 1.993730366230010986e-01 2.982856631278991699e-01 -3.861735016107559204e-02 -2.620768547058105469e-01 8.962859958410263062e-02 -3.210118785500526428e-02 -6.697161495685577393e-02 5.471496284008026123e-02 6.321974843740463257e-02 -1.180342212319374084e-01 2.473846971988677979e-01 1.620950400829315186e-01 -4.212905466556549072e-01 3.381941094994544983e-02 6.907872110605239868e-02 -4.930361732840538025e-02 1.360062956809997559e-01 1.666429191827774048e-01 1.983735114336013794e-01 1.906554773449897766e-02 -1.357860863208770752e-01 -2.912948131561279297e-01 -1.879350841045379639e-01 -4.538649320602416992e-02 -1.715296208858489990e-01 -6.169129163026809692e-03 3.468224704265594482e-01
-3.438755869865417480e-02 6.875644624233245850e-02 3.098266422748565674e-01 -1.505095604807138443e-02 4.577499330043792725e-01 -1.630667150020599365e-01 1.627389192581176758e-01 -2.093415707349777222e-01 1.042687147855758667e-01 2.058327794075012207e-01 -8.133381605148315430e-02 -2.019921541213989258e-01 -4.058840572834014893e-01 -5.990589782595634460e-02 -2.774010002613067627e-01 5.541045591235160828e-02 1.966299712657928467e-01 -2.991505339741706848e-02 -8.381809294223785400e-02 1.583172082901000977e-01 -1.193165779113769531e-01 -5.489986017346382141e-02 2.296795547008514404e-01 4.613864421844482422e-02 1.548254489898681641e-01 1.059122085571289062e-01 -3.938254714012145996e-02 2.901939861476421356e-02 9.473136812448501587e-02 1.198545917868614197e-01 -3.652016073465347290e-02 1.907764971256256104e-01
1.966772526502609253e-01 4.759377241134643555e-02 2.819473389536142349e-03 -2.724713273346424103e-02 2.999173402786254883e-01 5.952981859445571899e-02 3.208482563495635986e-01 1.754708774387836456e-02 1.705535054206848145e-01 1.965847611427307129e-01 1.876461952924728394e-01 -4.135867059230804443e-01 -8.929398655891418457e-02 1.108707264065742493e-01 -2.401964813470840454e-01 3.630998358130455017e-02 8.183175697922706604e-03 -1.109501793980598450e-01 -2.141304463148117065e-01 2.048625051975250244e-01 -3.209225833415985107e-01 3.968205419369041920e-04 2.440038174390792847e-01 1.860900670289993286e-01 8.341122418642044067e-02 1.764573305845260620e-01 4.842137172818183899e-02 -1.840859465301036835e-02 -1.487151533365249634e-01 1.532670855522155762e-01 7.630353420972824097e-02 1.368051916360855103e-01
3.270042240619659424e-01 3.532869741320610046e-02 -2.135214954614639282e-01 5.958652123808860779e-02 1.486288905143737793e-01 2.951110601425170898e-01 3.613269329071044922e-02 -1.529522147029638290e-02 1.349827498197555542e-01 -7.326813042163848877e-02 -1.641241759061813354e-01 -3.496430218219757080e-01 8.462308906018733978e-03 -1.269133836030960083e-01 -3.013311624526977539e-01 -4.003463685512542725e-02 1.138525232672691345e-01 -2.031182497739791870e-01 2.297708950936794281e-02 1.615671664476394653e-01 -2.294701486825942993e-01 -8.957523852586746216e-02 1.683076918125152588e-01 8.328462392091751099e-02 3.411575034260749817e-02 2.526961863040924072e-01 -3.398513197898864746e-01 1.868972927331924438e-01 -1.854028552770614624e-02 1.639961302280426025e-01 1.445707976818084717e-01 1.010780930519104004e-01
-1.839331351220607758e-02 -3.294691443443298340e-02 1.099062711000442505e-01 -9.299870580434799194e-02 1.105184331536293030e-01 3.002056777477264404e-01 1.756041049957275391e-01 -4.217267930507659912e-01 -1.792581081390380859e-01 8.224440366029739380e-02 5.444783344864845276e-02 6.971865147352218628e-02 -4.886670783162117004e-02 1.085736081004142761e-01 -2.331847548484802246e-01 1.041471119970083237e-02 1.773129105567932129e-01 -9.799120575189590454e-02 2.409955561161041260e-01 2.302452549338340759e-02 -7.384562492370605469e-02 -2.264330834150314331e-01 1.069890148937702179e-02 1.085149049758911133e-01 4.535866901278495789e-02 -9.538581222295761108e-02 -4.243380427360534668e-01 -8.337833732366561890e-02 -4.817591235041618347e-02 -2.266088686883449554e-02 -2.573131620883941650e-01 3.405232131481170654e-01
1.039899419993162155e-02 -3.894134610891342163e-02 -1.327924523502588272e-02 -1.481719911098480225e-01 -1.876425892114639282e-01 3.494699001312255859e-01 2.622775137424468994e-01 -2.179276943206787109e-01 -1.693902760744094849e-01 1.216670796275138855e-01 -7.619845122098922729e-02 1.822868920862674713e-02 6.167395785450935364e-02 3.971058502793312073e-02 -2.703539729118347168e-01 1.204834654927253723e-01 -2.596388943493366241e-02 -3.341710567474365234e-01 -9.947609901428222656e-02 -3.471057489514350891e-02 4.875083267688751221e-02 -3.660254552960395813e-02 5.110121965408325195e-01 8.789025247097015381e-02 -1.178855597972869873e-01 -1.576325111091136932e-02 -3.125488162040710449e-01 1.136383041739463806e-01 5.789159983396530151e-02 -1.337810009717941284e-01 7.856299728155136108e-02 -1.086947992444038391e-01
1.806535124778747559e-01 6.555684655904769897e-02 -2.934045332949608564e-04 -2.914589345455169678e-01 -1.128478497266769409e-01 1.831186264753341675e-01 1.343187391757965088e-01 -9.732572734355926514e-02 -3.358832374215126038e-02 -2.281589806079864502e-02 -1.873223632574081421e-01 -3.048368170857429504e-02 6.832510232925415039e-02 1.081967577338218689e-01 -1.522668153047561646e-01 1.164565160870552063e-01 3.677974939346313477e-01 -1.878498643636703491e-01 4.438118636608123779e-02 3.469989597797393799e-01 -4.885523021221160889e-01 8.355133235454559326e-02 3.111484348773956299e-01 1.095270141959190369e-01 4.925055429339408875e-02 1.629966795444488525e-01 5.744929984211921692e-02 4.224641248583793640e-02 1.167665347456932068e-01 1.100420206785202026e-01 7.353136688470840454e-02 3.006403520703315735e-02
9.985729306936264038e-02 1.974769681692123413e-02 -1.215731576085090637e-01 1.287207566201686859e-02 1.189928650856018066e-01 1.013698987662792206e-02 1.989369839429855347e-01 -5.661549046635627747e-02 -3.182192146778106689e-01 -1.866485625505447388e-01 -1.564713194966316223e-02 -4.398478567600250244e-01 -1.533321887254714966e-01 -2.152733653783798218e-01 -1.374448686838150024e-01 8.524880744516849518e-03 1.642440706491470337e-01 -1.602437496185302734e-01 2.864919602870941162e-01 2.312760800123214722e-01 1.669367589056491852e-02 -1.596771031618118286e-01 2.703562378883361816e-01 2.810216248035430908e-01 -1.104276850819587708e-01 5.256977304816246033e-02 -6.037714332342147827e-02 1.417171508073806763e-01 -9.508875012397766113e-02 1.775001734495162964e-01 1.105718910694122314e-01 2.037096023559570312e-01
3.034411370754241943e-01 -4.605537652969360352e-02 6.135797873139381409e-02 6.412792950868606567e-02 2.067908346652984619e-01 2.950752973556518555e-01 3.141829743981361389e-03 -4.173779487609863281e-02 8.299060165882110596e-03 5.711152777075767517e-02 8.535253256559371948e-02 -2.648822069168090820e-01 -9.947278350591659546e-02 -4.646310210227966309e-02 4.794696345925331116e-02 2.090781927108764648e-01 4.066955447196960449e-01 -3.077800571918487549e-01 -1.434692293405532837e-01 8.471657335758209229e-02 1.224468946456909180e-01 -1.243542879819869995e-01 1.132717207074165344e-01 2.655733227729797363e-01 5.188947543501853943e-02 -3.096258267760276794e-02 -2.122975885868072510e-01 -6.297184526920318604e-02 2.154119312763214111e-01 -1.787867546081542969e-01 1.798687875270843506e-01 2.497659325599670410e-01
5.262372493743896484e-01 2.050709538161754608e-02 1.846395134925842285e-01 5.371182411909103394e-02 7.974534295499324799e-03 3.893917798995971680e-02 1.159256994724273682e-01 -2.495874166488647461e-01 -5.787216126918792725e-03 -5.569435283541679382e-02 -3.053019642829895020e-01 -4.326660931110382080e-01 4.778579622507095337e-02 -2.864221669733524323e-02 1.915123499929904938e-02 -8.739842474460601807e-02 1.014310568571090698e-01 5.777174979448318481e-02 1.746691167354583740e-01 6.405833363533020020e-02 -1.849852949380874634e-01 -4.283747449517250061e-02 1.765119731426239014e-01 -7.968851923942565918e-02 -1.309667676687240601e-01 -1.420125067234039307e-01 -3.574410080909729004e-01 6.598606705665588379e-02 9.747588634490966797e-02 -4.957328736782073975e-02 -3.965038806200027466e-02 9.456145018339157104e-02
3.264856040477752686e-01 -7.553758472204208374e-02 1.652158051729202271e-01 6.850438565015792847e-02 2.790093123912811279e-01 -4.929751530289649963e-02 1.498956978321075439e-01 -1.951622515916824341e-01 1.008277460932731628e-01 -8.733449876308441162e-02 -3.976972773671150208e-02 -2.043579220771789551e-01 -1.960937827825546265e-01 2.197449952363967896e-01 1.117130592465400696e-01 2.819095551967620850e-01 2.542335987091064453e-01 -2.468314319849014282e-01 6.929651647806167603e-02 2.302625030279159546e-01 -5.309926718473434448e-02 8.992637693881988525e-02 2.365020513534545898e-01 -1.376402527093887329e-01 -1.072046384215354919e-01 3.526737391948699951e-01 -2.463271319866180420e-01 3.548835963010787964e-02 -4.421821795403957367e-03 3.045310266315937042e-02 4.041855037212371826e-02 -7.410436868667602539e-02
2.290063947439193726e-01 2.831701338291168213e-01 1.827383637428283691e-01 -1.126277744770050049e-01 4.167377576231956482e-02 -1.776164472103118896e-01 -2.761269509792327881e-01 -2.446932792663574219e-01 1.595404297113418579e-01 -2.100872397422790527e-01 -2.379653155803680420e-01 -1.328470706939697266e-01 1.158189401030540466e-01 5.972298607230186462e-02 -1.907147467136383057e-01 2.988055348396301270e-01 -1.181863714009523392e-02 -3.390870094299316406e-01 1.118654832243919373e-01 4.479546472430229187e-02 -1.022692024707794189e-01 -8.798673748970031738e-02 2.613467872142791748e-01 1.546713411808013916e-01 7.846008241176605225e-02 7.807291299104690552e-02 -2.490006387233734131e-01 -8.396386355161666870e-02 7.724098861217498779e-02 1.456249505281448364e-02 -3.942817077040672302e-02 1.904789209365844727e-01
1.400478631258010864e-01 -9.043475985527038574e-02 2.590468525886535645e-01 -3.041119128465652466e-02 2.463464885950088501e-01 3.157671093940734863e-01 -4.158179275691509247e-03 -2.733806073665618896e-01 -2.850097976624965668e-02 -1.211698632687330246e-02 -2.096859067678451538e-01 9.521505981683731079e-02 -3.503656387329101562e-01 -4.715768247842788696e-02 -2.201561629772186279e-01 8.330043405294418335e-02 -1.178057193756103516e-01 -1.280932575464248657e-01 -8.469200134277343750e-02 4.450736939907073975e-02 -3.203363716602325439e-01 2.052577584981918335e-01 9.290643781423568726e-02 1.440660059452056885e-01 -2.938161492347717285e-01 -1.616101413965225220e-01 -2.201682031154632568e-01 8.556576818227767944e-02 -8.660394698381423950e-03 1.258015632629394531e-01 6.622186303138732910e-02 1.804087013006210327e-01
2.539992332458496094e-01 -1.465428769588470459e-01 5.898310244083404541e-02 -3.417964652180671692e-02 5.953454412519931793e-03 9.937888383865356445e-02 1.252255141735076904e-01 -6.308628618717193604e-02 -2.415827661752700806e-01 -1.584171503782272339e-01 2.719297409057617188e-01 -2.134983837604522705e-01 1.923790425062179565e-01 1.254907250404357910e-02 -1.961115449666976929e-01 -5.987718701362609863e-02 -1.076634973287582397e-03 8.912622183561325073e-02 9.181376546621322632e-02 1.323313862085342407e-01 -1.396558340638875961e-02 -3.089552521705627441e-01 4.264124929904937744e-01 9.317883849143981934e-02 -1.425957679748535156e-01 -7.475513266399502754e-04 -3.530213534832000732e-01 -1.241456568241119385e-01 2.509228289127349854e-01 1.520620882511138916e-01 1.743035316467285156e-01 -2.664543688297271729e-02
2.384150177240371704e-01 1.759756356477737427e-01 2.211051136255264282e-01 4.256077483296394348e-02 3.034763038158416748e-01 -5.886954069137573242e-02 2.617241144180297852e-01 -1.706725805997848511e-01 -1.168292947113513947e-02 2.319610267877578735e-01 8.957111835479736328e-02 -2.852795720100402832e-01 -2.218278050422668457e-01 2.648934721946716309e-01 -1.730896085500717163e-01 1.859572678804397583e-01 -2.449287772178649902e-01 -1.716327294707298279e-02 -1.550723165273666382e-01 -2.092012390494346619e-02 5.245329439640045166e-02 -1.495935916900634766e-01 9.178709238767623901e-02 2.457003444433212280e-01 -1.199548393487930298e-01 2.365514934062957764e-01 -2.798542380332946777e-01 4.350169375538825989e-02 -2.402099035680294037e-02 -8.449758589267730713e-02 5.987060815095901489e-02 2.197872847318649292e-02
2.406424134969711304e-01 -2.260853350162506104e-01 1.013003587722778320e-01 9.510741382837295532e-02 1.336542516946792603e-01 -1.213090121746063232e-01 5.187940597534179688e-02 -1.411040425300598145e-01 -1.230865716934204102e-01 -4.909108951687812805e-02 -1.402100641280412674e-02 3.320975229144096375e-02 -4.271379858255386353e-02 -5.533385649323463440e-02 -2.212949097156524658e-01 2.594029605388641357e-01 6.314968317747116089e-02 -3.746761679649353027e-01 1.945260912179946899e-01 -8.190610259771347046e-02 -2.146156579256057739e-01 8.724356442689895630e-02 1.838551461696624756e-01 2.090366184711456299e-02 2.523421943187713623e-01 2.614018619060516357e-01 -3.812050521373748779e-01 1.284934580326080322e-01 1.047044768929481506e-01 -1.075916811823844910e-01 1.803135424852371216e-01 -2.253075689077377319e-01
2.118791490793228149e-01 4.915022850036621094e-02 1.354741007089614868e-01 -5.388897061347961426e-01 1.387990564107894897e-01 9.467937052249908447e-02 4.796512797474861145e-02 -4.346500709652900696e-02 3.221248090267181396e-02 2.413628399372100830e-01 3.652435913681983948e-02 -1.825172752141952515e-01 9.177638590335845947e-02 1.178867667913436890e-01 -2.521363496780395508e-01 2.045521140098571777e-01 4.019592106342315674e-01 -6.126498803496360779e-03 1.165886670351028442e-01 1.646189540624618530e-01 -2.949703931808471680e-01 8.447305858135223389e-02 1.339624226093292236e-01 -4.964886978268623352e-02 1.154914498329162598e-02 -6.912121176719665527e-02 -2.445254474878311157e-02 5.679559707641601562e-02 -1.986249163746833801e-02 3.710386529564857483e-02 2.365784347057342529e-01 8.069435507059097290e-02
1.666288077831268311e-01 8.392219990491867065e-02 1.153655648231506348e-01 1.839320808649063110e-01 2.948076426982879639e-01 -1.210283208638429642e-02 6.290802359580993652e-02 1.756034232676029205e-02 -3.186766989529132843e-03 1.283409893512725830e-01 2.263122238218784332e-03 -4.820456355810165405e-02 3.539022803306579590e-02 1.058116480708122253e-01 -4.499684274196624756e-01 8.006177097558975220e-02 9.873326122760772705e-02 1.184227466583251953e-01 2.050588726997375488e-01 5.282013490796089172e-02 -2.513458728790283203e-01 -3.795453906059265137e-02 1.260131001472473145e-01 2.153764218091964722e-01 -2.231344878673553467e-01 -1.680299043655395508e-01 -3.346751034259796143e-01 -4.041436612606048584e-01 2.791849523782730103e-02 1.895144581794738770e-01 1.002467703074216843e-02 3.059790283441543579e-02
2.818013131618499756e-01 -1.996081769466400146e-01 8.145470172166824341e-02 1.680722385644912720e-01 -1.055456101894378662e-01 2.050651609897613525e-01 7.781083881855010986e-02 -1.141445860266685486e-01 -1.070702522993087769e-01 -1.962953209877014160e-01 2.089814841747283936e-01 -2.045753896236419678e-01 3.347727656364440918e-02 -4.635447263717651367e-02 -1.141279637813568115e-01 5.453810468316078186e-02 2.520984970033168793e-02 -1.545041054487228394e-02 6.238014250993728638e-02 8.237851411104202271e-02 9.878137707710266113e-02 -3.439197242259979248e-01 3.443304896354675293e-01 2.965804934501647949e-01 2.455884963274002075e-02 9.881819039583206177e-02 -2.930331826210021973e-01 -1.181643083691596985e-01 2.499964982271194458e-01 9.898683428764343262e-02 2.726401090621948242e-01 -1.259151250123977661e-01
5.532220005989074707e-02 5.173618346452713013e-02 3.398140072822570801e-01 1.131580024957656860e-01 3.775503020733594894e-03 9.555880725383758545e-02 2.004161179065704346e-01 -1.981383562088012695e-01 -1.334035098552703857e-01 -4.191302508115768433e-02 -5.906862393021583557e-02 6.907580047845840454e-02 -3.360892534255981445e-01 -2.943272143602371216e-02 -2.950403392314910889e-01 -7.487413287162780762e-02 -1.716257035732269287e-01 -5.229968577623367310e-02 6.704743206501007080e-02 2.619200348854064941e-01 -4.570924937725067139e-01 3.804979473352432251e-02 1.782530546188354492e-01 1.261493414640426636e-01 -1.959773600101470947e-01 2.247797511518001556e-02 -2.592755258083343506e-01 1.512007564306259155e-01 -1.284164637327194214e-01 6.138859689235687256e-02 1.199115905910730362e-02 -1.742529124021530151e-01
2.164520509541034698e-02 2.015771120786666870e-01 1.168254986405372620e-01 -7.527452707290649414e-02 5.464310571551322937e-02 -1.611974686384201050e-01 4.979069530963897705e-02 -1.581620126962661743e-01 6.094120815396308899e-02 -2.775327675044536591e-02 -3.433493152260780334e-02 -3.742974996566772461e-02 2.949745859950780869e-03 2.628505527973175049e-01 -1.340128928422927856e-01 3.224603533744812012e-01 2.080870792269706726e-02 -2.805213630199432373e-01 -1.382977068424224854e-01 3.237425386905670166e-01 -2.445189505815505981e-01 -4.720563814043998718e-02 2.136721014976501465e-01 5.649485066533088684e-02 -2.773320674896240234e-01 -1.119562909007072449e-01 -2.959490120410919189e-01 -2.897565439343452454e-02 9.148761630058288574e-02 -5.309736356139183044e-03 2.529901266098022461e-01 3.475844264030456543e-01
1.981287449598312378e-01 -7.795547693967819214e-02 2.594318687915802002e-01 -1.035645976662635803e-01 2.189825028181076050e-01 1.011081784963607788e-01 7.277531176805496216e-02 -1.731092929840087891e-01 -1.480603069067001343e-01 -2.757501602172851562e-01 3.343016505241394043e-01 -6.360187381505966187e-02 -3.062321618199348450e-02 8.026261627674102783e-02 -2.087438851594924927e-01 2.337468564510345459e-01 2.227703481912612915e-01 4.545260686427354813e-03 1.731262058019638062e-01 8.936516940593719482e-02 -2.414556145668029785e-01 -1.980380862951278687e-01 -9.818560630083084106e-02 1.958235800266265869e-01 -5.692026391625404358e-02 1.153070554137229919e-01 -3.270345330238342285e-01 2.562387585639953613e-01 -1.716835424304008484e-02 1.686815023422241211e-01 -7.679400593042373657e-02 -8.330479264259338379e-02
2.512685582041740417e-02 -1.218213886022567749e-01 -7.364222407341003418e-02 -3.949656710028648376e-02 -1.321758031845092773e-01 -1.327055692672729492e-01 1.672892458736896515e-02 -1.613759994506835938e-01 2.818074822425842285e-01 -1.115188524127006531e-01 1.367337629199028015e-02 -1.673057526350021362e-01 9.065476804971694946e-02 -9.335725009441375732e-02 -2.006393373012542725e-01 4.062144458293914795e-01 1.055323034524917603e-01 -2.623470034450292587e-03 -3.004677966237068176e-02 1.955586969852447510e-01 -1.629457920789718628e-01 1.774186268448829651e-02 4.657229483127593994e-01 -7.539851125329732895e-03 6.686008721590042114e-02 1.231648921966552734e-01 -3.755968809127807617e-01 -8.304725587368011475e-02 1.396710276603698730e-01 2.845965027809143066e-01 6.925453990697860718e-02 8.301611989736557007e-02
1.150775402784347534e-01 -9.684461355209350586e-02 3.055565953254699707e-01 -1.156460344791412354e-01 1.075433120131492615e-01 -5.873250216245651245e-02 1.406235098838806152e-01 -1.845626085996627808e-01 -8.222667127847671509e-02 9.471125085838139057e-04 7.756977528333663940e-02 -4.051673039793968201e-02 -2.462152838706970215e-01 1.898321136832237244e-02 -7.640951871871948242e-02 2.851341105997562408e-02 3.875635191798210144e-02 1.653942279517650604e-02 1.716956049203872681e-01 -1.713860780000686646e-01 -2.659072875976562500e-01 1.080029234290122986e-01 2.403378486633300781e-01 3.675217926502227783e-02 8.385701104998588562e-03 -1.231513358652591705e-02 -3.366249501705169678e-01 -4.600643217563629150e-01 -2.831879854202270508e-01 9.693682193756103516e-02 6.115864962339401245e-02 3.147840201854705811e-01
1.948434114456176758e-01 -2.171539701521396637e-02 2.669536471366882324e-01 -9.633656591176986694e-03 2.954368889331817627e-01 -7.812811434268951416e-02 -6.570471916347742081e-03 -2.950859628617763519e-02 -1.328511536121368408e-02 1.762821823358535767e-01 -1.327604753896594048e-03 -9.478954225778579712e-02 -3.575780689716339111e-01 1.619953066110610962e-01 -1.537787169218063354e-01 1.879635900259017944e-01 3.220363333821296692e-02 -1.333871781826019287e-01 -2.314540892839431763e-01 1.079628244042396545e-01 -4.506648182868957520e-01 -2.924502193927764893e-01 1.729325801134109497e-01 2.452629059553146362e-01 -2.454812638461589813e-03 8.503985404968261719e-02 -8.486879616975784302e-02 -1.894966326653957367e-02 7.743777334690093994e-02 -9.715458378195762634e-03 -1.078057810664176941e-01 2.175563424825668335e-01
3.225980997085571289e-01 1.155027747154235840e-02 2.201832830905914307e-01 1.079159080982208252e-01 9.479306638240814209e-02 1.349600870162248611e-02 4.819061234593391418e-02 -2.164788246154785156e-01 -2.404449880123138428e-01 -1.651253253221511841e-01 2.010625898838043213e-01 -2.254692167043685913e-01 1.609440743923187256e-01 1.766267269849777222e-01 -9.061957150697708130e-02 2.294548004865646362e-01 -1.350653916597366333e-01 -2.268201112747192383e-01 4.810373857617378235e-02 8.365990966558456421e-02 -1.155244857072830200e-01 -1.940697580575942993e-01 5.146303027868270874e-02 1.070272773504257202e-01 -7.640414685010910034e-02 2.261587977409362793e-02 -3.401564955711364746e-01 1.184707805514335632e-01 -1.387281715869903564e-01 -1.010922789573669434e-01 1.378086488693952560e-02 4.161154627799987793e-01
3.920197486877441406e-01 -9.241066128015518188e-02 3.757916018366813660e-02 2.136314958333969116e-01 1.460105925798416138e-01 2.391180694103240967e-01 6.937314756214618683e-03 1.693460904061794281e-02 1.434049755334854126e-01 9.322203695774078369e-03 -2.286885082721710205e-01 -2.887847721576690674e-01 5.698612332344055176e-02 -2.175911795347929001e-03 -1.058414280414581299e-01 2.907090447843074799e-02 5.117647349834442139e-02 1.657087169587612152e-02 1.462340056896209717e-01 3.026428222656250000e-01 -3.081677258014678955e-01 1.967329531908035278e-01 2.083477824926376343e-01 -3.120655380189418793e-02 -6.403727829456329346e-02 1.017455682158470154e-01 -3.328043818473815918e-01 -8.063360303640365601e-02 6.818138062953948975e-03 -3.153553903102874756e-01 7.427305728197097778e-02 9.799018502235412598e-02
9.084217995405197144e-02 -1.001770719885826111e-01 1.022018492221832275e-01 -7.345747947692871094e-02 1.674856245517730713e-01 2.386294901371002197e-01 -1.640594601631164551e-01 3.819459816440939903e-03 -2.793731987476348877e-01 -1.246947348117828369e-01 -2.827399373054504395e-01 1.624613404273986816e-01 -8.547851443290710449e-02 4.415737465023994446e-02 -2.641036212444305420e-01 1.590445935726165771e-01 1.191847845911979675e-01 -4.295028746128082275e-01 2.262017428874969482e-01 2.281170189380645752e-01 -1.605116724967956543e-01 -1.096936166286468506e-01 1.606713831424713135e-01 4.822067171335220337e-02 -8.022854477167129517e-02 -1.126028690487146378e-02 -3.047725856304168701e-01 1.086151152849197388e-01 8.635529875755310059e-02 -8.625614643096923828e-02 3.553695604205131531e-02 2.334151566028594971e-01
8.079624176025390625e-02 1.028605625033378601e-01 1.008302867412567139e-01 -3.123634159564971924e-01 -2.354669198393821716e-02 9.406782686710357666e-02 1.697510480880737305e-01 -2.934892475605010986e-01 9.481047093868255615e-02 -2.559199184179306030e-02 -3.406745493412017822e-01 -8.015778660774230957e-02 2.907898509874939919e-03 1.078481152653694153e-01 -2.360455542802810669e-01 1.043557226657867432e-01 2.402690500020980835e-01 -5.982355028390884399e-02 4.192385077476501465e-02 5.107939839363098145e-01 -2.314205616712570190e-01 1.873508691787719727e-01 1.352283805608749390e-01 1.702759116888046265e-01 3.596691787242889404e-02 1.545575447380542755e-02 3.724842797964811325e-03 4.933126643300056458e-02 1.545351743698120117e-01 1.222119405865669250e-01 1.689785420894622803e-01 9.571058303117752075e-02
3.774192929267883301e-01 1.998776383697986603e-02 -2.768712490797042847e-02 2.557197585701942444e-02 1.619528681039810181e-01 1.659140884876251221e-01 1.199987977743148804e-01 1.465683244168758392e-02 2.852464914321899414e-01 5.973061546683311462e-03 -6.433515250682830811e-02 -3.983561694622039795e-01 -1.127177849411964417e-02 3.092549182474613190e-02 -2.928314805030822754e-01 1.337455958127975464e-01 4.445626214146614075e-02 -1.829053610563278198e-01 1.531159579753875732e-01 1.486314982175827026e-01 -7.668273150920867920e-02 -2.670424282550811768e-01 2.023448199033737183e-01 1.524551659822463989e-01 2.031696960330009460e-02 1.675100773572921753e-01 -2.801553308963775635e-01 2.463061809539794922e-01 2.246389351785182953e-02 1.736424565315246582e-01 1.188485249876976013e-01 6.051894277334213257e-02
1.644061505794525146e-01 5.002001300454139709e-02 3.961536586284637451e-01 -1.007215827703475952e-01 3.976600617170333862e-02 1.901173889636993408e-01 2.870893478393554688e-01 -1.648677140474319458e-01 6.100147590041160583e-02 -1.664152592420578003e-01 -4.064552485942840576e-02 -3.569760918617248535e-01 -9.003394097089767456e-02 3.882963210344314575e-02 9.483185410499572754e-02 1.665169894695281982e-01 6.771137565374374390e-02 -1.094787791371345520e-01 3.111892640590667725e-01 8.650027960538864136e-02 -5.864626541733741760e-02 -1.274300068616867065e-01 2.777821421623229980e-01 -1.317679882049560547e-01 -9.989143162965774536e-02 5.816000327467918396e-02 -2.274952232837677002e-01 2.960074841976165771e-01 1.620755046606063843e-01 5.503761023283004761e-02 1.518824249505996704e-01 9.501656144857406616e-02
-1.533276308327913284e-02 1.918822675943374634e-01 9.907369315624237061e-02 2.949597239494323730e-01 -6.142190471291542053e-02 1.883564740419387817e-01 -9.689200669527053833e-02 5.412580445408821106e-02 -1.138455569744110107e-01 2.128620818257331848e-02 -3.599438816308975220e-02 -2.191449701786041260e-01 -2.156544178724288940e-01 6.556804478168487549e-02 -1.999904215335845947e-01 3.545142412185668945e-01 -7.824984937906265259e-02 -1.075856387615203857e-01 3.825637698173522949e-02 1.560183316469192505e-01 -1.071669459342956543e-01 -2.132376469671726227e-02 3.620409071445465088e-01 1.944421231746673584e-01 1.458937227725982666e-01 -2.041681557893753052e-01 -4.021808803081512451e-01 -8.640577644109725952e-02 1.236532852053642273e-01 -1.041534021496772766e-01 1.013265177607536316e-01 -2.059855759143829346e-01
4.827482998371124268e-01 -1.296538766473531723e-02 -2.366790547966957092e-03 2.469493299722671509e-01 3.371907025575637817e-02 2.003590613603591919e-01 2.471950203180313110e-01 -1.900778561830520630e-01 -1.390777677297592163e-01 -2.104327529668807983e-01 -1.513849198818206787e-01 -2.515288591384887695e-01 -7.771330326795578003e-02 4.851914569735527039e-02 -1.305003166198730469e-01 1.986577361822128296e-01 5.650379508733749390e-02 -2.380874454975128174e-01 1.580751836299896240e-01 1.484743952751159668e-01 3.762437030673027039e-02 1.562271118164062500e-01 4.488739743828773499e-02 2.115617841482162476e-01 2.316058427095413208e-01 -1.190922558307647705e-01 -2.607917189598083496e-01 -8.222353458404541016e-02 -1.381851583719253540e-01 5.333822593092918396e-02 9.161414951086044312e-02 -1.209486089646816254e-02
3.232615888118743896e-01 -8.376581221818923950e-02 2.577283978462219238e-01 -5.141422897577285767e-02 3.015488684177398682e-01 -7.699028402566909790e-02 1.305594891309738159e-01 -1.689441502094268799e-01 1.222385987639427185e-01 6.288491189479827881e-02 2.848365902900695801e-01 -1.940524131059646606e-01 -3.539244085550308228e-02 7.815466076135635376e-02 -3.321004807949066162e-01 3.783755004405975342e-02 -1.798888742923736572e-01 -2.194491913542151451e-03 -4.075781628489494324e-02 1.390855163335800171e-01 -1.961868405342102051e-01 -2.154212910681962967e-03 1.798164099454879761e-01 3.367525637149810791e-01 9.180882573127746582e-02 1.887122392654418945e-01 -4.190140590071678162e-02 -1.365662217140197754e-01 6.612895429134368896e-02 -2.520534098148345947e-01 1.036210507154464722e-01 -1.987791359424591064e-01
4.690331220626831055e-01 9.917537868022918701e-02 1.100428476929664612e-01 1.218926832079887390e-01 -3.738508792594075203e-03 1.513950824737548828e-01 1.664253324270248413e-01 -1.737801283597946167e-01 -5.326094478368759155e-02 -2.016751468181610107e-01 -1.627929061651229858e-01 -1.879506707191467285e-01 -1.402357816696166992e-01 -3.810531273484230042e-02 -3.157116472721099854e-01 -8.076421916484832764e-02 9.288923442363739014e-02 -2.511704564094543457e-01 2.482344955205917358e-01 3.763766214251518250e-02 -1.249236837029457092e-01 1.671384423971176147e-01 -1.842999085783958435e-02 -5.347355455160140991e-02 1.094815880060195923e-01 -8.187226951122283936e-03 -4.507710635662078857e-01 4.309708625078201294e-02 -6.384021043777465820e-02 -1.538984924554824829e-01 -4.973282292485237122e-02 2.985102124512195587e-02
6.370094418525695801e-02 3.449588119983673096e-01 2.173281311988830566e-01 -1.454135626554489136e-01 -1.788491308689117432e-01 5.789227038621902466e-02 -8.706049621105194092e-02 -2.366689592599868774e-01 -3.516799211502075195e-02 2.552679777145385742e-01 9.903495758771896362e-02 -2.318542599678039551e-01 -1.078955531120300293e-01 -6.632071733474731445e-02 -5.732709541916847229e-02 -1.408513039350509644e-01 -2.486324869096279144e-02 -2.540504038333892822e-01 -7.122916728258132935e-02 9.321753680706024170e-02 9.665201604366302490e-02 -3.967496007680892944e-02 3.583087623119354248e-01 1.765626370906829834e-01 1.760382801294326782e-01 -1.147667095065116882e-01 -4.342058897018432617e-01 6.762006133794784546e-02 3.790446370840072632e-02 1.702329218387603760e-01 -1.382307857275009155e-01 6.573078781366348267e-02
2.275298535823822021e-02 -2.695946693420410156e-01 2.276914417743682861e-01 1.424386501312255859e-01 5.698442831635475159e-02 2.853642404079437256e-01 1.426426619291305542e-01 -2.093006819486618042e-01 -3.909104317426681519e-02 1.064026076346635818e-02 -3.098479509353637695e-01 -7.784875482320785522e-02 -2.783592343330383301e-01 -2.459445409476757050e-02 -2.432107627391815186e-01 1.301795840263366699e-01 1.632610894739627838e-02 1.264067292213439941e-01 -1.615514010190963745e-01 -2.919000107795000076e-03 -2.841984927654266357e-01 7.393585890531539917e-02 9.665288031101226807e-02 -1.550524216145277023e-02 -1.538051664829254150e-01 -1.964487433433532715e-01 -2.557788491249084473e-01 -1.535891741514205933e-01 -3.725430741906166077e-02 2.135787308216094971e-01 7.437638193368911743e-02 3.255373239517211914e-01
-3.340585902333259583e-02 2.836344540119171143e-01 1.903121173381805420e-01 -1.303679943084716797e-01 2.375418320298194885e-02 6.331651005893945694e-03 1.820751279592514038e-02 -3.760563433170318604e-01 2.727535367012023926e-01 1.880747377872467041e-01 -1.145392134785652161e-01 -7.041075080633163452e-02 2.774734608829021454e-02 -2.532629482448101044e-02 -2.116695642471313477e-01 9.133941680192947388e-02 3.595379590988159180e-01 -1.317615658044815063e-01 2.419031113386154175e-01 1.570535264909267426e-02 -1.217452660202980042e-01 1.999559253454208374e-01 2.034815996885299683e-01 5.254637077450752258e-02 -2.247987240552902222e-01 1.472552716732025146e-01 -1.433938443660736084e-01 -2.268757969141006470e-01 1.227305084466934204e-01 -4.137813672423362732e-02 9.390112757682800293e-02 2.574044466018676758e-01
1.972784399986267090e-01 -1.324181109666824341e-01 4.436386823654174805e-01 -5.357231199741363525e-02 2.245975583791732788e-01 2.462813109159469604e-01 1.359105706214904785e-01 -4.120433703064918518e-02 -1.049595884978771210e-02 1.040513813495635986e-01 1.573123037815093994e-01 4.986880347132682800e-02 1.718706339597702026e-01 -4.412819445133209229e-02 -4.629214107990264893e-01 -8.771593123674392700e-02 2.220689952373504639e-01 1.899638473987579346e-01 3.677129372954368591e-02 6.854160130023956299e-02 -1.584729850292205811e-01 -9.281587786972522736e-03 3.230595290660858154e-01 1.269090622663497925e-01 -9.244645386934280396e-02 -1.577061712741851807e-01 -1.767568737268447876e-01 -1.367194112390279770e-02 2.595314569771289825e-02 2.600392885506153107e-02 -1.128929182887077332e-01 6.984888017177581787e-02
1.093906164169311523e-01 1.793368160724639893e-01 8.676759153604507446e-02 2.271264046430587769e-01 -7.750719040632247925e-02 1.068757474422454834e-02 1.417898237705230713e-01 -2.458006739616394043e-01 1.833876520395278931e-01 -1.066019572317600250e-02 -1.419481635093688965e-01 1.075581163167953491e-01 1.142083257436752319e-01 -3.090932071208953857e-01 -2.045415937900543213e-01 1.096090972423553467e-01 2.848491370677947998e-01 -1.048787236213684082e-01 4.790786281228065491e-02 1.029983535408973694e-01 -1.914421916007995605e-01 1.516083776950836182e-01 1.302309483289718628e-01 3.512753248214721680e-01 -5.189907550811767578e-02 2.503106594085693359e-01 -3.468382060527801514e-01 -4.825809597969055176e-02 1.144896000623703003e-01 2.481485009193420410e-01 1.042327284812927246e-01 -6.049824133515357971e-02
2.836927014868706465e-04 -1.019813492894172668e-01 3.739905953407287598e-01 3.444492444396018982e-02 3.267707824707031250e-01 1.894104927778244019e-01 4.584921896457672119e-02 -3.443963825702667236e-01 -1.220631897449493408e-01 -9.256943315267562866e-02 -5.359032750129699707e-02 -1.155545189976692200e-01 -8.977599442005157471e-02 3.139225766062736511e-02 -1.758225411176681519e-01 1.764594018459320068e-01 -2.252415567636489868e-01 -1.603582948446273804e-01 -1.548624411225318909e-02 -1.066237315535545349e-01 -1.769331693649291992e-01 2.296974062919616699e-01 6.861900538206100464e-02 1.489569544792175293e-01 -1.628612875938415527e-01 -2.853074967861175537e-01 -2.427486032247543335e-01 -1.025331243872642517e-01 -1.369677484035491943e-02 2.238239645957946777e-01 2.169224470853805542e-01 2.575997635722160339e-02
3.075022399425506592e-01 4.082299303263425827e-03 1.774870902299880981e-01 -1.923835128545761108e-01 3.698840737342834473e-01 1.678556352853775024e-01 1.599351912736892700e-01 -3.085472881793975830e-01 -7.429800182580947876e-02 -7.227192819118499756e-02 -8.061159402132034302e-02 -1.195727884769439697e-01 -2.019075602293014526e-01 -1.014987658709287643e-02 5.173374339938163757e-02 2.368040978908538818e-01 1.783183515071868896e-01 -3.012084588408470154e-02 1.734863221645355225e-02 1.405532360076904297e-01 9.376615285873413086e-02 5.432204529643058777e-02 1.541909873485565186e-01 -1.820359379053115845e-01 -7.064881920814514160e-02 -4.707503598183393478e-03 -2.748512327671051025e-01 9.993655979633331299e-02 1.334987878799438477e-01 -2.008396536111831665e-01 2.824000641703605652e-02 3.860892355442047119e-01
1.214570552110671997e-01 1.072227209806442261e-02 1.287926286458969116e-01 -2.155973166227340698e-01 1.644448190927505493e-01 5.142339691519737244e-02 3.264471888542175293e-02 -2.615328431129455566e-01 1.024621911346912384e-02 -1.383992880582809448e-01 -8.785028755664825439e-02 -7.100421935319900513e-02 -6.813408434391021729e-02 5.226369202136993408e-02 -2.437155693769454956e-01 1.959132999181747437e-01 2.120938450098037720e-01 -2.453641593456268311e-01 -2.075576633214950562e-01 4.314805567264556885e-01 -3.209038376808166504e-01 1.827391684055328369e-01 2.965764999389648438e-01 -1.421169581590220332e-04 -1.424572020769119263e-01 -1.256836764514446259e-02 1.583679020404815674e-01 4.775868356227874756e-02 -5.470763519406318665e-02 5.541305243968963623e-02 2.376135140657424927e-01 1.289567947387695312e-01
1.139886751770973206e-01 2.904026769101619720e-02 2.418131232261657715e-01 -5.440622102469205856e-03 -1.317261904478073120e-01 1.713351905345916748e-01 8.749158680438995361e-02 -2.832616567611694336e-01 2.173065952956676483e-02 8.721955865621566772e-02 -6.365485489368438721e-02 -1.189532279968261719e-01 1.944175809621810913e-01 1.574188172817230225e-01 -5.047304034233093262e-01 -1.207790449261665344e-01 7.229766994714736938e-02 -9.171696752309799194e-02 -1.059629917144775391e-01 -3.284123912453651428e-02 9.250884503126144409e-02 1.304907202720642090e-01 4.652394056320190430e-01 -5.039680749177932739e-02 8.670436590909957886e-02 2.466231435537338257e-01 -1.526353061199188232e-01 -2.747535705566406250e-02 -1.145084276795387268e-01 -1.211037114262580872e-02 8.961632102727890015e-02 2.250743508338928223e-01
-1.146059557795524597e-01 -1.349398046731948853e-01 5.473722815513610840e-01 2.926872670650482178e-02 3.291458189487457275e-01 2.713778428733348846e-02 5.214428156614303589e-02 -2.164340168237686157e-01 -3.715202957391738892e-02 7.300185412168502808e-02 1.290338486433029175e-01 -2.437878996133804321e-01 -2.139712125062942505e-01 -2.343644620850682259e-03 -2.196708768606185913e-01 8.713009953498840332e-02 4.187723621726036072e-03 -2.132501453161239624e-01 4.183656349778175354e-02 2.052595019340515137e-01 -3.100032806396484375e-01 -5.717649683356285095e-02 -4.404288157820701599e-02 3.458595648407936096e-02 1.157714352011680603e-01 2.693624002858996391e-03 -4.824078828096389771e-02 2.779926545917987823e-02 -9.762886166572570801e-02 2.121196985244750977e-01 -3.124561719596385956e-02 2.474364638328552246e-01
2.803539931774139404e-01 -1.568092107772827148e-01 1.573105752468109131e-01 -3.272137790918350220e-02 -1.816947162151336670e-01 4.548171162605285645e-02 -1.119702830910682678e-01 -1.667563617229461670e-01 -2.358923405408859253e-01 9.770618379116058350e-02 1.801819056272506714e-01 -7.172039151191711426e-02 -2.290470302104949951e-01 -9.434036910533905029e-02 -8.524245023727416992e-02 3.015049695968627930e-01 -2.450343072414398193e-01 -1.624863147735595703e-01 2.167712450027465820e-01 2.691337652504444122e-02 -4.220392704010009766e-01 1.204325035214424133e-01 3.235038518905639648e-01 7.597541809082031250e-02 1.501868963241577148e-01 5.435444414615631104e-02 -2.070460766553878784e-01 -8.040778338909149170e-02 5.554731190204620361e-02 9.574513137340545654e-02 -4.878479987382888794e-02 8.093816787004470825e-02
1.219617724418640137e-01 3.339235112071037292e-02 7.145391404628753662e-02 -2.290345430374145508e-01 1.168666705489158630e-01 7.550062239170074463e-02 8.974794298410415649e-02 -4.550247490406036377e-01 -2.849161028861999512e-01 2.816572412848472595e-02 5.647505167871713638e-03 6.820472329854965210e-02 -1.080409958958625793e-01 7.139945775270462036e-02 -4.104433953762054443e-01 1.094769164919853210e-01 7.872399687767028809e-02 3.747643902897834778e-02 1.974423825740814209e-01 1.736778914928436279e-01 -1.165532767772674561e-01 -1.270256191492080688e-01 -9.600717574357986450e-02 1.972059160470962524e-01 2.623964101076126099e-02 -3.485645726323127747e-02 -3.970882594585418701e-01 2.431296557188034058e-01 2.572401054203510284e-02 1.674965769052505493e-01 2.624967833980917931e-03 7.821556925773620605e-02
-8.096979558467864990e-02 -4.757773131132125854e-03 2.812747657299041748e-01 5.314049869775772095e-02 3.255319893360137939e-01 -8.077573776245117188e-02 7.421631366014480591e-02 -1.859299987554550171e-01 -1.341276317834854126e-01 9.057935327291488647e-03 -9.214259684085845947e-02 -2.248795479536056519e-01 -2.728312015533447266e-01 3.461770340800285339e-02 2.045501954853534698e-02 2.694971859455108643e-01 -5.376654118299484253e-02 -1.776652485132217407e-01 -2.790944874286651611e-01 7.385423034429550171e-02 -2.914558947086334229e-01 -2.188393473625183105e-01 3.490867316722869873e-01 -8.789910376071929932e-02 5.706085357815027237e-03 -2.547974465414881706e-03 -1.761131435632705688e-01 1.191684380173683167e-01 -1.440627872943878174e-02 -6.679787486791610718e-02 8.524210751056671143e-02 3.093081712722778320e-01
4.552593827247619629e-01 5.904796719551086426e-02 1.951299756765365601e-01 9.298235177993774414e-02 8.697325736284255981e-02 7.891724258661270142e-02 2.198441326618194580e-01 -1.716269180178642273e-02 -4.146031662821769714e-02 -1.268278658390045166e-01 -8.528798818588256836e-02 -1.732251048088073730e-01 -1.492734346538782120e-02 4.004785791039466858e-02 -3.010429441928863525e-01 -1.692634522914886475e-01 1.475398093461990356e-01 -2.172790467739105225e-01 2.866188585758209229e-01 1.009618937969207764e-01 -1.085433810949325562e-01 2.385034263134002686e-01 6.808949261903762817e-02 -1.906233490444719791e-03 1.220642030239105225e-01 6.507220864295959473e-02 -3.924630582332611084e-01 1.415280401706695557e-01 -1.713360846042633057e-01 -3.685069503262639046e-03 -2.004295587539672852e-01 8.101470023393630981e-02
3.218711912631988525e-01 7.956282049417495728e-02 5.027728900313377380e-02 1.954418793320655823e-02 1.848868429660797119e-01 2.745705544948577881e-01 -1.174020245671272278e-01 -2.398726344108581543e-01 -1.163824200630187988e-01 9.900996834039688110e-02 -4.954753443598747253e-03 -2.719220519065856934e-01 -9.270649403333663940e-02 -1.862832158803939819e-02 -1.334231495857238770e-01 1.378235965967178345e-01 3.841002583503723145e-01 -8.764331787824630737e-02 -2.000937312841415405e-01 5.661530047655105591e-02 8.100484311580657959e-02 -3.540937900543212891e-01 3.521259501576423645e-02 7.098425924777984619e-02 1.577854305505752563e-01 8.258364349603652954e-02 -2.523136436939239502e-01 -1.205576062202453613e-01 2.214484512805938721e-01 -4.810495674610137939e-02 2.422442138195037842e-01 8.114005625247955322e-02
-5.350562557578086853e-02 1.994023174047470093e-01 3.878500759601593018e-01 -3.258623778820037842e-01 3.464695438742637634e-02 9.345505386590957642e-02 7.169928401708602905e-02 2.137070335447788239e-02 -2.100933939218521118e-01 1.256704628467559814e-01 -1.160931438207626343e-01 -1.904396712779998779e-01 -1.074163913726806641e-01 -1.563862413167953491e-01 -1.470256000757217407e-01 1.439909785985946655e-01 1.363677438348531723e-03 -2.488680779933929443e-01 1.622434407472610474e-01 1.056645885109901428e-01 -2.339512482285499573e-02 -1.982313208281993866e-02 1.025870889425277710e-01 -6.020546332001686096e-02 -2.061569094657897949e-01 4.003537595272064209e-01 -1.704249829053878784e-01 6.608867645263671875e-02 -1.785462796688079834e-01 1.729866415262222290e-01 2.906994521617889404e-01 1.372076477855443954e-02
-5.494679883122444153e-02 -1.177706718444824219e-01 3.176217079162597656e-01 1.182179674506187439e-01 2.372417226433753967e-02 7.820658385753631592e-02 3.253138959407806396e-01 -2.108668833971023560e-01 -2.409773766994476318e-01 -1.236861571669578552e-01 -8.389759063720703125e-02 -2.323654852807521820e-02 -2.580631971359252930e-01 -1.027537956833839417e-01 -8.473993837833404541e-02 6.275703758001327515e-02 -5.508131906390190125e-02 -9.954068064689636230e-02 1.560338437557220459e-01 1.625467240810394287e-01 -4.916824102401733398e-01 9.056330472230911255e-02 1.345801651477813721e-01 2.583853006362915039e-01 -1.762780249118804932e-01 4.653738811612129211e-02 -2.037943303585052490e-01 1.217230707406997681e-01 -8.912542462348937988e-02 1.860760003328323364e-01 4.040865227580070496e-02 -9.864202141761779785e-02
1.767450869083404541e-01 -6.730360910296440125e-03 1.001271535642445087e-03 7.198541611433029175e-02 1.709186732769012451e-01 8.745611459016799927e-02 4.883643984794616699e-02 -3.731239140033721924e-01 -1.974615007638931274e-01 2.446990087628364563e-02 1.505737751722335815e-01 -3.402352631092071533e-01 3.225974142551422119e-01 -1.484839916229248047e-01 -6.542815268039703369e-02 1.129844859242439270e-01 3.212855383753776550e-02 -2.753238566219806671e-02 -1.380415409803390503e-01 2.645553648471832275e-01 -1.238491535186767578e-01 -3.658407554030418396e-02 4.058806225657463074e-02 -2.192150503396987915e-01 -1.178958415985107422e-01 -1.524702757596969604e-01 -3.343707621097564697e-01 3.133693244308233261e-03 4.876616597175598145e-02 9.744047373533248901e-02 -3.135714679956436157e-03 3.818662762641906738e-01
-2.076537311077117920e-01 -2.996022999286651611e-02 3.505280315876007080e-01 -1.291201915591955185e-02 5.404680594801902771e-02 3.673603236675262451e-01 2.949167490005493164e-01 -8.004365116357803345e-02 -3.322110325098037720e-02 -7.760576438158750534e-03 1.827217079699039459e-02 -1.604305356740951538e-01 -1.301000416278839111e-01 -4.415740817785263062e-02 2.082554437220096588e-02 1.810672320425510406e-02 1.049530431628227234e-01 -2.528446912765502930e-01 1.481902785599231720e-02 -2.216553986072540283e-01 -2.985430061817169189e-01 8.857679553329944611e-03 1.993230581283569336e-01 -7.424826920032501221e-02 -2.583504319190979004e-01 -2.385755814611911774e-02 -2.636920809745788574e-01 -2.991260401904582977e-02 1.928636580705642700e-01 8.186094462871551514e-02 3.248269259929656982e-01 9.443185478448867798e-02
6.801595538854598999e-02 -3.973931074142456055e-02 1.811119765043258667e-01 -2.056007981300354004e-01 -1.235893219709396362e-01 1.883609592914581299e-01 1.419236958026885986e-01 -1.830361783504486084e-01 4.795811697840690613e-02 4.401513338088989258e-01 -3.376090154051780701e-02 1.248865351080894470e-01 -6.031364947557449341e-02 -8.027665317058563232e-03 -2.881695926189422607e-01 2.154092788696289062e-01 1.309377849102020264e-01 -2.231575697660446167e-01 -1.909608719870448112e-03 3.200524449348449707e-01 5.064405873417854309e-02 1.464600861072540283e-01 4.213013350963592529e-01 1.273094564676284790e-01 7.773847877979278564e-02 1.102536842226982117e-01 -9.192780405282974243e-02 2.041244953870773315e-01 -3.956950828433036804e-02 -3.805397450923919678e-02 -9.173549711704254150e-02 -3.953368216753005981e-02
4.788529127836227417e-02 3.554759621620178223e-01 2.255825847387313843e-01 1.748032271862030029e-01 -1.591441333293914795e-01 1.315667033195495605e-01 -1.021498218178749084e-01 -1.333742290735244751e-01 -2.079255729913711548e-01 3.035895824432373047e-01 1.416985839605331421e-01 -2.582260370254516602e-01 -2.548765242099761963e-01 -1.369016468524932861e-01 -2.344929277896881104e-01 1.939401328563690186e-01 -1.637093909084796906e-02 -8.730728179216384888e-02 6.961516290903091431e-02 9.169198572635650635e-02 -1.556265801191329956e-01 3.183791413903236389e-02 2.770394682884216309e-01 1.518429815769195557e-01 1.292007267475128174e-01 -4.749492183327674866e-02 -2.299969196319580078e-01 -2.234627306461334229e-01 8.400592207908630371e-02 1.472436636686325073e-01 -1.544116288423538208e-01 -5.421942099928855896e-03
1.070110052824020386e-01 1.359433680772781372e-01 3.292170763015747070e-01 -1.624206751585006714e-01 -1.505738496780395508e-01 1.126836538314819336e-01 -7.139194011688232422e-02 -1.267157495021820068e-01 -1.298788785934448242e-01 5.847261846065521240e-02 -2.473434200510382652e-03 -2.562821805477142334e-01 -1.238845661282539368e-01 1.124631240963935852e-01 -3.785879909992218018e-01 2.298727929592132568e-01 -1.988661661744117737e-02 9.502198547124862671e-02 -9.934441000223159790e-02 1.634771376848220825e-01 -2.845441401004791260e-01 2.118410915136337280e-01 5.985286459326744080e-02 1.131533011794090271e-01 -3.125738203525543213e-01 1.362226605415344238e-01 -3.151898384094238281e-01 -1.361043751239776611e-01 1.640284657478332520e-01 9.973952174186706543e-02 -8.448679000139236450e-02 -4.768530279397964478e-02
9.203531593084335327e-02 3.168526291847229004e-02 5.837215483188629150e-02 -4.616804793477058411e-02 5.028120428323745728e-02 -1.031034812331199646e-01 9.784682840108871460e-02 -4.427036046981811523e-01 -2.508395016193389893e-01 1.527725998312234879e-02 1.448855251073837280e-01 5.249852687120437622e-02 -5.843941122293472290e-02 9.930520504713058472e-02 -1.320237070322036743e-01 8.295958489179611206e-02 2.356694191694259644e-01 3.766009211540222168e-02 1.208640858530998230e-01 1.558376401662826538e-01 -3.187893927097320557e-01 -1.367558389902114868e-01 -2.406275458633899689e-02 1.050962414592504501e-02 2.267344892024993896e-01 1.117410790175199509e-02 -5.262756943702697754e-01 1.761408448219299316e-01 1.059949323534965515e-01 2.177917957305908203e-01 -7.450059056282043457e-02 3.410032764077186584e-02
1.241828724741935730e-01 2.658002376556396484e-01 2.939504683017730713e-01 -1.638244688510894775e-01 6.839314103126525879e-02 2.602752149105072021e-01 2.136499248445034027e-02 -1.491160541772842407e-01 2.140136249363422394e-02 1.343376040458679199e-01 1.097394004464149475e-01 -2.126085758209228516e-01 -8.977224677801132202e-02 2.039830386638641357e-02 -2.523187696933746338e-01 1.474475413560867310e-01 3.691276609897613525e-01 9.047964960336685181e-02 -1.156024485826492310e-01 -7.362673431634902954e-02 -2.315780222415924072e-01 1.260650306940078735e-01 3.101292550563812256e-01 8.924507349729537964e-02 -2.309468835592269897e-01 -2.388267666101455688e-01 -1.270012408494949341e-01 -1.682565957307815552e-01 -9.321153908967971802e-02 1.495668292045593262e-01 2.077515423297882080e-02 -1.128872707486152649e-01
6.301239132881164551e-02 -4.183477163314819336e-02 2.770066261291503906e-01 -1.298575401306152344e-01 2.743980288505554199e-01 1.635871827602386475e-01 3.202773034572601318e-01 -3.993285819888114929e-03 -2.040424644947052002e-01 -1.605690270662307739e-02 -1.370299756526947021e-01 -4.943623021245002747e-02 -2.908597290515899658e-01 -1.917754113674163818e-01 -1.437584310770034790e-01 8.262307941913604736e-02 -5.285018309950828552e-02 -7.703887671232223511e-02 -2.141463570296764374e-03 2.173540741205215454e-01 -2.321242094039916992e-01 -3.412981284782290459e-03 2.415046244859695435e-01 8.576297014951705933e-02 -2.708553075790405273e-01 -2.762449979782104492e-01 -2.971806526184082031e-01 6.169305741786956787e-02 -1.969860941171646118e-01 -9.511040523648262024e-03 -4.526773095130920410e-02 -1.605136245489120483e-01
8.578402549028396606e-02 7.601426541805267334e-02 1.679397672414779663e-01 -5.565217509865760803e-02 3.630083203315734863e-01 -1.165675818920135498e-01 3.692427277565002441e-02 -6.614718586206436157e-02 9.035004675388336182e-02 1.710762083530426025e-01 9.406992793083190918e-02 -4.152914285659790039e-01 -2.808646857738494873e-01 2.548184394836425781e-01 -2.756482064723968506e-01 1.410447806119918823e-01 2.108291536569595337e-02 -1.161383837461471558e-01 -1.490300595760345459e-01 2.675251364707946777e-01 -1.420262176543474197e-02 -1.266143321990966797e-01 3.437078595161437988e-01 -1.704986952245235443e-02 -1.597982943058013916e-01 1.094352304935455322e-01 -8.704658597707748413e-02 -9.923770278692245483e-02 -2.889587730169296265e-02 -1.209155321121215820e-01 9.201115369796752930e-02 1.574533283710479736e-01
2.380143702030181885e-01 3.008852340281009674e-02 6.574779003858566284e-02 2.842809632420539856e-02 7.376588135957717896e-02 2.698366641998291016e-01 -5.012405291199684143e-02 -2.060016244649887085e-01 -1.240557730197906494e-01 8.576300740242004395e-02 -1.703696250915527344e-01 -2.408031672239303589e-01 1.733098328113555908e-01 -1.787388473749160767e-01 -1.727883666753768921e-01 4.051661193370819092e-01 5.625713616609573364e-02 1.479619592428207397e-01 5.857077986001968384e-02 -5.024123936891555786e-02 -1.250399053096771240e-01 1.749228239059448242e-01 1.788654476404190063e-01 -3.936306759715080261e-02 -1.755179017782211304e-01 6.676385551691055298e-02 -2.770547270774841309e-01 1.844007372856140137e-01 -8.400819450616836548e-02 1.901059299707412720e-01 9.669328108429908752e-03 3.850305974483489990e-01
-1.463243067264556885e-01 9.277081489562988281e-02 2.102888971567153931e-01 2.642001211643218994e-02 5.056671053171157837e-02 -1.889421343803405762e-01 3.920214176177978516e-01 -1.104669943451881409e-01 2.624506354331970215e-01 -6.108137592673301697e-02 -2.128233574330806732e-02 1.279913634061813354e-01 -1.031782031059265137e-01 3.037898615002632141e-02 -2.474403083324432373e-01 2.372698932886123657e-01 3.204851597547531128e-02 -1.692600399255752563e-01 -4.086305573582649231e-02 7.821194082498550415e-02 -1.379254758358001709e-01 1.094220504164695740e-01 2.930532395839691162e-01 3.101965785026550293e-01 -1.960527151823043823e-01 2.129314653575420380e-02 -3.044618368148803711e-01 -2.223648577928543091e-01 -5.284336954355239868e-02 -5.922132730484008789e-02 2.011720538139343262e-01 1.549851000308990479e-01
1.583677344024181366e-02 3.329830169677734375e-01 1.691828966140747070e-01 -1.184950917959213257e-01 2.076360583305358887e-01 1.694948375225067139e-01 2.019490813836455345e-03 -2.149593234062194824e-01 -4.441747069358825684e-02 -6.065141782164573669e-02 2.232796400785446167e-01 -4.824241697788238525e-01 3.695638477802276611e-02 -1.708756685256958008e-01 -1.304850429296493530e-01 4.037968069314956665e-02 2.772412002086639404e-01 -2.242834307253360748e-03 4.583753645420074463e-02 8.687319606542587280e-02 -3.377785384654998779e-01 -4.126133769750595093e-02 1.743602752685546875e-01 -2.550280094146728516e-01 -9.075147099792957306e-03 -8.094988018274307251e-02 -1.247319206595420837e-01 -8.402646332979202271e-02 -6.937967985868453979e-02 8.644145727157592773e-02 1.252589523792266846e-01 -1.889777630567550659e-01
1.132078561931848526e-02 1.059012413024902344e-01 1.714085415005683899e-02 -6.761340890079736710e-03 1.074450835585594177e-01 1.439096871763467789e-02 2.187603116035461426e-01 -2.995356321334838867e-01 -3.244829177856445312e-01 1.243537943810224533e-02 1.455080360174179077e-01 -1.162025853991508484e-01 2.825143560767173767e-02 7.144504785537719727e-02 -2.166064381599426270e-01 1.797624826431274414e-01 9.758701920509338379e-02 2.487170696258544922e-02 6.677331775426864624e-02 9.805343300104141235e-02 -2.547126412391662598e-01 -1.148588731884956360e-01 -1.161182820796966553e-01 1.259458959102630615e-01 9.068452566862106323e-02 1.094603259116411209e-02 -5.563058853149414062e-01 3.059294223785400391e-01 1.979401260614395142e-01 1.743603646755218506e-01 3.325602784752845764e-02 -1.048307050950825214e-03
6.813223659992218018e-02 3.174487948417663574e-01 2.197112292051315308e-01 -9.963756054639816284e-02 -8.880382031202316284e-02 -1.163146346807479858e-01 -4.121928289532661438e-02 -1.472181230783462524e-01 8.203470706939697266e-02 -1.401323527097702026e-01 -9.839555621147155762e-02 4.469237476587295532e-02 -1.702155768871307373e-01 1.026494428515434265e-01 -4.387970268726348877e-01 -1.411865055561065674e-01 1.981779783964157104e-01 -2.141026407480239868e-01 -7.849461585283279419e-02 -2.532909624278545380e-03 -1.944108400493860245e-03 -2.381635084748268127e-02 2.498400956392288208e-01 1.801581829786300659e-01 -4.386745393276214600e-02 4.093733429908752441e-01 -2.561969757080078125e-01 -6.152239814400672913e-02 -1.592415720224380493e-01 1.038638353347778320e-01 9.022542089223861694e-02 1.778040230274200439e-01
1.248321458697319031e-01 4.802469164133071899e-02 1.144583672285079956e-01 4.010151624679565430e-01 1.688624024391174316e-01 1.409627646207809448e-01 -1.801340281963348389e-01 -2.981289923191070557e-01 -4.066918045282363892e-02 9.690939635038375854e-02 1.129978746175765991e-01 -1.948644369840621948e-01 5.702912434935569763e-02 -1.490605771541595459e-01 -1.608526110649108887e-01 7.110663503408432007e-02 5.243683978915214539e-02 -1.024860441684722900e-01 1.003070697188377380e-01 6.788016110658645630e-02 -8.995996415615081787e-02 1.927841007709503174e-01 2.619906067848205566e-01 3.757921457290649414e-01 -1.074328050017356873e-01 2.183825075626373291e-01 -2.023785412311553955e-01 -3.398542106151580811e-02 2.555489838123321533e-01 8.328235894441604614e-02 1.641763001680374146e-01 -1.916137188673019409e-01
2.105925977230072021e-02 -1.878781467676162720e-01 2.643043398857116699e-01 2.994013205170631409e-02 2.043254226446151733e-01 4.326652362942695618e-02 1.877983510494232178e-01 -1.079224422574043274e-01 -1.858119852840900421e-02 -1.185508519411087036e-01 -1.224853284657001495e-02 -1.917628385126590729e-02 -3.129249811172485352e-01 -8.593013137578964233e-02 -1.444663703441619873e-01 -1.899421028792858124e-02 -1.954280538484454155e-03 5.015544593334197998e-03 -8.924147114157676697e-03 -1.791975200176239014e-01 -4.756103456020355225e-01 1.392271816730499268e-01 1.291085481643676758e-01 3.152804076671600342e-02 6.764002144336700439e-02 1.007499843835830688e-01 -2.828784286975860596e-01 -2.569342255592346191e-01 -9.760396182537078857e-02 1.085142120718955994e-01 2.531873760744929314e-03 4.289195239543914795e-01
-7.274466753005981445e-02 2.476863563060760498e-01 1.454921662807464600e-01 3.502088487148284912e-01 1.093972697854042053e-01 2.096050679683685303e-01 -2.597153186798095703e-01 -2.486741244792938232e-01 -5.468666553497314453e-02 1.450423151254653931e-01 -1.481353119015693665e-02 -3.626238182187080383e-02 -9.954543784260749817e-03 -1.230881437659263611e-01 -6.510734558105468750e-02 1.110516190528869629e-01 1.188957989215850830e-01 -7.892864197492599487e-02 1.439917236566543579e-01 2.853142023086547852e-01 -1.983308494091033936e-01 3.653911128640174866e-02 4.171280562877655029e-01 2.154419273138046265e-01 -3.877487499266862869e-03 8.115123957395553589e-02 -1.717353016138076782e-01 5.753495916724205017e-02 2.910168468952178955e-01 1.405721250921487808e-02 1.022384092211723328e-01 -1.692310422658920288e-01
3.754601776599884033e-01 -3.525938093662261963e-02 3.773862496018409729e-02 2.738140709698200226e-02 9.537833184003829956e-02 3.535155951976776123e-02 7.389916479587554932e-02 -1.918411105871200562e-01 1.105873733758926392e-01 8.839147537946701050e-02 -8.264719694852828979e-02 -5.453093051910400391e-01 -3.194570913910865784e-02 1.068584099411964417e-01 -1.820646524429321289e-01 2.736561000347137451e-01 1.238149031996726990e-01 1.774133443832397461e-01 1.093179918825626373e-03 3.044742643833160400e-01 3.598098829388618469e-02 1.965281926095485687e-02 3.915052115917205811e-02 -4.167668521404266357e-02 1.134082823991775513e-01 1.721375733613967896e-01 -4.014698863029479980e-01 5.855517089366912842e-02 -4.300585761666297913e-02 -2.286605723202228546e-02 -6.283578276634216309e-02 2.023741044104099274e-02
3.047978579998016357e-01 2.900286018848419189e-02 1.746828407049179077e-01 -2.078708494082093239e-03 2.702749334275722504e-02 4.037022218108177185e-02 5.854024365544319153e-02 -7.579573243856430054e-02 -2.369056344032287598e-01 -7.275782525539398193e-02 1.467344164848327637e-01 -1.748377829790115356e-02 4.305797517299652100e-01 1.206716150045394897e-01 -2.443034499883651733e-01 1.172750443220138550e-02 -3.163564577698707581e-02 3.647341625764966011e-03 8.434507617494091392e-05 -2.031658142805099487e-01 -2.094307541847229004e-01 1.585089713335037231e-01 3.452802300453186035e-01 3.381681069731712341e-02 1.365741342306137085e-01 2.300198078155517578e-01 -3.383648693561553955e-01 -5.708387494087219238e-02 6.183583289384841919e-02 -2.769246883690357208e-02 -1.899520605802536011e-01 2.440237849950790405e-01
1.035182476043701172e-01 -7.832586765289306641e-02 4.916754066944122314e-01 -6.446120142936706543e-02 8.211921155452728271e-02 2.768430411815643311e-01 1.362784355878829956e-01 -2.388507872819900513e-01 1.140913665294647217e-01 -2.572718858718872070e-01 -7.218241691589355469e-02 -2.856805622577667236e-01 -1.744057387113571167e-01 -1.147987470030784607e-01 8.168258517980575562e-02 7.956035435199737549e-02 1.933891624212265015e-01 -5.171873420476913452e-02 1.675547808408737183e-01 3.128610178828239441e-02 4.277861211448907852e-03 1.662796363234519958e-02 2.299686223268508911e-01 4.872202873229980469e-02 -8.935637772083282471e-02 6.872602552175521851e-02 -2.288335561752319336e-01 2.965877056121826172e-01 1.912669688463211060e-01 1.661022752523422241e-02 1.167409121990203857e-01 1.655547022819519043e-01
1.009209230542182922e-01 -8.552027493715286255e-02 2.723931670188903809e-01 -4.698889851570129395e-01 1.001553237438201904e-01 3.057493567466735840e-01 2.405101358890533447e-01 -7.453402131795883179e-02 1.345126032829284668e-01 1.581270992755889893e-01 7.516831904649734497e-02 -4.917810112237930298e-02 5.651794373989105225e-02 -1.172849610447883606e-01 -1.063753515481948853e-01 9.753116220235824585e-02 3.352663516998291016e-01 6.770313717424869537e-03 -4.619738087058067322e-02 3.461508750915527344e-01 -2.764476835727691650e-01 1.099314615130424500e-01 1.589263975620269775e-01 -4.946432262659072876e-02 -5.579239130020141602e-02 -1.054501086473464966e-01 -6.198989227414131165e-02 1.749162748456001282e-02 -3.672356158494949341e-02 5.540715903043746948e-02 1.016476526856422424e-01 2.188605815172195435e-01
2.294051498174667358e-01 -5.345149338245391846e-02 1.162803694605827332e-01 -5.833568051457405090e-02 -2.764673158526420593e-02 -3.569737821817398071e-02 -3.069381788372993469e-02 -2.707583010196685791e-01 1.136415973305702209e-01 8.945066481828689575e-02 6.270913034677505493e-02 7.859184406697750092e-04 1.396006047725677490e-01 -3.625642657279968262e-01 -2.112421691417694092e-01 1.872742474079132080e-01 3.615494072437286377e-02 -9.052667766809463501e-02 1.395394206047058105e-01 3.090825304388999939e-02 -1.985528506338596344e-02 1.332742273807525635e-01 2.858412265777587891e-02 3.534686565399169922e-01 7.113704085350036621e-02 2.978538274765014648e-01 -3.036695420742034912e-01 -9.608409553766250610e-02 -6.341999769210815430e-02 4.647150933742523193e-01 6.422913819551467896e-02 5.139706656336784363e-02
2.741388790309429169e-02 9.961088001728057861e-02 4.380767047405242920e-01 -2.208426892757415771e-01 4.287362098693847656e-02 7.671503722667694092e-02 1.029856875538825989e-01 1.340595930814743042e-01 -2.192227542400360107e-01 5.452545359730720520e-02 -2.186245918273925781e-01 -1.838490515947341919e-01 -1.051094755530357361e-01 -1.467523872852325439e-01 -1.777294576168060303e-01 2.113283127546310425e-01 -3.039610944688320160e-02 -1.140875518321990967e-01 6.570736318826675415e-02 1.904375106096267700e-01 -4.713218286633491516e-02 -2.690582908689975739e-02 7.073260843753814697e-02 -6.918363273143768311e-03 -1.453477740287780762e-01 3.588446974754333496e-01 -1.270433664321899414e-01 -5.111431330442428589e-02 -1.786020249128341675e-01 3.057852089405059814e-01 3.335552811622619629e-01 5.523472279310226440e-02
5.612152069807052612e-02 1.154896542429924011e-01 3.275900483131408691e-01 4.861114919185638428e-02 1.581909134984016418e-02 8.361378312110900879e-02 3.146729897707700729e-03 -1.746746450662612915e-01 -8.674323558807373047e-03 3.968491405248641968e-02 1.019389852881431580e-01 9.801564365625381470e-02 -2.734229564666748047e-01 1.164150387048721313e-01 -2.170266360044479370e-01 1.263716816902160645e-01 -8.570729196071624756e-02 8.503045886754989624e-02 1.026530116796493530e-01 1.480073481798171997e-01 -4.577227532863616943e-01 -5.989321693778038025e-02 1.414399594068527222e-01 2.333781719207763672e-01 -2.640523910522460938e-01 -2.604569122195243835e-02 -3.678548634052276611e-01 -3.581600636243820190e-02 -1.319077908992767334e-01 3.068566620349884033e-01 9.875012934207916260e-02 -1.174552086740732193e-02
1.335337013006210327e-01 4.232928901910781860e-02 2.931047379970550537e-01 1.174851208925247192e-01 -7.310742139816284180e-02 1.397612243890762329e-01 -2.927335537970066071e-02 -7.854522019624710083e-02 6.996668525971472263e-04 6.578995287418365479e-02 4.655513912439346313e-02 7.054381817579269409e-02 -2.356674522161483765e-01 -2.882258221507072449e-02 -2.874534428119659424e-01 6.189574673771858215e-02 6.906653195619583130e-02 1.335035264492034912e-01 -2.334129065275192261e-02 2.704975605010986328e-01 -5.195929408073425293e-01 6.413416564464569092e-02 1.323313079774379730e-02 2.711048126220703125e-01 -1.633255928754806519e-01 -6.557002663612365723e-03 -3.710187375545501709e-01 5.566300079226493835e-02 -1.617428660392761230e-01 1.307199150323867798e-01 1.990445852279663086e-01 -6.906980182975530624e-03
3.904796838760375977e-01 -1.347973346710205078e-01 1.337126921862363815e-02 -1.041209325194358826e-01 -8.338120579719543457e-02 7.410410046577453613e-02 -2.194923460483551025e-01 -8.374446630477905273e-02 -1.367621868848800659e-01 -9.566195309162139893e-02 -2.107738889753818512e-02 -1.401179581880569458e-01 8.320142328739166260e-02 -1.548636239022016525e-02 -1.078713163733482361e-01 -6.942985951900482178e-02 5.006883740425109863e-01 -1.406317949295043945e-01 9.786909073591232300e-02 1.295565254986286163e-02 -8.895329385995864868e-02 -1.365708261728286743e-01 6.256324052810668945e-02 1.722344905138015747e-01 -3.313383460044860840e-02 2.484291195869445801e-01 -2.968778908252716064e-01 -2.242180705070495605e-01 1.520399898290634155e-01 2.892706096172332764e-01 4.367935284972190857e-02 1.699052155017852783e-01
4.443435966968536377e-01 -7.255841791629791260e-02 7.223869860172271729e-02 2.815876901149749756e-02 1.115198209881782532e-01 1.553222686052322388e-01 -1.077228933572769165e-01 -4.609220474958419800e-02 -1.223593875765800476e-01 -1.324786990880966187e-01 -5.813777819275856018e-02 1.075468808412551880e-01 -1.237341389060020447e-01 -4.829023405909538269e-02 -2.739900052547454834e-01 2.503162920475006104e-01 9.187809191644191742e-03 -4.842195510864257812e-01 1.942364424467086792e-01 4.434020072221755981e-02 -1.064314618706703186e-01 -9.392078220844268799e-02 1.746766120195388794e-01 1.252932697534561157e-01 4.524714127182960510e-02 -3.195106610655784607e-02 -3.346263468265533447e-01 1.484700888395309448e-01 -8.564900606870651245e-02 -1.225072294473648071e-01 6.827422976493835449e-02 1.829081773757934570e-01
5.326379537582397461e-01 -7.463807240128517151e-03 7.793585956096649170e-02 5.016482248902320862e-02 9.971194714307785034e-02 1.403561681509017944e-01 1.267378032207489014e-01 -1.592797487974166870e-01 1.845006048679351807e-01 -6.009577214717864990e-02 -1.497718989849090576e-01 -3.413739204406738281e-01 -8.034688979387283325e-02 1.509519517421722412e-01 -1.869791746139526367e-01 1.864526420831680298e-01 9.331200271844863892e-02 2.304299622774124146e-01 -5.756528303027153015e-02 1.023284494876861572e-01 -1.237863674759864807e-01 -4.014979349449276924e-04 1.151371151208877563e-01 3.894238919019699097e-02 1.740664988756179810e-01 1.436683833599090576e-01 -3.437006771564483643e-01 2.438710629940032959e-01 -8.020390756428241730e-03 1.122306063771247864e-01 -6.171766296029090881e-02 1.014384031295776367e-01
2.221504896879196167e-01 -8.651032112538814545e-03 1.066756322979927063e-01 1.062122359871864319e-01 -1.336590647697448730e-01 -6.211031973361968994e-02 1.570591479539871216e-01 -2.427125573158264160e-01 2.819469869136810303e-01 -6.996193528175354004e-02 1.308861970901489258e-01 -2.114329673349857330e-02 2.248350530862808228e-01 -9.340145438909530640e-02 -3.381758630275726318e-01 1.721971668303012848e-02 2.656334340572357178e-01 -1.573445796966552734e-01 1.784332655370235443e-02 6.648875772953033447e-02 -1.684972941875457764e-01 -5.153206363320350647e-02 3.106513917446136475e-01 7.601824402809143066e-02 1.376682072877883911e-01 -1.692008674144744873e-01 -1.456674933433532715e-01 -3.076802790164947510e-01 -1.617108881473541260e-01 2.749457061290740967e-01 -1.131174638867378235e-01 1.879280060529708862e-01
-1.536962389945983887e-01 2.253425419330596924e-01 1.143295839428901672e-01 -1.389977186918258667e-01 2.348189055919647217e-01 6.962704658508300781e-02 4.336069524288177490e-02 -4.296352565288543701e-01 5.693528056144714355e-02 -1.069171652197837830e-01 -7.206470519304275513e-02 -2.584651708602905273e-01 -2.073533087968826294e-02 -1.939425021409988403e-01 -1.895734369754791260e-01 2.239964753389358521e-01 1.269057393074035645e-01 -2.535192668437957764e-01 -2.840277254581451416e-01 5.098707228899002075e-02 -2.149855494499206543e-01 1.388794779777526855e-01 4.104786515235900879e-01 3.307253867387771606e-02 -1.178288981318473816e-01 7.003913819789886475e-02 -1.633203402161598206e-02 -1.734483055770397186e-02 -1.084463521838188171e-01 1.090441271662712097e-02 4.642502218484878540e-02 6.158370524644851685e-02
1.873598992824554443e-01 7.393215596675872803e-02 2.210386097431182861e-01 -1.016706153750419617e-01 8.686602115631103516e-02 -1.652060449123382568e-01 2.014864422380924225e-02 -3.331199586391448975e-01 -3.158780932426452637e-02 -8.028544485569000244e-03 -2.789928317070007324e-01 2.054233103990554810e-01 -1.934191286563873291e-01 -2.827402055263519287e-01 -2.774797379970550537e-01 1.805607080459594727e-01 2.779675126075744629e-01 -1.270160526037216187e-01 4.838544502854347229e-02 4.098394885659217834e-02 -1.069334447383880615e-01 3.720227256417274475e-02 5.882940813899040222e-02 1.268523633480072021e-01 -7.829727977514266968e-02 2.498756796121597290e-01 -2.471122890710830688e-02 -2.563122510910034180e-01 1.984140872955322266e-01 -1.118938555009663105e-03 3.123341500759124756e-01 6.622377038002014160e-02
8.629796653985977173e-02 1.335295736789703369e-01 4.143534898757934570e-01 -8.027114719152450562e-02 -7.438574731349945068e-02 6.528693437576293945e-02 6.952597945928573608e-02 -8.062943071126937866e-02 -2.613708674907684326e-01 7.242492586374282837e-02 -2.632228732109069824e-01 -2.222389280796051025e-01 -7.830195128917694092e-02 -2.535932064056396484e-01 -2.738217450678348541e-02 -1.479267627000808716e-01 -1.747460290789604187e-02 -9.258699417114257812e-02 2.297698855400085449e-01 4.012411832809448242e-01 -2.032533437013626099e-01 -2.110180258750915527e-01 -1.084287837147712708e-02 1.050620228052139282e-01 8.164411783218383789e-02 2.463427633047103882e-01 -2.736067473888397217e-01 2.474399516358971596e-04 4.955004155635833740e-02 -3.602083027362823486e-02 1.546624302864074707e-01 -2.456335723400115967e-02
5.105670094490051270e-01 3.993368521332740784e-02 2.202657610177993774e-01 -2.445774152874946594e-02 1.452946513891220093e-01 9.680931270122528076e-02 1.219753548502922058e-01 -7.363671809434890747e-02 -7.967048324644565582e-03 -5.319220572710037231e-02 1.342643350362777710e-01 -2.564285099506378174e-01 2.496438100934028625e-03 -6.688208319246768951e-03 1.458547171205282211e-02 2.286931127309799194e-01 3.974767327308654785e-01 -3.263572454452514648e-01 2.202236466109752655e-02 2.056371271610260010e-01 1.078099980950355530e-01 2.862795628607273102e-02 -1.215465739369392395e-02 1.886937767267227173e-01 1.495323479175567627e-01 8.495043218135833740e-02 -1.327017247676849365e-01 -4.897850379347801208e-02 6.888826191425323486e-02 -2.423003911972045898e-01 9.467551112174987793e-02 1.453311890363693237e-01
6.751967128366231918e-03 1.654087901115417480e-01 1.260735541582107544e-01 3.068808615207672119e-01 9.891951829195022583e-02 3.038699924945831299e-02 -4.795566201210021973e-02 -2.683019265532493591e-02 -1.703260540962219238e-01 1.850294470787048340e-01 4.494825005531311035e-02 -2.207412570714950562e-01 -2.392512708902359009e-01 -4.384286329150199890e-02 -2.361619919538497925e-01 1.766455769538879395e-01 4.381358157843351364e-03 -6.343623250722885132e-02 -2.525977976620197296e-02 3.733507543802261353e-02 -4.585731774568557739e-02 -2.371127903461456299e-02 4.601433277130126953e-01 2.120542824268341064e-01 1.080302745103836060e-01 -3.760502338409423828e-01 -3.718905746936798096e-01 -1.025110334157943726e-01 -7.772419601678848267e-02 -9.174054861068725586e-02 5.626098718494176865e-03 -8.269569277763366699e-02
1.778917759656906128e-01 1.696977168321609497e-01 3.176945745944976807e-01 -1.825076341629028320e-01 -2.204826623201370239e-01 1.778301745653152466e-01 3.098013810813426971e-02 -1.714106649160385132e-02 3.760628774762153625e-02 -1.591325365006923676e-02 -1.270881444215774536e-01 -1.146553084254264832e-01 -1.735168099403381348e-01 -9.594419598579406738e-02 -4.422320723533630371e-01 1.693306118249893188e-01 6.868083029985427856e-02 2.657630015164613724e-03 -1.769478023052215576e-01 7.377023249864578247e-02 -3.723435997962951660e-01 1.413733698427677155e-02 -5.311094596982002258e-02 6.930711120367050171e-02 -1.871502846479415894e-01 -3.663615882396697998e-02 -3.577688634395599365e-01 -7.227201759815216064e-02 2.333022803068161011e-01 7.634319365024566650e-02 6.993807852268218994e-02 -8.141859620809555054e-02
1.238734722137451172e-01 1.404695808887481689e-01 4.939791187644004822e-02 -1.512777805328369141e-01 2.951718568801879883e-01 -4.728190600872039795e-03 -1.320807039737701416e-01 -2.608602494001388550e-02 -5.823702737689018250e-02 -1.479551643133163452e-01 -1.633248478174209595e-01 -1.707082688808441162e-01 -9.780564159154891968e-02 -4.884122312068939209e-02 -5.106344446539878845e-02 3.164932429790496826e-01 -1.276116371154785156e-01 -3.665928244590759277e-01 -1.158331930637359619e-01 1.300545334815979004e-01 3.254169970750808716e-02 -2.234795242547988892e-01 2.166678011417388916e-01 7.110000401735305786e-02 1.390222609043121338e-01 -2.894305391237139702e-03 -5.087002515792846680e-01 1.187484115362167358e-01 -7.211577892303466797e-02 -2.116759419441223145e-01 1.097496449947357178e-01 1.498836372047662735e-02
-1.147542968392372131e-01 -4.455013945698738098e-02 2.568234503269195557e-01 -1.207976788282394409e-01 3.223719298839569092e-01 4.016796872019767761e-02 2.002346813678741455e-01 -2.946723699569702148e-01 -6.505855172872543335e-02 1.990701258182525635e-01 1.097246184945106506e-01 -4.433947801589965820e-01 -1.720365732908248901e-01 2.168833166360855103e-01 -2.903559505939483643e-01 6.226306036114692688e-02 1.262183487415313721e-02 -3.910699859261512756e-02 -1.249360572546720505e-02 1.447997965442482382e-05 -1.577726602554321289e-01 -2.136743366718292236e-01 1.761852651834487915e-01 2.385133057832717896e-01 3.961839154362678528e-02 -4.198519140481948853e-02 -4.465503245592117310e-02 -1.936318129301071167e-01 1.647422909736633301e-01 3.336050361394882202e-02 -2.771521545946598053e-02 1.495026201009750366e-01
1.862775683403015137e-01 2.043435573577880859e-01 7.704695314168930054e-02 2.905704975128173828e-01 4.517363850027322769e-03 2.081817947328090668e-02 2.195124179124832153e-01 5.197154358029365540e-02 -2.752082347869873047e-01 1.447018682956695557e-01 -9.331493079662322998e-02 -4.071041569113731384e-02 -1.997541487216949463e-01 -2.191967517137527466e-01 -2.296063117682933807e-02 2.424867600202560425e-01 1.528977602720260620e-01 -4.655787721276283264e-03 -1.873526126146316528e-01 1.079021170735359192e-01 4.102925211191177368e-02 -1.769820749759674072e-01 1.947362571954727173e-01 1.357308961451053619e-02 4.054131731390953064e-02 1.834388226270675659e-01 -4.176166951656341553e-01 -1.017461419105529785e-01 2.636686563491821289e-01 1.089487597346305847e-01 2.880717217922210693e-01 -4.284539073705673218e-02
-6.303166504949331284e-03 6.837303191423416138e-02 4.269474148750305176e-01 3.530450165271759033e-02 1.453997492790222168e-01 2.209226191043853760e-01 8.479262888431549072e-02 -2.490982562303543091e-01 3.728118538856506348e-02 8.967042714357376099e-02 1.178807765245437622e-01 -1.453026533126831055e-01 -1.842251233756542206e-02 5.449097976088523865e-02 1.988616958260536194e-02 -6.277997046709060669e-02 1.453914642333984375e-01 3.890901803970336914e-02 -1.961908489465713501e-01 -4.239946231245994568e-02 -3.708398640155792236e-01 7.214684970676898956e-03 3.088792264461517334e-01 1.442007571458816528e-01 -1.835936307907104492e-01 -2.441328316926956177e-01 -3.200690448284149170e-01 -1.993705285713076591e-03 -8.247830718755722046e-02 2.021618038415908813e-01 1.277468353509902954e-01 -2.098091691732406616e-01
1.419203281402587891e-01 -4.921356588602066040e-02 8.318430185317993164e-02 1.064721196889877319e-01 -1.351944636553525925e-02 1.268430650234222412e-01 2.377268373966217041e-01 -1.456436216831207275e-01 7.772107422351837158e-02 2.969673369079828262e-03 6.845041364431381226e-02 -4.800248146057128906e-02 8.998639881610870361e-02 -4.152163565158843994e-01 -1.732959449291229248e-01 1.143324673175811768e-01 1.242659986019134521e-01 2.860386669635772705e-02 8.034332096576690674e-02 4.155721515417098999e-02 -2.302689403295516968e-01 2.654830515384674072e-01 6.880191713571548462e-02 3.008712232112884521e-01 9.641963988542556763e-02 3.335444331169128418e-01 -2.050417512655258179e-01 -5.128009617328643799e-02 2.162411212921142578e-01 3.957956731319427490e-01 4.660836607217788696e-02 1.205253154039382935e-01
4.506545066833496094e-01 3.797800838947296143e-02 6.598960608243942261e-02 1.072405204176902771e-01 1.033171042799949646e-01 3.197221755981445312e-01 2.842027544975280762e-01 -2.725356817245483398e-01 1.499649733304977417e-01 -5.740770697593688965e-02 -1.458032280206680298e-01 -4.152660667896270752e-01 8.666010946035385132e-02 1.187450364232063293e-01 -8.276090025901794434e-02 7.953467220067977905e-02 2.143614590167999268e-01 8.675124496221542358e-02 1.575623005628585815e-01 1.342730671167373657e-01 -3.750644624233245850e-03 1.602166444063186646e-01 2.548290193080902100e-01 -5.572261288762092590e-02 4.301894456148147583e-03 2.170443907380104065e-02 -2.338362485170364380e-01 -6.982145458459854126e-02 3.012633882462978363e-02 -7.387670129537582397e-02 -2.227360941469669342e-02 -2.075763791799545288e-02
[truncated: 3,267,686 more chars]
