# Supplementary material for: The Language of Innovation
Source: PLoS One. 2020 Apr 30;15(4):e0230107. doi: 10.1371/journal.pone.0230107 (PMC7194493; doi:10.1371/journal.pone.0230107)
Supplement: S26 File — (GZ) [file pone.0230107.s026.tar.gz › 2004-2008/V2Run_2_VS_4500_embeddings2004-2008ED32.txt]

3.374578356742858887e-01 2.283342778682708740e-01 8.219406008720397949e-02 -9.428602457046508789e-02 -4.480645805597305298e-02 1.963027268648147583e-01 -3.174194097518920898e-01 -3.200577199459075928e-01 -2.712300717830657959e-01 3.434356153011322021e-01 -2.906225994229316711e-02 -5.531267076730728149e-02 -1.366230193525552750e-02 5.492990463972091675e-02 -3.461004048585891724e-02 -5.431811790913343430e-03 -3.011523745954036713e-02 -1.137682795524597168e-02 7.779076695442199707e-02 3.827049210667610168e-02 -1.454976387321949005e-02 1.068098563700914383e-02 -3.222126746550202370e-03 -3.580906987190246582e-01 -1.010977849364280701e-01 8.634652942419052124e-02 3.421354293823242188e-02 1.211421657353639603e-02 1.711771637201309204e-01 -2.661986052989959717e-01 3.410513699054718018e-01 4.653766751289367676e-02
9.905535727739334106e-02 7.158993929624557495e-02 1.053345873951911926e-01 -7.109845429658889771e-02 1.102361008524894714e-01 -2.825919911265373230e-02 -1.453358829021453857e-01 5.792585387825965881e-02 -3.869815468788146973e-01 1.574080139398574829e-01 1.886661201715469360e-01 1.415162384510040283e-01 5.953704193234443665e-02 1.812027692794799805e-01 -9.262853860855102539e-02 -8.501394838094711304e-02 3.935655057430267334e-01 -1.568020433187484741e-01 -7.428970932960510254e-02 2.882000803947448730e-01 -1.748381257057189941e-01 -1.787915229797363281e-01 -1.310182809829711914e-01 -2.980310097336769104e-02 1.174986641854047775e-02 4.045573994517326355e-02 -1.442472338676452637e-01 -1.782754957675933838e-01 1.235703676939010620e-01 -2.028827965259552002e-01 4.017164409160614014e-01 -1.682993918657302856e-01
1.835295855998992920e-01 2.317565679550170898e-01 -3.964900597929954529e-02 1.332466751337051392e-01 -1.871535331010818481e-01 -9.626992046833038330e-02 2.912791445851325989e-02 5.310910195112228394e-02 -2.262109220027923584e-01 3.830742239952087402e-01 2.202298678457736969e-02 -1.822744309902191162e-02 2.950212545692920685e-02 3.899636268615722656e-01 -1.456886343657970428e-02 1.762611558660864830e-03 -2.298615500330924988e-02 -3.415939630940556526e-03 1.608393490314483643e-01 -2.480271160602569580e-01 -3.033722341060638428e-01 8.597071468830108643e-02 7.540026307106018066e-02 -1.362230479717254639e-01 3.050344623625278473e-02 -8.855600841343402863e-03 1.993629634380340576e-01 -2.688211202621459961e-01 2.873856127262115479e-01 -2.704570889472961426e-01 7.041622698307037354e-02 9.007902443408966064e-02
-9.256905317306518555e-02 1.332282572984695435e-01 -1.710710674524307251e-01 -4.532919824123382568e-02 -1.772682666778564453e-01 1.717987209558486938e-01 -2.930503571406006813e-03 3.546364232897758484e-02 -2.592242062091827393e-01 2.542552053928375244e-01 -6.954970210790634155e-02 -1.351594626903533936e-01 -6.982411444187164307e-02 -3.889314457774162292e-02 4.399181529879570007e-02 -3.629040420055389404e-01 1.867281943559646606e-01 -1.117260903120040894e-01 -1.058816984295845032e-01 2.376205325126647949e-01 4.341307282447814941e-02 -1.847483962774276733e-01 4.264817833900451660e-01 -1.635927408933639526e-01 -1.896160542964935303e-01 2.257485240697860718e-01 4.293783754110336304e-02 -8.957084268331527710e-02 1.778098195791244507e-01 1.855714619159698486e-02 3.105816543102264404e-01 -1.702128536999225616e-02
-8.344382047653198242e-02 4.480195641517639160e-01 -1.009006798267364502e-01 -2.185967713594436646e-01 -2.041181921958923340e-01 -1.302473396062850952e-01 -2.376435101032257080e-01 -5.368322879076004028e-02 -3.488209247589111328e-01 2.646542787551879883e-01 4.432326648384332657e-03 -3.899964317679405212e-02 9.709353744983673096e-02 1.535918563604354858e-01 9.989254176616668701e-02 1.500577926635742188e-01 1.633693128824234009e-01 5.496842041611671448e-02 8.536046743392944336e-02 4.933316260576248169e-02 3.013091385364532471e-01 3.134575858712196350e-02 2.227265536785125732e-01 -1.679876893758773804e-01 -1.992377489805221558e-01 1.570332944393157959e-01 -5.680730938911437988e-02 -1.890812516212463379e-01 9.773355722427368164e-02 -8.125694841146469116e-02 1.638920158147811890e-01 -4.707500338554382324e-02
-8.188579231500625610e-02 8.642866462469100952e-02 -2.485843151807785034e-01 -1.000685393810272217e-01 -2.279061526060104370e-01 4.572047293186187744e-02 -2.993169240653514862e-02 7.348755747079849243e-02 -3.657753765583038330e-01 4.057816565036773682e-01 3.662149608135223389e-02 1.821855753660202026e-01 8.469101041555404663e-02 1.482936292886734009e-01 9.156679362058639526e-02 -3.867570310831069946e-02 1.189959198236465454e-01 -3.420632705092430115e-02 -2.434127926826477051e-01 3.967401012778282166e-02 3.304221481084823608e-02 6.230903416872024536e-02 2.097060382366180420e-01 -1.584132611751556396e-01 -2.601899504661560059e-01 -2.780688703060150146e-01 -9.064003080129623413e-02 -2.309304326772689819e-01 1.740265041589736938e-01 -1.524825096130371094e-01 2.135877758264541626e-01 1.604406535625457764e-01
8.606097847223281860e-02 3.730676174163818359e-01 -1.309007853269577026e-01 -1.473196744918823242e-01 -1.659931838512420654e-01 9.762474894523620605e-02 -4.796780645847320557e-02 -2.067813128232955933e-01 -1.521143764257431030e-01 3.855658769607543945e-01 -1.558207673951983452e-03 1.380224972963333130e-01 4.779957234859466553e-02 -1.066622436046600342e-01 1.327449269592761993e-02 -1.410534083843231201e-01 2.164052277803421021e-01 -3.417701274156570435e-02 1.179315615445375443e-02 1.745357811450958252e-01 7.530210912227630615e-02 -1.289893966168165207e-02 2.001804113388061523e-01 -1.566720195114612579e-02 -2.791107892990112305e-01 -7.255723234266042709e-03 -2.967391312122344971e-01 6.934504956007003784e-02 -4.236958920955657959e-02 -2.108254730701446533e-01 4.069047272205352783e-01 -2.140015363693237305e-02
-1.482468843460083008e-01 1.303227692842483521e-01 -6.869952194392681122e-03 -7.257658988237380981e-03 -5.583529919385910034e-02 4.387203603982925415e-02 -1.354585587978363037e-01 3.064785599708557129e-01 -4.876945167779922485e-02 3.705241978168487549e-01 8.878771215677261353e-02 -2.383849620819091797e-01 3.706237301230430603e-02 1.634560227394104004e-01 -1.418877989053726196e-01 -3.436930775642395020e-01 3.421552777290344238e-01 5.821165069937705994e-02 1.524625569581985474e-01 1.498721688985824585e-01 2.373522147536277771e-02 6.479214876890182495e-02 8.045038580894470215e-02 -5.598674714565277100e-02 -9.802544116973876953e-02 -4.298369586467742920e-02 -1.427004486322402954e-02 -1.837678998708724976e-01 1.716244667768478394e-01 -3.755362331867218018e-01 2.117193192243576050e-01 -1.778227984905242920e-01
-8.460245095193386078e-03 1.365839391946792603e-01 -1.322550177574157715e-01 -2.782184183597564697e-01 -1.489129513502120972e-01 -1.433465182781219482e-01 -5.035279318690299988e-02 1.627717614173889160e-01 -2.563697099685668945e-01 2.494575083255767822e-01 7.613851130008697510e-02 -4.608467966318130493e-02 -4.971917346119880676e-02 1.025241389870643616e-01 1.256332695484161377e-01 -1.753078997135162354e-01 1.959605067968368530e-01 4.488727822899818420e-02 7.588186115026473999e-02 1.527069509029388428e-01 -2.274875193834304810e-01 1.183239966630935669e-01 4.577532112598419189e-01 -3.963790088891983032e-02 -1.287608295679092407e-01 9.273093938827514648e-02 -1.985056102275848389e-01 -2.082049101591110229e-01 -8.090631105005741119e-03 -7.397526502609252930e-02 3.884181082248687744e-01 9.249886870384216309e-02
-1.681459397077560425e-01 9.789208322763442993e-02 -1.794224679470062256e-01 -5.068449303507804871e-02 -2.141267210245132446e-01 -1.363321244716644287e-01 6.613201647996902466e-02 1.057885512709617615e-01 -2.111882120370864868e-01 2.884367704391479492e-01 2.765688896179199219e-01 -1.036562249064445496e-01 1.161206811666488647e-01 7.888497412204742432e-02 -1.075855046510696411e-01 -1.475086361169815063e-01 1.447174996137619019e-01 -3.363220095634460449e-01 1.270732581615447998e-01 1.167356446385383606e-01 1.402358524501323700e-02 -2.597260475158691406e-01 1.081254109740257263e-01 -1.358840018510818481e-01 -9.828693419694900513e-02 8.609707653522491455e-02 -2.220817506313323975e-01 1.623353362083435059e-01 1.654409915208816528e-01 -4.292485415935516357e-01 1.152190044522285461e-01 -4.797288682311773300e-03
-7.232923805713653564e-02 1.790234744548797607e-01 1.855548322200775146e-01 -4.222295060753822327e-02 4.127910360693931580e-02 1.832749694585800171e-01 1.689963601529598236e-02 -2.420220375061035156e-01 -2.958340048789978027e-01 2.219763249158859253e-01 -1.610142290592193604e-01 -2.822296023368835449e-01 1.425898224115371704e-01 3.673434555530548096e-01 4.801456257700920105e-02 1.882670260965824127e-02 1.561698503792285919e-02 -3.332439064979553223e-02 2.300754785537719727e-01 7.773890346288681030e-02 -1.455613076686859131e-01 -2.151287645101547241e-01 2.554706931114196777e-01 -2.471154183149337769e-01 -6.031639873981475830e-02 2.143541425466537476e-01 4.246258363127708435e-02 -2.827450037002563477e-01 1.220388785004615784e-01 -7.507270667701959610e-03 1.470679491758346558e-01 -1.000190600752830505e-01
-1.362850517034530640e-01 4.122071564197540283e-01 -1.876809895038604736e-01 -3.220879137516021729e-01 -1.495089977979660034e-01 -1.071722209453582764e-01 -1.467994228005409241e-02 8.150582015514373779e-02 -1.799918711185455322e-01 3.711458742618560791e-01 -6.119989231228828430e-02 8.745571970939636230e-02 1.677897572517395020e-01 1.398807317018508911e-01 2.720478773117065430e-01 -5.043899267911911011e-02 -3.156619146466255188e-03 -1.183629259467124939e-01 -7.388481497764587402e-02 -5.638216808438301086e-02 7.989744190126657486e-04 -7.640117406845092773e-02 2.888752520084381104e-01 -1.999548077583312988e-01 -1.123557835817337036e-01 -1.559471637010574341e-01 6.820473074913024902e-02 5.887747928500175476e-02 1.332257837057113647e-01 -7.454362511634826660e-02 2.893387973308563232e-01 1.484054028987884521e-01
-1.878076978027820587e-02 1.616961658000946045e-01 -4.795400500297546387e-01 -1.811674982309341431e-01 -3.354233205318450928e-01 -6.292779743671417236e-02 -7.406547665596008301e-02 9.253432601690292358e-02 -3.086901009082794189e-01 1.882567107677459717e-01 1.446618735790252686e-01 -9.260313212871551514e-02 1.938631236553192139e-01 7.539616781286895275e-04 -3.399171680212020874e-02 -1.723955869674682617e-01 -1.809569261968135834e-02 -1.330235898494720459e-01 -1.098736748099327087e-01 -3.136310353875160217e-02 1.006319075822830200e-01 -8.221097290515899658e-02 2.149202823638916016e-01 -3.058209419250488281e-01 1.532953828573226929e-01 -4.687697440385818481e-02 7.999826222658157349e-03 -5.756687000393867493e-02 1.017730534076690674e-01 -1.682598441839218140e-01 2.942774891853332520e-01 9.740777313709259033e-02
-7.984970510005950928e-02 4.664770662784576416e-01 -3.001394271850585938e-01 -1.085951253771781921e-01 -1.201433837413787842e-01 3.368765115737915039e-03 -1.563306152820587158e-01 -1.491313129663467407e-01 -2.557450532913208008e-01 3.081027567386627197e-01 -8.826789259910583496e-02 1.081962287425994873e-01 1.262578517198562622e-01 7.326616346836090088e-02 9.296213090419769287e-02 1.238201744854450226e-02 1.581860631704330444e-01 -1.020058430731296539e-02 1.322215348482131958e-01 1.245010718703269958e-01 -4.238124005496501923e-03 -2.092111408710479736e-01 2.419793158769607544e-01 -6.751582026481628418e-02 -1.399140954017639160e-01 6.796084810048341751e-03 -6.681018322706222534e-02 -2.422802299261093140e-01 6.330862641334533691e-02 -7.380200177431106567e-02 3.266517221927642822e-01 1.978270411491394043e-01
1.402302682399749756e-01 2.682060003280639648e-01 2.482246458530426025e-01 -1.830580383539199829e-01 -2.442967146635055542e-01 1.072832643985748291e-01 -1.185327246785163879e-01 1.401795912533998489e-02 -2.669637799263000488e-01 1.653217375278472900e-01 1.242633163928985596e-01 -2.186883389949798584e-01 -9.583477675914764404e-02 2.670127451419830322e-01 -9.081846475601196289e-02 -1.663600653409957886e-01 -1.009825840592384338e-01 1.668821088969707489e-03 -8.877930790185928345e-02 -1.476032435894012451e-01 -2.721772789955139160e-01 4.902077838778495789e-02 2.182647436857223511e-01 -1.135682687163352966e-01 -8.555519394576549530e-03 1.414607185870409012e-02 6.625928729772567749e-02 -2.970285117626190186e-01 1.056113988161087036e-01 -3.264583647251129150e-01 5.496721714735031128e-02 -2.429780960083007812e-01
-2.245731838047504425e-02 2.385026961565017700e-01 5.367327854037284851e-02 -5.668940395116806030e-02 -1.345684677362442017e-01 -2.728326618671417236e-01 -1.841513812541961670e-01 9.788086265325546265e-02 -5.015635117888450623e-02 1.942445784807205200e-01 7.683146744966506958e-02 -3.609312698245048523e-02 9.127143025398254395e-02 2.972178757190704346e-01 2.002742141485214233e-01 -2.051224410533905029e-01 2.427636086940765381e-01 -2.797403633594512939e-01 8.141232281923294067e-02 4.738922044634819031e-02 1.020104959607124329e-01 -1.319650858640670776e-01 -1.053539663553237915e-01 -1.437774896621704102e-01 8.441722393035888672e-02 -3.544384380802512169e-03 7.845908403396606445e-02 1.039829701185226440e-01 -6.641880422830581665e-02 -2.790925800800323486e-01 4.842560887336730957e-01 -1.661402881145477295e-01
1.960887573659420013e-03 3.416536748409271240e-01 -2.164847105741500854e-01 -6.105518434196710587e-03 -2.349800765514373779e-01 4.975102096796035767e-02 -2.494205087423324585e-01 -9.256429970264434814e-02 -3.276345878839492798e-02 2.310265600681304932e-01 -2.308900803327560425e-01 1.724104583263397217e-02 -1.754078418016433716e-01 3.821695968508720398e-02 -2.181009054183959961e-01 -7.842624932527542114e-02 7.324604690074920654e-02 -1.213784962892532349e-01 3.486484661698341370e-02 1.545230001211166382e-01 -2.611774764955043793e-02 1.635236591100692749e-01 2.094832807779312134e-01 -1.872652173042297363e-01 -5.837480723857879639e-02 1.017924621701240540e-01 -1.543415784835815430e-01 -1.316800862550735474e-01 2.503074407577514648e-01 -1.911245882511138916e-01 4.503262341022491455e-01 7.365091145038604736e-02
-1.327878143638372421e-02 2.301454246044158936e-01 -1.769980639219284058e-01 2.963075935840606689e-01 -2.441930919885635376e-01 -1.375583112239837646e-01 -7.013536244630813599e-02 -1.375636905431747437e-01 -2.105958610773086548e-01 1.544556319713592529e-01 1.561560928821563721e-01 -1.310844868421554565e-01 9.041168540716171265e-02 3.052862584590911865e-01 -3.786727041006088257e-02 -2.022618055343627930e-01 1.726968735456466675e-01 -1.928867250680923462e-01 -1.022953912615776062e-01 5.122612789273262024e-02 -8.439479023218154907e-02 -1.699589788913726807e-01 -1.181612070649862289e-02 -6.746616959571838379e-02 -1.438293606042861938e-01 1.741617918014526367e-01 -9.928392618894577026e-02 2.568420469760894775e-01 1.474277079105377197e-01 -2.103834450244903564e-01 3.975380063056945801e-01 -1.214842125773429871e-02
1.019070670008659363e-01 2.610279917716979980e-01 9.613803774118423462e-02 -1.432986110448837280e-01 -4.006015658378601074e-01 -1.365617364645004272e-01 1.756117343902587891e-01 2.860148251056671143e-02 -3.068510591983795166e-01 6.032947450876235962e-02 1.579260677099227905e-01 -1.614511385560035706e-02 3.420479223132133484e-02 5.054672956466674805e-01 4.676328599452972412e-02 7.418547570705413818e-02 -1.893009096384048462e-01 -1.164399608969688416e-01 -1.469099223613739014e-01 -1.723896265029907227e-01 -1.810817122459411621e-01 9.306526184082031250e-02 1.401094198226928711e-01 -9.487156569957733154e-02 -1.013605594635009766e-01 3.824844211339950562e-02 2.559182643890380859e-01 -3.196026384830474854e-02 1.536144316196441650e-01 -9.063128381967544556e-02 1.122524514794349670e-01 -1.080636214464902878e-02
3.008487075567245483e-02 2.561984658241271973e-01 -2.828373610973358154e-01 -2.556740939617156982e-01 -3.897837996482849121e-01 1.791356131434440613e-02 -9.479914605617523193e-02 -7.335848361253738403e-02 -3.836817741394042969e-01 1.738943606615066528e-01 1.257607936859130859e-01 -1.451011300086975098e-01 8.798266947269439697e-02 4.609541967511177063e-02 1.448514759540557861e-01 -1.320527195930480957e-01 1.713855564594268799e-01 5.120515078306198120e-02 -2.314038723707199097e-01 -1.075329110026359558e-01 -1.507666558027267456e-01 1.559833139181137085e-01 1.481657326221466064e-01 -1.423389762639999390e-01 -1.020985841751098633e-02 -1.465794444084167480e-01 7.059690356254577637e-02 -6.699251383543014526e-02 4.066799208521842957e-02 -3.994712978601455688e-02 3.639576137065887451e-01 7.554110884666442871e-02
1.702111214399337769e-01 2.364346832036972046e-01 1.392146795988082886e-01 -1.038166810758411884e-03 -6.286071240901947021e-02 1.702388972043991089e-01 1.626716405153274536e-01 3.183270618319511414e-02 -3.975630402565002441e-01 5.184435844421386719e-01 5.480776727199554443e-02 -3.846300393342971802e-02 1.345018744468688965e-01 3.487984240055084229e-01 1.489265412092208862e-01 -1.803179830312728882e-02 -1.536242663860321045e-01 -1.138086803257465363e-02 7.056906074285507202e-02 8.044229447841644287e-02 -2.182044982910156250e-01 -6.049023196101188660e-02 2.286851406097412109e-01 -1.030300855636596680e-01 -4.939027503132820129e-02 2.209364324808120728e-01 -8.706451207399368286e-02 2.106802351772785187e-02 1.439693421125411987e-01 -7.960087805986404419e-02 6.714960187673568726e-02 3.929354995489120483e-02
6.332072615623474121e-02 6.634389609098434448e-02 -1.534291356801986694e-01 -4.212418198585510254e-02 -3.291220664978027344e-01 2.131341546773910522e-01 -1.703187972307205200e-01 1.080277562141418457e-01 -2.105305939912796021e-01 3.002107739448547363e-01 -1.606215983629226685e-01 5.825985968112945557e-02 2.592923343181610107e-01 -6.625346094369888306e-02 9.494907408952713013e-02 -6.170535832643508911e-02 1.954364776611328125e-01 4.428433254361152649e-02 1.576782464981079102e-01 -1.393070816993713379e-02 -7.398290559649467468e-03 -1.286332011222839355e-01 3.362076282501220703e-01 -2.019665837287902832e-01 3.201467916369438171e-02 -6.721360236406326294e-02 6.744997948408126831e-02 -3.669056668877601624e-02 2.283182591199874878e-01 7.493906468152999878e-02 4.431489706039428711e-01 1.501846313476562500e-01
-1.100720092654228210e-01 3.229365944862365723e-01 -2.411428540945053101e-01 -2.807388603687286377e-01 -1.515685319900512695e-01 -1.385962516069412231e-01 -1.930640041828155518e-01 -3.014487400650978088e-02 -2.583622932434082031e-01 1.682717204093933105e-01 -8.739744126796722412e-02 1.849994212388992310e-01 1.718410700559616089e-01 -3.501242399215698242e-02 5.870509520173072815e-02 -6.126188859343528748e-02 1.483796089887619019e-01 -3.452467545866966248e-02 1.093785744160413742e-02 7.936967164278030396e-02 1.072501242160797119e-01 -1.636816561222076416e-01 4.082040488719940186e-01 -7.257838547229766846e-02 -1.424244642257690430e-01 -4.088237881660461426e-03 5.337184295058250427e-02 -7.624293863773345947e-02 2.682519555091857910e-01 -2.423584759235382080e-01 3.017459213733673096e-01 -2.920621261000633240e-02
-2.996855473611503839e-04 2.775476574897766113e-01 2.212804555892944336e-01 -1.550046354532241821e-01 1.233711391687393188e-01 -3.617106378078460693e-02 -4.237935319542884827e-02 -6.824370473623275757e-02 -4.110091626644134521e-01 3.534724116325378418e-01 -2.680784836411476135e-02 1.347987679764628410e-03 2.618899345397949219e-01 2.547653913497924805e-01 3.231187537312507629e-02 -1.576094031333923340e-01 -3.291931375861167908e-02 -1.228922978043556213e-01 1.904593259096145630e-01 -2.029233723878860474e-01 -3.050037324428558350e-01 -1.127794757485389709e-02 1.970846503973007202e-01 -1.528820544481277466e-01 -1.037283465266227722e-01 2.240658104419708252e-01 -1.081535518169403076e-01 -1.149519011378288269e-01 7.775302231311798096e-02 -4.270021617412567139e-02 1.659604012966156006e-01 -5.223932489752769470e-02
-7.053691893815994263e-02 2.824901342391967773e-01 -3.732950389385223389e-01 -2.115690708160400391e-01 -2.756222188472747803e-01 -1.099183633923530579e-01 1.003598123788833618e-01 -1.979462355375289917e-01 -1.559599041938781738e-01 5.060597062110900879e-01 1.854798644781112671e-01 1.682800650596618652e-01 1.387217789888381958e-01 6.057721003890037537e-02 -1.494199968874454498e-02 1.181188672780990601e-01 -1.302959918975830078e-01 -1.663417555391788483e-02 4.100547730922698975e-02 4.643430560827255249e-02 1.084337681531906128e-01 -7.703486084938049316e-02 1.076285392045974731e-01 1.442226469516754150e-01 -1.897454410791397095e-01 1.073688045144081116e-01 2.503950335085391998e-02 -1.350961178541183472e-01 1.949399411678314209e-01 -1.386577636003494263e-01 1.276183873414993286e-01 4.988379031419754028e-02
-6.745351105928421021e-02 4.145289361476898193e-01 -1.521547734737396240e-01 -2.212991863489151001e-01 -3.705757111310958862e-02 -9.518301486968994141e-02 -2.491098195314407349e-01 -7.437963038682937622e-02 -1.929266899824142456e-01 3.840647935867309570e-01 -1.298679318279027939e-02 -3.184109553694725037e-02 -3.670817241072654724e-02 1.649288237094879150e-01 7.232143729925155640e-02 1.489884257316589355e-01 2.011602371931076050e-01 -1.656046658754348755e-01 2.639969252049922943e-02 1.363164782524108887e-01 1.750148385763168335e-01 -4.854783788323402405e-02 2.247688919305801392e-01 3.398874308913946152e-03 -1.767009198665618896e-01 -9.089970588684082031e-02 -8.282557828351855278e-04 -5.353922396898269653e-02 2.536395490169525146e-01 -2.493215501308441162e-01 2.581508755683898926e-01 1.593927890062332153e-01
1.112978011369705200e-01 2.882015109062194824e-01 2.848272025585174561e-01 -1.094524413347244263e-01 -2.544347345829010010e-01 -1.060282215476036072e-01 -9.170611202716827393e-02 2.200769484043121338e-01 -1.145913451910018921e-01 1.604115664958953857e-01 1.062031742185354233e-02 -2.714114822447299957e-02 2.450803965330123901e-01 5.046226084232330322e-02 2.180427908897399902e-01 -1.813610792160034180e-01 -2.740229070186614990e-01 2.426621131598949432e-02 4.879660904407501221e-02 -3.422414362430572510e-01 -1.233431398868560791e-01 7.456767559051513672e-02 1.699738651514053345e-01 -1.089187115430831909e-01 -1.205735001713037491e-02 1.918387860059738159e-01 1.620717346668243408e-01 -1.273695975542068481e-01 -9.856352955102920532e-02 -2.667219936847686768e-01 2.786941230297088623e-01 -3.443931788206100464e-02
-3.114064782857894897e-02 2.161389291286468506e-01 -2.645988464355468750e-01 -2.710022628307342529e-01 -3.941392302513122559e-01 2.365764379501342773e-01 -1.692355126142501831e-01 7.205539382994174957e-03 -2.535678744316101074e-01 1.192661449313163757e-01 -5.655203387141227722e-02 1.086720675230026245e-01 -2.299413271248340607e-02 1.019506230950355530e-01 -2.211517095565795898e-02 5.944131687283515930e-02 1.312248706817626953e-01 -1.090364158153533936e-01 -7.275464013218879700e-03 3.413041830062866211e-01 1.447310298681259155e-01 -2.089708447456359863e-01 1.054029464721679688e-01 -2.238065600395202637e-01 8.284189552068710327e-02 -3.058757446706295013e-02 -3.262699395418167114e-02 1.190179362893104553e-01 8.309031277894973755e-02 -1.644970625638961792e-01 3.558838665485382080e-01 -7.258778810501098633e-02
-1.631747335195541382e-01 3.566753119230270386e-02 -3.327857851982116699e-01 -1.808160990476608276e-01 -2.373984158039093018e-01 2.930260822176933289e-02 -1.321727335453033447e-01 1.515959203243255615e-01 -4.100337922573089600e-01 1.100308522582054138e-01 -1.224252022802829742e-02 -3.079650178551673889e-02 3.408761695027351379e-02 1.220497265458106995e-01 -6.064734235405921936e-02 -2.948334217071533203e-01 1.543460935354232788e-01 1.430264562368392944e-01 5.832048878073692322e-02 -1.625030115246772766e-02 3.160103783011436462e-02 -1.501788944005966187e-01 -8.407177776098251343e-02 -1.588417589664459229e-01 -2.633018195629119873e-01 1.937495768070220947e-01 -1.835320293903350830e-01 -4.922100342810153961e-03 1.085112392902374268e-01 -2.970644533634185791e-01 2.997392714023590088e-01 -9.360148757696151733e-02
6.893216818571090698e-02 2.523690462112426758e-01 1.213620677590370178e-01 -1.204887852072715759e-01 -1.169276237487792969e-01 -1.120685320347547531e-02 -9.490472823381423950e-02 6.680841743946075439e-02 -2.499493062496185303e-01 3.196274936199188232e-01 9.383054822683334351e-02 -8.625588566064834595e-02 1.875304132699966431e-01 4.768422842025756836e-01 6.203346699476242065e-02 -1.518910378217697144e-01 -2.866768836975097656e-01 8.663113415241241455e-02 1.001221835613250732e-01 -3.195923939347267151e-02 -2.161679416894912720e-01 2.413792349398136139e-02 1.540267765522003174e-01 -2.580678462982177734e-01 4.362497106194496155e-02 -2.666171267628669739e-02 -7.141683250665664673e-03 -1.692966371774673462e-01 3.389727473258972168e-01 -1.168690174818038940e-01 7.861889153718948364e-02 1.615371555089950562e-02
1.134078651666641235e-01 2.208298742771148682e-01 4.466673731803894043e-02 -1.452542096376419067e-01 -1.093450263142585754e-01 3.558272123336791992e-02 -2.039338462054729462e-02 8.004063740372657776e-03 -2.248458415269851685e-01 4.016229510307312012e-01 1.876775361597537994e-02 -1.409698184579610825e-02 8.415338397026062012e-02 4.000520706176757812e-01 -2.044422328472137451e-01 7.310454547405242920e-02 -1.731937825679779053e-01 6.734468042850494385e-02 1.158113777637481689e-01 -2.628380656242370605e-01 -2.825727164745330811e-01 -1.284897327423095703e-01 1.150927022099494934e-01 -1.941041350364685059e-01 -4.184467345476150513e-02 9.616991877555847168e-02 -1.534997951239347458e-02 -4.339035972952842712e-02 2.936158478260040283e-01 -2.979218959808349609e-01 1.483504027128219604e-01 -2.244556322693824768e-02
1.074540913105010986e-01 1.484554111957550049e-01 1.450215280055999756e-01 -7.919025421142578125e-02 -1.545243412256240845e-01 -1.235700100660324097e-01 -6.661285459995269775e-02 5.384564772248268127e-02 -2.717274129390716553e-01 3.273878991603851318e-01 -1.277210712432861328e-01 -1.152368336915969849e-01 1.721034385263919830e-02 4.742052257061004639e-01 -2.954221516847610474e-02 -3.029823116958141327e-02 -2.085967659950256348e-01 6.656130403280258179e-02 1.049482151865959167e-01 -1.270517557859420776e-01 -2.901948690414428711e-01 -1.133589968085289001e-01 1.616609543561935425e-01 -1.038436293601989746e-01 -7.044210284948348999e-02 3.628262504935264587e-02 1.344339847564697266e-01 -1.271924376487731934e-01 2.374763190746307373e-01 -3.601025044918060303e-01 1.310122758150100708e-01 -4.709035158157348633e-02
1.498909592628479004e-01 5.551588162779808044e-02 -4.592183977365493774e-02 1.409385632723569870e-02 -1.002862825989723206e-01 -1.051183417439460754e-01 -3.556659817695617676e-02 2.023252695798873901e-01 5.459031462669372559e-02 2.840789258480072021e-01 -3.473713994026184082e-02 6.263332068920135498e-02 2.446905523538589478e-01 1.112667769193649292e-01 -5.608389899134635925e-02 -5.360091328620910645e-01 1.396469622850418091e-01 9.384046494960784912e-02 7.551148533821105957e-02 1.284237205982208252e-01 -1.486374884843826294e-01 -3.278425335884094238e-02 -1.027602702379226685e-02 -2.630713582038879395e-01 -2.580907046794891357e-01 2.219896316528320312e-01 -1.288677304983139038e-01 -8.638930320739746094e-02 2.559831598773598671e-03 -2.105270177125930786e-01 2.753022313117980957e-01 -2.329341024160385132e-01
-7.342760264873504639e-02 3.631014823913574219e-01 -1.609318256378173828e-01 -1.942314058542251587e-01 -5.265035107731819153e-02 8.747117966413497925e-02 -1.835439167916774750e-02 9.078415483236312866e-02 -1.975006610155105591e-01 2.194291353225708008e-01 -2.286269702017307281e-02 -1.135779079049825668e-02 1.460976749658584595e-01 7.875133305788040161e-02 -1.797191798686981201e-02 1.699008345603942871e-01 2.012628875672817230e-02 -9.587210603058338165e-03 -1.377791515551507473e-03 1.065762564539909363e-01 -5.370613187551498413e-02 -2.575184404850006104e-01 3.568078875541687012e-01 -1.107603032141923904e-02 -2.480734139680862427e-01 -8.943197131156921387e-02 -2.035895138978958130e-01 -1.040837019681930542e-01 1.683653742074966431e-01 -2.392233759164810181e-01 4.680050909519195557e-01 2.607685886323451996e-02
1.326464265584945679e-01 1.779465377330780029e-01 3.444390743970870972e-02 -3.305475413799285889e-01 -1.705696731805801392e-01 3.427352309226989746e-01 -1.157187744975090027e-01 1.256382912397384644e-01 -1.880898773670196533e-01 2.747483253479003906e-01 -2.091848105192184448e-01 1.105971708893775940e-01 -2.011997252702713013e-02 -6.192978844046592712e-02 -2.774348258972167969e-01 -1.059195995330810547e-01 1.692233383655548096e-01 -2.542760372161865234e-01 -1.636290699243545532e-01 3.149051368236541748e-01 -8.658424019813537598e-02 1.809185147285461426e-01 -8.342424035072326660e-02 -1.517312526702880859e-01 -6.640102714300155640e-02 1.349401473999023438e-01 -3.962003439664840698e-02 -1.617773771286010742e-01 4.302886780351400375e-03 -2.422456443309783936e-01 6.243861094117164612e-02 -5.355801433324813843e-02
-1.461427211761474609e-01 1.692550331354141235e-01 -5.893116071820259094e-02 4.010879248380661011e-02 -2.943231537938117981e-02 -1.708379574120044708e-02 -9.235709905624389648e-02 -2.758432626724243164e-01 -2.395414859056472778e-01 3.178482949733734131e-01 5.822816863656044006e-02 -9.953112900257110596e-02 2.459844946861267090e-01 1.824870258569717407e-01 -4.333714023232460022e-02 -1.597896218299865723e-01 -4.057306051254272461e-02 -6.646104902029037476e-02 9.420181065797805786e-02 6.247453857213258743e-03 -1.038727909326553345e-02 8.472864329814910889e-02 -3.467392921447753906e-02 -3.182092607021331787e-01 -1.666820049285888672e-01 2.227372229099273682e-01 -3.480551540851593018e-01 -3.234884738922119141e-01 3.115113079547882080e-01 -1.401658505201339722e-01 1.418056786060333252e-01 -3.887950628995895386e-02
8.225302211940288544e-03 1.964074373245239258e-01 2.143209874629974365e-01 -2.178334593772888184e-01 -1.817079484462738037e-01 1.338584274053573608e-01 -5.254559963941574097e-02 -1.879160404205322266e-01 -2.465642839670181274e-01 3.827908933162689209e-01 8.503655344247817993e-02 4.623092338442802429e-02 -4.649083688855171204e-02 2.282306551933288574e-01 -1.453874856233596802e-01 5.351569131016731262e-02 1.284458190202713013e-01 -6.774989515542984009e-02 7.984575629234313965e-02 1.553558111190795898e-01 1.572661846876144409e-01 1.748627871274948120e-01 2.996164262294769287e-01 -2.160429656505584717e-01 2.018289268016815186e-01 7.442086189985275269e-02 -1.072672158479690552e-01 -1.471359878778457642e-01 2.880896031856536865e-01 4.680075123906135559e-02 2.142060101032257080e-01 -1.736860424280166626e-01
3.106812834739685059e-01 5.874135717749595642e-02 1.903258115053176880e-01 -4.971824586391448975e-02 -4.206819236278533936e-01 1.152836065739393234e-02 1.190647110342979431e-01 1.195853054523468018e-01 -2.712117433547973633e-01 9.596389532089233398e-02 -1.772815175354480743e-02 -1.020541694015264511e-02 1.901949346065521240e-01 3.038111329078674316e-01 -1.299641728401184082e-01 5.362236499786376953e-02 -1.801887452602386475e-01 1.094935461878776550e-01 1.868712455034255981e-01 1.318084150552749634e-01 -3.352158069610595703e-01 7.469701021909713745e-02 -2.893189340829849243e-02 -2.513209283351898193e-01 -1.647333353757858276e-01 1.994934529066085815e-01 -2.527779899537563324e-03 -1.117998287081718445e-01 -2.113657258450984955e-02 -1.853652149438858032e-01 6.018389761447906494e-02 -1.665947884321212769e-01
1.075717732310295105e-01 4.482523202896118164e-01 -2.401066273450851440e-01 -2.675075531005859375e-01 -1.109501793980598450e-01 -1.024728268384933472e-01 -4.968683794140815735e-02 -6.693511456251144409e-02 -1.303644180297851562e-01 2.938551008701324463e-01 8.524448424577713013e-02 1.057737320661544800e-01 2.131968289613723755e-01 2.635593414306640625e-01 1.255801171064376831e-01 -1.039254665374755859e-01 7.053675502538681030e-02 2.654368430376052856e-02 -6.475680321455001831e-02 1.092903092503547668e-01 -1.513273827731609344e-02 7.924765348434448242e-02 2.694544196128845215e-01 1.660378128290176392e-01 -2.287227809429168701e-01 3.786293044686317444e-02 5.103974044322967529e-02 -3.207324445247650146e-01 1.579043269157409668e-01 -1.002891510725021362e-01 1.906381249427795410e-01 -7.862200587987899780e-02
-1.080417260527610779e-01 2.275488823652267456e-01 -2.507335841655731201e-01 -3.253251314163208008e-01 -9.108631312847137451e-02 -1.084919497370719910e-01 -1.202490627765655518e-01 -1.441397815942764282e-01 -3.165867552161216736e-02 4.380833208560943604e-01 -1.088133230805397034e-01 -1.068836525082588196e-01 6.432865560054779053e-02 4.732908681035041809e-02 4.245026782155036926e-02 -6.479879468679428101e-02 2.746740169823169708e-02 -1.371802240610122681e-01 1.881138235330581665e-01 -5.155323073267936707e-02 -7.585217058658599854e-02 -4.756953939795494080e-02 2.795051038265228271e-01 -2.370829582214355469e-01 -6.429569423198699951e-02 2.579531669616699219e-01 -1.548321992158889771e-01 -1.480858623981475830e-01 1.643310040235519409e-01 -1.712639480829238892e-01 3.316625058650970459e-01 -3.318525105714797974e-02
-8.567237854003906250e-02 1.860550343990325928e-01 -2.330746501684188843e-02 -3.288618847727775574e-02 -1.786752492189407349e-01 -8.707416057586669922e-02 -1.781456321477890015e-01 1.146329939365386963e-01 -1.584633290767669678e-01 3.367778360843658447e-01 -2.441239506006240845e-01 1.161808073520660400e-01 -7.021822035312652588e-02 7.705160230398178101e-02 -3.369805216789245605e-02 4.885781183838844299e-02 8.489029109477996826e-02 -2.848544716835021973e-01 2.474982589483261108e-01 2.682526409626007080e-01 3.789292182773351669e-03 4.414973035454750061e-02 -1.615399122238159180e-01 -1.757681518793106079e-01 -4.344678223133087158e-01 1.637700796127319336e-01 5.028193444013595581e-02 -2.593535184860229492e-01 -2.734238654375076294e-02 -5.168518051505088806e-02 1.782494634389877319e-01 -2.119845449924468994e-01
1.028456613421440125e-01 3.311244249343872070e-01 -1.535151600837707520e-01 -2.391657978296279907e-01 -1.350455582141876221e-01 -1.580863744020462036e-01 -4.862314835190773010e-02 3.874489292502403259e-02 -1.570965945720672607e-01 1.747074723243713379e-01 6.786109507083892822e-02 1.443887352943420410e-01 -4.695190116763114929e-02 -2.190715260803699493e-02 6.836591660976409912e-02 9.808063507080078125e-02 2.190728485584259033e-01 -1.055779680609703064e-01 -2.241419851779937744e-01 -6.109761446714401245e-02 1.067566052079200745e-01 -9.094943851232528687e-02 2.901181578636169434e-01 -9.639740735292434692e-02 -1.734775900840759277e-01 1.348108202219009399e-01 3.377898782491683960e-02 -3.014799058437347412e-01 2.030812501907348633e-01 -1.552068442106246948e-01 4.652515351772308350e-01 7.715780287981033325e-02
1.131996735930442810e-01 1.846494078636169434e-01 1.066219154745340347e-02 -1.282832175493240356e-01 -3.713848814368247986e-02 -4.328603297472000122e-02 -5.160959810018539429e-02 -5.016836803406476974e-03 -2.210617065429687500e-01 3.287092149257659912e-01 -4.289987310767173767e-02 -7.757419347763061523e-02 2.319590374827384949e-02 4.446344673633575439e-01 -2.073468416929244995e-01 -1.315554976463317871e-02 -2.143830955028533936e-01 4.158110916614532471e-02 7.991842180490493774e-02 -2.753588259220123291e-01 -2.250908315181732178e-01 -7.920039445161819458e-02 1.218571588397026062e-01 -2.746529579162597656e-01 2.946861460804939270e-02 1.438214331865310669e-01 1.568415015935897827e-01 -9.322471171617507935e-02 2.083073705434799194e-01 -3.506101667881011963e-01 1.512932628393173218e-01 5.679722502827644348e-02
-1.097960174083709717e-01 3.409349918365478516e-01 -1.892661154270172119e-01 -1.427414864301681519e-01 6.291900575160980225e-02 -1.896407008171081543e-01 -2.120488882064819336e-01 -3.594178557395935059e-01 -1.982329636812210083e-01 3.359554708003997803e-01 1.154618859291076660e-01 -7.659537717700004578e-03 2.307074815034866333e-01 3.231245279312133789e-01 -2.863829396665096283e-02 1.100515872240066528e-01 4.441244993358850479e-03 1.305074840784072876e-01 7.866971194744110107e-02 7.269141823053359985e-02 8.341703563928604126e-02 5.666708201169967651e-02 1.938521564006805420e-01 -1.263653784990310669e-01 -8.937944471836090088e-02 1.219418048858642578e-01 -1.800840198993682861e-01 -1.007673144340515137e-01 1.611898690462112427e-01 -1.404755264520645142e-01 2.343526631593704224e-01 8.368369936943054199e-02
1.704232394695281982e-01 2.490165829658508301e-01 1.355368643999099731e-01 -6.387829780578613281e-02 -1.247149333357810974e-01 -1.650993078947067261e-01 -5.467071011662483215e-02 5.284308269619941711e-02 -7.186037302017211914e-02 4.042620360851287842e-01 -5.469381809234619141e-02 -1.333713829517364502e-01 1.518034841865301132e-02 4.589791297912597656e-01 -1.025929227471351624e-01 4.822103679180145264e-02 -2.041965723037719727e-01 -1.032660529017448425e-02 4.098848998546600342e-02 -1.759283691644668579e-01 -1.871556490659713745e-01 -4.957400634884834290e-02 1.354160010814666748e-01 -2.622236013412475586e-01 -3.698135539889335632e-02 5.578274652361869812e-02 1.701048016548156738e-01 -9.471862018108367920e-02 1.512335538864135742e-01 -2.935549914836883545e-01 2.712339162826538086e-01 2.778092212975025177e-02
1.190073415637016296e-01 3.381645381450653076e-01 -1.621739119291305542e-01 -2.786436975002288818e-01 -3.660625219345092773e-02 7.738684862852096558e-02 -7.355591654777526855e-02 -1.487919837236404419e-01 -7.015798240900039673e-02 3.826068639755249023e-01 -4.659266211092472076e-03 6.329780817031860352e-02 9.093154221773147583e-02 7.276806235313415527e-02 1.972538381814956665e-01 1.653306186199188232e-02 6.021393835544586182e-02 2.605997920036315918e-01 -8.893667161464691162e-02 2.361217327415943146e-02 4.417335242033004761e-02 -5.027507990598678589e-02 1.679366827011108398e-01 -1.094973646104335785e-03 -3.087081611156463623e-01 -2.057780884206295013e-02 -3.518006578087806702e-02 -1.994080245494842529e-01 3.889723122119903564e-01 -1.367616206407546997e-01 2.891390621662139893e-01 1.468281000852584839e-01
1.520901769399642944e-01 3.738006055355072021e-01 9.089741855859756470e-02 -1.963227987289428711e-01 -5.707149580121040344e-02 1.489315181970596313e-02 4.114616662263870239e-02 -2.016398683190345764e-02 -2.513861954212188721e-01 3.012435436248779297e-01 3.485871478915214539e-02 -1.281446069478988647e-01 -2.143400907516479492e-02 4.207943677902221680e-01 -1.999787390232086182e-01 6.229031831026077271e-02 -2.143898159265518188e-01 -7.924240082502365112e-03 1.947534680366516113e-01 -2.172638326883316040e-01 -1.550083160400390625e-01 2.710170671343803406e-02 -2.385901752859354019e-03 -2.014269977807998657e-01 -1.521730422973632812e-01 -7.366649806499481201e-02 -3.111861832439899445e-02 -9.277269989252090454e-02 1.356787383556365967e-01 -3.456941843032836914e-01 1.348698884248733521e-01 3.193590790033340454e-02
6.962420791387557983e-02 1.809008717536926270e-01 -3.393790721893310547e-01 -1.523134261369705200e-01 -1.143610700964927673e-01 -5.577379465103149414e-02 -1.196278184652328491e-01 -1.350026279687881470e-01 -1.383487582206726074e-01 2.961319983005523682e-01 -7.703491300344467163e-02 1.984700560569763184e-02 9.810490906238555908e-02 8.382655680179595947e-02 1.733317822217941284e-01 1.518829315900802612e-01 1.280655264854431152e-01 5.237672850489616394e-02 -9.145028889179229736e-02 -1.247086934745311737e-02 -2.258565975353121758e-03 -9.024395048618316650e-02 3.918122649192810059e-01 -3.092359937727451324e-02 -2.632511556148529053e-01 3.497214987874031067e-02 4.092663899064064026e-02 -1.620952486991882324e-01 4.022276028990745544e-02 -3.222480416297912598e-01 4.245880544185638428e-01 -1.337969899177551270e-01
-1.264532655477523804e-01 3.321844935417175293e-01 6.314289569854736328e-02 -5.434461683034896851e-02 -9.105958044528961182e-02 -1.986984610557556152e-01 9.056213311851024628e-03 1.289550215005874634e-01 -7.222557067871093750e-02 2.002222463488578796e-03 5.100246891379356384e-02 4.906447231769561768e-02 6.868739426136016846e-02 2.244791537523269653e-01 -1.845587790012359619e-01 -2.907508015632629395e-01 1.184390336275100708e-01 -1.895222961902618408e-01 1.473691593855619431e-02 1.875263154506683350e-01 -2.345348149538040161e-02 -1.005388125777244568e-01 -7.681905478239059448e-02 -1.950666457414627075e-01 -3.130530118942260742e-01 3.522591292858123779e-02 -6.380809843540191650e-02 -3.334824144840240479e-01 4.550063014030456543e-01 -8.858869224786758423e-02 2.068904042243957520e-01 -7.845312356948852539e-02
2.388948947191238403e-01 6.986757367849349976e-02 1.827089786529541016e-01 -5.660130828619003296e-02 -1.118709146976470947e-01 3.391512669622898102e-03 -1.166163831949234009e-01 1.987320557236671448e-02 -4.398053884506225586e-01 4.846432507038116455e-01 6.080731749534606934e-02 -6.172946095466613770e-02 1.379278451204299927e-01 2.544565796852111816e-01 3.938191011548042297e-02 9.215891361236572266e-02 -2.048503309488296509e-01 -2.119911015033721924e-01 9.885309636592864990e-02 -3.625820204615592957e-02 -2.024726122617721558e-01 -2.290298603475093842e-02 2.302221208810806274e-01 -1.569115072488784790e-01 -1.077939420938491821e-01 3.745790803804993629e-03 -1.388874948024749756e-01 -1.479822248220443726e-01 2.453024536371231079e-01 -9.975122660398483276e-02 6.883987039327621460e-02 -2.213803492486476898e-02
-1.894953548908233643e-01 2.415425479412078857e-01 -1.287277489900588989e-01 2.917662635445594788e-02 -8.309143036603927612e-02 -1.309144347906112671e-01 6.640820205211639404e-02 -1.075455546379089355e-01 -1.377872228622436523e-01 6.821934878826141357e-02 -1.029249802231788635e-01 -4.938328266143798828e-02 4.092195630073547363e-01 2.735864818096160889e-01 -4.957065731287002563e-02 3.791902586817741394e-02 3.383138477802276611e-01 -1.076631695032119751e-01 -8.073762804269790649e-02 9.595455974340438843e-02 4.421077668666839600e-02 -1.358359903097152710e-01 2.038478851318359375e-01 -2.965633869171142578e-01 1.925864140503108501e-03 6.317986547946929932e-02 1.860816031694412231e-02 2.177121583372354507e-03 2.878910899162292480e-01 -1.125855594873428345e-01 4.005374312400817871e-01 1.158201470971107483e-01
5.068907514214515686e-02 5.956001579761505127e-02 -2.864480316638946533e-01 6.467279046773910522e-02 -1.826562434434890747e-01 3.143386244773864746e-01 -2.900745272636413574e-01 -3.324474673718214035e-03 -8.374021947383880615e-02 1.049534380435943604e-01 1.519205421209335327e-01 -1.498535126447677612e-01 -5.711174011230468750e-02 8.175110816955566406e-02 8.629824966192245483e-02 1.513167377561330795e-02 2.191348671913146973e-01 -8.623763173818588257e-02 9.614771232008934021e-03 2.032342851161956787e-01 2.240560352802276611e-01 -3.298573568463325500e-02 -6.484458595514297485e-02 -1.941459774971008301e-01 -1.190475672483444214e-01 -8.618374913930892944e-02 5.816494300961494446e-02 2.708569169044494629e-02 -2.307867258787155151e-02 -3.137166798114776611e-01 5.388457775115966797e-01 7.123388350009918213e-02
-1.051694974303245544e-01 2.385281920433044434e-01 -2.708133459091186523e-01 -2.930372953414916992e-01 6.911204755306243896e-02 -1.414137035608291626e-01 -1.829940676689147949e-01 -3.931564837694168091e-02 -1.471779197454452515e-01 3.726270794868469238e-01 -7.282197475433349609e-02 1.069532781839370728e-01 -9.999140165746212006e-03 3.084576725959777832e-01 -6.661961972713470459e-02 2.938950993120670319e-02 3.640057146549224854e-02 -2.668382786214351654e-02 -1.334176212549209595e-01 8.351659774780273438e-02 1.279541384428739548e-02 -2.663982808589935303e-01 2.950561046600341797e-01 -1.069666221737861633e-01 -2.511614859104156494e-01 4.093641787767410278e-02 1.490413118153810501e-02 -1.608688682317733765e-01 1.152520254254341125e-01 -8.527433872222900391e-02 3.540649712085723877e-01 4.476732015609741211e-02
1.586022973060607910e-01 3.746609985828399658e-01 -4.298714920878410339e-02 1.124710515141487122e-01 -3.087102808058261871e-02 8.187986910343170166e-02 1.361324489116668701e-01 1.829153485596179962e-02 -1.695765703916549683e-01 2.724809944629669189e-01 -2.608907409012317657e-02 -6.857514847069978714e-03 1.024908125400543213e-01 -1.370715349912643433e-01 -8.991089463233947754e-02 -1.873989999294281006e-01 8.192669600248336792e-03 -9.614809602499008179e-02 1.596638411283493042e-01 1.643611788749694824e-01 -1.016954779624938965e-01 -7.279169559478759766e-02 5.959672108292579651e-02 -3.669342100620269775e-01 -2.028762549161911011e-02 -1.230754405260086060e-01 2.393436580896377563e-01 -3.880369663238525391e-02 1.128586605191230774e-01 -2.289246618747711182e-01 3.035172522068023682e-01 -4.122611880302429199e-01
-2.596599757671356201e-01 2.379232197999954224e-01 -6.894841790199279785e-02 -2.364462763071060181e-01 -1.281556487083435059e-01 -1.287989914417266846e-01 -2.514995634555816650e-01 -9.446006268262863159e-03 -2.960043549537658691e-01 2.304887920618057251e-01 -1.127767041325569153e-01 5.561590194702148438e-02 1.959014683961868286e-01 2.827021777629852295e-01 1.573916226625442505e-01 -5.620498210191726685e-02 4.956474155187606812e-02 -8.763230592012405396e-02 -5.812342464923858643e-02 1.066443771123886108e-01 -2.560788299888372421e-03 -2.603901028633117676e-01 1.792601346969604492e-01 8.486112928949296474e-04 -2.838782966136932373e-01 -1.788595616817474365e-01 2.553654648363590240e-02 -2.220613658428192139e-01 5.758951976895332336e-02 -4.957263823598623276e-03 3.507119417190551758e-01 4.956644028425216675e-02
6.399618834257125854e-02 1.823275238275527954e-01 -9.223558753728866577e-02 -4.387391507625579834e-01 -1.253769993782043457e-01 -1.415094137191772461e-01 -2.726026810705661774e-02 -2.228911519050598145e-01 -5.591398105025291443e-02 3.002457320690155029e-01 -2.024549543857574463e-01 -4.330297932028770447e-02 3.477161377668380737e-02 1.689592190086841583e-02 3.373064100742340088e-02 -2.368467003107070923e-01 5.538717657327651978e-02 -1.448969393968582153e-01 2.094909995794296265e-01 6.343378126621246338e-02 -2.839263901114463806e-02 -1.816208101809024811e-02 2.798056602478027344e-01 -2.272834628820419312e-01 -2.460500001907348633e-01 2.450431585311889648e-01 -1.718982160091400146e-01 -1.378980427980422974e-01 4.830257594585418701e-02 -1.798129826784133911e-01 2.688791155815124512e-01 -3.816379234194755554e-02
1.257428675889968872e-01 1.236264109611511230e-01 1.338122189044952393e-01 -2.203752286732196808e-02 -2.312312573194503784e-01 -4.792255908250808716e-02 8.740779943764209747e-03 -2.046838589012622833e-02 -1.927803903818130493e-01 3.122498691082000732e-01 3.247609734535217285e-02 -4.695752263069152832e-02 -1.128933485597372055e-02 4.786210954189300537e-01 -1.555170863866806030e-01 4.601928964257240295e-02 -2.105416506528854370e-01 -5.690346285700798035e-02 1.068249158561229706e-02 -2.180609554052352905e-01 -2.836867272853851318e-01 -1.681430339813232422e-01 1.990565955638885498e-01 -2.420469671487808228e-01 4.684789851307868958e-02 6.170067936182022095e-03 1.174841597676277161e-01 -1.355890333652496338e-01 1.941724568605422974e-01 -2.532615661621093750e-01 2.398015707731246948e-01 6.972112506628036499e-02
4.204322397708892822e-02 1.490069627761840820e-01 -4.866793453693389893e-01 -1.337876170873641968e-01 -1.746251285076141357e-01 6.258478015661239624e-02 -3.329005558043718338e-03 -1.065565869212150574e-01 -2.573536932468414307e-01 1.087089627981185913e-01 3.879102645441889763e-03 3.680451214313507080e-02 1.836570911109447479e-03 1.046282574534416199e-01 8.085270412266254425e-03 -2.160171419382095337e-01 2.774910628795623779e-01 -2.458735182881355286e-02 2.410372495651245117e-01 1.147527396678924561e-01 9.253033250570297241e-02 -8.316230773925781250e-02 2.551557421684265137e-01 -1.145755723118782043e-01 -2.843342125415802002e-01 8.719863742589950562e-02 -1.394664198160171509e-01 -1.476881355047225952e-01 2.377165257930755615e-01 -2.722752392292022705e-01 1.742826998233795166e-01 7.132539898157119751e-02
2.001063823699951172e-01 2.001951038837432861e-01 3.122779726982116699e-01 -1.827290952205657959e-01 -2.391807287931442261e-01 1.529584731906652451e-02 1.613385379314422607e-01 -7.527396082878112793e-02 -2.796415090560913086e-01 2.485967576503753662e-01 7.787455804646015167e-03 -1.038302257657051086e-01 1.521104872226715088e-01 2.749964296817779541e-01 -6.358789280056953430e-03 -9.720228612422943115e-02 -2.480403035879135132e-01 9.264744818210601807e-03 6.079988554120063782e-02 -1.677353829145431519e-01 -1.279185563325881958e-01 -1.115437448024749756e-01 -5.759705230593681335e-02 -2.810427844524383545e-01 -7.711829990148544312e-02 -2.055842429399490356e-03 1.024761274456977844e-01 -2.124610096216201782e-01 3.807834088802337646e-01 -8.128494769334793091e-02 1.204471513628959656e-01 -9.214744716882705688e-02
7.911833375692367554e-02 2.326345145702362061e-01 1.105242073535919189e-01 -8.177861571311950684e-02 -1.525803506374359131e-01 -5.413041915744543076e-03 -1.256283074617385864e-01 4.076001420617103577e-02 -1.675955504179000854e-01 3.632836937904357910e-01 -4.197721928358078003e-02 -8.031103014945983887e-02 -2.934474498033523560e-02 3.890212774276733398e-01 -1.437630504369735718e-01 4.630722105503082275e-02 -2.974360883235931396e-01 7.561013847589492798e-02 6.627263873815536499e-02 -2.003227025270462036e-01 -1.961936950683593750e-01 -1.034983471035957336e-01 9.694009274244308472e-02 -1.666747331619262695e-01 -1.219604834914207458e-01 1.401017457246780396e-01 2.424221485853195190e-01 -1.416206359863281250e-01 2.569910585880279541e-01 -3.472584486007690430e-01 1.167990360409021378e-02 1.072050184011459351e-01
-6.835557520389556885e-02 1.997066885232925415e-01 2.651547789573669434e-01 2.717056572437286377e-01 -2.447998374700546265e-01 1.531280577182769775e-01 7.407964020967483521e-02 -5.469427257776260376e-02 -4.345129132270812988e-01 2.450742572546005249e-02 1.762714087963104248e-01 2.418433278799057007e-01 7.224786095321178436e-03 1.275428831577301025e-01 -4.337577521800994873e-02 -1.038845330476760864e-01 1.493213791400194168e-02 -1.491008251905441284e-01 -1.512313932180404663e-01 1.481582690030336380e-02 -1.861104667186737061e-01 -6.344611942768096924e-02 1.907033175230026245e-01 -6.364970933645963669e-03 -1.711690574884414673e-01 -9.634590893983840942e-02 2.653311379253864288e-02 -3.691451549530029297e-01 3.919822350144386292e-02 -2.801309525966644287e-01 1.834074705839157104e-01 4.108282923698425293e-02
1.177143827080726624e-01 2.193374484777450562e-01 2.509650886058807373e-01 -9.210633113980293274e-03 -7.536056637763977051e-02 -8.774740993976593018e-02 -4.490482434630393982e-02 7.920257747173309326e-02 -4.176062047481536865e-01 4.151692688465118408e-01 2.752472162246704102e-01 -1.148013770580291748e-01 2.343197613954544067e-01 2.988303601741790771e-01 6.170109659433364868e-02 -1.239159330725669861e-01 -2.070990502834320068e-01 -3.882695734500885010e-02 2.040554136037826538e-01 -4.067318513989448547e-02 -3.843840584158897400e-02 -8.959110826253890991e-02 2.203054279088973999e-01 -7.070054858922958374e-02 -1.459735780954360962e-01 1.383442431688308716e-01 -3.700030222535133362e-02 -1.981476247310638428e-01 6.390926986932754517e-02 -1.228751689195632935e-01 -4.471913725137710571e-02 -3.521868959069252014e-02
7.352181524038314819e-02 1.267457455396652222e-01 -2.728889584541320801e-01 -2.630285918712615967e-01 -1.188904270529747009e-01 -4.294708371162414551e-03 -1.097792536020278931e-01 4.814800247550010681e-02 -4.146703779697418213e-01 4.089568257331848145e-01 5.796929821372032166e-02 5.206203833222389221e-02 2.210497111082077026e-01 9.371098875999450684e-02 2.635914981365203857e-01 -4.601386934518814087e-02 1.451193392276763916e-01 4.338602349162101746e-02 -2.031427323818206787e-01 -4.946632310748100281e-02 -4.861022531986236572e-02 2.279698103666305542e-01 2.748018205165863037e-01 -1.733213812112808228e-01 -1.109774783253669739e-01 7.355204224586486816e-02 1.100045517086982727e-01 2.957771765068173409e-03 4.556076973676681519e-02 -8.133815973997116089e-02 2.261740118265151978e-01 1.249661296606063843e-01
-1.037302240729331970e-01 2.246208190917968750e-01 1.588613539934158325e-02 8.961930125951766968e-02 -7.808204740285873413e-02 -1.964037418365478516e-01 -1.768669337034225464e-01 1.531700640916824341e-01 -2.105163633823394775e-01 4.109832644462585449e-01 -1.265456229448318481e-01 6.266419589519500732e-02 6.865861266851425171e-02 1.322495043277740479e-01 -9.685151278972625732e-02 -3.874647915363311768e-01 2.736353278160095215e-01 -4.801173508167266846e-02 5.250641703605651855e-02 -5.515133589506149292e-02 -1.140194460749626160e-01 -4.933878034353256226e-02 -1.102232858538627625e-01 -4.937760531902313232e-02 2.697047078981995583e-03 5.174389109015464783e-02 2.252348884940147400e-02 1.720210909843444824e-01 3.407480716705322266e-01 -3.613870739936828613e-01 1.500280499458312988e-01 -3.472089767456054688e-02
5.145063996315002441e-02 1.725899875164031982e-01 2.923884056508541107e-02 -8.852539956569671631e-02 -3.810000419616699219e-02 1.519238352775573730e-01 -1.040101274847984314e-01 3.284561261534690857e-02 5.277756974101066589e-02 2.514443993568420410e-01 2.375281229615211487e-02 -1.394687145948410034e-01 3.090560734272003174e-01 1.973632276058197021e-01 -4.052106291055679321e-02 -1.286681443452835083e-01 3.511561453342437744e-01 -2.122011482715606689e-01 -1.048160567879676819e-01 1.899208575487136841e-01 -7.014972716569900513e-02 -3.065718114376068115e-01 -1.783128380775451660e-01 -1.759065687656402588e-01 7.329357415437698364e-02 -1.484041288495063782e-02 1.830490082502365112e-01 -2.636632621288299561e-01 1.465629972517490387e-02 -3.313588500022888184e-01 2.643257677555084229e-01 -1.349536627531051636e-01
5.383450537919998169e-02 5.558626726269721985e-02 -3.053380548954010010e-01 -6.989140063524246216e-02 -7.642813771963119507e-02 -4.083483666181564331e-02 -1.160072535276412964e-01 1.951398700475692749e-02 -2.742083370685577393e-01 1.438861638307571411e-01 6.048318371176719666e-02 -8.756788074970245361e-02 1.346836388111114502e-01 3.182436525821685791e-02 2.526538074016571045e-01 -3.291111588478088379e-01 3.700509369373321533e-01 6.114931404590606689e-02 3.449306786060333252e-01 1.041899845004081726e-01 -3.816319257020950317e-02 -5.570942535996437073e-02 1.355216186493635178e-02 -6.377959251403808594e-02 -2.079197913408279419e-01 3.190125524997711182e-02 3.413305431604385376e-02 4.587609320878982544e-02 2.529189288616180420e-01 -1.883775889873504639e-01 2.786584794521331787e-01 -2.684856355190277100e-01
9.474562853574752808e-02 2.937528537586331367e-03 -2.505050003528594971e-01 3.528577042743563652e-03 -9.293770417571067810e-03 -2.059727460145950317e-01 -5.500522907823324203e-03 -1.379377394914627075e-01 -3.284078240394592285e-01 1.827960759401321411e-01 1.548537909984588623e-01 1.351615935564041138e-01 4.602891206741333008e-02 7.226254045963287354e-02 -1.336200386285781860e-01 -1.110094636678695679e-01 2.696785628795623779e-01 7.173127681016921997e-02 2.159435003995895386e-01 -1.786350011825561523e-01 1.539023816585540771e-01 3.413420543074607849e-02 2.811312973499298096e-01 -1.025419905781745911e-01 -3.644856512546539307e-01 8.887375891208648682e-02 9.842593967914581299e-02 -1.650244742631912231e-01 1.964659243822097778e-01 1.794994026422500610e-01 3.537913560867309570e-01 3.432002291083335876e-02
6.614363938570022583e-02 2.220221012830734253e-01 -3.193787932395935059e-01 -2.314672172069549561e-01 -1.563332080841064453e-01 1.171835288405418396e-01 -1.236331909894943237e-01 7.091465592384338379e-02 -1.305859088897705078e-01 1.117861270904541016e-01 -3.501516580581665039e-01 2.245401591062545776e-02 1.873888075351715088e-01 6.163766374811530113e-04 -2.819355018436908722e-02 6.894198805093765259e-02 4.069843888282775879e-02 -2.288604527711868286e-01 1.653168499469757080e-01 2.301402688026428223e-01 -1.094279065728187561e-01 7.686864584684371948e-02 8.667722344398498535e-02 -5.457799509167671204e-02 -3.293527662754058838e-01 1.979584060609340668e-02 -9.617520868778228760e-02 -2.076557874679565430e-01 1.840426325798034668e-01 -3.754833638668060303e-01 1.867122948169708252e-01 7.269029319286346436e-02
2.267570644617080688e-01 2.999373376369476318e-01 2.917524874210357666e-01 -1.910969316959381104e-01 -2.608748376369476318e-01 -1.551413722336292267e-02 2.690503187477588654e-02 -1.227021291851997375e-01 -2.049292325973510742e-01 2.055634111166000366e-01 -6.356702744960784912e-02 -5.380782485008239746e-02 -5.898259207606315613e-02 2.858771085739135742e-01 5.160626024007797241e-02 8.471559733152389526e-03 -2.073236256837844849e-01 -4.988033324480056763e-02 2.148781269788742065e-01 -6.016255170106887817e-02 -2.873141765594482422e-01 1.626276411116123199e-02 3.549430072307586670e-01 -1.961303800344467163e-01 -7.008943706750869751e-02 -5.183370411396026611e-02 9.228704869747161865e-02 -1.629478186368942261e-01 2.278929203748703003e-01 -8.251988142728805542e-02 9.745669364929199219e-02 1.426105499267578125e-01
1.549086160957813263e-02 -3.925905376672744751e-02 1.332049369812011719e-01 2.209630459547042847e-01 -3.508240580558776855e-01 -1.042104661464691162e-01 -5.990327894687652588e-02 1.627638489007949829e-01 -2.095035016536712646e-01 2.686213850975036621e-01 7.962001115083694458e-02 9.082198143005371094e-02 1.194302961230278015e-01 1.227301061153411865e-01 2.091239579021930695e-02 -1.878183931112289429e-01 3.343130350112915039e-01 -2.822640538215637207e-01 2.188142389059066772e-01 1.822464913129806519e-02 2.856616973876953125e-01 2.707100100815296173e-02 8.582228422164916992e-02 -8.315028250217437744e-02 -2.380544841289520264e-01 1.742786541581153870e-02 -8.928290754556655884e-02 -8.730322122573852539e-02 2.306155711412429810e-01 -1.956007629632949829e-01 2.449771761894226074e-01 -1.080153658986091614e-01
2.791909873485565186e-01 5.092881321907043457e-01 8.822427690029144287e-02 5.307478085160255432e-02 -1.370824426412582397e-01 8.451768755912780762e-02 6.379427015781402588e-02 2.315646782517433167e-02 -1.521884053945541382e-01 2.444925457239151001e-01 8.430278301239013672e-02 -4.784232005476951599e-02 1.033338755369186401e-01 4.556434601545333862e-02 -1.398444920778274536e-01 -2.825154662132263184e-01 -3.544184938073158264e-02 -2.060908228158950806e-01 -7.887205481529235840e-02 -5.902108736336231232e-03 1.438439488410949707e-01 -1.124920323491096497e-01 -1.957531124353408813e-01 -4.216946661472320557e-01 -8.530543744564056396e-02 -2.029691636562347412e-01 8.378057181835174561e-02 5.119843408465385437e-02 1.259818673133850098e-02 -1.430456638336181641e-01 1.940303742885589600e-01 -3.490931913256645203e-02
8.596822619438171387e-02 2.815579473972320557e-01 5.536891520023345947e-02 -1.016202494502067566e-01 -1.748504936695098877e-01 6.849240511655807495e-02 -3.189485669136047363e-01 4.475023224949836731e-02 -2.551814019680023193e-01 3.257417678833007812e-01 -3.396986722946166992e-01 4.322374984622001648e-02 1.379491686820983887e-01 -1.304103434085845947e-01 -2.930523157119750977e-01 -6.181214004755020142e-02 1.934521198272705078e-01 -1.939299255609512329e-01 1.778921782970428467e-01 4.600471630692481995e-02 -1.375763956457376480e-02 1.085378900170326233e-01 -9.312675334513187408e-03 2.410423243418335915e-03 -9.594528377056121826e-02 5.483242496848106384e-02 6.098363548517227173e-02 -3.099368214607238770e-01 -2.575754374265670776e-02 -1.963517814874649048e-01 2.664586305618286133e-01 6.045778095722198486e-02
2.826743721961975098e-01 5.192933678627014160e-01 -6.492222845554351807e-02 8.073905110359191895e-02 -6.208262965083122253e-02 6.765849143266677856e-02 6.224957481026649475e-02 1.978543698787689209e-01 -1.449179202318191528e-01 3.273274600505828857e-01 6.539718061685562134e-02 -8.309545367956161499e-02 1.365584582090377808e-01 1.419337391853332520e-01 8.312536776065826416e-02 -1.073402762413024902e-01 -4.010592121630907059e-03 -1.688064932823181152e-01 2.021184377372264862e-02 1.036988347768783569e-01 -1.562185138463973999e-01 -8.740038424730300903e-02 -9.937829524278640747e-02 -3.795315921306610107e-01 -2.119674682617187500e-01 -2.357184588909149170e-01 8.260652422904968262e-02 9.322533011436462402e-02 1.118659675121307373e-01 -1.422573775053024292e-01 9.955425560474395752e-02 -8.592971414327621460e-02
5.385683476924896240e-02 1.264432072639465332e-01 1.452398449182510376e-01 -2.384565398097038269e-02 -2.829909920692443848e-01 -2.890526503324508667e-02 4.288137424737215042e-03 1.027624234557151794e-01 -3.407446146011352539e-01 2.941222488880157471e-01 -7.066056877374649048e-02 -1.614268422126770020e-01 -1.006815209984779358e-02 4.089508950710296631e-01 -1.368788182735443115e-01 -4.955126345157623291e-02 -1.701256930828094482e-01 8.816864341497421265e-02 9.380678087472915649e-02 -2.255580872297286987e-01 -2.802654802799224854e-01 -7.036747783422470093e-02 5.876478180289268494e-02 -3.179433345794677734e-01 -1.008676365017890930e-01 -6.112659815698862076e-03 2.320397943258285522e-01 -1.970242857933044434e-01 9.070370346307754517e-02 -1.178418397903442383e-01 1.889576017856597900e-01 -2.500106021761894226e-02
-7.857757806777954102e-02 -1.235916912555694580e-01 2.991008460521697998e-01 -1.103780567646026611e-01 4.067207500338554382e-02 2.006877772510051727e-02 -2.026357650756835938e-01 4.771961644291877747e-02 -3.010723888874053955e-01 1.623141020536422729e-01 -1.776410788297653198e-01 2.326655983924865723e-01 2.888244390487670898e-01 1.507087945938110352e-01 1.779015921056270599e-02 -1.377758830785751343e-01 2.608135342597961426e-01 6.987226195633411407e-03 -1.278079003095626831e-01 9.581810981035232544e-02 1.835807859897613525e-01 5.463878810405731201e-02 1.006576120853424072e-01 -3.401983380317687988e-01 -2.052799761295318604e-01 -2.229667156934738159e-01 9.263928234577178955e-02 9.192296862602233887e-02 2.107774466276168823e-01 -2.352709025144577026e-01 1.962775737047195435e-01 -8.136203512549400330e-03
-9.662935882806777954e-02 9.181945770978927612e-02 -1.131472587585449219e-01 -2.365113943815231323e-01 -2.528135478496551514e-01 1.186351254582405090e-01 1.294725239276885986e-01 -2.616334008052945137e-03 -9.329222142696380615e-03 8.588209748268127441e-02 2.223392277956008911e-01 -7.036261376924812794e-04 3.291498720645904541e-01 2.954429201781749725e-02 -7.975321263074874878e-02 3.689868375658988953e-02 1.276807934045791626e-01 1.380472071468830109e-02 1.101805716753005981e-01 -3.208770975470542908e-02 1.727120429277420044e-01 -1.606732457876205444e-01 6.258157547563314438e-03 -3.112949430942535400e-01 -2.766511589288711548e-02 -1.090816706418991089e-01 4.836739972233772278e-02 -1.206877604126930237e-01 -1.336412131786346436e-01 -2.270848751068115234e-01 6.008217334747314453e-01 5.163026973605155945e-02
1.208056360483169556e-01 2.215242981910705566e-01 8.544170856475830078e-02 -1.013439148664474487e-01 -2.632539570331573486e-01 1.714057289063930511e-02 -5.167501792311668396e-02 5.890550836920738220e-02 -8.572332561016082764e-02 2.370580583810806274e-01 8.633435517549514771e-02 -1.604653894901275635e-01 8.235556073486804962e-03 4.852834343910217285e-01 -1.263500005006790161e-01 3.431233018636703491e-02 -1.830717474222183228e-01 -6.880536675453186035e-02 1.637554764747619629e-01 -1.877928972244262695e-01 -2.347003072500228882e-01 -1.209784671664237976e-01 1.711321473121643066e-01 -2.007271498441696167e-01 -2.670039609074592590e-02 5.800603702664375305e-02 1.976465433835983276e-01 -2.568189799785614014e-01 2.259885072708129883e-01 -2.618594765663146973e-01 1.484694182872772217e-01 -5.618754774332046509e-02
-6.580573320388793945e-02 -1.879684068262577057e-02 2.755029201507568359e-01 2.337865084409713745e-01 9.993226081132888794e-02 -1.521441042423248291e-01 -6.919325143098831177e-02 -1.986939460039138794e-01 -1.353693008422851562e-01 8.701107650995254517e-02 1.119961664080619812e-01 1.741155236959457397e-01 -3.275088220834732056e-02 3.095807731151580811e-01 1.386372894048690796e-01 -1.535207778215408325e-01 8.578754030168056488e-03 -1.159454211592674255e-01 1.873007277026772499e-03 9.846340864896774292e-02 -6.484473496675491333e-02 1.632470451295375824e-02 2.953451573848724365e-01 -1.623089313507080078e-01 -3.698416054248809814e-01 9.783585369586944580e-02 2.283520698547363281e-01 -1.291977167129516602e-01 -9.334520995616912842e-02 -4.408760070800781250e-01 1.389800012111663818e-01 6.967620458453893661e-03
-9.628535062074661255e-02 4.136425852775573730e-01 -5.227680876851081848e-02 -4.150166735053062439e-02 -1.598119139671325684e-01 1.491551995277404785e-01 -5.441981926560401917e-02 9.521590173244476318e-02 -2.404602766036987305e-01 4.464191496372222900e-01 1.648912727832794189e-01 3.650733828544616699e-02 1.145362779498100281e-01 6.105722859501838684e-02 1.223003417253494263e-01 -5.228431429713964462e-03 1.208125427365303040e-01 2.619104832410812378e-02 -1.380298584699630737e-01 3.381122276186943054e-02 2.292800843715667725e-01 1.611477583646774292e-01 3.980517685413360596e-01 -1.456381380558013916e-01 4.574139043688774109e-02 -8.325810730457305908e-02 1.628420352935791016e-01 -8.546188473701477051e-02 1.600907146930694580e-01 -5.302969366312026978e-02 2.457859367132186890e-01 1.119226962327957153e-01
1.164873540401458740e-01 2.491143494844436646e-01 -2.764205634593963623e-01 -3.226686716079711914e-01 -2.020689100027084351e-01 8.051412552595138550e-02 4.961021244525909424e-02 1.102963685989379883e-01 -3.823103606700897217e-01 3.436331152915954590e-01 -1.104006730020046234e-02 8.639303967356681824e-03 1.670945435762405396e-01 5.893718823790550232e-02 1.007336303591728210e-01 -1.336381435394287109e-01 2.246439307928085327e-01 6.621215492486953735e-03 -1.689188182353973389e-01 1.138791739940643311e-01 6.131013482809066772e-02 8.818241208791732788e-02 3.010808229446411133e-01 -1.929820328950881958e-01 -3.718280792236328125e-02 -2.763822115957736969e-02 8.669830113649368286e-02 -1.266579478979110718e-01 9.848675876855850220e-02 -6.267473101615905762e-02 2.620038688182830811e-01 1.365641504526138306e-01
2.104638218879699707e-01 1.127243191003799438e-01 7.263830862939357758e-03 -1.273777037858963013e-01 -8.867797255516052246e-02 4.590177536010742188e-02 -6.656927615404129028e-02 -6.085119396448135376e-02 -3.005457222461700439e-01 3.482049405574798584e-01 2.050596773624420166e-01 -1.238007657229900360e-02 7.016291469335556030e-02 3.802691102027893066e-01 2.035632282495498657e-01 -7.614476978778839111e-02 -2.593870162963867188e-01 2.111794892698526382e-03 1.126104518771171570e-01 -2.392413914203643799e-01 -2.255621999502182007e-01 -7.837458699941635132e-02 8.299265801906585693e-02 -1.950991004705429077e-01 -5.343926325440406799e-02 1.235283091664314270e-01 -1.763672828674316406e-01 -2.175641953945159912e-01 2.435714155435562134e-01 -1.369976699352264404e-01 2.103128433227539062e-01 -4.159623291343450546e-03
3.815488889813423157e-02 -1.286251284182071686e-02 -2.418986707925796509e-01 1.782994717359542847e-01 7.339179981499910355e-03 3.064790554344654083e-02 1.324676424264907837e-01 1.351004242897033691e-01 -3.023668527603149414e-01 3.245205283164978027e-01 1.171675175428390503e-01 -8.142770826816558838e-02 5.076124146580696106e-02 2.376138865947723389e-01 -7.518281787633895874e-02 -2.747772634029388428e-01 6.003455817699432373e-02 5.636183917522430420e-02 4.021442532539367676e-01 1.524321734905242920e-01 1.742427200078964233e-01 -9.533582627773284912e-02 -4.901519417762756348e-02 -1.558926701545715332e-01 1.582425646483898163e-02 1.401006728410720825e-01 1.048549339175224304e-01 -1.527706682682037354e-01 1.430345922708511353e-01 -1.212645098567008972e-01 3.804699480533599854e-01 1.482090204954147339e-01
9.059938788414001465e-02 1.474420279264450073e-01 2.924025654792785645e-01 -4.248371422290802002e-01 -2.204847186803817749e-01 -3.194836527109146118e-02 2.110315253958106041e-03 -1.147270798683166504e-01 -1.913456469774246216e-01 3.355970382690429688e-01 2.928251028060913086e-01 -1.574544012546539307e-01 -9.550715237855911255e-02 1.225826591253280640e-01 2.080940641462802887e-02 -1.950737386941909790e-01 2.055089175701141357e-02 1.801183670759201050e-01 6.889010220766067505e-02 2.294940948486328125e-01 -1.696375012397766113e-01 1.097285076975822449e-01 8.885992318391799927e-02 -1.210117638111114502e-01 8.010201901197433472e-02 -6.854522228240966797e-02 -5.616755783557891846e-02 -2.909078299999237061e-01 1.365239024162292480e-01 -2.142316401004791260e-01 -3.100819513201713562e-02 -2.874351665377616882e-02
-5.852884054183959961e-02 3.859614953398704529e-02 1.607639901340007782e-02 7.299975305795669556e-02 -2.440480515360832214e-03 6.044162437319755554e-02 -2.527068927884101868e-02 -2.970547648146748543e-03 -2.281108796596527100e-01 3.852710425853729248e-01 -3.367230668663978577e-02 -2.255577594041824341e-01 -4.683671891689300537e-02 2.417957633733749390e-01 -4.674253985285758972e-02 -3.850636184215545654e-01 1.822190880775451660e-01 -3.213265910744667053e-02 3.639537468552589417e-02 1.150247231125831604e-01 1.562481466680765152e-02 3.902998566627502441e-02 -1.088228970766067505e-01 4.581794515252113342e-02 -2.496442347764968872e-01 5.733517184853553772e-02 -5.782319605350494385e-02 1.269665509462356567e-01 3.120359480381011963e-01 -4.293942451477050781e-01 2.448934316635131836e-01 -1.740729212760925293e-01
1.056318581104278564e-01 1.550478041172027588e-01 3.495001494884490967e-01 -1.809829962439835072e-03 -7.146925479173660278e-02 8.272510766983032227e-02 -5.805410072207450867e-02 -2.098483592271804810e-02 -5.297886133193969727e-01 2.602163851261138916e-01 1.697364263236522675e-02 1.318419426679611206e-01 7.438229769468307495e-02 3.581782281398773193e-01 1.798017024993896484e-01 -4.202280938625335693e-02 -1.945551037788391113e-01 -9.226146340370178223e-02 1.657266616821289062e-01 -1.001437902450561523e-01 -7.615679502487182617e-02 -6.088846549391746521e-02 9.336932748556137085e-02 -1.893053762614727020e-02 -9.226564317941665649e-02 -2.891539409756660461e-02 -1.388757377862930298e-01 -5.322689935564994812e-02 1.073115691542625427e-01 -1.645798236131668091e-01 3.016262650489807129e-01 1.715167164802551270e-01
-1.946308016777038574e-01 1.141560375690460205e-01 2.769463062286376953e-01 5.238734558224678040e-02 1.719709369353950024e-03 1.896093934774398804e-01 -1.474479585886001587e-01 -1.195278763771057129e-01 -1.506058573722839355e-01 1.586257070302963257e-01 5.039328336715698242e-02 2.876653671264648438e-01 1.939981877803802490e-01 7.606779783964157104e-02 -1.244814842939376831e-01 -3.878083825111389160e-02 1.740138977766036987e-01 -1.087839603424072266e-01 -1.896120160818099976e-01 1.645565778017044067e-01 1.981649994850158691e-01 7.990742474794387817e-02 4.682223126292228699e-02 -3.903194665908813477e-01 -1.377402544021606445e-01 -1.085371151566505432e-01 2.721731364727020264e-01 -6.230147927999496460e-02 3.028712570667266846e-01 -3.031360805034637451e-01 4.939567670226097107e-02 -6.314592063426971436e-02
-1.065453514456748962e-02 1.034739986062049866e-01 -6.089593097567558289e-02 -1.327511370182037354e-01 -3.045610785484313965e-01 2.928928099572658539e-02 -7.438598200678825378e-03 5.204787850379943848e-02 -9.774973988533020020e-02 1.618614345788955688e-01 1.457061469554901123e-01 -7.861453294754028320e-02 1.584620401263237000e-02 1.028650701045989990e-01 4.224885255098342896e-02 -1.272722631692886353e-01 2.879611849784851074e-01 -2.958247065544128418e-01 8.342554792761802673e-03 1.757711321115493774e-01 1.493300050497055054e-01 -1.386181265115737915e-01 -2.056253850460052490e-01 -2.581476867198944092e-01 -6.673347949981689453e-02 -2.877942323684692383e-01 8.655499666929244995e-02 -6.859780102968215942e-02 1.457353830337524414e-01 -1.609940975904464722e-01 4.668768942356109619e-01 -2.510879039764404297e-01
-5.600452050566673279e-02 2.438884079456329346e-01 -3.863200312480330467e-03 -5.410977452993392944e-02 -2.882005572319030762e-01 -1.910099387168884277e-01 -3.655476868152618408e-01 -8.939894847571849823e-03 2.479539625346660614e-02 2.004672735929489136e-01 -2.302062930539250374e-03 -6.856237351894378662e-02 2.741021849215030670e-02 -4.743197187781333923e-02 -2.614585310220718384e-02 -4.850092530250549316e-02 -1.588661521673202515e-01 3.837899863719940186e-02 -6.884106248617172241e-02 1.506903171539306641e-01 7.702600955963134766e-02 -2.662465274333953857e-01 4.179540276527404785e-01 -2.797946035861968994e-01 -1.391428858041763306e-01 -9.174340963363647461e-02 -1.379879117012023926e-01 -1.795113831758499146e-01 1.257425099611282349e-01 -1.914141476154327393e-01 3.125734925270080566e-01 1.284545958042144775e-01
2.704015970230102539e-01 1.982749104499816895e-01 1.370796263217926025e-01 -1.274985671043395996e-01 -9.022255241870880127e-02 5.249296128749847412e-02 -2.190988883376121521e-02 6.347060948610305786e-02 -3.199916779994964600e-01 3.463735878467559814e-01 3.341949358582496643e-02 -9.957551024854183197e-03 5.320775881409645081e-02 5.041462779045104980e-01 -8.773525804281234741e-02 -1.202009897679090500e-02 -2.399086803197860718e-01 -6.596178561449050903e-02 1.561599522829055786e-01 -1.116718426346778870e-01 -2.378208339214324951e-01 -5.354222655296325684e-02 3.812012448906898499e-02 -1.041839569807052612e-01 5.329085979610681534e-03 4.640177637338638306e-02 7.190036028623580933e-02 -1.276949346065521240e-01 1.859265118837356567e-01 -2.884407937526702881e-01 1.814731657505035400e-01 6.200233846902847290e-02
-4.885715991258621216e-02 2.112611681222915649e-01 -1.453342586755752563e-01 -2.886273562908172607e-01 -2.669016718864440918e-01 -1.499406062066555023e-02 1.550052613019943237e-01 6.538461893796920776e-02 -2.974420487880706787e-01 4.833075702190399170e-01 9.748692810535430908e-02 9.462551772594451904e-02 2.009674459695816040e-01 -1.067274659872055054e-01 1.520880311727523804e-01 -9.482125937938690186e-02 1.027516573667526245e-01 -2.456040680408477783e-02 -2.876245230436325073e-02 -5.706267803907394409e-02 1.553187370300292969e-01 1.661619246006011963e-01 2.742990851402282715e-01 -4.443313926458358765e-03 -2.268381565809249878e-01 3.343830350786447525e-03 5.751563236117362976e-02 -7.403732836246490479e-02 4.221167042851448059e-02 -1.397040933370590210e-01 2.582609951496124268e-01 1.840722709894180298e-01
1.832312345504760742e-02 2.394075542688369751e-01 -1.069687977433204651e-01 -2.079923264682292938e-02 -5.910294502973556519e-02 -7.097600493580102921e-03 1.533910036087036133e-01 1.269464045763015747e-01 -2.831309475004673004e-02 3.376611471176147461e-01 1.228475123643875122e-01 -9.589017368853092194e-03 1.152215525507926941e-01 2.372086048126220703e-01 1.808491647243499756e-01 -2.584573924541473389e-01 3.206213712692260742e-01 -1.035195663571357727e-01 1.104937642812728882e-01 2.337287515401840210e-01 -2.746599912643432617e-01 8.090776950120925903e-02 -7.074320688843727112e-03 -3.446107208728790283e-01 6.910819094628095627e-03 -4.840681701898574829e-02 -1.773474067449569702e-01 -4.811345040798187256e-02 -1.884280890226364136e-02 4.389146808534860611e-03 4.118162393569946289e-01 -3.109725378453731537e-02
8.416260778903961182e-02 2.573412060737609863e-01 -2.113880068063735962e-01 -2.959713041782379150e-01 -2.949084937572479248e-01 5.425918474793434143e-02 -1.233509629964828491e-01 7.379956543445587158e-02 -3.821941018104553223e-01 3.385493755340576172e-01 8.025502413511276245e-02 1.077722087502479553e-01 1.281247884035110474e-01 -3.325705602765083313e-02 1.854905337095260620e-01 -1.370446979999542236e-01 8.606059849262237549e-02 -9.950669109821319580e-02 -1.696180999279022217e-01 5.027631297707557678e-02 -3.068592026829719543e-02 1.729725152254104614e-01 1.732447743415832520e-01 -1.455817669630050659e-01 -5.561270564794540405e-02 -1.644305437803268433e-01 1.292932331562042236e-01 -1.083946600556373596e-01 1.764621734619140625e-01 -6.240484304726123810e-03 2.704261839389801025e-01 2.019857019186019897e-01
4.443511664867401123e-01 7.566771656274795532e-02 -1.222389489412307739e-01 1.979792257770895958e-03 -2.041295170783996582e-01 -7.696254551410675049e-02 2.547559142112731934e-01 -1.700802095001563430e-04 -2.625596709549427032e-02 1.297992467880249023e-01 1.697563380002975464e-01 2.563584148883819580e-01 5.010723322629928589e-02 1.839754134416580200e-01 7.867071777582168579e-02 -2.816213071346282959e-01 9.463340789079666138e-02 -1.377610415220260620e-01 8.524080365896224976e-02 3.101639747619628906e-01 -1.801961362361907959e-01 -2.187827676534652710e-01 1.300482898950576782e-01 2.896197699010372162e-02 -6.425029039382934570e-02 -1.579696536064147949e-01 3.267653286457061768e-01 -1.037925183773040771e-01 5.392630398273468018e-02 -6.173672899603843689e-02 2.189851254224777222e-01 6.827743351459503174e-02
1.419165730476379395e-01 2.193726897239685059e-01 1.005067899823188782e-01 -1.220810562372207642e-01 -1.087832897901535034e-01 -2.451037615537643433e-02 -7.920079678297042847e-02 -6.168778520077466965e-03 -2.922162115573883057e-01 4.212337136268615723e-01 6.035243347287178040e-02 -1.104709208011627197e-01 -4.083667322993278503e-02 4.272828400135040283e-01 -6.445260345935821533e-02 1.512239873409271240e-02 -2.604238092899322510e-01 -1.842528395354747772e-02 1.842375546693801880e-01 -1.153770014643669128e-01 -2.014861255884170532e-01 1.276371031999588013e-01 1.476839929819107056e-01 -2.451157271862030029e-01 -7.145982980728149414e-02 6.799913942813873291e-02 1.056562438607215881e-01 -1.209057271480560303e-01 3.077271878719329834e-01 -1.655513793230056763e-01 4.845784977078437805e-02 -8.081194013357162476e-02
2.147660702466964722e-01 1.894247829914093018e-01 -2.490329146385192871e-01 -2.218474075198173523e-02 -2.852726578712463379e-01 4.504640400409698486e-02 1.301973313093185425e-02 -6.644341349601745605e-02 -2.322847396135330200e-01 3.258891403675079346e-01 -4.433522932231426239e-03 -1.183534711599349976e-01 2.402323186397552490e-01 2.306274138391017914e-02 1.045465171337127686e-01 1.533662155270576477e-02 4.806042462587356567e-02 -2.749593257904052734e-01 -6.656850874423980713e-02 1.155548915266990662e-01 2.225358188152313232e-01 -1.089524626731872559e-01 1.357863992452621460e-01 3.068575821816921234e-02 -1.299768686294555664e-01 1.291089504957199097e-02 6.888983398675918579e-02 -2.868168354034423828e-01 1.693644672632217407e-01 5.346329137682914734e-02 3.755206763744354248e-01 -2.660761475563049316e-01
-1.584357321262359619e-01 2.734920382499694824e-01 -8.612394332885742188e-03 -1.591679826378822327e-02 -7.552959769964218140e-02 -1.118394955992698669e-01 8.154345303773880005e-02 2.158421576023101807e-01 -3.315429091453552246e-01 2.190628200769424438e-01 7.315873354673385620e-02 -2.831709682941436768e-01 5.644519627094268799e-02 2.045278102159500122e-01 4.148617759346961975e-02 -3.165349364280700684e-01 2.945516109466552734e-01 -2.218301296234130859e-01 1.772942841053009033e-01 1.923597007989883423e-01 6.065840274095535278e-02 1.156517192721366882e-01 -1.505535542964935303e-01 -1.467237770557403564e-01 -1.039559319615364075e-01 1.358694881200790405e-01 6.547567248344421387e-02 1.475428640842437744e-01 9.665160626173019409e-02 -1.872236877679824829e-01 2.692443430423736572e-01 8.866203017532825470e-03
-1.165049746632575989e-01 4.539898782968521118e-02 2.614130675792694092e-01 2.393595501780509949e-02 -1.258969604969024658e-01 -1.610701382160186768e-01 1.953755468130111694e-01 -5.374433472752571106e-02 -2.010999917984008789e-01 3.244024217128753662e-01 -1.858487725257873535e-01 8.710785210132598877e-02 2.788773775100708008e-01 4.558096826076507568e-02 7.076027244329452515e-02 3.395531699061393738e-02 -1.719416305422782898e-02 -1.365673393011093140e-01 -2.558566927909851074e-01 1.854987889528274536e-01 -8.144553005695343018e-02 -1.010818481445312500e-01 -2.736184746026992798e-02 -3.737064898014068604e-01 -2.799353301525115967e-01 -6.310450285673141479e-02 1.510744690895080566e-01 2.003709524869918823e-01 2.222578525543212891e-01 -2.567066848278045654e-01 1.473324745893478394e-01 -1.973987184464931488e-02
3.295006230473518372e-03 2.997583150863647461e-01 1.079839747399091721e-02 -7.573660928755998611e-03 -5.364109575748443604e-02 1.069215089082717896e-01 -1.063958704471588135e-01 1.267844531685113907e-02 -4.274956881999969482e-01 4.004592597484588623e-01 1.446525752544403076e-01 -1.163479462265968323e-01 8.984425663948059082e-02 2.509621977806091309e-01 6.600472331047058105e-02 2.758900634944438934e-02 -2.833696603775024414e-01 -1.620223075151443481e-01 2.631056308746337891e-01 -5.353936925530433655e-02 -2.496506422758102417e-01 -1.646015197038650513e-01 1.600193828344345093e-01 -1.603219062089920044e-01 1.450852677226066589e-02 1.460211724042892456e-01 -7.582888752222061157e-02 5.100306868553161621e-02 1.885194182395935059e-01 -9.796840697526931763e-02 1.894582957029342651e-01 1.147304009646177292e-02
-2.556928247213363647e-02 2.122225910425186157e-01 -8.732716739177703857e-02 7.212331891059875488e-02 -2.309975326061248779e-01 1.353624314069747925e-01 -1.862433701753616333e-01 -4.092786088585853577e-02 -2.692951858043670654e-01 4.305791854858398438e-02 1.178797334432601929e-01 -2.009578645229339600e-01 2.056828588247299194e-01 -7.851309329271316528e-02 -3.183572366833686829e-02 -1.351860165596008301e-01 -3.988877832889556885e-01 2.500037848949432373e-02 -3.662715107202529907e-02 1.405043751001358032e-01 9.216292202472686768e-02 -2.192966453731060028e-02 7.411273568868637085e-02 -1.431521773338317871e-01 -1.242838241159915924e-02 1.721355468034744263e-01 2.338960915803909302e-01 -7.504978775978088379e-02 1.233919486403465271e-01 -9.954144060611724854e-02 3.496500849723815918e-01 -4.286367893218994141e-01
2.092621289193630219e-02 2.006455361843109131e-01 2.005197852849960327e-01 -1.480307579040527344e-01 2.583723282441496849e-03 -2.066586166620254517e-01 2.696719169616699219e-01 -1.164221316576004028e-01 -2.189791351556777954e-01 3.193714618682861328e-01 2.795867621898651123e-01 -1.528030037879943848e-01 -3.481658548116683960e-02 4.851018637418746948e-02 3.726568818092346191e-02 1.963413879275321960e-02 1.206751018762588501e-01 2.498204559087753296e-01 1.162799447774887085e-01 4.568861797451972961e-02 -2.304159104824066162e-01 -8.310950547456741333e-02 1.864788532257080078e-01 -3.256202042102813721e-01 1.044481769204139709e-01 -8.806874975562095642e-03 1.182178929448127747e-01 -1.930655092000961304e-01 2.930798828601837158e-01 -9.232113510370254517e-02 1.504891067743301392e-01 -1.967183500528335571e-01
2.131903171539306641e-01 1.764633506536483765e-01 -2.348267734050750732e-01 -4.453195035457611084e-01 -2.408401519060134888e-01 -9.123097360134124756e-02 3.765347227454185486e-02 -2.799483388662338257e-02 -1.932855099439620972e-01 3.952740430831909180e-01 1.466782670468091965e-02 8.041571080684661865e-02 9.142041206359863281e-03 2.450813800096511841e-01 -8.624479919672012329e-02 -6.477522850036621094e-02 1.966258883476257324e-01 8.111473917961120605e-02 1.672756522893905640e-01 5.340994335711002350e-03 -2.328827604651451111e-02 1.184555143117904663e-01 1.384939104318618774e-01 -1.792823076248168945e-01 -3.374567031860351562e-01 9.125105105340480804e-03 -5.709460005164146423e-02 -3.015389852225780487e-02 9.659544378519058228e-02 1.360773742198944092e-01 1.372556090354919434e-01 1.593734771013259888e-01
-1.766461431980133057e-01 3.494401872158050537e-01 7.848307490348815918e-02 -3.025174140930175781e-01 -1.019653379917144775e-01 -9.963142871856689453e-02 -4.792290553450584412e-02 -1.992377638816833496e-01 -1.762070357799530029e-01 1.146660670638084412e-01 -1.846869662404060364e-02 4.041366279125213623e-02 3.169549107551574707e-01 1.027352586388587952e-01 3.261507302522659302e-02 4.388433694839477539e-02 1.781254559755325317e-01 -5.021781101822853088e-02 -6.322893500328063965e-02 2.430384606122970581e-01 1.356112658977508545e-01 7.761221379041671753e-02 2.080932110548019409e-01 1.331623047590255737e-01 -2.140611559152603149e-01 1.686802357435226440e-01 8.648672699928283691e-02 -6.817787140607833862e-02 2.660080790519714355e-01 -1.250428110361099243e-01 3.991837799549102783e-01 1.077373549342155457e-01
1.976189166307449341e-01 1.479901820421218872e-01 1.997937709093093872e-01 -1.560670882463455200e-01 -9.958026558160781860e-02 -1.503425389528274536e-01 1.555536873638629913e-02 4.695750400424003601e-02 -2.674174606800079346e-01 3.427092134952545166e-01 -5.203990265727043152e-03 1.848099380731582642e-02 -1.288542151451110840e-01 5.101312994956970215e-01 -1.794833242893218994e-01 -2.498460188508033752e-02 -1.700173467397689819e-01 -3.496258705854415894e-02 9.018757939338684082e-02 -1.416398882865905762e-01 -1.227241680026054382e-01 -6.520567089319229126e-02 1.276845932006835938e-01 -2.162168473005294800e-01 5.778270773589611053e-03 -5.309942178428173065e-03 1.085072457790374756e-01 -1.887232363224029541e-01 8.721376955509185791e-02 -3.289203941822052002e-01 1.386493146419525146e-01 1.328099817037582397e-01
1.065727919340133667e-01 3.272761106491088867e-01 -3.150079771876335144e-02 2.341432422399520874e-01 3.950426727533340454e-02 2.501821331679821014e-02 4.046629741787910461e-02 2.314528524875640869e-01 -2.389752566814422607e-01 3.349880874156951904e-01 4.601272195577621460e-02 4.386425763368606567e-02 1.986678987741470337e-01 1.987630501389503479e-02 6.126935407519340515e-02 -2.162100821733474731e-01 -1.671567559242248535e-02 -1.455987691879272461e-01 -4.794493317604064941e-02 1.324271857738494873e-01 -1.077100783586502075e-01 -1.705260276794433594e-01 -1.062954813241958618e-01 -4.177965521812438965e-01 -1.236010566353797913e-01 -2.703302502632141113e-01 1.696243286132812500e-01 -6.809108704328536987e-02 2.137620896100997925e-01 -7.875469326972961426e-02 2.172484993934631348e-01 -1.260368973016738892e-01
-8.298610895872116089e-02 2.578893601894378662e-01 -6.240189447999000549e-02 -1.212207227945327759e-01 -4.338004812598228455e-02 -2.324311286211013794e-01 -7.990553975105285645e-02 -1.709114015102386475e-02 -4.837338924407958984e-01 2.882552742958068848e-01 5.067155137658119202e-02 -1.409845054149627686e-01 6.318380683660507202e-02 -3.614303097128868103e-02 1.549271196126937866e-01 6.625843793153762817e-02 1.206717565655708313e-01 -1.524232625961303711e-01 -1.467178016901016235e-01 -1.032828018069267273e-01 -4.374667257070541382e-02 2.297087386250495911e-02 2.151526808738708496e-01 -1.968093663454055786e-01 -5.088263377547264099e-02 -2.454813122749328613e-01 -1.593783311545848846e-02 -2.123678624629974365e-01 7.110989093780517578e-02 -2.319142073392868042e-01 3.016442954540252686e-01 2.381628453731536865e-01
7.127647846937179565e-02 2.089069485664367676e-01 2.890633419156074524e-02 -1.240338161587715149e-01 -1.420053392648696899e-01 -1.392315775156021118e-01 7.226531952619552612e-02 2.141420245170593262e-01 -5.480864644050598145e-02 2.654533088207244873e-01 -1.181900426745414734e-01 -2.941054999828338623e-01 -1.334039121866226196e-01 6.623429059982299805e-02 -5.034480616450309753e-02 5.176838114857673645e-02 7.660990208387374878e-02 -6.293907761573791504e-02 3.442872688174247742e-02 4.383901357650756836e-01 -6.929183006286621094e-02 -2.266179025173187256e-01 2.131388783454895020e-01 -3.175025582313537598e-01 -2.476960420608520508e-01 -5.409930273890495300e-02 -1.901478171348571777e-01 -1.595863997936248779e-01 1.475281119346618652e-01 -1.600330322980880737e-01 2.125445306301116943e-01 -1.379992514848709106e-01
1.406801342964172363e-01 1.962757110595703125e-01 7.471451908349990845e-02 -4.093889147043228149e-02 -1.240129247307777405e-01 5.050500854849815369e-02 6.078531220555305481e-02 2.645670436322689056e-02 -1.984079480171203613e-01 2.486880868673324585e-01 9.481244534254074097e-02 -4.615364223718643188e-02 -6.979604065418243408e-02 4.413720071315765381e-01 -2.166883796453475952e-01 5.172151140868663788e-03 -2.128617316484451294e-01 -9.607638232409954071e-03 1.542036831378936768e-01 -3.089533746242523193e-01 -1.258775293827056885e-01 -5.926188081502914429e-02 1.534844785928726196e-01 -1.910358071327209473e-01 -5.370600894093513489e-02 4.323353245854377747e-02 1.905354112386703491e-01 -2.638734579086303711e-01 2.421659678220748901e-01 -2.987991869449615479e-01 2.205148041248321533e-01 4.275986552238464355e-02
-2.138292342424392700e-01 1.639952361583709717e-01 1.317290812730789185e-01 1.264888644218444824e-01 -7.711357437074184418e-03 3.400299325585365295e-02 -1.265103369951248169e-01 -4.456856846809387207e-01 -3.232528567314147949e-01 2.582129836082458496e-01 -9.011988341808319092e-02 -4.741695523262023926e-02 2.288502454757690430e-01 3.518428802490234375e-01 -2.455709502100944519e-02 2.192674949765205383e-02 1.417600177228450775e-02 -1.077107116580009460e-01 1.630284823477268219e-02 8.343302458524703979e-02 -8.410736173391342163e-02 -1.108608953654766083e-02 1.049214974045753479e-01 -3.873105049133300781e-01 4.940363112837076187e-03 1.316284537315368652e-01 -1.282251924276351929e-01 -7.469859905540943146e-03 8.763554506003856659e-03 -1.826206296682357788e-01 2.032923847436904907e-01 -1.534311473369598389e-01
1.213471218943595886e-01 2.011258006095886230e-01 1.342968642711639404e-01 -1.462344825267791748e-01 -4.620825946331024170e-01 6.664591282606124878e-02 1.730529814958572388e-01 1.927733719348907471e-01 -3.272448778152465820e-01 2.076132148504257202e-01 8.766263723373413086e-02 -1.211638897657394409e-01 5.277897696942090988e-03 1.499886363744735718e-01 -1.063243821263313293e-01 -3.904455900192260742e-02 -3.040529191493988037e-01 -1.701681613922119141e-01 4.347718507051467896e-02 3.198685124516487122e-02 -3.210244476795196533e-01 -3.489572182297706604e-02 -1.623024642467498779e-01 -2.120342701673507690e-01 5.047246813774108887e-02 2.011603303253650665e-02 1.922061666846275330e-02 -2.180795185267925262e-02 1.359764300286769867e-02 -3.204857409000396729e-01 7.402219623327255249e-02 -1.881917007267475128e-02
1.291733980178833008e-01 3.891054168343544006e-02 -1.971861422061920166e-01 -1.593143194913864136e-01 -1.768649220466613770e-01 -1.477994173765182495e-01 -8.820308744907379150e-02 -1.892475970089435577e-02 -2.580856680870056152e-01 1.835357844829559326e-01 -4.421490803360939026e-02 -1.584670096635818481e-01 -2.695309929549694061e-02 1.878416538238525391e-01 2.393661588430404663e-01 -2.098612189292907715e-01 1.754919886589050293e-01 -8.274587988853454590e-02 -2.747071981430053711e-01 -4.590763524174690247e-02 -8.662984520196914673e-02 -9.949729591608047485e-02 2.310222387313842773e-01 -2.604338824748992920e-01 2.249829098582267761e-02 -1.055160611867904663e-01 3.955772891640663147e-02 -1.459002792835235596e-01 1.827625036239624023e-01 -2.587444484233856201e-01 2.815758585929870605e-01 3.515949547290802002e-01
-2.487842887639999390e-01 4.640467464923858643e-01 1.665768474340438843e-01 1.250133514404296875e-01 -1.827186495065689087e-01 -9.477605670690536499e-02 2.120252465829253197e-03 -2.960895374417304993e-02 -2.946383655071258545e-01 1.262314766645431519e-01 1.407887488603591919e-01 -1.390547305345535278e-02 6.887320429086685181e-02 -8.530080318450927734e-02 -8.958324044942855835e-02 -1.118656843900680542e-01 2.380286306142807007e-01 -2.433939725160598755e-01 2.746369317173957825e-02 1.088613420724868774e-01 -1.627583056688308716e-01 2.829717099666595459e-02 1.021400932222604752e-02 -3.754145652055740356e-02 -6.728076934814453125e-02 1.777052432298660278e-01 2.126260101795196533e-01 6.680046021938323975e-02 9.133243560791015625e-02 -3.390503227710723877e-01 2.350532859563827515e-01 -2.432867139577865601e-01
-1.194781884551048279e-01 -1.304381787776947021e-01 3.833954688161611557e-03 -1.604871004819869995e-01 -1.376601494848728180e-02 1.982768066227436066e-02 -1.491238945163786411e-03 -3.610926866531372070e-02 -4.004591405391693115e-01 3.514029085636138916e-01 -5.226870626211166382e-02 -4.805774986743927002e-02 2.056705206632614136e-01 -1.000059545040130615e-01 3.103746473789215088e-02 8.795882016420364380e-02 9.599161893129348755e-02 -2.089693248271942139e-01 1.070438474416732788e-01 1.190563291311264038e-02 4.158261418342590332e-01 -1.360836904495954514e-02 1.021856591105461121e-01 -2.377632111310958862e-01 -1.385414004325866699e-01 3.899746388196945190e-02 1.543141156435012817e-01 1.036880686879158020e-01 -2.966584451496601105e-02 -3.117377161979675293e-01 3.524174392223358154e-01 9.522131830453872681e-02
-2.333121299743652344e-01 2.354373931884765625e-01 -1.865521259605884552e-02 -2.437635511159896851e-01 5.451158434152603149e-02 1.371233910322189331e-01 1.096552014350891113e-01 -3.411117941141128540e-02 -9.752860665321350098e-02 1.601297706365585327e-01 -8.330490440130233765e-02 -2.824948355555534363e-02 4.578997939825057983e-02 3.344491422176361084e-01 -2.402006238698959351e-01 -8.544731885194778442e-03 3.006863296031951904e-01 1.448241919279098511e-01 -3.203248605132102966e-02 4.170399159193038940e-02 -1.686387807130813599e-01 5.828411504626274109e-02 1.141501143574714661e-01 -2.718798518180847168e-01 -3.414209485054016113e-01 1.182544454932212830e-01 1.826351881027221680e-01 -1.132653951644897461e-01 -2.249128669500350952e-01 -2.416029423475265503e-01 4.603933170437812805e-02 2.450293302536010742e-01
-4.934246838092803955e-02 1.575887575745582581e-02 -1.636148095130920410e-01 -2.298995405435562134e-01 -5.716308951377868652e-02 3.773054853081703186e-02 -1.475064456462860107e-01 -1.550639420747756958e-01 -2.092399597167968750e-01 2.705628275871276855e-01 1.310871988534927368e-01 3.785279579460620880e-03 -2.483123093843460083e-01 1.779770292341709137e-02 -3.331851661205291748e-01 -9.865345805883407593e-02 3.013243526220321655e-02 -8.960766345262527466e-02 -1.181627139449119568e-01 7.383574545383453369e-02 2.571006119251251221e-02 2.485726922750473022e-01 1.452038437128067017e-01 -4.492413401603698730e-01 -2.874263823032379150e-01 -3.018038347363471985e-02 1.246918365359306335e-01 1.109942272305488586e-01 -1.202576328068971634e-02 1.209466829895973206e-01 2.636062502861022949e-01 -2.023324072360992432e-01
-1.953758597373962402e-01 2.647978961467742920e-01 -1.165227815508842468e-01 -1.908790320158004761e-01 -4.686308279633522034e-02 3.715147450566291809e-02 -3.763405084609985352e-01 -1.285393834114074707e-01 -5.943929776549339294e-02 1.954974681138992310e-01 1.733723133802413940e-01 -2.194529175758361816e-01 1.647210270166397095e-01 1.497246976941823959e-02 -5.425536260008811951e-02 -1.177489832043647766e-01 2.412358969449996948e-01 -1.752117574214935303e-01 2.324756085872650146e-01 -5.756914243102073669e-02 -1.780012995004653931e-01 8.941752463579177856e-02 9.117119014263153076e-02 -3.054823875427246094e-01 -1.165030226111412048e-01 2.001114189624786377e-01 -3.532336652278900146e-02 -2.053632289171218872e-01 1.113095507025718689e-01 7.922687381505966187e-02 3.108110725879669189e-01 -1.263219267129898071e-01
2.219553589820861816e-01 1.064017638564109802e-01 -7.468592375516891479e-02 -3.360365927219390869e-01 -2.903591990470886230e-01 6.083390861749649048e-02 6.745576113462448120e-02 -4.187367111444473267e-02 -9.017445147037506104e-02 4.978820383548736572e-01 -1.068716794252395630e-01 -6.386470049619674683e-02 1.574671417474746704e-01 9.886490879580378532e-04 2.885022200644016266e-03 7.300575822591781616e-02 1.176375001668930054e-01 -1.093668043613433838e-01 -1.597576141357421875e-01 1.399385631084442139e-01 1.435803920030593872e-01 -3.917584940791130066e-02 9.960494935512542725e-02 -9.021635167300701141e-03 -7.870559394359588623e-02 5.948530882596969604e-02 8.370051532983779907e-02 -1.486375778913497925e-01 2.085548043251037598e-01 1.998749375343322754e-02 4.743298292160034180e-01 -1.190666034817695618e-01
5.463518947362899780e-02 1.250187307596206665e-01 -2.490753680467605591e-01 3.024715743958950043e-02 -1.544752717018127441e-01 8.987504057586193085e-03 -1.033266857266426086e-01 7.074081897735595703e-02 -1.768619194626808167e-02 3.957216441631317139e-01 1.221297755837440491e-01 -2.305159121751785278e-01 2.476697601377964020e-02 1.217228993773460388e-01 8.884074538946151733e-02 -3.407954573631286621e-01 1.751261800527572632e-01 1.408759206533432007e-01 1.992057710886001587e-01 2.236033529043197632e-01 -1.001343652606010437e-01 1.027759760618209839e-01 3.969762101769447327e-02 -2.120309174060821533e-01 -2.701276838779449463e-01 1.865324229001998901e-01 -2.152475565671920776e-01 -2.079396396875381470e-01 1.857810616493225098e-01 -7.227338850498199463e-02 2.628365755081176758e-01 -3.013313934206962585e-02
1.357741504907608032e-01 2.257698327302932739e-01 1.331782639026641846e-01 -1.000890508294105530e-01 5.585350841283798218e-02 1.997974067926406860e-01 -1.106084883213043213e-01 -3.829913958907127380e-02 -3.978148400783538818e-01 4.740991890430450439e-01 1.907199248671531677e-02 6.661176215857267380e-03 6.229679659008979797e-02 3.943436443805694580e-01 1.036112308502197266e-01 -1.260120272636413574e-01 -2.003296017646789551e-01 -2.165889590978622437e-01 1.021279618144035339e-01 -8.657911419868469238e-02 -2.125978469848632812e-01 -8.310388773679733276e-02 1.751078069210052490e-01 -7.956517487764358521e-02 -3.781909495592117310e-02 -6.546846032142639160e-02 -2.660570479929447174e-02 -3.548957780003547668e-02 2.228899598121643066e-01 -1.360362321138381958e-01 7.981213182210922241e-02 1.888548582792282104e-02
3.338949680328369141e-01 -1.974859833717346191e-02 -1.552221775054931641e-01 -1.982757300138473511e-01 -1.007376089692115784e-01 3.898719325661659241e-02 3.059838525950908661e-02 9.917593002319335938e-02 -3.017591238021850586e-01 2.232500910758972168e-01 2.927249372005462646e-01 -2.249234616756439209e-01 1.301050931215286255e-01 4.658464342355728149e-02 -5.224010348320007324e-02 -1.613247841596603394e-01 1.552930325269699097e-01 -1.392812877893447876e-01 -1.586007326841354370e-02 9.303618967533111572e-02 -9.054339490830898285e-03 8.812719583511352539e-02 9.708303958177566528e-02 -8.362754434347152710e-02 1.193054765462875366e-01 -1.600675135850906372e-01 -7.281612604856491089e-02 -1.318164467811584473e-01 9.426211565732955933e-02 -2.496661432087421417e-02 5.703880786895751953e-01 -5.633158236742019653e-02
2.216256409883499146e-01 1.038879007101058960e-01 9.706702828407287598e-02 -1.531990915536880493e-01 -4.418103396892547607e-02 1.132031232118606567e-01 -1.505377590656280518e-01 4.585226532071828842e-03 -4.122504293918609619e-01 3.211216926574707031e-01 2.371130138635635376e-02 1.649793051183223724e-02 2.227419912815093994e-01 3.849817216396331787e-01 1.790887713432312012e-01 6.533187627792358398e-02 -1.306253671646118164e-01 3.397710155695676804e-03 2.460154294967651367e-01 -9.187369048595428467e-02 -2.588557898998260498e-01 -6.365787982940673828e-02 2.051617801189422607e-01 -2.354357242584228516e-01 -4.088182002305984497e-02 7.115169614553451538e-02 -1.010667830705642700e-01 1.534022390842437744e-02 2.148161083459854126e-01 -1.882952004671096802e-01 8.381177484989166260e-02 3.535295650362968445e-02
2.316804975271224976e-01 2.107351124286651611e-01 1.229579895734786987e-01 7.105948776006698608e-02 -1.534979641437530518e-01 -2.116766571998596191e-02 -2.269672453403472900e-01 -7.068354636430740356e-02 -4.470902681350708008e-01 3.510568439960479736e-01 1.395979057997465134e-02 4.971872642636299133e-02 1.510629653930664062e-01 3.331363499164581299e-01 5.214146152138710022e-02 1.909984089434146881e-02 -2.245711535215377808e-01 -1.296001821756362915e-01 1.283002495765686035e-01 -1.209990400820970535e-02 -2.567519545555114746e-01 -2.752583920955657959e-01 5.658104270696640015e-02 -1.837156713008880615e-01 -1.211376264691352844e-01 9.062459319829940796e-02 -1.017327085137367249e-01 -2.362296544015407562e-02 1.295274645090103149e-01 -9.955852478742599487e-02 5.930493772029876709e-02 1.098516508936882019e-01
9.516756236553192139e-02 3.411929011344909668e-01 1.816889494657516479e-01 1.329022634308785200e-04 -2.018136978149414062e-01 1.123817544430494308e-02 1.617140173912048340e-01 4.424182698130607605e-03 -2.690107822418212891e-01 1.072406321763992310e-01 4.110157489776611328e-02 -2.009291574358940125e-02 2.106366604566574097e-01 7.988043129444122314e-02 -1.289459615945816040e-01 -1.401945650577545166e-01 1.043831333518028259e-01 3.664034605026245117e-02 2.717939615249633789e-01 1.132311671972274780e-01 9.453738108277320862e-03 -7.198818959295749664e-03 -4.929487407207489014e-02 -1.476815193891525269e-01 -4.458150267601013184e-01 -3.272221982479095459e-01 9.961493313312530518e-02 9.266153723001480103e-02 2.150804251432418823e-01 -2.422913908958435059e-01 1.776924170553684235e-02 -2.203976958990097046e-01
-8.950022608041763306e-02 1.393285691738128662e-01 -1.948890239000320435e-01 -7.119769603013992310e-02 -2.848574519157409668e-01 -6.358342617750167847e-02 -7.259970158338546753e-02 9.072025865316390991e-02 -8.244309574365615845e-02 2.769155502319335938e-01 5.785073712468147278e-02 1.518495846539735794e-02 -1.643586307764053345e-01 -1.851207390427589417e-02 5.547875538468360901e-02 -4.469033479690551758e-01 1.372094899415969849e-01 7.789890468120574951e-02 3.428180813789367676e-01 2.477158159017562866e-01 2.359765395522117615e-02 -8.349120616912841797e-02 -4.309319332242012024e-02 -2.132956236600875854e-01 -7.960036396980285645e-02 2.187519334256649017e-02 -6.097822263836860657e-02 -1.165883392095565796e-01 2.317585796117782593e-01 -9.808929264545440674e-02 3.717882037162780762e-01 1.711082309484481812e-01
-7.461497187614440918e-02 8.247619122266769409e-02 1.483959108591079712e-01 -3.114014677703380585e-02 1.096399277448654175e-01 5.456595495343208313e-02 -1.923976279795169830e-02 9.677094966173171997e-02 -1.465765684843063354e-01 3.890673816204071045e-01 -2.530212998390197754e-01 -1.286010723561048508e-02 1.622198820114135742e-01 1.197900995612144470e-02 8.372025936841964722e-02 1.032595932483673096e-01 1.848157793283462524e-01 -1.672345399856567383e-01 3.973694518208503723e-02 2.292705774307250977e-01 2.100363224744796753e-01 -4.293470457196235657e-02 1.579267233610153198e-01 -4.602357149124145508e-01 -2.169663086533546448e-02 -1.671511381864547729e-01 2.773482203483581543e-01 5.707425251603126526e-02 3.411080315709114075e-02 -3.170556128025054932e-01 2.211384922266006470e-01 -2.382824756205081940e-02
1.661604642868041992e-01 3.910577297210693359e-01 1.091833983082324266e-04 6.404536217451095581e-02 1.412151940166950226e-02 -1.179356649518013000e-01 -7.673093676567077637e-02 -1.431460529565811157e-01 -1.251655630767345428e-03 3.571033775806427002e-01 4.097053408622741699e-01 4.909501876682043076e-03 2.062579989433288574e-01 -7.526800781488418579e-02 -1.212147101759910583e-01 -1.801990866661071777e-01 -6.134732440114021301e-02 -9.457223862409591675e-02 -2.623380348086357117e-02 4.020049273967742920e-01 1.454620808362960815e-02 1.593900024890899658e-01 -1.050629764795303345e-01 -2.022477239370346069e-01 -1.133577711880207062e-02 -1.830567792057991028e-02 1.355343014001846313e-01 6.115239113569259644e-02 1.456167399883270264e-01 -5.988741666078567505e-02 2.797167003154754639e-01 -7.700141519308090210e-02
-1.008111331611871719e-02 1.604044437408447266e-01 -8.239745348691940308e-02 -8.432251214981079102e-02 -2.027095407247543335e-01 8.315984159708023071e-02 -8.439613133668899536e-02 1.752668432891368866e-02 -1.750634461641311646e-01 3.198865354061126709e-01 1.280381638935068622e-05 -1.386729031801223755e-01 -1.873859465122222900e-01 -3.068462945520877838e-02 1.379397064447402954e-01 -1.697590500116348267e-01 3.091714978218078613e-01 6.929111480712890625e-02 9.040652960538864136e-02 8.462077379226684570e-02 -2.513527311384677887e-02 -7.478112727403640747e-02 2.267599403858184814e-01 -2.947110831737518311e-01 -2.540219426155090332e-01 2.614991068840026855e-01 -2.635164558887481689e-01 -9.234066307544708252e-02 1.301278173923492432e-01 -1.998044550418853760e-01 3.511359393596649170e-01 1.322048306465148926e-01
-1.054761111736297607e-01 1.045359075069427490e-01 -2.107553929090499878e-01 -3.451550900936126709e-01 -1.624330133199691772e-01 -1.273861248046159744e-02 -7.222665846347808838e-02 -1.965398341417312622e-01 -1.954516395926475525e-02 3.702727854251861572e-01 1.110906228423118591e-01 -1.058390215039253235e-01 -7.157231867313385010e-02 1.092586219310760498e-01 4.871205240488052368e-02 -1.629936695098876953e-02 4.446377715794369578e-05 -2.180298715829849243e-01 1.955361664295196533e-01 2.173397922888398170e-03 7.214060425758361816e-02 2.001628745347261429e-03 2.369424402713775635e-01 -2.697169780731201172e-01 -2.444275915622711182e-01 2.607799768447875977e-01 -1.724584102630615234e-01 -2.165790647268295288e-01 1.345597058534622192e-01 -3.512884676456451416e-02 3.442438840866088867e-01 3.410892188549041748e-02
-8.485503494739532471e-02 1.964118927717208862e-01 8.499571681022644043e-02 1.309347301721572876e-01 1.441141963005065918e-02 2.072651125490665436e-02 -1.337635889649391174e-02 -2.119243443012237549e-01 2.417898178100585938e-02 2.760421484708786011e-02 2.063488960266113281e-01 -3.432270884513854980e-02 2.755196578800678253e-02 3.099993765354156494e-01 -8.903865516185760498e-02 1.654936224222183228e-01 1.653547585010528564e-01 -6.546749174594879150e-02 -1.674476861953735352e-01 7.577000651508569717e-04 -4.080563411116600037e-02 1.755504161119461060e-01 2.493605613708496094e-01 -3.317060768604278564e-01 -3.060463070869445801e-01 -1.671749949455261230e-01 2.986004054546356201e-01 -1.434187889099121094e-01 -6.242269650101661682e-02 -4.151126742362976074e-01 1.332955211400985718e-01 1.309978812932968140e-01
5.096439644694328308e-02 4.600126761943101883e-03 5.744047462940216064e-03 -5.645186081528663635e-02 -1.642382889986038208e-01 -9.088389575481414795e-03 -3.428237140178680420e-01 9.716168045997619629e-02 5.227077752351760864e-02 1.879464983940124512e-01 1.706307679414749146e-01 -1.941854655742645264e-01 9.303461015224456787e-02 -1.131693646311759949e-01 5.058836191892623901e-02 -3.357646167278289795e-01 2.361555397510528564e-01 -1.080420389771461487e-01 1.467172503471374512e-01 1.709084361791610718e-01 8.174584247171878815e-03 1.740206032991409302e-01 1.799219697713851929e-01 -4.263080656528472900e-01 -6.175917014479637146e-02 2.993764281272888184e-01 -5.018499866127967834e-02 -1.360585391521453857e-01 1.356141418218612671e-01 -1.769242137670516968e-01 2.551762461662292480e-01 8.111541718244552612e-02
-1.347994059324264526e-01 2.623560726642608643e-01 -1.074095815420150757e-01 -2.155368924140930176e-01 -6.377574801445007324e-02 -1.952513009309768677e-01 -9.507006034255027771e-03 1.815081108361482620e-03 -4.650139510631561279e-01 2.463306039571762085e-01 -1.113730818033218384e-01 9.552803635597229004e-02 3.560357913374900818e-02 7.864381372928619385e-02 2.048239409923553467e-01 -1.803943663835525513e-01 1.195664927363395691e-01 1.706294249743223190e-03 -1.340995281934738159e-01 -4.864880442619323730e-02 2.751744724810123444e-02 2.598699368536472321e-02 1.509768962860107422e-01 -2.422611415386199951e-01 -3.621184499934315681e-03 -2.472779750823974609e-01 -2.791284397244453430e-02 -1.702641844749450684e-01 1.045699194073677063e-01 -2.387266755104064941e-01 3.318427801132202148e-01 2.139828205108642578e-01
-1.477298093959689140e-03 2.761569619178771973e-01 6.656073033809661865e-02 7.790650241076946259e-03 -9.220108389854431152e-02 1.014681160449981689e-02 2.936318889260292053e-02 6.873805075883865356e-02 -1.919164061546325684e-01 2.124548852443695068e-01 7.100189570337533951e-03 -5.376589298248291016e-02 2.198909372091293335e-01 1.018429473042488098e-01 1.290103197097778320e-01 -2.052544653415679932e-01 -2.891456484794616699e-01 1.739381104707717896e-01 -4.261025041341781616e-02 1.967331618070602417e-01 -3.293304890394210815e-02 -5.192180722951889038e-02 1.504677534103393555e-01 -6.159424409270286560e-02 1.377201229333877563e-01 -7.365210354328155518e-02 2.915551364421844482e-01 -2.992760539054870605e-01 -7.951893657445907593e-02 -3.397519290447235107e-01 2.829385995864868164e-01 -3.424627780914306641e-01
-1.959809958934783936e-01 3.179356753826141357e-01 2.731315419077873230e-02 1.214281246066093445e-01 -8.592256158590316772e-02 -5.960196256637573242e-02 1.508690267801284790e-01 -1.088408455252647400e-01 -2.561286389827728271e-01 2.598030567169189453e-01 1.304852366447448730e-01 -9.589064866304397583e-02 6.666299700736999512e-02 -1.891323775053024292e-01 -6.456910073757171631e-02 5.798201635479927063e-02 3.080797195434570312e-01 -1.112576425075531006e-01 1.451956182718276978e-01 1.529640555381774902e-01 -1.757191419601440430e-01 -1.872115135192871094e-01 3.872206434607505798e-02 -1.892533600330352783e-01 -2.256933748722076416e-01 1.531452089548110962e-01 1.371404230594635010e-01 9.239272028207778931e-02 1.902275532484054565e-01 -2.797407507896423340e-01 2.058628052473068237e-01 -2.807829082012176514e-01
-7.938269525766372681e-03 1.480827331542968750e-01 -1.584875881671905518e-01 -2.698245644569396973e-01 -1.153981089591979980e-01 -1.624380648136138916e-01 -3.043982088565826416e-01 -5.543575435876846313e-02 -1.519873887300491333e-01 2.372272312641143799e-01 1.758238077163696289e-01 -1.417444050312042236e-01 -9.686467796564102173e-02 -1.225247979164123535e-01 1.177791878581047058e-01 -9.270086139440536499e-02 3.677420690655708313e-02 3.364234045147895813e-02 2.772444486618041992e-02 2.124864608049392700e-01 -4.115034267306327820e-02 -3.207359015941619873e-01 3.324623405933380127e-01 -1.633950173854827881e-01 -3.044847548007965088e-01 -1.373534649610519409e-01 -1.019336208701133728e-01 -1.815225481986999512e-01 1.863894164562225342e-01 -2.306597679853439331e-01 1.707005798816680908e-01 7.217369973659515381e-02
-7.699791342020034790e-02 2.433835901319980621e-02 -2.821152508258819580e-01 -2.666529119014739990e-01 -5.758948624134063721e-02 2.835851907730102539e-02 -1.450308561325073242e-01 -2.029308527708053589e-01 -2.872301936149597168e-01 4.388040106277912855e-04 2.200619317591190338e-02 -3.287630528211593628e-02 3.365749418735504150e-01 1.051891371607780457e-01 -3.603883832693099976e-02 5.597363691776990891e-03 2.093013375997543335e-01 1.615782529115676880e-01 8.242928981781005859e-02 2.387451231479644775e-01 1.012789160013198853e-01 -3.037364222109317780e-02 2.312957942485809326e-01 -4.416313171386718750e-01 -1.711072623729705811e-01 3.776439279317855835e-02 1.793564856052398682e-01 6.703241169452667236e-02 -1.035966277122497559e-01 6.909389048814773560e-05 3.009825050830841064e-01 -6.777574121952056885e-02
2.307074815034866333e-01 1.005492806434631348e-01 2.577868290245532990e-02 1.982208341360092163e-01 -2.817614674568176270e-01 -6.366560608148574829e-02 1.482752561569213867e-01 -2.098603844642639160e-01 -2.082626372575759888e-01 2.023177146911621094e-01 -3.830790054053068161e-03 -4.789770767092704773e-02 -1.503740996122360229e-02 -8.483222126960754395e-02 -1.393841356039047241e-01 -1.988335996866226196e-01 2.306053182110190392e-03 -2.044663280248641968e-01 -1.628093305043876171e-03 1.291262656450271606e-01 -1.141541972756385803e-01 2.435706369578838348e-02 6.625279039144515991e-02 -3.098032474517822266e-01 -1.315804421901702881e-01 -1.950058192014694214e-01 2.282585501670837402e-01 -1.070856153964996338e-01 1.806729286909103394e-01 -3.771507441997528076e-01 1.839322000741958618e-01 -3.068088293075561523e-01
-1.110697258263826370e-02 2.023273110389709473e-01 7.956908643245697021e-02 -6.885308027267456055e-02 -2.217266708612442017e-01 -1.727072596549987793e-01 -6.824646145105361938e-02 -7.269865274429321289e-02 -3.196441829204559326e-01 2.767607569694519043e-01 -8.220345526933670044e-02 -2.337521612644195557e-01 -5.799006670713424683e-03 1.801296919584274292e-01 1.065597161650657654e-01 -5.318212136626243591e-02 -1.677026599645614624e-02 -4.012092053890228271e-01 2.091868594288825989e-02 2.094760239124298096e-01 -3.709532320499420166e-03 -2.643405795097351074e-01 1.113608181476593018e-01 1.408071368932723999e-01 -6.687758862972259521e-02 -1.093250960111618042e-01 -8.697783201932907104e-02 2.080613970756530762e-01 1.106002926826477051e-01 -3.108432888984680176e-01 2.946291565895080566e-01 -3.844315186142921448e-02
6.334585696458816528e-02 3.094924986362457275e-01 1.161004230380058289e-01 1.133745834231376648e-01 -1.128284558653831482e-01 9.058781433850526810e-04 8.892331272363662720e-02 -6.897512823343276978e-02 -1.039642319083213806e-01 1.678685098886489868e-01 6.648420356214046478e-03 -2.072062045335769653e-01 1.827855110168457031e-01 -1.071016490459442139e-02 -6.208113580942153931e-02 -1.282245963811874390e-01 2.533761560916900635e-01 -4.165765363723039627e-03 1.714679971337318420e-02 2.033110111951828003e-01 -7.876380532979965210e-02 -9.402485191822052002e-02 -1.155562922358512878e-01 -2.337468862533569336e-01 2.908849157392978668e-03 -2.334942668676376343e-01 3.650278747081756592e-01 -1.035647094249725342e-02 1.246171370148658752e-01 -3.615086972713470459e-01 3.161275088787078857e-01 -2.996130287647247314e-01
4.243110865354537964e-02 1.903807967901229858e-01 2.386514097452163696e-01 -5.087739229202270508e-02 -7.690521329641342163e-02 -3.109141997992992401e-02 -2.737476229667663574e-01 1.509649306535720825e-02 -2.991093695163726807e-01 2.733877599239349365e-01 -2.897073887288570404e-02 -2.806536257266998291e-01 -4.878021776676177979e-03 -9.849642962217330933e-02 -9.743507951498031616e-02 -7.097897469066083431e-04 1.518209725618362427e-01 -1.884328126907348633e-01 3.146858811378479004e-01 1.832088232040405273e-01 -1.764533817768096924e-01 -8.432070165872573853e-02 1.418399065732955933e-02 -1.145754456520080566e-01 -6.858165562152862549e-02 -1.009351387619972229e-01 4.195225238800048828e-01 8.015930652618408203e-02 9.895289689302444458e-02 7.913381606340408325e-02 1.353450566530227661e-01 2.879593968391418457e-01
2.791911065578460693e-01 1.479814052581787109e-01 2.243066430091857910e-01 -4.968701303005218506e-02 -3.118190169334411621e-01 -1.075429916381835938e-01 -1.502723842859268188e-01 -1.580553129315376282e-02 -5.909867957234382629e-02 2.307000905275344849e-01 -2.694023074582219124e-03 -2.497026175260543823e-01 1.821760237216949463e-01 -2.031535468995571136e-02 2.107146941125392914e-02 1.181464195251464844e-01 2.248830199241638184e-01 1.819125958718359470e-03 -5.062625184655189514e-02 4.158028960227966309e-01 -5.079263076186180115e-02 -1.822539567947387695e-01 1.872216612100601196e-01 -1.502912938594818115e-01 -2.922050356864929199e-01 2.237018570303916931e-02 -1.739684790372848511e-01 -3.085047379136085510e-02 4.815513640642166138e-02 -1.931277960538864136e-01 1.782671660184860229e-01 -2.017482370138168335e-01
2.711049914360046387e-01 4.360312521457672119e-01 4.726317152380943298e-02 1.710017770528793335e-01 -1.026476472616195679e-01 6.232881546020507812e-02 -2.998609095811843872e-02 9.397195279598236084e-02 -1.933789253234863281e-01 3.612796068191528320e-01 1.616528928279876709e-01 -7.529971748590469360e-02 8.998125046491622925e-02 6.436117738485336304e-02 1.185779795050621033e-01 -2.474638521671295166e-01 3.096942417323589325e-02 -1.202406436204910278e-01 -2.148338966071605682e-02 -2.969747036695480347e-02 -3.595006465911865234e-02 -7.666804641485214233e-02 -1.183019578456878662e-01 -3.854400813579559326e-01 -2.393844872713088989e-01 -1.267637908458709717e-01 1.286029219627380371e-01 -2.993794903159141541e-02 1.330090612173080444e-01 -1.430684775114059448e-01 1.193031221628189087e-01 -2.525900900363922119e-01
1.046142876148223877e-01 2.541522085666656494e-01 1.474325805902481079e-01 2.051299661397933960e-01 9.187860786914825439e-02 1.133726909756660461e-01 1.483398489654064178e-02 -1.967758834362030029e-01 -3.127079308032989502e-01 3.410580754280090332e-01 2.110899388790130615e-01 1.414084136486053467e-01 2.837878465652465820e-01 1.960091143846511841e-01 9.555674344301223755e-02 8.367113023996353149e-02 -6.243113428354263306e-02 -1.880203485488891602e-01 2.047499567270278931e-01 1.060954108834266663e-01 -1.557866930961608887e-01 -1.092978008091449738e-02 2.367903739213943481e-01 -1.363326460123062134e-01 4.373713210225105286e-02 1.137317791581153870e-01 -1.980240941047668457e-01 -2.302396893501281738e-01 5.250065028667449951e-02 -1.461961269378662109e-01 2.487872540950775146e-01 -4.574887454509735107e-02
1.976870149374008179e-01 2.179869711399078369e-01 1.631059050559997559e-01 -1.258520781993865967e-01 9.243299067020416260e-02 -7.871992886066436768e-02 -4.747261479496955872e-02 -3.819795697927474976e-02 -4.978547990322113037e-01 3.319482803344726562e-01 1.834189444780349731e-01 -1.900086253881454468e-01 1.477550119161605835e-01 3.449259400367736816e-01 5.006416514515876770e-02 -4.508507438004016876e-03 -1.436151713132858276e-01 1.309426873922348022e-02 1.557619571685791016e-01 -1.003277748823165894e-01 -1.680310368537902832e-01 -4.852664843201637268e-02 8.518352359533309937e-02 -1.825434565544128418e-01 -2.523157000541687012e-02 1.990884169936180115e-02 -1.193457376211881638e-02 -1.201443374156951904e-01 2.749946415424346924e-01 -1.810018718242645264e-01 1.280642449855804443e-01 -1.212135851383209229e-01
9.584699571132659912e-02 -2.191919684410095215e-01 -3.917193412780761719e-02 -1.695393919944763184e-01 -1.229908019304275513e-01 1.099939346313476562e-01 -2.177842259407043457e-01 9.700506180524826050e-02 -1.483084112405776978e-01 2.411027550697326660e-01 -1.827731542289257050e-02 -4.283627122640609741e-02 1.147645413875579834e-01 -1.705040782690048218e-01 9.058461338281631470e-02 -2.483482062816619873e-01 6.357790529727935791e-02 -3.674803674221038818e-02 1.290022581815719604e-01 2.684886455535888672e-01 -8.897488564252853394e-02 3.408632427453994751e-02 2.296599149703979492e-01 -3.712539672851562500e-01 -7.039514183998107910e-02 1.554171144962310791e-01 -1.815841346979141235e-01 7.662311196327209473e-02 3.153517544269561768e-01 -1.059835255146026611e-01 3.968931436538696289e-01 6.384166330099105835e-02
-9.235974401235580444e-02 2.974206805229187012e-01 2.096765041351318359e-01 1.957797259092330933e-01 -8.352400362491607666e-02 6.422591209411621094e-02 4.510231688618659973e-02 -1.484693288803100586e-01 -3.433601558208465576e-01 1.664593964815139771e-01 1.986655890941619873e-01 1.698549538850784302e-01 1.991973072290420532e-01 1.322968155145645142e-01 4.700642451643943787e-02 1.180787906050682068e-01 3.654181957244873047e-02 -1.930834203958511353e-01 1.122511252760887146e-01 1.568641364574432373e-01 -1.511139124631881714e-01 1.320067793130874634e-01 -1.942176930606365204e-02 -3.790799081325531006e-01 -9.989720582962036133e-02 3.129628598690032959e-01 -7.338909804821014404e-02 -1.038020625710487366e-01 1.309478003531694412e-02 -2.517796158790588379e-01 1.712675839662551880e-01 -1.453753411769866943e-01
-2.912565767765045166e-01 2.005119323730468750e-01 8.003843575716018677e-02 -4.771120101213455200e-02 -2.905941605567932129e-01 -3.621617332100868225e-02 -2.467239461839199066e-02 -2.052654772996902466e-01 -3.375809192657470703e-01 -7.525506615638732910e-02 4.029317758977413177e-03 1.189560070633888245e-02 1.742204725742340088e-01 2.282138466835021973e-01 -1.235502213239669800e-01 -3.171238899230957031e-01 -5.253963172435760498e-02 7.118795067071914673e-02 1.197911500930786133e-01 2.471242100000381470e-01 -1.487377434968948364e-01 2.334390953183174133e-02 -6.775627285242080688e-02 -1.170889735221862793e-01 -1.264022290706634521e-01 -2.341631799936294556e-02 1.839121431112289429e-01 -9.942962229251861572e-02 5.398332327604293823e-02 -5.559100955724716187e-02 2.131571173667907715e-01 4.287669062614440918e-01
1.564096063375473022e-01 1.036288440227508545e-01 -5.700656026601791382e-02 1.124430634081363678e-02 -1.560470759868621826e-01 -2.001115866005420685e-02 -3.611850738525390625e-01 -4.913001786917448044e-03 -2.504914440214633942e-02 9.151090681552886963e-02 -3.225034177303314209e-01 -9.635306894779205322e-02 2.180318534374237061e-01 2.112144045531749725e-02 1.321972161531448364e-02 -3.187163472175598145e-01 1.065416410565376282e-01 -6.447756290435791016e-02 7.718296349048614502e-02 2.082148566842079163e-02 -2.975913584232330322e-01 6.527912616729736328e-02 -7.533340156078338623e-02 -1.596717089414596558e-01 -4.068418443202972412e-01 2.082438673824071884e-03 1.207443773746490479e-01 -1.229128763079643250e-01 2.648648321628570557e-01 -1.424539983272552490e-01 1.804711669683456421e-01 -2.646484971046447754e-01
1.854771226644515991e-01 2.490656077861785889e-01 -1.993319019675254822e-03 -1.547858715057373047e-01 -1.306387633085250854e-01 -7.204606384038925171e-02 -1.106496155261993408e-01 1.540024019777774811e-02 -1.672937721014022827e-01 1.903707683086395264e-01 1.203760225325822830e-02 -5.170806869864463806e-02 4.167942330241203308e-03 4.949493408203125000e-01 -1.725524216890335083e-01 -9.795752353966236115e-03 -1.788035780191421509e-01 -4.034699499607086182e-02 7.057652622461318970e-02 -1.968642473220825195e-01 -3.089519739151000977e-01 -4.978694394230842590e-02 1.217370629310607910e-01 -2.074857950210571289e-01 1.609723456203937531e-02 1.498404741287231445e-01 2.276079058647155762e-01 -2.260590344667434692e-01 1.908420026302337646e-01 -2.864233553409576416e-01 8.246627449989318848e-02 1.376238316297531128e-01
1.469743996858596802e-01 1.342817693948745728e-01 1.364865005016326904e-01 -1.106941923499107361e-01 -1.823720037937164307e-01 -4.472944512963294983e-02 -1.116307526826858521e-01 -4.106134921312332153e-02 -2.390786111354827881e-01 3.754524290561676025e-01 -7.619688753038644791e-03 -9.752698242664337158e-03 -4.641286656260490417e-02 4.705899655818939209e-01 -1.094680503010749817e-01 3.889929503202438354e-02 -2.307830601930618286e-01 3.194775432348251343e-02 7.462072372436523438e-02 -1.669040620326995850e-01 -1.700657755136489868e-01 -8.227163553237915039e-02 1.897980719804763794e-01 -2.956508994102478027e-01 -9.633205085992813110e-02 1.857482828199863434e-02 1.911408007144927979e-01 -1.392821073532104492e-01 2.380154430866241455e-01 -2.736633419990539551e-01 2.741860412061214447e-02 3.375762607902288437e-03
1.225272268056869507e-01 1.252836138010025024e-01 -1.216475367546081543e-01 -9.805423021316528320e-02 4.022388160228729248e-02 -1.297515779733657837e-01 -6.094355136156082153e-02 1.135212555527687073e-01 -2.168006598949432373e-01 1.560710072517395020e-01 -3.065825439989566803e-02 -2.670369148254394531e-01 -1.405891329050064087e-01 4.479342103004455566e-01 -4.611842334270477295e-03 -1.890181601047515869e-01 -1.523724943399429321e-01 -1.804488450288772583e-01 7.820419967174530029e-02 -1.950678527355194092e-01 -3.225104510784149170e-01 -1.387807074934244156e-02 4.845741391181945801e-02 -2.230004519224166870e-01 -2.484689950942993164e-01 1.208866462111473083e-01 1.326103210449218750e-01 -1.433202414773404598e-03 2.427394688129425049e-01 -2.011727094650268555e-01 2.457604110240936279e-01 -9.825288318097591400e-03
1.055501326918601990e-01 2.009199410676956177e-01 -1.445207893848419189e-01 -1.530705541372299194e-01 -1.551796793937683105e-01 1.814361363649368286e-01 -1.388177275657653809e-01 1.558283902704715729e-02 -8.215193450450897217e-02 8.479390293359756470e-02 1.291823089122772217e-01 -8.176169544458389282e-02 1.480369418859481812e-01 -8.235741406679153442e-02 1.198906302452087402e-01 -1.762817800045013428e-01 2.391727119684219360e-01 -5.771350488066673279e-02 6.395527161657810211e-03 3.184055089950561523e-01 2.299571186304092407e-01 -5.160318315029144287e-02 9.895538538694381714e-02 -1.775721460580825806e-01 -1.124736294150352478e-02 -8.643049746751785278e-02 1.362985670566558838e-01 6.474532932043075562e-02 4.761246964335441589e-02 -2.109089791774749756e-01 6.161026954650878906e-01 -2.606041543185710907e-02
-1.036955639719963074e-01 3.163166642189025879e-01 2.307112514972686768e-02 1.553242467343807220e-02 -8.200807869434356689e-02 -2.037708312273025513e-01 -1.510921027511358261e-02 -1.933273524045944214e-01 -1.795482337474822998e-01 1.997053325176239014e-01 -2.374817244708538055e-02 1.436956673860549927e-01 8.684912323951721191e-02 -7.332808524370193481e-02 -6.039223819971084595e-02 -2.206228077411651611e-01 8.330938220024108887e-02 -8.296356350183486938e-02 3.040025830268859863e-01 1.710039377212524414e-01 -1.777501404285430908e-01 -1.081625223159790039e-01 -2.141924351453781128e-01 -2.443447560071945190e-01 -2.057823985815048218e-01 -1.044228598475456238e-01 4.535395652055740356e-02 -1.459978427737951279e-02 1.434797495603561401e-01 -4.815657734870910645e-01 1.354955434799194336e-01 -1.823737770318984985e-01
-9.248519688844680786e-02 1.115843057632446289e-01 1.217048093676567078e-01 -7.537234574556350708e-02 -3.184791505336761475e-01 6.614018976688385010e-02 -8.021836727857589722e-02 7.275908440351486206e-02 7.609307020902633667e-02 2.720681726932525635e-01 2.008855789899826050e-01 1.246065199375152588e-01 3.317236006259918213e-01 3.493258729577064514e-02 9.006375819444656372e-02 -1.732875555753707886e-01 1.565184593200683594e-01 -2.516350708901882172e-02 2.387147247791290283e-01 1.065489500761032104e-01 -2.186291664838790894e-01 -9.373942390084266663e-03 1.096053197979927063e-01 1.378183960914611816e-01 -2.659405171871185303e-01 -4.059709236025810242e-02 3.369116187095642090e-01 3.589135035872459412e-02 -2.986287176609039307e-01 -1.479458063840866089e-01 2.275637984275817871e-01 1.830061823129653931e-01
-7.729843258857727051e-02 2.205417305231094360e-01 -1.944848708808422089e-02 1.044827792793512344e-02 5.426393821835517883e-02 1.158918067812919617e-02 6.426480412483215332e-02 -1.970903724431991577e-01 -1.645002961158752441e-01 2.838968634605407715e-01 -2.339004538953304291e-02 8.854436874389648438e-02 4.189912602305412292e-02 3.686340451240539551e-01 -2.166384011507034302e-01 1.591734439134597778e-01 2.820091843605041504e-01 8.634520322084426880e-02 5.293104425072669983e-02 1.881987750530242920e-01 -1.381752490997314453e-01 1.100026294589042664e-01 8.001192659139633179e-02 -2.795924544334411621e-01 -3.775123953819274902e-01 -5.142446607351303101e-03 2.140160948038101196e-01 -2.519541978836059570e-01 -1.533952057361602783e-01 -8.618383854627609253e-02 1.457739323377609253e-01 1.669725775718688965e-01
-2.080868743360042572e-02 3.061110377311706543e-01 1.709721982479095459e-01 -2.034565359354019165e-01 -2.611888647079467773e-01 -1.279904693365097046e-01 1.082266122102737427e-01 -2.126133143901824951e-01 -1.217317283153533936e-01 4.167212247848510742e-01 1.412042230367660522e-01 1.703914627432823181e-02 2.941823191940784454e-02 1.436810474842786789e-02 -7.198090851306915283e-02 -9.739657491445541382e-02 -9.043975919485092163e-02 7.405039668083190918e-02 2.378558516502380371e-01 2.195275723934173584e-01 -1.555647403001785278e-01 1.672824770212173462e-01 2.932939827442169189e-01 -1.039160639047622681e-01 1.288193464279174805e-01 4.183880612254142761e-02 -7.493023294955492020e-03 -1.901269853115081787e-01 2.269567102193832397e-01 4.306602291762828827e-03 2.288015633821487427e-01 -2.083588242530822754e-01
5.468916893005371094e-02 -1.044086292386054993e-01 -5.473621562123298645e-02 -5.021829530596733093e-02 -1.138147115707397461e-01 -5.642525851726531982e-02 -3.522435426712036133e-01 1.647745370864868164e-01 -1.994667500257492065e-01 3.077273666858673096e-01 6.856818497180938721e-02 1.150832548737525940e-01 -3.870175778865814209e-02 -8.158265054225921631e-02 8.066526800394058228e-02 -2.266051173210144043e-01 1.242796480655670166e-01 -1.260450780391693115e-01 1.303302198648452759e-01 1.222655475139617920e-01 1.174938678741455078e-01 -5.370101705193519592e-02 2.654864788055419922e-01 -2.080104351043701172e-01 -1.663748919963836670e-01 2.655338644981384277e-01 -6.236529350280761719e-02 -1.520799547433853149e-01 2.779095470905303955e-01 -8.950667828321456909e-02 4.122520685195922852e-01 1.437915563583374023e-01
4.467748478055000305e-02 1.963815242052078247e-01 -2.292579561471939087e-01 -2.444016784429550171e-01 -1.842995882034301758e-01 -3.183289244771003723e-02 -2.579011581838130951e-02 3.942961245775222778e-02 -4.128205180168151855e-01 3.360284864902496338e-01 2.107018977403640747e-02 1.203603073954582214e-01 1.786413341760635376e-01 9.530790895223617554e-02 1.628037691116333008e-01 -4.265041276812553406e-02 3.155597671866416931e-02 3.822264447808265686e-02 -1.694603860378265381e-01 -8.456619083881378174e-02 -2.330874791368842125e-03 1.893228441476821899e-01 1.646029949188232422e-01 -2.057332098484039307e-01 -3.267505392432212830e-02 -1.574725657701492310e-01 1.616875678300857544e-01 -1.191783174872398376e-01 2.515682578086853027e-02 -5.726848915219306946e-02 4.345145225524902344e-01 1.995987892150878906e-01
2.401379942893981934e-01 2.104014754295349121e-01 2.850331962108612061e-01 -6.305931508541107178e-02 -3.383161425590515137e-01 -4.280204698443412781e-02 1.694183498620986938e-01 -1.443443149328231812e-01 -2.052897661924362183e-01 1.250948756933212280e-01 2.046710401773452759e-01 -1.594627052545547485e-01 -3.459211904555559158e-03 3.658070564270019531e-01 -1.659240014851093292e-02 -1.305156946182250977e-01 -1.236215904355049133e-01 7.473588734865188599e-02 1.652539893984794617e-02 -1.985462307929992676e-01 -2.046204358339309692e-01 -5.178643763065338135e-02 8.290045708417892456e-02 -1.980273127555847168e-01 3.360904753208160400e-03 1.045663356781005859e-01 5.122889950871467590e-02 -1.714774519205093384e-01 1.280466914176940918e-01 -3.470057845115661621e-01 1.871937662363052368e-01 -6.887982785701751709e-02
4.872154071927070618e-02 1.787492632865905762e-01 1.971220821142196655e-01 1.358091384172439575e-01 -1.912589371204376221e-01 -1.844602823257446289e-01 5.821008607745170593e-02 -1.358603388071060181e-01 -3.067026436328887939e-01 -1.807418651878833771e-02 1.295278817415237427e-01 -6.408387422561645508e-02 1.157269289251416922e-04 -4.296020418405532837e-02 1.848103851079940796e-01 -2.034224867820739746e-01 3.298615217208862305e-01 -1.959866732358932495e-01 -7.975865900516510010e-02 -4.375565424561500549e-02 -6.378615647554397583e-02 -1.397841721773147583e-01 -7.200723141431808472e-02 -4.381195902824401855e-01 -1.665112376213073730e-01 7.914626598358154297e-02 3.547484576702117920e-01 -7.291579246520996094e-02 -7.713903486728668213e-02 -7.475500553846359253e-02 2.633009254932403564e-01 -3.171782195568084717e-02
-2.216066122055053711e-01 2.896139323711395264e-01 -1.088825017213821411e-01 8.064881898462772369e-03 -2.486441135406494141e-01 -5.363452062010765076e-02 1.328068375587463379e-01 6.249463930726051331e-02 -3.047663271427154541e-01 3.013597726821899414e-01 -7.741753756999969482e-02 -6.649254262447357178e-02 1.749643236398696899e-01 9.790708869695663452e-02 -2.725485898554325104e-02 -3.127928078174591064e-01 2.183653116226196289e-01 9.991046041250228882e-03 -8.877221494913101196e-02 1.207072362303733826e-01 -4.029768332839012146e-02 -7.415335625410079956e-02 1.584165357053279877e-02 -3.543553650379180908e-01 2.260721288621425629e-03 1.177362911403179169e-02 -1.049071550369262695e-02 -2.951042354106903076e-01 -8.416111767292022705e-02 1.410453170537948608e-01 3.205312192440032959e-01 1.253872364759445190e-01
-1.589977182447910309e-02 6.546393781900405884e-02 -1.683688610792160034e-01 7.921854406595230103e-02 -2.031386494636535645e-01 -2.379528805613517761e-02 1.407637894153594971e-01 6.275733560323715210e-02 -1.982527226209640503e-01 2.986858785152435303e-01 6.547779589891433716e-02 -2.644291222095489502e-01 -1.225482150912284851e-01 1.764987856149673462e-01 -1.518251746892929077e-01 -2.493978738784790039e-01 5.384297296404838562e-02 8.780415356159210205e-02 4.214505851268768311e-01 9.665662795305252075e-02 1.367957703769207001e-02 9.936030209064483643e-02 -4.591802600771188736e-03 -2.823331952095031738e-01 -8.123416453599929810e-02 6.208600848913192749e-02 1.195858120918273926e-01 1.073834449052810669e-01 4.953928664326667786e-02 -1.065318360924720764e-01 4.718343615531921387e-01 3.201645240187644958e-02
7.496644556522369385e-02 3.595671430230140686e-02 -1.567545682191848755e-01 -1.921202838420867920e-01 1.453681755810976028e-02 -1.139743020758032799e-03 -8.659598976373672485e-02 -1.879344284534454346e-01 -2.771360278129577637e-01 1.399749517440795898e-01 1.100339218974113464e-01 2.137141674757003784e-01 2.256288826465606689e-01 2.313239872455596924e-01 -1.818017810583114624e-01 1.071552336215972900e-01 5.041684210300445557e-02 1.525460928678512573e-01 1.529769450426101685e-01 3.633113577961921692e-02 1.286006718873977661e-01 -1.481392085552215576e-01 2.070510685443878174e-01 -4.606608450412750244e-01 -1.900682151317596436e-01 2.162834852933883667e-01 2.417045086622238159e-01 -5.800759419798851013e-02 -1.504063755273818970e-01 -6.032148376107215881e-02 2.038107663393020630e-01 1.698717325925827026e-01
9.598981589078903198e-02 3.730662167072296143e-01 6.644910573959350586e-02 2.140914648771286011e-01 -1.459807902574539185e-01 -1.270627323538064957e-02 -6.282769143581390381e-02 1.416226923465728760e-01 -2.390988320112228394e-01 -9.044849127531051636e-02 1.058131307363510132e-01 3.892795369029045105e-02 2.174644619226455688e-01 1.384684443473815918e-01 2.147153764963150024e-02 -3.340146839618682861e-01 -6.111801043152809143e-02 -2.166233658790588379e-01 9.696537256240844727e-02 1.168382167816162109e-01 -3.093106746673583984e-01 -2.431269437074661255e-01 2.597804181277751923e-02 -2.426528483629226685e-01 -2.051718384027481079e-01 -9.866423159837722778e-02 2.419340759515762329e-01 1.254084259271621704e-01 1.654216945171356201e-01 -9.979003667831420898e-02 1.532496362924575806e-01 -1.561342030763626099e-01
-5.562533438205718994e-02 1.458121836185455322e-01 -1.762201637029647827e-01 5.578510835766792297e-02 -1.220755726099014282e-01 1.222997531294822693e-01 1.100884452462196350e-01 8.267456293106079102e-02 -2.331767082214355469e-01 3.452072143554687500e-01 1.167017221450805664e-01 -2.284823060035705566e-01 -2.269413694739341736e-02 -6.899253465235233307e-03 -1.871121115982532501e-02 -2.811345458030700684e-01 1.909654885530471802e-01 1.449031680822372437e-01 3.779910206794738770e-01 5.166067183017730713e-02 -1.521682646125555038e-02 6.338664144277572632e-02 -1.513762325048446655e-01 -1.239628717303276062e-01 -9.477537125349044800e-03 2.381854206323623657e-01 4.742360860109329224e-02 -9.401854872703552246e-02 6.203788518905639648e-02 -2.262510359287261963e-01 4.459293484687805176e-01 7.751752436161041260e-02
3.188995877280831337e-03 3.313309848308563232e-01 1.070556193590164185e-01 7.046511769294738770e-02 -1.046907389536499977e-03 -2.144969254732131958e-01 8.522175252437591553e-02 -1.457058787345886230e-01 -1.167658716440200806e-01 3.222970068454742432e-01 -6.027036346495151520e-03 3.798262402415275574e-02 1.271433085203170776e-01 6.583543727174401283e-04 1.050447821617126465e-01 -1.510268300771713257e-01 1.769988387823104858e-01 -1.106368228793144226e-01 3.353220224380493164e-01 2.326496094465255737e-01 -2.495064735412597656e-01 -1.069536581635475159e-01 -1.472804993391036987e-01 -1.797062158584594727e-01 -1.554096341133117676e-01 -6.834508478641510010e-02 9.673687629401683807e-03 -1.187348961830139160e-01 1.459360420703887939e-01 -4.231687486171722412e-01 1.329527497291564941e-01 -1.772228479385375977e-01
1.088669970631599426e-01 1.024939566850662231e-01 -2.060741037130355835e-01 -1.975239254534244537e-02 -3.109712004661560059e-01 -8.882229775190353394e-02 4.810426849871873856e-03 8.383326977491378784e-02 -1.780309155583381653e-02 2.442953288555145264e-01 -1.035573109984397888e-01 -8.125734329223632812e-02 2.515908777713775635e-01 -4.079177230596542358e-02 -6.288405507802963257e-02 -2.892042696475982666e-01 3.115758299827575684e-01 -1.728216707706451416e-01 2.481200844049453735e-01 1.333214640617370605e-01 -1.732678413391113281e-01 -2.045899070799350739e-02 6.835474073886871338e-02 -2.612400054931640625e-01 -1.310053169727325439e-01 2.114689797163009644e-01 -1.206668913364410400e-01 -3.238456845283508301e-01 1.915418542921543121e-02 -2.446862459182739258e-01 7.985623925924301147e-02 1.889072358608245850e-01
1.757789850234985352e-01 2.566705346107482910e-01 5.273110046982765198e-02 1.278598308563232422e-01 -5.969387665390968323e-02 -9.027228504419326782e-02 -3.113126568496227264e-02 -3.118651360273361206e-02 -1.345512419939041138e-01 3.097789287567138672e-01 2.394448816776275635e-01 -1.847281306982040405e-01 1.121405418962240219e-02 2.872057557106018066e-01 -4.952039942145347595e-02 -8.480362594127655029e-02 -2.781850993633270264e-01 1.253725141286849976e-01 1.499834209680557251e-01 -2.180697023868560791e-01 -2.806651592254638672e-01 2.623300813138484955e-02 -5.862123146653175354e-02 -4.573290701955556870e-03 -2.948915064334869385e-01 -2.592891640961170197e-02 -3.252024576067924500e-02 1.118329316377639771e-01 3.070599734783172607e-01 -1.533735394477844238e-01 3.274550139904022217e-01 -1.871817372739315033e-02
-1.866618841886520386e-01 1.008375138044357300e-01 2.164016813039779663e-01 2.097352296113967896e-01 -1.827484369277954102e-02 1.151510626077651978e-01 1.426202356815338135e-01 1.402723044157028198e-01 -2.144456654787063599e-01 2.377980053424835205e-01 1.921322196722030640e-01 1.638756543397903442e-01 1.013628989458084106e-01 3.148383647203445435e-02 -6.249679997563362122e-02 -7.038323674350976944e-03 8.290062099695205688e-02 6.908109039068222046e-02 1.260540336370468140e-01 -2.042397558689117432e-01 -1.774139851331710815e-01 3.979798406362533569e-02 2.605351991951465607e-02 -4.797343313694000244e-01 -2.249763309955596924e-01 1.010392904281616211e-01 1.318310201168060303e-01 5.604430288076400757e-02 5.764517933130264282e-02 -4.137808084487915039e-01 1.804934889078140259e-01 8.627466857433319092e-02
1.154751703143119812e-01 1.624777466058731079e-01 1.332445144653320312e-01 -8.419942855834960938e-02 -1.189338937401771545e-01 -9.474722295999526978e-02 2.781345136463642120e-02 1.752222515642642975e-02 -1.107456907629966736e-01 3.193484544754028320e-01 8.189494162797927856e-02 -1.734336763620376587e-01 -4.885025694966316223e-02 4.377176165580749512e-01 -1.510800272226333618e-01 3.255927935242652893e-02 -2.131266742944717407e-01 5.683276802301406860e-02 7.053235173225402832e-02 -2.327146232128143311e-01 -1.294102966785430908e-01 -2.689650282263755798e-02 1.840907037258148193e-01 -2.971793115139007568e-01 -1.001620572060346603e-02 1.413488388061523438e-02 1.537263542413711548e-01 -2.805750370025634766e-01 1.758749783039093018e-01 -3.398071527481079102e-01 2.081332951784133911e-01 4.983471333980560303e-02
-5.283090285956859589e-03 2.881258130073547363e-01 8.238057792186737061e-02 -5.230548232793807983e-02 -6.576941162347793579e-02 -1.002643927931785583e-01 -4.558674059808254242e-03 -1.868221908807754517e-01 -1.500305533409118652e-01 1.496362835168838501e-01 6.957553327083587646e-02 2.434804104268550873e-02 2.318471372127532959e-01 -2.461589500308036804e-02 -5.879644304513931274e-02 -2.119907736778259277e-01 8.652671426534652710e-02 -2.463319525122642517e-02 4.495502710342407227e-01 1.186804696917533875e-01 -1.904373019933700562e-01 4.103197902441024780e-02 -1.528677046298980713e-01 -2.756757736206054688e-01 -1.583393663167953491e-01 -2.400497645139694214e-01 6.502623856067657471e-02 8.696644566953182220e-03 5.612166598439216614e-02 -4.106452167034149170e-01 1.004455685615539551e-01 -2.731002867221832275e-01
1.129799708724021912e-01 2.027205973863601685e-01 1.775403916835784912e-01 2.544170990586280823e-02 -2.564087808132171631e-01 -6.881576776504516602e-02 7.524898648262023926e-02 2.718932032585144043e-01 -2.575325965881347656e-02 2.855749726295471191e-01 8.279567956924438477e-02 3.966962173581123352e-02 7.336600124835968018e-02 -7.317535113543272018e-03 -5.932959541678428650e-02 -4.035839736461639404e-01 2.529927790164947510e-01 1.243366524577140808e-01 6.493331491947174072e-02 1.582077741622924805e-01 -4.013524204492568970e-02 5.535028129816055298e-02 7.444383203983306885e-02 -2.998593747615814209e-01 -2.448530644178390503e-01 1.598515361547470093e-01 -8.555747568607330322e-02 -1.223316192626953125e-01 2.305940538644790649e-01 -1.255099773406982422e-01 2.197872102260589600e-01 -2.599135935306549072e-01
-1.104152649641036987e-01 4.692078009247779846e-02 1.909475028514862061e-02 -1.628826260566711426e-01 -3.472486436367034912e-01 5.178981460630893707e-03 -2.081348598003387451e-01 -3.445027768611907959e-01 -4.939993470907211304e-02 2.868782877922058105e-01 1.610987484455108643e-01 8.538582921028137207e-02 -1.148007512092590332e-01 1.971853673458099365e-01 1.908907741308212280e-01 -2.038047313690185547e-01 1.286240816116333008e-01 -8.587154746055603027e-02 1.098576709628105164e-01 6.242714077234268188e-02 -1.601335853338241577e-01 -6.976280361413955688e-02 2.503124773502349854e-01 -1.247081384062767029e-01 1.834432408213615417e-02 2.024210244417190552e-01 -8.568951487541198730e-02 -7.532012462615966797e-02 3.424541652202606201e-01 3.745285794138908386e-02 2.847688496112823486e-01 -1.593157947063446045e-01
-1.279527842998504639e-01 7.170502096414566040e-02 -2.256387472152709961e-01 -4.715612158179283142e-02 -2.491669058799743652e-01 -1.913590431213378906e-01 3.406179547309875488e-01 -9.319278597831726074e-02 -3.435286581516265869e-01 2.163071930408477783e-01 -6.450966000556945801e-02 5.671462416648864746e-02 -1.447553932666778564e-02 8.771549165248870850e-02 -1.435660570859909058e-01 -2.250405550003051758e-01 2.372702509164810181e-01 6.055955775082111359e-03 1.873892992734909058e-01 2.474945411086082458e-02 2.130120694637298584e-01 -4.728534445166587830e-02 3.163059428334236145e-02 -7.408957928419113159e-02 -1.681202650070190430e-02 8.819662034511566162e-02 3.502359986305236816e-02 -2.248740382492542267e-02 1.287419199943542480e-01 -3.112582564353942871e-01 4.050204157829284668e-01 1.309695243835449219e-01
2.535347342491149902e-01 4.570474326610565186e-01 9.607210010290145874e-02 -5.729470029473304749e-02 -1.355584710836410522e-01 5.587698146700859070e-02 -4.048987850546836853e-02 7.989230006933212280e-02 -2.078010588884353638e-01 2.326584458351135254e-01 4.840738698840141296e-02 3.044182434678077698e-02 1.225700154900550842e-01 1.267484724521636963e-01 3.521905466914176941e-02 -1.652760207653045654e-01 6.338469218462705612e-03 -1.835728138685226440e-01 -1.545718032866716385e-02 1.171685904264450073e-01 1.722666248679161072e-02 -4.105060175061225891e-02 -6.684284657239913940e-02 -5.263534784317016602e-01 -1.163141801953315735e-01 -1.750805824995040894e-01 -4.405591636896133423e-02 -1.410761922597885132e-01 1.056779995560646057e-01 -2.134933173656463623e-01 1.218701712787151337e-02 -2.654102444648742676e-01
1.226861998438835144e-01 1.653413176536560059e-01 -1.619120389223098755e-01 8.700051903724670410e-02 -7.517737150192260742e-02 3.751213103532791138e-02 1.699397265911102295e-01 6.698607932776212692e-03 -1.725670546293258667e-01 2.711833417415618896e-01 4.699510335922241211e-02 -1.000606119632720947e-01 9.963732212781906128e-02 -2.245111614465713501e-01 -1.851333677768707275e-01 -2.912538945674896240e-01 1.485377401113510132e-01 -2.320598252117633820e-02 8.631415665149688721e-02 2.108845263719558716e-01 -9.806762635707855225e-02 -4.650953039526939392e-02 -1.620373874902725220e-02 -2.675188779830932617e-01 -1.200606375932693481e-01 -1.154771596193313599e-01 2.309606373310089111e-01 -7.115513831377029419e-02 2.344260215759277344e-01 -3.010707795619964600e-01 2.732658982276916504e-01 -3.581947982311248779e-01
1.728516221046447754e-01 1.911641061305999756e-01 1.636323332786560059e-02 -1.904119849205017090e-01 -9.951994568109512329e-02 -1.355701386928558350e-01 9.620690834708511829e-04 9.787535667419433594e-02 -1.378645598888397217e-01 3.478824496269226074e-01 7.027710974216461182e-02 -1.458584219217300415e-01 5.341194104403257370e-03 4.184350073337554932e-01 -1.171591430902481079e-01 1.094453409314155579e-02 -1.681298166513442993e-01 7.338286191225051880e-02 1.277185231447219849e-01 -1.397052705287933350e-01 -3.290888369083404541e-01 -5.061903502792119980e-03 1.596030294895172119e-01 -1.992961615324020386e-01 -1.416340284049510956e-02 1.041740030050277710e-01 1.463877409696578979e-01 -9.362480044364929199e-02 2.673705220222473145e-01 -3.745463192462921143e-01 8.309777081012725830e-02 -3.257396072149276733e-02
2.141169756650924683e-01 1.977881044149398804e-01 1.394989490509033203e-01 -5.974020808935165405e-02 -1.181531473994255066e-01 1.548121124505996704e-01 4.257404059171676636e-02 1.947840303182601929e-01 -2.426879405975341797e-01 2.589504420757293701e-01 2.287786155939102173e-01 1.344981417059898376e-02 7.036647200584411621e-02 1.687677800655364990e-01 1.741764950565993786e-03 -2.802008986473083496e-01 -1.182556673884391785e-01 -1.434354931116104126e-01 -6.020112335681915283e-02 2.302605211734771729e-01 1.517386883497238159e-01 1.049044877290725708e-01 -1.335944607853889465e-02 -4.004580974578857422e-01 -2.052940130233764648e-01 -2.860460877418518066e-01 1.674644947052001953e-01 1.458182581700384617e-03 9.866517037153244019e-02 -9.759531915187835693e-02 2.949324250221252441e-02 -2.568666934967041016e-01
-9.419829584658145905e-03 2.016108334064483643e-01 -6.778074055910110474e-02 -9.745834395289421082e-03 -3.940335512161254883e-01 -1.466552615165710449e-01 -1.253773570060729980e-01 1.676607318222522736e-02 -2.521180510520935059e-01 3.379304409027099609e-01 -3.445097431540489197e-02 1.463352330029010773e-02 1.127908751368522644e-01 1.697939336299896240e-01 3.177388757467269897e-02 1.225515548139810562e-02 1.017701923847198486e-01 -1.030743271112442017e-01 1.545294187963008881e-02 6.921783834695816040e-02 4.435674101114273071e-02 -4.680282473564147949e-01 1.778073012828826904e-01 2.070764079689979553e-02 -4.500611498951911926e-02 -4.115873202681541443e-02 -1.540620476007461548e-01 1.123989969491958618e-01 9.317798167467117310e-02 -2.617894411087036133e-01 3.788802027702331543e-01 1.880722469650208950e-03
-2.062567025423049927e-01 3.555338978767395020e-01 3.630742803215980530e-02 -1.213927287608385086e-02 6.427808851003646851e-02 3.088912926614284515e-02 1.077622994780540466e-01 -3.157940804958343506e-01 -1.448505520820617676e-01 2.203130871057510376e-01 1.256368756294250488e-01 -3.465042263269424438e-02 2.554138600826263428e-01 2.263514399528503418e-01 7.332033663988113403e-02 -9.647738188505172729e-02 -2.978383377194404602e-02 -2.334676235914230347e-01 8.100006729364395142e-02 8.855206519365310669e-02 -3.341305553913116455e-01 5.926218256354331970e-02 2.881783246994018555e-01 -1.879282593727111816e-01 -1.119414791464805603e-01 1.877012550830841064e-01 -7.535798847675323486e-02 -2.637877464294433594e-01 3.493028879165649414e-02 -2.135993242263793945e-01 9.741473197937011719e-02 -1.132624372839927673e-01
-1.095784902572631836e-01 2.820657789707183838e-01 9.909550845623016357e-02 1.251917332410812378e-01 -6.042743916623294353e-04 -5.324007943272590637e-02 8.374414592981338501e-02 -1.809776574373245239e-01 -2.487884014844894409e-01 2.433115541934967041e-01 -1.227656006813049316e-01 8.682752959430217743e-03 1.306739002466201782e-01 -7.404962927103042603e-02 -4.662303999066352844e-02 -1.671108305454254150e-01 1.350938081741333008e-01 -1.213600113987922668e-01 2.409312278032302856e-01 2.812772691249847412e-01 -1.403637379407882690e-01 -1.953759789466857910e-01 -9.380397945642471313e-02 -3.008732199668884277e-01 -1.910217851400375366e-01 -9.804059565067291260e-02 1.113437190651893616e-01 4.268363490700721741e-02 2.111166715621948242e-01 -3.215988576412200928e-01 2.088537216186523438e-01 -2.686231136322021484e-01
5.577388405799865723e-02 1.502755433320999146e-01 -1.225716844201087952e-01 2.580935955047607422e-01 -1.275651305913925171e-01 -8.714634925127029419e-02 2.418252825736999512e-02 -1.538960784673690796e-01 6.607132405042648315e-02 2.265209853649139404e-01 -1.547041255980730057e-02 -3.374898061156272888e-02 4.785989224910736084e-02 -1.651240885257720947e-01 -4.530718550086021423e-02 -1.656621396541595459e-01 1.482672393321990967e-01 -1.182401254773139954e-01 1.007651612162590027e-01 1.956446021795272827e-01 -1.340187042951583862e-01 -1.003617495298385620e-01 1.463834047317504883e-01 -3.067987561225891113e-01 -1.713095754384994507e-01 -6.902943551540374756e-02 3.258746862411499023e-01 -1.698153465986251831e-01 1.931915879249572754e-01 -2.914728224277496338e-01 3.085822761058807373e-01 -3.373398482799530029e-01
1.649844199419021606e-01 3.075453937053680420e-01 7.215414941310882568e-02 1.984027922153472900e-01 -8.462740480899810791e-02 5.830664932727813721e-02 2.323119156062602997e-02 1.352765709161758423e-01 -1.836139708757400513e-01 8.129197359085083008e-02 5.128429830074310303e-02 1.908226609230041504e-01 1.195609271526336670e-01 3.050505220890045166e-01 -7.514800876379013062e-02 -2.155657559633255005e-01 2.942138724029064178e-02 -1.287392079830169678e-01 2.141819298267364502e-01 2.347906827926635742e-01 -1.290460973978042603e-01 -1.072833389043807983e-01 1.765064895153045654e-02 -4.850181341171264648e-01 -1.659722477197647095e-01 3.335934504866600037e-02 9.255048818886280060e-03 -1.957330554723739624e-01 2.458983957767486572e-01 -1.941257268190383911e-01 2.117152698338031769e-02 -1.325919032096862793e-01
-1.980847865343093872e-01 1.057573109865188599e-01 8.963814377784729004e-02 -4.298720136284828186e-02 -2.937152087688446045e-01 -1.796413958072662354e-01 1.184765845537185669e-01 -1.504285037517547607e-01 -8.764264732599258423e-02 4.182507097721099854e-01 1.398065835237503052e-01 -1.341948658227920532e-01 -6.756220012903213501e-02 -5.992479622364044189e-02 1.346021592617034912e-01 -6.970262527465820312e-02 -1.033168807625770569e-01 4.064261168241500854e-02 3.167513310909271240e-01 1.102262213826179504e-01 -1.749606803059577942e-02 1.445628702640533447e-01 2.330130636692047119e-01 -2.812907397747039795e-01 1.338635943830013275e-02 5.670201033353805542e-02 -9.440662711858749390e-02 -2.911574840545654297e-01 2.588858306407928467e-01 1.179167442023754120e-02 2.986022233963012695e-01 -1.880638860166072845e-02
6.265467405319213867e-02 -1.935621052980422974e-01 8.730465918779373169e-02 -2.246584370732307434e-02 -3.452526032924652100e-01 -5.765859782695770264e-02 -2.456265985965728760e-01 3.799902647733688354e-02 -1.349983662366867065e-01 2.792656719684600830e-01 2.614678740501403809e-01 -2.800623141229152679e-02 1.296610087156295776e-01 -8.257281035184860229e-02 -2.724615633487701416e-01 1.274417638778686523e-01 3.673006966710090637e-02 -1.635113507509231567e-01 2.012031525373458862e-01 2.386757433414459229e-01 1.008661538362503052e-01 -3.025351092219352722e-02 1.638037860393524170e-01 -1.034634560346603394e-01 -2.635227739810943604e-01 1.158241853117942810e-01 2.617692947387695312e-01 9.142741560935974121e-02 -2.218157460447400808e-04 -1.210719347000122070e-01 2.591075301170349121e-01 2.664846777915954590e-01
1.927403360605239868e-02 2.975299358367919922e-01 -1.354870349168777466e-01 -1.335360258817672729e-01 -3.470455855131149292e-02 -8.273509889841079712e-02 -2.372440882027149200e-02 5.340550560504198074e-03 -3.492343127727508545e-01 1.094984412193298340e-01 1.311182677745819092e-01 4.848219454288482666e-03 1.861404627561569214e-01 -5.608136951923370361e-02 7.270073890686035156e-02 -2.035488486289978027e-01 -3.164039552211761475e-01 1.565375775098800659e-01 3.235146403312683105e-02 1.727108210325241089e-01 2.506993338465690613e-02 1.259725987911224365e-01 -1.268535852432250977e-01 -4.982645437121391296e-02 -6.016889587044715881e-02 6.006435956805944443e-03 1.524367928504943848e-01 -1.965222060680389404e-01 2.102574333548545837e-02 -2.610085308551788330e-01 4.488594830036163330e-01 -3.232249319553375244e-01
1.425900217145681381e-02 1.228315755724906921e-01 -1.269469410181045532e-01 2.761218547821044922e-01 -6.978082470595836639e-03 -7.157948613166809082e-02 2.680912613868713379e-02 -4.244035482406616211e-02 -1.568650603294372559e-01 3.895049691200256348e-01 7.124112546443939209e-02 1.213004887104034424e-01 -7.697099447250366211e-02 3.228803575038909912e-01 4.183805733919143677e-02 -3.040843904018402100e-01 2.566799521446228027e-01 1.154511328786611557e-02 1.647697240114212036e-01 -2.699297666549682617e-01 -1.528238654136657715e-01 -7.676250487565994263e-02 5.652567371726036072e-02 -1.181032806634902954e-01 -2.318969219923019409e-01 1.328506469726562500e-01 1.297634746879339218e-02 6.885819137096405029e-02 1.344441920518875122e-01 -3.280843198299407959e-01 9.524849802255630493e-02 -2.461945712566375732e-01
1.607138961553573608e-01 1.970131844282150269e-01 -2.342684268951416016e-01 -2.071467041969299316e-01 -2.564939558506011963e-01 3.326766937971115112e-02 1.895915344357490540e-02 -9.419892728328704834e-02 -3.334407135844230652e-02 4.437614977359771729e-01 -1.004350278526544571e-02 -8.010192960500717163e-02 1.786097586154937744e-01 6.176697462797164917e-02 -9.794834069907665253e-03 -1.148929260671138763e-02 1.478570252656936646e-01 -7.344474643468856812e-02 -6.917795538902282715e-02 1.526493877172470093e-01 3.689536452293395996e-02 4.116859287023544312e-03 1.489390879869461060e-01 -2.539339289069175720e-02 -7.170654088258743286e-02 1.012944430112838745e-01 -8.389307558536529541e-02 -2.797150909900665283e-01 1.864414215087890625e-01 -4.310936480760574341e-02 5.394998788833618164e-01 -1.141480505466461182e-01
5.466608330607414246e-02 2.408155500888824463e-01 -1.313545107841491699e-01 -9.666221588850021362e-02 -1.456633508205413818e-01 -6.448911875486373901e-02 7.925763726234436035e-02 4.145076498389244080e-02 -5.130717158317565918e-01 2.944708764553070068e-01 1.097787916660308838e-01 -6.921030580997467041e-02 3.161742165684700012e-02 5.061685666441917419e-02 1.110213249921798706e-01 -1.383635308593511581e-02 7.792390137910842896e-02 3.721000254154205322e-02 -2.881789803504943848e-01 2.050362899899482727e-02 -1.380349397659301758e-01 1.839136630296707153e-01 1.622069478034973145e-01 -1.896045804023742676e-01 -3.799249604344367981e-02 -1.533120423555374146e-01 8.324253559112548828e-02 3.239079937338829041e-02 9.395255148410797119e-02 2.052321285009384155e-02 3.670509457588195801e-01 3.364594876766204834e-01
-8.605571091175079346e-02 2.308773100376129150e-01 1.390048563480377197e-01 1.150773242115974426e-01 3.431914374232292175e-02 -8.913225494325160980e-03 -5.881115794181823730e-03 3.041522800922393799e-01 -1.220283880829811096e-01 2.832232415676116943e-01 1.436993926763534546e-01 2.021270841360092163e-01 -4.564853385090827942e-03 2.976118326187133789e-01 -1.166571825742721558e-01 -2.755515649914741516e-02 2.550317347049713135e-02 -1.491660773754119873e-01 -3.458739444613456726e-02 -8.999034017324447632e-02 -2.620632648468017578e-01 8.022930473089218140e-02 1.208791881799697876e-01 -3.558552563190460205e-01 -1.703814864158630371e-01 1.650480329990386963e-01 8.650691062211990356e-02 4.987988248467445374e-02 3.299122154712677002e-01 -3.333638310432434082e-01 1.029882803559303284e-01 8.930388092994689941e-02
-9.382345527410507202e-02 3.328168764710426331e-02 -1.817324608564376831e-01 -1.875581592321395874e-01 -2.085116505622863770e-01 -5.340884625911712646e-02 1.251917779445648193e-01 -9.207838773727416992e-02 -1.031694486737251282e-01 2.951216995716094971e-01 9.582274407148361206e-02 -9.705631434917449951e-02 1.108342856168746948e-01 3.644351661205291748e-02 -9.003680944442749023e-02 -1.264446377754211426e-01 -5.113722383975982666e-02 -3.263708949089050293e-01 -4.478940367698669434e-02 -9.101270884275436401e-02 2.473394125699996948e-01 1.531540006399154663e-01 2.672110199928283691e-01 -6.247555091977119446e-02 -1.334692537784576416e-01 -8.679325878620147705e-02 1.109347939491271973e-01 -1.016143262386322021e-01 2.833134531974792480e-01 -2.210799232125282288e-02 5.105072855949401855e-01 -1.692375689744949341e-01
-1.067941933870315552e-01 5.191718041896820068e-02 -9.215041995048522949e-02 1.954222097992897034e-02 -2.114473432302474976e-01 -4.672235250473022461e-02 -1.448947191238403320e-01 -1.202651560306549072e-01 -4.440592527389526367e-01 1.105224266648292542e-01 2.276562750339508057e-01 -1.852029711008071899e-01 2.218926399946212769e-01 -1.804780066013336182e-01 1.240035891532897949e-02 -5.294732749462127686e-02 1.223119124770164490e-01 5.946846306324005127e-02 1.718518324196338654e-02 -1.917481236159801483e-02 -3.115947842597961426e-01 -1.020338237285614014e-01 -2.239498794078826904e-01 -3.768972456455230713e-01 -3.257735446095466614e-02 -1.933098956942558289e-02 3.940760493278503418e-01 -6.456450372934341431e-02 4.396013170480728149e-02 -1.387924849987030029e-01 4.234803095459938049e-02 1.078055351972579956e-01
1.023437604308128357e-01 3.234128057956695557e-01 -1.278368979692459106e-01 -1.975004971027374268e-01 -2.964622080326080322e-01 1.067496165633201599e-01 -9.472367912530899048e-02 1.478428542613983154e-01 -4.513427913188934326e-01 3.697978258132934570e-01 -2.581705898046493530e-02 2.211444526910781860e-01 7.284187525510787964e-02 7.973845116794109344e-03 5.005967989563941956e-02 9.650233387947082520e-02 1.532903909683227539e-01 4.788110090885311365e-04 -1.134248897433280945e-01 -7.589047402143478394e-02 5.042266473174095154e-02 1.354502737522125244e-01 2.056931853294372559e-01 -2.024066597223281860e-01 -7.364497333765029907e-02 -6.517551839351654053e-02 1.637772619724273682e-01 -1.149519067257642746e-02 5.368427187204360962e-02 4.337345808744430542e-02 3.080159127712249756e-01 9.844722598791122437e-02
-1.306302472949028015e-02 6.237338483333587646e-02 -1.200040616095066071e-02 -4.766836017370223999e-02 -2.248057126998901367e-01 -1.356207877397537231e-01 -2.194084227085113525e-03 -1.774037331342697144e-01 -2.319528907537460327e-01 1.314944624900817871e-01 -6.220850721001625061e-02 -6.949169933795928955e-02 1.198062077164649963e-01 3.656134009361267090e-02 -2.302242368459701538e-01 -1.027484089136123657e-01 2.045805603265762329e-01 -3.771976009011268616e-02 -8.051139861345291138e-02 4.593796283006668091e-02 3.632632493972778320e-01 -1.414261013269424438e-01 5.000144243240356445e-02 -1.351382881402969360e-01 -1.154358312487602234e-01 1.964406371116638184e-01 4.676247760653495789e-02 1.573203504085540771e-01 1.480402350425720215e-01 -4.452391266822814941e-01 3.908997774124145508e-01 2.401521354913711548e-01
2.459089308977127075e-01 -1.723306328058242798e-01 3.320128962513990700e-05 -2.878628075122833252e-01 -1.455360949039459229e-01 -1.911817044019699097e-01 3.045170940458774567e-02 -2.284456342458724976e-01 -6.508272886276245117e-02 7.096065580844879150e-02 3.341202810406684875e-02 1.026273146271705627e-01 -1.774425655603408813e-01 1.104799732565879822e-01 -1.425591297447681427e-02 -1.243763491511344910e-01 2.117203623056411743e-01 1.246914193034172058e-01 -1.148306280374526978e-01 2.689653038978576660e-01 -1.296570748090744019e-01 1.602158695459365845e-01 1.336217522621154785e-01 -2.503501176834106445e-01 -2.488443106412887573e-01 1.666643917560577393e-01 2.801575660705566406e-01 2.358544617891311646e-02 1.506556421518325806e-01 1.354424748569726944e-02 4.185227453708648682e-01 1.170308887958526611e-02
-4.756134748458862305e-02 2.992950975894927979e-01 -1.950505822896957397e-01 -1.684345602989196777e-01 -6.509757786989212036e-02 3.477101773023605347e-02 -6.120877340435981750e-02 -4.530290886759757996e-02 1.746239140629768372e-02 5.072304606437683105e-02 -2.450234144926071167e-01 -1.209479123353958130e-01 1.771641336381435394e-02 1.080683246254920959e-01 2.119126729667186737e-02 -9.871821850538253784e-02 1.261350810527801514e-01 -2.589864470064640045e-02 8.459319919347763062e-02 -1.117909848690032959e-01 -3.268927931785583496e-01 1.452648043632507324e-01 -1.506411284208297729e-01 -4.502322077751159668e-01 -3.157001435756683350e-01 -5.316230282187461853e-02 4.936054348945617676e-02 -2.505638450384140015e-02 1.278305053710937500e-01 -2.383031398057937622e-01 2.237095981836318970e-01 -3.353233337402343750e-01
-7.364987581968307495e-02 -3.073703311383724213e-02 3.486093506217002869e-02 -2.231842130422592163e-01 -4.159006178379058838e-01 -1.584105342626571655e-01 -3.825040161609649658e-02 -6.635373085737228394e-02 -3.798868656158447266e-01 7.759986072778701782e-02 -7.877556234598159790e-02 9.367581456899642944e-02 1.936800926923751831e-01 9.356857836246490479e-02 -7.527971267700195312e-02 -6.161509826779365540e-02 8.842579275369644165e-02 8.549998514354228973e-03 1.043043956160545349e-01 1.693330258131027222e-01 2.886944413185119629e-01 -2.014256417751312256e-01 -1.567557454109191895e-01 -1.323064416646957397e-01 -5.729979649186134338e-02 1.410585939884185791e-01 4.826125875115394592e-02 6.546685099601745605e-02 -4.927666112780570984e-02 -3.578298091888427734e-01 3.312575519084930420e-01 1.848973333835601807e-01
2.301221936941146851e-01 1.524493694305419922e-01 3.344357013702392578e-02 -8.016808331012725830e-02 -1.219730898737907410e-01 2.560732662677764893e-01 3.634560108184814453e-01 -1.736343652009963989e-02 -3.995988667011260986e-01 8.992490917444229126e-02 1.071190387010574341e-01 1.738872677087783813e-01 1.021432355046272278e-01 -9.819794446229934692e-02 2.828569710254669189e-01 4.567402601242065430e-02 -1.045884788036346436e-01 -1.725952178239822388e-01 -5.321464315056800842e-02 -3.881278634071350098e-02 -1.777690947055816650e-01 -9.540648013353347778e-02 8.001585304737091064e-02 -1.572467386722564697e-01 -2.992836236953735352e-01 2.580947279930114746e-01 9.212545410264283419e-05 -8.959744870662689209e-02 -1.251043677330017090e-01 -2.496996819972991943e-01 1.777808964252471924e-01 3.224668651819229126e-02
1.708149462938308716e-01 3.433021008968353271e-01 1.722230911254882812e-01 1.152572222054004669e-03 -1.808930784463882446e-01 -4.479560069739818573e-03 5.012277141213417053e-02 -5.398214980959892273e-02 -7.051609456539154053e-02 7.437907904386520386e-02 -1.384184695780277252e-02 -3.588612005114555359e-02 2.427915185689926147e-01 1.693162918090820312e-01 -1.103814542293548584e-01 -2.836082577705383301e-01 1.222095414996147156e-01 7.064175605773925781e-02 1.974439471960067749e-01 7.627294212579727173e-02 -1.770372390747070312e-01 -1.121828109025955200e-01 -5.562041327357292175e-02 -2.893166244029998779e-01 -4.029213786125183105e-01 -2.052464783191680908e-01 7.143227756023406982e-02 2.067167758941650391e-01 5.667633190751075745e-02 -2.572249174118041992e-01 1.506052017211914062e-01 -2.304355800151824951e-01
-2.932428382337093353e-02 1.182840541005134583e-01 -1.497049033641815186e-01 5.833144113421440125e-02 -2.891037762165069580e-01 -9.457208961248397827e-02 -6.562893837690353394e-02 6.693429499864578247e-02 -1.965187788009643555e-01 3.158104121685028076e-01 2.002583742141723633e-01 -1.354856491088867188e-01 9.563726186752319336e-02 2.727769613265991211e-01 -4.669398814439773560e-02 -1.044417694211006165e-01 2.023424953222274780e-01 -3.257323801517486572e-01 5.475115776062011719e-02 1.117189079523086548e-01 2.497164160013198853e-01 -2.732198238372802734e-01 -1.153195127844810486e-01 -3.332232311367988586e-02 2.032061852514743805e-02 9.500277042388916016e-02 1.305756419897079468e-01 -4.638137295842170715e-03 2.103091329336166382e-01 -1.688078790903091431e-01 3.871749639511108398e-01 -3.853670507669448853e-02
1.142011582851409912e-01 9.761369973421096802e-02 -2.499331682920455933e-01 -2.572051286697387695e-01 -7.747018337249755859e-02 -2.416673349216580391e-03 -2.632427513599395752e-01 -2.930095791816711426e-02 -3.365104794502258301e-01 4.158979356288909912e-01 8.218679577112197876e-02 -8.329352736473083496e-02 -3.607017546892166138e-02 1.395452618598937988e-01 1.915992498397827148e-01 -1.883234269917011261e-02 1.758176237344741821e-01 1.565522998571395874e-01 9.973049163818359375e-02 2.357600778341293335e-01 1.843139156699180603e-02 -1.768910437822341919e-01 2.108673751354217529e-01 5.449673533439636230e-02 1.911291619762778282e-03 3.201893866062164307e-01 1.564197838306427002e-01 -1.254580467939376831e-01 2.276683896780014038e-01 -5.689997225999832153e-02 8.985271304845809937e-02 9.494052827358245850e-02
-5.406794324517250061e-02 9.368163347244262695e-02 -1.758232861757278442e-01 -8.781410008668899536e-02 -2.839263975620269775e-01 -3.636060282588005066e-02 5.075166001915931702e-02 -4.676224663853645325e-02 -2.706501483917236328e-01 1.229372769594192505e-01 -1.537418067455291748e-01 -2.539808750152587891e-01 1.898981630802154541e-01 2.945508658885955811e-01 -2.093364298343658447e-01 -1.851284354925155640e-01 2.067721188068389893e-01 -1.564926952123641968e-01 3.990147635340690613e-02 1.567651778459548950e-01 1.459046304225921631e-01 -2.139061242341995239e-01 1.522483825683593750e-01 4.613924026489257812e-02 -1.651883721351623535e-01 1.100264787673950195e-01 1.450309716165065765e-02 3.361973911523818970e-02 7.215719670057296753e-02 -2.125411033630371094e-01 4.227366149425506592e-01 1.731124818325042725e-01
1.780284196138381958e-01 -4.041900485754013062e-02 1.157149523496627808e-01 -1.196793764829635620e-01 -1.568347066640853882e-01 -2.723634839057922363e-01 1.882346272468566895e-01 -4.233355075120925903e-02 -2.007478922605514526e-01 3.690216243267059326e-01 -4.456897079944610596e-02 1.053000837564468384e-01 -9.147320687770843506e-02 1.989575773477554321e-01 -1.186475157737731934e-01 -2.288736999034881592e-01 -1.396183520555496216e-01 -6.475137919187545776e-02 -3.941266331821680069e-03 1.134523600339889526e-01 -1.281230300664901733e-01 -1.660453081130981445e-01 1.774944961071014404e-01 -1.397864073514938354e-01 2.285894565284252167e-02 -1.345295906066894531e-01 1.756244003772735596e-01 -2.955961525440216064e-01 1.617267727851867676e-01 -2.727073729038238525e-01 5.360504612326622009e-02 -3.565788269042968750e-01
2.880235314369201660e-01 1.577885448932647705e-01 6.375429779291152954e-02 7.575942575931549072e-02 -1.128357350826263428e-01 -8.680111169815063477e-02 -1.502077747136354446e-02 4.238504543900489807e-02 -8.953638374805450439e-02 4.520482420921325684e-01 2.357632368803024292e-01 8.051054179668426514e-02 1.304956823587417603e-01 -7.846206426620483398e-02 1.680682450532913208e-01 -2.002046257257461548e-01 -8.765268325805664062e-02 -2.620554566383361816e-01 3.625985980033874512e-02 6.591358035802841187e-02 3.068828396499156952e-02 5.349609255790710449e-02 -1.792007386684417725e-01 -4.219110608100891113e-01 -3.369790315628051758e-02 -8.811132609844207764e-02 2.218091040849685669e-01 -2.823839187622070312e-01 7.090136408805847168e-02 -1.817987114191055298e-01 7.783504575490951538e-02 -1.272472590208053589e-01
1.588446050882339478e-01 1.942519843578338623e-02 -1.395535022020339966e-01 -5.329499393701553345e-02 -2.353417426347732544e-01 5.510257557034492493e-02 9.346334636211395264e-02 -1.043243706226348877e-01 1.277092695236206055e-01 1.304211914539337158e-01 2.971645295619964600e-01 -1.199598684906959534e-01 1.731944978237152100e-01 3.205688297748565674e-01 3.984743729233741760e-02 1.121603697538375854e-01 1.340543329715728760e-01 -2.391935139894485474e-02 7.627678569406270981e-03 1.720137745141983032e-01 1.875543743371963501e-01 -1.836947202682495117e-01 1.131266579031944275e-01 -2.692501246929168701e-01 5.942063033580780029e-02 -4.011073336005210876e-02 -5.288143642246723175e-03 -3.751965612173080444e-02 5.428218469023704529e-02 -2.419036030769348145e-01 5.490152835845947266e-01 -1.386697888374328613e-01
-3.079324066638946533e-01 2.803176045417785645e-01 2.203151285648345947e-01 -3.702512979507446289e-01 -2.449637502431869507e-01 -1.231053937226533890e-02 1.958768814802169800e-01 -1.563553810119628906e-01 -1.969811618328094482e-01 2.902166545391082764e-01 8.461481332778930664e-02 -8.346534520387649536e-02 1.210729032754898071e-01 6.689310073852539062e-02 -5.257542058825492859e-02 -1.797821223735809326e-01 -1.792507171630859375e-01 1.159690413624048233e-02 1.844562739133834839e-01 1.724284142255783081e-03 -1.204975768923759460e-01 1.087322309613227844e-01 1.848453134298324585e-01 -2.105284333229064941e-01 7.054238766431808472e-02 -9.941139817237854004e-02 2.194973677396774292e-01 -2.455540150403976440e-01 1.345536857843399048e-01 -1.340394746512174606e-02 7.968077808618545532e-02 -8.680868893861770630e-02
-1.036780700087547302e-01 -1.107447966933250427e-01 -8.408385515213012695e-02 -1.027502194046974182e-01 9.495142847299575806e-02 -7.877597957849502563e-02 -1.561356484889984131e-01 -4.482326284050941467e-02 -2.258942723274230957e-01 3.129836618900299072e-01 4.593371599912643433e-02 1.965526640415191650e-01 3.951906859874725342e-01 2.888537645339965820e-01 -8.768348395824432373e-02 1.088019236922264099e-01 -3.657125309109687805e-02 9.992303699254989624e-02 -2.089385502040386200e-02 1.658729314804077148e-01 2.093941271305084229e-01 -2.953549101948738098e-02 -2.315369993448257446e-02 -3.294251859188079834e-01 -2.963965535163879395e-01 1.360599696636199951e-01 1.675026863813400269e-01 2.134006470441818237e-01 3.388947248458862305e-02 -1.598125845193862915e-01 2.458351999521255493e-01 9.354095160961151123e-02
-3.260507807135581970e-02 -3.314968943595886230e-02 -1.736535876989364624e-01 5.007269605994224548e-02 -1.967452317476272583e-01 -7.432033121585845947e-02 6.827669590711593628e-02 -6.695127487182617188e-02 -1.833373457193374634e-01 3.958953022956848145e-01 5.246095359325408936e-02 -7.805358618497848511e-02 1.678167134523391724e-01 2.429734617471694946e-01 -4.517547786235809326e-02 -2.900995910167694092e-01 7.863839715719223022e-02 1.600195169448852539e-01 4.170839786529541016e-01 1.463647782802581787e-01 1.332689970731735229e-01 -6.413240451365709305e-03 -8.030866086483001709e-02 -1.270252019166946411e-01 9.182867407798767090e-02 1.251371651887893677e-01 1.627854704856872559e-01 4.151597991585731506e-02 -1.479173917323350906e-02 -3.230471909046173096e-01 3.192902803421020508e-01 1.131975203752517700e-01
-1.856574416160583496e-01 6.199288368225097656e-02 -2.439389228820800781e-01 -2.098160386085510254e-01 -1.614947170019149780e-01 -2.001051977276802063e-02 1.819640845060348511e-01 -2.811864018440246582e-01 -2.658631503582000732e-01 3.395979702472686768e-01 8.912943303585052490e-02 6.385068595409393311e-02 1.984860897064208984e-01 1.748783290386199951e-01 -8.778098225593566895e-02 1.141810975968837738e-02 7.086815685033798218e-02 -1.156126111745834351e-01 1.200149133801460266e-01 -7.206147164106369019e-02 1.502872705459594727e-01 2.272880077362060547e-01 3.752328157424926758e-01 -1.180150285363197327e-01 -7.884781807661056519e-02 -7.156532257795333862e-02 8.772641420364379883e-02 -1.445149928331375122e-01 4.018015787005424500e-02 -9.517275542020797729e-02 3.305699825286865234e-01 -1.297288835048675537e-01
5.667554959654808044e-02 2.937937974929809570e-01 -2.374523878097534180e-01 -3.771179169416427612e-02 -1.445287913084030151e-01 -1.240668743848800659e-01 -1.748623847961425781e-01 -2.031761780381202698e-02 -4.715265631675720215e-01 2.609603404998779297e-01 -1.323255151510238647e-02 7.228563725948333740e-02 4.584186524152755737e-02 1.024503260850906372e-01 1.351421475410461426e-01 -7.392852008342742920e-02 1.055359914898872375e-01 -3.213914856314659119e-02 -2.729689776897430420e-01 -3.683156520128250122e-02 -1.423081457614898682e-01 2.235329300165176392e-01 2.880946099758148193e-01 -1.720084547996520996e-01 1.663238927721977234e-02 -1.496997326612472534e-01 1.692098528146743774e-01 -1.237325184047222137e-02 1.233186498284339905e-01 -1.473996043205261230e-01 2.545573413372039795e-01 1.708316206932067871e-01
-4.324693232774734497e-02 1.313260290771722794e-02 -1.306602358818054199e-01 3.210873901844024658e-02 -3.021760880947113037e-01 9.837359935045242310e-02 -7.153557240962982178e-02 -1.060303822159767151e-01 2.628474533557891846e-01 1.133574992418289185e-01 3.747256994247436523e-01 2.898727655410766602e-01 5.381767451763153076e-02 2.743162512779235840e-01 9.051530808210372925e-02 -2.475666701793670654e-01 -8.829744905233383179e-02 -1.257584691047668457e-01 -8.543240837752819061e-03 1.854448616504669189e-01 1.895865052938461304e-02 7.141443341970443726e-02 9.749977290630340576e-02 -1.316493898630142212e-01 -2.247526794672012329e-01 -1.509242597967386246e-02 2.757485806941986084e-01 -3.442441672086715698e-02 -7.097258418798446655e-02 -2.952250242233276367e-01 3.101392090320587158e-01 -4.216105863451957703e-02
6.675826013088226318e-02 8.225569874048233032e-02 -2.317446321249008179e-01 -8.743883669376373291e-02 -5.019526928663253784e-02 7.164916396141052246e-02 -5.904781073331832886e-02 1.195024251937866211e-01 -2.941393554210662842e-01 1.386272311210632324e-01 1.918562650680541992e-01 2.271765917539596558e-01 2.130952477455139160e-01 3.237000107765197754e-01 -4.598889052867889404e-01 1.780904531478881836e-01 2.512357430532574654e-03 -4.596530925482511520e-03 3.306007757782936096e-02 8.708792924880981445e-02 5.105298012495040894e-02 -8.084815740585327148e-02 9.554484486579895020e-02 -1.377560943365097046e-01 -1.599057167768478394e-01 1.749982386827468872e-01 1.909613758325576782e-01 -1.296337544918060303e-01 -3.683094680309295654e-02 -1.548877824097871780e-02 2.902257740497589111e-01 2.705565690994262695e-01
-1.491989754140377045e-02 2.660521268844604492e-01 -2.754603885114192963e-02 -2.572476267814636230e-01 -1.396174579858779907e-01 -1.316323578357696533e-01 -6.038171797990798950e-02 -1.128884628415107727e-01 -2.015754133462905884e-01 1.782660931348800659e-01 6.840427219867706299e-02 6.628371775150299072e-02 9.717187285423278809e-02 4.714239761233329773e-02 -1.558590233325958252e-01 -6.017781421542167664e-02 -3.994030058383941650e-01 3.463782742619514465e-02 1.801468282938003540e-01 1.528351455926895142e-01 2.706424519419670105e-02 7.664427906274795532e-02 -1.722030341625213623e-01 4.283504560589790344e-02 -8.313615620136260986e-02 9.677010774612426758e-02 1.698564141988754272e-01 -3.124667406082153320e-01 -9.698969870805740356e-02 -3.835195899009704590e-01 2.646098732948303223e-01 -2.527477741241455078e-01
-1.644226759672164917e-01 8.123393356800079346e-02 -1.606911569833755493e-01 2.714796960353851318e-01 -1.925783455371856689e-01 -1.769978851079940796e-01 3.605213388800621033e-02 7.943409495055675507e-03 -4.170819371938705444e-02 4.558369219303131104e-01 2.364507615566253662e-01 -5.243436992168426514e-02 1.106609627604484558e-01 5.829132348299026489e-02 -1.196809485554695129e-01 -2.497022747993469238e-01 3.233914077281951904e-01 -1.674897521734237671e-01 -5.014030262827873230e-02 2.279593609273433685e-03 -1.015922799706459045e-01 -6.754699349403381348e-02 7.431433070451021194e-03 -2.272693067789077759e-01 -2.541291415691375732e-01 1.048663631081581116e-01 -3.233809024095535278e-02 -2.292182445526123047e-01 -7.744432240724563599e-02 -1.778962314128875732e-01 2.600221931934356689e-01 -1.991464383900165558e-02
-7.301335781812667847e-02 -4.241376817226409912e-01 1.622303426265716553e-01 -1.716276705265045166e-01 -4.065304994583129883e-01 4.644972272217273712e-03 -7.603833079338073730e-02 -3.674020618200302124e-02 -2.864395976066589355e-01 1.476853042840957642e-01 2.589892745018005371e-01 5.336837843060493469e-02 8.625639230012893677e-02 -7.345723360776901245e-02 1.865961030125617981e-02 -9.128070622682571411e-02 8.165381848812103271e-02 -1.774166673421859741e-01 1.317344456911087036e-01 1.188741922378540039e-01 -1.440915614366531372e-01 -2.085163742303848267e-01 6.368519365787506104e-02 -1.537574678659439087e-01 -2.351134717464447021e-01 -3.775418177247047424e-02 2.192152440547943115e-01 5.427099764347076416e-02 1.948322504758834839e-01 -1.389715820550918579e-01 1.662558615207672119e-01 1.926051527261734009e-01
1.044780313968658447e-01 3.220558166503906250e-01 -2.497726380825042725e-01 -1.495303958654403687e-01 -1.124750077724456787e-01 -1.240274161100387573e-01 -5.339717492461204529e-02 -6.382901221513748169e-02 7.590560615062713623e-02 3.776438236236572266e-01 -1.052486151456832886e-02 2.316544055938720703e-01 1.457825303077697754e-01 3.381186425685882568e-01 2.270418107509613037e-01 4.286967217922210693e-02 2.511830814182758331e-02 1.106682419776916504e-01 -9.968157857656478882e-02 6.218853406608104706e-03 1.732359826564788818e-01 -3.240094333887100220e-02 5.342589691281318665e-02 -1.099855899810791016e-01 -2.203000336885452271e-01 2.048359513282775879e-01 7.542106509208679199e-02 -2.627615928649902344e-01 2.350236028432846069e-01 -8.986917883157730103e-02 2.658079564571380615e-01 8.057884871959686279e-02
1.159067302942276001e-01 9.661205857992172241e-02 -1.523956805467605591e-01 -7.935941964387893677e-02 -2.358399145305156708e-02 -2.581686973571777344e-01 5.142043903470039368e-02 1.596370362676680088e-03 -1.546639949083328247e-01 -9.505035728216171265e-02 2.229518145322799683e-01 -6.328836828470230103e-02 -5.275242775678634644e-02 -2.071837661787867546e-03 -1.210796739906072617e-02 7.135554403066635132e-02 7.938766479492187500e-02 -2.753900736570358276e-02 5.571648478507995605e-02 1.909058541059494019e-01 -2.268267422914505005e-01 2.914420068264007568e-01 7.589772343635559082e-02 -4.022386372089385986e-01 -3.021961152553558350e-01 -8.790431916713714600e-02 2.693232595920562744e-01 6.561055034399032593e-02 -4.946630913764238358e-03 5.560788884758949280e-02 4.920869469642639160e-01 1.070084497332572937e-01
2.439088672399520874e-01 1.718991845846176147e-01 -7.533955574035644531e-02 -1.129750311374664307e-01 -8.511856943368911743e-02 1.659042984247207642e-01 -3.125396966934204102e-01 -6.077963113784790039e-02 9.219856560230255127e-02 1.678397059440612793e-01 2.845594882965087891e-01 1.016471721231937408e-02 4.973257705569267273e-02 -2.446558512747287750e-02 -2.228660136461257935e-01 -1.548009812831878662e-01 1.596810109913349152e-02 -1.801406405866146088e-02 3.435486927628517151e-02 3.343274891376495361e-01 -9.400212764739990234e-02 -1.920034736394882202e-01 3.236395418643951416e-01 -2.755829393863677979e-01 -1.790206730365753174e-01 1.110551282763481140e-01 4.006077051162719727e-01 2.883467078208923340e-02 5.219009891152381897e-02 -4.544514045119285583e-02 -2.343689650297164917e-02 1.046883538365364075e-01
1.069191545248031616e-01 1.653613746166229248e-01 -1.286616325378417969e-01 -8.566334843635559082e-02 -3.411977887153625488e-01 -1.376064866781234741e-02 -8.863847702741622925e-02 -7.676394283771514893e-02 -2.201045453548431396e-01 3.332928121089935303e-01 3.218382894992828369e-01 -3.403759002685546875e-02 -4.717794060707092285e-02 -1.203608363866806030e-01 -1.163374483585357666e-01 -1.280878931283950806e-01 1.482767462730407715e-01 -9.627551585435867310e-02 2.032023370265960693e-01 2.770966291427612305e-02 1.362937837839126587e-01 -5.587414652109146118e-02 3.653803765773773193e-01 -2.946027815341949463e-01 1.499957740306854248e-01 -1.353157311677932739e-01 2.101250737905502319e-02 3.730376064777374268e-02 -1.884401291608810425e-01 -1.990843266248703003e-01 2.507012784481048584e-01 -1.059273537248373032e-02
9.930671751499176025e-02 8.026428520679473877e-02 -1.106774210929870605e-01 -3.004349395632743835e-02 -2.572208046913146973e-01 -3.576595485210418701e-01 -9.247404336929321289e-02 -3.064959347248077393e-01 -8.806537836790084839e-02 1.387237012386322021e-01 9.732894599437713623e-02 -1.951309442520141602e-01 2.106247842311859131e-02 1.035976633429527283e-01 -1.273836642503738403e-01 -3.778974115848541260e-01 2.094990462064743042e-01 -2.061325311660766602e-01 -1.490746531635522842e-02 3.339908719062805176e-01 -1.008508875966072083e-01 -6.246550008654594421e-02 4.786575958132743835e-02 -2.323981076478958130e-01 -1.199006885290145874e-01 1.134940311312675476e-01 -1.109258178621530533e-02 2.628935873508453369e-02 -1.228820309042930603e-01 -2.432107329368591309e-01 -3.098404407501220703e-02 2.395903617143630981e-01
-8.518909662961959839e-02 -3.042990900576114655e-02 -1.142593175172805786e-01 3.513744100928306580e-02 -2.369694560766220093e-01 -1.764378696680068970e-01 -4.664950817823410034e-02 -1.623694300651550293e-01 -3.350197374820709229e-01 1.697170883417129517e-01 -1.520230323076248169e-01 3.810300491750240326e-03 1.848728656768798828e-01 1.254582256078720093e-01 -4.256597906351089478e-02 -1.506826728582382202e-01 1.454268395900726318e-01 -5.669185891747474670e-02 6.394606083631515503e-02 -1.635330170392990112e-02 2.125932276248931885e-01 -2.844295203685760498e-01 -5.810057371854782104e-02 -3.171492367982864380e-02 -1.447678636759519577e-02 1.284344345331192017e-01 3.821068257093429565e-02 -3.480485826730728149e-02 1.005302295088768005e-01 -4.655393362045288086e-01 3.556110858917236328e-01 3.020492494106292725e-01
9.569010138511657715e-02 1.189169511198997498e-01 -2.275311350822448730e-01 1.255445331335067749e-01 -3.635443001985549927e-02 -1.054236292839050293e-01 1.361003965139389038e-01 -1.364176124334335327e-01 -1.083900555968284607e-01 2.689718604087829590e-01 4.664970934391021729e-02 1.233408972620964050e-02 1.999441087245941162e-01 -5.507074669003486633e-02 -9.549596905708312988e-02 -1.380261927843093872e-01 1.232713833451271057e-01 -2.931346893310546875e-01 -3.605180419981479645e-03 2.099455147981643677e-01 -9.905115514993667603e-02 -6.216020137071609497e-02 2.631635218858718872e-02 -2.791815996170043945e-01 1.597975753247737885e-02 -8.282791078090667725e-02 2.292055934667587280e-01 -1.877114027738571167e-01 2.407504618167877197e-01 -3.263141512870788574e-01 2.797747254371643066e-01 -3.561901450157165527e-01
-8.882525563240051270e-02 6.679207831621170044e-02 1.720195710659027100e-01 1.141621619462966919e-01 -2.636053264141082764e-01 1.739916205406188965e-01 3.237621188163757324e-01 -1.198852807283401489e-01 -5.584399402141571045e-02 2.431384921073913574e-01 6.701027601957321167e-02 9.510377049446105957e-02 -1.058998778462409973e-01 2.532914578914642334e-01 4.702237620949745178e-02 -1.936852782964706421e-01 -1.627937853336334229e-01 -1.664917767047882080e-01 1.864760220050811768e-01 -9.431930631399154663e-02 -2.065193057060241699e-01 1.700817346572875977e-01 3.067926503717899323e-02 6.492228806018829346e-02 -1.949518024921417236e-01 -8.881616592407226562e-02 1.087451726198196411e-01 3.924701362848281860e-03 -6.741771847009658813e-02 -3.934872150421142578e-01 3.383666276931762695e-01 -1.702166050672531128e-01
-2.281492054462432861e-01 1.234014406800270081e-01 -4.429219290614128113e-03 1.952431909739971161e-02 1.020551994442939758e-01 -3.675154969096183777e-02 -7.762144505977630615e-02 -1.931590214371681213e-02 -1.428195685148239136e-01 1.358599662780761719e-01 1.187936589121818542e-01 9.569793194532394409e-02 -5.052009969949722290e-02 1.541840136051177979e-01 2.474869638681411743e-01 -2.894013226032257080e-01 3.556212484836578369e-01 1.859038025140762329e-01 9.270793199539184570e-02 2.815761417150497437e-02 -7.327139377593994141e-02 -1.181128844618797302e-01 -4.854007065296173096e-02 -1.916460990905761719e-01 -1.285096853971481323e-01 9.906490147113800049e-02 1.040106341242790222e-01 -9.731681644916534424e-02 3.231359720230102539e-01 -4.315978288650512695e-01 3.014990389347076416e-01 -1.538540124893188477e-01
1.309911720454692841e-02 1.018291562795639038e-01 -4.795604571700096130e-02 -2.990274131298065186e-01 -3.104390799999237061e-01 8.166839182376861572e-02 -1.425290256738662720e-01 -2.347652763128280640e-01 -7.231935393065214157e-03 3.371553719043731689e-01 -9.759693592786788940e-02 -6.526570022106170654e-02 -7.226075977087020874e-02 -1.207254901528358459e-01 4.574722424149513245e-02 -2.809459567070007324e-01 1.568768024444580078e-01 -2.059560269117355347e-01 1.763893067836761475e-01 -7.341697067022323608e-02 -1.679903566837310791e-01 3.463950380682945251e-02 2.185124456882476807e-01 -5.085115134716033936e-02 -2.269858270883560181e-01 1.860396116971969604e-01 -1.936737298965454102e-01 -1.923513859510421753e-01 1.980915814638137817e-01 -2.389222383499145508e-01 2.157925814390182495e-01 6.420252472162246704e-02
-1.704569309949874878e-01 1.859830468893051147e-01 -7.967112958431243896e-02 1.141638308763504028e-01 -3.098678886890411377e-01 -3.221528604626655579e-02 -2.235721051692962646e-01 -6.146892905235290527e-02 -1.066765710711479187e-01 -6.162093952298164368e-02 2.646164894104003906e-01 7.921212166547775269e-02 1.352167725563049316e-01 -2.570833079516887665e-03 1.448813974857330322e-01 -4.952915385365486145e-02 -1.218513324856758118e-01 -2.809409052133560181e-02 1.278819441795349121e-01 2.258863449096679688e-01 -3.839601278305053711e-01 -1.697317659854888916e-01 -8.280979841947555542e-02 -7.192309200763702393e-02 -1.790574043989181519e-01 2.643100023269653320e-01 -3.345574066042900085e-02 -1.895988583564758301e-01 6.060748547315597534e-02 -3.226956129074096680e-01 3.221185505390167236e-01 -1.054181382060050964e-01
2.586017847061157227e-01 3.181911408901214600e-01 -1.737886816263198853e-01 5.865321680903434753e-02 -3.006498329341411591e-02 9.304472804069519043e-02 1.100045964121818542e-01 1.439755409955978394e-01 -5.533588118851184845e-03 -5.019562784582376480e-03 8.276151120662689209e-02 4.976626485586166382e-02 -1.020715832710266113e-01 1.257141977548599243e-01 -6.512624770402908325e-02 3.845007857307791710e-03 7.466938346624374390e-02 -3.315294682979583740e-01 1.476789712905883789e-01 2.653508186340332031e-01 -1.362684220075607300e-01 1.560286879539489746e-01 3.283492326736450195e-01 -3.296569222584366798e-03 -1.007841452956199646e-01 9.659425169229507446e-02 2.981000840663909912e-01 5.115197226405143738e-02 1.751552671194076538e-01 -7.508263736963272095e-02 4.404421746730804443e-01 -1.275340318679809570e-01
-3.081498853862285614e-02 2.457934468984603882e-01 -1.654490828514099121e-02 -7.323094457387924194e-02 -4.550764560699462891e-01 9.808029234409332275e-02 1.011477783322334290e-01 2.559302747249603271e-01 -3.773292005062103271e-01 1.312405616044998169e-01 -6.107493862509727478e-02 -1.860997974872589111e-01 -3.376899519935250282e-03 1.727440059185028076e-01 -1.212260499596595764e-01 -3.565815836191177368e-02 -1.688079982995986938e-01 1.697713695466518402e-02 8.272081613540649414e-02 -1.466743741184473038e-02 -2.990292906761169434e-01 -9.593135118484497070e-02 -2.009171694517135620e-01 -2.940796017646789551e-01 -1.316887289285659790e-01 1.111016701906919479e-02 5.383092164993286133e-02 -1.402517110109329224e-01 5.926907807588577271e-02 -2.915200889110565186e-01 6.281950324773788452e-02 -5.458351597189903259e-02
2.311229556798934937e-01 2.294280230998992920e-01 -5.706748366355895996e-02 -5.857609678059816360e-03 2.579170092940330505e-02 -9.408770501613616943e-02 -3.522150218486785889e-02 -6.504893302917480469e-03 -4.312056303024291992e-02 2.453552931547164917e-01 1.748118922114372253e-02 -1.972162425518035889e-01 -6.786821782588958740e-02 3.799501359462738037e-01 -5.629353970289230347e-02 -2.513320147991180420e-01 -1.240499988198280334e-01 -9.656172990798950195e-02 8.628156781196594238e-02 -1.656865328550338745e-01 -2.782348394393920898e-01 -6.376922875642776489e-02 2.771565318107604980e-02 -1.784066557884216309e-01 -1.956208348274230957e-01 2.965083718299865723e-01 2.068288624286651611e-01 2.915835939347743988e-02 3.250322639942169189e-01 -2.798867821693420410e-01 1.812683790922164917e-01 -5.430247634649276733e-02
2.029684558510780334e-02 9.976921230554580688e-02 5.918273702263832092e-02 1.956343054771423340e-01 1.930747553706169128e-02 9.151703678071498871e-03 5.396250262856483459e-02 -7.539144903421401978e-02 -2.028484344482421875e-01 3.222238123416900635e-01 -8.218584698624908924e-04 -7.963407039642333984e-02 2.958078384399414062e-01 3.013293445110321045e-01 9.301833063364028931e-02 -3.971893712878227234e-02 1.820171624422073364e-01 -2.220242097973823547e-02 -9.827575087547302246e-02 7.954769581556320190e-02 -6.516059488058090210e-02 -2.193030416965484619e-01 -6.898638606071472168e-02 -5.034818649291992188e-01 -1.602718681097030640e-01 -1.032578125596046448e-01 8.738232403993606567e-02 1.950990557670593262e-01 1.564794182777404785e-01 -2.439134567975997925e-01 1.591698527336120605e-01 -2.176965922117233276e-01
-8.858517557382583618e-02 1.869608461856842041e-01 -2.054053246974945068e-01 6.777360290288925171e-02 -1.691095381975173950e-01 -1.774170249700546265e-01 -9.965808689594268799e-02 -5.910998582839965820e-02 6.652447581291198730e-02 3.356699049472808838e-01 3.602676987648010254e-01 -9.178518503904342651e-02 9.704816341400146484e-02 -3.187539801001548767e-02 -5.735731124877929688e-02 3.881952026858925819e-03 3.649704754352569580e-01 -1.762912720441818237e-01 -1.901361905038356781e-02 2.026666104793548584e-01 -2.025131881237030029e-01 1.144872084259986877e-01 -1.651024669408798218e-01 -1.141835898160934448e-01 -1.380644738674163818e-01 6.205447763204574585e-02 1.816268861293792725e-01 -2.577811181545257568e-01 2.643558084964752197e-01 -1.847446709871292114e-01 1.973748952150344849e-01 -4.899336397647857666e-02
2.145067453384399414e-01 2.964538931846618652e-01 1.468474119901657104e-01 -2.705783396959304810e-02 2.581414394080638885e-02 -3.570166230201721191e-01 -7.014339417219161987e-02 -8.552999049425125122e-02 9.384632855653762817e-02 3.474740982055664062e-01 2.814089357852935791e-01 -5.054456740617752075e-02 7.055457681417465210e-02 -1.319755762815475464e-01 1.859622076153755188e-02 -1.846279799938201904e-01 7.424823939800262451e-03 -1.056729406118392944e-01 3.871738910675048828e-02 1.158846691250801086e-01 2.494143396615982056e-01 -4.224800504744052887e-04 -1.983382105827331543e-01 -3.323183655738830566e-01 -8.085355907678604126e-02 1.332437098026275635e-01 1.751072406768798828e-01 -1.211786642670631409e-01 1.611863970756530762e-01 -1.617673933506011963e-01 2.712509930133819580e-01 4.274234175682067871e-02
3.375894725322723389e-01 1.816000342369079590e-01 -3.295921087265014648e-01 -9.293266385793685913e-02 -2.476525157690048218e-01 1.173365265130996704e-01 -5.825480911880731583e-03 -2.942008711397647858e-02 -6.540304422378540039e-02 4.867908954620361328e-01 -1.427281764335930347e-03 -1.209471076726913452e-01 2.129784673452377319e-01 5.855928640812635422e-03 -8.189134299755096436e-02 3.060019202530384064e-02 5.027471110224723816e-02 7.383233308792114258e-02 3.406295320019125938e-03 5.392394587397575378e-02 -7.818623632192611694e-02 -1.968139410018920898e-01 -2.452538907527923584e-02 2.643052721396088600e-03 -1.183425113558769226e-01 4.802758619189262390e-02 -6.846369057893753052e-02 -1.857991367578506470e-01 5.676020309329032898e-02 -2.025002092123031616e-01 2.630121707916259766e-01 -3.544000387191772461e-01
-3.422925621271133423e-02 2.079172283411026001e-01 2.520339190959930420e-01 2.025491744279861450e-01 -6.039788946509361267e-02 2.137018889188766479e-01 2.045018374919891357e-01 -1.926821321249008179e-01 -2.678066194057464600e-01 6.875599920749664307e-02 3.588320687413215637e-02 8.808632194995880127e-02 1.891994103789329529e-02 2.800144553184509277e-01 7.715581357479095459e-02 -1.331601738929748535e-01 -1.288804858922958374e-01 -1.361488252878189087e-01 1.077380403876304626e-02 -5.506927892565727234e-02 -1.563476473093032837e-01 5.318439751863479614e-02 2.314758151769638062e-01 -3.956066668033599854e-01 -3.735880553722381592e-01 -3.007334284484386444e-02 1.157228052616119385e-01 -5.186685919761657715e-02 5.320568382740020752e-02 -2.232286632061004639e-01 1.355234235525131226e-01 -1.777787506580352783e-01
1.928300708532333374e-01 2.602634429931640625e-01 2.510804533958435059e-01 1.606562733650207520e-01 -2.801187336444854736e-01 6.043186038732528687e-02 -5.798804108053445816e-03 -1.460376530885696411e-01 -2.510332167148590088e-01 1.137568727135658264e-01 2.052495814859867096e-02 1.513831038028001785e-02 1.367167532444000244e-01 2.821197509765625000e-01 1.341720074415206909e-01 -4.597062245011329651e-02 -3.074942231178283691e-01 2.867968566715717316e-02 -2.491966933012008667e-01 1.189669147133827209e-01 -1.923546344041824341e-01 7.601515203714370728e-02 2.064796090126037598e-01 -3.402928356081247330e-03 -1.131427660584449768e-01 -7.392333447933197021e-02 1.598702520132064819e-01 7.624240219593048096e-02 4.924114048480987549e-02 -1.302326321601867676e-01 3.944676220417022705e-01 -1.614398360252380371e-01
-7.018773257732391357e-02 8.149292552843689919e-04 1.991580799221992493e-02 -1.781807839870452881e-01 -1.697131060063838959e-02 3.142133355140686035e-02 -1.449169665575027466e-01 -5.970509373582899570e-04 -2.428185641765594482e-01 2.037810981273651123e-01 9.448615461587905884e-02 1.494302004575729370e-01 3.260903954505920410e-01 1.531344056129455566e-01 -2.659928202629089355e-01 2.325491458177566528e-01 -6.267463415861129761e-02 9.342439472675323486e-02 1.136630550026893616e-01 5.902628228068351746e-02 2.358072847127914429e-01 6.264072656631469727e-02 1.381271928548812866e-01 -2.854838967323303223e-01 -3.684369623661041260e-01 1.070683747529983521e-01 3.354263305664062500e-01 3.931071609258651733e-02 -2.055224403738975525e-02 -1.631194949150085449e-01 2.633791565895080566e-01 8.635492622852325439e-02
-1.304828822612762451e-01 2.991455197334289551e-01 -6.637675315141677856e-02 -1.356359943747520447e-02 5.782587826251983643e-02 1.420495063066482544e-01 -8.595002442598342896e-02 3.312123194336891174e-02 -1.457248926162719727e-01 1.863947212696075439e-01 3.187227249145507812e-01 -1.123551800847053528e-01 2.381499409675598145e-01 6.857380270957946777e-02 -4.056886211037635803e-02 -7.806125283241271973e-02 -1.306964010000228882e-01 -1.994956880807876587e-01 1.840008199214935303e-01 3.735854327678680420e-01 -3.215219080448150635e-01 -1.194326952099800110e-02 3.444838151335716248e-02 -8.676674216985702515e-02 -1.652664244174957275e-01 -3.009175062179565430e-01 3.407541811466217041e-01 9.660052508115768433e-02 -6.760431081056594849e-02 -1.842716895043849945e-02 1.063660010695457458e-01 1.244045123457908630e-01
1.890444010496139526e-01 2.817887961864471436e-01 -1.649826616048812866e-01 -1.695875525474548340e-01 -3.215503990650177002e-01 -9.585735946893692017e-02 2.255410514771938324e-02 -3.732995688915252686e-02 -3.125556930899620056e-02 4.521037340164184570e-01 -3.944704309105873108e-02 5.750905349850654602e-02 3.073520772159099579e-02 1.865812391042709351e-01 1.333431154489517212e-01 5.613731592893600464e-02 -1.680640503764152527e-02 1.157319173216819763e-01 -2.577640414237976074e-01 1.422055810689926147e-01 1.301391050219535828e-02 6.832373142242431641e-02 1.616054773330688477e-01 1.023816689848899841e-01 -2.761675417423248291e-01 1.803464442491531372e-01 8.890551328659057617e-02 -1.804318279027938843e-01 2.131896018981933594e-01 -2.120131067931652069e-02 3.066036105155944824e-01 1.285704523324966431e-01
-9.300957754021510482e-05 2.415254712104797363e-01 -1.630731374025344849e-01 8.789399266242980957e-02 -2.085291147232055664e-01 8.346609771251678467e-02 2.066920846700668335e-01 5.338062345981597900e-02 -1.735421717166900635e-01 2.977697849273681641e-01 5.313227698206901550e-02 -8.925515413284301758e-02 5.786719918251037598e-02 1.482826769351959229e-01 -4.802703484892845154e-02 -3.278954625129699707e-01 1.692655682563781738e-01 9.210124611854553223e-02 4.201909005641937256e-01 1.350608617067337036e-01 2.922298014163970947e-02 7.198230922222137451e-02 -9.456516802310943604e-02 -2.190992236137390137e-01 -7.488173991441726685e-02 2.690727412700653076e-01 9.662465006113052368e-02 -6.462705787271261215e-03 6.726477295160293579e-02 -6.848897039890289307e-02 3.936111927032470703e-01 1.204915065318346024e-02
2.202965468168258667e-01 1.201734989881515503e-01 -6.830091029405593872e-02 -2.558536827564239502e-02 -1.132313981652259827e-01 -1.529870182275772095e-01 -4.983535408973693848e-02 6.766384094953536987e-02 -1.741295456886291504e-01 2.041740119457244873e-01 -8.792232722043991089e-02 -2.132057398557662964e-01 -1.122363191097974777e-02 3.657297790050506592e-01 -1.979513019323348999e-01 -2.365318536758422852e-01 -1.491374075412750244e-01 -2.127190381288528442e-01 1.037330254912376404e-01 -2.613682150840759277e-01 -1.682662367820739746e-01 3.538964316248893738e-02 8.375816792249679565e-02 -1.004012078046798706e-01 -2.450659573078155518e-01 2.660035490989685059e-01 1.516266614198684692e-01 -2.532894909381866455e-02 3.659051656723022461e-01 -1.155774220824241638e-01 1.963930577039718628e-01 2.681520581245422363e-02
-7.798872888088226318e-02 1.401315629482269287e-01 1.610846668481826782e-01 -2.439002990722656250e-01 -5.003365278244018555e-01 -1.329179257154464722e-01 6.329953670501708984e-02 -2.556754946708679199e-01 -1.770873069763183594e-01 3.268331885337829590e-01 7.953387498855590820e-02 -2.664840780198574066e-03 5.548308417201042175e-02 2.355831414461135864e-01 -5.942222476005554199e-02 -5.100114271044731140e-02 1.127447634935379028e-01 2.156772464513778687e-01 -5.948438495397567749e-02 -8.654946088790893555e-02 -1.736668311059474945e-02 -1.891280859708786011e-01 1.103409305214881897e-01 -2.592798173427581787e-01 1.476442664861679077e-01 -3.713180497288703918e-02 1.162828039377927780e-02 -1.644672453403472900e-01 1.384685337543487549e-01 -1.708473265171051025e-01 1.351956129074096680e-01 -1.987726390361785889e-01
1.360093057155609131e-01 1.702568531036376953e-01 2.833417803049087524e-02 -1.064994260668754578e-01 -2.316086143255233765e-01 -9.382164478302001953e-02 -1.097798794507980347e-01 -4.039826989173889160e-01 -1.817711442708969116e-01 2.314908206462860107e-01 1.875014305114746094e-01 1.119729224592447281e-02 -1.418962627649307251e-01 6.455480307340621948e-02 -2.243055403232574463e-01 -7.762407511472702026e-02 -4.469812288880348206e-02 2.205508947372436523e-01 7.825139909982681274e-02 6.559602916240692139e-02 -1.168800368905067444e-01 1.882046461105346680e-01 2.659284770488739014e-01 -1.604747623205184937e-01 6.494567543268203735e-02 -2.440461516380310059e-01 1.596880257129669189e-01 -6.023760512471199036e-02 3.201858997344970703e-01 -2.264004349708557129e-01 -1.079634204506874084e-02 -2.161074429750442505e-01
-1.419798880815505981e-01 9.329748898744583130e-02 -3.701816499233245850e-01 -1.116945743560791016e-01 2.960749715566635132e-02 -1.976235508918762207e-01 1.228358224034309387e-01 -8.915427327156066895e-02 -2.992395460605621338e-01 2.248528450727462769e-01 8.446627110242843628e-02 -1.928317248821258545e-01 -5.153427645564079285e-02 1.237301826477050781e-01 -1.197730898857116699e-01 -1.410482376813888550e-01 1.677118986845016479e-01 1.727970317006111145e-02 2.643509805202484131e-01 5.775128304958343506e-02 1.412197798490524292e-01 1.530784070491790771e-01 5.181796848773956299e-02 -3.176702558994293213e-01 -1.126281023025512695e-01 1.378983259201049805e-01 1.692429482936859131e-01 4.473915696144104004e-02 6.048253551125526428e-02 3.579170629382133484e-02 4.504519104957580566e-01 5.675922706723213196e-02
2.528761923313140869e-01 2.956119775772094727e-01 -3.575757145881652832e-01 -1.613674312829971313e-01 -5.609924718737602234e-02 8.456307649612426758e-02 -1.076739802956581116e-01 -2.538403570652008057e-01 -2.705474495887756348e-01 4.080240726470947266e-01 9.730424731969833374e-02 -1.035795807838439941e-01 -1.482922136783599854e-01 6.359750032424926758e-02 -8.492933213710784912e-02 -1.733651012182235718e-01 7.174651324748992920e-02 3.100523166358470917e-02 1.750861257314682007e-01 -6.150837522000074387e-03 -3.364822641015052795e-02 1.365580409765243530e-01 2.462511360645294189e-01 1.581353694200515747e-02 -3.689026236534118652e-01 3.351425984874367714e-03 1.040175631642341614e-01 2.809664420783519745e-02 1.703231036663055420e-02 8.469951152801513672e-02 1.101556643843650818e-01 -2.193580754101276398e-02
1.390740275382995605e-01 2.182578891515731812e-01 -1.803034245967864990e-01 5.558396223932504654e-03 -9.551876038312911987e-02 -9.868579357862472534e-02 -1.301270127296447754e-01 -4.587505012750625610e-03 -4.246289730072021484e-01 1.125780344009399414e-01 -4.899096488952636719e-02 -2.545417845249176025e-01 -7.434767484664916992e-02 1.372183412313461304e-01 7.393101602792739868e-02 -5.351031199097633362e-02 2.661282569169998169e-02 -6.483003497123718262e-02 -1.344113200902938843e-01 -1.440153867006301880e-01 -3.590555116534233093e-02 1.114557310938835144e-01 1.699377745389938354e-01 -3.435737192630767822e-01 8.961661718785762787e-03 -2.900470495223999023e-01 -5.263271182775497437e-02 -1.192795708775520325e-01 2.614624984562397003e-02 -1.825688183307647705e-01 3.994747996330261230e-01 2.695406973361968994e-01
3.114824891090393066e-01 2.268287688493728638e-01 1.967846751213073730e-01 5.059105902910232544e-02 -2.041162364184856415e-02 -2.337675094604492188e-01 1.149084698408842087e-02 1.294592618942260742e-01 -2.192663997411727905e-01 1.302398294210433960e-01 -7.072898745536804199e-02 8.534882962703704834e-02 1.398677080869674683e-01 9.081016480922698975e-02 -1.946537345647811890e-01 -1.596701294183731079e-01 6.811261177062988281e-02 -1.441788822412490845e-01 1.149359941482543945e-01 6.902179867029190063e-02 -1.493370383977890015e-01 -1.712913811206817627e-01 5.736849457025527954e-02 -3.053308427333831787e-01 -3.361469507217407227e-01 -2.367567420005798340e-01 1.912188529968261719e-01 -1.384573578834533691e-01 2.985012233257293701e-01 4.456191882491111755e-02 1.452102661132812500e-01 -2.030936628580093384e-01
6.592839211225509644e-02 2.253775745630264282e-01 -2.294112294912338257e-01 -2.384133636951446533e-01 -2.437882572412490845e-01 6.844393163919448853e-02 -9.219670668244361877e-03 2.272668853402137756e-02 -5.408812165260314941e-01 2.904221415519714355e-01 8.173589408397674561e-02 8.187822252511978149e-02 2.501025497913360596e-01 9.396382421255111694e-02 1.492097377777099609e-01 3.006001701578497887e-03 1.412309855222702026e-01 -1.783137023448944092e-02 -1.020282730460166931e-01 -6.725904345512390137e-02 -1.469764411449432373e-01 1.047682240605354309e-01 2.204580903053283691e-01 -2.326062917709350586e-01 4.992759227752685547e-02 -7.412350177764892578e-02 5.823838338255882263e-02 3.153249248862266541e-02 7.771489769220352173e-02 -2.181741595268249512e-02 2.251205891370773315e-01 2.160602957010269165e-01
3.070763051509857178e-01 4.230735301971435547e-01 6.116488575935363770e-02 1.061491221189498901e-01 -2.377259135246276855e-01 1.202832981944084167e-01 7.105807214975357056e-02 1.147442907094955444e-01 -1.640570610761642456e-01 3.763388097286224365e-01 1.449989080429077148e-01 -7.015530485659837723e-03 4.781208932399749756e-02 2.341985516250133514e-02 -9.555777907371520996e-02 -1.089700013399124146e-01 -7.158502191305160522e-02 1.570606417953968048e-02 -1.491926014423370361e-01 5.334655940532684326e-02 1.073141302913427353e-02 -9.503094106912612915e-02 -6.025102362036705017e-02 -3.882251381874084473e-01 -2.800843119621276855e-01 -1.040910631418228149e-01 1.379185318946838379e-01 -1.603945791721343994e-01 1.365768630057573318e-02 -1.182445418089628220e-02 8.669827878475189209e-02 -2.705619633197784424e-01
1.158527955412864685e-01 2.180948555469512939e-01 2.887533605098724365e-01 -6.354551762342453003e-02 -2.408879101276397705e-01 6.802049279212951660e-02 -5.718103423714637756e-02 -6.632798165082931519e-02 -2.821094095706939697e-01 5.397839937359094620e-03 -9.196083992719650269e-02 -4.384768754243850708e-02 -1.942864386364817619e-03 3.032516837120056152e-01 1.840330958366394043e-01 -7.802306860685348511e-02 -3.202588558197021484e-01 -3.494711220264434814e-02 2.397333644330501556e-02 -9.623485617339611053e-03 -2.239617407321929932e-01 -2.751839533448219299e-02 3.068774342536926270e-01 -2.305154651403427124e-01 8.913284167647361755e-03 2.536852657794952393e-02 3.918425738811492920e-01 -2.179812639951705933e-03 -5.357548221945762634e-02 -1.852801293134689331e-01 2.538672387599945068e-01 2.757519483566284180e-02
1.393011808395385742e-01 2.901231944561004639e-01 -1.509124636650085449e-01 -2.218354493379592896e-02 -2.321604788303375244e-01 -4.876270145177841187e-02 -4.073718935251235962e-02 8.502641320228576660e-02 -4.973578453063964844e-01 2.746882736682891846e-01 -7.412080187350511551e-03 1.593325287103652954e-01 1.516316831111907959e-01 6.334496289491653442e-02 2.129618674516677856e-01 -1.349456757307052612e-01 6.405741721391677856e-02 -4.746503196656703949e-03 -2.068002820014953613e-01 -9.573916345834732056e-02 -1.145057938992977142e-02 2.388094663619995117e-01 2.200950086116790771e-01 -1.595951616764068604e-01 -6.510943640023469925e-03 8.655682206153869629e-03 1.381225883960723877e-01 -1.212785169482231140e-01 7.502991706132888794e-03 -4.762100055813789368e-02 3.136313855648040771e-01 2.178060114383697510e-01
2.434905767440795898e-01 2.052448391914367676e-01 3.937198519706726074e-01 -9.177578240633010864e-02 -5.878695473074913025e-02 -2.268753498792648315e-01 3.278830274939537048e-02 -9.287945181131362915e-02 -1.273235678672790527e-01 4.247855842113494873e-01 2.959296405315399170e-01 1.938851200975477695e-03 -8.453503996133804321e-02 1.993731111288070679e-01 1.072261109948158264e-01 -4.895747080445289612e-02 -3.753041848540306091e-02 7.245347648859024048e-02 1.436293423175811768e-01 1.249182075262069702e-01 -2.303781658411026001e-01 -2.371333241462707520e-01 1.365683600306510925e-02 -2.537032961845397949e-01 -1.527005434036254883e-02 -3.454969450831413269e-02 7.205023616552352905e-02 -1.311556398868560791e-01 1.297247558832168579e-01 -1.933853775262832642e-01 1.783731952309608459e-02 -1.743036955595016479e-01
1.230375468730926514e-01 2.607698440551757812e-01 9.722560644149780273e-02 1.273904889822006226e-01 -1.027666181325912476e-01 1.218718215823173523e-01 -1.339419037103652954e-01 -4.615931306034326553e-03 -4.542203545570373535e-01 2.571727931499481201e-01 7.756704837083816528e-02 1.737751662731170654e-01 1.557309031486511230e-01 3.305121958255767822e-01 7.902771234512329102e-02 6.911447644233703613e-02 -2.537540197372436523e-01 -1.102737858891487122e-01 2.194621562957763672e-01 -1.422174870967864990e-01 -2.437191009521484375e-01 -1.854612529277801514e-01 2.134326845407485962e-01 -6.082660518586635590e-03 -2.270374447107315063e-01 3.793894546106457710e-03 7.795122265815734863e-02 9.816860407590866089e-02 7.656732201576232910e-02 -9.432844072580337524e-02 1.680951714515686035e-01 2.625967608764767647e-03
-1.316128373146057129e-01 -4.219028353691101074e-02 -2.121211588382720947e-01 -1.990460008382797241e-01 -2.912698090076446533e-01 -7.225551456212997437e-02 2.073314189910888672e-01 -1.428572088479995728e-01 -1.693249195814132690e-01 2.642057538032531738e-01 1.794057339429855347e-02 -1.052173972129821777e-01 2.683146297931671143e-01 -3.847289085388183594e-02 3.087567724287509918e-02 9.203933179378509521e-03 1.204081159085035324e-02 -8.326432853937149048e-02 9.171552211046218872e-02 -4.467971250414848328e-02 6.152721121907234192e-02 3.266388773918151855e-01 4.443477690219879150e-01 -5.935009196400642395e-02 -2.304189801216125488e-01 -4.024692997336387634e-02 1.314564198255538940e-01 -1.347570568323135376e-01 2.635683417320251465e-01 -1.309986114501953125e-01 2.069225609302520752e-01 9.959977865219116211e-02
-1.279555559158325195e-01 1.390876322984695435e-01 1.901311725378036499e-01 -1.647441089153289795e-01 -1.921222060918807983e-01 -1.514917165040969849e-01 2.215917110443115234e-01 -2.103819549083709717e-01 -5.080063268542289734e-02 4.729805290699005127e-01 4.090277254581451416e-01 -1.353399604558944702e-01 -1.531175673007965088e-01 1.069049537181854248e-01 -1.631162464618682861e-01 -1.557832062244415283e-01 -1.359577625989913940e-01 5.154797062277793884e-02 -4.237140715122222900e-02 1.523200869560241699e-01 -9.677851200103759766e-02 3.873763233423233032e-02 8.047337830066680908e-02 -2.166243642568588257e-01 -3.984010964632034302e-02 -3.084901906549930573e-02 1.292574126273393631e-02 -2.286123186349868774e-01 2.337836772203445435e-01 -5.189345777034759521e-02 1.630387306213378906e-01 -2.829089388251304626e-02
2.023201733827590942e-01 1.562180519104003906e-01 1.170944571495056152e-01 1.574306786060333252e-01 -2.574789226055145264e-01 -7.267159223556518555e-02 1.286699920892715454e-01 -7.221634685993194580e-02 -1.454096287488937378e-01 2.059380263090133667e-01 2.732984423637390137e-01 -8.942709118127822876e-02 1.350202411413192749e-01 7.897657901048660278e-02 -8.222828805446624756e-02 -2.324914932250976562e-01 -3.694266378879547119e-01 5.027141422033309937e-02 2.363014966249465942e-01 -1.345597505569458008e-01 -3.023031353950500488e-01 -5.469408258795738220e-02 3.543788567185401917e-02 -1.470253914594650269e-01 -2.452075481414794922e-01 -8.437622338533401489e-02 -6.375622004270553589e-02 6.630165874958038330e-02 2.284588217735290527e-01 -2.926889061927795410e-01 1.548335105180740356e-01 5.962088331580162048e-02
1.174822971224784851e-01 4.654548317193984985e-02 -5.646447464823722839e-02 6.459784507751464844e-02 3.292467817664146423e-02 -1.813166588544845581e-01 1.306627243757247925e-01 -4.541598632931709290e-02 2.833347953855991364e-02 3.279208838939666748e-01 1.036087274551391602e-01 4.196945950388908386e-02 2.434220910072326660e-01 -6.687346100807189941e-02 7.234731223434209824e-03 -1.132419258356094360e-01 2.013510651886463165e-02 -3.042383491992950439e-01 2.015397511422634125e-02 2.147623896598815918e-01 -1.809341162443161011e-01 1.130009666085243225e-01 -1.925871334969997406e-02 -3.681353032588958740e-01 7.683471590280532837e-02 -2.538840845227241516e-02 2.707483470439910889e-01 -1.567858010530471802e-01 1.503449380397796631e-01 -2.388068884611129761e-01 4.176730811595916748e-01 -2.161656469106674194e-01
-1.022545471787452698e-01 2.273474037647247314e-01 1.435852199792861938e-01 -1.738228835165500641e-02 -3.867710828781127930e-01 1.376248896121978760e-01 1.665610522031784058e-01 -1.095887348055839539e-01 -3.348536491394042969e-01 2.563063502311706543e-01 3.363583609461784363e-02 3.401659429073333740e-01 6.879771500825881958e-02 -4.654165357351303101e-03 2.472982108592987061e-01 -9.742626547813415527e-02 -2.474086172878742218e-02 4.202537611126899719e-02 -1.266632694751024246e-02 1.556477695703506470e-01 1.221728101372718811e-01 1.079762056469917297e-01 5.499469861388206482e-02 -1.116074696183204651e-01 3.525128588080406189e-02 2.153393626213073730e-01 1.754037290811538696e-01 1.785842478275299072e-01 -4.709044843912124634e-02 -2.623859047889709473e-01 2.390036731958389282e-01 1.769086569547653198e-01
-2.051441930234432220e-02 1.030841171741485596e-01 1.608539931476116180e-02 -1.099576503038406372e-01 -3.818410634994506836e-01 5.642741546034812927e-02 5.613387376070022583e-02 -6.718628108501434326e-02 4.340876638889312744e-02 2.171141207218170166e-01 2.675759196281433105e-01 1.364374905824661255e-01 3.770903497934341431e-02 2.577716112136840820e-01 4.081049934029579163e-02 1.422753278166055679e-02 -1.779782921075820923e-01 -3.009608387947082520e-01 -5.893511325120925903e-02 3.605796992778778076e-01 -3.929788991808891296e-02 9.215982258319854736e-02 1.536712348461151123e-01 -1.051758304238319397e-01 -6.088304892182350159e-02 -1.098344549536705017e-01 1.237558349967002869e-01 -1.399080008268356323e-01 -2.676720619201660156e-01 -3.942960202693939209e-01 1.568242311477661133e-01 9.027529507875442505e-02
-1.984048821032047272e-02 1.273957043886184692e-01 1.834316365420818329e-02 -1.584822386503219604e-01 -2.576147019863128662e-01 1.000641882419586182e-01 -4.912234097719192505e-02 4.353723302483558655e-02 -3.837640285491943359e-01 3.769439458847045898e-01 8.013592660427093506e-02 -1.821291148662567139e-01 1.329631358385086060e-01 4.436042532324790955e-02 -3.243479132652282715e-01 8.722371608018875122e-02 2.669522352516651154e-02 -3.082975447177886963e-01 2.162529081106185913e-01 1.927662789821624756e-01 -2.307534813880920410e-01 1.158206239342689514e-01 -1.035611778497695923e-01 -4.200775548815727234e-02 -1.210092157125473022e-01 -7.561030983924865723e-02 2.785955071449279785e-01 9.420680999755859375e-02 3.852909058332443237e-02 6.591770052909851074e-02 5.354455485939979553e-02 2.035767138004302979e-01
8.763861656188964844e-02 2.983084022998809814e-01 9.170935302972793579e-02 1.408912539482116699e-01 -7.774387300014495850e-02 -2.432324923574924469e-03 2.591293156147003174e-01 -5.779385566711425781e-03 -2.281355708837509155e-01 2.938930392265319824e-01 1.175023149698972702e-02 -1.384211480617523193e-01 1.626134105026721954e-02 -1.358055174350738525e-01 -2.834320254623889923e-02 -1.689734756946563721e-01 1.931661963462829590e-01 -1.254702359437942505e-01 6.606131047010421753e-02 1.125811189413070679e-01 -2.062280923128128052e-01 -9.528066217899322510e-02 1.813559420406818390e-02 -6.478208303451538086e-02 -1.505533307790756226e-01 -1.442117895931005478e-02 2.476926445960998535e-01 6.500322371721267700e-02 1.281059235334396362e-01 -3.816439509391784668e-01 2.523819208145141602e-01 -3.944859206676483154e-01
-2.064162790775299072e-01 1.666102558374404907e-02 -3.641660511493682861e-02 -1.473415791988372803e-01 -4.062693715095520020e-01 3.920485451817512512e-02 -3.521163761615753174e-02 -3.579248189926147461e-01 -3.570527732372283936e-01 2.582554817199707031e-01 3.817100822925567627e-02 -2.632586359977722168e-01 2.514763474464416504e-01 1.268463283777236938e-01 4.096095263957977295e-02 -1.073169261217117310e-01 2.242661081254482269e-02 -1.390174962580204010e-03 2.700491994619369507e-02 1.579127013683319092e-01 -1.465059369802474976e-01 -2.507638633251190186e-01 1.229903623461723328e-01 -2.069666236639022827e-01 -5.659223347902297974e-02 7.635655999183654785e-02 -4.096110165119171143e-02 2.202723175287246704e-02 2.666780948638916016e-01 7.254247367382049561e-02 9.810111671686172485e-02 -1.224294900894165039e-01
3.228317201137542725e-02 1.643667966127395630e-01 -1.996646225452423096e-01 -1.193455830216407776e-01 -2.670395672321319580e-01 -1.772905439138412476e-01 4.611944034695625305e-02 9.368222951889038086e-02 -3.707553148269653320e-01 1.922714859247207642e-01 -2.494412660598754883e-02 -2.209797352552413940e-01 3.201513737440109253e-02 2.475702911615371704e-01 -2.989671938121318817e-02 -1.657678186893463135e-01 2.199314683675765991e-01 -2.511776611208915710e-02 -2.603592276573181152e-01 -8.684296905994415283e-02 4.011923447251319885e-02 -1.170091703534126282e-01 2.173297405242919922e-01 -1.124128103256225586e-01 -8.279058337211608887e-02 -2.100570350885391235e-01 8.183974772691726685e-02 -1.935153901576995850e-01 3.716480731964111328e-02 -2.366424351930618286e-01 3.365766406059265137e-01 1.559741646051406860e-01
-1.233490258455276489e-01 -2.989399246871471405e-02 -2.602118253707885742e-01 -7.057685405015945435e-03 -1.689163297414779663e-01 6.360144168138504028e-02 8.201669901609420776e-02 -1.797802746295928955e-02 -2.093652039766311646e-01 3.499336540699005127e-01 1.178970411419868469e-01 -4.011753015220165253e-03 3.029951639473438263e-02 8.740684390068054199e-02 -5.487977713346481323e-02 -2.493749558925628662e-01 3.699362277984619141e-02 1.105389595031738281e-01 3.559212386608123779e-01 7.455335557460784912e-02 4.406079649925231934e-02 -1.312472522258758545e-01 -1.324545592069625854e-01 -2.410310953855514526e-01 1.523596346378326416e-01 1.631243079900741577e-01 3.250984847545623779e-01 1.842291094362735748e-02 5.214688926935195923e-02 -1.270118206739425659e-01 4.546103477478027344e-01 2.316468209028244019e-02
-1.846573948860168457e-01 -8.211153559386730194e-03 5.528049543499946594e-02 -1.558889150619506836e-01 -3.876621723175048828e-01 2.595368623733520508e-01 -4.929089336656033993e-04 -2.209518551826477051e-01 -3.203912824392318726e-02 2.413617670536041260e-01 1.777172833681106567e-01 2.864327132701873779e-01 1.629290580749511719e-01 2.063835561275482178e-01 -1.594601944088935852e-02 -1.431570649147033691e-01 -6.426592357456684113e-03 -8.413603901863098145e-02 -1.646849662065505981e-01 3.270299732685089111e-01 7.437945809215307236e-03 1.313909888267517090e-01 2.279523164033889771e-01 4.777753725647926331e-02 -2.199882268905639648e-01 2.285740105435252190e-03 1.635659486055374146e-02 1.826998963952064514e-02 -8.209050446748733521e-02 -3.371140360832214355e-01 1.609915494918823242e-01 3.405772149562835693e-02
2.317111790180206299e-01 3.238080441951751709e-02 -1.743608564138412476e-01 -2.608366310596466064e-01 -9.325215965509414673e-02 -2.877362444996833801e-02 -1.795798242092132568e-01 -4.997852444648742676e-02 -6.406766176223754883e-02 -8.095724880695343018e-02 -3.343644738197326660e-02 -2.313277572393417358e-01 1.637736260890960693e-01 2.287665158510208130e-01 -5.436494201421737671e-02 2.939093112945556641e-02 -4.739694297313690186e-02 -1.634792983531951904e-01 -3.203623229637742043e-03 1.058181896805763245e-01 7.270693033933639526e-02 1.807777136564254761e-01 2.736589014530181885e-01 -1.531696021556854248e-01 -2.032014131546020508e-01 5.669062025845050812e-03 4.505708217620849609e-01 -1.489817202091217041e-01 -5.923519656062126160e-02 -1.279666125774383545e-01 4.284090399742126465e-01 -8.855020254850387573e-02
-6.092293187975883484e-02 2.135407626628875732e-01 1.521085351705551147e-01 1.208492591977119446e-01 -1.026818994432687759e-02 8.442007005214691162e-02 -5.654422938823699951e-02 -1.426092535257339478e-01 -2.940555512905120850e-01 1.688702404499053955e-01 5.525201931595802307e-02 5.633560940623283386e-02 -9.427225589752197266e-02 2.768110111355781555e-02 7.401534914970397949e-02 -4.688212275505065918e-02 2.043197453022003174e-01 -2.661093175411224365e-01 -1.170638054609298706e-01 -6.063817441463470459e-02 -1.551512628793716431e-01 -2.837700545787811279e-01 -9.074525535106658936e-02 -4.435423016548156738e-01 -2.338938117027282715e-01 1.056214645504951477e-01 2.938755787909030914e-02 6.407390534877777100e-02 4.010105878114700317e-02 -4.513919949531555176e-01 1.547531038522720337e-01 -6.318384408950805664e-02
-1.633653789758682251e-02 -2.836557850241661072e-02 -3.419293761253356934e-01 -2.179446816444396973e-01 -9.489870071411132812e-02 7.239563390612602234e-03 -1.716242432594299316e-01 -1.114179864525794983e-01 -2.332254350185394287e-01 1.975141316652297974e-01 2.424758374691009521e-01 -1.641746908426284790e-01 -1.287420988082885742e-01 -5.454019829630851746e-02 -5.608072876930236816e-02 -1.832786202430725098e-01 2.591934800148010254e-01 1.028341054916381836e-01 4.420398548245429993e-02 1.111177727580070496e-01 1.360881775617599487e-01 4.786441859323531389e-04 2.690684199333190918e-01 -2.831790447235107422e-01 -2.195233106613159180e-01 -5.190005525946617126e-02 2.478984594345092773e-01 -8.122096210718154907e-02 3.616978973150253296e-02 8.368690311908721924e-02 3.804974853992462158e-01 -1.138257756829261780e-01
-1.894589811563491821e-01 1.209247335791587830e-01 2.535680234432220459e-01 -1.348768025636672974e-01 -1.338827908039093018e-01 -2.226616255939006805e-02 1.354731619358062744e-01 -1.872732788324356079e-01 -2.447351366281509399e-01 4.571778178215026855e-01 2.283554673194885254e-01 1.817718744277954102e-01 -1.742167323827743530e-01 2.306016832590103149e-01 4.830164089798927307e-02 -1.164756491780281067e-01 -1.288498342037200928e-01 2.013861946761608124e-02 -5.896530300378799438e-02 4.720042273402214050e-02 -3.149652183055877686e-01 -4.913813993334770203e-02 1.045295298099517822e-01 -2.105746865272521973e-01 1.302021890878677368e-01 -4.458443075418472290e-02 1.477762460708618164e-01 -2.750813961029052734e-01 -2.197393681854009628e-03 6.181385740637779236e-02 1.845832318067550659e-01 -8.765707165002822876e-02
-2.728493697941303253e-02 2.398153245449066162e-01 1.415191497653722763e-02 3.922412544488906860e-02 -3.297748863697052002e-01 -3.055689334869384766e-01 -1.287747621536254883e-01 -8.141423016786575317e-02 -2.649698853492736816e-01 3.023220896720886230e-01 -7.872167974710464478e-02 -7.194027304649353027e-02 2.209888771176338196e-02 2.348060309886932373e-01 -7.559712976217269897e-02 5.045604333281517029e-02 1.352041959762573242e-01 -2.405809462070465088e-01 1.115870326757431030e-01 1.003678962588310242e-01 8.695755153894424438e-02 -2.741729319095611572e-01 1.891865432262420654e-01 6.120584160089492798e-02 -6.702993810176849365e-02 -8.594489097595214844e-02 -2.928381785750389099e-02 1.389119029045104980e-02 7.335982471704483032e-02 -3.225248754024505615e-01 3.456267416477203369e-01 -1.227206736803054810e-01
3.960524201393127441e-01 3.723009303212165833e-02 -1.722272336483001709e-01 3.490048274397850037e-02 -4.675512015819549561e-02 2.077458351850509644e-01 1.085149124264717102e-01 -6.482839584350585938e-02 -9.771236032247543335e-02 7.098997477442026138e-03 1.441343128681182861e-02 2.045783698558807373e-01 8.728752844035625458e-03 5.116377398371696472e-02 -3.792908042669296265e-02 -1.907113492488861084e-01 1.463907659053802490e-01 -2.182723134756088257e-01 3.120038211345672607e-01 1.392255276441574097e-01 -4.869256541132926941e-02 -3.036759607493877411e-02 2.206670045852661133e-01 -1.804494857788085938e-01 6.424046307802200317e-02 -1.057723164558410645e-02 4.392758309841156006e-01 -5.622669309377670288e-02 2.793917655944824219e-01 -1.678605526685714722e-01 2.710326910018920898e-01 8.355129510164260864e-02
-2.851702570915222168e-01 1.744094192981719971e-01 -2.305336669087409973e-02 3.737611928954720497e-03 7.953504100441932678e-03 3.002095781266689301e-02 8.353763073682785034e-02 -2.686098217964172363e-02 -2.050894945859909058e-01 1.914235204458236694e-01 -4.642743244767189026e-02 6.256110966205596924e-02 -1.464338004589080811e-01 2.436461895704269409e-01 -1.069629192352294922e-02 -3.148130476474761963e-01 3.858714103698730469e-01 -3.174760565161705017e-02 8.763838559389114380e-02 -1.098494827747344971e-01 -1.378868669271469116e-01 -2.003455311059951782e-01 1.149584911763668060e-02 -1.838732212781906128e-01 -1.600380390882492065e-01 1.817762702703475952e-01 1.141246333718299866e-01 5.768783390522003174e-02 2.496251761913299561e-01 -3.461667895317077637e-01 2.694151103496551514e-01 -1.475358307361602783e-01
1.625288650393486023e-02 1.599745601415634155e-01 -8.344692736864089966e-02 1.916766911745071411e-01 2.474479004740715027e-02 -2.933198213577270508e-02 3.770495951175689697e-02 -1.000719517469406128e-01 -4.142802655696868896e-01 6.306408904492855072e-04 2.292234152555465698e-01 2.379431426525115967e-01 -7.083947304636240005e-03 1.258780509233474731e-01 1.671870052814483643e-01 -4.713354632258415222e-03 -2.472585886716842651e-01 -2.541860342025756836e-01 1.904669702053070068e-01 -1.572750508785247803e-03 -2.482191175222396851e-01 -1.424278914928436279e-01 1.955566108226776123e-01 -1.740624457597732544e-01 -4.301447570323944092e-01 -4.399407282471656799e-02 5.191479995846748352e-02 -2.110822647809982300e-01 5.595974251627922058e-02 3.540366888046264648e-02 1.990752965211868286e-01 4.670152440667152405e-02
1.568008679896593094e-03 5.213725566864013672e-02 -1.550567150115966797e-01 -1.875974684953689575e-01 -9.327942878007888794e-02 2.005958259105682373e-01 2.041997313499450684e-01 -7.549452036619186401e-02 -4.577911272644996643e-02 1.997622698545455933e-01 1.614905446767807007e-01 7.762876152992248535e-02 1.935823112726211548e-01 1.643006652593612671e-01 1.376329958438873291e-01 -6.735714524984359741e-02 8.996701240539550781e-02 -2.164845168590545654e-01 2.038121074438095093e-01 1.693982928991317749e-01 2.577589154243469238e-01 -5.400827154517173767e-02 2.841560170054435730e-03 -2.357500940561294556e-01 -1.568261831998825073e-01 -2.635919749736785889e-01 2.930896878242492676e-01 1.060598790645599365e-01 8.418819308280944824e-02 2.498348942026495934e-03 4.807265102863311768e-01 -9.878170676529407501e-03
-7.888499647378921509e-03 2.917698919773101807e-01 2.378139831125736237e-02 8.651144802570343018e-02 -3.431384861469268799e-01 1.724056340754032135e-02 1.493297964334487915e-01 2.336958497762680054e-01 -2.352970093488693237e-01 1.069988608360290527e-01 6.381054967641830444e-02 5.202589090913534164e-03 3.137710317969322205e-02 1.091482639312744141e-01 8.800004422664642334e-02 1.298849433660507202e-01 -1.629154086112976074e-01 1.935229264199733734e-02 2.331722676753997803e-01 1.417940855026245117e-01 -4.323966503143310547e-01 -1.634816378355026245e-01 4.977792128920555115e-02 -9.249953180551528931e-02 -2.368162572383880615e-01 -9.406207501888275146e-02 -7.856813818216323853e-02 -1.130588632076978683e-02 1.575966924428939819e-01 -2.784574031829833984e-01 2.359783947467803955e-01 -2.190212458372116089e-01
3.733411133289337158e-01 4.208499193191528320e-02 -1.622154712677001953e-01 -1.559795737266540527e-01 -4.717142507433891296e-02 1.430519074201583862e-01 -1.793779879808425903e-01 -1.467853635549545288e-01 -3.487048149108886719e-01 4.332204461097717285e-01 7.961416244506835938e-02 1.111293286085128784e-01 -1.199748665094375610e-01 2.669051289558410645e-01 -8.881608024239540100e-03 -1.148904785513877869e-01 -3.378845006227493286e-02 1.228328049182891846e-01 -8.266774564981460571e-02 2.723229527473449707e-01 1.515117287635803223e-01 -1.359216123819351196e-01 1.159510016441345215e-01 1.352781355381011963e-01 -2.642491366714239120e-03 2.421632260084152222e-01 -3.925988450646400452e-02 -1.084005981683731079e-01 1.108669862151145935e-01 -5.251944437623023987e-02 2.030847072601318359e-01 7.926056534051895142e-02
-2.227847278118133545e-01 4.350014030933380127e-02 -1.728203892707824707e-01 -2.046593725681304932e-01 -2.414014339447021484e-01 -1.488084346055984497e-01 -7.484406232833862305e-02 -1.900167614221572876e-01 -2.844772636890411377e-01 3.270473182201385498e-01 5.666147172451019287e-02 -1.598020792007446289e-01 3.035240173339843750e-01 1.615490913391113281e-01 7.317236810922622681e-02 -2.308644056320190430e-01 -1.943188719451427460e-02 -1.332693099975585938e-01 8.278682827949523926e-03 8.512286841869354248e-02 2.111361920833587646e-01 2.202526479959487915e-01 1.844048649072647095e-01 -5.844124406576156616e-02 -2.192216180264949799e-02 -8.554740250110626221e-02 1.541628241539001465e-01 -3.163843229413032532e-02 1.028794795274734497e-01 6.176766008138656616e-02 3.639641106128692627e-01 1.602673530578613281e-01
9.534811973571777344e-02 3.109133243560791016e-01 5.124604329466819763e-02 -2.933139726519584656e-02 -1.546125509776175022e-03 1.060306560248136520e-03 4.132568091154098511e-02 9.610062092542648315e-02 -2.963230013847351074e-01 2.217185199260711670e-01 1.804044842720031738e-01 2.511291764676570892e-02 9.547883272171020508e-02 1.002549566328525543e-02 6.087461858987808228e-02 -2.657674551010131836e-01 -2.510855495929718018e-01 8.175673335790634155e-02 -1.555790454149246216e-01 2.070314884185791016e-01 -5.103211104869842529e-02 1.211203485727310181e-01 -2.131679356098175049e-01 -7.829262316226959229e-02 -7.072710245847702026e-02 -7.162392884492874146e-02 3.192074298858642578e-01 -3.031215667724609375e-01 -4.689534660428762436e-03 -1.167723089456558228e-01 3.524034619331359863e-01 -2.805652022361755371e-01
-2.729622460901737213e-02 2.253535091876983643e-01 -7.608283311128616333e-02 8.251605927944183350e-02 -2.854223549365997314e-01 -1.643639057874679565e-01 1.437462717294692993e-01 6.668028235435485840e-02 -1.001100912690162659e-01 2.167979776859283447e-01 1.594139821827411652e-02 -8.004871010780334473e-02 1.316873729228973389e-01 1.522176861763000488e-01 6.654205173254013062e-02 -1.100117564201354980e-01 4.218899011611938477e-01 3.478595986962318420e-02 1.732389479875564575e-01 1.351035572588443756e-02 -2.083534449338912964e-01 -8.547944016754627228e-03 -9.800642728805541992e-02 -3.486109077930450439e-01 -1.754441261291503906e-01 1.194148436188697815e-01 -1.947877109050750732e-01 -2.912779748439788818e-01 1.128393188118934631e-01 -9.670294076204299927e-02 2.856539487838745117e-01 1.613455712795257568e-01
-5.633912235498428345e-02 2.569519542157649994e-02 -2.238173410296440125e-02 1.532273273915052414e-02 3.261784790083765984e-03 3.878589868545532227e-01 -1.656608283519744873e-01 -2.151844799518585205e-01 -2.760241627693176270e-01 1.303947716951370239e-01 5.548573136329650879e-01 2.402721196413040161e-01 5.234261229634284973e-02 2.779429554939270020e-01 6.523719057440757751e-03 -4.972064495086669922e-02 7.694836705923080444e-02 2.051022090017795563e-02 -5.354752764105796814e-03 2.317666076123714447e-02 -1.417129337787628174e-01 -2.412684708833694458e-01 4.267199337482452393e-02 -2.119417041540145874e-01 -8.670289069414138794e-02 -1.202628612518310547e-01 7.768809795379638672e-02 -1.920905523002147675e-02 1.762542873620986938e-01 -9.258773922920227051e-02 5.387933179736137390e-02 1.645408570766448975e-01
2.772361040115356445e-01 -3.179084509611129761e-03 -1.349218487739562988e-01 -1.065985783934593201e-01 -1.639790385961532593e-01 -2.977677881717681885e-01 -1.054007261991500854e-01 -2.449910640716552734e-01 -1.205224618315696716e-01 4.959079995751380920e-02 1.153405234217643738e-01 3.216688930988311768e-01 -1.291319429874420166e-01 1.767122447490692139e-01 -1.365378648042678833e-01 -2.214521914720535278e-01 1.550862044095993042e-01 5.941836163401603699e-02 -1.765485852956771851e-01 1.938502341508865356e-01 -2.073479145765304565e-01 9.259183704853057861e-02 1.787885427474975586e-01 -8.735761046409606934e-02 -1.968410983681678772e-02 3.938214853405952454e-02 2.655175328254699707e-01 5.687808990478515625e-02 -1.622511446475982666e-02 -6.861389428377151489e-02 4.177074134349822998e-01 -1.221332848072052002e-01
2.022308260202407837e-01 1.252958029508590698e-01 5.912737920880317688e-02 8.676953613758087158e-02 -1.325067281723022461e-01 -3.096418688073754311e-03 5.251899361610412598e-02 4.432328417897224426e-02 -2.669430971145629883e-01 2.752784788608551025e-01 -3.847990185022354126e-02 -9.340219944715499878e-02 2.068676203489303589e-01 5.741870030760765076e-03 -6.168415769934654236e-02 -3.932390511035919189e-01 -2.695345878601074219e-01 -6.631711125373840332e-02 -9.166014194488525391e-02 1.762986183166503906e-01 -2.988205850124359131e-02 2.730014920234680176e-02 -6.356296688318252563e-02 -9.206075221300125122e-02 -6.586191803216934204e-02 -1.388892829418182373e-01 2.352285534143447876e-01 -8.366911113262176514e-02 4.875665064901113510e-03 -2.700735330581665039e-01 3.335211873054504395e-01 -3.882441222667694092e-01
-1.531694829463958740e-01 2.638307213783264160e-01 1.162291616201400757e-01 -4.287017509341239929e-02 1.366517692804336548e-01 7.483661919832229614e-02 -1.438837200403213501e-01 -2.513113617897033691e-01 -2.872118055820465088e-01 2.498756647109985352e-01 7.685997337102890015e-02 -5.413310229778289795e-02 2.298898249864578247e-01 1.573572605848312378e-01 1.717687994241714478e-01 -6.455197930335998535e-02 -5.613979697227478027e-02 -3.390312492847442627e-01 -1.436789147555828094e-02 1.833825111389160156e-01 -1.716080307960510254e-01 1.639334857463836670e-01 1.698904782533645630e-01 -2.342422753572463989e-01 4.354587569832801819e-02 2.894972562789916992e-01 -4.352938011288642883e-02 -2.472835481166839600e-01 5.995058640837669373e-02 -1.225261166691780090e-01 2.322022467851638794e-01 -7.172243297100067139e-02
-1.121670976281166077e-01 -1.217639259994029999e-02 -1.619997248053550720e-02 -1.101490342989563942e-04 -1.806490123271942139e-01 3.534483537077903748e-02 -6.357629597187042236e-02 -8.938729763031005859e-03 -2.479803711175918579e-01 2.477893829345703125e-01 1.327265650033950806e-01 -3.090799450874328613e-01 -1.167443394660949707e-01 2.027534693479537964e-01 -1.669140011072158813e-01 -2.447728812694549561e-01 2.106835395097732544e-01 -1.430749446153640747e-01 -1.559970825910568237e-01 -1.580989211797714233e-01 1.533195823431015015e-01 -3.098388612270355225e-01 1.927180439233779907e-01 -1.954320669174194336e-01 -1.660179696045815945e-03 -1.425748765468597412e-01 1.654794998466968536e-02 -9.569775313138961792e-02 2.259300649166107178e-01 -1.838631778955459595e-01 3.008086681365966797e-01 2.373232394456863403e-01
1.417810916900634766e-01 2.837707102298736572e-01 5.440556257963180542e-02 1.605491787195205688e-01 -3.290960490703582764e-01 -1.209865212440490723e-01 9.802372008562088013e-02 -3.215070068836212158e-01 -7.625247538089752197e-02 -3.536517545580863953e-02 -1.077839285135269165e-01 -5.480093415826559067e-03 1.201491653919219971e-01 1.492212414741516113e-01 -7.538592070341110229e-02 3.377916663885116577e-02 2.018318772315979004e-01 -2.802514843642711639e-02 1.520239114761352539e-01 1.488172262907028198e-01 2.702930867671966553e-01 3.634783923625946045e-01 4.965297877788543701e-02 -1.640321910381317139e-01 -7.145123183727264404e-02 1.684316843748092651e-01 1.276636123657226562e-01 -1.006810739636421204e-01 1.169161424040794373e-01 -3.179518580436706543e-01 2.659135162830352783e-01 -7.597016543149948120e-02
-2.453819662332534790e-02 -4.193654283881187439e-02 4.516594484448432922e-02 1.633767038583755493e-01 -5.685237422585487366e-02 3.578682616353034973e-02 2.684545330703258514e-02 -1.385788917541503906e-01 -4.896244779229164124e-02 1.990415155887603760e-02 1.775986552238464355e-01 1.042119637131690979e-01 8.648280799388885498e-02 1.141107156872749329e-01 -1.096513587981462479e-02 -1.629166305065155029e-01 1.684413664042949677e-02 -1.901981532573699951e-01 6.686424463987350464e-02 8.901855349540710449e-02 -1.837862879037857056e-01 1.809057220816612244e-02 2.794697284698486328e-01 -2.684716880321502686e-01 -2.460559308528900146e-01 -3.396204486489295959e-02 2.050760835409164429e-01 -2.269211560487747192e-01 -3.719235062599182129e-01 -5.258673429489135742e-01 2.208181321620941162e-01 -1.012194994837045670e-02
1.647200137376785278e-01 2.010772824287414551e-01 5.356853082776069641e-02 6.702139973640441895e-02 -3.083522990345954895e-02 -1.902610510587692261e-01 -1.023577451705932617e-01 1.453610956668853760e-01 5.045191571116447449e-02 3.064184188842773438e-01 1.210375726222991943e-01 -4.257425665855407715e-02 5.577405914664268494e-02 -4.162352159619331360e-02 -4.231838509440422058e-02 -4.383305609226226807e-01 2.887744903564453125e-01 9.516876190900802612e-02 9.494972229003906250e-02 1.658690571784973145e-01 -4.242209717631340027e-02 1.000504642724990845e-01 8.714545518159866333e-02 -3.030800819396972656e-01 -1.776180565357208252e-01 3.024589717388153076e-01 -6.556004285812377930e-02 -1.575044840574264526e-01 1.553024351596832275e-01 -1.042766869068145752e-01 3.401996195316314697e-01 -3.934167325496673584e-02
1.044666469097137451e-01 9.950697422027587891e-02 -1.120462715625762939e-01 2.293132804334163666e-02 -3.470798730850219727e-01 1.865096390247344971e-02 6.869513541460037231e-02 -1.516599673777818680e-02 4.524395242333412170e-02 -2.414814941585063934e-02 -5.822739750146865845e-02 -6.399723887443542480e-02 4.945748951286077499e-03 2.944221496582031250e-01 3.237965404987335205e-01 -1.053751036524772644e-01 -2.158021926879882812e-01 3.073585592210292816e-02 -1.220824047923088074e-01 3.302377462387084961e-01 -1.999612338840961456e-02 1.214488744735717773e-01 2.538361251354217529e-01 -1.987824141979217529e-01 -1.379737854003906250e-01 3.365086391568183899e-02 1.240288764238357544e-01 -2.455788850784301758e-02 -3.050179593265056610e-02 -3.286862969398498535e-01 4.319198131561279297e-01 -7.295115292072296143e-02
-7.338675856590270996e-02 7.874360680580139160e-02 3.164185285568237305e-01 1.849425882101058960e-01 -9.234074503183364868e-02 -5.763240624219179153e-03 1.976336836814880371e-01 5.716983973979949951e-02 -6.201448664069175720e-02 6.062478199601173401e-02 2.294782996177673340e-01 9.492810815572738647e-02 -2.995473146438598633e-02 2.668504975736141205e-02 -7.700810581445693970e-02 -9.508778899908065796e-02 -1.656807260587811470e-03 -8.204066753387451172e-02 1.757736206054687500e-01 1.656732638366520405e-03 -1.509086340665817261e-01 6.852653622627258301e-02 1.014068573713302612e-01 -4.401651024818420410e-01 -3.787534832954406738e-01 7.902158796787261963e-02 2.096928209066390991e-01 4.489522427320480347e-02 -1.880247704684734344e-02 -4.528033435344696045e-01 2.144482135772705078e-01 -3.520732745528221130e-02
1.244048103690147400e-01 -1.067283898591995239e-01 6.422441452741622925e-02 -2.120003104209899902e-01 -1.685105711221694946e-01 5.201865732669830322e-02 -4.698036238551139832e-02 -2.262498438358306885e-01 -1.598607450723648071e-01 2.897880673408508301e-01 3.208551108837127686e-01 7.220385968685150146e-02 -4.998242482542991638e-02 9.493437409400939941e-02 -3.632075488567352295e-01 -3.701489791274070740e-02 -5.434943595901131630e-04 -1.626103930175304413e-02 9.902697801589965820e-02 6.967815756797790527e-02 5.551407858729362488e-02 -6.286422908306121826e-02 -9.907224029302597046e-02 -1.563473641872406006e-01 -3.456647396087646484e-01 1.361254900693893433e-01 6.802950799465179443e-02 1.752777695655822754e-01 1.006497740745544434e-01 6.387317180633544922e-02 3.679819107055664062e-01 3.128354251384735107e-01
-1.262062638998031616e-01 -1.657587289810180664e-01 1.855874955654144287e-01 -1.668190211057662964e-01 -3.424238264560699463e-01 2.680954150855541229e-02 -1.266655921936035156e-01 1.113127768039703369e-01 -2.130095511674880981e-01 2.073611915111541748e-01 3.230081498622894287e-01 6.010897830128669739e-02 8.301198482513427734e-02 -7.457779347896575928e-02 -2.062348127365112305e-01 4.881785437464714050e-02 1.810948550701141357e-01 -1.169142872095108032e-01 2.731617391109466553e-01 2.648763656616210938e-01 -1.548298262059688568e-02 -1.604885309934616089e-01 1.157696843147277832e-01 -1.628894060850143433e-01 -2.482955157756805420e-01 -4.805802926421165466e-02 2.286035716533660889e-01 9.924817830324172974e-02 6.546317040920257568e-02 -8.913639187812805176e-02 2.942935824394226074e-01 1.102124229073524475e-01
-4.533476382493972778e-02 1.215063482522964478e-01 -1.240153983235359192e-01 4.230893403291702271e-02 -3.092131912708282471e-01 2.632379159331321716e-02 2.771747708320617676e-01 2.925686910748481750e-02 -1.186087504029273987e-01 3.300327062606811523e-01 5.673541501164436340e-02 -1.102446764707565308e-01 1.382719874382019043e-01 6.772048771381378174e-02 -1.431071013212203979e-01 -4.397126138210296631e-01 9.777163714170455933e-02 1.136306151747703552e-01 2.611169219017028809e-01 1.259874105453491211e-01 -4.565446078777313232e-02 3.779713436961174011e-02 -1.216652095317840576e-01 -1.770986318588256836e-01 -1.777256578207015991e-01 1.307577043771743774e-01 1.200465410947799683e-01 -6.569483876228332520e-02 2.720870263874530792e-02 -1.010097842663526535e-02 4.355825781822204590e-01 -4.402378574013710022e-02
-7.790841907262802124e-02 1.389407813549041748e-01 2.683191895484924316e-01 -9.427928179502487183e-02 -4.658370912075042725e-01 -5.137024819850921631e-02 1.146868392825126648e-01 -2.267003804445266724e-01 -7.232492417097091675e-02 3.338548243045806885e-01 -5.342075601220130920e-03 7.333774864673614502e-02 -1.158174648880958557e-01 2.516641914844512939e-01 -1.139883697032928467e-01 -1.030971854925155640e-01 1.092220097780227661e-01 1.012063547968864441e-01 1.296280920505523682e-01 6.996139883995056152e-02 -1.499138176441192627e-01 -1.553861889988183975e-02 1.728794164955615997e-02 -6.010084226727485657e-02 2.885090187191963196e-02 1.674707382917404175e-01 -1.097950339317321777e-01 -6.374588608741760254e-02 4.369686841964721680e-01 -5.443647503852844238e-02 2.632824480533599854e-01 -9.147755056619644165e-02
2.067324817180633545e-01 1.979326903820037842e-01 -4.726624488830566406e-02 -3.737775981426239014e-02 -8.543265983462333679e-03 -6.716556847095489502e-02 -2.151771821081638336e-02 1.092105135321617126e-01 -1.774543225765228271e-01 2.703370749950408936e-01 9.965466335415840149e-03 -1.917353272438049316e-01 4.269034788012504578e-02 4.719332456588745117e-01 -2.352575510740280151e-01 -1.207131147384643555e-01 -9.112310409545898438e-02 -1.291892379522323608e-01 -3.163966536521911621e-02 -1.655664294958114624e-01 -2.492881715297698975e-01 6.160391867160797119e-02 -3.439023345708847046e-02 -9.472876787185668945e-02 -2.474192678928375244e-01 2.056132256984710693e-01 1.987472921609878540e-01 -5.046363454312086105e-03 3.531810343265533447e-01 -1.361783444881439209e-01 2.131497412919998169e-01 1.866457052528858185e-02
1.122830659151077271e-01 8.552163839340209961e-02 2.179497182369232178e-01 1.831658631563186646e-01 -2.782135605812072754e-01 -5.072180926799774170e-02 1.936932653188705444e-01 -1.930764019489288330e-01 -1.147591993212699890e-01 1.674563586711883545e-01 2.002501636743545532e-01 7.159173488616943359e-02 8.775047957897186279e-03 1.591844707727432251e-01 1.646176129579544067e-01 -2.121843099594116211e-01 -1.744383871555328369e-01 1.318321675062179565e-01 1.361472755670547485e-01 4.666350781917572021e-02 -2.658823728561401367e-01 1.412909030914306641e-01 1.400687247514724731e-01 -8.678572624921798706e-02 -8.329263329505920410e-02 1.822461187839508057e-01 -1.560443639755249023e-01 -2.281284034252166748e-01 8.975739777088165283e-02 -1.866292059421539307e-01 4.296720623970031738e-01 -1.729245185852050781e-01
-1.147929728031158447e-01 -6.788323074579238892e-02 -1.461492925882339478e-01 -2.734305560588836670e-01 -2.863927483558654785e-01 6.409190595149993896e-02 2.823502756655216217e-02 -8.413618803024291992e-02 -1.500508636236190796e-01 1.321775615215301514e-01 1.809200942516326904e-01 1.131705716252326965e-01 -8.602478355169296265e-02 2.090967297554016113e-01 -7.961472123861312866e-02 1.517358608543872833e-02 3.452817350625991821e-02 -6.393141299486160278e-02 2.449005842208862305e-02 4.153415262699127197e-01 5.225187540054321289e-02 3.237509727478027344e-01 6.054737046360969543e-02 -3.708129823207855225e-01 -1.597849577665328979e-01 -7.494508475065231323e-02 1.656857281923294067e-01 2.223424240946769714e-02 -2.276360392570495605e-01 -2.875728607177734375e-01 1.566820591688156128e-01 6.007448583841323853e-02
-1.898707151412963867e-01 -1.400505099445581436e-02 -4.641514644026756287e-02 -1.078865751624107361e-01 -2.281481623649597168e-01 -8.635494858026504517e-03 -1.657442748546600342e-01 -1.487115025520324707e-01 -2.361055314540863037e-01 2.481547743082046509e-01 1.879253238439559937e-01 -8.835682272911071777e-02 3.297605812549591064e-01 1.255671530961990356e-01 -4.728663861751556396e-01 -2.238116413354873657e-01 1.299616545438766479e-01 -1.815157383680343628e-01 6.653393805027008057e-02 1.401172131299972534e-01 -9.201956540346145630e-02 -1.031881049275398254e-01 9.939804673194885254e-02 -8.868215233087539673e-02 -2.189300358295440674e-01 -2.921022102236747742e-02 -1.363469660282135010e-02 -1.085622459650039673e-01 1.045180559158325195e-01 2.065479010343551636e-01 2.536180317401885986e-01 1.314326748251914978e-02
2.665014192461967468e-02 2.387468516826629639e-02 -9.309078007936477661e-02 -1.700093150138854980e-01 1.200540736317634583e-01 -1.039094254374504089e-01 -1.929067671298980713e-01 -4.211172461509704590e-02 -3.589386940002441406e-01 3.459186106920242310e-02 -1.393194589763879776e-02 1.498810797929763794e-01 2.647918760776519775e-01 2.636830806732177734e-01 -1.771648973226547241e-01 1.064084246754646301e-01 1.429647058248519897e-01 2.174425125122070312e-01 1.245514973998069763e-01 1.194536685943603516e-01 2.019281499087810516e-02 1.032808423042297363e-01 1.552771329879760742e-01 -3.176528811454772949e-01 -3.086470663547515869e-01 1.014316305518150330e-01 1.633542031049728394e-01 -1.197820007801055908e-01 -1.827471554279327393e-01 -1.670606732368469238e-01 2.516613602638244629e-01 2.389439642429351807e-01
2.252727150917053223e-01 1.732860654592514038e-01 -5.598533898591995239e-02 -4.221606627106666565e-02 -4.422159865498542786e-03 -1.151257902383804321e-01 -3.219171240925788879e-02 -1.382784452289342880e-02 -5.497076362371444702e-02 2.227201163768768311e-01 -3.532615676522254944e-02 -1.358190178871154785e-01 -1.004153341054916382e-01 3.965500295162200928e-01 -1.165143325924873352e-01 -2.669070661067962646e-01 -1.004308909177780151e-01 -1.700506657361984253e-01 -4.294336214661598206e-02 -2.521101832389831543e-01 -3.895741403102874756e-01 -1.164494380354881287e-01 1.616424764506518841e-03 -1.286090761423110962e-01 -2.186836004257202148e-01 1.670176982879638672e-01 1.293739527463912964e-01 2.962964214384555817e-02 2.761270105838775635e-01 -1.236544027924537659e-01 2.847341001033782959e-01 1.520323455333709717e-01
-1.387710422277450562e-01 -1.021099165081977844e-01 1.306422799825668335e-01 -2.378259897232055664e-01 -3.871082663536071777e-01 1.579672098159790039e-01 -3.103415966033935547e-01 9.900890290737152100e-02 -1.807264089584350586e-01 1.475510094314813614e-02 7.279931008815765381e-02 1.396851390600204468e-01 -1.274298280477523804e-01 3.464735746383666992e-01 2.442157864570617676e-01 -1.144272312521934509e-01 -6.174095347523689270e-02 -1.260469406843185425e-01 -6.104474887251853943e-02 2.335627526044845581e-01 1.564700752496719360e-01 1.129329949617385864e-01 -7.805491331964731216e-03 -1.822967827320098877e-01 -2.497156560420989990e-01 1.040569972246885300e-02 1.481516659259796143e-01 -6.578142940998077393e-02 9.631664492189884186e-03 -2.810902297496795654e-01 9.780861437320709229e-02 1.521076411008834839e-01
-9.821987897157669067e-02 1.525839269161224365e-01 -2.537660598754882812e-01 2.098299562931060791e-01 -2.426300495862960815e-01 2.305184118449687958e-02 8.159763365983963013e-02 -2.706692516803741455e-01 -1.300063878297805786e-01 1.246024202555418015e-02 2.247390300035476685e-01 3.136456310749053955e-01 1.559884846210479736e-01 -1.183351948857307434e-01 9.931523352861404419e-02 -2.497680187225341797e-01 -3.296372890472412109e-01 -1.466830819845199585e-01 1.286018043756484985e-01 1.647946238517761230e-01 -1.438540071249008179e-01 6.652517244219779968e-03 6.488892436027526855e-02 -4.181928560137748718e-02 -7.313104718923568726e-02 4.359662160277366638e-02 1.686039417982101440e-01 2.858237549662590027e-02 1.967532187700271606e-01 -1.967915296554565430e-01 2.798336148262023926e-01 2.235944718122482300e-01
9.234914183616638184e-02 1.858152896165847778e-01 -6.976035237312316895e-02 -2.382385917007923126e-02 -2.544211149215698242e-01 -7.511109858751296997e-02 -1.505765616893768311e-01 -7.565888762474060059e-02 -2.892171442508697510e-01 3.293038010597229004e-01 5.148553848266601562e-02 -9.102246910333633423e-02 2.401299774646759033e-01 1.678883880376815796e-01 1.078240349888801575e-01 -2.145651131868362427e-01 2.086227983236312866e-01 -1.892940998077392578e-01 -2.599674165248870850e-01 -3.628280013799667358e-02 2.465827763080596924e-02 1.846543699502944946e-01 2.185940146446228027e-01 -2.526478767395019531e-01 4.886787384748458862e-02 -1.273811757564544678e-01 -5.421696603298187256e-02 -1.409924626350402832e-01 -3.244417905807495117e-02 -6.755857169628143311e-02 2.948450446128845215e-01 2.786520719528198242e-01
1.948296576738357544e-01 2.134374529123306274e-01 3.253857791423797607e-02 -9.115400910377502441e-02 1.106872316449880600e-02 -4.166466370224952698e-02 3.042115271091461182e-01 -1.066999733448028564e-01 -2.152912616729736328e-01 -3.744397312402725220e-02 2.505232989788055420e-01 6.248258799314498901e-02 8.290294557809829712e-03 8.361108601093292236e-02 2.242590337991714478e-01 -3.010382354259490967e-01 9.936916083097457886e-02 -2.593977451324462891e-01 2.776258289813995361e-01 -1.864997446537017822e-01 -2.495233267545700073e-01 -1.486248970031738281e-01 -6.441736128181219101e-03 -2.492330819368362427e-01 -2.152436524629592896e-01 -4.785675555467605591e-02 3.005944192409515381e-01 1.520914863795042038e-02 1.212888434529304504e-01 -1.960857063531875610e-01 7.794802635908126831e-02 7.043712586164474487e-02
6.633693724870681763e-02 -9.897702187299728394e-02 3.298375383019447327e-02 -1.473607718944549561e-01 -2.557121813297271729e-01 2.039442062377929688e-01 2.575752437114715576e-01 -5.748187750577926636e-02 3.110431507229804993e-02 2.703800201416015625e-01 1.806401461362838745e-01 -8.140572905540466309e-02 2.742598652839660645e-01 2.424779534339904785e-01 1.295790076255798340e-01 1.324791163206100464e-01 2.616263926029205322e-01 -1.238173320889472961e-01 6.791205704212188721e-02 1.030115336179733276e-01 5.232962593436241150e-02 -8.284510672092437744e-02 -7.980260066688060760e-03 -2.160073071718215942e-01 -7.562161237001419067e-02 -1.271494477987289429e-01 8.095445483922958374e-02 1.107696518301963806e-01 8.917558193206787109e-02 -1.788858473300933838e-01 5.151830911636352539e-01 -5.727427825331687927e-02
1.843785792589187622e-01 1.755668073892593384e-01 -1.792461872100830078e-01 -8.585125952959060669e-02 -3.147644996643066406e-01 -6.454590708017349243e-02 7.549427449703216553e-02 1.993618905544281006e-01 -1.275248974561691284e-01 8.903285861015319824e-02 1.123521029949188232e-01 -6.668218411505222321e-03 3.664087057113647461e-01 7.460700720548629761e-02 -1.508958339691162109e-01 -1.138043552637100220e-01 5.864706262946128845e-02 -9.919400513172149658e-02 6.108701974153518677e-02 1.040399074554443359e-01 4.988570883870124817e-02 -3.990797698497772217e-02 -6.521963514387607574e-03 -2.265234738588333130e-01 -6.159611791372299194e-02 -3.189097158610820770e-03 1.598975062370300293e-01 -7.730153203010559082e-02 1.472952514886856079e-01 -3.920571804046630859e-01 3.800309076905250549e-02 -4.890059530735015869e-01
1.296236962080001831e-01 4.333679974079132080e-01 1.041110754013061523e-01 1.996288895606994629e-01 2.767113409936428070e-02 1.095504462718963623e-01 -2.020108848810195923e-01 -1.092183636501431465e-03 -5.491884350776672363e-01 2.233090698719024658e-01 4.264780506491661072e-02 -1.927205175161361694e-02 1.655571162700653076e-01 2.740220427513122559e-01 2.278357744216918945e-02 3.960434719920158386e-02 -1.452598422765731812e-01 4.474529996514320374e-02 -6.423593149520456791e-04 7.375983987003564835e-03 -9.456201642751693726e-02 9.339182637631893158e-03 1.997299641370773315e-01 -1.162227839231491089e-01 -1.023835539817810059e-01 1.605294495820999146e-01 -1.180629879236221313e-01 -1.347979605197906494e-01 2.026042640209197998e-01 -1.382345259189605713e-01 1.283658742904663086e-01 4.785104840993881226e-02
-3.553748130798339844e-02 1.400348637253046036e-02 -6.863775849342346191e-02 -1.009825021028518677e-01 -5.413997545838356018e-02 -1.148644164204597473e-01 -1.001615896821022034e-01 -2.495707757771015167e-02 -2.970969974994659424e-01 1.114555969834327698e-01 4.528231173753738403e-02 2.341879010200500488e-01 3.571129739284515381e-01 3.451637923717498779e-01 -3.424976468086242676e-01 1.739599555730819702e-01 8.908522129058837891e-02 6.852605193853378296e-02 1.298044025897979736e-01 1.120183244347572327e-01 7.886967062950134277e-02 -2.064110897481441498e-02 1.779664903879165649e-01 -3.284104466438293457e-01 -3.785084187984466553e-01 3.248445317149162292e-02 1.378852874040603638e-01 -1.126444712281227112e-02 7.488656789064407349e-02 -1.173948198556900024e-01 1.055933013558387756e-01 1.510976999998092651e-01
-5.566476657986640930e-02 5.077033117413520813e-02 -2.002834528684616089e-01 -9.412763756699860096e-04 -2.118335962295532227e-01 1.710481792688369751e-01 1.549530308693647385e-02 3.041245043277740479e-02 -3.058505356311798096e-01 2.115597128868103027e-01 1.207468658685684204e-01 -1.418374329805374146e-01 -8.308906108140945435e-02 2.546178698539733887e-01 -1.269386708736419678e-01 -2.160411179065704346e-01 2.162162959575653076e-01 2.665417455136775970e-02 4.222535789012908936e-01 2.701200246810913086e-01 1.869664900004863739e-02 1.392246875911951065e-02 -4.837234318256378174e-02 -2.031042128801345825e-01 1.199415251612663269e-01 2.257020622491836548e-01 1.655228286981582642e-01 6.922465562820434570e-02 -5.265831947326660156e-02 -1.931467503309249878e-01 3.011475205421447754e-01 1.579516567289829254e-02
1.765583902597427368e-01 4.179968312382698059e-02 -1.137515380978584290e-01 -1.249322220683097839e-01 -5.540093779563903809e-02 1.604784093797206879e-02 -5.565324425697326660e-02 -4.960140213370323181e-02 -2.746238708496093750e-01 1.569004803895950317e-01 -4.080686252564191818e-03 1.373337358236312866e-01 1.786253899335861206e-01 -1.265577524900436401e-01 3.833598643541336060e-02 -3.179153501987457275e-01 -3.014522790908813477e-01 1.118125766515731812e-01 -1.768940985202789307e-01 2.208511382341384888e-01 -9.115540236234664917e-02 -8.443237841129302979e-02 -2.927722595632076263e-02 -6.459802389144897461e-02 7.485707849264144897e-02 1.347029805183410645e-01 2.433712184429168701e-01 -2.229081541299819946e-01 1.403544992208480835e-01 -2.658448517322540283e-01 4.299653470516204834e-01 -2.201172858476638794e-01
1.786466687917709351e-01 1.387665122747421265e-01 3.071369975805282593e-02 -5.510751157999038696e-02 2.126986347138881683e-02 2.988287247717380524e-02 1.114065796136856079e-01 8.059677481651306152e-02 -2.101944237947463989e-01 2.691900730133056641e-01 -1.161413192749023438e-01 -3.044632375240325928e-01 -5.859450250864028931e-02 4.824517369270324707e-01 -9.679330140352249146e-02 -9.440489858388900757e-02 -2.171739563345909119e-02 -6.968438625335693359e-02 -8.518085815012454987e-04 -1.608637869358062744e-01 -1.561056226491928101e-01 8.192735165357589722e-02 -5.193526390939950943e-03 -8.773461729288101196e-02 -2.662346065044403076e-01 2.095879465341567993e-01 1.308619230985641479e-01 -2.110106684267520905e-02 3.228258788585662842e-01 -1.961214840412139893e-01 2.998480498790740967e-01 -1.109621748328208923e-01
-2.141619473695755005e-01 9.790207445621490479e-02 3.287150561809539795e-01 1.688466668128967285e-01 -5.816252157092094421e-02 -9.447244927287101746e-03 1.185231134295463562e-01 1.249752268195152283e-01 -1.614762842655181885e-01 1.403110027313232422e-01 1.465397477149963379e-01 1.169878989458084106e-01 -3.506387397646903992e-02 7.281481474637985229e-02 -1.201021298766136169e-01 -8.576648682355880737e-02 4.942362662404775620e-03 -1.287625432014465332e-01 1.120281592011451721e-01 -9.666399657726287842e-02 -3.566794842481613159e-02 6.905159447342157364e-03 -5.410961434245109558e-02 -5.062594413757324219e-01 -2.863645851612091064e-01 1.478700339794158936e-02 1.958572715520858765e-01 8.409781730733811855e-04 7.995599508285522461e-02 -4.417523741722106934e-01 1.972305327653884888e-01 7.448298484086990356e-02
-1.800648868083953857e-01 1.521537750959396362e-01 6.654114276170730591e-02 -1.923650801181793213e-01 2.355448454618453979e-01 2.165378816425800323e-02 -5.743486806750297546e-02 -1.267403457313776016e-02 -1.378772854804992676e-01 1.918970793485641479e-01 1.432132869958877563e-01 -2.387248128652572632e-01 1.028355434536933899e-01 -1.908619701862335205e-02 5.875460803508758545e-02 7.506789267063140869e-02 -4.019849747419357300e-02 -2.734563648700714111e-01 -9.204825758934020996e-02 -1.460501365363597870e-02 -1.186546683311462402e-02 -1.183708850294351578e-02 -4.808823764324188232e-02 -3.822051733732223511e-02 -2.418733388185501099e-01 2.286756038665771484e-01 2.557234764099121094e-01 -3.773845434188842773e-01 2.727451324462890625e-01 -5.235112830996513367e-02 4.410421252250671387e-01 -1.040730252861976624e-01
6.494654715061187744e-02 -1.588309258222579956e-01 2.052591145038604736e-01 -1.221709102392196655e-01 -2.660772502422332764e-01 2.904656715691089630e-02 -2.224382013082504272e-02 2.986611984670162201e-02 -4.103082120418548584e-01 -4.163867980241775513e-02 1.230207532644271851e-01 -2.796261012554168701e-01 1.571744382381439209e-01 1.681157350540161133e-01 2.040547281503677368e-01 -5.953168869018554688e-02 1.119854301214218140e-01 -4.140289872884750366e-02 -3.798728808760643005e-02 2.087820619344711304e-01 2.167779356241226196e-01 -1.756326556205749512e-01 -8.286125957965850830e-02 -3.373039364814758301e-01 3.412639349699020386e-02 3.649055212736129761e-02 9.630345553159713745e-02 -1.583239883184432983e-01 1.932499408721923828e-01 -2.013675570487976074e-01 2.967474162578582764e-01 1.354683786630630493e-01
-5.948825553059577942e-02 4.967663064599037170e-02 -2.447136491537094116e-02 -7.761616259813308716e-02 -2.349173575639724731e-01 6.477027386426925659e-02 1.229973323643207550e-02 -1.142562255263328552e-01 -1.677908003330230713e-01 2.972980141639709473e-01 1.323104798793792725e-01 -2.124357372522354126e-01 2.834005653858184814e-01 -8.956521004438400269e-02 -1.796188503503799438e-01 -4.025399312376976013e-02 2.064941525459289551e-01 3.760782629251480103e-02 -1.709633618593215942e-01 1.630343645811080933e-01 -4.195289313793182373e-01 -5.585106089711189270e-02 -4.273324459791183472e-02 -1.764534711837768555e-01 -2.055314369499683380e-02 1.910177469253540039e-01 4.305578470230102539e-01 -1.121276691555976868e-01 4.254325851798057556e-02 -2.488903850317001343e-01 -3.089850954711437225e-02 4.317970573902130127e-02
-1.769169270992279053e-01 1.405829638242721558e-01 2.734848260879516602e-01 -9.506996721029281616e-02 -2.216556370258331299e-01 2.571198344230651855e-02 -2.024024166166782379e-02 -2.702913582324981689e-01 3.172266855835914612e-02 1.715078502893447876e-01 1.575433313846588135e-01 -5.223726481199264526e-02 6.133489683270454407e-02 2.893574535846710205e-01 5.683968216180801392e-02 -1.031443849205970764e-01 2.432938069105148315e-01 -1.720517128705978394e-01 5.936523526906967163e-02 2.378114312887191772e-01 -2.290801256895065308e-01 -1.600668132305145264e-01 -9.111426025629043579e-02 -3.149566426873207092e-02 -2.561580836772918701e-01 2.710389196872711182e-01 -1.160368919372558594e-01 6.139512173831462860e-03 2.474719882011413574e-01 -3.237082064151763916e-01 1.630130708217620850e-01 -3.266548737883567810e-02
2.091392725706100464e-01 2.678305208683013916e-01 -3.209056332707405090e-02 5.152227729558944702e-02 -5.752151831984519958e-02 8.322864770889282227e-02 1.403192579746246338e-01 1.452696137130260468e-02 4.913569614291191101e-02 1.045066043734550476e-01 3.812502697110176086e-02 3.620341718196868896e-01 8.475952199660241604e-04 -1.239567399024963379e-01 -1.944892480969429016e-02 -3.903936147689819336e-01 9.957074373960494995e-02 -1.564579457044601440e-01 2.127396911382675171e-01 6.844477355480194092e-02 -1.346364170312881470e-01 -1.402230709791183472e-01 7.309906184673309326e-02 -7.059995830059051514e-02 -1.067257374525070190e-01 -1.391059011220932007e-01 3.815117180347442627e-01 -4.998742043972015381e-02 1.634915471076965332e-01 -2.797882258892059326e-01 3.408895432949066162e-01 -6.508757919073104858e-02
1.657836139202117920e-02 1.890892684459686279e-01 3.113165795803070068e-01 2.450647391378879547e-02 -2.180719077587127686e-01 3.112665191292762756e-02 -1.175311803817749023e-01 4.166050255298614502e-01 -1.603232324123382568e-01 2.514471113681793213e-01 1.036425232887268066e-01 1.542319059371948242e-01 1.324903368949890137e-01 1.219971179962158203e-01 -5.295717716217041016e-02 -1.419060826301574707e-01 -6.906415522098541260e-02 -1.155235841870307922e-01 1.636402010917663574e-01 -1.714572012424468994e-01 -2.088017612695693970e-01 6.217136234045028687e-02 -3.427299112081527710e-02 -2.769778072834014893e-01 -1.799178868532180786e-01 1.942814141511917114e-01 1.158783510327339172e-01 6.610315293073654175e-02 3.401876688003540039e-01 -1.629655510187149048e-01 1.352585405111312866e-01 -5.981346964836120605e-02
1.869377940893173218e-01 2.390617579221725464e-01 -1.219872757792472839e-02 -1.454954147338867188e-01 -7.358676940202713013e-02 6.765501201152801514e-02 3.395026177167892456e-02 5.271216854453086853e-02 -1.908830255270004272e-01 2.144895493984222412e-01 -9.719408303499221802e-02 -2.384317219257354736e-01 -1.347955614328384399e-01 3.929690122604370117e-01 -3.632130473852157593e-02 -1.800997555255889893e-01 -5.800702050328254700e-02 -1.835956722497940063e-01 1.046679317951202393e-01 -9.119275957345962524e-02 -2.665362358093261719e-01 5.978968366980552673e-02 1.731750741600990295e-02 -7.420241832733154297e-02 -2.989369630813598633e-01 2.539662122726440430e-01 -6.133029982447624207e-02 8.112733811140060425e-02 3.427878916263580322e-01 -2.848682999610900879e-01 1.337337493896484375e-01 -8.062715642154216766e-03
-1.777087710797786713e-02 3.551274538040161133e-01 -1.013467907905578613e-01 -1.353113949298858643e-01 -1.882302910089492798e-01 -6.610368192195892334e-02 -6.385972350835800171e-02 -1.383929401636123657e-01 -2.887651026248931885e-01 1.230606064200401306e-01 -1.705802604556083679e-02 -1.678584665060043335e-01 1.256134063005447388e-01 3.338443934917449951e-01 -3.042454831302165985e-02 -1.672002375125885010e-01 2.530044019222259521e-01 -1.615038514137268066e-01 -6.579209002666175365e-04 -8.018234372138977051e-02 6.785404682159423828e-02 -2.315107583999633789e-01 -5.873510148376226425e-03 3.436742722988128662e-02 -1.549757421016693115e-01 3.626758605241775513e-02 -1.794040054082870483e-01 1.224714443087577820e-01 4.957583546638488770e-02 -2.782262563705444336e-01 3.871504068374633789e-01 2.015833705663681030e-01
-1.742532998323440552e-01 1.143876016139984131e-01 2.891012132167816162e-01 2.823157310485839844e-01 6.877563148736953735e-02 9.889537096023559570e-02 -3.293268010020256042e-02 -9.283505380153656006e-02 -2.878854274749755859e-01 3.261536955833435059e-01 2.051911354064941406e-01 5.485871061682701111e-02 3.775390982627868652e-02 4.819242283701896667e-02 1.273968070745468140e-01 -1.358807086944580078e-02 -1.903398521244525909e-02 -1.987355500459671021e-01 -2.544488608837127686e-01 1.306547373533248901e-01 -9.221498668193817139e-02 7.799358665943145752e-02 1.958172023296356201e-01 -3.610312044620513916e-01 -1.344596445560455322e-01 5.722363293170928955e-02 2.427531927824020386e-01 1.537898629903793335e-01 -2.802768163383007050e-02 -2.395521104335784912e-01 1.868497282266616821e-01 1.120762005448341370e-01
1.675299108028411865e-01 3.731598258018493652e-01 2.898206003010272980e-03 1.267123594880104065e-02 -1.528396457433700562e-01 1.405802965164184570e-01 2.276481501758098602e-02 2.545771002769470215e-02 -1.898645609617233276e-01 1.680911928415298462e-01 6.732436269521713257e-02 3.802347928285598755e-03 8.297803997993469238e-02 1.745512485504150391e-01 -3.073632158339023590e-02 -3.811954855918884277e-01 -6.204210594296455383e-02 -1.647608578205108643e-01 4.240784049034118652e-02 8.370035886764526367e-02 -7.111635804176330566e-02 -1.874281913042068481e-01 -2.512430772185325623e-02 -4.933285415172576904e-01 -2.327796965837478638e-01 -1.047063171863555908e-01 6.105667352676391602e-02 -6.355857849121093750e-02 1.944086104631423950e-01 -8.551829308271408081e-02 -2.871936303563416004e-04 -3.061908781528472900e-01
-2.148445546627044678e-01 2.370183318853378296e-01 6.745840609073638916e-02 3.431637957692146301e-02 -1.681965738534927368e-01 1.526799201965332031e-01 -8.219569921493530273e-02 -2.254924178123474121e-01 -1.533417254686355591e-01 3.533620536327362061e-01 -5.697938054800033569e-02 6.742762029170989990e-02 1.237954646348953247e-01 1.314193159341812134e-01 2.946924604475498199e-02 -3.544593453407287598e-01 1.389002501964569092e-01 -1.323058307170867920e-01 3.877257406711578369e-01 3.606458753347396851e-02 -1.506398767232894897e-01 -5.657291412353515625e-02 4.529599100351333618e-02 -1.846327036619186401e-01 -2.448772192001342773e-01 -9.173208475112915039e-02 -2.357232272624969482e-01 -2.087977230548858643e-01 -6.017078831791877747e-02 -3.933742269873619080e-02 1.570609062910079956e-01 -1.400445252656936646e-01
-2.540849149227142334e-01 2.301204353570938110e-01 9.924542903900146484e-02 -1.903119087219238281e-01 -1.783110052347183228e-01 5.157590284943580627e-02 1.642192900180816650e-02 -2.642536759376525879e-01 -3.528145328164100647e-02 2.798989117145538330e-01 3.275462239980697632e-02 7.493199408054351807e-02 2.233070507645606995e-02 1.969955414533615112e-01 1.476298272609710693e-01 -8.895830810070037842e-02 1.770830452442169189e-01 -3.145102858543395996e-01 1.362431943416595459e-01 1.372111290693283081e-01 -1.599545031785964966e-01 -1.247407495975494385e-02 2.779849767684936523e-01 -1.904309093952178955e-01 -1.392200142145156860e-01 1.932332068681716919e-01 -9.319292008876800537e-02 -6.038246676325798035e-02 4.032043516635894775e-01 -7.092516869306564331e-02 1.000942066311836243e-01 -1.515012532472610474e-01
-1.304085552692413330e-01 7.108197361230850220e-02 -8.784321695566177368e-02 -2.212820649147033691e-01 -2.574748992919921875e-01 -1.346484273672103882e-01 -9.529244899749755859e-02 -1.403607726097106934e-01 -1.203441396355628967e-01 2.683636248111724854e-01 2.441376075148582458e-02 -7.141005247831344604e-02 1.194163486361503601e-01 7.821594923734664917e-02 1.114014610648155212e-01 -1.100349351763725281e-01 6.304199248552322388e-02 -2.064525894820690155e-02 4.354871436953544617e-02 7.441703975200653076e-02 2.252748310565948486e-01 3.709999918937683105e-01 2.871180772781372070e-01 -2.706590108573436737e-02 -1.275251060724258423e-01 -1.025841906666755676e-01 -1.217735186219215393e-02 -1.229062303900718689e-01 2.018544226884841919e-01 -2.178849279880523682e-01 3.915803730487823486e-01 3.224465847015380859e-01
-1.274959184229373932e-02 2.671272456645965576e-01 -4.369408264756202698e-02 -1.199968755245208740e-01 -2.723712325096130371e-01 1.172529011964797974e-01 -2.376698255538940430e-01 1.409795135259628296e-01 1.120494008064270020e-01 2.934414744377136230e-01 9.780414402484893799e-02 6.205394119024276733e-02 1.916984021663665771e-01 3.653657063841819763e-02 -1.197813302278518677e-01 -9.556444734334945679e-02 2.033781409263610840e-01 -1.615479439496994019e-01 2.623179554939270020e-01 1.126506477594375610e-01 -2.347920462489128113e-02 -1.161237712949514389e-02 -6.978322565555572510e-02 -3.724502399563789368e-02 -1.933528780937194824e-01 4.862110316753387451e-01 -8.710829913616180420e-02 -1.723953634500503540e-01 1.569344401359558105e-01 -2.200232595205307007e-01 1.847069561481475830e-01 8.872485719621181488e-03
9.854108840227127075e-02 1.882345527410507202e-01 -2.371083050966262817e-01 -2.014696449041366577e-01 -2.295027226209640503e-01 -6.954156793653964996e-03 -8.288991451263427734e-02 1.306826174259185791e-01 -4.523454010486602783e-01 2.437408715486526489e-01 1.553836613893508911e-01 1.307496428489685059e-01 1.643741428852081299e-01 3.290904685854911804e-02 1.301594823598861694e-01 -1.010642349720001221e-01 1.483569759875535965e-02 8.171304315328598022e-02 -2.287213504314422607e-01 -2.934763021767139435e-02 -9.886110201478004456e-03 1.550485640764236450e-01 2.858970463275909424e-01 -2.410797029733657837e-01 9.107713703997433186e-04 -1.239453777670860291e-01 2.229208797216415405e-01 -1.000708788633346558e-01 2.075844071805477142e-02 -1.875165663659572601e-02 3.288065195083618164e-01 1.132341772317886353e-01
-2.055070735514163971e-02 2.049646973609924316e-01 -1.219789087772369385e-01 -2.621079683303833008e-01 -9.588789194822311401e-02 1.836236566305160522e-02 -1.570030450820922852e-01 -2.031632363796234131e-01 -1.952274292707443237e-01 3.267470300197601318e-01 -7.565715163946151733e-02 -9.002156555652618408e-02 -5.805059149861335754e-02 -8.799838274717330933e-02 7.828284054994583130e-02 -2.325184047222137451e-01 9.213190525770187378e-02 -1.124289110302925110e-01 2.467743456363677979e-01 6.711089611053466797e-02 -6.335269659757614136e-02 1.387354880571365356e-01 2.649624347686767578e-01 -1.319170743227005005e-01 -3.017565608024597168e-01 3.031548559665679932e-01 -1.897368133068084717e-01 -6.464691460132598877e-02 1.542060077190399170e-01 -1.461600810289382935e-01 3.040318191051483154e-01 1.019988730549812317e-01
3.272480070590972900e-01 1.325157731771469116e-01 -4.155449569225311279e-02 3.072759509086608887e-02 -1.311768144369125366e-01 9.381192177534103394e-02 2.790028452873229980e-01 -8.283875137567520142e-02 -5.956508964300155640e-02 3.121410310268402100e-02 1.588489115238189697e-02 2.577910721302032471e-01 -3.394743427634239197e-02 8.169283159077167511e-03 5.793159455060958862e-02 -2.131170332431793213e-01 1.683449298143386841e-01 -2.348530739545822144e-01 1.008207276463508606e-01 2.032744288444519043e-01 -2.925520017743110657e-02 -8.519930392503738403e-02 8.878204971551895142e-02 -1.801761388778686523e-01 -1.356475651264190674e-01 -3.804616257548332214e-02 5.167416930198669434e-01 -9.925438463687896729e-02 2.414560317993164062e-01 -2.004232704639434814e-01 2.453754991292953491e-01 -4.355272650718688965e-02
1.086962074041366577e-01 1.033042594790458679e-01 -4.321499541401863098e-02 -3.183876574039459229e-01 1.685754656791687012e-01 -3.731334814801812172e-03 2.512191981077194214e-02 1.482987403869628906e-01 -3.289580345153808594e-01 2.457442134618759155e-01 9.353964775800704956e-02 9.923445433378219604e-02 1.095137521624565125e-01 2.938787341117858887e-01 -3.639801442623138428e-01 7.586885988712310791e-02 -6.477356702089309692e-02 4.133067652583122253e-02 2.074050307273864746e-01 2.265790998935699463e-01 1.738835424184799194e-01 -1.147138401865959167e-01 9.736517816781997681e-02 -2.120783925056457520e-01 -3.022417128086090088e-01 -3.148766607046127319e-02 3.754017129540443420e-02 -1.520521342754364014e-01 -1.064206361770629883e-01 -9.267710149288177490e-02 1.621605455875396729e-01 1.955291330814361572e-01
1.442456692457199097e-01 2.050690352916717529e-01 -1.439188718795776367e-01 -2.135021686553955078e-01 -1.906664669513702393e-01 6.208937242627143860e-02 -9.036663174629211426e-02 8.996209502220153809e-02 -4.048041701316833496e-01 3.683900535106658936e-01 -5.197328701615333557e-02 1.919966936111450195e-01 5.352940410375595093e-02 -6.102075427770614624e-02 2.552677690982818604e-01 -4.770363494753837585e-02 1.427200138568878174e-01 1.252796798944473267e-01 -1.233788505196571350e-01 1.818185299634933472e-02 -2.055747248232364655e-02 1.023501530289649963e-01 2.563134133815765381e-01 -2.885634005069732666e-01 -4.264055937528610229e-02 -1.959550678730010986e-01 1.521900594234466553e-01 -3.341403603553771973e-02 1.415094882249832153e-01 -5.695331841707229614e-02 2.064957916736602783e-01 2.435642778873443604e-01
8.785666897892951965e-03 8.170851320028305054e-02 1.626332849264144897e-01 -1.405707001686096191e-01 -2.337876148521900177e-02 9.989459812641143799e-02 1.015400439500808716e-01 -4.749830067157745361e-02 -8.210400491952896118e-02 3.159264922142028809e-01 1.540669351816177368e-01 -7.035008072853088379e-02 3.165643811225891113e-01 1.231435015797615051e-01 2.185008823871612549e-01 -4.199918184895068407e-04 2.521980106830596924e-01 -3.747636452317237854e-02 -1.111624613404273987e-01 1.535502523183822632e-01 -1.405483204871416092e-02 -7.329306751489639282e-02 -1.721165776252746582e-01 -4.212949573993682861e-01 -2.885397076606750488e-01 -2.231998182833194733e-02 1.642694324254989624e-02 1.688565909862518311e-01 4.599738493561744690e-02 -2.015461623668670654e-01 2.555291950702667236e-01 -3.023156821727752686e-01
1.608597338199615479e-01 1.462974995374679565e-01 5.904376879334449768e-02 1.385554522275924683e-01 -1.224881261587142944e-01 -5.537638813257217407e-02 1.666290126740932465e-02 1.952612996101379395e-01 -1.989274919033050537e-01 2.343208044767379761e-01 3.343165665864944458e-02 -1.552194803953170776e-01 -5.070892721414566040e-02 3.428456485271453857e-01 -1.515895277261734009e-01 -2.187025249004364014e-01 -7.480777800083160400e-02 -1.103384867310523987e-01 7.245476543903350830e-02 -2.174279540777206421e-01 -1.297031939029693604e-01 1.611101254820823669e-02 3.553403168916702271e-02 -1.211549341678619385e-01 -2.867408990859985352e-01 2.442935854196548462e-01 5.803236737847328186e-02 9.185160696506500244e-02 4.429607391357421875e-01 -3.214545547962188721e-01 5.389134585857391357e-02 5.894350260496139526e-02
1.586163192987442017e-01 -9.414914064109325409e-03 -3.668950200080871582e-01 -2.570110559463500977e-01 -1.389054507017135620e-01 -2.680027484893798828e-02 7.948309928178787231e-02 -2.912306785583496094e-01 -2.878583073616027832e-01 1.776649057865142822e-01 -2.842118777334690094e-02 -2.367209196090698242e-01 6.226253509521484375e-02 1.358470767736434937e-01 -8.603430539369583130e-02 -4.395790025591850281e-02 1.250426620244979858e-01 -1.673249006271362305e-01 1.046290323138237000e-01 -8.984216302633285522e-02 -1.848768442869186401e-01 6.341753900051116943e-02 2.520858123898506165e-02 -2.794965505599975586e-01 -1.794326305389404297e-02 -1.161873433738946915e-02 4.772549867630004883e-02 -3.286395668983459473e-01 1.078952178359031677e-01 1.141689494252204895e-01 3.403588235378265381e-01 1.706952601671218872e-01
-1.519056782126426697e-02 2.209655493497848511e-01 1.549560483545064926e-02 -1.581831574440002441e-01 -1.167268231511116028e-01 1.170159038156270981e-02 1.043161153793334961e-01 -1.003939956426620483e-01 -3.545165061950683594e-01 2.168706506490707397e-01 -3.072697483003139496e-02 1.971581205725669861e-02 2.010398656129837036e-01 -2.615276537835597992e-02 5.727360025048255920e-02 -1.927463859319686890e-01 -3.485069274902343750e-01 1.183033362030982971e-02 -1.342164129018783569e-01 1.842489987611770630e-01 -1.463279873132705688e-01 5.413274839520454407e-02 -2.896194718778133392e-02 -4.866433143615722656e-02 5.757004022598266602e-02 -7.227622717618942261e-02 2.582420110702514648e-01 -9.243995696306228638e-02 1.740059256553649902e-02 -3.190529942512512207e-01 4.145769774913787842e-01 -2.766340076923370361e-01
5.956359673291444778e-03 -1.379531621932983398e-01 -5.493255332112312317e-02 -1.111511364579200745e-01 -1.072830483317375183e-01 -4.097147658467292786e-02 1.888435333967208862e-01 -9.913638234138488770e-02 -2.349450588226318359e-01 2.207812070846557617e-01 1.576537825167179108e-02 -1.046145856380462646e-01 2.114976346492767334e-01 1.005187630653381348e-01 -6.593341380357742310e-02 -3.025378882884979248e-01 2.443963587284088135e-01 1.395663768053054810e-01 1.772313863039016724e-01 -1.947195082902908325e-02 1.664403527975082397e-01 -6.704664975404739380e-02 -1.233284920454025269e-01 -3.672708198428153992e-02 -8.468802273273468018e-02 2.952555119991302490e-01 -3.255221620202064514e-02 -7.176578789949417114e-02 2.172630578279495239e-01 -4.021425843238830566e-01 3.290838599205017090e-01 2.520005702972412109e-01
-1.141819581389427185e-01 2.920076549053192139e-01 4.210578277707099915e-03 2.117818742990493774e-01 -2.092166244983673096e-01 -2.520766556262969971e-01 3.376197069883346558e-02 -8.973667770624160767e-02 -3.578413724899291992e-01 2.648475766181945801e-01 3.060406446456909180e-01 -1.344712525606155396e-01 -1.331304609775543213e-01 5.447793006896972656e-02 1.793702715076506138e-03 -1.394292563199996948e-01 2.248065918684005737e-01 -1.665126681327819824e-01 -9.825768321752548218e-02 5.007744766771793365e-03 -1.566397547721862793e-01 2.251037769019603729e-02 -5.449530109763145447e-02 -1.876071691513061523e-01 -3.457455635070800781e-01 1.764862984418869019e-01 -1.293176114559173584e-01 4.566594213247299194e-02 -4.045726731419563293e-02 -2.538783252239227295e-01 5.113399401307106018e-02 -2.983245812356472015e-02
-2.041046321392059326e-02 2.199773490428924561e-01 2.270406037569046021e-01 -8.768829703330993652e-02 2.853668481111526489e-02 2.716619670391082764e-01 -4.945359751582145691e-02 2.171483449637889862e-02 -2.662197053432464600e-01 3.930449783802032471e-01 1.040563881397247314e-01 -1.041994467377662659e-01 2.687157988548278809e-01 3.221478462219238281e-01 2.686456143856048584e-01 -8.081103442236781120e-04 -9.223892539739608765e-02 -1.381319910287857056e-01 1.163102462887763977e-01 -2.200163751840591431e-01 -2.059777528047561646e-01 -1.147231310606002808e-01 1.180683150887489319e-01 -2.611855566501617432e-01 -4.829877242445945740e-02 2.178030274808406830e-02 3.360558673739433289e-02 -1.392347216606140137e-01 1.253034621477127075e-01 -2.176189273595809937e-01 3.072517365217208862e-02 -6.803231686353683472e-02
1.440420895814895630e-01 3.997910320758819580e-01 1.612703949213027954e-01 1.542061120271682739e-01 -6.152004003524780273e-02 -1.946664229035377502e-02 2.181864827871322632e-01 -1.625167392194271088e-02 -9.574607759714126587e-02 3.692847490310668945e-01 9.994685649871826172e-02 -5.130639765411615372e-03 1.444184333086013794e-01 -2.085123583674430847e-02 -1.316217631101608276e-01 -2.720611989498138428e-01 2.747960202395915985e-02 9.017669595777988434e-03 1.397588569670915604e-02 2.255040407180786133e-01 -7.478227466344833374e-02 -7.561523467302322388e-02 -1.183997243642807007e-01 -2.766580581665039062e-01 -2.405552417039871216e-01 -1.486367434263229370e-01 1.838669180870056152e-02 -1.232018917798995972e-01 1.623685657978057861e-01 -2.613578438758850098e-01 1.723393946886062622e-01 -2.753364443778991699e-01
2.948622405529022217e-01 2.759663164615631104e-01 2.859045267105102539e-01 2.495441585779190063e-02 1.768507808446884155e-01 -6.481780856847763062e-02 -2.095123976469039917e-01 6.867574527859687805e-03 -1.874285191297531128e-01 3.856292665004730225e-01 3.904186934232711792e-02 -1.620665378868579865e-02 2.858549356460571289e-01 1.694010496139526367e-01 1.171199306845664978e-01 -1.646709046326577663e-03 -2.735995650291442871e-01 5.288220942020416260e-02 3.175678253173828125e-01 8.518178761005401611e-02 -9.117778390645980835e-02 -2.419855073094367981e-02 9.361375123262405396e-02 4.715299233794212341e-02 -9.781371057033538818e-02 -2.011557226069271564e-04 3.403978422284126282e-02 -5.777718033641576767e-03 1.115086078643798828e-01 -1.296703368425369263e-01 2.863100171089172363e-01 1.942496001720428467e-01
-9.767651557922363281e-02 1.571745574474334717e-01 -1.503513306379318237e-01 -2.605176866054534912e-01 -8.163690567016601562e-02 -2.898835539817810059e-01 -1.054567694664001465e-01 5.202115699648857117e-02 -4.661157429218292236e-01 3.739043474197387695e-01 -1.246825698763132095e-02 -1.067045852541923523e-01 7.824654877185821533e-02 7.223143242299556732e-03 1.364548057317733765e-01 -1.004081144928932190e-01 1.622319370508193970e-01 -4.667838662862777710e-02 -2.594707012176513672e-01 4.859877005219459534e-02 -1.648820489645004272e-01 8.101549744606018066e-02 1.498707383871078491e-01 -1.313592493534088135e-01 -7.035090029239654541e-02 -2.569251060485839844e-01 1.115531697869300842e-01 -1.530517358332872391e-02 1.143752876669168472e-02 -1.848569810390472412e-01 2.636450231075286865e-01 9.038319438695907593e-02
1.720388084650039673e-01 2.020561695098876953e-01 -3.011436164379119873e-01 -1.581943631172180176e-01 -1.413803398609161377e-01 4.106519371271133423e-02 5.507740378379821777e-02 -6.566669046878814697e-02 -2.003324218094348907e-02 4.006354510784149170e-01 7.967779785394668579e-02 2.326758764684200287e-02 1.721538156270980835e-01 -1.366509217768907547e-02 -3.010403178632259369e-02 -1.266976147890090942e-01 -6.379933562129735947e-03 -1.105196308344602585e-02 -9.716719388961791992e-02 9.219576418399810791e-02 -8.000903576612472534e-02 5.167408660054206848e-02 3.907135222107172012e-03 3.149388730525970459e-02 -2.126037627458572388e-01 -1.069867983460426331e-01 1.371215432882308960e-01 -2.018801122903823853e-01 1.070497110486030579e-01 -1.172150447964668274e-01 3.880390524864196777e-01 -5.000997185707092285e-01
2.245996743440628052e-01 5.476018413901329041e-02 -2.324715256690979004e-01 -1.668635159730911255e-01 3.760334476828575134e-02 -1.048401370644569397e-01 1.169301718473434448e-01 4.851892590522766113e-02 -1.892885714769363403e-01 -8.574796468019485474e-02 6.700291484594345093e-02 -1.613266915082931519e-01 7.125885039567947388e-02 4.411419108510017395e-02 -1.092735379934310913e-01 -5.920099094510078430e-02 9.440930932760238647e-02 -2.187783271074295044e-01 1.928530447185039520e-02 3.159017264842987061e-01 -1.275423318147659302e-01 2.189447134733200073e-01 1.495346426963806152e-01 -2.777993679046630859e-01 -2.879335284233093262e-01 6.699066609144210815e-02 2.665572464466094971e-01 1.618608236312866211e-01 9.941307455301284790e-02 5.796679109334945679e-02 4.693359732627868652e-01 3.500473871827125549e-02
1.092252433300018311e-01 1.833639144897460938e-01 -9.681270457804203033e-03 -1.259144246578216553e-01 -3.531590700149536133e-01 3.080113530158996582e-01 -1.589372009038925171e-02 -8.791816979646682739e-02 -7.889026403427124023e-02 1.083253100514411926e-01 1.859751641750335693e-01 -1.517006158828735352e-01 3.095384500920772552e-02 -1.148789301514625549e-01 -1.011947840452194214e-01 -2.352331280708312988e-01 3.350737690925598145e-01 -3.380078077316284180e-02 -4.731884971261024475e-02 1.117398962378501892e-01 1.082899272441864014e-01 -6.825627386569976807e-02 5.161219742149114609e-03 -2.689523994922637939e-01 7.010435312986373901e-02 -2.281744480133056641e-01 7.247601449489593506e-02 1.456453744322061539e-02 1.220037415623664856e-01 -2.813737988471984863e-01 3.581675589084625244e-01 -2.323012650012969971e-01
1.284493803977966309e-01 -1.213828939944505692e-02 -1.482492387294769287e-01 -2.202077955007553101e-01 -1.532689332962036133e-01 -3.858391940593719482e-02 3.251595050096511841e-02 -7.087766379117965698e-02 -1.912420541048049927e-01 1.551574170589447021e-01 8.172504603862762451e-02 -2.214116156101226807e-01 1.049657687544822693e-01 1.504901498556137085e-01 -2.555291056632995605e-01 1.224867999553680420e-01 1.361908167600631714e-01 -5.287119001150131226e-02 -1.224177554249763489e-01 7.964562624692916870e-02 1.244879662990570068e-01 3.470674157142639160e-01 4.076604545116424561e-01 -7.289817184209823608e-02 -2.018788307905197144e-01 3.495806083083152771e-02 1.695825755596160889e-01 -5.886731669306755066e-02 -2.688115835189819336e-02 -6.517510861158370972e-02 4.665874242782592773e-01 6.714557111263275146e-02
3.308121813461184502e-04 2.036995440721511841e-01 -9.975508600473403931e-02 -1.749437898397445679e-01 -2.308413619175553322e-03 3.433212265372276306e-02 -2.247874587774276733e-01 2.369066514074802399e-02 -4.071791470050811768e-02 3.553096652030944824e-01 -1.661119014024734497e-01 4.722985904663801193e-03 1.670954376459121704e-01 -1.737926751375198364e-01 -1.569604575634002686e-01 -8.260358124971389771e-02 -1.388971060514450073e-01 -3.544418811798095703e-01 -8.429212868213653564e-02 -1.199405174702405930e-02 -9.333416074514389038e-02 6.497748196125030518e-02 -1.737118661403656006e-01 -1.248218342661857605e-01 -2.318576723337173462e-01 2.745851278305053711e-01 1.958744786679744720e-02 -1.825466752052307129e-01 1.202242597937583923e-01 -2.412572503089904785e-01 3.916851282119750977e-01 1.441321521997451782e-01
1.081722006201744080e-01 6.426683813333511353e-02 -1.876005530357360840e-01 -1.787987649440765381e-01 -1.921111643314361572e-01 1.533268690109252930e-01 1.468153744935989380e-01 -7.060708105564117432e-02 -1.737873554229736328e-01 1.143049821257591248e-01 4.216019064188003540e-02 -3.218404352664947510e-01 3.461982011795043945e-01 1.487291306257247925e-01 5.322534125298261642e-03 -5.385682359337806702e-02 1.818161308765411377e-01 5.854972824454307556e-02 2.767432928085327148e-01 3.413214385509490967e-01 1.511404961347579956e-01 4.977932665497064590e-03 1.870187371969223022e-01 -5.486664548516273499e-02 -2.715920805931091309e-01 1.909743249416351318e-02 -2.399895340204238892e-02 5.032431706786155701e-02 -2.648757956922054291e-02 -2.522453069686889648e-01 2.667405009269714355e-01 1.826982945203781128e-01
-2.159492075443267822e-01 2.492851614952087402e-01 -1.581716835498809814e-01 -1.138260662555694580e-01 -4.602786898612976074e-02 -1.914125829935073853e-01 -2.043949253857135773e-02 -1.428233087062835693e-01 -2.020583152770996094e-01 9.290544688701629639e-02 1.093804556876420975e-02 6.684843450784683228e-02 7.603576779365539551e-02 -1.426721662282943726e-01 7.105727493762969971e-02 -2.490384578704833984e-01 6.458292901515960693e-02 -2.233300358057022095e-01 2.979243397712707520e-01 2.033052742481231689e-01 -3.325663208961486816e-01 4.601639881730079651e-02 -2.732628583908081055e-01 -1.736465245485305786e-01 -1.329959034919738770e-01 1.059485413134098053e-02 8.716070652008056641e-02 -2.262003570795059204e-01 1.879357099533081055e-01 -3.381426036357879639e-01 1.108164191246032715e-01 -7.895604521036148071e-02
8.083168417215347290e-02 1.546853184700012207e-01 1.045955196022987366e-01 1.286165975034236908e-02 -3.835865110158920288e-02 1.929007321596145630e-01 -7.157383114099502563e-02 -5.184474214911460876e-02 -4.064702093601226807e-01 -7.570635527372360229e-02 3.450521081686019897e-02 2.855776548385620117e-01 -3.637677431106567383e-02 -9.931166470050811768e-02 2.834657430648803711e-01 -1.557576060295104980e-01 -1.183103248476982117e-01 -1.641920506954193115e-01 3.933901339769363403e-02 -4.734463244676589966e-02 -2.750759124755859375e-01 -1.855333149433135986e-01 1.486863642930984497e-01 -2.446821630001068115e-01 -3.352577090263366699e-01 1.821760982275009155e-01 1.685174554586410522e-02 -2.089404165744781494e-01 -3.491398319602012634e-02 -1.543293148279190063e-01 2.248672246932983398e-01 2.012630105018615723e-01
1.934669166803359985e-02 1.459205746650695801e-01 1.198686212301254272e-01 1.942024230957031250e-01 -3.299703598022460938e-01 2.708114385604858398e-01 5.339971929788589478e-02 -8.169622719287872314e-02 -1.165954396128654480e-02 6.801556795835494995e-02 6.055096536874771118e-02 -2.656079269945621490e-02 4.579328373074531555e-02 3.479409590363502502e-02 -3.369174897670745850e-02 -1.440620422363281250e-02 1.205018311738967896e-01 -7.228815555572509766e-02 -5.406872928142547607e-02 1.737917587161064148e-02 3.722116723656654358e-02 1.278131455183029175e-01 3.626607358455657959e-01 -3.351791948080062866e-02 3.545232862234115601e-02 2.434623837471008301e-01 3.021618425846099854e-01 -6.290960311889648438e-02 -1.523885726928710938e-01 -3.461206555366516113e-01 4.968344867229461670e-01 -4.152584820985794067e-02
2.624917626380920410e-01 4.965890944004058838e-02 -2.049476206302642822e-01 -1.948783695697784424e-01 -3.285095691680908203e-01 -7.921208441257476807e-02 3.243745863437652588e-02 -1.547492891550064087e-01 -1.700669676065444946e-01 3.044346868991851807e-01 9.787310659885406494e-02 -1.739446967840194702e-01 2.619189321994781494e-01 -5.985905975103378296e-02 6.537662446498870850e-02 -8.851511031389236450e-02 1.244539162144064903e-03 -1.614938862621784210e-02 -1.641734689474105835e-01 5.239925906062126160e-02 1.179275661706924438e-01 -1.484457985498011112e-03 2.405487447977066040e-01 -1.842874847352504730e-02 7.933188974857330322e-02 -1.589372605085372925e-01 -2.242593327537178993e-03 -1.940576285123825073e-01 1.852676868438720703e-01 -1.496398001909255981e-01 4.683330059051513672e-01 1.279916614294052124e-01
-8.314886689186096191e-02 1.608866453170776367e-01 2.441828846931457520e-01 1.392860990017652512e-02 -7.562714815139770508e-02 -1.877037882804870605e-01 -3.389236703515052795e-02 -2.071790546178817749e-01 -3.150724768638610840e-01 2.471596896648406982e-01 1.630121618509292603e-01 -8.483998477458953857e-02 -7.400304824113845825e-02 6.479912251234054565e-02 1.341779977083206177e-01 -6.100635230541229248e-02 1.104286313056945801e-01 -2.422887831926345825e-01 3.192864358425140381e-02 -4.163926467299461365e-02 -1.185239031910896301e-01 -9.489668905735015869e-02 -9.818564355373382568e-02 -4.699364900588989258e-01 -2.168729454278945923e-01 8.720941841602325439e-02 -1.748327165842056274e-01 1.454608887434005737e-02 1.823115199804306030e-01 -2.856695652008056641e-01 1.612982302904129028e-01 -2.082392722368240356e-01
5.809031799435615540e-02 1.966973394155502319e-01 -6.307712942361831665e-02 1.598841696977615356e-01 -3.373456001281738281e-02 5.301458388566970825e-02 -7.313629984855651855e-02 -1.528972089290618896e-01 -3.969202190637588501e-02 4.116439521312713623e-01 1.395933181047439575e-01 6.451925635337829590e-02 1.784062683582305908e-01 2.308501601219177246e-01 3.589802607893943787e-02 1.018887758255004883e-01 1.667729765176773071e-01 -2.291066050529479980e-01 -5.602740682661533356e-03 1.177524104714393616e-01 -2.894859611988067627e-01 -3.170877322554588318e-02 -1.297364234924316406e-01 1.638303324580192566e-02 -1.288896948099136353e-01 2.216057293117046356e-02 3.470552861690521240e-01 1.460211127996444702e-01 -2.128262668848037720e-01 -2.407974451780319214e-01 2.669613659381866455e-01 2.733598947525024414e-01
-1.974557191133499146e-01 2.204637378454208374e-01 6.515545397996902466e-02 -9.595321118831634521e-02 -4.377324134111404419e-02 1.914230287075042725e-01 -1.244316697120666504e-01 5.786021705716848373e-03 4.009656235575675964e-02 1.735583841800689697e-01 1.152714863419532776e-01 -5.559947714209556580e-02 -6.600381433963775635e-02 8.063372969627380371e-02 5.156350135803222656e-02 -4.031065106391906738e-01 3.990921378135681152e-01 1.354031115770339966e-01 9.409531950950622559e-02 -2.237419039011001587e-02 -4.014693945646286011e-02 -1.450887918472290039e-01 -6.124253943562507629e-02 -1.631623953580856323e-01 1.489806734025478363e-02 -1.750344485044479370e-01 8.510421216487884521e-02 6.174663081765174866e-03 3.488259315490722656e-01 -4.121251404285430908e-01 2.205099165439605713e-01 4.968425258994102478e-02
3.825773671269416809e-02 4.342111647129058838e-01 6.700272113084793091e-02 -1.454501897096633911e-01 -5.570518225431442261e-02 4.511326923966407776e-02 -1.481406837701797485e-01 -8.718848228454589844e-02 1.043631657958030701e-01 2.372875958681106567e-01 2.244846522808074951e-01 -2.987965196371078491e-02 6.620286405086517334e-02 1.863110065460205078e-01 -4.332777461968362331e-05 -1.988759338855743408e-01 2.117888629436492920e-01 -2.390363812446594238e-01 5.026745796203613281e-02 1.414828300476074219e-01 -1.588903665542602539e-01 -1.912787854671478271e-01 -1.064840629696846008e-01 3.792786970734596252e-02 -2.014652937650680542e-01 2.038772106170654297e-01 -1.370637565851211548e-01 -1.371933221817016602e-01 2.954260110855102539e-01 -8.446407318115234375e-02 3.422890007495880127e-01 -1.485036611557006836e-01
-4.643207415938377380e-02 5.393628031015396118e-02 4.161228612065315247e-02 1.114152297377586365e-01 -6.375452131032943726e-02 1.567889750003814697e-01 -7.993210852146148682e-02 -5.314260255545377731e-03 -8.753231912851333618e-02 2.030631750822067261e-01 8.983635902404785156e-02 8.171875774860382080e-02 1.902699917554855347e-01 3.220714032649993896e-01 -9.143144637346267700e-02 5.585072562098503113e-02 1.439437568187713623e-01 1.470105051994323730e-01 -4.204306006431579590e-02 2.240256518125534058e-01 -1.922017037868499756e-01 2.287838906049728394e-01 1.630204170942306519e-01 -4.062151610851287842e-01 -7.295887172222137451e-02 1.006450280547142029e-01 1.776827871799468994e-01 -1.981137096881866455e-01 -2.207761555910110474e-01 -2.925480306148529053e-01 1.072638630867004395e-01 3.512930870056152344e-01
1.303751468658447266e-01 3.941601142287254333e-02 -2.401693314313888550e-01 -2.072640806436538696e-01 -2.186607569456100464e-01 -3.274843469262123108e-02 -7.308867760002613068e-03 -2.890796661376953125e-01 -2.233397811651229858e-01 2.825206816196441650e-01 2.321300655603408813e-01 -2.527849674224853516e-01 -9.653131663799285889e-02 5.468294769525527954e-02 -7.724858075380325317e-02 -1.521792709827423096e-01 2.044617384672164917e-01 -2.867076694965362549e-01 1.200408637523651123e-01 -2.294160053133964539e-02 -9.252509474754333496e-02 4.609910398721694946e-02 -8.303110953420400620e-04 -3.269410133361816406e-01 4.044188186526298523e-03 -1.036663912236690521e-02 -1.687029190361499786e-02 -3.103331625461578369e-01 -6.173331290483474731e-02 4.583161324262619019e-02 2.436866760253906250e-01 2.021308094263076782e-01
4.622350633144378662e-02 2.032013237476348877e-01 -9.042862057685852051e-02 -1.458132416009902954e-01 -3.599760234355926514e-01 -1.081791594624519348e-01 -1.277473866939544678e-01 -2.898893356323242188e-01 -2.247331291437149048e-01 3.319806754589080811e-01 1.400002092123031616e-01 2.554879151284694672e-02 -8.517260104417800903e-02 4.576566815376281738e-02 -9.105142951011657715e-02 -8.978152275085449219e-02 9.316749870777130127e-02 -1.172059476375579834e-01 2.692163288593292236e-01 5.311113595962524414e-02 -1.001688912510871887e-01 -9.564623981714248657e-02 2.397944331169128418e-01 -2.503397762775421143e-01 2.798974215984344482e-01 1.993615776300430298e-01 1.949589815922081470e-03 -3.004526495933532715e-01 -9.998075664043426514e-03 6.227542832493782043e-02 1.297369450330734253e-01 -1.121702864766120911e-01
-9.219152480363845825e-02 1.709032952785491943e-01 7.219441235065460205e-02 -5.637840926647186279e-02 1.248914077877998352e-01 -4.759101569652557373e-02 -1.025056391954421997e-01 -1.832612156867980957e-01 -4.111427962779998779e-01 1.030280366539955139e-01 7.296531647443771362e-02 -3.042919002473354340e-02 2.187923640012741089e-01 3.432702422142028809e-01 1.568013131618499756e-01 -9.899807162582874298e-03 -7.129243109375238419e-03 -3.751192390918731689e-01 1.313738524913787842e-01 1.809314340353012085e-01 -2.620089948177337646e-01 3.357922658324241638e-02 4.842056334018707275e-02 -2.984644770622253418e-01 -4.778179572895169258e-04 2.047790884971618652e-01 -1.753274053335189819e-01 -2.235557138919830322e-01 4.886975139379501343e-02 -1.332284212112426758e-01 1.364177316427230835e-01 4.788824915885925293e-02
-1.255049556493759155e-01 1.068966910243034363e-01 -3.218553215265274048e-02 -3.143020272254943848e-01 -1.891926974058151245e-01 1.045582219958305359e-01 -2.793790996074676514e-01 -3.463153839111328125e-01 -2.123647779226303101e-01 1.162358969449996948e-01 2.613180279731750488e-01 -1.903872042894363403e-01 3.234725296497344971e-01 9.356079250574111938e-02 -3.418700993061065674e-01 -1.054039373993873596e-01 9.182096272706985474e-02 -2.057779580354690552e-01 1.084953770041465759e-01 1.328775733709335327e-01 -7.307781279087066650e-02 7.599033415317535400e-02 1.835769861936569214e-01 -2.228795737028121948e-01 -4.753482714295387268e-02 8.245172351598739624e-02 -1.553279254585504532e-02 6.341378390789031982e-02 1.337049305438995361e-01 -3.560238704085350037e-02 1.240961402654647827e-01 -3.479104861617088318e-02
2.029077112674713135e-01 2.175081521272659302e-01 2.031515240669250488e-01 -1.385468691587448120e-01 4.604093264788389206e-03 8.562714606523513794e-02 -9.444066090509295464e-04 -3.159802034497261047e-02 -4.476978629827499390e-02 4.201089218258857727e-02 -4.241152480244636536e-02 6.944859772920608521e-02 3.699734508991241455e-01 1.615647524595260620e-01 -5.818225070834159851e-02 -2.281952351331710815e-01 5.910646542906761169e-02 3.541944921016693115e-02 3.503482341766357422e-01 1.152547746896743774e-01 -1.951516717672348022e-01 5.968996137380599976e-02 8.617343753576278687e-02 -2.249048054218292236e-01 -2.440425902605056763e-01 -3.543507456779479980e-01 -1.076991930603981018e-01 4.196175560355186462e-02 1.196780055761337280e-01 -3.354006111621856689e-01 1.799203306436538696e-01 -1.255702972412109375e-01
2.051931619644165039e-01 2.350589781999588013e-01 -3.017725050449371338e-01 -2.365782707929611206e-01 -1.387074887752532959e-01 -1.024655848741531372e-01 -8.452624082565307617e-02 -1.076030433177947998e-01 -3.971025943756103516e-01 2.860855162143707275e-01 1.463528275489807129e-01 -3.958674520254135132e-02 3.825676813721656799e-02 1.025792509317398071e-01 7.325659692287445068e-02 -1.620692610740661621e-01 1.979568898677825928e-01 -2.411881089210510254e-01 1.069024056196212769e-01 -1.343844383955001831e-01 9.869055449962615967e-02 2.338987439870834351e-01 1.659748703241348267e-01 -1.598792821168899536e-01 -8.519888669252395630e-02 -1.220005005598068237e-02 5.636445432901382446e-02 -1.508015245199203491e-01 7.916661351919174194e-02 1.700585484504699707e-01 2.510476112365722656e-01 1.583131849765777588e-01
-5.088840425014495850e-02 4.941875487565994263e-02 -9.193416917696595192e-04 -1.512763798236846924e-01 -7.671149820089340210e-02 -1.373143941164016724e-01 -1.025426387786865234e-01 -2.120117992162704468e-01 -8.968053758144378662e-02 3.037913739681243896e-01 2.013287097215652466e-01 -5.193331465125083923e-02 1.973521262407302856e-01 3.451973497867584229e-01 -2.779000401496887207e-01 -9.854315966367721558e-02 -1.195339262485504150e-01 5.727314576506614685e-02 2.882080152630805969e-02 -9.135427325963973999e-02 6.917075812816619873e-02 -1.150753647089004517e-01 5.441954731941223145e-02 -2.299847751855850220e-01 -3.144661784172058105e-01 -4.479119554162025452e-02 1.249902471899986267e-01 -5.672388523817062378e-02 -1.995091885328292847e-01 1.591274887323379517e-01 3.901954591274261475e-01 2.559857964515686035e-01
-1.327012181282043457e-01 1.801486462354660034e-01 -1.440580189228057861e-01 -2.313609421253204346e-01 -3.198817968368530273e-01 -1.113842353224754333e-01 1.276971548795700073e-01 6.646775454282760620e-02 -2.844936251640319824e-01 3.116572797298431396e-01 8.155120164155960083e-02 -2.261128127574920654e-01 1.466734260320663452e-01 9.945121407508850098e-02 3.364156931638717651e-02 -6.266434490680694580e-02 2.412420064210891724e-01 -7.344622164964675903e-03 -1.277585625648498535e-01 3.979784250259399414e-02 1.972754299640655518e-01 -4.433446004986763000e-02 2.154212743043899536e-01 -2.587633132934570312e-01 4.479964450001716614e-02 -1.147998720407485962e-01 8.499455451965332031e-02 -1.527648717164993286e-01 -1.736767590045928955e-02 -2.717333137989044189e-01 2.158958017826080322e-01 2.664390206336975098e-01
6.960944086313247681e-02 1.983143389225006104e-01 -2.175592631101608276e-01 -3.619998395442962646e-01 -1.295868754386901855e-01 1.455490142107009888e-01 -1.788514256477355957e-01 -4.297773912549018860e-02 3.171004727482795715e-02 3.655512928962707520e-01 1.396794915199279785e-01 -3.588460758328437805e-02 5.856607481837272644e-02 1.149944588541984558e-01 -6.709563732147216797e-02 -1.756324917078018188e-01 2.025175690650939941e-01 1.183806136250495911e-01 3.640902414917945862e-02 -4.400131851434707642e-02 1.042259410023689270e-01 -5.280848965048789978e-02 4.989452362060546875e-01 -1.595664620399475098e-01 -1.176184043288230896e-01 -7.378672249615192413e-03 8.472184836864471436e-02 -2.089899778366088867e-01 -2.770496346056461334e-02 -2.334726452827453613e-01 6.179681047797203064e-02 1.673814207315444946e-01
-5.296025052666664124e-02 2.985271513462066650e-01 -2.487547248601913452e-01 -1.436808556318283081e-01 -9.515833854675292969e-02 -2.082701027393341064e-01 -4.439297690987586975e-02 2.452065236866474152e-02 -3.871031701564788818e-01 1.807792484760284424e-01 -6.740545481443405151e-02 -9.602865576744079590e-02 -2.893627807497978210e-02 -5.634337663650512695e-03 8.147252351045608521e-02 -1.673445701599121094e-01 2.960465848445892334e-01 -1.865460574626922607e-01 -9.986360371112823486e-02 -8.230852335691452026e-02 -3.203793242573738098e-02 -1.536143869161605835e-01 1.424145400524139404e-01 -7.229339331388473511e-02 -2.419541329145431519e-01 -2.017062306404113770e-01 8.202760666608810425e-02 -1.314845830202102661e-01 1.770361140370368958e-02 -1.912085711956024170e-01 3.246338069438934326e-01 2.896832227706909180e-01
-1.223738864064216614e-01 6.011788547039031982e-02 4.451360180974006653e-02 -1.088338941335678101e-01 -3.371415436267852783e-01 -1.603396683931350708e-01 9.966757893562316895e-02 -1.938271671533584595e-01 -1.389359086751937866e-01 2.883030474185943604e-01 2.187882214784622192e-01 -1.567350327968597412e-01 -9.748976677656173706e-02 2.381041347980499268e-01 -6.619755178689956665e-02 -1.061260774731636047e-01 1.284953206777572632e-01 1.131209284067153931e-01 1.367298662662506104e-01 1.522844284772872925e-01 -2.437555789947509766e-01 6.353618949651718140e-02 5.603564903140068054e-02 -2.726480066776275635e-01 3.176996409893035889e-01 2.741825068369507790e-03 7.598376274108886719e-02 -2.596960961818695068e-01 2.926391959190368652e-01 -4.238298162817955017e-02 2.187960445880889893e-01 -4.923625290393829346e-02
1.485962271690368652e-01 3.354203999042510986e-01 3.087512962520122528e-02 -3.071251884102821350e-02 -2.149807810783386230e-01 -1.102972030639648438e-01 1.904088445007801056e-02 -1.935021728277206421e-01 7.374785840511322021e-02 1.842179596424102783e-01 -7.476304471492767334e-02 -8.658713102340698242e-02 1.894475147128105164e-02 9.358846396207809448e-02 -1.162653416395187378e-01 -1.435830444097518921e-01 3.193403035402297974e-02 -2.078725993633270264e-01 1.240276768803596497e-01 3.412753641605377197e-01 -7.044520974159240723e-02 -2.717337012290954590e-01 -1.104765981435775757e-01 -1.988712698221206665e-03 -1.186113283038139343e-01 1.335142254829406738e-01 2.584297955036163330e-01 -1.434419024735689163e-02 1.874766945838928223e-01 -1.976341605186462402e-01 3.580163121223449707e-01 -3.213291466236114502e-01
8.662372827529907227e-02 1.421807706356048584e-01 -2.272291332483291626e-01 -3.702713847160339355e-01 -1.595268547534942627e-01 1.036315709352493286e-01 -1.635246723890304565e-01 -1.460709869861602783e-01 -1.572488695383071899e-01 4.484703838825225830e-01 -6.692137569189071655e-02 1.037785932421684265e-01 6.629360467195510864e-02 1.081605404615402222e-01 4.597169533371925354e-02 -1.402326971292495728e-01 1.690512895584106445e-01 -9.001781791448593140e-02 2.989996969699859619e-01 4.591765627264976501e-02 -1.439627110958099365e-01 -4.325296357274055481e-02 2.500666975975036621e-01 1.935512013733386993e-02 -2.391224056482315063e-01 2.003753632307052612e-01 -1.230398565530776978e-01 1.206967327743768692e-02 2.360499054193496704e-01 -3.662005439400672913e-02 1.920246183872222900e-01 -8.054022677242755890e-03
1.894382983446121216e-01 2.614151835441589355e-01 -3.091320395469665527e-01 -1.702042818069458008e-01 -2.614798247814178467e-01 7.246343046426773071e-02 -6.320678442716598511e-02 -1.150617189705371857e-02 -2.606897652149200439e-01 3.344905972480773926e-01 1.140054594725370407e-02 1.190344840288162231e-01 4.968582838773727417e-02 4.388847202062606812e-02 2.986876070499420166e-01 1.567613631486892700e-01 -3.469663858413696289e-02 -9.614953398704528809e-02 -1.084708124399185181e-01 8.072976768016815186e-02 5.437501519918441772e-02 1.236746013164520264e-01 2.778157889842987061e-01 -3.066426217555999756e-01 -3.314469009637832642e-03 -1.022590622305870056e-01 1.401747614145278931e-01 -2.180712372064590454e-01 2.492498792707920074e-02 -5.058648064732551575e-02 2.777760624885559082e-01 7.043152302503585815e-02
-7.581775542348623276e-03 1.212556213140487671e-01 4.804528877139091492e-02 -1.796034350991249084e-02 -4.089151620864868164e-01 1.827654540538787842e-01 1.149245798587799072e-01 -5.519102141261100769e-02 1.378440260887145996e-01 1.534766703844070435e-01 1.860871315002441406e-01 2.634975016117095947e-01 1.166781503707170486e-02 1.698521822690963745e-01 3.488516062498092651e-02 5.778179969638586044e-03 -2.503766864538192749e-02 -3.802163302898406982e-01 2.059008479118347168e-01 1.275332719087600708e-01 5.930025503039360046e-02 1.208797544240951538e-01 2.633766233921051025e-01 -4.320323839783668518e-02 -1.421706527471542358e-01 3.479918465018272400e-02 1.979008316993713379e-01 -1.151354536414146423e-01 -1.670570820569992065e-01 -3.163485229015350342e-01 3.054412603378295898e-01 -2.348766289651393890e-02
9.612611029297113419e-04 -1.727026887238025665e-02 -1.622408181428909302e-01 4.197187721729278564e-02 -2.492761462926864624e-01 4.453414678573608398e-02 8.536356687545776367e-02 -6.972764432430267334e-02 -1.852507740259170532e-01 3.692081570625305176e-01 9.598390012979507446e-02 -6.615328043699264526e-02 -8.691038191318511963e-02 6.693489104509353638e-02 -4.580408334732055664e-02 -2.306209355592727661e-01 -9.008152410387992859e-03 6.317175924777984619e-02 4.585117399692535400e-01 8.176495134830474854e-02 1.181529760360717773e-01 8.270831406116485596e-02 6.037004664540290833e-02 1.020650006830692291e-02 2.702057920396327972e-02 7.540511339902877808e-02 2.060341089963912964e-01 -2.973600104451179504e-02 5.081636458635330200e-02 -2.808519601821899414e-01 5.163834691047668457e-01 -2.011485025286674500e-02
3.068889258429408073e-03 1.668791770935058594e-01 -6.329149007797241211e-02 -2.970114052295684814e-01 -5.373439565300941467e-02 -7.405378669500350952e-02 -2.791231498122215271e-02 1.038996353745460510e-01 -2.847110629081726074e-01 2.138189077377319336e-01 2.670783400535583496e-01 2.241571992635726929e-01 2.121717929840087891e-01 7.035281509160995483e-02 -2.880092561244964600e-01 1.430422067642211914e-01 -7.075212150812149048e-02 1.006255224347114563e-01 1.404777765274047852e-01 7.473909761756658554e-03 -3.164723888039588928e-02 -6.074304133653640747e-02 1.631455868482589722e-01 -3.143806457519531250e-01 -1.907674372196197510e-01 1.657212376594543457e-01 3.189299702644348145e-01 2.007875144481658936e-01 -3.721193969249725342e-02 -6.192431226372718811e-02 1.233700290322303772e-01 2.585542201995849609e-01
3.067909479141235352e-01 3.565084040164947510e-01 1.637309491634368896e-01 6.410262733697891235e-02 5.591765791177749634e-02 1.125045353546738625e-03 5.768223851919174194e-02 8.607092499732971191e-02 -2.415073066949844360e-01 1.193353533744812012e-01 -9.253793954849243164e-02 3.225021064281463623e-02 1.141242235898971558e-01 -2.790661714971065521e-02 -4.108075425028800964e-02 -1.324707120656967163e-01 -3.604969009757041931e-03 -1.211089342832565308e-01 -1.983079314231872559e-01 2.001685798168182373e-01 -8.977160602807998657e-02 -4.947992786765098572e-02 9.622460231184959412e-03 -5.077785253524780273e-01 -1.258069276809692383e-01 -1.906566470861434937e-01 2.420886754989624023e-01 -2.199854701757431030e-01 2.343519777059555054e-01 -8.241256326436996460e-02 1.568406373262405396e-01 -1.038709133863449097e-01
-2.090309560298919678e-01 2.610069215297698975e-01 2.674029907211661339e-03 -2.216594070196151733e-01 -1.075327694416046143e-01 -9.742157161235809326e-02 -1.223885416984558105e-01 -1.503098011016845703e-01 -9.558404237031936646e-02 1.438702940940856934e-01 8.626100420951843262e-02 3.435834124684333801e-02 7.252702862024307251e-02 -1.544619053602218628e-01 2.812558598816394806e-02 -1.903246045112609863e-01 4.215226322412490845e-02 -1.591555029153823853e-01 2.674614191055297852e-01 1.819418966770172119e-01 -1.888506412506103516e-01 -6.702915299683809280e-03 -2.826583385467529297e-01 -2.212215512990951538e-01 -1.837615221738815308e-01 7.556068152189254761e-02 -7.190152537077665329e-03 -2.523530721664428711e-01 3.731886297464370728e-02 -4.855263829231262207e-01 1.127813979983329773e-01 -1.627138704061508179e-01
6.843130290508270264e-02 3.390075862407684326e-01 -2.001678794622421265e-01 -2.966758310794830322e-01 -2.808277904987335205e-01 -4.406050592660903931e-02 1.069407090544700623e-01 6.174523383378982544e-03 -1.918273866176605225e-01 2.793778777122497559e-01 -2.544268220663070679e-02 -1.433885693550109863e-01 -4.603847116231918335e-02 1.736703515052795410e-01 1.299367845058441162e-01 3.246959671378135681e-02 3.327054902911186218e-02 -2.547370493412017822e-01 -2.210084646940231323e-01 -2.504613250494003296e-02 9.227601438760757446e-02 -7.764896005392074585e-02 3.022884130477905273e-01 -1.180370151996612549e-01 -1.630957871675491333e-01 -8.918674290180206299e-02 -5.691187456250190735e-02 -3.308185040950775146e-01 9.526555240154266357e-02 -2.326761037111282349e-01 1.636924445629119873e-01 3.438821062445640564e-02
1.633403003215789795e-01 2.625817358493804932e-01 2.331632524728775024e-01 9.162006527185440063e-02 -3.447139561176300049e-01 5.849947035312652588e-02 -4.201433807611465454e-02 -6.089625507593154907e-02 -2.542321979999542236e-01 9.476170875132083893e-03 3.321414813399314880e-02 5.960905551910400391e-02 2.716798186302185059e-01 7.692294567823410034e-02 -4.947358369827270508e-02 1.359708458185195923e-01 1.456880476325750351e-02 1.762108057737350464e-01 -1.761567778885364532e-02 1.337233781814575195e-01 1.409929841756820679e-01 4.769990593194961548e-02 1.232820376753807068e-01 -7.599548250436782837e-02 1.085320711135864258e-01 2.230147421360015869e-01 1.924601793289184570e-01 -2.442141324281692505e-01 -2.044748812913894653e-01 -2.396869510412216187e-01 4.291147887706756592e-01 -9.831874817609786987e-02
2.818061411380767822e-01 1.063419356942176819e-01 -2.475208789110183716e-01 -3.344980999827384949e-02 1.163746416568756104e-02 -1.143936887383460999e-01 5.021478235721588135e-02 -7.223882526159286499e-02 3.928874060511589050e-02 2.574149370193481445e-01 1.165091395378112793e-01 -7.896338403224945068e-02 -5.329489335417747498e-02 -5.865760613232851028e-04 -7.282661646604537964e-02 -5.296704545617103577e-02 1.603272706270217896e-01 6.986773014068603516e-02 4.511706158518791199e-02 2.824302613735198975e-01 -1.654396057128906250e-01 1.385403871536254883e-01 8.227312564849853516e-02 -2.697074711322784424e-01 -3.154727220535278320e-01 -1.919656246900558472e-01 3.859840631484985352e-01 -1.048039570450782776e-01 3.943099454045295715e-02 1.207816228270530701e-01 3.492129743099212646e-01 -2.333813011646270752e-01
1.400800943374633789e-01 3.273079395294189453e-01 6.812622305005788803e-03 6.673391908407211304e-02 -3.005338311195373535e-01 -7.710502482950687408e-03 1.268545389175415039e-01 1.869255602359771729e-01 -2.655576467514038086e-01 2.509890496730804443e-01 1.423148363828659058e-01 -1.847420781850814819e-01 -1.996092731133103371e-03 2.295118868350982666e-01 -3.758024796843528748e-02 -2.238587886095046997e-01 1.270285807549953461e-02 -1.306401193141937256e-01 6.375335156917572021e-02 1.936463713645935059e-01 -1.739200204610824585e-01 -1.868775784969329834e-01 -1.565046310424804688e-01 -3.406344950199127197e-01 -1.685373783111572266e-01 -9.806329011917114258e-02 1.465391814708709717e-01 6.774386018514633179e-02 -6.325415521860122681e-02 -1.253006905317306519e-01 2.000759728252887726e-02 -2.942028641700744629e-01
-1.323666274547576904e-01 -1.068319827318191528e-01 -7.874555885791778564e-02 -2.134295552968978882e-01 -1.864800453186035156e-01 -6.456340104341506958e-02 8.664738386869430542e-02 -2.200477868318557739e-01 -3.521114885807037354e-01 9.635136462748050690e-03 2.234118431806564331e-02 -3.334218868985772133e-03 3.105151355266571045e-01 1.445765048265457153e-01 -8.427333831787109375e-02 -9.855289757251739502e-02 1.274428665637969971e-01 -1.997072398662567139e-01 -5.854436382651329041e-02 2.483633458614349365e-01 2.626526951789855957e-01 -1.658381223678588867e-01 8.006615936756134033e-02 -1.636229008436203003e-01 -2.185616046190261841e-01 -8.442302793264389038e-02 1.061682775616645813e-01 -2.298883860930800438e-03 -1.691248966380953789e-03 -4.136157333850860596e-01 2.486582398414611816e-01 1.253996938467025757e-01
-4.233007505536079407e-02 2.872214838862419128e-02 -1.068931818008422852e-01 -2.577382326126098633e-01 -1.362328827381134033e-01 -8.790390938520431519e-02 1.519066542387008667e-01 -1.945375949144363403e-01 -3.027828335762023926e-01 1.971541345119476318e-02 -1.291057746857404709e-02 -1.113300099968910217e-01 2.816114127635955811e-01 2.886693477630615234e-01 2.664329018443822861e-03 -1.112591773271560669e-01 1.831790804862976074e-01 -1.370022743940353394e-01 -5.904113128781318665e-02 2.963654994964599609e-01 2.479367405176162720e-01 -1.490688323974609375e-01 1.236360743641853333e-01 -1.300938427448272705e-01 -1.278727352619171143e-01 -6.772299110889434814e-02 1.761207170784473419e-02 -2.476621046662330627e-02 7.987327873706817627e-03 -4.474794864654541016e-01 2.516942620277404785e-01 8.725281804800033569e-02
-2.507080435752868652e-01 3.189469575881958008e-01 -1.314974576234817505e-02 2.815931662917137146e-02 -2.635054886341094971e-01 -1.090133711695671082e-01 3.544616047292947769e-03 -2.016918957233428955e-01 -1.527853161096572876e-01 3.131624311208724976e-02 -2.123633585870265961e-02 -5.781591404229402542e-03 -1.949123144149780273e-01 -3.415217390283942223e-03 -2.166523225605487823e-02 -1.326934248208999634e-01 -1.071681752800941467e-01 -5.750548094511032104e-02 2.657841444015502930e-01 2.708213329315185547e-01 -8.068567514419555664e-02 8.646984933875501156e-04 -7.904870808124542236e-02 -6.851241737604141235e-02 -1.920472830533981323e-01 1.814095079898834229e-01 3.208435177803039551e-01 -3.489786088466644287e-01 9.414581209421157837e-02 -3.815873563289642334e-01 5.214455351233482361e-02 6.010686978697776794e-02
4.153127595782279968e-02 1.087709441781044006e-01 -1.820877492427825928e-01 -1.641953140497207642e-01 -3.043062686920166016e-01 -1.182163134217262268e-01 -1.551187634468078613e-01 -6.212224438786506653e-02 -1.622926443815231323e-01 2.506661415100097656e-01 3.038013279438018799e-01 -1.496632248163223267e-01 1.263946294784545898e-01 -3.917546197772026062e-02 -1.398152112960815430e-02 -3.031218051910400391e-01 2.227931320667266846e-01 8.719617873430252075e-02 3.091565705835819244e-02 6.398189067840576172e-02 1.064534336328506470e-01 -1.928239464759826660e-01 4.448999166488647461e-01 -2.118143290281295776e-01 6.395911425352096558e-02 -1.053550392389297485e-01 1.674748957157135010e-01 -1.082427948713302612e-01 -9.750455617904663086e-02 -2.140416800975799561e-01 3.558080270886421204e-02 1.150144860148429871e-01
-5.611454322934150696e-02 1.692306697368621826e-01 9.927928447723388672e-02 -2.414895296096801758e-01 -1.216252520680427551e-01 -6.546323001384735107e-02 4.669181630015373230e-02 -1.259612143039703369e-01 -1.728218644857406616e-01 3.207297921180725098e-01 1.240302920341491699e-01 2.167489565908908844e-02 -7.229962944984436035e-02 1.427403390407562256e-01 1.844517141580581665e-01 -3.157443106174468994e-01 1.977141499519348145e-01 -2.529279589653015137e-01 -2.605061605572700500e-02 -3.966554999351501465e-02 -2.559795081615447998e-01 3.244274482131004333e-02 2.016976922750473022e-01 -8.486896753311157227e-02 9.043222665786743164e-02 2.706007659435272217e-01 -2.214080095291137695e-01 2.302968502044677734e-01 2.125526368618011475e-01 -1.161734312772750854e-01 3.023497164249420166e-01 -4.095698520541191101e-02
2.205738574266433716e-01 6.184640526771545410e-02 6.261052191257476807e-02 -2.412255704402923584e-01 -1.336071789264678955e-01 2.959172725677490234e-01 -3.540125861763954163e-02 -6.879913806915283203e-02 -9.113270044326782227e-02 2.996358871459960938e-01 1.334305554628372192e-01 -1.474486738443374634e-01 2.062349170446395874e-01 1.615990549325942993e-01 2.137903720140457153e-01 -1.059503704309463501e-01 2.143137007951736450e-01 -2.004541642963886261e-02 7.825242727994918823e-02 1.576079428195953369e-02 1.587766557931900024e-01 1.862331293523311615e-02 -2.425528317689895630e-01 -4.798559248447418213e-01 -1.097973734140396118e-01 -1.681663095951080322e-01 9.193830937147140503e-02 2.695295587182044983e-02 -1.335545331239700317e-01 -4.516548290848731995e-02 2.261496186256408691e-01 -1.513538956642150879e-01
2.517859339714050293e-01 2.035679221153259277e-01 -7.229096721857786179e-03 -5.106379091739654541e-02 -1.131556630134582520e-01 -9.179627522826194763e-03 -1.546380948275327682e-02 6.892298907041549683e-02 -2.049132436513900757e-01 3.192073404788970947e-01 2.764494856819510460e-03 -2.255167812108993530e-01 -1.639866153709590435e-03 4.523603618144989014e-01 -3.838880360126495361e-02 -1.898577995598316193e-02 -1.615598350763320923e-01 1.897839084267616272e-02 1.297989189624786377e-01 -2.093739807605743408e-01 -1.912547796964645386e-01 -6.876162439584732056e-02 2.465064525604248047e-01 -2.473075389862060547e-01 -3.367114067077636719e-02 2.078202664852142334e-01 1.890394836664199829e-01 -4.191005602478981018e-02 1.345012634992599487e-01 -3.507378995418548584e-01 7.635169196873903275e-03 -7.068759296089410782e-03
4.193395748734474182e-02 1.673467606306076050e-01 -3.724153041839599609e-01 -7.971036434173583984e-02 -2.338277399539947510e-01 1.405958682298660278e-01 5.238382145762443542e-02 5.064205452799797058e-02 -6.813976168632507324e-02 1.720735281705856323e-01 1.055944114923477173e-01 -3.034473359584808350e-01 2.928021550178527832e-01 2.875955589115619659e-02 -1.963836103677749634e-01 -9.099338948726654053e-02 1.184603497385978699e-01 3.134459629654884338e-02 2.016371041536331177e-01 3.338302075862884521e-01 4.578261449933052063e-02 1.241854652762413025e-01 1.561264395713806152e-01 -5.821931990794837475e-04 -2.631906270980834961e-01 -2.351168990135192871e-01 2.251009084284305573e-02 -2.847515977919101715e-02 8.612693101167678833e-02 -2.352016866207122803e-01 2.577341198921203613e-01 1.025113537907600403e-01
-4.140527918934822083e-02 -4.739767313003540039e-02 -4.175260663032531738e-02 -2.813827693462371826e-01 -3.086916208267211914e-01 -3.099519759416580200e-02 -6.904045492410659790e-02 -1.789967268705368042e-01 -3.672988712787628174e-01 2.764306846074759960e-04 5.839641392230987549e-02 -1.371417194604873657e-02 4.979475587606430054e-02 1.588154435157775879e-01 -5.786873027682304382e-02 -9.669703245162963867e-02 2.285900861024856567e-01 -1.178522482514381409e-01 3.581151366233825684e-02 1.582154929637908936e-01 2.633884847164154053e-01 -2.207679599523544312e-01 -6.384016573429107666e-02 -3.715972974896430969e-02 -2.278730459511280060e-02 3.684301301836967468e-02 1.458598971366882324e-01 9.453087300062179565e-02 1.344795823097229004e-01 -4.378253519535064697e-01 3.495613038539886475e-01 1.518943011760711670e-01
1.905324310064315796e-01 2.192431241273880005e-01 -1.221364960074424744e-01 -1.874591410160064697e-01 -1.755609363317489624e-01 -1.767242886126041412e-02 9.598275646567344666e-03 1.300558745861053467e-01 -4.142218530178070068e-01 1.904934942722320557e-01 1.276298519223928452e-02 -1.553506255149841309e-01 2.284267991781234741e-01 1.141173094511032104e-01 1.700135022401809692e-01 -2.058442682027816772e-02 6.535678356885910034e-02 4.654447361826896667e-02 -2.305053472518920898e-01 -4.315511137247085571e-02 -2.984041906893253326e-02 3.107203245162963867e-01 1.038924083113670349e-01 -3.512070477008819580e-01 -2.148423530161380768e-02 -1.602501422166824341e-01 5.567307770252227783e-02 -1.005921661853790283e-01 1.633320301771163940e-01 -5.766117945313453674e-02 2.817039489746093750e-01 2.213751375675201416e-01
6.150315701961517334e-02 2.872629463672637939e-01 2.508345842361450195e-01 -2.715155947953462601e-03 -6.094494089484214783e-02 2.593991756439208984e-01 1.129877120256423950e-01 -2.830058336257934570e-01 -6.803487986326217651e-02 5.499349534511566162e-02 -4.784313216805458069e-02 2.637858316302299500e-02 1.212502792477607727e-01 4.334380328655242920e-01 4.351107869297266006e-03 -1.881400495767593384e-01 4.216488450765609741e-02 -1.673875004053115845e-01 6.940034031867980957e-02 -1.085140332579612732e-01 -1.717935651540756226e-01 1.353071443736553192e-02 2.039267569780349731e-01 -4.051398038864135742e-01 9.023734927177429199e-02 1.195923388004302979e-01 -1.654729992151260376e-02 -2.136930823326110840e-01 4.818381369113922119e-02 -2.526333332061767578e-01 1.253277212381362915e-01 7.901339232921600342e-02
-6.949216593056917191e-03 1.546614915132522583e-01 -7.977299392223358154e-02 1.479263603687286377e-01 -1.311692148447036743e-01 8.859430439770221710e-03 -2.859359979629516602e-01 -3.072093985974788666e-02 -7.092259079217910767e-02 2.982573807239532471e-01 2.055060267448425293e-01 -1.406575292348861694e-01 2.007479488383978605e-04 -2.394941151142120361e-01 -7.586213946342468262e-02 -3.104556202888488770e-01 9.969661384820938110e-02 -1.069516595453023911e-02 2.445572763681411743e-01 2.542694211006164551e-01 -2.212757803499698639e-02 3.448901325464248657e-02 1.326142698526382446e-01 -3.373828530311584473e-01 -2.910874485969543457e-01 2.395045310258865356e-01 -1.527827978134155273e-01 -1.502014100551605225e-01 1.104618906974792480e-01 -1.551304608583450317e-01 1.565800905227661133e-01 1.261297911405563354e-01
8.390121161937713623e-02 2.126520574092864990e-01 5.937713384628295898e-02 -1.964873224496841431e-01 -1.713161170482635498e-01 -9.833141416311264038e-02 -1.508764773607254028e-01 8.820508420467376709e-02 7.767452299594879150e-02 9.024308621883392334e-02 -1.512167742475867271e-03 -2.416183948516845703e-01 1.064771264791488647e-01 -1.787748634815216064e-01 1.744842231273651123e-01 -8.544913679361343384e-02 -1.255015842616558075e-02 1.511218994855880737e-01 8.928445726633071899e-02 3.086229562759399414e-01 1.767898052930831909e-01 -2.629581987857818604e-01 2.609814107418060303e-01 -1.350028067827224731e-01 -1.916953623294830322e-01 -1.434248387813568115e-01 1.824083179235458374e-01 1.180755067616701126e-02 1.197465136647224426e-01 -2.607295513153076172e-01 4.412442743778228760e-01 -4.173883050680160522e-02
4.741555824875831604e-02 -3.793040290474891663e-02 3.553839400410652161e-02 -3.104576766490936279e-01 -2.291156202554702759e-01 3.229879587888717651e-02 -1.371389925479888916e-01 -3.238815665245056152e-01 -3.919501602649688721e-01 1.219785064458847046e-01 8.015129715204238892e-03 3.912525624036788940e-02 -7.783301174640655518e-02 2.035277187824249268e-01 -1.403043717145919800e-01 3.443012386560440063e-02 1.162643823772668839e-02 3.603731095790863037e-02 1.749694533646106720e-02 -1.836578361690044403e-02 3.469445742666721344e-03 -1.116215288639068604e-01 1.264943741261959076e-02 -2.551444470882415771e-01 -4.521316587924957275e-01 9.194513410329818726e-02 1.037409082055091858e-01 1.394714713096618652e-01 6.087197363376617432e-02 1.759261041879653931e-01 3.319359719753265381e-01 1.234339401125907898e-01
-7.712598890066146851e-02 1.367973089218139648e-01 -1.200168132781982422e-01 -4.768539592623710632e-02 -1.943334043025970459e-01 1.287038028240203857e-01 1.814716458320617676e-01 6.587795913219451904e-02 -2.024558931589126587e-01 2.557420134544372559e-01 9.314847178757190704e-03 -8.853810280561447144e-02 6.882517784833908081e-02 2.243550568819046021e-01 -1.043199747800827026e-02 -1.692928224802017212e-01 1.685985922813415527e-01 8.099894970655441284e-02 4.238390326499938965e-01 5.603859946131706238e-02 4.027417674660682678e-02 -1.894468516111373901e-01 -4.019561037421226501e-02 -2.862119376659393311e-01 -4.566336981952190399e-03 2.751679420471191406e-01 1.529107689857482910e-01 1.108492016792297363e-01 -9.265895187854766846e-02 -1.699805557727813721e-01 4.251266419887542725e-01 2.164565958082675934e-02
-6.648632138967514038e-02 -1.840090602636337280e-01 1.404269319027662277e-02 -1.828153282403945923e-01 -1.990736573934555054e-01 1.669199205935001373e-02 2.532356604933738708e-02 -2.494982443749904633e-02 4.577747359871864319e-02 2.969860434532165527e-01 3.925678431987762451e-01 -1.922107115387916565e-02 2.487156540155410767e-01 2.008216977119445801e-01 1.537595242261886597e-01 1.429979205131530762e-01 2.628577053546905518e-01 -9.788605570793151855e-02 -4.459400102496147156e-02 1.647823601961135864e-01 4.737253114581108093e-02 -1.721571683883666992e-01 -9.043562225997447968e-03 -3.052928447723388672e-01 2.710372768342494965e-02 -4.251445457339286804e-02 1.258693784475326538e-01 -5.057652294635772705e-02 1.898652613162994385e-01 -1.264339238405227661e-01 4.035173058509826660e-01 -1.645752638578414917e-01
7.289864867925643921e-02 1.705187857151031494e-01 5.821911245584487915e-02 -2.270238697528839111e-01 -6.171157956123352051e-02 6.204824149608612061e-02 -1.734295934438705444e-01 8.628900349140167236e-02 -2.520413994789123535e-01 1.105642840266227722e-01 2.318411618471145630e-01 1.345022320747375488e-01 2.305085361003875732e-01 -3.996353596448898315e-02 -2.937640249729156494e-01 2.273464947938919067e-01 -6.643613800406455994e-03 -8.183313906192779541e-02 3.516897857189178467e-01 7.793924957513809204e-02 7.418266497552394867e-03 1.618070295080542564e-03 -7.985901832580566406e-02 -2.262681573629379272e-01 -1.564935892820358276e-01 1.787485629320144653e-01 2.995508313179016113e-01 1.175760291516780853e-02 -5.190338194370269775e-02 -8.030524849891662598e-02 3.008964061737060547e-01 2.916626930236816406e-01
2.710182070732116699e-01 3.364193737506866455e-01 1.867671012878417969e-01 4.522778838872909546e-02 -4.175625741481781006e-02 7.451145350933074951e-02 8.239839226007461548e-03 2.264836281538009644e-01 -2.718790769577026367e-01 4.404692351818084717e-01 7.092897593975067139e-02 1.838867962360382080e-01 1.699348837137222290e-01 -6.693570315837860107e-02 -4.222256690263748169e-02 -1.132850646972656250e-01 -5.814372003078460693e-02 -6.316819041967391968e-02 -3.833153843879699707e-02 -7.335582375526428223e-02 -1.672979742288589478e-01 -5.070864781737327576e-02 -8.398369699716567993e-02 -3.300226926803588867e-01 -1.487900614738464355e-01 -9.042432904243469238e-02 -3.794819861650466919e-02 -1.447436809539794922e-01 3.108923435211181641e-01 -8.961156010627746582e-02 9.504315257072448730e-02 -1.893712580204010010e-01
-1.073085144162178040e-01 1.440406739711761475e-01 -4.714974761009216309e-02 -1.346381474286317825e-02 -1.985144317150115967e-01 -2.412425912916660309e-02 -2.275690585374832153e-01 -9.595872461795806885e-02 -3.008290529251098633e-01 2.532018125057220459e-01 9.880083613097667694e-03 -9.883788228034973145e-02 1.435544043779373169e-01 1.816906481981277466e-01 1.117161959409713745e-01 1.365085691213607788e-01 1.869383007287979126e-01 -2.256092280149459839e-01 -1.141400635242462158e-01 1.084492802619934082e-01 -1.580888032913208008e-01 -3.655094802379608154e-01 2.260475605726242065e-01 4.451218992471694946e-02 -8.740775287151336670e-02 -1.028300523757934570e-01 -8.087997138500213623e-02 1.366456039249897003e-03 -2.045048214495182037e-02 -4.307961761951446533e-01 2.820961177349090576e-01 -4.994859546422958374e-02
-5.314102768898010254e-02 -5.328917875885963440e-02 -3.544495403766632080e-01 -1.672593653202056885e-01 -6.912051886320114136e-02 -4.603946115821599960e-03 6.075064092874526978e-02 -1.041268929839134216e-01 -1.892386376857757568e-01 2.502188384532928467e-01 2.015233784914016724e-01 -1.435847431421279907e-01 -1.725490689277648926e-01 -1.386296451091766357e-01 -1.253934651613235474e-01 -1.524915266782045364e-02 1.248514801263809204e-01 2.133139036595821381e-02 2.192427515983581543e-01 9.134045243263244629e-02 3.111816570162773132e-02 7.134183496236801147e-02 1.945852339267730713e-01 -4.159359335899353027e-01 -3.473500013351440430e-01 1.302565783262252808e-01 -5.523580126464366913e-03 -3.883834928274154663e-02 1.688525080680847168e-01 6.911513395607471466e-03 3.736627101898193359e-01 8.938332088291645050e-03
2.621428966522216797e-01 2.130277901887893677e-01 -3.864775225520133972e-02 7.539495825767517090e-02 -1.222884878516197205e-01 -7.847009599208831787e-02 -2.658846601843833923e-02 3.754533082246780396e-02 -8.468031138181686401e-02 3.723394274711608887e-01 -4.051365703344345093e-02 -2.351000607013702393e-01 -3.919656574726104736e-02 3.700949251651763916e-01 -1.140276342630386353e-01 -2.613368332386016846e-01 -6.766444444656372070e-02 -4.955656081438064575e-02 -1.360990852117538452e-02 -2.954181432723999023e-01 -1.396725922822952271e-01 -1.494205296039581299e-01 -9.837613441050052643e-03 -1.341860145330429077e-01 -2.888636887073516846e-01 3.033891916275024414e-01 1.313588172197341919e-01 -5.520027596503496170e-03 2.282524555921554565e-01 -1.062888354063034058e-01 1.322230845689773560e-01 6.989831477403640747e-02
2.860207855701446533e-01 1.924944669008255005e-01 1.151134297251701355e-01 1.321875900030136108e-01 4.495407640933990479e-02 2.615540325641632080e-01 -5.379527807235717773e-02 -5.973080918192863464e-02 -7.546754926443099976e-02 2.364006340503692627e-01 8.424580097198486328e-02 -3.065283969044685364e-02 8.172743767499923706e-02 -6.197577342391014099e-02 9.229677170515060425e-02 -3.911251425743103027e-01 -2.711353898048400879e-01 -8.519867807626724243e-02 3.832599222660064697e-01 -8.940792642533779144e-03 1.751109361648559570e-01 -4.380998760461807251e-02 1.203623116016387939e-01 2.363518066704273224e-02 -7.504266500473022461e-02 1.492007225751876831e-01 2.104436606168746948e-01 -2.342894822359085083e-01 2.028948627412319183e-02 -2.573130428791046143e-01 2.262048423290252686e-01 1.079533323645591736e-01
7.916371524333953857e-02 -4.910536855459213257e-02 2.597585618495941162e-01 1.259604245424270630e-01 -5.179877951741218567e-02 7.071819156408309937e-02 2.402490079402923584e-01 -1.939324289560317993e-01 5.081685259938240051e-02 2.092410326004028320e-01 1.006984934210777283e-01 6.517877429723739624e-02 -1.189726288430392742e-03 9.390505030751228333e-03 3.234095498919487000e-02 -3.490184247493743896e-02 4.384920373558998108e-02 -3.450359404087066650e-02 5.975304543972015381e-02 1.167465299367904663e-01 -2.240527719259262085e-01 -2.120839208364486694e-01 1.657067090272903442e-01 -2.979767322540283203e-01 -2.680320143699645996e-01 -2.692055888473987579e-02 2.913893163204193115e-01 -3.242494165897369385e-01 -1.264338195323944092e-01 -4.650148451328277588e-01 1.206956729292869568e-01 2.677361667156219482e-02
-1.633431166410446167e-01 1.925269067287445068e-01 1.525214314460754395e-01 1.186909750103950500e-01 -2.614563703536987305e-01 -1.988697052001953125e-02 8.312766253948211670e-02 -3.636697828769683838e-01 9.268075227737426758e-03 2.514771819114685059e-01 1.858697831630706787e-01 -3.760690987110137939e-02 4.442175850272178650e-03 1.188390627503395081e-01 2.957512624561786652e-02 9.884761273860931396e-02 1.956598013639450073e-01 -2.375080734491348267e-01 6.555402651429176331e-03 1.106452494859695435e-01 -1.583479195833206177e-01 -7.187975198030471802e-02 -1.104973182082176208e-01 -5.168531462550163269e-02 -1.766709238290786743e-01 2.150408923625946045e-01 3.665829077363014221e-02 -1.640084013342857361e-02 1.461290419101715088e-01 -4.537731409072875977e-01 3.135426640510559082e-01 -1.008160561323165894e-01
1.858579665422439575e-01 1.973931193351745605e-01 2.591681852936744690e-02 -1.743613779544830322e-01 -7.512822002172470093e-02 -1.393475830554962158e-01 -1.404737234115600586e-01 1.446672827005386353e-01 -1.136712878942489624e-01 3.430752456188201904e-01 -2.105422131717205048e-02 -2.980747073888778687e-02 -2.115336060523986816e-02 4.743597805500030518e-01 -3.084238804876804352e-02 1.464380323886871338e-02 -2.047079652547836304e-01 -2.134714648127555847e-02 1.639243066310882568e-01 -1.112499833106994629e-01 -3.594716787338256836e-01 6.502451002597808838e-02 1.476013809442520142e-01 -1.473680287599563599e-01 -1.492232084274291992e-01 2.234205156564712524e-01 1.587832719087600708e-01 -1.538708508014678955e-01 1.901227980852127075e-01 -2.169443070888519287e-01 8.950586616992950439e-02 1.599499396979808807e-02
3.258821070194244385e-01 1.159607768058776855e-01 2.345014661550521851e-01 -4.085058718919754028e-02 -2.582997381687164307e-01 1.504008024930953979e-01 -1.589649356901645660e-02 -2.889043278992176056e-02 -4.742896258831024170e-01 1.224903166294097900e-01 1.311835199594497681e-01 1.244063302874565125e-01 1.766198277473449707e-01 1.394737511873245239e-01 1.279020449146628380e-03 -1.039846241474151611e-01 -3.523192107677459717e-01 -5.337293446063995361e-02 -1.476924587041139603e-02 -2.788279652595520020e-01 -6.047203391790390015e-02 -1.271722763776779175e-01 2.356886565685272217e-01 -1.838555186986923218e-01 2.250975556671619415e-02 1.111886873841285706e-01 1.330380886793136597e-01 -6.390202790498733521e-02 1.126857101917266846e-01 -1.195252016186714172e-01 1.526882052421569824e-01 9.619740769267082214e-03
1.442173272371292114e-01 1.781645566225051880e-01 -1.401802003383636475e-01 -1.425870954990386963e-01 -1.484179645776748657e-01 -2.990466915071010590e-02 -1.379718184471130371e-01 1.418364495038986206e-01 -4.771542847156524658e-01 3.333579599857330322e-01 -1.273417286574840546e-02 -7.971650362014770508e-02 1.379812657833099365e-01 1.277896016836166382e-01 1.834409087896347046e-01 -2.207437753677368164e-01 1.177546009421348572e-01 -6.194746121764183044e-02 -2.520537376403808594e-01 4.653521627187728882e-02 9.921327233314514160e-02 2.172845304012298584e-01 2.440576106309890747e-01 -1.746952831745147705e-01 -3.005666844546794891e-02 -1.506965160369873047e-01 2.004734575748443604e-01 1.635743491351604462e-02 9.535906463861465454e-02 -2.190281637012958527e-02 2.410300970077514648e-01 1.416190862655639648e-01
-2.089433819055557251e-01 5.179893225431442261e-02 5.742325633764266968e-02 -2.840372174978256226e-02 2.158903703093528748e-02 1.694279909133911133e-01 1.060148552060127258e-01 -6.205427646636962891e-02 -2.571636140346527100e-01 7.597720623016357422e-02 7.610405981540679932e-02 -1.728494316339492798e-01 1.698948629200458527e-02 6.312433630228042603e-02 7.908885180950164795e-02 -4.150322675704956055e-01 2.227547913789749146e-01 1.507287323474884033e-01 2.773918509483337402e-01 -3.592948988080024719e-02 -9.492929093539714813e-03 -5.083361268043518066e-02 -7.832207530736923218e-02 -3.043712973594665527e-01 9.285452216863632202e-02 1.832652240991592407e-01 1.249769851565361023e-01 -3.331869840621948242e-02 2.346984297037124634e-01 -3.598353862762451172e-01 3.418120443820953369e-01 5.074383318424224854e-02
2.472987174987792969e-01 1.340294480323791504e-01 2.064324468374252319e-01 1.887876689434051514e-01 -1.395273655652999878e-01 -1.845641434192657471e-02 4.155078902840614319e-02 -2.600359022617340088e-01 -2.322761267423629761e-01 4.990037158131599426e-02 -1.469425112009048462e-01 -1.262587904930114746e-01 2.981121540069580078e-01 1.469733379781246185e-02 -5.248603597283363342e-02 1.056628674268722534e-02 1.763092726469039917e-01 -7.947823405265808105e-02 5.632561817765235901e-02 1.897995918989181519e-01 1.691600084304809570e-01 2.797609567642211914e-01 7.522659003734588623e-02 1.885855197906494141e-02 9.561733901500701904e-02 1.748116910457611084e-01 1.167096942663192749e-01 -1.608804762363433838e-01 9.215763211250305176e-02 -4.455834031105041504e-01 2.977315187454223633e-01 5.621640756726264954e-02
-6.765311211347579956e-02 2.504519820213317871e-01 -2.793016657233238220e-02 -2.098915874958038330e-01 -1.405053734779357910e-01 5.212580785155296326e-02 1.418384909629821777e-01 -9.430025517940521240e-02 -2.356540560722351074e-01 1.088963821530342102e-01 9.874773025512695312e-02 7.072795927524566650e-02 2.419987618923187256e-01 7.174126803874969482e-02 -1.774358600378036499e-01 -1.020714417099952698e-01 -3.575831949710845947e-01 -1.987451873719692230e-02 -3.977544233202934265e-02 6.092025339603424072e-02 -8.716142922639846802e-02 1.402428597211837769e-01 -1.722316890954971313e-01 -1.110801380127668381e-02 5.354218184947967529e-03 -5.581483244895935059e-02 2.577548027038574219e-01 -1.521096527576446533e-01 -1.344634294509887695e-01 -2.439635246992111206e-01 4.964907467365264893e-01 -2.029990851879119873e-01
2.369866073131561279e-01 8.208643645048141479e-02 -1.546990573406219482e-01 6.011290475726127625e-03 -8.239495754241943359e-02 7.574607431888580322e-02 6.266748905181884766e-02 -8.689584583044052124e-02 -1.237451657652854919e-01 2.515156269073486328e-01 2.504823505878448486e-01 -3.456854820251464844e-01 2.610704004764556885e-01 -6.065970659255981445e-02 -7.634744793176651001e-02 -1.780181676149368286e-01 1.489351093769073486e-01 -2.429655641317367554e-01 -1.651643067598342896e-01 1.939491368830204010e-02 -8.550360053777694702e-02 9.387011080980300903e-02 2.258205115795135498e-01 -1.555990427732467651e-02 1.996190100908279419e-01 3.624715283513069153e-02 2.086717635393142700e-01 -2.225251048803329468e-01 2.183960229158401489e-01 -1.250396370887756348e-01 3.542605936527252197e-01 1.402606964111328125e-01
1.036211028695106506e-01 1.020351946353912354e-01 -1.209741830825805664e-01 -2.647828161716461182e-01 -3.330181539058685303e-02 -1.234084665775299072e-01 -2.164953798055648804e-01 -1.474472284317016602e-01 -3.658156394958496094e-01 1.387609094381332397e-01 1.592002213001251221e-01 -5.699402466416358948e-02 1.063157021999359131e-01 3.168951570987701416e-01 -1.966523379087448120e-01 7.894943654537200928e-02 8.144193142652511597e-02 1.720665097236633301e-01 1.794473081827163696e-01 1.535365823656320572e-02 1.214059218764305115e-01 4.688332974910736084e-02 3.263106569647789001e-02 -4.500398039817810059e-01 -2.200568020343780518e-01 1.370295733213424683e-01 8.754496276378631592e-02 -4.585301876068115234e-02 1.982842339202761650e-03 6.954656541347503662e-02 2.677725851535797119e-01 1.677240133285522461e-01
-8.944203704595565796e-02 1.610184162855148315e-01 -1.354909986257553101e-01 -2.707889974117279053e-01 -1.074926853179931641e-01 6.503844261169433594e-02 -1.959062218666076660e-01 -1.449517905712127686e-01 -2.231382429599761963e-01 2.864445745944976807e-01 -6.555121392011642456e-02 -1.298950016498565674e-01 -1.049453690648078918e-01 -4.599277675151824951e-02 6.278838217258453369e-02 -1.680633425712585449e-01 1.761071681976318359e-01 -4.306630045175552368e-02 -9.464254975318908691e-02 -1.462035924196243286e-01 -3.312683850526809692e-02 -3.398026525974273682e-01 2.538194060325622559e-01 -2.468349784612655640e-01 -1.995079219341278076e-01 7.035426050424575806e-02 -7.031206786632537842e-02 -2.930877804756164551e-01 -6.358792632818222046e-02 -2.694826126098632812e-01 1.793402880430221558e-01 2.265958338975906372e-01
4.434690251946449280e-02 4.258238375186920166e-01 -2.380710542201995850e-01 -2.406168580055236816e-01 -1.710831373929977417e-01 -8.983981609344482422e-02 -9.035544842481613159e-02 -1.120155006647109985e-01 -5.076739192008972168e-02 4.183948636054992676e-01 4.203921929001808167e-02 1.150738298892974854e-01 9.135124832391738892e-02 2.694147527217864990e-01 3.726319968700408936e-02 8.879616856575012207e-02 -2.051594853401184082e-02 -6.170713528990745544e-02 -2.168554812669754028e-01 7.516668736934661865e-02 9.825926274061203003e-02 -1.205188408493995667e-01 2.913906276226043701e-01 -2.710720524191856384e-02 -2.282378971576690674e-01 1.980170458555221558e-01 1.102560907602310181e-01 -1.133765876293182373e-01 2.216381728649139404e-01 -1.073825508356094360e-01 1.254372000694274902e-01 4.250262305140495300e-02
-2.409312725067138672e-01 6.972306221723556519e-02 -2.848251163959503174e-01 1.830031871795654297e-01 -1.994382143020629883e-01 9.368874877691268921e-02 -9.369574487209320068e-03 -4.316064417362213135e-01 -8.653431385755538940e-02 2.533427178859710693e-01 1.976991742849349976e-01 1.051425263285636902e-01 2.306444197893142700e-01 3.415653407573699951e-01 -1.222345754504203796e-01 -6.480868160724639893e-02 5.908903479576110840e-02 -2.246476709842681885e-01 1.348314341157674789e-02 1.312473905272781849e-03 -7.584987580776214600e-02 9.300434589385986328e-02 2.183114141225814819e-01 -1.731510013341903687e-01 2.689912170171737671e-02 7.610952854156494141e-02 1.056988462805747986e-01 -2.315177917480468750e-01 5.264567211270332336e-02 -1.446959525346755981e-01 1.442192345857620239e-01 1.214570030570030212e-01
2.350094020366668701e-01 4.086853563785552979e-01 6.454097479581832886e-02 1.822599321603775024e-01 -1.509522646665573120e-01 2.158351242542266846e-01 -8.199664764106273651e-03 1.622788757085800171e-01 -2.297053933143615723e-01 1.214494630694389343e-01 2.999275922775268555e-03 6.842841953039169312e-02 6.839235126972198486e-02 2.579766511917114258e-01 -1.303158849477767944e-01 -2.004362642765045166e-01 -6.572280079126358032e-02 -1.527147740125656128e-01 1.256326436996459961e-01 2.278716564178466797e-01 3.477890044450759888e-02 -1.240760758519172668e-01 -1.798613183200359344e-02 -4.530757367610931396e-01 -1.271156668663024902e-01 -3.804113343358039856e-02 7.935012108646333218e-04 -1.563462466001510620e-01 2.205600291490554810e-01 -1.130522564053535461e-01 7.857485115528106689e-02 -1.295744180679321289e-01
2.194429188966751099e-01 -1.336338818073272705e-01 -1.188778951764106750e-01 -1.589493006467819214e-01 8.628386072814464569e-03 1.966018676757812500e-01 1.383442580699920654e-01 1.241812705993652344e-01 -1.493484526872634888e-01 1.175868287682533264e-01 -7.071948051452636719e-02 3.016406856477260590e-02 -4.783324897289276123e-02 1.898951977491378784e-01 -1.047052219510078430e-01 -2.156420499086380005e-01 1.739274561405181885e-01 -3.523516058921813965e-01 1.773560494184494019e-01 3.209052681922912598e-01 -2.384928464889526367e-01 8.822404593229293823e-02 2.939633429050445557e-01 7.309814542531967163e-02 -2.448644936084747314e-01 6.364676356315612793e-02 2.854238450527191162e-01 1.191941462457180023e-02 2.297844184795394540e-04 -9.752061963081359863e-02 2.577753961086273193e-01 -1.288907527923583984e-01
1.524908691644668579e-01 2.669851481914520264e-01 2.454662322998046875e-01 -2.341233193874359131e-02 1.138803586363792419e-01 -2.529725199565291405e-03 -2.283769547939300537e-01 -1.144635826349258423e-01 -3.648842871189117432e-01 3.272161781787872314e-01 9.010385721921920776e-02 -1.888485550880432129e-01 1.723462045192718506e-01 5.344912409782409668e-02 2.179066985845565796e-01 -1.130263693630695343e-02 -3.205300867557525635e-01 1.689054630696773529e-02 2.752969264984130859e-01 6.524787098169326782e-02 -4.294804763048887253e-03 4.549426957964897156e-02 5.852400884032249451e-02 -1.634857058525085449e-01 -1.646334081888198853e-01 -3.233774378895759583e-02 8.079541474580764771e-02 1.306200679391622543e-02 2.288071066141128540e-01 -3.849837929010391235e-02 5.795440822839736938e-02 3.080792427062988281e-01
-1.381061598658561707e-02 -3.542023012414574623e-03 8.970695734024047852e-02 -2.008246928453445435e-01 -2.313200533390045166e-01 7.569944858551025391e-02 -1.053250487893819809e-02 -2.131571620702743530e-01 -2.087813317775726318e-01 1.574279367923736572e-01 -6.898504495620727539e-02 5.513904616236686707e-02 2.939450144767761230e-01 1.024982482194900513e-01 4.288835823535919189e-02 -2.221290320158004761e-01 1.740587800741195679e-01 -1.404369156807661057e-02 -1.928406506776809692e-01 1.833390891551971436e-01 4.552149772644042969e-01 -1.251350045204162598e-01 6.569144129753112793e-02 2.885476686060428619e-03 -2.967915236949920654e-01 1.490699648857116699e-01 2.147624045610427856e-01 -4.231618717312812805e-02 2.091343551874160767e-01 -2.404502183198928833e-01 1.115355789661407471e-01 1.471662223339080811e-01
5.461778864264488220e-02 1.033730208873748779e-01 4.621359705924987793e-02 -1.998649835586547852e-01 3.276064991950988770e-02 -1.615895330905914307e-02 1.529174000024795532e-01 3.177736699581146240e-02 -3.728517293930053711e-01 2.563177645206451416e-01 -7.152061164379119873e-02 5.090586841106414795e-02 1.364156007766723633e-01 -1.732994318008422852e-01 -3.776661679148674011e-02 -2.683833837509155273e-01 -3.229322135448455811e-01 -1.357975695282220840e-02 1.695314049720764160e-01 5.851029232144355774e-02 -8.910872787237167358e-02 1.210714504122734070e-01 2.337917387485504150e-01 -1.058834791183471680e-01 -4.534947499632835388e-02 5.099616944789886475e-03 2.462917119264602661e-01 -9.210253506898880005e-02 -2.256582118570804596e-02 -2.886888086795806885e-01 3.071234822273254395e-01 -3.309030532836914062e-01
1.649066060781478882e-01 2.286697775125503540e-01 1.111698970198631287e-01 -1.118397787213325500e-01 -1.639056503772735596e-01 1.470603607594966888e-02 2.280438244342803955e-01 -1.523439735174179077e-01 -2.571009099483489990e-01 -1.275760978460311890e-01 1.059992611408233643e-01 3.255262225866317749e-02 4.775585606694221497e-02 -2.336297184228897095e-02 7.196824252605438232e-02 -3.044545650482177734e-01 5.370546132326126099e-02 -2.936445772647857666e-01 2.116331756114959717e-01 -1.931475996971130371e-01 -4.043066874146461487e-02 -2.017856538295745850e-01 -3.538796678185462952e-02 -2.911766767501831055e-01 -2.654109895229339600e-01 -2.295468188822269440e-02 3.779738545417785645e-01 1.032871846109628677e-02 -9.815182536840438843e-03 -2.775496244430541992e-01 8.038204163312911987e-02 2.929312177002429962e-02
1.523386687040328979e-02 -4.950196947902441025e-03 -2.195396274328231812e-01 -2.637205421924591064e-01 -7.053757458925247192e-02 1.208952739834785461e-01 7.261741161346435547e-02 -8.117525279521942139e-02 -1.652439236640930176e-01 -1.029576584696769714e-01 7.360477745532989502e-02 -1.304964125156402588e-01 7.023712247610092163e-02 2.162931412458419800e-01 -2.404224574565887451e-01 -5.056278780102729797e-02 5.285853520035743713e-02 -3.647461533546447754e-01 -2.431432157754898071e-02 3.643342256546020508e-01 -5.499239638447761536e-02 2.916596271097660065e-02 3.660868406295776367e-01 -2.900682203471660614e-02 -1.850021481513977051e-01 1.016142740845680237e-01 3.393091559410095215e-01 6.890406459569931030e-02 1.538121607154607773e-02 -1.286706030368804932e-01 2.983006238937377930e-01 3.021659795194864273e-03
1.924357712268829346e-01 3.384235203266143799e-01 -7.860890030860900879e-02 5.269718356430530548e-03 -5.242387950420379639e-02 1.829891465604305267e-03 1.384670846164226532e-02 1.357769519090652466e-01 -1.249755248427391052e-01 2.365495860576629639e-01 2.395391315221786499e-01 -6.923660635948181152e-02 5.925415456295013428e-02 3.162831068038940430e-01 -1.324331611394882202e-01 -2.191834151744842529e-01 1.197215169668197632e-01 -1.696396917104721069e-01 -4.170063510537147522e-02 6.464581191539764404e-02 -3.101529553532600403e-02 -2.447529137134552002e-01 -2.770906686782836914e-01 -2.342232614755630493e-01 -2.433601319789886475e-01 -2.833083868026733398e-01 2.024312168359756470e-01 -5.019061639904975891e-02 1.145858839154243469e-01 -1.122928932309150696e-01 1.493430137634277344e-01 -2.131103128194808960e-01
-1.022321134805679321e-01 2.486134022474288940e-01 2.822376415133476257e-02 7.328394055366516113e-02 9.879489243030548096e-02 9.098854660987854004e-02 2.769359573721885681e-02 -2.247118800878524780e-01 -3.851803839206695557e-01 1.661341637372970581e-01 7.560922205448150635e-02 3.206064691767096519e-03 2.127538025379180908e-01 1.766557693481445312e-01 1.478749215602874756e-01 -1.585587263107299805e-01 -7.988790422677993774e-02 -2.199415862560272217e-01 1.034296676516532898e-01 2.334943711757659912e-01 -2.450209259986877441e-01 3.270535543560981750e-02 9.626781940460205078e-02 -2.814168334007263184e-01 1.059184297919273376e-01 2.562596201896667480e-01 4.420569166541099548e-02 -3.911923468112945557e-01 5.610542744398117065e-02 -1.288242638111114502e-01 1.163398101925849915e-01 -1.113867014646530151e-01
5.474783480167388916e-02 5.357164517045021057e-02 -3.258961439132690430e-01 9.019026905298233032e-02 -2.098021358251571655e-01 -4.783517494797706604e-02 6.592728197574615479e-02 6.204511597752571106e-02 -1.300933957099914551e-01 3.984767794609069824e-01 4.051006212830543518e-02 2.226780913770198822e-02 1.002041101455688477e-01 1.213364452123641968e-01 -1.434737741947174072e-01 -2.838699519634246826e-01 2.025009542703628540e-01 2.291158735752105713e-01 2.136726379394531250e-01 1.130084395408630371e-01 1.553312093019485474e-01 1.239635050296783447e-01 -8.058467507362365723e-02 -1.534865703433752060e-02 -2.443022578954696655e-01 7.909739762544631958e-02 1.918225437402725220e-01 4.431458562612533569e-02 2.340096086263656616e-01 -1.162686869502067566e-01 3.568969070911407471e-01 -1.516838222742080688e-01
-1.415272951126098633e-01 1.494002994149923325e-02 -6.930375099182128906e-02 -3.304163366556167603e-02 -3.029213249683380127e-01 5.198792740702629089e-02 3.093448467552661896e-02 1.454052627086639404e-01 -5.814489349722862244e-02 1.651052236557006836e-01 -9.664440900087356567e-02 -1.325198635458946228e-02 6.535747647285461426e-02 3.807138502597808838e-01 2.641497850418090820e-01 3.289786353707313538e-02 -3.091196715831756592e-01 1.067326292395591736e-01 -2.502577845007181168e-03 3.480366468429565430e-01 5.986731499433517456e-02 1.692646592855453491e-01 1.939446330070495605e-01 -9.479341655969619751e-02 -1.988183557987213135e-01 -1.368484795093536377e-01 1.268669217824935913e-01 -5.893961526453495026e-03 1.543133854866027832e-01 -3.115677535533905029e-01 3.072659671306610107e-01 -2.136966399848461151e-02
-1.124292314052581787e-01 6.963769346475601196e-02 3.862321972846984863e-01 1.625187695026397705e-01 -1.117057874798774719e-01 -2.511752769351005554e-02 1.572887897491455078e-01 1.845218986272811890e-01 -1.933170408010482788e-01 1.538333594799041748e-01 9.738294035196304321e-02 1.476005166769027710e-01 -5.057961866259574890e-02 1.340347249060869217e-02 -1.291396841406822205e-02 -5.542421713471412659e-02 6.818728148937225342e-02 -9.670060127973556519e-02 4.670063778758049011e-02 -6.504626572132110596e-02 -5.875538662075996399e-02 5.735761672258377075e-02 2.194320037961006165e-02 -4.862369298934936523e-01 -3.828917145729064941e-01 3.004758059978485107e-02 1.832128018140792847e-01 -3.829452395439147949e-02 8.084496855735778809e-02 -3.990309536457061768e-01 1.466539949178695679e-01 5.357067659497261047e-02
2.310778796672821045e-01 -3.816606476902961731e-02 1.213178038597106934e-01 -1.372182816267013550e-01 -7.272242009639739990e-02 1.253918111324310303e-01 -1.386658251285552979e-01 6.276106834411621094e-02 -2.843149304389953613e-01 4.863379597663879395e-01 1.265842020511627197e-01 -1.949501037597656250e-01 1.754061430692672729e-01 3.683858215808868408e-01 2.442361563444137573e-01 -8.534923195838928223e-02 -1.312041282653808594e-01 -7.562219351530075073e-02 1.173558905720710754e-01 -1.397557705640792847e-01 -2.466415613889694214e-01 -5.387177589000202715e-05 6.362178921699523926e-02 -1.740098148584365845e-01 6.027717888355255127e-02 1.312913000583648682e-01 -3.739130124449729919e-02 -1.739585958421230316e-02 1.289903372526168823e-01 -2.570939362049102783e-01 5.717068165540695190e-02 -5.146231502294540405e-02
-1.485750973224639893e-01 1.272004283964633942e-02 -5.399687588214874268e-02 6.935474276542663574e-02 -1.571482717990875244e-01 9.182444214820861816e-02 -2.665469236671924591e-02 -1.608514338731765747e-01 -1.668358296155929565e-01 4.141421318054199219e-01 1.570100721437484026e-04 -4.114112630486488342e-02 2.333584725856781006e-01 1.905469298362731934e-01 -8.435157127678394318e-03 -3.810819387435913086e-01 2.212038040161132812e-01 -2.378189116716384888e-01 1.744770258665084839e-01 -6.671607494354248047e-02 -7.047199457883834839e-02 7.459535449743270874e-02 1.175486221909523010e-01 -1.678938418626785278e-01 -4.437650740146636963e-02 5.223080143332481384e-02 -2.768962085247039795e-01 -7.178146392107009888e-03 1.347448080778121948e-01 -1.268006563186645508e-01 4.057693779468536377e-01 -2.149155829101800919e-03
-1.058655045926570892e-02 1.861459314823150635e-01 -1.017207875847816467e-01 -1.656146533787250519e-02 -4.962310194969177246e-02 -1.226847991347312927e-01 -4.558303207159042358e-02 -1.265272051095962524e-01 -2.413060367107391357e-01 1.809588968753814697e-01 -4.514423012733459473e-02 -1.429817378520965576e-01 1.303953677415847778e-02 1.503116823732852936e-02 -4.625808075070381165e-02 -1.362754846923053265e-03 -1.448930613696575165e-02 -1.397844105958938599e-01 -3.232566118240356445e-01 1.608165353536605835e-01 -1.856428831815719604e-01 -1.000347211956977844e-01 4.708884656429290771e-01 -1.373627483844757080e-01 -1.891459077596664429e-01 -2.964563667774200439e-01 -1.349615007638931274e-01 5.789110809564590454e-02 1.294036507606506348e-01 -2.635300755500793457e-01 3.445237576961517334e-01 1.331223845481872559e-01
-2.855074405670166016e-01 1.883638463914394379e-02 1.629522629082202911e-02 -1.136304065585136414e-01 -2.047004103660583496e-01 -2.066659182310104370e-02 -3.093636222183704376e-02 -1.915329992771148682e-01 -8.493822813034057617e-02 1.616069972515106201e-01 2.129519134759902954e-01 -2.167546898126602173e-01 3.686780631542205811e-01 4.097886383533477783e-01 1.657128334045410156e-01 -8.928163349628448486e-02 1.750099360942840576e-01 6.606633774936199188e-03 -1.449063718318939209e-01 9.301191568374633789e-02 -1.880678348243236542e-02 -2.455024421215057373e-01 -3.468914330005645752e-02 -1.594029664993286133e-01 -1.744795888662338257e-01 -3.388980403542518616e-03 -3.076417138800024986e-03 -8.951128274202346802e-02 -3.068574145436286926e-02 -1.051777675747871399e-01 3.868552744388580322e-01 -1.110896989703178406e-01
-1.198142319917678833e-01 2.477556914091110229e-01 -7.369615137577056885e-02 -1.867721527814865112e-01 -3.291292488574981689e-02 7.079163193702697754e-02 -4.679664224386215210e-02 1.048853993415832520e-01 -2.855054140090942383e-01 2.525815665721893311e-01 6.741517037153244019e-02 1.207107305526733398e-01 1.280342787504196167e-01 1.337338835000991821e-01 -3.821549937129020691e-02 -1.943260133266448975e-01 -3.109074831008911133e-01 6.114416942000389099e-02 4.461109638214111328e-02 9.597352147102355957e-02 -9.057600051164627075e-02 2.616963088512420654e-01 -2.453777790069580078e-01 6.111464928835630417e-03 3.775649517774581909e-02 -7.586966268718242645e-03 3.140119910240173340e-01 -3.304024934768676758e-01 4.002146422863006592e-03 -3.394505977630615234e-01 2.000234723091125488e-01 -1.170032992959022522e-01
1.067892536520957947e-01 2.083673179149627686e-01 -2.391796261072158813e-01 -1.505109220743179321e-01 -2.893361449241638184e-01 -3.553943708539009094e-02 -3.661302477121353149e-02 1.264595687389373779e-01 -5.078537464141845703e-01 1.798731833696365356e-01 1.064542010426521301e-01 9.762345254421234131e-02 2.047919631004333496e-01 5.333836749196052551e-02 3.001501858234405518e-01 1.274916715919971466e-02 6.597269326448440552e-02 4.390978813171386719e-02 -1.114698648452758789e-01 -2.914642542600631714e-02 2.432018518447875977e-02 1.745761185884475708e-01 2.805601656436920166e-01 -2.221175730228424072e-01 -3.750738129019737244e-02 -7.590363174676895142e-02 1.220514252781867981e-01 -5.138748139142990112e-02 9.692281484603881836e-02 -1.923547126352787018e-02 2.958247363567352295e-01 1.272083520889282227e-01
7.945913076400756836e-02 3.148483037948608398e-01 -3.504058122634887695e-01 -2.944748699665069580e-01 -2.662734389305114746e-01 3.809649497270584106e-02 -2.852132916450500488e-01 -1.090614944696426392e-01 -7.890470325946807861e-02 2.232886552810668945e-01 -1.701814085245132446e-01 1.434198766946792603e-01 5.790361389517784119e-02 3.309165313839912415e-02 3.259018063545227051e-02 -1.041822955012321472e-01 1.160897836089134216e-01 -2.065564841032028198e-01 6.831212341785430908e-02 8.669375628232955933e-02 -4.091876372694969177e-02 6.568557769060134888e-02 6.851784884929656982e-02 6.070492416620254517e-02 -2.206104844808578491e-01 1.872422695159912109e-01 -5.354123190045356750e-02 -1.971476972103118896e-01 2.773247659206390381e-01 -2.193937748670578003e-01 2.526964545249938965e-01 -2.074555866420269012e-02
1.461680978536605835e-01 -8.854503929615020752e-02 2.435950934886932373e-01 -6.468083709478378296e-02 -4.340828359127044678e-01 -1.402106434106826782e-01 -4.169355705380439758e-02 -9.842830151319503784e-02 -3.133069276809692383e-01 7.675725966691970825e-02 1.695835590362548828e-01 -3.082982897758483887e-01 1.751010417938232422e-01 -1.197626143693923950e-01 -4.833413287997245789e-02 2.906707674264907837e-02 1.317042857408523560e-01 -3.247217833995819092e-02 -7.436282932758331299e-02 2.831157445907592773e-01 -3.128974512219429016e-02 -1.076530665159225464e-01 -1.009178087115287781e-01 -3.502956032752990723e-01 -3.808184713125228882e-02 6.973260641098022461e-02 -4.014195501804351807e-02 -2.887070411816239357e-03 2.411071956157684326e-01 -2.478363960981369019e-01 1.858116388320922852e-01 1.251410879194736481e-02
4.735512193292379379e-03 3.862404450774192810e-02 1.745559647679328918e-02 -1.209657639265060425e-01 -2.754668891429901123e-01 1.382080167531967163e-01 -1.524675637483596802e-01 9.868881851434707642e-02 -4.574733078479766846e-01 2.950080037117004395e-01 6.813347805291414261e-03 -2.838772535324096680e-01 2.027472108602523804e-01 9.073118865489959717e-02 -9.669645130634307861e-02 -3.289792537689208984e-01 1.800613105297088623e-01 -3.614845126867294312e-02 -1.638509035110473633e-01 -1.873520314693450928e-01 7.875866442918777466e-02 -2.329731285572052002e-01 1.718300282955169678e-01 -4.632667824625968933e-02 2.082503028213977814e-02 2.549998462200164795e-02 1.766819506883621216e-02 -5.077400803565979004e-02 -1.724387146532535553e-02 -1.971341669559478760e-01 2.310256212949752808e-01 1.654826253652572632e-01
3.390488922595977783e-01 2.156165242195129395e-01 1.014888137578964233e-01 2.582230605185031891e-02 -2.283750474452972412e-02 2.465527355670928955e-01 4.121213033795356750e-02 -1.429499387741088867e-01 -1.772611737251281738e-01 1.677480190992355347e-01 2.181819975376129150e-01 -5.300027504563331604e-02 1.007266268134117126e-01 -1.410001218318939209e-01 5.118531733751296997e-02 -2.982574701309204102e-01 -3.295265436172485352e-01 -1.044591516256332397e-02 2.399746030569076538e-01 -2.018822822719812393e-03 -2.040019258856773376e-02 -2.416065931320190430e-01 2.344750314950942993e-01 2.391438186168670654e-02 -1.360426694154739380e-01 1.569652855396270752e-01 3.886022791266441345e-02 -2.152811177074909210e-02 1.901159882545471191e-01 -3.269543051719665527e-01 5.580872669816017151e-02 2.016476392745971680e-01
-5.248102825134992599e-03 1.568638533353805542e-01 -1.226608008146286011e-01 -1.322413980960845947e-01 -3.051419556140899658e-01 -1.636507511138916016e-01 -1.412759870290756226e-01 -7.734718173742294312e-02 -2.545112371444702148e-01 1.048894524574279785e-01 -2.260083705186843872e-02 -1.613425463438034058e-01 9.917322546243667603e-02 2.846679091453552246e-01 -3.016992658376693726e-02 -2.967034876346588135e-01 2.172771990299224854e-01 -2.111187875270843506e-01 -7.488549500703811646e-02 -1.510692983865737915e-01 8.006507903337478638e-02 -3.210140466690063477e-01 1.559272855520248413e-01 6.163421273231506348e-02 -1.403152197599411011e-01 -1.134566441178321838e-01 -3.822252899408340454e-02 1.215221825987100601e-02 1.789145171642303467e-02 -3.213340044021606445e-01 2.820577323436737061e-01 1.994475573301315308e-01
5.231068655848503113e-02 2.318512499332427979e-01 2.134725451469421387e-02 -9.709707647562026978e-02 -2.582803964614868164e-01 5.081698298454284668e-02 -1.402134075760841370e-02 -2.003553509712219238e-01 -3.883495330810546875e-01 1.781997382640838623e-01 7.267937064170837402e-02 -1.452253758907318115e-01 2.725118398666381836e-01 -1.196331456303596497e-01 -1.404163986444473267e-01 4.617887362837791443e-02 2.678658664226531982e-01 4.332742094993591309e-02 -3.086514212191104889e-02 1.970350593328475952e-01 -2.946949303150177002e-01 1.088202465325593948e-02 -1.731657981872558594e-01 -1.394551545381546021e-01 -2.502461522817611694e-02 2.206060886383056641e-01 3.571211993694305420e-01 -1.584904342889785767e-01 -2.694094739854335785e-02 -2.203109115362167358e-01 -2.357986010611057281e-02 5.530415475368499756e-02
2.207047939300537109e-01 1.773468554019927979e-01 2.251432389020919800e-01 1.162339895963668823e-01 5.432642996311187744e-02 1.176966577768325806e-01 6.955643743276596069e-02 2.845612764358520508e-01 -1.807582229375839233e-01 1.269901096820831299e-01 1.594601273536682129e-01 1.533923447132110596e-01 -4.627364501357078552e-02 3.871442079544067383e-01 -3.671476989984512329e-02 -2.354436516761779785e-01 -9.659752994775772095e-02 -2.593906521797180176e-01 2.046295404434204102e-01 2.902888059616088867e-01 3.312925621867179871e-02 1.772506535053253174e-02 -2.033977396786212921e-02 -3.478088974952697754e-01 -1.404415816068649292e-01 6.469207257032394409e-02 -2.010563388466835022e-02 1.281292177736759186e-02 2.521243393421173096e-01 -1.434137523174285889e-01 1.103606745600700378e-01 -1.084476895630359650e-02
-2.454232722520828247e-01 2.532069981098175049e-01 1.142692863941192627e-01 1.663138568401336670e-01 -2.945907972753047943e-02 9.656164795160293579e-02 -2.396653220057487488e-02 -1.289503127336502075e-01 -1.314223557710647583e-01 7.243154942989349365e-02 1.965643316507339478e-01 1.481026411056518555e-01 6.437236815690994263e-02 2.262896485626697540e-02 1.370481997728347778e-01 -1.246461197733879089e-01 -1.220152303576469421e-01 5.150973331183195114e-03 1.550088524818420410e-01 5.993470922112464905e-02 -3.372697234153747559e-01 -1.065827012062072754e-01 2.043577432632446289e-01 -1.752183735370635986e-01 -2.158790081739425659e-01 2.410431019961833954e-02 1.784818172454833984e-01 -4.020607173442840576e-01 -8.643776923418045044e-02 -1.003060266375541687e-01 4.064821898937225342e-01 1.480342745780944824e-01
2.790107131004333496e-01 2.376769334077835083e-01 -1.819427497684955597e-02 6.335300207138061523e-02 -3.363126814365386963e-01 1.078125610947608948e-01 3.795614242553710938e-01 4.018457606434822083e-02 -1.783127039670944214e-01 5.455764755606651306e-02 1.242899149656295776e-02 2.345878779888153076e-01 7.540506869554519653e-02 -1.363555788993835449e-01 -1.653856188058853149e-01 -2.661780714988708496e-01 1.148967519402503967e-01 -3.096075356006622314e-02 2.356397807598114014e-01 8.493196219205856323e-02 -6.416685879230499268e-02 8.433875441551208496e-02 1.566313952207565308e-02 -1.064896285533905029e-01 -1.646856814622879028e-01 -1.506548095494508743e-02 4.039696156978607178e-01 -1.205540448427200317e-01 1.112563535571098328e-01 -2.061121910810470581e-01 1.368403583765029907e-01 -9.645070880651473999e-03
-1.339431107044219971e-01 -7.320822775363922119e-02 1.827060729265213013e-01 -8.758778125047683716e-02 -2.174438536167144775e-01 5.177550762891769409e-02 -2.263180613517761230e-01 1.651316694915294647e-02 -2.337659746408462524e-01 3.149264156818389893e-01 2.805760800838470459e-01 -1.054633781313896179e-01 -6.785420328378677368e-02 1.264347881078720093e-01 1.531376391649246216e-01 -2.457176446914672852e-01 -4.498696327209472656e-02 1.312712114304304123e-02 1.199708282947540283e-01 2.082907110452651978e-01 -3.845763579010963440e-02 -5.723379924893379211e-02 -1.084834262728691101e-01 -3.462465479969978333e-03 -2.315295934677124023e-01 -2.538917958736419678e-01 3.476936519145965576e-01 -5.738697201013565063e-02 -1.325648874044418335e-01 -2.057198286056518555e-01 1.113890781998634338e-01 3.082861602306365967e-01
1.922107189893722534e-01 3.306725919246673584e-01 5.767318978905677795e-02 1.225490048527717590e-01 -2.505928874015808105e-01 1.851885765790939331e-01 -1.364969532005488873e-03 1.175974830985069275e-01 -7.703003287315368652e-02 5.044573917984962463e-02 1.472488939762115479e-01 8.022063225507736206e-02 2.801371812820434570e-01 2.285964041948318481e-01 -5.166820716112852097e-03 -2.665295302867889404e-01 -5.331586301326751709e-02 -8.721918612718582153e-02 2.386648207902908325e-01 1.261952072381973267e-01 -1.760415434837341309e-01 -1.737636923789978027e-01 -1.255318075418472290e-01 -3.514533042907714844e-01 -1.776489168405532837e-01 1.086357012391090393e-01 2.616869099438190460e-02 -1.708189100027084351e-01 3.084162473678588867e-01 -1.459896117448806763e-01 -4.069524258375167847e-02 -1.045819967985153198e-01
-7.962390780448913574e-02 2.243234962224960327e-01 -1.768475919961929321e-01 -3.530662953853607178e-01 -1.662092357873916626e-01 1.789026111364364624e-01 -5.299362167716026306e-02 -1.795139908790588379e-01 -2.364187091588973999e-01 3.120879232883453369e-01 1.518579423427581787e-01 6.274646520614624023e-02 -1.514669954776763916e-01 2.172238081693649292e-01 8.439617604017257690e-02 -2.514356970787048340e-01 8.365392684936523438e-02 2.485215105116367340e-02 2.865943014621734619e-01 2.056506089866161346e-02 2.762801945209503174e-02 -9.056758135557174683e-02 2.311397939920425415e-01 -7.631768286228179932e-02 -1.897925734519958496e-01 1.443084478378295898e-01 -1.854014545679092407e-01 -8.893948793411254883e-02 2.698811590671539307e-01 -6.099232286214828491e-02 1.871271580457687378e-01 5.374121293425559998e-02
-1.153690442442893982e-01 2.617991566658020020e-01 -5.535413324832916260e-02 -2.441940903663635254e-01 -8.497215807437896729e-02 3.575906530022621155e-02 2.789759933948516846e-01 -7.619442045688629150e-02 -2.055658400058746338e-01 2.172001749277114868e-01 9.400666505098342896e-02 -5.358523223549127579e-03 1.182393357157707214e-02 1.800653338432312012e-01 -6.859719008207321167e-02 -1.966051012277603149e-01 -3.483591675758361816e-01 4.478583112359046936e-02 -1.190755590796470642e-01 8.652100712060928345e-02 -5.521841719746589661e-02 8.476151525974273682e-02 1.379687339067459106e-01 -1.536114960908889771e-01 2.377641387283802032e-02 -5.302492901682853699e-02 1.004333049058914185e-01 -3.276736438274383545e-01 2.079469561576843262e-01 -2.340556234121322632e-01 2.157652080059051514e-01 -3.546827435493469238e-01
1.157206366769969463e-03 2.312481403350830078e-01 8.307220041751861572e-02 4.402140900492668152e-02 -2.293279469013214111e-01 1.385585963726043701e-01 6.077726930379867554e-02 -7.795919477939605713e-02 -2.716755568981170654e-01 8.937136828899383545e-02 -1.541801076382398605e-02 3.373931944370269775e-01 4.000359401106834412e-02 2.185926586389541626e-01 2.381681203842163086e-01 -8.846192806959152222e-02 1.137474030256271362e-01 -1.344792637974023819e-02 4.967993125319480896e-02 2.324814647436141968e-01 1.883969157934188843e-01 1.306577324867248535e-01 2.538728900253772736e-02 -6.810665875673294067e-02 1.391207724809646606e-01 1.954225003719329834e-01 3.171555995941162109e-01 -2.257521450519561768e-01 9.231535345315933228e-02 -3.472937643527984619e-01 1.581642925739288330e-01 2.357822209596633911e-01
1.171933487057685852e-01 1.559347063302993774e-01 1.044818237423896790e-01 -1.051668543368577957e-02 -9.013107419013977051e-02 1.121808891184628010e-03 -7.612187415361404419e-02 1.930115967988967896e-01 -1.507817953824996948e-01 3.174860179424285889e-01 -1.352482140064239502e-01 -9.659434109926223755e-02 2.150596305727958679e-02 4.264362752437591553e-01 -6.156458705663681030e-02 -2.647565305233001709e-01 -2.395986020565032959e-02 -3.780646622180938721e-02 4.104198887944221497e-03 -1.301479637622833252e-01 -2.129385620355606079e-01 -1.444324199110269547e-02 -3.853208944201469421e-02 -1.441599875688552856e-01 -2.439468353986740112e-01 2.828671932220458984e-01 3.150354698300361633e-02 4.647287353873252869e-02 3.983995020389556885e-01 -3.089525103569030762e-01 9.088802337646484375e-02 2.260493859648704529e-02
1.934320200234651566e-03 5.135278031229972839e-02 9.698489680886268616e-03 1.932728141546249390e-01 -2.140430212020874023e-01 -6.453589349985122681e-02 -7.366903126239776611e-02 -4.410674050450325012e-02 -3.631282448768615723e-01 1.680731624364852905e-01 -1.846950799226760864e-01 1.480307430028915405e-01 2.445154190063476562e-01 2.104213461279869080e-02 -1.409232467412948608e-01 1.245322916656732559e-02 2.236186116933822632e-01 -1.869233995676040649e-01 -1.550197750329971313e-01 -8.390975184738636017e-03 -4.317817836999893188e-02 -1.158022210001945496e-01 -1.233259811997413635e-01 -4.578021764755249023e-01 5.508197005838155746e-03 -4.336924478411674500e-02 3.110092878341674805e-02 1.159705445170402527e-01 2.583430111408233643e-01 -3.292170763015747070e-01 2.561452686786651611e-01 8.778282208368182182e-04
-1.430073380470275879e-01 1.344335675239562988e-01 -4.452978260815143585e-03 2.784102596342563629e-02 -1.120981797575950623e-01 1.455924659967422485e-01 1.971799731254577637e-01 2.099429368972778320e-01 -2.233239859342575073e-01 3.100900948047637939e-01 -1.404582057148218155e-02 2.748204581439495087e-02 9.624320268630981445e-02 1.092023327946662903e-01 6.567841023206710815e-02 -2.843173444271087646e-01 6.013860180974006653e-02 2.182841449975967407e-01 3.581929206848144531e-01 2.161848396062850952e-01 1.341057121753692627e-01 -8.087457716464996338e-02 -1.280119121074676514e-01 -2.207074463367462158e-01 -7.096444815397262573e-02 2.642381936311721802e-02 1.808356791734695435e-01 -1.480614244937896729e-01 2.880595922470092773e-01 -7.373260706663131714e-02 3.515753746032714844e-01 4.835159331560134888e-02
1.008770167827606201e-01 1.594202071428298950e-01 1.265930086374282837e-01 -8.210793137550354004e-02 -1.981127411127090454e-01 -4.522867093328386545e-04 1.545508485287427902e-02 -2.445639669895172119e-01 -3.108904659748077393e-01 4.446997344493865967e-01 -1.177078112959861755e-02 -6.992562860250473022e-02 5.223871767520904541e-02 3.955563902854919434e-01 1.285771466791629791e-02 -1.214386671781539917e-01 -4.290206357836723328e-02 -1.276566926389932632e-02 1.345578283071517944e-01 -5.443800240755081177e-02 -1.795991212129592896e-01 -8.446007221937179565e-02 1.181428506970405579e-01 -3.089398145675659180e-01 -1.433209143579006195e-02 1.119544059038162231e-01 -1.295878142118453979e-01 -1.203367933630943298e-01 3.757821321487426758e-01 -5.962254106998443604e-02 -3.637938201427459717e-02 -8.264182507991790771e-02
1.494568884372711182e-01 7.639352232217788696e-02 -2.479922175407409668e-01 -9.946747124195098877e-02 -1.707462966442108154e-01 -3.849387168884277344e-02 -1.811768710613250732e-01 -1.436397153884172440e-02 -3.246611654758453369e-01 5.291205644607543945e-02 -1.177102699875831604e-02 -9.402749687433242798e-02 -1.643663458526134491e-02 1.437880098819732666e-01 -1.535162143409252167e-02 -2.500657737255096436e-01 2.558477818965911865e-01 -2.899563312530517578e-01 -3.266728669404983521e-02 -1.654437929391860962e-01 2.669066376984119415e-02 -3.143004775047302246e-01 1.796553432941436768e-01 -1.142360940575599670e-01 -2.595212757587432861e-01 -1.747443526983261108e-01 -6.945415586233139038e-02 2.822996862232685089e-02 -4.974206909537315369e-02 -3.191533982753753662e-01 2.864552140235900879e-01 1.522336453199386597e-01
1.276198774576187134e-01 2.006490230560302734e-01 -1.365694403648376465e-01 -1.988610178232192993e-01 -1.106883063912391663e-01 -1.652099490165710449e-01 -4.179093241691589355e-02 -1.661964207887649536e-01 -1.046061962842941284e-01 1.023647561669349670e-01 1.153850257396697998e-01 -1.194404661655426025e-01 1.534090638160705566e-01 2.238878458738327026e-01 -3.572700023651123047e-01 2.134748967364430428e-03 -1.092845499515533447e-01 2.357336431741714478e-01 1.353205591440200806e-01 3.119995445013046265e-02 2.648019045591354370e-02 -3.425149247050285339e-03 2.059567868709564209e-01 -3.459952175617218018e-01 -3.354018330574035645e-01 4.424723982810974121e-02 5.103325471282005310e-02 -1.562540978193283081e-01 -2.293324619531631470e-01 6.179599091410636902e-02 3.295692503452301025e-01 9.946189820766448975e-02
1.189262345433235168e-01 3.405163809657096863e-02 -1.537642180919647217e-01 -5.249928310513496399e-02 1.606906205415725708e-01 -1.618824154138565063e-01 -3.437559306621551514e-01 -1.613697968423366547e-02 -1.767209768295288086e-01 2.647939026355743408e-01 1.236139461398124695e-01 -1.213323026895523071e-01 -3.241840004920959473e-02 -4.186573997139930725e-02 1.330682039260864258e-01 8.247459679841995239e-02 -1.359531879425048828e-01 -3.302738070487976074e-01 -2.054204344749450684e-01 5.783107876777648926e-02 -8.651311695575714111e-02 -3.932096809148788452e-02 -2.436924353241920471e-02 2.108272910118103027e-02 -1.067166775465011597e-01 -8.610425889492034912e-02 1.385309398174285889e-01 -1.003854274749755859e-01 3.014622330665588379e-01 -4.741904437541961670e-01 2.761967182159423828e-01 -7.690534740686416626e-02
1.636795401573181152e-01 4.146589636802673340e-01 8.141672238707542419e-03 1.641743332147598267e-01 -8.750548213720321655e-02 -2.613445557653903961e-02 -2.841087244451045990e-02 1.930152326822280884e-01 -1.485906690359115601e-01 2.004787325859069824e-01 2.535395026206970215e-01 7.297396659851074219e-02 1.928280480206012726e-02 2.843609154224395752e-01 -2.161214500665664673e-01 -5.366542190313339233e-02 1.385358273983001709e-01 -6.940137594938278198e-02 -1.658552139997482300e-02 7.582566887140274048e-02 -9.199151769280433655e-03 -2.656893730163574219e-01 -1.287996321916580200e-01 -3.373205959796905518e-01 -1.365106701850891113e-01 -2.032164186239242554e-01 1.370884478092193604e-01 3.036552853882312775e-02 2.687314152717590332e-01 -6.932598352432250977e-02 1.989723145961761475e-01 -1.944273561239242554e-01
-9.860132634639739990e-02 1.419298797845840454e-01 9.280173480510711670e-02 -1.033204793930053711e-01 -1.891214996576309204e-01 1.229169666767120361e-01 -9.713923931121826172e-02 -1.706116795539855957e-01 -9.660094231367111206e-02 3.429781496524810791e-01 3.119516670703887939e-01 -1.725694686174392700e-01 -1.226068660616874695e-01 -1.581050455570220947e-01 -1.289070248603820801e-01 -4.480480253696441650e-01 -6.839800626039505005e-02 9.203278459608554840e-03 6.085144728422164917e-02 1.812291294336318970e-01 -3.638716414570808411e-02 1.776351630687713623e-01 1.489413231611251831e-01 -2.735723257064819336e-01 -2.024625428020954132e-02 1.640539020299911499e-01 -1.325705051422119141e-01 -1.926431665197014809e-03 2.015995681285858154e-01 6.879127025604248047e-02 2.974478602409362793e-01 -2.713365713134407997e-03
3.453488349914550781e-01 4.603121876716613770e-01 1.075084805488586426e-01 2.552243322134017944e-02 -1.014510020613670349e-01 1.162626519799232483e-01 7.544534653425216675e-02 -7.536340504884719849e-02 -2.467401176691055298e-01 1.316951066255569458e-01 -2.194873243570327759e-01 9.402810782194137573e-02 1.111776679754257202e-01 -2.365727350115776062e-02 -2.234804928302764893e-01 4.835715144872665405e-02 6.453794986009597778e-02 -1.974843889474868774e-01 1.950664259493350983e-02 -8.918977342545986176e-03 -1.094385609030723572e-01 2.751533985137939453e-01 -1.289220601320266724e-01 -1.477550566196441650e-01 -3.245687782764434814e-01 1.634345948696136475e-01 -7.280404865741729736e-02 -1.289837956428527832e-01 1.713880151510238647e-01 -1.349350661039352417e-01 2.170754522085189819e-01 -5.053692311048507690e-02
3.813577443361282349e-02 1.636029183864593506e-01 7.465774565935134888e-02 1.364435404539108276e-01 -2.336698323488235474e-01 -3.896724805235862732e-02 3.091310709714889526e-02 7.744467258453369141e-02 -3.347187042236328125e-01 -8.537752926349639893e-02 3.454867005348205566e-02 -1.727468892931938171e-02 3.630519509315490723e-01 6.513366848230361938e-02 1.595697179436683655e-02 1.406312435865402222e-01 6.669382005929946899e-02 1.840421855449676514e-01 1.429203804582357407e-02 8.604674041271209717e-02 -3.999381512403488159e-02 2.385670989751815796e-01 7.056278735399246216e-02 -9.180506318807601929e-02 1.444626748561859131e-01 1.159863770008087158e-01 2.750555276870727539e-01 -3.714890405535697937e-02 9.746424108743667603e-02 -4.102204144001007080e-01 4.327752888202667236e-01 -1.154804006218910217e-01
8.700003847479820251e-03 1.282207965850830078e-01 2.373318523168563843e-01 6.347736716270446777e-02 -2.584874629974365234e-01 -1.833753734827041626e-01 -1.152971643023192883e-03 3.420659899711608887e-02 -3.474333286285400391e-01 2.211326509714126587e-01 2.488874197006225586e-01 -5.101126059889793396e-02 7.639759778976440430e-02 -1.301805227994918823e-01 1.946269571781158447e-01 1.057499349117279053e-01 2.381603568792343140e-01 4.227186366915702820e-02 -6.045101210474967957e-02 2.463959604501724243e-01 2.139229699969291687e-02 -2.464810609817504883e-01 -5.481632798910140991e-02 -2.751483023166656494e-01 -1.199894398450851440e-01 5.812104418873786926e-02 3.875705897808074951e-01 -1.162493377923965454e-01 2.490148991346359253e-01 -6.649868190288543701e-02 -5.333853140473365784e-02 4.405670240521430969e-02
3.708845078945159912e-01 2.353505194187164307e-01 -4.183428362011909485e-02 1.494159996509552002e-01 3.715671226382255554e-02 -2.328424304723739624e-01 4.138163477182388306e-02 -8.982475847005844116e-03 -3.942542523145675659e-02 2.698447704315185547e-01 3.189000189304351807e-01 -8.017169602680951357e-05 2.069519013166427612e-01 -1.584889441728591919e-01 -2.006525732576847076e-02 -1.730951517820358276e-01 -4.020889103412628174e-02 -1.245809495449066162e-01 -1.071669533848762512e-01 2.213211357593536377e-01 -1.700900308787822723e-02 -4.628909751772880554e-02 -2.004210464656352997e-02 -3.873331844806671143e-01 -1.382248383015394211e-02 1.178961917757987976e-01 1.595385819673538208e-01 -2.061386704444885254e-01 1.622778624296188354e-01 -2.235578298568725586e-01 2.401087880134582520e-01 -6.887502223253250122e-02
-1.511389166116714478e-01 1.220108866691589355e-01 -1.264901310205459595e-01 5.918765906244516373e-03 3.774683177471160889e-02 1.242102868854999542e-02 2.162593454122543335e-01 1.258993297815322876e-01 -1.419758349657058716e-01 3.708250820636749268e-01 6.212606653571128845e-02 -2.668711245059967041e-01 -2.949496917426586151e-02 1.574664264917373657e-01 -1.351536959409713745e-01 -2.190376520156860352e-01 3.635363653302192688e-02 5.628223344683647156e-02 3.166105747222900391e-01 2.409243732690811157e-01 5.187208577990531921e-02 -1.912774750962853432e-03 -2.109338343143463135e-02 -2.364203333854675293e-01 -5.125686526298522949e-03 2.113242596387863159e-01 3.069342374801635742e-01 1.468776911497116089e-02 -3.676401393022388220e-04 -1.842744797468185425e-01 4.030092060565948486e-01 9.363986551761627197e-03
2.715281248092651367e-01 -7.528360001742839813e-03 4.698739852756261826e-03 2.325521111488342285e-01 -1.954823434352874756e-01 4.009222146123647690e-03 1.233935505151748657e-01 -9.186135977506637573e-02 -2.756914496421813965e-01 1.875907778739929199e-01 -4.747522994875907898e-02 7.785572111606597900e-02 -1.475931555032730103e-01 -1.778597384691238403e-01 -1.529929488897323608e-01 -1.587914228439331055e-01 -5.071787163615226746e-03 -1.405180525034666061e-02 7.996007800102233887e-03 1.023098453879356384e-01 -2.213465124368667603e-01 4.041678830981254578e-02 1.617900729179382324e-01 -4.429832696914672852e-01 -1.962726712226867676e-01 -2.303565442562103271e-01 1.521969437599182129e-01 -3.015739619731903076e-01 2.111555077135562897e-02 -2.256051152944564819e-01 1.116311475634574890e-01 -1.880775541067123413e-01
7.673776149749755859e-02 2.253471463918685913e-01 -9.598982334136962891e-02 -1.035593152046203613e-01 -1.908094435930252075e-01 2.367002516984939575e-02 2.483324520289897919e-02 3.485276401042938232e-01 -2.455157339572906494e-01 6.250597536563873291e-02 1.790831834077835083e-01 5.845022201538085938e-02 3.067101836204528809e-01 2.487062104046344757e-02 -1.925214231014251709e-01 -1.726467162370681763e-01 3.629152104258537292e-02 -9.336073696613311768e-02 7.574749737977981567e-02 -5.581908300518989563e-02 4.327793046832084656e-02 -1.979539394378662109e-01 1.876267790794372559e-02 -2.897670567035675049e-01 -1.775495857000350952e-01 -1.159204095602035522e-01 1.491602063179016113e-01 -7.188192754983901978e-02 8.956161886453628540e-02 -3.416913747787475586e-01 5.678052455186843872e-02 -3.980745077133178711e-01
1.448697447776794434e-01 2.059249132871627808e-01 8.414323627948760986e-02 -5.435441061854362488e-02 6.772712618112564087e-02 -1.211859062314033508e-01 -2.320811301469802856e-01 -2.271099984645843506e-01 -3.718089163303375244e-01 4.131159484386444092e-01 1.004582569003105164e-01 8.205161243677139282e-02 6.043600663542747498e-02 3.549510538578033447e-01 1.098131015896797180e-01 -1.664176434278488159e-01 -3.278509080410003662e-01 1.653495244681835175e-02 1.721035540103912354e-01 -8.801233023405075073e-02 -2.101532071828842163e-01 -8.433330804109573364e-03 1.500573754310607910e-01 3.964533098042011261e-03 1.303431484848260880e-02 4.242020845413208008e-02 3.049558401107788086e-02 -1.747295558452606201e-01 2.047871798276901245e-01 -7.841847091913223267e-02 8.651938289403915405e-02 7.639161497354507446e-02
-4.897433146834373474e-02 -2.569524012506008148e-02 6.245952099561691284e-02 -2.345185428857803345e-01 -6.104174256324768066e-02 -4.029333218932151794e-02 -3.945221006870269775e-02 1.885262131690979004e-01 -4.422630369663238525e-02 2.603187859058380127e-01 1.749314367771148682e-01 -2.365856431424617767e-02 9.917409718036651611e-02 -1.860285997390747070e-01 -8.853477239608764648e-02 -3.334062993526458740e-01 2.817516773939132690e-02 -7.645568251609802246e-02 1.708874553442001343e-01 1.627594381570816040e-01 -9.807655960321426392e-02 -8.228373527526855469e-02 2.547529637813568115e-01 -3.691965043544769287e-01 -1.195848137140274048e-01 2.549125254154205322e-01 -1.509220898151397705e-01 -5.338975694030523300e-03 1.590206921100616455e-01 -1.367975473403930664e-01 3.809801042079925537e-01 2.451712638139724731e-01
-9.324179589748382568e-02 2.310716509819030762e-01 1.112065315246582031e-01 1.157540082931518555e-01 -2.008491605520248413e-01 5.551028996706008911e-02 -5.221952125430107117e-02 -1.529384404420852661e-01 -4.121782183647155762e-01 -5.506980046629905701e-02 2.261891514062881470e-01 1.513938009738922119e-01 2.797014825046062469e-02 9.260801970958709717e-02 1.241158694028854370e-01 7.257393002510070801e-02 -2.576335370540618896e-01 -2.829134166240692139e-01 1.760166138410568237e-01 1.069016158580780029e-01 -2.446985691785812378e-01 7.995723187923431396e-02 4.890943877398967743e-03 -2.680713832378387451e-01 -1.445702314376831055e-01 1.374679654836654663e-01 2.954689562320709229e-01 -2.017002552747726440e-01 6.009524315595626831e-02 -1.769592911005020142e-01 1.112318597733974457e-02 -1.890963912010192871e-01
1.578290164470672607e-01 -1.460281312465667725e-01 1.268228590488433838e-01 -1.075372323393821716e-01 -2.331639081239700317e-01 -2.308734878897666931e-02 -6.905297189950942993e-02 -2.599087059497833252e-01 -9.025428444147109985e-02 4.066213369369506836e-01 -3.615096583962440491e-02 7.118903100490570068e-02 -2.482175976037979126e-01 5.808668956160545349e-02 6.524843629449605942e-04 -2.026604861021041870e-01 1.648173332214355469e-01 2.573002278804779053e-01 1.578534841537475586e-01 -6.103749573230743408e-02 -9.723810851573944092e-02 4.676117748022079468e-02 1.390802711248397827e-01 -1.118962559849023819e-02 -1.098182052373886108e-01 -2.400070279836654663e-01 1.224649995565414429e-01 -6.510835886001586914e-02 2.562972903251647949e-01 -3.013942837715148926e-01 2.807838916778564453e-01 -1.886551827192306519e-01
-3.420105902478098869e-03 6.326416879892349243e-02 -1.467834562063217163e-01 1.258923858404159546e-01 -2.036591470241546631e-01 3.241957351565361023e-02 1.409722119569778442e-01 1.200994104146957397e-01 -1.502532213926315308e-01 4.744460582733154297e-01 5.445805191993713379e-02 -1.096044778823852539e-01 -2.909525670111179352e-02 2.852413617074489594e-02 -4.444614425301551819e-02 -3.761080205440521240e-01 5.794452130794525146e-02 5.015784874558448792e-02 3.866350948810577393e-01 1.357973366975784302e-01 -3.831142932176589966e-02 -4.938567429780960083e-02 1.132432185113430023e-02 -1.954209804534912109e-01 -7.789571583271026611e-02 2.727531194686889648e-01 1.923597604036331177e-01 -6.920530647039413452e-02 8.785246609477326274e-05 -5.840088427066802979e-02 3.612399101257324219e-01 -4.284639284014701843e-02
-3.004806041717529297e-01 2.843326032161712646e-01 3.553444147109985352e-02 1.882742717862129211e-02 -1.791453510522842407e-01 1.474458724260330200e-01 5.652079358696937561e-02 -1.210649982094764709e-01 -3.460658714175224304e-03 7.251241803169250488e-02 1.396472901105880737e-01 7.705303281545639038e-02 7.873366773128509521e-02 2.627309560775756836e-01 -1.886470764875411987e-01 -2.437154054641723633e-01 -1.197641938924789429e-01 2.314261905848979950e-02 -9.558720886707305908e-02 2.583438158035278320e-01 -1.481758207082748413e-01 1.571243256330490112e-01 2.478035539388656616e-02 -1.824121773242950439e-01 -9.300417453050613403e-02 -4.297132417559623718e-02 1.820514053106307983e-01 -1.669813692569732666e-01 2.044306397438049316e-01 -2.112683653831481934e-01 2.573840320110321045e-01 3.989486694335937500e-01
3.162622451782226562e-02 -2.450841218233108521e-01 1.281809210777282715e-01 6.461942102760076523e-03 -3.828129172325134277e-01 -1.566236615180969238e-01 -1.650624424219131470e-01 -7.194396853446960449e-02 -2.768017351627349854e-01 2.279044389724731445e-01 3.084213733673095703e-01 9.489549323916435242e-03 1.761312186717987061e-01 -9.391739964485168457e-02 -9.996672719717025757e-02 -3.942216560244560242e-02 -7.860112003982067108e-03 -2.133293449878692627e-02 1.983151882886886597e-01 2.886421084403991699e-01 -1.785834692418575287e-02 -9.064634889364242554e-02 1.887037009000778198e-01 5.061278864741325378e-02 -3.244187235832214355e-01 1.159852743148803711e-01 1.616894602775573730e-01 1.636201888322830200e-01 1.386096626520156860e-01 -1.391381919384002686e-01 1.919226646423339844e-01 1.640472412109375000e-01
7.267595827579498291e-02 1.891952157020568848e-01 1.871567517518997192e-01 1.980562806129455566e-01 1.119868233799934387e-01 3.334059938788414001e-02 1.284742802381515503e-01 2.959443032741546631e-01 -3.286261260509490967e-01 1.967695206403732300e-01 1.616485863924026489e-01 1.377832889556884766e-01 -3.589310497045516968e-02 3.094499409198760986e-01 -1.070202887058258057e-01 -9.080987423658370972e-02 1.410935539752244949e-02 -9.380483627319335938e-02 7.640535384416580200e-02 4.936621710658073425e-02 -5.427404493093490601e-02 3.648518770933151245e-02 1.122858747839927673e-02 -4.180743396282196045e-01 -2.009885758161544800e-01 1.947330981492996216e-01 2.031671553850173950e-01 6.229712069034576416e-02 2.408764809370040894e-01 -2.756676673889160156e-01 4.001199081540107727e-02 5.291787907481193542e-02
8.368454873561859131e-03 -2.453902214765548706e-01 4.090550541877746582e-01 -1.704561859369277954e-01 -1.508345901966094971e-01 -1.389375329017639160e-01 7.217445410788059235e-03 1.402202062308788300e-02 -2.633385062217712402e-01 2.404151409864425659e-01 4.006645381450653076e-01 -5.711318552494049072e-02 2.191442996263504028e-01 -5.591452494263648987e-02 2.878597937524318695e-03 -4.631195962429046631e-02 1.979006826877593994e-01 -1.028815656900405884e-01 8.003182010725140572e-04 3.052379190921783447e-01 -1.137968674302101135e-01 -4.876130819320678711e-02 6.458577513694763184e-02 -7.931790500879287720e-02 -8.941314369440078735e-02 -5.936708673834800720e-02 1.626682877540588379e-01 2.037944644689559937e-02 4.179040715098381042e-02 -1.482757031917572021e-01 3.146136403083801270e-01 1.642101258039474487e-01
-1.007745638489723206e-01 1.815200895071029663e-01 -4.896296560764312744e-02 -1.582384556531906128e-01 -2.107798755168914795e-01 -3.986451402306556702e-02 -2.389964759349822998e-01 3.222397761419415474e-03 -3.701130449771881104e-01 2.175233513116836548e-01 1.731470525264739990e-01 -9.798662364482879639e-02 -7.728349883109331131e-03 -1.813828200101852417e-02 2.416396588087081909e-01 -2.580923438072204590e-01 2.385865524411201477e-02 9.779638051986694336e-02 -1.108980998396873474e-01 -2.897622808814048767e-02 2.237141691148281097e-02 2.818015776574611664e-02 4.121090769767761230e-01 -1.189151033759117126e-01 -2.911526858806610107e-01 1.184353679418563843e-01 -7.240356504917144775e-02 -1.067704930901527405e-01 7.504478842020034790e-02 -5.473669618368148804e-02 3.222778737545013428e-01 2.014176398515701294e-01
3.669189661741256714e-02 1.455031037330627441e-01 8.719352632761001587e-02 2.463239580392837524e-01 -1.812315136194229126e-01 1.188021674752235413e-01 8.035065978765487671e-02 -2.341895177960395813e-02 -1.360285580158233643e-01 2.689191699028015137e-01 2.536754608154296875e-01 3.449853062629699707e-01 -9.830265492200851440e-02 4.087584838271141052e-02 2.942905947566032410e-02 -2.403426170349121094e-01 1.749463230371475220e-01 -3.174254298210144043e-01 6.939750909805297852e-02 3.473863303661346436e-01 1.406555771827697754e-01 2.018804997205734253e-01 6.528420746326446533e-02 -3.103240206837654114e-02 -1.400059759616851807e-01 7.328352332115173340e-02 9.173620492219924927e-02 9.237802773714065552e-02 2.396069765090942383e-01 -4.527287185192108154e-02 2.473543733358383179e-01 1.609303355216979980e-01
5.584167316555976868e-03 2.974187433719635010e-01 -3.069985806941986084e-01 -1.477434337139129639e-01 -2.347161471843719482e-01 1.541495174169540405e-01 -2.799274027347564697e-01 -4.301235824823379517e-02 -3.903162479400634766e-02 3.732317686080932617e-01 -2.124105989933013916e-01 2.695835381746292114e-02 -1.087863184511661530e-02 -5.801801383495330811e-02 -6.637451052665710449e-02 -6.583425402641296387e-02 -3.259835764765739441e-02 -2.480598837137222290e-01 1.592660546302795410e-01 2.085214257240295410e-01 -2.951034717261791229e-02 6.875676661729812622e-02 1.466886401176452637e-01 5.084214732050895691e-02 -3.273575305938720703e-01 8.740606904029846191e-02 -4.721441771835088730e-03 -9.517678618431091309e-02 1.997455656528472900e-01 -2.096662223339080811e-01 2.614762187004089355e-01 1.487092766910791397e-02
1.140062734484672546e-01 -3.566823899745941162e-02 1.173097640275955200e-01 -1.908971071243286133e-01 -1.450136601924896240e-01 7.410214748233556747e-03 1.226533651351928711e-01 -4.128034040331840515e-02 -2.657898366451263428e-01 2.061450332403182983e-01 7.156500965356826782e-02 -1.185122579336166382e-01 7.049427181482315063e-02 -2.002840191125869751e-01 3.450691327452659607e-02 -3.806863725185394287e-01 -3.273252546787261963e-01 1.821416988968849182e-02 -1.038129255175590515e-01 -1.280076950788497925e-01 3.282146528363227844e-02 2.379784733057022095e-02 1.119906315580010414e-03 -6.686936318874359131e-02 -1.534860283136367798e-01 -8.825735747814178467e-02 3.082775473594665527e-01 -1.599068045616149902e-01 9.791733324527740479e-02 -3.330200016498565674e-01 2.928064763545989990e-01 -2.743377685546875000e-01
-1.570886075496673584e-01 -9.653472155332565308e-02 2.698201872408390045e-02 -4.694534838199615479e-02 -1.706458032131195068e-01 2.179064005613327026e-01 -2.285558432340621948e-01 1.249355897307395935e-01 -3.795824348926544189e-01 1.714262366294860840e-01 3.260844647884368896e-01 -1.571624726057052612e-01 -1.049482170492410660e-02 2.621207535266876221e-01 2.392346113920211792e-01 6.425713002681732178e-02 1.121448948979377747e-01 -8.451469987630844116e-02 2.168491035699844360e-01 9.297328442335128784e-02 -7.551905699074268341e-03 9.785969741642475128e-03 3.715980052947998047e-02 8.447104692459106445e-02 -3.097611367702484131e-01 3.898885101079940796e-02 3.624294400215148926e-01 -5.373969301581382751e-02 -7.518519461154937744e-02 -2.251554429531097412e-01 1.186861190944910049e-02 1.080853044986724854e-01
1.004245355725288391e-01 6.711419671773910522e-02 -1.722325831651687622e-01 -1.192434132099151611e-01 1.060817763209342957e-01 -1.224865168333053589e-01 -3.644380569458007812e-01 -1.314465701580047607e-01 -1.848337054252624512e-01 2.417609840631484985e-01 1.997593641281127930e-01 1.703121140599250793e-02 7.900439202785491943e-03 -1.311486512422561646e-01 1.658127754926681519e-01 8.879039436578750610e-02 -6.226192787289619446e-02 -2.190600484609603882e-01 -2.103086858987808228e-01 -1.923174038529396057e-02 -1.932627111673355103e-01 -1.131750717759132385e-01 -4.443319886922836304e-02 -9.403427131474018097e-03 -2.233388721942901611e-01 -6.017481535673141479e-02 2.110877335071563721e-01 -3.105445578694343567e-02 2.950921654701232910e-01 -4.187597930431365967e-01 1.592769473791122437e-01 -2.102731466293334961e-01
1.672694087028503418e-01 3.993220031261444092e-01 8.050614595413208008e-02 3.429418802261352539e-02 -1.425779461860656738e-01 -2.008127234876155853e-02 2.478848770260810852e-02 1.285569816827774048e-01 -2.775573432445526123e-01 1.354305297136306763e-01 1.014549434185028076e-01 -1.017739027738571167e-01 8.444229513406753540e-02 8.260978013277053833e-02 6.148149818181991577e-02 -2.535906136035919189e-01 4.661452770233154297e-02 -2.196231484413146973e-01 -3.324460983276367188e-02 4.914019373245537281e-04 -3.539764136075973511e-02 2.423307113349437714e-02 -1.475232243537902832e-01 -4.983476996421813965e-01 -3.383514583110809326e-01 -2.692093551158905029e-01 6.693011522293090820e-02 2.841391414403915405e-02 1.102516576647758484e-01 -1.514372825622558594e-01 7.017271220684051514e-02 -1.150532737374305725e-01
1.998831331729888916e-01 4.525685608386993408e-01 1.084640324115753174e-01 -5.508148670196533203e-02 -5.214636772871017456e-02 8.744889497756958008e-02 3.204365447163581848e-02 1.057150512933731079e-01 -5.664595216512680054e-02 3.693324923515319824e-01 7.723463326692581177e-02 -3.800261393189430237e-02 7.431306689977645874e-02 6.776544451713562012e-02 8.645838499069213867e-02 -1.583457589149475098e-01 1.031195670366287231e-01 -2.387876808643341064e-01 -8.697807043790817261e-02 4.632646963000297546e-02 -3.361865505576133728e-02 -1.155617460608482361e-01 -1.039064750075340271e-01 -4.397487938404083252e-01 -2.719970047473907471e-01 -2.093684226274490356e-01 2.165505141019821167e-01 1.085301935672760010e-01 7.644901424646377563e-02 -9.297659993171691895e-02 1.256664395332336426e-01 -1.593010127544403076e-01
-1.123551651835441589e-01 1.838547438383102417e-01 -2.672815620899200439e-01 -3.514772057533264160e-01 -1.165678575634956360e-01 -3.014015965163707733e-02 -1.498097032308578491e-01 -8.685085177421569824e-02 -1.394616812467575073e-01 -1.184323504567146301e-01 3.309397101402282715e-01 1.742569655179977417e-01 1.285370439291000366e-01 3.011490777134895325e-02 -2.385168522596359253e-01 -1.950053274631500244e-01 -3.748636692762374878e-02 7.986859232187271118e-02 -8.835563063621520996e-02 3.918188065290451050e-02 1.000795066356658936e-01 1.695211231708526611e-01 1.282421648502349854e-01 -2.247734814882278442e-01 -3.151800632476806641e-01 -2.642948552966117859e-02 3.380022048950195312e-01 -1.470963507890701294e-01 1.896392107009887695e-01 -8.969663828611373901e-02 8.490936458110809326e-02 1.357218027114868164e-01
-1.516992598772048950e-01 -5.710199940949678421e-03 -1.702908426523208618e-02 -8.987317979335784912e-02 -1.600945591926574707e-01 -2.147587947547435760e-02 -7.355490326881408691e-02 -3.636751472949981689e-01 -2.801328301429748535e-01 2.040274888277053833e-01 -5.860570352524518967e-03 -1.349355876445770264e-01 3.699619770050048828e-01 3.234540224075317383e-01 -4.740549251437187195e-02 -4.076074436306953430e-02 1.978839039802551270e-01 5.939993541687726974e-03 -1.200396046042442322e-01 8.045578747987747192e-02 1.455594748258590698e-01 -1.684696227312088013e-01 1.035702824592590332e-01 -2.089966982603073120e-01 -9.684642404317855835e-02 -8.028702437877655029e-02 -1.539496928453445435e-01 -2.353436686098575592e-02 9.607943147420883179e-02 -3.208237290382385254e-01 3.115358650684356689e-01 8.794382214546203613e-02
-5.060632526874542236e-02 1.897439807653427124e-01 -9.512431919574737549e-02 -2.032087147235870361e-01 -3.495274856686592102e-02 -1.059052571654319763e-01 -1.769683212041854858e-01 4.893006384372711182e-02 -4.104756414890289307e-01 2.287487089633941650e-01 1.330845654010772705e-01 -1.789799481630325317e-01 5.187408253550529480e-02 -1.010412424802780151e-01 1.988646835088729858e-01 -2.934423685073852539e-01 6.309964507818222046e-02 4.721568524837493896e-02 -1.594723761081695557e-01 2.957092365249991417e-03 -7.276722788810729980e-02 1.781788021326065063e-01 4.416089355945587158e-01 -1.509633809328079224e-01 -1.783067584037780762e-01 -7.215815782546997070e-02 -5.270789563655853271e-02 -1.624861806631088257e-01 2.076711654663085938e-01 -1.076215580105781555e-01 1.957510113716125488e-01 1.005814447999000549e-01
-7.818745821714401245e-02 8.015823364257812500e-02 1.266681402921676636e-01 1.427777297794818878e-02 -4.351387619972229004e-01 1.796840727329254150e-01 1.369640976190567017e-01 -5.936595425009727478e-02 1.168060302734375000e-01 1.489124298095703125e-01 1.866198927164077759e-01 2.433185130357742310e-01 3.819752112030982971e-02 3.110062777996063232e-01 8.483434468507766724e-02 -9.198156744241714478e-02 -1.259012669324874878e-01 -1.962252408266067505e-01 4.027922451496124268e-02 2.025145590305328369e-01 4.524260759353637695e-02 1.134194806218147278e-01 1.031608209013938904e-01 -1.489406079053878784e-01 -2.825186848640441895e-01 9.999493137001991272e-03 8.047430217266082764e-02 -1.410329341888427734e-01 -2.501946389675140381e-01 -3.258200883865356445e-01 2.493154406547546387e-01 -4.101798683404922485e-02
-8.093817532062530518e-02 1.230037361383438110e-01 2.199884355068206787e-01 -1.049361899495124817e-01 -3.462110757827758789e-01 -4.144380334764719009e-03 1.398117989301681519e-01 -1.882580369710922241e-01 -1.446424126625061035e-01 2.543618083000183105e-01 1.026585698127746582e-01 1.389919668436050415e-01 -8.451982587575912476e-02 2.218965739011764526e-01 -2.517810463905334473e-01 -8.576512336730957031e-02 -8.803329616785049438e-02 1.526445448398590088e-01 -9.719669818878173828e-03 4.000380262732505798e-02 -1.343187093734741211e-01 -2.926863171160221100e-02 1.626832783222198486e-01 -2.602547407150268555e-01 1.102585569024085999e-01 8.001214824616909027e-03 1.911126077175140381e-01 -3.647299408912658691e-01 3.069819808006286621e-01 -1.661672294139862061e-01 1.765454560518264771e-01 -1.442309170961380005e-01
-1.540858894586563110e-01 1.225427985191345215e-01 9.514746814966201782e-02 6.841530650854110718e-02 1.712091267108917236e-01 3.861176595091819763e-02 9.411416947841644287e-02 -5.164524912834167480e-02 -2.335757911205291748e-01 2.230877876281738281e-01 1.627486497163772583e-01 -3.437888249754905701e-02 -1.147500425577163696e-01 2.321625649929046631e-01 -1.372251212596893311e-01 -4.106613993644714355e-02 7.768564671277999878e-02 7.605540752410888672e-02 -1.430226117372512817e-02 2.530722320079803467e-01 -1.137911975383758545e-01 -6.116207689046859741e-02 2.177245318889617920e-01 -6.512653827667236328e-02 -1.311554312705993652e-01 -1.822833269834518433e-01 4.274780154228210449e-01 -2.830978333950042725e-01 -2.066138535737991333e-01 -2.340564876794815063e-01 2.466100901365280151e-01 2.638118565082550049e-01
9.391044825315475464e-02 1.635896414518356323e-01 1.250357329845428467e-01 -3.015903532505035400e-01 -1.921012103557586670e-01 -9.786170721054077148e-02 -1.776318550109863281e-01 2.549423277378082275e-01 -8.956868201494216919e-02 3.238239884376525879e-02 3.622182309627532959e-01 -1.329527646303176880e-01 2.906115055084228516e-01 -4.916677623987197876e-02 7.114125881344079971e-03 9.783942997455596924e-02 1.120992600917816162e-01 -1.740922480821609497e-01 9.410868398845195770e-03 7.829356938600540161e-02 -3.742153197526931763e-02 1.822863966226577759e-01 -2.216049470007419586e-02 1.175419911742210388e-01 -2.039528787136077881e-01 2.195101603865623474e-02 1.871757209300994873e-01 -7.149013690650463104e-03 4.088889956474304199e-01 -2.128651887178421021e-01 2.671875357627868652e-01 3.564629703760147095e-02
1.332143247127532959e-01 9.618815034627914429e-02 -1.461390107870101929e-01 -3.173895478248596191e-01 5.510676279664039612e-02 -1.061819046735763550e-01 -6.953942030668258667e-02 -3.110651969909667969e-01 -9.276112914085388184e-02 2.286219894886016846e-01 1.887416839599609375e-01 8.064103126525878906e-02 7.869177311658859253e-02 1.119802072644233704e-01 -1.440503597259521484e-01 8.958271890878677368e-02 2.560995817184448242e-01 -7.129204273223876953e-02 2.657402157783508301e-01 -1.704199463129043579e-01 -8.353519439697265625e-02 1.570497900247573853e-01 2.145158350467681885e-01 -2.108564041554927826e-02 -2.394528985023498535e-01 1.445960402488708496e-01 -6.782272458076477051e-02 -6.475354731082916260e-02 -2.313373051583766937e-02 -1.323699802160263062e-01 3.684341013431549072e-01 3.085771501064300537e-01
1.319517940282821655e-01 -4.974858835339546204e-02 2.584994435310363770e-01 6.600750982761383057e-02 -3.793246746063232422e-01 2.089039981365203857e-02 -2.272710576653480530e-02 -1.758801043033599854e-01 -3.854047358036041260e-01 2.024975121021270752e-01 1.917620450258255005e-01 -2.569970190525054932e-01 1.781421005725860596e-01 -1.737028509378433228e-01 7.529824972152709961e-02 -1.924162358045578003e-01 1.340149641036987305e-01 -5.423158034682273865e-02 -7.177373021841049194e-02 1.594274491071701050e-01 -1.698009371757507324e-01 -9.733315557241439819e-02 -2.876987680792808533e-02 -2.486192435026168823e-01 1.538071315735578537e-02 -7.862053066492080688e-02 6.036812067031860352e-02 1.106654033064842224e-01 2.939503192901611328e-01 -2.617411315441131592e-01 -3.622346371412277222e-02 7.243115454912185669e-02
3.306078016757965088e-01 2.124057859182357788e-01 -6.022327765822410583e-02 7.172638922929763794e-02 9.010767936706542969e-02 -1.767868250608444214e-01 -3.192501142621040344e-02 -1.156750880181789398e-02 -1.143658533692359924e-01 4.474623203277587891e-01 2.470634728670120239e-01 1.792608797550201416e-01 5.500810593366622925e-02 -1.692202389240264893e-01 -1.431137025356292725e-01 -1.325622946023941040e-01 -1.470082998275756836e-01 -1.932523846626281738e-01 -5.524497106671333313e-02 1.863334625959396362e-01 9.619669616222381592e-02 1.051983758807182312e-01 -6.386931240558624268e-02 -3.931779563426971436e-01 -7.793413847684860229e-02 -2.390008606016635895e-02 2.386864274740219116e-01 -1.043180450797080994e-01 1.131745800375938416e-01 -1.411748081445693970e-01 1.907695382833480835e-01 -2.726352214813232422e-02
-4.691740125417709351e-02 1.221692040562629700e-01 -8.940248191356658936e-02 -1.591371744871139526e-01 -4.146856069564819336e-01 7.974133640527725220e-02 7.178942859172821045e-02 -3.841162919998168945e-01 -2.530167102813720703e-01 2.982511743903160095e-02 3.274215161800384521e-01 -1.129855662584304810e-01 2.336452007293701172e-01 2.173550873994827271e-01 -7.347830384969711304e-02 3.807136788964271545e-02 -3.287360817193984985e-02 -2.195739150047302246e-01 -1.267592236399650574e-02 -2.121964283287525177e-02 4.310868307948112488e-02 -2.398371137678623199e-02 2.139272987842559814e-01 -2.415362596511840820e-01 -3.624650090932846069e-02 3.869107738137245178e-02 -9.731844812631607056e-02 -6.627222150564193726e-02 2.542227208614349365e-01 1.532184034585952759e-01 2.485569864511489868e-01 -4.441718012094497681e-02
1.287185251712799072e-01 1.493329852819442749e-01 8.388797938823699951e-02 5.764904618263244629e-02 -1.694614738225936890e-01 -2.179613336920738220e-02 -5.483637750148773193e-02 -8.481486141681671143e-02 -1.976992934942245483e-01 3.150996863842010498e-01 3.213719427585601807e-01 -1.379817426204681396e-01 8.045390993356704712e-02 1.995213627815246582e-01 -3.590207919478416443e-02 -1.153906434774398804e-01 -3.620184063911437988e-01 7.008638978004455566e-02 1.092913597822189331e-01 -1.106748506426811218e-01 -3.578428030014038086e-01 -6.310553848743438721e-02 -7.310774177312850952e-02 -6.329751014709472656e-02 -1.887310296297073364e-01 -1.243951916694641113e-01 -1.069768518209457397e-01 1.374726295471191406e-01 3.174892067909240723e-01 -2.872951924800872803e-01 1.213809996843338013e-01 9.351398795843124390e-02
-4.081348329782485962e-02 5.787873640656471252e-02 -4.777748510241508484e-02 -1.863498687744140625e-01 5.330417677760124207e-02 -2.265056669712066650e-01 -6.688657402992248535e-02 -1.210178062319755554e-02 -8.392935991287231445e-02 2.545630633831024170e-01 2.619786858558654785e-01 -1.571502238512039185e-01 3.120575249195098877e-01 7.429309934377670288e-02 -2.750444412231445312e-01 -1.111855208873748779e-01 -1.842179894447326660e-01 -8.051674067974090576e-02 4.143740050494670868e-03 -7.718422263860702515e-02 -2.324078977108001709e-01 -2.103144228458404541e-01 5.490604043006896973e-02 -1.211450025439262390e-01 -2.748330533504486084e-01 -1.715790480375289917e-01 3.012779951095581055e-01 9.542930871248245239e-02 -2.157912254333496094e-01 -9.950723499059677124e-02 3.227192759513854980e-01 1.238116472959518433e-01
2.880936264991760254e-01 9.852187335491180420e-02 -2.979477308690547943e-02 5.007626488804817200e-02 -2.064280211925506592e-01 -2.349731698632240295e-02 -4.268133267760276794e-02 -7.678827387280762196e-04 -2.773410975933074951e-01 1.485099792480468750e-01 -1.573930680751800537e-01 1.083553284406661987e-01 -2.353122830390930176e-01 3.738130629062652588e-02 4.154049232602119446e-02 -1.646254211664199829e-01 -1.462787985801696777e-01 -1.806612759828567505e-01 1.435250937938690186e-01 1.605023592710494995e-01 -2.222142964601516724e-01 -2.740451693534851074e-01 2.333631366491317749e-02 -4.054655134677886963e-01 -1.848445832729339600e-01 -2.783725559711456299e-01 4.163324832916259766e-02 7.816904038190841675e-02 1.410204321146011353e-01 -2.597300410270690918e-01 1.552181839942932129e-01 -1.306331753730773926e-01
-1.581867784261703491e-01 1.078229546546936035e-01 9.394122660160064697e-02 -1.182080805301666260e-01 -1.029096618294715881e-01 1.937098056077957153e-02 -1.786023229360580444e-01 3.655509650707244873e-02 -2.857284843921661377e-01 4.425313472747802734e-01 2.993618845939636230e-01 5.228484049439430237e-02 -1.824290156364440918e-01 1.470168530941009521e-01 2.480238825082778931e-01 -9.685067087411880493e-02 1.517539322376251221e-01 -1.608130037784576416e-01 1.766583025455474854e-01 -1.101202145218849182e-02 1.445980742573738098e-02 7.738753408193588257e-02 -1.793901026248931885e-01 2.303776703774929047e-02 -2.856995463371276855e-01 -7.847869396209716797e-02 2.368911802768707275e-01 -8.144715428352355957e-02 -1.225923523306846619e-01 -1.141871511936187744e-01 6.008632108569145203e-02 3.152696788311004639e-01
[truncated: 3,270,991 more chars]
