# Supplementary material for: The Language of Innovation
Source: PLoS One. 2020 Apr 30;15(4):e0230107. doi: 10.1371/journal.pone.0230107 (PMC7194493; doi:10.1371/journal.pone.0230107)
Supplement: S26 File — (GZ) [file pone.0230107.s026.tar.gz › 2004-2008/V2Run_3_VS_4500_embeddings2004-2008ED32.txt]

1.472999453544616699e-01 -1.841048896312713623e-01 1.532018333673477173e-01 1.240417733788490295e-02 1.576104164123535156e-01 -2.844226062297821045e-01 -4.745836555957794189e-01 -1.580775380134582520e-01 -2.259484827518463135e-01 1.212859526276588440e-01 4.715709015727043152e-02 5.801972001791000366e-03 -1.900073885917663574e-01 1.340011358261108398e-01 -2.025473862886428833e-01 -8.655960671603679657e-03 -1.701405942440032959e-01 1.398428380489349365e-01 9.429266303777694702e-02 2.074697613716125488e-01 3.187064826488494873e-01 1.632728576660156250e-01 -1.354332864284515381e-01 -1.963460072875022888e-02 1.245907507836818695e-02 5.544719472527503967e-02 1.454580128192901611e-01 -9.638793766498565674e-03 3.460847139358520508e-01 -8.138176053762435913e-02 -1.407677214592695236e-02 -5.633539706468582153e-02
5.719965696334838867e-02 -3.584104776382446289e-01 2.425258159637451172e-01 7.688149809837341309e-02 4.573372006416320801e-02 1.830134727060794830e-02 -3.096721172332763672e-01 -1.707189381122589111e-01 -1.915275901556015015e-01 -4.689926654100418091e-02 -2.550185024738311768e-01 -3.152487576007843018e-01 1.327639538794755936e-02 8.710186928510665894e-02 -2.808027565479278564e-01 -2.198906093835830688e-01 -3.407415747642517090e-02 1.044284030795097351e-01 -1.099771782755851746e-01 -1.131475195288658142e-01 3.366227149963378906e-01 2.864898145198822021e-01 9.585966914892196655e-02 -8.510997891426086426e-02 1.151124015450477600e-01 -8.556954562664031982e-02 1.818948611617088318e-02 5.940535292029380798e-02 -1.541533917188644409e-01 1.779722049832344055e-02 1.457920074462890625e-01 -1.387541145086288452e-01
1.620674282312393188e-01 -3.717308640480041504e-01 -1.507366895675659180e-01 -1.430116742849349976e-01 -6.814090162515640259e-02 5.249104648828506470e-02 -9.742576628923416138e-02 -3.894476592540740967e-01 -2.714830636978149414e-01 1.529852747917175293e-01 -1.948310807347297668e-02 1.584194153547286987e-01 -8.258689194917678833e-02 3.764692321419715881e-02 -2.531934380531311035e-01 -1.188562903553247452e-02 -1.787319928407669067e-01 1.696421802043914795e-01 1.211973130702972412e-01 -1.649391488172113895e-03 1.591316908597946167e-01 1.814615428447723389e-01 3.613603860139846802e-02 6.078567821532487869e-03 9.811731427907943726e-02 2.656184732913970947e-01 1.737463660538196564e-02 2.379454374313354492e-01 1.199494972825050354e-01 -2.153250128030776978e-01 -1.244150102138519287e-01 2.835589051246643066e-01
2.429143339395523071e-01 -2.630648016929626465e-01 2.351885288953781128e-01 2.942537069320678711e-01 -5.361099913716316223e-02 2.452424727380275726e-02 -3.516707718372344971e-01 -1.449031531810760498e-01 -1.218158081173896790e-01 9.762065112590789795e-02 -1.382605433464050293e-01 7.397147826850414276e-03 2.119414657354354858e-01 -2.677120566368103027e-01 -1.532481163740158081e-01 1.772207766771316528e-02 -1.790057271718978882e-01 9.548318386077880859e-02 -2.761192061007022858e-02 1.777551174163818359e-01 3.675571456551551819e-02 8.614210784435272217e-02 -1.012579649686813354e-01 5.168739706277847290e-03 1.043461263179779053e-02 2.188874632120132446e-01 6.346861831843852997e-03 1.478901505470275879e-01 -1.816757321357727051e-01 -4.462607800960540771e-01 5.051930621266365051e-02 -2.466247230768203735e-02
2.783006429672241211e-01 -1.745968610048294067e-01 -2.932706102728843689e-02 3.220905065536499023e-01 -6.533434242010116577e-02 -2.360280752182006836e-01 -4.897770881652832031e-01 -3.060197532176971436e-01 -2.086391746997833252e-01 7.203558832406997681e-02 -2.101778239011764526e-01 -4.424262046813964844e-02 -2.065081708133220673e-02 -1.439592242240905762e-01 -1.848814426921308041e-03 1.003507245332002640e-02 -1.192505192011594772e-02 -2.466234415769577026e-01 2.510900795459747314e-01 8.591885864734649658e-02 2.358379960060119629e-02 2.503049373626708984e-01 -1.729388535022735596e-01 1.010878980159759521e-01 -7.854063808917999268e-02 -7.073569297790527344e-02 5.223573744297027588e-02 -8.673146367073059082e-03 6.309507787227630615e-02 4.563870653510093689e-02 -1.514843553304672241e-01 -1.149104442447423935e-02
4.627378880977630615e-01 -1.521601080894470215e-01 1.549968272447586060e-01 -2.954902872443199158e-02 -8.115810155868530273e-02 5.321003869175910950e-02 -2.296806126832962036e-01 -8.599176257848739624e-02 -2.195750921964645386e-01 1.505935639142990112e-01 -2.539250552654266357e-01 -1.521216183900833130e-01 3.219220787286758423e-02 -1.621031463146209717e-01 -5.721840634942054749e-02 1.238521933555603027e-01 4.622154310345649719e-02 -2.349113821983337402e-01 1.266254186630249023e-01 -7.630519568920135498e-02 1.398368477821350098e-01 1.585411280393600464e-01 -6.858535856008529663e-02 2.276807725429534912e-01 2.689348459243774414e-01 1.898611932992935181e-01 -8.268306404352188110e-02 -3.793075308203697205e-02 1.621993482112884521e-01 -2.999213635921478271e-01 -2.114666253328323364e-01 -7.605195045471191406e-02
2.777432501316070557e-01 -3.647258505225181580e-02 2.857306003570556641e-01 1.309669017791748047e-01 -1.479491293430328369e-01 2.317996695637702942e-02 -4.274068772792816162e-01 -1.796723753213882446e-01 -3.640799224376678467e-01 -1.415633410215377808e-02 -3.772405162453651428e-02 -2.184484750032424927e-01 -8.320511877536773682e-02 -1.211789473891258240e-01 -2.075212001800537109e-01 2.511234879493713379e-01 -1.898119458928704262e-03 -1.476777493953704834e-01 1.565504372119903564e-01 -8.109831064939498901e-02 -6.365986168384552002e-02 1.318798512220382690e-01 3.777027502655982971e-02 9.424891322851181030e-02 3.943934664130210876e-02 2.105243206024169922e-01 2.566999495029449463e-01 1.072415784001350403e-01 -9.913088381290435791e-02 -2.282557040452957153e-01 1.009717956185340881e-02 7.591846585273742676e-02
3.125022053718566895e-01 -1.227030679583549500e-01 4.232108965516090393e-02 2.218302339315414429e-01 1.892790198326110840e-02 -6.550294905900955200e-02 1.306624244898557663e-02 -2.494317144155502319e-01 -3.054278790950775146e-01 7.264511194080114365e-03 -9.377831965684890747e-02 -1.639660000801086426e-01 -9.087129682302474976e-02 -7.015740964561700821e-03 -5.856776610016822815e-02 -1.717788577079772949e-01 4.389951378107070923e-02 -2.357237227261066437e-02 -2.391267567873001099e-01 2.468870878219604492e-01 1.880624294281005859e-01 3.618655800819396973e-01 7.744266092777252197e-02 1.064791455864906311e-01 1.590362787246704102e-01 6.818682886660099030e-04 1.029209867119789124e-01 3.285264372825622559e-01 9.527522139251232147e-03 -2.004046887159347534e-01 2.768648415803909302e-02 -3.314906358718872070e-01
3.235987722873687744e-01 2.688621729612350464e-02 2.480682171881198883e-02 2.154711335897445679e-01 -4.891219362616539001e-02 9.330300241708755493e-02 -3.058975636959075928e-01 -3.220631182193756104e-01 -9.053414314985275269e-02 1.060915440320968628e-01 7.977233082056045532e-02 -2.133487612009048462e-01 -5.019759014248847961e-02 -3.566462993621826172e-01 -2.821565568447113037e-01 -2.729092352092266083e-02 -1.099506467580795288e-01 -9.826499968767166138e-02 -5.511046946048736572e-02 -1.259700208902359009e-02 1.619632095098495483e-01 1.370044499635696411e-01 -1.951912939548492432e-01 1.874516755342483521e-01 5.309528857469558716e-02 1.017370149493217468e-01 9.660018235445022583e-02 5.754222348332405090e-02 2.015997469425201416e-01 -3.812029659748077393e-01 3.687252849340438843e-02 3.747203201055526733e-02
8.621009439229965210e-02 -3.112107813358306885e-01 9.384182840585708618e-02 2.703543305397033691e-01 3.486383706331253052e-02 2.719909846782684326e-01 -2.006910145282745361e-01 -3.554280996322631836e-01 -2.665850222110748291e-01 -8.790040016174316406e-02 -3.466121107339859009e-02 -1.064609270542860031e-02 -2.887927889823913574e-01 9.798549115657806396e-02 -1.354800462722778320e-01 -1.073940694332122803e-01 1.055530235171318054e-01 -1.720942556858062744e-01 -3.356305882334709167e-02 1.032370626926422119e-01 2.363412976264953613e-01 2.768712043762207031e-01 -8.641473948955535889e-02 1.556198019534349442e-02 2.086802385747432709e-02 -6.693555414676666260e-02 -8.298280835151672363e-02 4.787994176149368286e-02 -1.700609475374221802e-01 -3.328975439071655273e-01 9.007201343774795532e-02 1.195904240012168884e-01
2.001823782920837402e-01 -3.014018535614013672e-01 -1.581754535436630249e-01 2.029441446065902710e-01 1.354108154773712158e-01 -3.116714358329772949e-01 -2.685144841670989990e-01 -2.790134847164154053e-01 -2.173644900321960449e-01 9.617241099476814270e-03 -2.162791974842548370e-02 1.746892482042312622e-01 7.794208079576492310e-02 -2.036537528038024902e-01 -6.596335023641586304e-02 -3.169834315776824951e-01 -1.610367745161056519e-01 -7.558606564998626709e-02 -4.582256451249122620e-02 2.521490491926670074e-02 2.134936600923538208e-01 1.545245051383972168e-01 1.505465209484100342e-01 -1.195337101817131042e-01 2.409565746784210205e-01 7.385018281638622284e-03 2.347219362854957581e-02 -3.107526339590549469e-02 1.570605188608169556e-01 -2.580284476280212402e-01 -1.059968769550323486e-01 6.201744079589843750e-02
5.405912995338439941e-01 -2.718030810356140137e-01 -3.198898863047361374e-03 8.427480608224868774e-02 -2.420046925544738770e-01 3.999155014753341675e-02 -3.832935094833374023e-01 -7.197031378746032715e-02 -1.218633651733398438e-01 -1.847656257450580597e-02 -3.635201975703239441e-02 -1.561488509178161621e-01 -6.729795783758163452e-02 -2.929790318012237549e-01 2.535903640091419220e-02 -4.689621180295944214e-02 -2.253322489559650421e-02 -3.755223751068115234e-02 1.583788692951202393e-01 -1.152713689953088760e-02 1.627082973718643188e-01 3.181087598204612732e-02 -1.279277503490447998e-01 1.699495166540145874e-01 2.341814339160919189e-01 -3.023405093699693680e-03 -9.854218363761901855e-02 1.085930019617080688e-01 -1.218577474355697632e-01 -2.079190909862518311e-01 -2.141557931900024414e-01 1.561651751399040222e-02
3.819105327129364014e-01 -3.209152221679687500e-01 1.540534943342208862e-01 1.990639269351959229e-01 -9.792376309633255005e-02 -2.190366946160793304e-02 -2.408816367387771606e-01 -2.066685110330581665e-01 -4.686548188328742981e-02 7.573822140693664551e-02 -1.179439648985862732e-01 -2.536467611789703369e-01 4.843581467866897583e-02 -1.442719101905822754e-01 -2.850677818059921265e-02 6.751579791307449341e-02 2.194357961416244507e-01 1.768964827060699463e-01 -7.666075974702835083e-02 2.440522760152816772e-01 2.885180152952671051e-02 1.979165077209472656e-01 -6.779371947050094604e-02 3.333890438079833984e-01 8.311424404382705688e-02 4.780036956071853638e-02 -1.659775525331497192e-01 -2.651080675423145294e-02 1.252502053976058960e-01 -2.627775967121124268e-01 -1.804371178150177002e-01 8.313173800706863403e-02
2.958768308162689209e-01 -1.896658241748809814e-01 1.700804084539413452e-01 3.003839850425720215e-01 -1.256063133478164673e-01 -2.152087911963462830e-02 -4.016896188259124756e-01 -1.412696670740842819e-02 -2.561791539192199707e-01 -4.362488165497779846e-02 -5.152447894215583801e-02 -1.406422108411788940e-01 -1.838953234255313873e-02 -3.205184042453765869e-01 -6.384623795747756958e-02 1.184782236814498901e-01 -9.199258685111999512e-02 -2.233822345733642578e-01 1.557424962520599365e-01 8.080402016639709473e-02 2.906383275985717773e-01 2.183041125535964966e-01 -1.092526614665985107e-01 -1.190473809838294983e-01 1.379372626543045044e-01 2.617633901536464691e-02 7.041574269533157349e-02 -2.334364689886569977e-03 7.109203934669494629e-02 -2.461379021406173706e-01 -1.477661579847335815e-01 9.407822042703628540e-02
3.695008456707000732e-01 -5.074882507324218750e-01 -8.655654639005661011e-02 -8.086308836936950684e-02 2.855481803417205811e-01 -3.623142838478088379e-04 8.224223740398883820e-03 -1.971129029989242554e-01 -3.337880671024322510e-01 -1.931192725896835327e-02 1.200273074209690094e-02 3.550287708640098572e-02 1.036904081702232361e-01 1.389542315155267715e-02 -9.340930730104446411e-02 -6.871046870946884155e-02 -1.159318983554840088e-01 1.709384322166442871e-01 -3.304456546902656555e-02 8.876440674066543579e-02 2.354055196046829224e-01 6.054501608014106750e-02 1.766291111707687378e-01 1.053460463881492615e-01 2.076352685689926147e-01 9.575973451137542725e-02 7.249078899621963501e-02 1.535979509353637695e-01 3.138720393180847168e-01 2.922177501022815704e-02 1.597738638520240784e-02 -9.443525224924087524e-03
2.101924270391464233e-01 -4.365421831607818604e-01 2.274424880743026733e-01 4.045481607317924500e-02 -1.981667578220367432e-01 1.420046295970678329e-02 -8.760514110326766968e-02 -4.355357587337493896e-02 -4.193542301654815674e-01 -1.389739662408828735e-01 9.863203018903732300e-02 -9.935414046049118042e-02 -1.679128557443618774e-01 1.193518489599227905e-01 -1.128619760274887085e-01 -2.880596220493316650e-01 2.182180136442184448e-01 1.864603310823440552e-01 -1.533609069883823395e-02 1.797118484973907471e-01 -3.613317385315895081e-02 2.957283258438110352e-01 -1.995493173599243164e-01 6.671927869319915771e-02 -4.321021586656570435e-02 3.953023348003625870e-03 8.993322402238845825e-02 1.949815303087234497e-01 -8.211921155452728271e-02 -2.354694716632366180e-02 3.177174134179949760e-03 -8.164697885513305664e-02
2.146454006433486938e-01 -4.728351160883903503e-02 2.807204127311706543e-01 3.350697457790374756e-01 -1.752484440803527832e-01 7.460004836320877075e-02 -2.809116542339324951e-01 -1.891092807054519653e-01 -3.999913334846496582e-01 4.989826306700706482e-02 -4.813175275921821594e-02 -2.023829072713851929e-01 -1.212528347969055176e-01 -2.899755835533142090e-01 7.093448657542467117e-03 -6.375261582434177399e-04 -2.045135945081710815e-01 9.513299912214279175e-02 -5.811582133173942566e-02 -7.685386389493942261e-02 -4.969486594200134277e-02 1.413485258817672729e-01 -1.614435315132141113e-01 5.042185634374618530e-02 3.307495117187500000e-01 8.408399671316146851e-02 -1.432639062404632568e-01 1.921128481626510620e-01 -6.231898907572031021e-03 -9.037052839994430542e-02 1.071384251117706299e-01 -1.646294444799423218e-02
9.856717288494110107e-02 -4.262541234493255615e-01 1.939939111471176147e-01 1.577295362949371338e-01 -2.245208173990249634e-01 7.907846570014953613e-02 -1.823892891407012939e-01 -3.247740864753723145e-01 -3.389809727668762207e-01 4.233491048216819763e-02 -5.315338075160980225e-02 2.092798054218292236e-02 -1.642705202102661133e-01 -1.484081298112869263e-01 -9.304202347993850708e-02 -1.488104164600372314e-01 2.909311950206756592e-01 -6.573447585105895996e-02 -4.805970191955566406e-02 -4.461892321705818176e-02 6.811464577913284302e-02 1.610720306634902954e-01 3.943552449345588684e-02 -2.279243767261505127e-01 8.548993617296218872e-03 1.707371920347213745e-01 -1.509398072957992554e-01 1.457208544015884399e-01 -2.780289649963378906e-01 -1.434923708438873291e-01 3.167229518294334412e-02 3.757505118846893311e-02
2.264056950807571411e-01 -5.042735338211059570e-01 -2.120348624885082245e-02 -6.258375942707061768e-02 9.284213185310363770e-02 -8.452852815389633179e-02 -9.838946163654327393e-02 -2.623726725578308105e-01 -4.527577757835388184e-02 2.709048092365264893e-01 9.717764705419540405e-02 9.729620069265365601e-02 2.709837863221764565e-03 1.871489286422729492e-01 1.371504813432693481e-01 1.423467546701431274e-01 -1.089623868465423584e-01 1.813074052333831787e-01 1.518850773572921753e-01 -6.349389255046844482e-02 3.860546648502349854e-01 -5.565774813294410706e-02 8.434792608022689819e-02 2.747888863086700439e-02 1.989409029483795166e-01 4.119078814983367920e-02 -1.357351988554000854e-01 1.891131699085235596e-01 1.522775590419769287e-01 -2.379506826400756836e-01 -5.419065430760383606e-02 1.314700096845626831e-01
4.417505264282226562e-01 -1.130685135722160339e-01 3.554819524288177490e-01 -5.479153245687484741e-02 -2.160603106021881104e-01 1.391861289739608765e-01 -3.414076864719390869e-01 -1.956866532564163208e-01 -1.698456257581710815e-01 1.988091617822647095e-01 5.448919907212257385e-02 3.741743043065071106e-03 -7.105933129787445068e-02 -2.623490393161773682e-01 1.645147800445556641e-02 2.553923055529594421e-02 1.023612990975379944e-01 5.386188626289367676e-02 -3.161914274096488953e-02 3.405433893203735352e-02 2.096890509128570557e-01 1.252312064170837402e-01 -1.627679914236068726e-01 1.455485522747039795e-01 1.217532381415367126e-01 1.098022311925888062e-01 -6.292465329170227051e-02 -2.119169011712074280e-02 3.713998571038246155e-02 -1.189402118325233459e-01 -2.993758022785186768e-01 1.906056106090545654e-01
1.714662313461303711e-01 -2.863463163375854492e-01 -1.388847082853317261e-01 1.869450137019157410e-02 1.612871587276458740e-01 -2.929835319519042969e-01 -2.551147639751434326e-01 -1.759574711322784424e-01 -3.195625245571136475e-01 6.282760202884674072e-02 -9.981818497180938721e-03 -3.623737394809722900e-02 1.294207721948623657e-01 -1.725517213344573975e-01 -6.824287027120590210e-02 -1.499913185834884644e-01 2.267685979604721069e-01 9.582584351301193237e-02 1.864107698202133179e-01 -1.422703564167022705e-01 3.115525543689727783e-01 1.981664597988128662e-01 -1.030901893973350525e-01 -1.187905892729759216e-01 9.728672355413436890e-02 1.188934370875358582e-01 6.671331077814102173e-02 1.599744856357574463e-01 2.603040635585784912e-01 -1.680093705654144287e-01 -5.410812422633171082e-02 2.251322269439697266e-01
2.860970795154571533e-01 -2.198840528726577759e-01 2.146577835083007812e-01 2.942653298377990723e-01 -7.329662889242172241e-02 2.641318142414093018e-01 -1.607089340686798096e-01 -1.718349307775497437e-01 -1.780188083648681641e-01 5.471020564436912537e-02 3.855068935081362724e-03 -2.859839797019958496e-01 -1.656133867800235748e-02 -9.418863058090209961e-02 1.906927227973937988e-01 2.223213762044906616e-01 -8.421802520751953125e-02 -1.498165875673294067e-01 6.071359291672706604e-02 1.160901933908462524e-01 1.822677254676818848e-01 6.576040387153625488e-02 -1.856093406677246094e-01 1.998235881328582764e-01 -8.540825545787811279e-02 2.478246688842773438e-01 -1.618073731660842896e-01 -2.486546151340007782e-02 -2.742988243699073792e-02 -3.303401470184326172e-01 -1.597088724374771118e-01 7.544805109500885010e-02
5.068151354789733887e-01 -1.212339475750923157e-01 1.062323600053787231e-01 2.287968248128890991e-01 -2.958317101001739502e-01 1.188461408019065857e-01 -3.199400901794433594e-01 -1.365814357995986938e-01 -1.920564472675323486e-01 6.103071942925453186e-02 -1.814809143543243408e-01 -1.897417306900024414e-01 8.832807093858718872e-02 -6.508044153451919556e-02 -1.106756851077079773e-01 1.807749271392822266e-01 4.735163599252700806e-02 4.370993375778198242e-02 1.667104959487915039e-01 3.055802732706069946e-02 1.882184445858001709e-01 2.147669643163681030e-01 -1.172473728656768799e-01 4.234427213668823242e-02 2.489626593887805939e-02 -1.322590708732604980e-01 7.870765775442123413e-02 2.046307325363159180e-01 1.157525405287742615e-01 -1.573685556650161743e-01 -1.788241714239120483e-01 -9.666771441698074341e-02
3.307876884937286377e-01 -2.867817878723144531e-01 -1.453833431005477905e-01 6.727764755487442017e-02 1.724991202354431152e-01 -2.441296279430389404e-01 -3.954605162143707275e-01 -3.064314126968383789e-01 -2.537055909633636475e-01 -4.647132381796836853e-02 -5.513815209269523621e-02 1.094048619270324707e-01 1.236850917339324951e-01 8.049017190933227539e-02 -6.005712226033210754e-02 -1.462855339050292969e-01 -1.332874037325382233e-02 1.342088878154754639e-01 3.058490576222538948e-03 -8.088529109954833984e-02 2.026171535253524780e-01 2.104599773883819580e-01 -5.800709873437881470e-02 6.570088211447000504e-03 1.247202325612306595e-02 -6.258924305438995361e-02 5.379045382142066956e-02 -6.258143484592437744e-02 3.583950698375701904e-01 -1.618675887584686279e-01 1.252608746290206909e-01 1.413940936326980591e-01
2.223826050758361816e-01 -2.476626485586166382e-01 2.537891268730163574e-01 1.808386147022247314e-01 1.198623050004243851e-02 3.267275169491767883e-02 -2.727252244949340820e-01 -1.652854084968566895e-01 -2.502461671829223633e-01 -5.175944417715072632e-02 2.589452266693115234e-02 5.396595690399408340e-03 6.005489826202392578e-02 -3.026731312274932861e-01 1.400275230407714844e-01 5.908143520355224609e-02 -5.044506862759590149e-02 -8.780307322740554810e-02 4.327218830585479736e-01 9.934487752616405487e-04 2.320094704627990723e-01 1.124025061726570129e-01 -1.048637405037879944e-01 2.491358816623687744e-01 1.759352348744869232e-02 -4.978890344500541687e-02 5.250464007258415222e-02 -2.183810919523239136e-01 1.240435987710952759e-01 -2.277488261461257935e-01 -6.065009534358978271e-02 -2.089717686176300049e-01
4.515849351882934570e-01 -1.026944965124130249e-01 4.919198900461196899e-02 2.874613106250762939e-01 -2.979861199855804443e-01 2.519818954169750214e-02 -3.228630721569061279e-01 -4.843362048268318176e-02 -4.312811195850372314e-01 -7.901500165462493896e-02 -9.747520834207534790e-02 1.070223003625869751e-02 -1.315284818410873413e-01 -1.424827575683593750e-01 -1.392154991626739502e-01 -4.817416518926620483e-02 -2.093249373137950897e-02 -9.618168324232101440e-02 2.488892823457717896e-01 1.534247398376464844e-01 1.908165365457534790e-01 1.247255876660346985e-01 -9.061150252819061279e-02 1.238882616162300110e-01 7.986083626747131348e-02 1.521016806364059448e-01 1.032268851995468140e-01 -3.392701968550682068e-02 1.061644107103347778e-01 -1.085549667477607727e-01 -9.028375893831253052e-02 -7.888146676123142242e-03
1.713492125272750854e-01 -3.408231437206268311e-01 9.501211345195770264e-02 -5.182299762964248657e-02 4.912150278687477112e-02 -6.395812146365642548e-03 -1.915066540241241455e-01 -1.605902761220932007e-01 -1.470787376165390015e-01 -9.812985360622406006e-02 -7.175984978675842285e-02 1.868101954460144043e-01 -2.854269929230213165e-02 6.015681102871894836e-02 -5.865497142076492310e-02 1.403692811727523804e-01 3.472165763378143311e-02 2.913119494915008545e-01 -1.163012161850929260e-02 -2.480902150273323059e-02 3.888222873210906982e-01 -1.331906616687774658e-01 -6.603629142045974731e-02 -1.170066148042678833e-01 2.649304568767547607e-01 -9.133950620889663696e-02 2.245862632989883423e-01 3.902429044246673584e-01 1.673921197652816772e-01 -2.576860785484313965e-01 1.717159897089004517e-01 -8.125806925818324089e-04
2.419588565826416016e-01 -3.004469871520996094e-01 -5.314273759722709656e-02 2.907106280326843262e-01 -1.886894106864929199e-01 4.552042856812477112e-02 -4.352286458015441895e-01 -4.950830712914466858e-02 -1.191167831420898438e-01 1.099769622087478638e-01 5.897957831621170044e-03 -2.446860224008560181e-01 2.064677246380597353e-04 -1.961097568273544312e-01 -1.272695884108543396e-02 1.806609332561492920e-01 -6.742959469556808472e-02 1.390854362398386002e-02 1.046504676342010498e-01 -1.790618151426315308e-02 2.249125093221664429e-01 3.288605213165283203e-01 -2.292683720588684082e-02 2.005138099193572998e-01 -2.245545536279678345e-01 2.520400285720825195e-01 -1.405138224363327026e-01 -5.929807573556900024e-02 -1.180392205715179443e-01 -9.337433613836765289e-03 -4.021888598799705505e-02 -9.232819080352783203e-02
1.716006100177764893e-01 -1.452617943286895752e-01 3.312796652317047119e-01 2.973318397998809814e-01 -9.531321376562118530e-02 1.213439404964447021e-01 -2.734675705432891846e-01 -2.100747078657150269e-01 -8.602365106344223022e-02 3.193990588188171387e-01 -2.230714708566665649e-01 1.126715019345283508e-01 -1.878131181001663208e-01 -1.695891469717025757e-02 -2.876968085765838623e-01 1.141855493187904358e-01 1.191666669910773635e-04 -1.378005445003509521e-01 2.223261632025241852e-03 6.883440166711807251e-02 1.612466722726821899e-01 4.114756882190704346e-01 -4.906870797276496887e-02 1.058785468339920044e-01 -6.126730889081954956e-02 1.706503331661224365e-01 -1.975030824542045593e-02 1.178708001971244812e-01 4.885763674974441528e-02 -8.003347367048263550e-02 1.169844120740890503e-01 -5.508803948760032654e-02
1.659319102764129639e-01 -3.898912668228149414e-01 -2.668766379356384277e-01 8.163199573755264282e-02 5.305807664990425110e-02 -4.722182080149650574e-02 -7.248657941818237305e-02 -3.473682999610900879e-01 -2.870488166809082031e-01 1.029357612133026123e-01 1.024001911282539368e-01 8.723470568656921387e-02 -6.080568581819534302e-02 -1.007401570677757263e-01 -3.509012982249259949e-02 -6.416009366512298584e-02 5.727987736463546753e-02 9.164017438888549805e-02 1.466079950332641602e-01 3.640573471784591675e-02 3.861727714538574219e-01 7.960945367813110352e-02 2.005877904593944550e-02 1.732123941183090210e-01 -9.743630141019821167e-02 2.136796899139881134e-02 3.504530526697635651e-03 2.370444983243942261e-01 3.596814572811126709e-01 -2.231999188661575317e-01 -9.967801719903945923e-02 7.530260086059570312e-02
3.222522735595703125e-01 -4.635901451110839844e-01 -1.871156841516494751e-01 -2.256149202585220337e-01 1.013967618346214294e-01 4.320960864424705505e-02 -2.814313471317291260e-01 -2.297267168760299683e-01 -1.919507980346679688e-01 2.117651253938674927e-01 -1.223066151142120361e-01 9.729500859975814819e-02 -4.574216902256011963e-02 -1.230748668313026428e-01 -1.342325061559677124e-01 -1.580272018909454346e-01 -1.394663006067276001e-01 9.973359853029251099e-02 8.032355457544326782e-02 -2.591640874743461609e-02 2.873963117599487305e-01 2.008556127548217773e-01 -1.661212882027029991e-03 2.490817196667194366e-02 -1.080064252018928528e-01 1.067363843321800232e-01 2.647981233894824982e-02 1.439842432737350464e-01 1.609701365232467651e-01 -1.923078149557113647e-01 -9.088931977748870850e-02 9.550939500331878662e-02
3.053137660026550293e-01 -4.891525208950042725e-01 -1.297279894351959229e-01 -7.444483786821365356e-02 1.450194977223873138e-02 -1.172701269388198853e-02 -2.628857195377349854e-01 -1.893866509199142456e-01 -2.409892678260803223e-01 1.446886658668518066e-01 -6.262885034084320068e-02 1.393870860338211060e-01 3.436054801568388939e-03 -1.216357871890068054e-01 -1.215847283601760864e-01 -5.359614806366153061e-05 -1.232616752386093140e-01 1.233093068003654480e-01 2.180507332086563110e-01 7.904182374477386475e-02 3.229830563068389893e-01 2.205506563186645508e-01 9.426239132881164551e-02 9.249082952737808228e-02 -9.690046310424804688e-02 1.529408842325210571e-01 -3.210446564480662346e-03 2.767496109008789062e-01 1.313376426696777344e-01 -6.182641163468360901e-02 -9.481551498174667358e-02 1.176005005836486816e-01
1.534115672111511230e-01 5.029107909649610519e-03 4.835620224475860596e-01 -4.072604328393936157e-02 3.313275426626205444e-02 -1.801832020282745361e-01 -1.266472786664962769e-01 -2.216845452785491943e-01 -3.807967305183410645e-01 1.729911267757415771e-01 -9.728740900754928589e-02 5.456010997295379639e-02 -1.497079581022262573e-01 -1.369327753782272339e-01 -2.693832218647003174e-01 -1.595118641853332520e-01 -5.444307625293731689e-02 2.528147771954536438e-02 -1.650810241699218750e-01 -2.676363475620746613e-02 1.189027130603790283e-01 3.090326189994812012e-01 -3.609050810337066650e-02 1.324828118085861206e-01 1.938609220087528229e-02 -1.113517805933952332e-01 -4.679328203201293945e-02 1.429155915975570679e-01 -1.895608752965927124e-02 -2.392687946557998657e-01 -3.286055102944374084e-02 -2.480130940675735474e-01
4.360623061656951904e-01 -6.536842882633209229e-02 -8.016391098499298096e-02 2.910145521163940430e-01 4.140631109476089478e-02 5.601317435503005981e-02 -3.288380205631256104e-01 -1.909992843866348267e-01 -3.770820498466491699e-01 -1.101467460393905640e-01 -1.278608739376068115e-01 -2.470615059137344360e-01 2.826072648167610168e-02 -2.404001951217651367e-01 -2.605551481246948242e-01 9.857008606195449829e-02 4.812788218259811401e-02 8.607364445924758911e-02 1.059869155287742615e-01 7.235438376665115356e-02 2.539384961128234863e-01 2.036692798137664795e-01 -9.315877407789230347e-02 3.183899819850921631e-02 1.532792150974273682e-01 1.157484482973814011e-02 -6.576273590326309204e-03 -1.035350039601325989e-01 -2.281915210187435150e-02 -1.002007648348808289e-01 -9.759820252656936646e-02 -2.752814255654811859e-02
-7.812424749135971069e-02 -4.378328472375869751e-02 1.967012733221054077e-01 1.336331069469451904e-01 1.566071659326553345e-01 -1.513724029064178467e-01 -2.815459370613098145e-01 -8.963233977556228638e-02 -4.419566690921783447e-01 1.548762768507003784e-01 1.026412472128868103e-02 -1.031242460012435913e-01 5.637725815176963806e-02 1.427227407693862915e-01 6.552022695541381836e-02 7.532498985528945923e-02 -1.098434999585151672e-01 1.173036321997642517e-01 7.362647354602813721e-02 -1.805812120437622070e-01 -6.014145910739898682e-02 4.647488892078399658e-01 -3.425030112266540527e-01 -7.972831279039382935e-02 1.956469714641571045e-01 1.015170961618423462e-01 -1.022920683026313782e-01 -1.939240843057632446e-02 1.605342477560043335e-01 -1.629510223865509033e-01 -1.258798092603683472e-01 -4.897806420922279358e-02
4.667384177446365356e-02 -2.347569167613983154e-01 1.058747023344039917e-01 2.690337896347045898e-01 -2.085021734237670898e-01 -4.621346890926361084e-01 -1.499471664428710938e-01 -3.408521413803100586e-01 -8.254141360521316528e-02 1.772725731134414673e-01 5.453130975365638733e-02 -2.706594020128250122e-02 -4.653131589293479919e-02 -1.337889768183231354e-02 -1.169981732964515686e-01 -5.401286110281944275e-02 -6.474115699529647827e-02 -4.649861529469490051e-02 9.841132164001464844e-02 2.843484468758106232e-02 1.431386768817901611e-01 3.967676758766174316e-01 1.659854054450988770e-01 1.060051284730434418e-02 -2.777953632175922394e-02 -7.626865804195404053e-02 -6.950576603412628174e-02 -3.714704513549804688e-02 2.253288924694061279e-01 -3.175819218158721924e-01 4.203388094902038574e-02 1.178955584764480591e-01
4.810099955648183823e-03 -4.313224554061889648e-01 7.554546743631362915e-02 1.046995520591735840e-01 -1.702027320861816406e-01 -4.081327840685844421e-02 -3.283531069755554199e-01 -3.330734670162200928e-01 -2.184744030237197876e-01 1.137088537216186523e-01 1.649841852486133575e-02 -8.447876572608947754e-02 8.512125909328460693e-02 -1.721471101045608521e-01 -7.496045529842376709e-02 -1.486008018255233765e-01 -1.744825243949890137e-01 3.692264109849929810e-02 -1.037135794758796692e-01 -9.301481395959854126e-02 1.795376092195510864e-01 1.515394747257232666e-01 -5.334324762225151062e-02 2.098403126001358032e-01 1.670206636190414429e-01 4.585262015461921692e-02 4.344715178012847900e-01 3.331781551241874695e-02 1.845910698175430298e-01 4.051746428012847900e-02 5.724055320024490356e-02 5.541986599564552307e-02
3.155449032783508301e-01 -3.015219271183013916e-01 7.226486504077911377e-02 -1.541177183389663696e-01 2.258893400430679321e-01 -1.074173301458358765e-01 2.608676813542842865e-02 -2.093921601772308350e-01 -3.280115127563476562e-01 1.827833801507949829e-01 -1.664318442344665527e-01 -6.839188188314437866e-02 -9.549838304519653320e-02 -7.028306275606155396e-02 1.186372116208076477e-01 6.032388657331466675e-02 1.058712676167488098e-01 2.252303808927536011e-01 -2.923103980720043182e-02 3.566145151853561401e-02 1.802118867635726929e-02 -3.592671081423759460e-02 1.720063239336013794e-01 2.070598900318145752e-01 6.921363621950149536e-02 1.148133818060159683e-02 -6.052567437291145325e-02 4.057135879993438721e-01 1.407845616340637207e-01 -2.700454592704772949e-01 -2.096796631813049316e-01 1.423405706882476807e-01
4.350254833698272705e-01 -1.642778366804122925e-01 1.879506260156631470e-01 1.129834130406379700e-01 -2.803102135658264160e-02 7.976560294628143311e-02 -3.564251661300659180e-01 -3.005264103412628174e-01 -1.223984062671661377e-01 -1.910586468875408173e-02 7.778219296596944332e-04 -2.470136806368827820e-02 -1.503395438194274902e-01 -2.571346163749694824e-01 -7.007662206888198853e-02 1.499406546354293823e-01 -1.127550303936004639e-01 -1.185321584343910217e-01 3.615871071815490723e-01 4.355672746896743774e-02 2.296230643987655640e-01 2.002676576375961304e-01 -6.070625036954879761e-02 5.831382051110267639e-02 2.214128524065017700e-01 -9.145776182413101196e-02 1.299468725919723511e-01 -1.509191989898681641e-01 1.189090013504028320e-01 3.375917673110961914e-02 -7.287406921386718750e-02 4.620691016316413879e-02
2.527987062931060791e-01 -2.126556485891342163e-01 8.963198959827423096e-02 3.588730990886688232e-01 -3.799388185143470764e-02 -6.241753697395324707e-02 -3.019693493843078613e-01 -2.341785132884979248e-01 -2.469567656517028809e-01 5.751293525099754333e-02 1.282429397106170654e-01 -1.415948867797851562e-01 -1.992590911686420441e-02 -2.326065152883529663e-01 -2.012258172035217285e-01 -1.138639152050018311e-01 -1.912913024425506592e-01 -8.245617896318435669e-02 7.067417353391647339e-02 1.708909273147583008e-01 3.882880136370658875e-02 2.226025313138961792e-01 6.382846087217330933e-02 2.701691985130310059e-01 2.399341166019439697e-01 -1.998669505119323730e-01 6.659995019435882568e-02 7.923496887087821960e-03 -9.770874679088592529e-02 -2.255705446004867554e-01 -1.114446595311164856e-01 1.155607923865318298e-01
-6.920243054628372192e-02 1.565095782279968262e-02 1.495165973901748657e-01 1.034754514694213867e-01 -3.273189812898635864e-02 -4.103651046752929688e-01 -2.334111034870147705e-01 1.526204496622085571e-02 -4.911165535449981689e-01 -9.949008002877235413e-03 1.179971620440483093e-01 -2.505244314670562744e-01 -2.061036229133605957e-02 -4.041637293994426727e-03 -2.272546440362930298e-01 9.941643476486206055e-02 9.525764733552932739e-02 9.071886539459228516e-02 6.339649111032485962e-02 7.927885279059410095e-03 2.627690136432647705e-01 2.018295526504516602e-01 -1.751073598861694336e-01 1.424508243799209595e-01 2.569806277751922607e-01 -2.443813346326351166e-02 -5.201939865946769714e-02 1.832083314657211304e-01 -1.386114861816167831e-02 -2.527632415294647217e-01 8.012776076793670654e-02 4.729188978672027588e-02
4.354746639728546143e-01 -3.646836802363395691e-02 1.223351657390594482e-01 1.608756035566329956e-01 -1.152406036853790283e-01 8.225874602794647217e-02 -4.340133666992187500e-01 -1.478475928306579590e-01 -2.916706204414367676e-01 -1.378725767135620117e-01 8.281123638153076172e-02 -2.024302631616592407e-01 1.421130150556564331e-01 -2.164777964353561401e-01 -1.193975731730461121e-01 6.069025397300720215e-02 1.427381113171577454e-02 -1.237445026636123657e-01 1.245316714048385620e-01 1.490976214408874512e-01 -2.971143927425146103e-03 1.866789013147354126e-01 3.460716456174850464e-02 1.403102129697799683e-01 9.326777607202529907e-02 8.729132264852523804e-02 7.154996693134307861e-02 9.651640802621841431e-02 2.146509885787963867e-01 -1.032679677009582520e-01 -3.175160288810729980e-01 6.075328215956687927e-02
3.412198126316070557e-01 -4.481674432754516602e-01 -1.190882250666618347e-01 -1.627682745456695557e-01 8.317364007234573364e-02 7.133761793375015259e-02 -2.101333439350128174e-01 -1.710996478796005249e-01 -2.058944255113601685e-01 2.265572547912597656e-01 2.302688919007778168e-02 1.731083244085311890e-01 -1.263167262077331543e-01 -1.191477403044700623e-01 -1.332426220178604126e-01 -5.008473619818687439e-02 -2.016923576593399048e-01 1.662632673978805542e-01 2.078215032815933228e-01 -6.044734269380569458e-02 2.673205435276031494e-01 2.557311058044433594e-01 -2.713040448725223541e-02 1.141440495848655701e-02 -6.436256319284439087e-02 1.338104903697967529e-01 8.196988701820373535e-02 1.794928461313247681e-01 1.502164453268051147e-01 -2.130209356546401978e-01 -7.148741744458675385e-03 9.978478774428367615e-03
3.307585716247558594e-01 -2.068623155355453491e-01 -1.457737572491168976e-02 2.640476822853088379e-01 -9.078482538461685181e-02 -2.605479955673217773e-01 -2.901389002799987793e-01 -1.186536774039268494e-01 -2.233941107988357544e-01 4.987343400716781616e-02 4.684536159038543701e-02 -1.507919877767562866e-01 1.925227791070938110e-02 -5.520959198474884033e-02 -1.948123127222061157e-01 -7.992268353700637817e-02 5.368721857666969299e-02 -1.835928559303283691e-01 2.697288095951080322e-01 1.275489032268524170e-01 2.882354259490966797e-01 4.630836099386215210e-02 8.695508539676666260e-02 1.891430169343948364e-01 2.097849734127521515e-02 -1.086677536368370056e-01 3.986090719699859619e-01 -8.264799416065216064e-02 1.847653836011886597e-01 -9.930574148893356323e-02 -3.479381278157234192e-02 -3.244987130165100098e-02
3.234986364841461182e-01 -3.769431114196777344e-01 -1.498626321554183960e-01 -8.116118609905242920e-02 8.579731732606887817e-02 5.026765912771224976e-02 -1.309422850608825684e-01 -3.190981447696685791e-01 -1.169314011931419373e-01 1.812924295663833618e-01 2.222148329019546509e-02 1.455236673355102539e-01 -7.183169573545455933e-02 -1.442893594503402710e-01 -9.406787157058715820e-02 -9.059888869524002075e-02 -1.680354475975036621e-01 5.979820340871810913e-02 1.976471692323684692e-01 9.000840038061141968e-02 3.385957777500152588e-01 2.065373957157135010e-01 8.370506018400192261e-02 8.238599635660648346e-03 5.710269883275032043e-02 1.541234105825424194e-01 1.293195784091949463e-01 3.199364542961120605e-01 2.035498470067977905e-01 -2.221080660820007324e-01 -5.975292250514030457e-02 -1.796448789536952972e-02
3.380142152309417725e-01 -1.185663864016532898e-01 1.420658826828002930e-01 6.034243851900100708e-02 1.214269921183586121e-02 2.283668518066406250e-02 -4.289198219776153564e-01 -2.398354858160018921e-01 -2.739685177803039551e-01 -1.645224839448928833e-01 -1.405950486660003662e-01 -1.546509005129337311e-02 -1.307495534420013428e-01 -2.321269512176513672e-01 2.326366491615772247e-02 3.214915469288825989e-02 -8.770403265953063965e-02 -1.052340269088745117e-01 1.636223644018173218e-01 2.267156392335891724e-01 9.985113143920898438e-02 6.136745586991310120e-02 -7.517036050558090210e-02 2.208276987075805664e-01 4.226824939250946045e-01 -2.515395730733871460e-02 1.707435548305511475e-01 5.036765709519386292e-02 5.721639469265937805e-02 -6.236421689391136169e-02 -6.460637599229812622e-02 -1.536420583724975586e-01
2.755807638168334961e-01 -3.514556288719177246e-01 -1.581253260374069214e-01 -7.823998481035232544e-02 1.875681281089782715e-01 4.725370928645133972e-02 -2.870012223720550537e-01 -1.460486203432083130e-01 -1.600825488567352295e-01 1.356250494718551636e-01 -8.885367959737777710e-02 2.086804211139678955e-01 -1.789549142122268677e-01 -2.431262470781803131e-02 -1.124451905488967896e-01 -8.382149040699005127e-02 -1.115185767412185669e-01 1.458907872438430786e-01 3.978617489337921143e-03 2.030685171484947205e-02 4.448421001434326172e-01 1.158452704548835754e-01 7.758442312479019165e-02 1.064391508698463440e-01 -8.099468052387237549e-02 2.571327984333038330e-01 3.793002292513847351e-02 2.380830198526382446e-01 1.908907443284988403e-01 -1.775204390287399292e-01 -9.402570128440856934e-02 1.007482856512069702e-01
4.162668287754058838e-01 -8.072945475578308105e-02 6.023537740111351013e-02 2.117098271846771240e-01 -2.184609919786453247e-01 -5.409672483801841736e-02 -4.288587570190429688e-01 -2.737167477607727051e-01 -1.676074266433715820e-01 -2.088215649127960205e-01 -6.092796102166175842e-02 -1.878611296415328979e-01 -4.243820905685424805e-02 -6.356117874383926392e-02 -1.623252928256988525e-01 2.705409228801727295e-01 -1.594114303588867188e-01 -4.795780777931213379e-02 6.690776348114013672e-02 1.245466172695159912e-01 7.499946746975183487e-03 1.446011066436767578e-01 3.520206734538078308e-02 -8.603812195360660553e-03 1.526679694652557373e-01 4.270226135849952698e-02 -9.430710971355438232e-02 -1.587824225425720215e-01 1.254280060529708862e-01 -2.765274047851562500e-01 -1.573064029216766357e-01 -4.044658970087766647e-03
1.988256424665451050e-01 -1.103146448731422424e-01 3.314862549304962158e-01 1.757062375545501709e-01 1.544510293751955032e-02 -1.170440912246704102e-01 1.913725398480892181e-02 -8.823645859956741333e-02 -5.081470608711242676e-01 3.657673671841621399e-02 -9.628305584192276001e-02 -9.645059704780578613e-02 1.100553013384342194e-02 8.210163563489913940e-02 1.709752716124057770e-02 -2.010771036148071289e-01 -2.319678664207458496e-02 7.376005500555038452e-02 2.033083289861679077e-01 1.017148271203041077e-01 1.640406101942062378e-01 2.498111128807067871e-01 2.006778419017791748e-01 -2.218776941299438477e-01 4.074844717979431152e-02 -5.284091830253601074e-02 1.910212449729442596e-02 2.285355478525161743e-01 -6.996535509824752808e-02 -3.992368876934051514e-01 3.103356575593352318e-03 4.389874637126922607e-02
2.155568152666091919e-01 -3.558760583400726318e-01 -2.152776122093200684e-01 2.052153833210468292e-02 -1.893785223364830017e-02 -1.011253222823143005e-01 -4.267835915088653564e-01 -3.510121703147888184e-01 -1.744592785835266113e-01 1.043433099985122681e-01 7.653289288282394409e-02 1.340124309062957764e-01 7.938720285892486572e-02 -6.604027003049850464e-02 -7.070902734994888306e-02 -1.182789579033851624e-01 1.192938908934593201e-02 7.561986893415451050e-02 7.617615163326263428e-03 2.164491824805736542e-02 1.695698648691177368e-01 7.772972434759140015e-02 -5.386964231729507446e-02 -7.877089083194732666e-02 -5.739263445138931274e-02 6.336432695388793945e-02 1.112580373883247375e-01 3.176358044147491455e-01 3.698078989982604980e-01 -1.552492193877696991e-02 -1.356587857007980347e-01 2.076482772827148438e-01
5.649992227554321289e-01 -9.772548079490661621e-02 1.735690832138061523e-01 4.027128517627716064e-01 -2.225029915571212769e-01 -1.303360909223556519e-01 -1.324663609266281128e-01 -1.942182928323745728e-01 -1.900492459535598755e-01 -7.088931649923324585e-02 6.186708435416221619e-02 -7.917260378599166870e-02 3.564994037151336670e-02 -4.124779626727104187e-02 -1.006567478179931641e-01 -5.553507432341575623e-02 3.086932301521301270e-01 -3.246429562568664551e-02 -6.685784459114074707e-02 -4.201485961675643921e-02 2.669356465339660645e-01 1.180486530065536499e-01 1.548698917031288147e-02 -1.020964980125427246e-01 5.270257219672203064e-02 1.092826351523399353e-01 -1.151534393429756165e-01 -1.545180380344390869e-01 -5.605543404817581177e-02 -1.458996385335922241e-01 5.773296207189559937e-02 1.080640703439712524e-01
2.502278387546539307e-01 -2.966515421867370605e-01 6.936861202120780945e-03 1.611474305391311646e-01 -5.699558556079864502e-02 -1.943190395832061768e-01 -2.659814655780792236e-01 -5.981579795479774475e-02 -1.758926361799240112e-01 -9.253801405429840088e-02 7.685185968875885010e-02 -2.004356384277343750e-01 -2.076640874147415161e-01 2.511673606932163239e-03 -1.416553407907485962e-01 2.729663848876953125e-01 4.200004506856203079e-03 -1.451152004301548004e-02 -3.588746488094329834e-02 8.044925332069396973e-02 2.615041434764862061e-01 1.330906450748443604e-01 -3.516624867916107178e-01 5.807707458734512329e-02 -2.335726320743560791e-01 1.348689943552017212e-01 2.887924388051033020e-02 -1.637849211692810059e-02 -3.183871209621429443e-01 -1.666581034660339355e-01 -7.848640531301498413e-02 -2.333803176879882812e-01
4.095028936862945557e-01 -1.235778182744979858e-01 7.687628269195556641e-02 1.943081468343734741e-01 -1.568726152181625366e-01 5.866638198494911194e-02 -3.634586334228515625e-01 -4.312391951680183411e-02 -2.994059026241302490e-01 6.164523586630821228e-02 -6.731226295232772827e-02 -2.902888953685760498e-01 -3.007799200713634491e-02 -1.759894937276840210e-01 -3.113188147544860840e-01 -5.603851284831762314e-03 -1.243719980120658875e-01 -9.802953898906707764e-02 1.619025617837905884e-01 1.012477651238441467e-01 2.032382637262344360e-01 7.475303113460540771e-02 8.997116982936859131e-02 2.862845920026302338e-02 1.026380583643913269e-01 -6.567534059286117554e-02 1.592763811349868774e-01 -1.859125941991806030e-01 1.363130956888198853e-01 -2.190888226032257080e-01 -1.899482458829879761e-01 -7.413178682327270508e-02
4.483165964484214783e-02 -2.556326389312744141e-01 2.887153327465057373e-01 6.826109439134597778e-02 1.195184960961341858e-01 -1.100057587027549744e-01 -1.056481748819351196e-01 -2.909706532955169678e-01 -3.652762174606323242e-01 -2.003552019596099854e-01 2.355769872665405273e-01 8.771724253892898560e-02 9.840045124292373657e-02 4.187740758061408997e-02 -2.541988492012023926e-01 6.480777263641357422e-02 -2.468623369932174683e-01 -1.419687084853649139e-02 -1.308409124612808228e-01 1.332144737243652344e-01 3.051981627941131592e-01 1.551322638988494873e-01 4.811729490756988525e-02 -3.736498579382896423e-02 -2.144548147916793823e-01 -3.746827691793441772e-02 -2.050350755453109741e-01 1.498358398675918579e-01 3.759072721004486084e-02 -1.623868793249130249e-01 -3.119681589305400848e-02 -2.186996936798095703e-01
4.207332134246826172e-01 -1.771381646394729614e-01 -4.222005978226661682e-02 1.582439243793487549e-01 -1.640627831220626831e-01 1.688867341727018356e-03 -3.535960316658020020e-01 -5.512269586324691772e-02 -3.228773772716522217e-01 -6.591736339032649994e-03 -1.941138505935668945e-01 -2.690584659576416016e-01 -1.055887266993522644e-01 -1.147504150867462158e-01 -9.064905345439910889e-02 -2.211285009980201721e-02 7.270455360412597656e-02 -1.820141077041625977e-01 -2.802526578307151794e-02 -1.108975484967231750e-01 1.856094002723693848e-01 2.297101169824600220e-01 -1.969624161720275879e-01 -8.838207274675369263e-02 2.420818805694580078e-01 -4.409214109182357788e-02 9.309785813093185425e-02 -2.909621782600879669e-02 5.048858001828193665e-02 -1.653018444776535034e-01 -2.696098983287811279e-01 -6.676936149597167969e-02
3.299102187156677246e-01 -1.009720414876937866e-01 1.040405258536338806e-01 3.047964274883270264e-01 5.242066457867622375e-03 5.751071125268936157e-02 -2.994311153888702393e-01 -3.210604190826416016e-01 -2.673933506011962891e-01 2.729327380657196045e-01 1.348677724599838257e-01 -1.238465011119842529e-01 4.106528684496879578e-02 -9.001754224300384521e-02 -1.811506748199462891e-01 -1.066618692129850388e-02 -2.806946039199829102e-01 -1.099529564380645752e-01 1.188682764768600464e-01 -3.710024803876876831e-02 -4.961138963699340820e-02 1.862891912460327148e-01 2.843213966116309166e-03 2.883827500045299530e-02 1.903882026672363281e-01 -1.018308401107788086e-01 1.659172475337982178e-01 6.295037921518087387e-03 -1.178648769855499268e-01 -3.236771225929260254e-01 -1.919957250356674194e-02 1.460281163454055786e-01
3.612851798534393311e-01 -4.925574958324432373e-01 -1.121068894863128662e-01 -1.928017586469650269e-01 8.323535323143005371e-02 1.805561408400535583e-02 -1.186889633536338806e-01 -3.708459436893463135e-01 -7.785677164793014526e-02 8.752844482660293579e-02 -3.789609670639038086e-02 3.206976503133773804e-02 -2.858505118638277054e-03 -3.514907509088516235e-02 -9.897001832723617554e-02 1.810665056109428406e-02 -1.605728119611740112e-01 1.102253571152687073e-01 2.233656346797943115e-01 -2.463789843022823334e-02 2.652891278266906738e-01 1.239123716950416565e-01 1.636813879013061523e-01 3.602764569222927094e-03 1.851586252450942993e-02 1.159114092588424683e-01 4.117295145988464355e-02 3.006601035594940186e-01 1.147015094757080078e-01 -2.626293301582336426e-01 2.889980375766754150e-02 2.987042441964149475e-02
2.073476016521453857e-01 4.305850341916084290e-02 3.457233309745788574e-01 2.658108770847320557e-01 -4.317061044275760651e-03 7.726419717073440552e-02 -2.109793722629547119e-01 -2.693046033382415771e-01 -2.912970483303070068e-01 1.327169388532638550e-01 -1.897329539060592651e-01 3.071036422625184059e-03 -1.409744173288345337e-01 -1.374624520540237427e-01 -1.630086451768875122e-01 -5.627872422337532043e-03 -3.458033502101898193e-02 8.281932026147842407e-02 1.128141954541206360e-01 2.230629697442054749e-02 1.393515169620513916e-01 4.023594558238983154e-01 -1.979371160268783569e-01 1.352566182613372803e-01 6.490116566419601440e-02 1.941085904836654663e-01 2.075158506631851196e-01 6.827974319458007812e-02 -7.198271155357360840e-02 -2.312297523021697998e-01 -1.692909598350524902e-01 -3.331827372312545776e-02
1.357958614826202393e-01 -3.738665580749511719e-01 -9.646329283714294434e-02 -8.940018713474273682e-02 3.033871948719024658e-01 -5.928667262196540833e-02 -2.725417017936706543e-01 -3.890888094902038574e-01 -2.138059139251708984e-01 2.654037624597549438e-02 1.096196621656417847e-01 3.403016179800033569e-02 -8.308606594800949097e-02 -7.814801484346389771e-02 8.086758852005004883e-02 6.620784848928451538e-02 -5.403127148747444153e-02 1.418847590684890747e-01 2.263267524540424347e-02 1.003344431519508362e-01 3.489047288894653320e-01 2.534561455249786377e-01 4.014795273542404175e-02 1.126876026391983032e-01 1.186900362372398376e-01 2.387433871626853943e-02 3.848271071910858154e-02 2.508472204208374023e-01 1.664121448993682861e-01 -1.916156113147735596e-01 -1.122801899909973145e-01 1.724502295255661011e-01
3.834621310234069824e-01 -4.104012548923492432e-01 -1.726451367139816284e-01 -2.263441979885101318e-01 -1.073030568659305573e-02 -5.984191596508026123e-02 -1.933391988277435303e-01 -5.642052739858627319e-02 -1.449746042490005493e-01 9.690858423709869385e-02 -2.097759954631328583e-02 2.971333265304565430e-02 -1.045904234051704407e-01 7.859829813241958618e-03 -1.579145342111587524e-01 6.073344498872756958e-02 -2.437314838171005249e-01 1.614797413349151611e-01 1.540350168943405151e-01 5.039318650960922241e-02 3.190140128135681152e-01 2.332296967506408691e-01 4.611603915691375732e-02 9.591626375913619995e-02 5.820417031645774841e-02 9.060101211071014404e-02 7.277884520590305328e-03 3.086685836315155029e-01 1.590791195631027222e-01 -2.702931761741638184e-01 -2.839707583189010620e-02 5.035516992211341858e-02
1.736602634191513062e-01 -1.553294062614440918e-01 2.097745835781097412e-01 -5.217785015702247620e-02 3.386537730693817139e-01 -8.895143866539001465e-03 -2.414045929908752441e-01 -2.717373669147491455e-01 -8.913425356149673462e-02 -1.758252531290054321e-01 2.154665254056453705e-02 2.097387015819549561e-01 -2.464506179094314575e-01 1.449359674006700516e-02 -3.331570923328399658e-01 -1.450783163309097290e-01 2.736906111240386963e-01 2.257906347513198853e-01 -2.195389196276664734e-02 -3.649165034294128418e-01 7.611540704965591431e-02 -1.813689246773719788e-02 2.918891608715057373e-02 -8.107244968414306641e-02 5.654382705688476562e-02 -1.162218973040580750e-01 3.936309739947319031e-02 1.437398046255111694e-01 1.208588406443595886e-01 -2.152400314807891846e-01 -4.604773968458175659e-02 -2.736115083098411560e-02
2.830014228820800781e-01 -4.521185457706451416e-01 -8.043144643306732178e-02 8.423554152250289917e-02 6.580016762018203735e-02 -2.321337908506393433e-01 -1.873358339071273804e-01 -1.201665326952934265e-01 -3.191413581371307373e-01 1.021605078130960464e-02 3.621812909841537476e-03 2.329105436801910400e-01 6.865735352039337158e-02 -2.133591100573539734e-02 1.541656791232526302e-03 -7.446176558732986450e-02 2.087838649749755859e-01 -1.033083256334066391e-02 3.263062611222267151e-02 -2.553206123411655426e-02 1.453674137592315674e-01 3.490781411528587341e-02 -8.073978871107101440e-02 6.173964962363243103e-02 6.977416109293699265e-03 -4.848007112741470337e-02 9.551233798265457153e-02 2.639208436012268066e-01 3.860148787498474121e-01 -2.022916376590728760e-01 -1.668755859136581421e-01 2.240628749132156372e-01
4.062268137931823730e-01 -1.582660973072052002e-01 1.099114269018173218e-01 1.614695414900779724e-02 -1.669227629899978638e-01 -3.307973220944404602e-02 -3.763685226440429688e-01 -2.262230664491653442e-01 -1.603829860687255859e-01 1.825723350048065186e-01 4.599619656801223755e-02 -1.601220965385437012e-01 -7.697146385908126831e-02 -3.264018893241882324e-01 -2.741291746497154236e-02 1.629207879304885864e-01 8.703336119651794434e-02 -1.379318982362747192e-01 -5.985620431602001190e-03 1.685420796275138855e-02 1.808312386274337769e-01 -1.680797636508941650e-01 -1.617582589387893677e-01 3.347207605838775635e-01 1.877988278865814209e-01 7.503355294466018677e-02 -8.335039764642715454e-02 2.177624497562646866e-03 1.695320010185241699e-01 -1.525979042053222656e-01 -1.504805088043212891e-01 -2.527366951107978821e-02
9.743852168321609497e-02 -1.489496678113937378e-01 1.073803976178169250e-01 1.180510669946670532e-01 1.614681333303451538e-01 1.898707263171672821e-02 -2.237382680177688599e-01 -4.671038985252380371e-01 -2.427772134542465210e-01 5.013273656368255615e-02 4.403251782059669495e-02 6.507389247417449951e-02 -4.857171326875686646e-02 6.441660970449447632e-02 3.991839475929737091e-03 -1.005174741148948669e-01 9.610519558191299438e-02 -8.715535700321197510e-02 5.156626552343368530e-02 2.460399419069290161e-01 -1.571693457663059235e-02 5.266013145446777344e-01 -4.520785063505172729e-02 -7.293763756752014160e-02 1.555088013410568237e-01 1.955648064613342285e-01 -1.163145452737808228e-01 2.755806744098663330e-01 -1.255097687244415283e-01 -4.626092314720153809e-02 1.016637384891510010e-01 -1.372684240341186523e-01
3.964540362358093262e-01 -3.838608860969543457e-01 2.782423496246337891e-01 1.402052119374275208e-02 -5.406789947301149368e-03 -3.426636010408401489e-02 -5.938321352005004883e-02 -1.143448799848556519e-01 -2.990611791610717773e-01 -4.396508634090423584e-02 3.468918055295944214e-02 -4.306906461715698242e-01 -9.929154813289642334e-02 5.050785094499588013e-02 -1.134538799524307251e-01 2.093289420008659363e-02 3.613904863595962524e-02 -3.930309042334556580e-02 -2.105277925729751587e-01 4.584253579378128052e-02 1.696723848581314087e-01 1.530963927507400513e-01 9.502785652875900269e-02 -1.862844265997409821e-02 5.477355420589447021e-02 -1.589334458112716675e-01 1.905338168144226074e-01 1.755047440528869629e-01 -2.870345115661621094e-01 -3.990433644503355026e-03 -5.213885102421045303e-03 8.712745457887649536e-02
3.199118971824645996e-01 -2.870712429285049438e-02 2.747850120067596436e-01 2.142031639814376831e-01 -3.603463247418403625e-02 1.223561093211174011e-01 -8.863417804241180420e-02 -3.143201768398284912e-01 -3.491957485675811768e-01 2.362550236284732819e-02 3.148037195205688477e-02 -9.425314515829086304e-02 -9.012424945831298828e-02 -3.712916001677513123e-02 -2.830445468425750732e-01 -2.921982295811176300e-02 5.584675073623657227e-02 9.933070279657840729e-03 8.513554185628890991e-02 3.899568319320678711e-02 1.376069784164428711e-01 3.127416968345642090e-01 -1.640994250774383545e-01 1.197132095694541931e-01 -1.471301764249801636e-01 1.784233152866363525e-01 1.171960681676864624e-02 2.401752471923828125e-01 -1.401354521512985229e-01 -1.863008551299571991e-02 2.436440289020538330e-01 -2.627548277378082275e-01
3.636247515678405762e-01 7.405852526426315308e-02 3.209325671195983887e-01 2.372997403144836426e-01 6.739738583564758301e-02 -2.330696135759353638e-01 -2.629283070564270020e-01 -3.699165582656860352e-01 -1.360581666231155396e-01 7.554493844509124756e-02 -6.083799153566360474e-02 -1.561373174190521240e-01 -3.411210840567946434e-03 -2.404561080038547516e-02 -2.722612582147121429e-02 -9.548377990722656250e-02 -6.020645145326852798e-03 -7.353294640779495239e-02 2.185488492250442505e-02 2.499614208936691284e-01 -9.102426469326019287e-02 -6.334760785102844238e-02 -1.530059278011322021e-01 2.793538272380828857e-01 1.988384872674942017e-01 2.154876291751861572e-01 1.944874525070190430e-01 1.250789687037467957e-02 1.811881363391876221e-01 -5.285055190324783325e-02 -1.672767996788024902e-01 -7.547242939472198486e-02
3.818128705024719238e-01 1.056429278105497360e-02 3.073625499382615089e-03 2.471444159746170044e-01 1.266128718852996826e-01 -7.818194478750228882e-02 -2.526190876960754395e-01 -1.167301237583160400e-01 -3.674637377262115479e-01 6.604499369859695435e-02 6.949549168348312378e-02 -2.187386155128479004e-01 2.660211734473705292e-02 -1.201197132468223572e-02 -6.224300339818000793e-02 2.535164058208465576e-01 -2.201850712299346924e-01 -5.150581523776054382e-02 3.229611739516258240e-02 -8.765275031328201294e-02 1.370157301425933838e-01 3.378417193889617920e-01 -3.103366196155548096e-01 7.089962717145681381e-03 3.402216434478759766e-01 -2.419505268335342407e-02 -5.871987342834472656e-02 1.223190501332283020e-01 -1.760190352797508240e-02 -4.401636868715286255e-02 -6.442881654947996140e-03 -7.875824719667434692e-02
2.625880539417266846e-01 -3.727108538150787354e-01 -1.279061436653137207e-01 -1.188877224922180176e-01 8.836133778095245361e-02 -1.859486252069473267e-01 -2.135285139083862305e-01 -2.360572069883346558e-01 -2.473803311586380005e-01 -3.664062172174453735e-02 2.008113116025924683e-01 4.527715966105461121e-02 -8.208356052637100220e-02 -1.108435764908790588e-01 -1.638021506369113922e-02 -7.789725065231323242e-02 -9.779575467109680176e-02 1.123879626393318176e-01 9.027774631977081299e-02 1.159752234816551208e-01 3.269769847393035889e-01 -1.474904567003250122e-01 7.679055631160736084e-02 5.795747414231300354e-02 3.629853576421737671e-02 2.476095408201217651e-01 1.224773079156875610e-01 1.990530639886856079e-01 2.480466514825820923e-01 -2.254692018032073975e-01 5.347108095884323120e-02 2.710545957088470459e-01
3.104609251022338867e-01 -1.912781298160552979e-01 1.410613507032394409e-01 1.790711283683776855e-01 -8.634988218545913696e-02 4.619839135557413101e-03 -3.061986863613128662e-01 -3.131433129310607910e-01 -7.208525389432907104e-02 -7.075258065015077591e-03 9.085217863321304321e-02 1.423439383506774902e-02 -3.293991684913635254e-01 4.952300339937210083e-02 -1.992338150739669800e-01 -9.329717606306076050e-02 2.206114977598190308e-01 -1.123748794198036194e-01 -3.607184588909149170e-01 1.778687983751296997e-01 2.006028778851032257e-02 9.955151379108428955e-02 -6.557709723711013794e-02 -1.514036059379577637e-01 1.732748374342918396e-02 -1.611698716878890991e-01 -4.076273180544376373e-03 1.981258988380432129e-01 1.375281345099210739e-02 -1.767498850822448730e-01 2.022448480129241943e-01 -2.103378772735595703e-01
7.674471288919448853e-02 -1.585902571678161621e-01 1.753499358892440796e-01 -8.489577099680900574e-03 7.569152116775512695e-02 8.478268980979919434e-02 -1.897322982549667358e-01 -2.973283529281616211e-01 -5.037438869476318359e-01 1.992980688810348511e-01 2.870301604270935059e-01 -1.060971766710281372e-01 4.175787791609764099e-02 1.218794062733650208e-01 -2.043231017887592316e-02 5.861279740929603577e-02 1.430470347404479980e-01 4.971704259514808655e-02 -2.339027523994445801e-01 -5.289335548877716064e-02 3.535617589950561523e-01 7.564012706279754639e-02 1.497226208448410034e-01 -1.216882467269897461e-01 -7.042036950588226318e-02 8.975350856781005859e-02 -6.778223812580108643e-02 2.133266776800155640e-01 6.604278087615966797e-02 -1.338751316070556641e-01 -1.994509696960449219e-01 -1.402541995048522949e-01
7.274779677391052246e-02 -1.774616539478302002e-02 1.225576773285865784e-01 2.891077101230621338e-01 -1.820819228887557983e-01 -6.076545268297195435e-02 -4.387504458427429199e-01 -8.803095668554306030e-02 -4.117147922515869141e-01 1.517639607191085815e-01 2.674485146999359131e-01 -1.254062447696924210e-02 7.090398669242858887e-02 1.102273762226104736e-01 2.970545738935470581e-02 5.170657858252525330e-02 -1.599933803081512451e-01 1.027702614665031433e-01 2.064319550991058350e-01 -5.779045447707176208e-02 2.481158822774887085e-01 2.474046051502227783e-01 -3.065179586410522461e-01 -5.742280744016170502e-03 2.029341310262680054e-01 5.051134899258613586e-02 -1.491268724203109741e-01 -4.211458726786077023e-04 -7.367525249719619751e-02 -2.020298689603805542e-02 4.584330320358276367e-02 -3.082399442791938782e-02
1.717378348112106323e-01 -1.095188483595848083e-01 -6.809011567384004593e-03 -2.420290373265743256e-02 8.482736349105834961e-02 3.588485345244407654e-02 -7.712242752313613892e-02 -2.153629809617996216e-01 -4.060760140419006348e-01 9.068946540355682373e-02 2.021115720272064209e-01 -9.724545478820800781e-02 3.652146086096763611e-02 7.111024856567382812e-02 -3.278944268822669983e-02 5.373994354158639908e-03 3.725912421941757202e-03 3.917454183101654053e-02 -1.446853578090667725e-01 -5.660559982061386108e-03 3.322161436080932617e-01 3.123439848423004150e-01 9.594914317131042480e-02 -5.212307348847389221e-02 -5.918697267770767212e-02 1.074575111269950867e-01 -2.028003484010696411e-01 3.046241998672485352e-01 2.956267632544040680e-02 -1.928250044584274292e-01 -4.346232116222381592e-01 -2.187557220458984375e-01
3.101406991481781006e-01 -3.324088752269744873e-01 -7.266215514391660690e-03 -1.843567788600921631e-01 1.431011110544204712e-01 -6.418291479349136353e-02 -8.395506441593170166e-02 -3.051994144916534424e-01 -1.367893218994140625e-01 1.035829782485961914e-01 -1.717213541269302368e-02 7.977815717458724976e-02 9.493260830640792847e-02 8.578704670071601868e-03 -1.471904069185256958e-01 -2.336801029741764069e-02 -7.928138226270675659e-02 1.780216842889785767e-01 1.844297051429748535e-01 -1.503774616867303848e-02 3.208083212375640869e-01 1.557195037603378296e-01 1.247148439288139343e-01 2.632258534431457520e-01 -2.579137124121189117e-02 1.753881275653839111e-01 1.035193726420402527e-02 4.061753153800964355e-01 2.195600718259811401e-01 -1.479443758726119995e-01 -8.547113090753555298e-02 9.460593014955520630e-02
3.133926987648010254e-01 -3.026325106620788574e-01 2.810457050800323486e-01 2.090146392583847046e-01 5.255474895238876343e-02 9.384235739707946777e-02 -3.666256964206695557e-01 1.036171093583106995e-01 -1.923821121454238892e-01 1.681347191333770752e-01 8.525794744491577148e-02 1.771976947784423828e-01 -6.342603266239166260e-02 1.309431046247482300e-01 -1.609135568141937256e-01 1.009876877069473267e-01 -3.479483723640441895e-02 -2.166166901588439941e-02 -3.472200334072113037e-01 1.869025081396102905e-01 1.598466485738754272e-01 1.302223801612854004e-01 9.546335041522979736e-02 5.704643204808235168e-02 2.089406549930572510e-01 4.140602052211761475e-02 -8.054728806018829346e-02 -2.093270719051361084e-01 1.637649536132812500e-01 9.403546154499053955e-02 -2.337102219462394714e-02 -1.601935029029846191e-01
3.369634449481964111e-01 -4.381506443023681641e-01 3.310181498527526855e-01 1.409514248371124268e-01 -6.648811697959899902e-02 -1.896871328353881836e-01 -1.115324720740318298e-01 5.316761508584022522e-02 -2.050743065774440765e-02 -7.572260499000549316e-02 1.493834704160690308e-01 -1.841750741004943848e-01 1.621889173984527588e-01 2.753325104713439941e-01 -2.708260715007781982e-01 2.718293964862823486e-01 7.483894377946853638e-02 5.635723005980253220e-03 -6.318794097751379013e-03 7.397076487541198730e-02 2.100799679756164551e-01 2.180802375078201294e-01 -1.326714158058166504e-01 1.781754046678543091e-01 8.807957172393798828e-02 1.317835599184036255e-02 3.207554668188095093e-02 6.334727257490158081e-02 -1.609553582966327667e-04 -1.644209176301956177e-01 5.923878401517868042e-02 4.390665516257286072e-02
3.828035593032836914e-01 -5.013055801391601562e-01 -1.614213436841964722e-01 -1.438663452863693237e-01 1.186484917998313904e-01 -4.790308699011802673e-02 -6.153584271669387817e-02 -3.212072849273681641e-01 -1.258834898471832275e-01 1.306909918785095215e-01 2.870178222656250000e-02 1.494618654251098633e-01 -6.514205783605575562e-02 -9.978169202804565430e-02 -2.507395744323730469e-01 -2.565924264490604401e-02 -1.940599381923675537e-01 1.437070220708847046e-01 1.354717910289764404e-01 1.413621567189693451e-02 3.166182339191436768e-01 2.288200892508029938e-02 4.271833226084709167e-02 4.947751760482788086e-02 -5.231096595525741577e-02 3.039954788982868195e-02 3.309059143066406250e-02 2.673201858997344971e-01 5.927127599716186523e-02 -1.495242863893508911e-01 -5.483821034431457520e-02 1.060582101345062256e-01
3.827677965164184570e-01 -1.768597811460494995e-01 -8.155746012926101685e-02 4.359268397092819214e-02 8.284912258386611938e-02 -5.184359103441238403e-02 -3.586700260639190674e-01 -3.780381977558135986e-01 -2.759397402405738831e-02 -1.381447464227676392e-01 2.940547764301300049e-01 1.733419299125671387e-02 -3.734740018844604492e-01 1.554307341575622559e-01 -1.290419846773147583e-01 -1.288256496191024780e-01 6.448705215007066727e-03 -3.358755260705947876e-02 5.677479133009910583e-02 -1.819514334201812744e-01 -8.761236071586608887e-02 -4.998967051506042480e-02 2.660678029060363770e-01 -4.488072916865348816e-02 8.322111517190933228e-02 -1.581745892763137817e-01 -4.969349130988121033e-02 1.125983074307441711e-01 1.048686280846595764e-01 5.970676615834236145e-02 -5.391997750848531723e-03 -2.165189087390899658e-01
4.817195236682891846e-01 -3.537923991680145264e-01 9.907726943492889404e-02 -2.174695022404193878e-02 -1.270646750926971436e-01 -1.327173225581645966e-02 -1.808439195156097412e-01 -2.179691940546035767e-01 -2.395558953285217285e-01 1.250982731580734253e-01 -1.391016393899917603e-01 -1.144169196486473083e-01 -8.263134956359863281e-02 -3.321352899074554443e-01 1.074151098728179932e-01 2.875640988349914551e-01 5.460436642169952393e-02 -2.331961095333099365e-01 3.789282217621803284e-02 6.663950532674789429e-02 4.295298457145690918e-02 2.843702444806694984e-03 -1.326780915260314941e-01 7.733993232250213623e-02 1.204911693930625916e-01 5.816118419170379639e-02 9.648162871599197388e-02 1.513032913208007812e-01 -1.671235449612140656e-02 -1.768102496862411499e-01 -2.207341939210891724e-01 7.580091711133718491e-03
3.879304826259613037e-01 -2.500749528408050537e-01 1.587095111608505249e-01 4.749098047614097595e-02 -3.209380507469177246e-01 8.355981670320034027e-03 -3.276100158691406250e-01 -2.316151410341262817e-01 -1.305233091115951538e-01 1.655918508768081665e-01 -2.765585482120513916e-02 -1.240284442901611328e-01 -3.510775417089462280e-02 -1.844463944435119629e-01 -7.200354337692260742e-02 1.684734523296356201e-01 -8.510080166161060333e-03 -1.338071525096893311e-01 -3.356643766164779663e-02 2.422901988029479980e-01 2.261152118444442749e-01 5.925499275326728821e-02 -1.798880845308303833e-01 2.168698161840438843e-01 1.881081014871597290e-01 8.059870451688766479e-02 -2.743464894592761993e-02 -8.654149249196052551e-03 1.074901819229125977e-01 -2.714057266712188721e-01 -1.592781096696853638e-01 3.042048215866088867e-02
2.652424573898315430e-01 -3.172681629657745361e-01 -1.887660920619964600e-01 -9.336695075035095215e-02 9.643109142780303955e-02 -1.187290698289871216e-01 -2.367880344390869141e-01 -3.881666958332061768e-01 -1.918111145496368408e-01 -5.191010609269142151e-02 1.423254162073135376e-01 8.171442151069641113e-02 1.090957298874855042e-01 5.525195971131324768e-02 -1.177826076745986938e-01 -1.722867637872695923e-01 4.744094237685203552e-02 1.276738941669464111e-01 2.297611534595489502e-01 -2.361080236732959747e-02 3.724641799926757812e-01 1.273567676544189453e-01 -2.033831318840384483e-03 9.768676757812500000e-02 -3.209748864173889160e-02 -2.021799795329570770e-02 1.312911212444305420e-01 6.411750614643096924e-02 1.981358230113983154e-01 -1.564975529909133911e-01 -3.091276288032531738e-01 1.052528172731399536e-01
2.286501675844192505e-01 -1.622390449047088623e-01 1.549500823020935059e-01 1.375529915094375610e-01 -1.733138859272003174e-01 -2.096177190542221069e-01 -1.401991397142410278e-01 -2.645261585712432861e-01 -4.605443775653839111e-02 -6.409960240125656128e-02 -2.129624783992767334e-02 6.597222387790679932e-02 -1.055803522467613220e-01 1.020740270614624023e-01 -7.920559495687484741e-02 -8.499899506568908691e-02 -3.845733404159545898e-02 5.172581970691680908e-02 -1.463969945907592773e-01 -1.490260511636734009e-01 3.839414715766906738e-01 1.391163170337677002e-01 -1.329121142625808716e-01 2.293275445699691772e-01 -3.154110163450241089e-02 3.906387388706207275e-01 -1.548376530408859253e-01 3.029645979404449463e-01 -2.222519665956497192e-01 -2.139160037040710449e-01 -4.929367452859878540e-02 -1.303908824920654297e-01
6.100847572088241577e-02 -5.241218209266662598e-01 2.204655408859252930e-01 1.670190095901489258e-01 -8.468359708786010742e-03 2.684692293405532837e-02 -1.174402832984924316e-01 1.499481033533811569e-02 -3.214444816112518311e-01 1.754201799631118774e-01 1.400321125984191895e-01 1.059195771813392639e-01 -1.171596255153417587e-02 -1.447877436876296997e-01 8.448211103677749634e-02 -2.765753492712974548e-02 -1.154293343424797058e-01 -2.971769571304321289e-01 4.915914684534072876e-02 1.058213785290718079e-02 1.477419734001159668e-01 1.028411206789314747e-03 4.963843524456024170e-02 1.664889305830001831e-01 8.267738739959895611e-04 2.998365759849548340e-01 9.432779997587203979e-02 2.159136682748794556e-01 2.965976595878601074e-01 -2.514142543077468872e-02 1.470403671264648438e-01 1.565708220005035400e-01
3.390570282936096191e-01 -1.485507637262344360e-01 3.153293952345848083e-02 1.407058387994766235e-01 -6.615719944238662720e-02 -2.899577468633651733e-02 7.525504101067781448e-03 -4.623796343803405762e-01 -2.787657678127288818e-01 1.007412075996398926e-01 -3.291969187557697296e-03 2.233879454433917999e-02 -2.068706005811691284e-01 -1.039150655269622803e-01 -1.626715064048767090e-01 9.201682172715663910e-03 7.713762670755386353e-02 6.927714496850967407e-02 -2.095804065465927124e-01 1.656875014305114746e-01 9.623981267213821411e-02 3.769266009330749512e-01 1.065279692411422729e-01 -5.610125139355659485e-03 2.650597691535949707e-01 2.180297523736953735e-01 -1.113198399543762207e-01 1.453231573104858398e-01 -1.363319158554077148e-01 -7.483155000954866409e-03 1.601186692714691162e-01 -1.190619543194770813e-01
1.019070520997047424e-01 -3.243840038776397705e-01 -9.804261475801467896e-02 -6.724110245704650879e-02 1.155582293868064880e-01 -2.764733731746673584e-01 -2.917805612087249756e-01 -3.440048992633819580e-01 -1.024135276675224304e-01 -8.483731746673583984e-02 -6.703621149063110352e-02 1.073310449719429016e-01 2.933654934167861938e-03 -1.400593519210815430e-01 -1.789373755455017090e-01 -3.522063046693801880e-02 1.183412596583366394e-01 1.119920760393142700e-01 1.538641899824142456e-01 6.222546845674514771e-02 5.918290093541145325e-02 -4.207189381122589111e-02 -8.281306922435760498e-02 -6.410127878189086914e-02 -1.064766198396682739e-03 -3.456777334213256836e-02 -2.279875576496124268e-01 2.197900116443634033e-01 4.002502262592315674e-01 -3.227901160717010498e-01 -7.058693468570709229e-02 2.218438833951950073e-01
2.394853383302688599e-01 -2.817547321319580078e-01 2.693059146404266357e-01 1.202522888779640198e-01 2.034876644611358643e-01 -5.849592760205268860e-02 -3.000889718532562256e-01 9.963697940111160278e-02 -9.103209525346755981e-02 6.864498555660247803e-02 2.717255949974060059e-01 6.694213300943374634e-02 -1.929459273815155029e-01 1.829169094562530518e-01 -2.960808277130126953e-01 -6.282556056976318359e-02 5.904036015272140503e-02 3.008665516972541809e-02 -2.210165411233901978e-01 7.152626663446426392e-02 1.233470737934112549e-01 2.614836692810058594e-01 -3.162390319630503654e-03 -1.349887531250715256e-02 2.951345443725585938e-01 -1.429423987865447998e-01 5.660219490528106689e-02 -1.301163434982299805e-01 2.120727300643920898e-01 1.286921501159667969e-01 -9.422903507947921753e-02 -1.939840912818908691e-01
1.436377912759780884e-01 -4.430691897869110107e-01 3.207732141017913818e-01 1.714196652173995972e-01 -3.054140880703926086e-02 -9.115500748157501221e-02 -1.739959716796875000e-01 -8.646585792303085327e-02 -3.623276650905609131e-01 -2.968748472630977631e-02 1.161203812807798386e-02 -1.364317238330841064e-01 1.519272625446319580e-01 2.154266685247421265e-01 -4.224081337451934814e-02 -4.760216455906629562e-03 3.800108656287193298e-02 -1.127602439373731613e-02 -8.181783556938171387e-02 1.779861599206924438e-01 1.151711270213127136e-01 4.010082483291625977e-01 -1.936394423246383667e-01 8.474308997392654419e-02 -2.550906240940093994e-01 7.335900515317916870e-02 -6.865917891263961792e-02 1.097537428140640259e-01 -1.066106185317039490e-01 7.001909427344799042e-03 -1.494887471199035645e-01 4.367599263787269592e-02
3.450393676757812500e-01 -1.257974356412887573e-01 2.784008160233497620e-02 1.774105429649353027e-01 -2.579088322818279266e-02 -1.225286349654197693e-02 -1.579275131225585938e-01 -9.724716842174530029e-02 -2.492925971746444702e-01 -1.039315238595008850e-01 -2.655290365219116211e-01 -1.010093241930007935e-01 -4.994391277432441711e-02 -1.163694486021995544e-01 -4.582501351833343506e-01 -1.146284863352775574e-01 -1.439180821180343628e-01 8.919821679592132568e-02 1.011978983879089355e-01 -1.199834868311882019e-01 5.840486660599708557e-02 2.359498292207717896e-01 -2.205396890640258789e-01 1.821298450231552124e-01 -7.015060633420944214e-02 4.175116308033466339e-03 -1.226666495203971863e-01 2.374913915991783142e-02 -7.004853338003158569e-02 -1.791772991418838501e-01 -3.360348939895629883e-01 2.003872245550155640e-01
2.958111166954040527e-01 -4.724445044994354248e-01 -2.130849212408065796e-01 -1.214038729667663574e-01 1.324219554662704468e-01 -5.534494295716285706e-02 -2.179601937532424927e-01 -3.629823625087738037e-01 -1.592537611722946167e-01 1.438262015581130981e-01 -8.896001428365707397e-02 1.866791844367980957e-01 -9.052038192749023438e-02 -2.511563338339328766e-02 -5.984086543321609497e-02 -1.392341107130050659e-01 -1.070094257593154907e-01 1.884308457374572754e-01 1.303832232952117920e-01 6.177057046443223953e-03 2.334985733032226562e-01 1.362503170967102051e-01 4.497393965721130371e-03 9.221870452165603638e-02 -1.626418437808752060e-03 2.028273493051528931e-01 -3.791570663452148438e-02 2.108321785926818848e-01 2.199771404266357422e-01 -1.530560106039047241e-01 3.668877528980374336e-03 6.495902687311172485e-02
4.386345744132995605e-01 -2.177151888608932495e-01 3.728301078081130981e-02 1.627121567726135254e-01 -6.551691144704818726e-02 -1.209408864378929138e-01 -3.072073757648468018e-01 -1.879267096519470215e-01 -5.696826055645942688e-02 2.657107450067996979e-02 4.584848880767822266e-02 1.943875849246978760e-02 5.605984944850206375e-03 -1.754016727209091187e-01 -2.887311950325965881e-02 2.669627964496612549e-01 8.914375305175781250e-02 -1.171923503279685974e-01 1.012224182486534119e-01 4.782741144299507141e-02 7.865191996097564697e-02 7.659813016653060913e-02 -2.089809328317642212e-01 3.087177872657775879e-01 2.895165085792541504e-01 1.611179560422897339e-01 1.097540631890296936e-01 7.484161853790283203e-02 3.495697863399982452e-03 -3.371061086654663086e-01 -2.006774991750717163e-01 8.828166872262954712e-02
3.392928242683410645e-01 -2.712251245975494385e-01 3.269623517990112305e-01 -1.354756206274032593e-02 -3.242295682430267334e-01 -1.799301952123641968e-01 9.788840077817440033e-03 -6.892590969800949097e-02 -2.253272533416748047e-01 1.811067312955856323e-01 1.025268658995628357e-01 -1.068914607167243958e-01 1.560560315847396851e-01 -6.899812072515487671e-02 -1.088508516550064087e-01 -2.526059150695800781e-01 -5.735734477639198303e-02 -6.787323206663131714e-02 -1.173278838396072388e-01 -4.267592728137969971e-02 7.359736412763595581e-02 2.608892023563385010e-01 1.470947116613388062e-01 6.618706136941909790e-02 -1.630037650465965271e-02 1.873479187488555908e-01 -1.151402145624160767e-01 1.661428064107894897e-01 2.517104335129261017e-02 -3.172718286514282227e-01 1.373302936553955078e-01 -1.795542985200881958e-01
3.995250463485717773e-01 -2.314409017562866211e-01 1.582763195037841797e-01 -2.911884523928165436e-02 -1.941455304622650146e-01 -5.693852156400680542e-02 -2.327450066804885864e-01 -1.689825952053070068e-01 -2.462238818407058716e-01 1.687833219766616821e-01 9.642165154218673706e-02 -1.351981461048126221e-01 4.994318634271621704e-02 -3.513211905956268311e-01 6.944002956151962280e-02 3.644913062453269958e-02 8.120688050985336304e-02 -5.550353229045867920e-02 5.312210321426391602e-02 1.881302446126937866e-01 7.297791540622711182e-02 5.982025340199470520e-02 -3.183235824108123779e-01 1.247295886278152466e-01 2.295589447021484375e-01 1.527491658926010132e-01 -6.851600110530853271e-02 7.831820100545883179e-02 5.244549363851547241e-02 -2.695282995700836182e-01 -2.291508466005325317e-01 6.996418815106153488e-03
3.484815061092376709e-01 -3.302885591983795166e-01 2.263011336326599121e-01 -1.136086136102676392e-01 2.848673760890960693e-01 -2.917458489537239075e-02 -1.464705169200897217e-01 -1.968484967947006226e-01 -7.677410542964935303e-02 -1.159096956253051758e-01 -3.092263452708721161e-02 -1.067825630307197571e-01 1.434140745550394058e-02 -1.495952159166336060e-01 -1.978006027638912201e-02 -9.274210780858993530e-02 9.815786033868789673e-02 -2.032788693904876709e-01 -1.697532460093498230e-02 2.235312908887863159e-01 -7.903289049863815308e-02 -1.654450744390487671e-01 -8.390561491250991821e-02 -5.612843483686447144e-02 -1.302756518125534058e-01 5.477848276495933533e-02 -6.859118491411209106e-02 2.796173989772796631e-01 1.147353127598762512e-01 -2.619575336575508118e-02 -1.629908680915832520e-01 -4.599811434745788574e-01
3.285385072231292725e-01 -3.277297616004943848e-01 -2.129068970680236816e-01 -6.590512394905090332e-02 5.579070746898651123e-02 -3.389532491564750671e-02 -2.291064262390136719e-01 -3.059965670108795166e-01 -2.989432811737060547e-01 1.899469494819641113e-01 8.503984659910202026e-03 1.226347461342811584e-01 -8.526963740587234497e-02 2.264173701405525208e-02 -1.090459376573562622e-01 -6.783626973628997803e-02 -1.021416410803794861e-01 -3.614709898829460144e-02 1.837408989667892456e-01 -3.200621902942657471e-02 3.650326430797576904e-01 1.138383969664573669e-01 9.922590851783752441e-02 6.395639479160308838e-02 6.874333322048187256e-02 6.492671370506286621e-02 9.576789289712905884e-02 2.972639203071594238e-01 2.340545207262039185e-01 -1.820269525051116943e-01 2.680173330008983612e-02 1.340961009263992310e-01
2.454868406057357788e-01 -2.935116589069366455e-01 3.140653967857360840e-01 6.233563181012868881e-03 -2.492443770170211792e-01 -1.475295517593622208e-02 -2.806614637374877930e-01 -3.528437316417694092e-01 -3.473565578460693359e-01 -1.829608231782913208e-01 7.305796444416046143e-02 -1.475802958011627197e-01 1.909456998109817505e-01 -1.489773690700531006e-01 -1.767079345881938934e-02 1.596271991729736328e-01 -1.681677550077438354e-01 -2.458288520574569702e-02 6.205795705318450928e-02 1.644898802042007446e-01 1.413833647966384888e-01 2.190206348896026611e-01 -1.312917917966842651e-01 -2.549304068088531494e-02 -5.695446394383907318e-03 -2.118904888629913330e-02 -4.143078252673149109e-02 -1.904383152723312378e-01 -1.310306936502456665e-01 -1.020960360765457153e-01 -1.091056242585182190e-01 -1.953855156898498535e-03
1.585254967212677002e-01 -2.465610802173614502e-01 1.295553296804428101e-01 1.589829176664352417e-01 -2.488719671964645386e-01 4.929997399449348450e-02 -1.433460712432861328e-01 -3.737947642803192139e-01 -1.934817880392074585e-01 1.187617033720016479e-01 1.830702573060989380e-01 -9.902740269899368286e-02 -2.028673142194747925e-01 6.411092728376388550e-02 8.945594727993011475e-02 -2.689949870109558105e-01 1.699368804693222046e-01 -2.440501935780048370e-02 -1.646037101745605469e-01 9.446658194065093994e-02 1.659556180238723755e-01 2.243080884218215942e-01 -2.183013409376144409e-02 1.205129325389862061e-01 -1.132765412330627441e-02 1.419785171747207642e-01 -2.311585843563079834e-01 3.667732477188110352e-01 -1.404578387737274170e-01 -8.248020708560943604e-02 1.671108305454254150e-01 -7.644461095333099365e-02
1.205971837043762207e-01 -2.380422204732894897e-01 9.159354120492935181e-02 1.336188316345214844e-01 2.053948938846588135e-01 -6.001970916986465454e-02 -2.131931483745574951e-01 -7.432390749454498291e-02 -3.547354042530059814e-01 6.239283829927444458e-02 2.112144380807876587e-01 1.126130893826484680e-01 -3.519217967987060547e-01 1.851129382848739624e-01 -1.928135305643081665e-01 8.536197990179061890e-02 2.320241481065750122e-01 4.056018963456153870e-02 -8.990890532732009888e-02 1.341281235218048096e-01 2.852960228919982910e-01 7.690034061670303345e-02 -2.082039229571819305e-02 1.271246522665023804e-01 7.048181444406509399e-02 -1.347983330488204956e-01 -3.443861603736877441e-01 -2.534668445587158203e-01 1.385203599929809570e-01 -4.861449077725410461e-02 1.039168145507574081e-02 -5.550236627459526062e-02
2.764922082424163818e-01 -2.625281214714050293e-01 -1.854335963726043701e-01 -4.414327815175056458e-02 -1.037665177136659622e-03 -2.611414790153503418e-01 -3.988245725631713867e-01 -3.449846804141998291e-01 -3.508269786834716797e-01 4.543183743953704834e-02 -1.297360211610794067e-01 6.412841379642486572e-02 5.710930004715919495e-02 -1.234200745820999146e-01 -3.744490444660186768e-02 -1.248523741960525513e-01 1.659514009952545166e-01 1.063603535294532776e-01 9.438808262348175049e-02 -4.644287377595901489e-02 3.316902220249176025e-01 -9.412715211510658264e-03 5.841013044118881226e-02 -1.261762157082557678e-02 4.824537783861160278e-03 -2.987524121999740601e-02 9.592788666486740112e-02 2.087453007698059082e-01 1.162169054150581360e-01 -1.994036138057708740e-01 -1.344283763319253922e-02 1.404131054878234863e-01
2.037566155195236206e-01 -3.942719995975494385e-01 8.282989263534545898e-02 1.933733671903610229e-01 -6.778870522975921631e-02 -1.007564589381217957e-01 -2.359599061310291290e-02 -3.112322986125946045e-01 -3.962316215038299561e-01 -3.378461897373199463e-01 -1.003854349255561829e-01 1.276865899562835693e-01 -6.933781318366527557e-03 -1.237418353557586670e-01 1.282025724649429321e-01 2.494818866252899170e-01 -1.463248133659362793e-01 8.532209694385528564e-02 7.359115779399871826e-02 2.711780741810798645e-02 1.364552527666091919e-01 -1.214941591024398804e-01 -3.885273262858390808e-02 4.610946401953697205e-02 -1.602006256580352783e-01 -1.337476521730422974e-01 -3.009933829307556152e-01 3.736761212348937988e-02 1.061396300792694092e-01 -1.327747106552124023e-01 3.685183823108673096e-02 -1.318873465061187744e-01
1.086039934307336807e-02 -5.116410255432128906e-01 1.776237413287162781e-02 -4.318446293473243713e-02 3.518359065055847168e-01 -1.156612951308488846e-02 -1.227985471487045288e-01 -2.237482666969299316e-01 -3.304623067378997803e-01 7.854703813791275024e-02 1.060011014342308044e-01 -1.318433582782745361e-01 -9.906346350908279419e-02 3.260498866438865662e-02 -1.124832499772310257e-02 -6.374567002058029175e-02 -2.051805853843688965e-01 -2.381642758846282959e-01 3.954392671585083008e-02 3.591169416904449463e-02 -8.454545401036739349e-03 2.130097150802612305e-01 -2.993069402873516083e-02 3.114203177392482758e-02 -6.701412051916122437e-02 3.237200155854225159e-02 3.169438838958740234e-01 9.104472398757934570e-02 2.372606992721557617e-01 -2.602396011352539062e-01 2.005641907453536987e-02 -1.066480670124292374e-02
4.486922323703765869e-01 -1.694907695055007935e-01 1.409717202186584473e-01 2.150753289461135864e-01 -1.747564077377319336e-01 5.559501796960830688e-02 -1.787221431732177734e-01 -3.739883601665496826e-01 -1.664742082357406616e-01 3.606740832328796387e-01 -1.619526185095310211e-02 -1.137184724211692810e-01 3.430814296007156372e-02 -8.857773989439010620e-02 -1.512087285518646240e-01 -1.287695616483688354e-01 -3.978994861245155334e-02 1.033927500247955322e-02 2.578725218772888184e-01 9.663236886262893677e-02 -8.500743657350540161e-02 -1.726122796535491943e-01 -2.747035920619964600e-01 6.161248683929443359e-02 2.123344838619232178e-01 -3.397228941321372986e-02 1.117244064807891846e-01 -4.983359575271606445e-02 -5.039441213011741638e-02 -1.038165688514709473e-01 8.221520110964775085e-03 -1.025639027357101440e-01
4.739553034305572510e-01 -1.127813011407852173e-01 2.159327864646911621e-01 2.155600935220718384e-01 -6.053178012371063232e-02 -1.897313892841339111e-01 -2.820795476436614990e-01 -2.287134230136871338e-01 -8.248867094516754150e-02 -1.875609606504440308e-01 -6.987544894218444824e-02 -3.424560725688934326e-01 -1.209523379802703857e-01 -4.468242079019546509e-02 1.292417198419570923e-01 -1.349450647830963135e-01 7.987515069544315338e-03 -1.257138103246688843e-01 6.944543868303298950e-02 6.913946475833654404e-03 1.661586761474609375e-01 1.633453071117401123e-01 -1.647968590259552002e-01 -6.435426324605941772e-02 7.065070420503616333e-02 1.575566828250885010e-01 3.045457005500793457e-01 -1.291138976812362671e-01 1.220703795552253723e-01 1.868385239504277706e-03 -3.927498310804367065e-02 -1.425538659095764160e-01
3.435884714126586914e-01 -4.546711742877960205e-01 -5.503902956843376160e-02 -1.217538192868232727e-01 5.993486568331718445e-02 -2.846637181937694550e-02 -2.116784155368804932e-01 -1.863574683666229248e-01 -2.023148089647293091e-01 1.388939768075942993e-01 5.975374579429626465e-02 2.532780170440673828e-01 4.306806996464729309e-02 -7.209721952676773071e-02 -1.515812240540981293e-02 -1.146139800548553467e-01 -1.210736334323883057e-01 1.319344341754913330e-01 1.346168965101242065e-01 -2.663229964673519135e-02 2.426099926233291626e-01 2.166479974985122681e-01 4.231501743197441101e-02 9.683348238468170166e-02 4.132840409874916077e-02 2.397082746028900146e-01 -6.774202920496463776e-03 3.246463835239410400e-01 1.492290645837783813e-01 -2.547035515308380127e-01 -1.412925869226455688e-02 7.248784601688385010e-02
9.814661741256713867e-02 -1.469121128320693970e-01 2.557129859924316406e-01 1.132111996412277222e-01 6.457646936178207397e-02 1.374361366033554077e-01 8.075349964201450348e-03 -2.395567893981933594e-01 -5.244264602661132812e-01 2.833714149892330170e-02 3.637963235378265381e-01 7.700251415371894836e-03 -1.587568372488021851e-01 -3.409885335713624954e-03 -1.970196366310119629e-01 -5.900962860323488712e-04 -7.801123708486557007e-02 1.347076743841171265e-01 -2.122631967067718506e-01 -1.113500446081161499e-02 2.376419752836227417e-01 9.297906607389450073e-02 5.211820080876350403e-02 -6.950400769710540771e-02 -2.025074064731597900e-01 -2.354720607399940491e-02 -1.104001700878143311e-01 1.523430049419403076e-01 1.061209291219711304e-02 -2.145802527666091919e-01 -2.481004744768142700e-01 -1.051297932863235474e-01
4.241725504398345947e-01 -1.882014125585556030e-01 1.701125800609588623e-01 -8.488718420267105103e-03 -1.628201156854629517e-01 -6.570409238338470459e-02 -2.020877003669738770e-01 -1.820273548364639282e-01 -1.899728327989578247e-01 -9.532298147678375244e-02 -2.720243632793426514e-01 -1.261347383260726929e-01 4.789548739790916443e-02 -2.415415793657302856e-01 -1.690076738595962524e-01 -1.823245882987976074e-01 1.480224579572677612e-01 -1.881509125232696533e-01 -8.155879378318786621e-02 5.843508616089820862e-02 2.781508862972259521e-01 5.215585976839065552e-02 -2.373308837413787842e-01 1.863452792167663574e-01 4.673519358038902283e-02 1.030467003583908081e-01 -8.827091753482818604e-02 1.460642069578170776e-01 1.620904356241226196e-01 -3.107968904078006744e-02 -2.808348536491394043e-01 8.226601034402847290e-02
2.068475037813186646e-01 -1.478305310010910034e-01 -2.221122942864894867e-02 9.091393090784549713e-03 -1.224734783172607422e-01 4.520407691597938538e-02 -7.138333469629287720e-02 -2.588905990123748779e-01 -4.796330034732818604e-01 3.121224604547023773e-02 -2.298758774995803833e-01 -3.026143312454223633e-01 2.013233304023742676e-01 -9.645000100135803223e-03 -3.769704997539520264e-01 -1.354433149099349976e-01 -1.507177203893661499e-01 -5.995460227131843567e-02 -9.741920232772827148e-02 1.246834360063076019e-02 1.141446456313133240e-01 8.070048689842224121e-02 8.611964434385299683e-02 1.462049484252929688e-01 -6.084182485938072205e-02 -1.763606257736682892e-02 -2.493983209133148193e-01 1.423340886831283569e-01 5.630363523960113525e-02 -2.876982688903808594e-01 9.876220673322677612e-02 5.147044733166694641e-02
3.776175379753112793e-01 -4.383096694946289062e-01 -1.549719572067260742e-01 -2.595727741718292236e-01 9.145720303058624268e-02 3.795972838997840881e-02 -1.537903249263763428e-01 -3.127252757549285889e-01 -1.105235144495964050e-01 1.107707172632217407e-01 -6.397428805939853191e-04 1.730872243642807007e-01 -1.442067325115203857e-01 -6.448818743228912354e-02 -1.396856009960174561e-01 4.147982224822044373e-03 -1.648657023906707764e-01 1.934492737054824829e-01 1.147830262780189514e-01 -1.337821874767541885e-02 3.399294316768646240e-01 2.098597437143325806e-01 4.192156717181205750e-03 6.310022622346878052e-02 1.164998766034841537e-02 1.423461586236953735e-01 6.175124086439609528e-03 1.251398772001266479e-01 7.750786840915679932e-02 -2.184784263372421265e-01 -1.024208143353462219e-01 4.285220056772232056e-02
2.272602766752243042e-01 -2.864397168159484863e-01 -1.270740032196044922e-01 3.396291136741638184e-01 -8.905497938394546509e-02 -1.989873051643371582e-01 -3.473008871078491211e-01 -2.384901195764541626e-01 -1.347180902957916260e-01 1.779197007417678833e-01 1.600558757781982422e-01 1.546653080731630325e-02 -1.204619929194450378e-02 4.436452686786651611e-02 -2.826383709907531738e-01 -1.128189936280250549e-01 1.597330570220947266e-01 -2.469324916601181030e-01 -1.234451234340667725e-01 -1.344080865383148193e-01 2.369162440299987793e-01 1.529524326324462891e-01 2.906743288040161133e-01 -5.113137885928153992e-02 1.374088786542415619e-02 2.468251250684261322e-02 4.891676083207130432e-02 -8.258930593729019165e-02 1.810486018657684326e-01 -8.159927278757095337e-02 -2.537345141172409058e-02 5.369240418076515198e-02
1.084928736090660095e-01 -3.028802573680877686e-01 -4.242294654250144958e-02 1.197186019271612167e-02 2.851254343986511230e-01 -1.399494707584381104e-02 -2.048227041959762573e-01 -2.541306316852569580e-01 -2.803096473217010498e-01 2.274830043315887451e-01 5.375279858708381653e-02 -1.220156848430633545e-01 3.926815092563629150e-02 -1.431806385517120361e-02 -1.309805363416671753e-01 2.030652016401290894e-01 -5.322222784161567688e-02 3.106561005115509033e-01 1.548331677913665771e-01 3.960611671209335327e-02 6.420420855283737183e-02 -6.161374971270561218e-02 1.564697027206420898e-01 1.565003991127014160e-01 -6.868490576744079590e-02 8.989248424768447876e-02 9.250376373529434204e-03 4.462937712669372559e-01 2.253277152776718140e-01 -2.293946444988250732e-01 2.464855276048183441e-02 -2.111590653657913208e-02
4.884694218635559082e-01 -2.245699167251586914e-01 1.373847723007202148e-01 -9.137214720249176025e-02 -5.242748651653528214e-03 5.409519746899604797e-02 -1.605698764324188232e-01 -1.830261647701263428e-01 -3.759355470538139343e-02 1.072084829211235046e-01 -2.613567374646663666e-02 -4.772533476352691650e-02 5.697776377201080322e-02 -1.823835670948028564e-01 -3.408711850643157959e-01 -1.685887724161148071e-01 1.114774048328399658e-01 -1.822618544101715088e-01 -1.556004434823989868e-01 1.212668269872665405e-01 1.803632080554962158e-01 1.511565446853637695e-01 -2.283806502819061279e-01 1.583629399538040161e-01 1.086363568902015686e-01 2.138803014531731606e-03 -2.587302923202514648e-01 -6.292862445116043091e-02 5.814146250486373901e-02 -1.525285989046096802e-01 -2.582560777664184570e-01 1.768763512372970581e-01
4.163162410259246826e-02 -3.154024481773376465e-01 9.830675274133682251e-02 1.858432590961456299e-01 -1.125008426606655121e-02 -1.888466477394104004e-01 -3.147681653499603271e-01 -1.805267333984375000e-01 -3.902333676815032959e-01 -2.340446114540100098e-01 4.411023855209350586e-02 -4.558063670992851257e-02 -2.373199015855789185e-01 5.066614970564842224e-02 -3.004658408463001251e-02 -5.434063449501991272e-02 1.459400355815887451e-01 -9.982346743345260620e-02 1.899214833974838257e-01 1.151767224073410034e-01 1.265021562576293945e-01 2.742292881011962891e-01 2.633788883686065674e-01 -1.194011867046356201e-01 1.232150290161371231e-02 1.521546542644500732e-01 -2.348978370428085327e-01 1.719284504652023315e-01 -5.137183889746665955e-02 -6.515171378850936890e-02 1.862603127956390381e-01 -9.087134897708892822e-02
2.736364901065826416e-01 -2.776595056056976318e-01 8.709783852100372314e-02 1.579499393701553345e-01 8.878581970930099487e-02 -6.345308572053909302e-02 -2.398390471935272217e-01 1.701358269201591611e-04 -2.724658250808715820e-01 1.029992196708917618e-02 2.101210951805114746e-01 1.276697963476181030e-01 -1.789799481630325317e-01 8.128770440816879272e-02 -1.311707049608230591e-01 4.067825525999069214e-02 2.064975351095199585e-01 -1.323877424001693726e-01 -1.450625956058502197e-01 1.308719627559185028e-02 1.579087525606155396e-01 1.507116705179214478e-01 -1.964284926652908325e-01 4.106729924678802490e-01 2.271170765161514282e-01 1.793003827333450317e-01 7.427808642387390137e-02 -2.181946635246276855e-01 -1.264098584651947021e-01 -1.016687080264091492e-01 -1.399189829826354980e-01 -1.864078193902969360e-01
2.878121137619018555e-01 -2.734950482845306396e-01 7.555870711803436279e-02 1.047946959733963013e-01 -2.223191261291503906e-01 -3.184573650360107422e-01 -4.550002813339233398e-01 -2.133351564407348633e-02 -1.462858319282531738e-01 -3.214576840400695801e-02 -1.036503836512565613e-01 -1.111669093370437622e-01 -2.285668700933456421e-01 1.702771186828613281e-01 -9.458372741937637329e-02 -2.043294459581375122e-01 -4.701806232333183289e-02 1.179552450776100159e-01 8.301305770874023438e-02 -1.092939600348472595e-01 -1.055082529783248901e-01 -2.704845666885375977e-01 3.969237953424453735e-02 2.443435043096542358e-01 7.825278490781784058e-02 2.134444117546081543e-01 -4.162544757127761841e-02 -4.168336465954780579e-02 8.829217404127120972e-02 1.468012016266584396e-02 -1.995824277400970459e-01 7.971476763486862183e-02
2.450650185346603394e-01 -1.549780964851379395e-01 4.320961833000183105e-01 3.723401129245758057e-01 -4.343331977725028992e-02 -1.557477265596389771e-01 -4.400685429573059082e-02 -3.857150077819824219e-01 -1.530769765377044678e-01 2.181455641984939575e-01 -1.193098444491624832e-02 -3.925681486725807190e-02 1.536943167448043823e-01 -8.280564099550247192e-03 -2.749304771423339844e-01 2.118475362658500671e-02 -1.334379166364669800e-01 -5.950718373060226440e-02 -3.295308724045753479e-02 -1.557655036449432373e-01 -1.349035650491714478e-01 -2.676358222961425781e-01 -8.206037431955337524e-02 6.658101826906204224e-02 -7.031061500310897827e-02 -5.852481350302696228e-02 4.320351779460906982e-02 -4.268115386366844177e-02 2.125614285469055176e-01 -6.689589004963636398e-03 -1.731580942869186401e-01 -7.960097491741180420e-02
2.781571447849273682e-01 -1.667024046182632446e-01 2.039371877908706665e-01 5.002372860908508301e-01 -4.793226718902587891e-03 -1.609853953123092651e-01 -5.900684744119644165e-02 -3.514822721481323242e-01 -1.832985579967498779e-01 1.415219306945800781e-01 3.538908064365386963e-02 -1.123017296195030212e-01 1.393449455499649048e-01 -2.952522784471511841e-02 4.487660899758338928e-02 -4.171467423439025879e-01 -7.663816213607788086e-02 -2.128391116857528687e-01 6.144050881266593933e-02 -8.672650903463363647e-02 3.214817121624946594e-02 1.425959467887878418e-01 -9.992658346891403198e-02 8.805923908948898315e-02 6.715217977762222290e-02 -1.272747963666915894e-01 -1.121527478098869324e-01 1.396595984697341919e-01 8.976206183433532715e-02 -1.355566382408142090e-01 6.947760283946990967e-02 2.483986876904964447e-02
3.335607647895812988e-01 -3.533702790737152100e-01 1.049852520227432251e-01 -8.919182233512401581e-03 -2.198722362518310547e-01 1.194389685988426208e-01 -2.841174602508544922e-01 -3.940670788288116455e-01 -2.867694497108459473e-01 -9.572485089302062988e-02 4.203975200653076172e-02 -2.104049026966094971e-01 2.840279936790466309e-01 2.925520390272140503e-02 1.093739420175552368e-01 7.585687190294265747e-02 -1.926113516092300415e-01 -5.466727167367935181e-02 1.112296953797340393e-01 6.924922764301300049e-02 1.356258690357208252e-01 9.350346028804779053e-02 -2.623783946037292480e-01 1.379817426204681396e-01 6.016534194350242615e-02 -9.757171571254730225e-02 7.133544981479644775e-02 -9.598631411790847778e-02 -3.419572860002517700e-02 -9.239475429058074951e-02 1.533992029726505280e-02 -8.834230154752731323e-02
2.677092254161834717e-01 2.301445789635181427e-02 1.824903786182403564e-01 2.530803084373474121e-01 -2.044959664344787598e-01 -1.032082065939903259e-01 -1.867212653160095215e-01 -3.103695809841156006e-01 -2.365099042654037476e-01 1.209716200828552246e-01 -6.489738076925277710e-02 9.791830182075500488e-02 -2.393503487110137939e-01 -2.049281448125839233e-02 -2.448489367961883545e-01 -1.513691395521163940e-01 -2.854683995246887207e-01 -2.014415562152862549e-01 -7.446444779634475708e-02 2.482984401285648346e-02 1.397251784801483154e-01 1.149024069309234619e-01 1.908327080309391022e-02 1.497310101985931396e-01 -2.348438836634159088e-02 3.593673557043075562e-02 6.235936284065246582e-02 2.258338034152984619e-01 -1.072617396712303162e-01 -3.631465137004852295e-01 1.074320524930953979e-01 -1.626219600439071655e-01
1.777419000864028931e-01 -3.924352526664733887e-01 -2.962521016597747803e-01 -1.806098408997058868e-02 -5.185109749436378479e-02 -2.628148794174194336e-01 -3.188222646713256836e-01 -3.379756212234497070e-01 -1.876474320888519287e-01 6.824643909931182861e-02 -2.109226025640964508e-02 8.382802456617355347e-02 -6.581819802522659302e-02 2.805079892277717590e-02 -1.245576702058315277e-02 -1.476450562477111816e-01 1.460412442684173584e-01 7.203866541385650635e-02 4.182312637567520142e-02 8.224765211343765259e-02 3.349446058273315430e-01 1.452360451221466064e-01 -8.567715436220169067e-02 2.578539773821830750e-02 -3.673375770449638367e-02 1.757073849439620972e-01 8.481567353010177612e-02 1.627191901206970215e-01 3.314650952816009521e-01 -7.171245664358139038e-02 -2.795330621302127838e-02 7.909590750932693481e-02
3.532176911830902100e-01 -3.250820338726043701e-01 1.993189156055450439e-01 -6.590782850980758667e-02 -1.815523952245712280e-01 -9.326534718275070190e-02 -1.117215678095817566e-01 -3.008560538291931152e-01 -3.174486458301544189e-01 7.644653320312500000e-02 3.854699060320854187e-02 -3.620862215757369995e-02 1.744508743286132812e-02 1.059323698282241821e-01 -7.918183505535125732e-02 3.380098938941955566e-02 -6.203496456146240234e-02 1.073084771633148193e-01 -3.941662982106208801e-02 3.073489665985107422e-01 1.667928993701934814e-01 9.298016130924224854e-02 -1.399202048778533936e-01 2.769290506839752197e-01 -2.000626772642135620e-01 8.854807168245315552e-02 4.250433295965194702e-02 -2.735104560852050781e-01 -3.778184205293655396e-02 -1.102007627487182617e-01 -2.614287436008453369e-01 4.436552524566650391e-02
1.991540491580963135e-01 -2.740801274776458740e-01 -2.147280722856521606e-01 7.048711180686950684e-02 4.382970277220010757e-03 -2.323183417320251465e-01 -3.244978189468383789e-01 -2.974230647087097168e-01 -2.953170239925384521e-01 7.297030091285705566e-02 2.036425983533263206e-03 1.464018076658248901e-01 1.631476581096649170e-01 -9.442870505154132843e-03 -3.906977176666259766e-02 -2.590691447257995605e-01 -6.583404541015625000e-02 2.099744528532028198e-01 1.928519457578659058e-01 -1.041291728615760803e-01 1.934337466955184937e-01 2.079194225370883942e-02 -8.911458402872085571e-02 6.971713155508041382e-02 -5.911230668425559998e-02 1.341565549373626709e-01 -6.668709218502044678e-02 2.609310448169708252e-01 3.332268297672271729e-01 -1.245655268430709839e-01 -8.101318776607513428e-02 5.304380506277084351e-02
2.039152085781097412e-01 -1.464610099792480469e-01 -3.654475882649421692e-02 -5.015173461288213730e-03 3.944436833262443542e-02 -2.941464185714721680e-01 -4.459380805492401123e-01 -1.986430436372756958e-01 -3.277341723442077637e-01 8.820714801549911499e-02 1.439151354134082794e-02 2.003123164176940918e-01 -2.070597186684608459e-02 -4.467021673917770386e-02 -7.484883815050125122e-02 -1.334279924631118774e-01 7.125336676836013794e-02 1.952469199895858765e-01 1.838829666376113892e-01 8.023380488157272339e-02 1.117156893014907837e-01 6.144604086875915527e-02 -5.158839002251625061e-02 -7.725290954113006592e-02 -9.782159328460693359e-02 1.899078674614429474e-02 1.169140562415122986e-01 2.519309818744659424e-01 3.736025393009185791e-01 -2.620543837547302246e-01 -9.634029120206832886e-02 1.221575960516929626e-01
1.784694641828536987e-01 -1.907946765422821045e-01 1.530277878046035767e-01 -1.434404253959655762e-01 2.543945014476776123e-01 -1.396225988864898682e-01 -1.588660776615142822e-01 -3.022534549236297607e-01 -3.762508928775787354e-01 -1.855120062828063965e-02 5.730089172720909119e-02 1.260876655578613281e-01 1.367999315261840820e-01 2.332442402839660645e-01 -2.488196194171905518e-01 7.928269356489181519e-02 1.090731844305992126e-01 -1.310256868600845337e-01 -1.044041439890861511e-01 3.559351712465286255e-02 1.125287413597106934e-01 2.338971709832549095e-03 1.701176017522811890e-01 -1.699216812849044800e-01 1.959660649299621582e-01 4.849487449973821640e-03 -1.298758536577224731e-01 2.862433195114135742e-01 -1.711089909076690674e-01 -2.045868784189224243e-01 -1.703772991895675659e-01 -1.882473677396774292e-01
2.769127190113067627e-01 -4.367975145578384399e-02 3.099717199802398682e-01 2.500404715538024902e-01 -3.253430500626564026e-02 1.433616429567337036e-01 -2.100805006921291351e-02 -2.485366910696029663e-01 -1.659792512655258179e-01 1.011382341384887695e-01 -8.024814724922180176e-02 -1.920651644468307495e-01 -2.392448037862777710e-01 -6.930129230022430420e-02 -1.496789604425430298e-01 -1.033658981323242188e-01 -2.340047657489776611e-01 4.878010228276252747e-02 -2.626634761691093445e-02 -3.734734281897544861e-02 9.831034112721681595e-04 2.639465928077697754e-01 -1.367151886224746704e-01 1.611334681510925293e-01 -5.598783493041992188e-02 2.067834436893463135e-01 -9.107272326946258545e-02 2.660649120807647705e-01 3.989880532026290894e-02 -3.624033033847808838e-01 1.658039838075637817e-01 -2.092982679605484009e-01
4.247275292873382568e-01 -2.135405540466308594e-01 1.255486756563186646e-01 2.753567397594451904e-01 5.987756699323654175e-02 -6.945461034774780273e-02 -1.370357424020767212e-01 2.015841752290725708e-02 -2.512252032756805420e-01 -3.537052869796752930e-02 2.746694087982177734e-01 4.964695870876312256e-02 -1.173391491174697876e-01 1.025127843022346497e-01 -2.029091864824295044e-01 1.057329475879669189e-01 6.521624512970447540e-03 6.307319551706314087e-02 -3.448957204818725586e-01 1.722598564811050892e-03 -2.203133655712008476e-03 1.998378187417984009e-01 -1.280561834573745728e-01 1.265246570110321045e-01 1.567928940057754517e-01 -3.766041621565818787e-02 -3.543019890785217285e-01 -1.573430895805358887e-01 2.534675970673561096e-02 -2.939317934215068817e-02 -2.252026945352554321e-01 -1.099591478705406189e-01
-3.931184113025665283e-02 -2.687430679798126221e-01 2.473834455013275146e-01 3.522814065217971802e-02 -1.060819774866104126e-01 -1.771708428859710693e-01 1.382832881063222885e-02 -1.907785534858703613e-01 -4.655151069164276123e-01 -5.095546692609786987e-02 3.820995613932609558e-02 -4.055790901184082031e-01 -1.428871601819992065e-01 4.120732471346855164e-02 -2.703973650932312012e-01 -8.585349470376968384e-02 -1.148588210344314575e-01 1.489641144871711731e-02 -2.051141113042831421e-01 -1.838518679141998291e-01 9.355938434600830078e-02 7.757283002138137817e-02 4.922293592244386673e-03 1.360350195318460464e-02 -8.623726665973663330e-02 2.116228491067886353e-01 1.053011640906333923e-01 1.096844971179962158e-01 2.335677295923233032e-01 -4.511548206210136414e-02 -1.939918547868728638e-01 -1.512468606233596802e-01
2.529542744159698486e-01 -1.020886227488517761e-01 2.176512181758880615e-01 3.258576691150665283e-01 -1.105225412175059319e-03 6.013837084174156189e-02 -3.879829645156860352e-01 -2.643038034439086914e-01 -1.872518211603164673e-01 -1.124099548906087875e-02 -1.083922460675239563e-01 -6.412889808416366577e-02 8.123299479484558105e-02 -1.435228735208511353e-01 -2.566293478012084961e-01 -2.646449021995067596e-02 -1.380280312150716782e-02 3.381320461630821228e-02 -7.807791978120803833e-02 -4.756163060665130615e-02 6.464897189289331436e-03 1.714293509721755981e-01 -8.258266746997833252e-02 2.105016410350799561e-01 8.484125137329101562e-03 4.806528240442276001e-02 1.244231760501861572e-01 3.679337799549102783e-01 -1.317673362791538239e-02 -3.622094094753265381e-01 1.684134453535079956e-01 5.210483213886618614e-04
1.550144553184509277e-01 -2.040181010961532593e-01 2.439534962177276611e-01 3.653129041194915771e-01 -4.598091915249824524e-02 3.150724247097969055e-02 -2.249645739793777466e-01 -3.234249949455261230e-01 -1.450420171022415161e-01 8.239538967609405518e-02 1.162932738661766052e-01 4.099690355360507965e-03 5.815104767680168152e-02 -1.429373919963836670e-01 -2.781973183155059814e-01 -1.360686570405960083e-01 -2.794133126735687256e-01 1.601457595825195312e-02 1.898285448551177979e-01 -2.089053392410278320e-02 -2.396131865680217743e-02 2.531733512878417969e-01 -1.093024536967277527e-01 1.491083502769470215e-01 1.692998111248016357e-01 -1.200944632291793823e-01 1.613583415746688843e-01 4.129577428102493286e-02 1.249694004654884338e-01 -2.963047027587890625e-01 -8.214125782251358032e-02 1.653285920619964600e-01
2.294865548610687256e-01 -3.273006081581115723e-01 3.960907831788063049e-02 -8.670753799378871918e-03 1.291732192039489746e-01 -2.669236361980438232e-01 -5.132074356079101562e-01 -1.453438550233840942e-01 -1.060792803764343262e-01 -5.973670259118080139e-02 2.271125316619873047e-01 -9.329505264759063721e-02 -8.223116397857666016e-02 2.547475397586822510e-01 -2.860929667949676514e-01 -1.095470115542411804e-01 -8.667176216840744019e-02 1.026516407728195190e-01 1.266474574804306030e-01 -1.229226663708686829e-01 -2.706743776798248291e-01 -6.636143475770950317e-02 -6.929380446672439575e-02 8.705893903970718384e-02 -5.132158473134040833e-02 -1.008991152048110962e-01 -1.531706601381301880e-01 -1.070598810911178589e-01 1.343475580215454102e-01 1.016237512230873108e-01 3.570355102419853210e-02 -9.420572221279144287e-02
1.179265752434730530e-01 -1.462425589561462402e-01 -2.642159536480903625e-02 3.279209136962890625e-01 -8.573723584413528442e-02 -9.874188154935836792e-02 -3.405432999134063721e-01 -3.515104055404663086e-01 -2.228075563907623291e-01 1.752414554357528687e-01 4.252882674336433411e-02 -7.343850284814834595e-02 -1.600721478462219238e-01 -3.538464009761810303e-02 3.795770462602376938e-03 -2.079288214445114136e-01 -1.235552802681922913e-01 3.026025742292404175e-02 -1.636587679386138916e-01 -1.682240664958953857e-01 -8.747494965791702271e-02 6.042560935020446777e-02 -1.317100673913955688e-01 2.425589114427566528e-01 -1.029824391007423401e-01 -5.829723924398422241e-02 -1.576380729675292969e-01 2.380451858043670654e-01 -1.532887071371078491e-01 -3.524349629878997803e-01 -7.150821387767791748e-02 -1.872864663600921631e-01
6.402429342269897461e-01 -1.823477894067764282e-01 1.107541620731353760e-01 4.539304226636886597e-02 -1.188927292823791504e-01 -1.171225085854530334e-01 -3.161724209785461426e-01 -8.317537605762481689e-02 -8.372753858566284180e-02 5.579998716711997986e-02 -1.879869401454925537e-01 -9.632691740989685059e-02 -2.531248517334461212e-02 -1.488530486822128296e-01 -2.247757092118263245e-02 -9.308189898729324341e-02 7.255043089389801025e-02 -2.632921338081359863e-01 -1.499505490064620972e-01 5.030903592705726624e-02 1.466231346130371094e-01 1.283420175313949585e-01 -2.251724004745483398e-01 1.280037164688110352e-01 1.317855864763259888e-01 2.672223374247550964e-02 -1.375995129346847534e-01 1.498056650161743164e-01 8.517222106456756592e-02 -1.501869261264801025e-01 -1.603084355592727661e-01 3.794078901410102844e-02
1.200575754046440125e-01 -4.673713445663452148e-01 1.379947960376739502e-01 2.864757739007472992e-02 -1.280370503664016724e-01 -1.900980621576309204e-01 -9.000192582607269287e-02 -3.021990954875946045e-01 -3.203895688056945801e-01 -3.123342096805572510e-01 3.377063572406768799e-02 9.240449965000152588e-02 -9.726082533597946167e-02 8.575230836868286133e-03 -1.030510738492012024e-01 2.979678213596343994e-01 -2.081639021635055542e-01 1.060484871268272400e-01 -1.895315498113632202e-01 -8.280573040246963501e-02 -1.134708523750305176e-02 1.018124297261238098e-01 6.400669366121292114e-02 -5.399451777338981628e-02 1.186641901731491089e-01 4.464490339159965515e-02 -4.632251709699630737e-02 2.842389643192291260e-01 2.111286818981170654e-01 -8.897839486598968506e-02 3.117155516520142555e-03 -1.006695926189422607e-01
1.578370183706283569e-01 -1.226556897163391113e-01 2.294200360774993896e-01 2.701007425785064697e-01 9.688347578048706055e-02 2.957899682223796844e-02 -2.417667210102081299e-01 -4.504918679594993591e-02 -4.777474999427795410e-01 -2.371267825365066528e-01 9.992508590221405029e-02 8.547037839889526367e-03 -1.512121707201004028e-01 6.802237033843994141e-02 -2.017341852188110352e-01 -2.277203947305679321e-01 -1.605875790119171143e-02 -2.102159261703491211e-01 2.615789650008082390e-03 7.422921806573867798e-02 1.454209238290786743e-01 1.246151328086853027e-01 2.516032159328460693e-01 -2.016164958477020264e-01 -3.197555616497993469e-02 2.819554805755615234e-01 -1.472436040639877319e-01 1.455986797809600830e-01 -1.291869133710861206e-01 -1.116216555237770081e-01 6.952111423015594482e-02 3.406127914786338806e-02
4.042285084724426270e-01 -4.684107005596160889e-02 2.002516761422157288e-02 2.874086797237396240e-01 4.984614439308643341e-03 5.537324026226997375e-02 -1.143639609217643738e-01 -2.679198682308197021e-01 -3.839674592018127441e-01 -1.082726418972015381e-01 -3.072308599948883057e-01 -1.321433484554290771e-01 -1.426057070493698120e-01 -5.972562730312347412e-02 -3.333770036697387695e-01 6.776942871510982513e-03 -1.319174021482467651e-01 -8.637470006942749023e-02 -8.559158444404602051e-02 3.137063980102539062e-02 -7.869312167167663574e-02 -1.472985651344060898e-02 -1.559098809957504272e-01 8.524856716394424438e-02 9.616000950336456299e-02 -7.802981883287429810e-02 -2.295924723148345947e-02 7.926408201456069946e-02 5.436406284570693970e-02 -3.100335597991943359e-01 -2.498874664306640625e-01 5.030102655291557312e-02
4.508653283119201660e-01 -1.164502650499343872e-01 7.650324702262878418e-02 4.604693353176116943e-01 -1.725100129842758179e-01 -1.789708286523818970e-01 -1.971509158611297607e-01 -2.265651375055313110e-01 -2.940813265740871429e-02 2.016809731721878052e-01 9.611664712429046631e-02 -2.645947039127349854e-01 -7.621606811881065369e-03 7.301320880651473999e-02 -2.001600414514541626e-01 2.367833256721496582e-01 5.561762303113937378e-02 -1.198044642806053162e-01 -1.855324059724807739e-01 -8.900313079357147217e-02 2.059621214866638184e-01 -7.028979808092117310e-02 -3.245566040277481079e-02 1.172138825058937073e-01 -8.942516148090362549e-02 1.602718681097030640e-01 1.194349825382232666e-01 -6.667422503232955933e-02 5.610458552837371826e-02 2.605631388723850250e-02 -7.348860800266265869e-02 -8.608920127153396606e-02
2.246420979499816895e-01 -2.232150137424468994e-01 2.243992239236831665e-01 -1.746495440602302551e-02 2.265034317970275879e-01 -1.608464270830154419e-01 -1.444266289472579956e-01 -3.458133935928344727e-01 -3.993847668170928955e-01 -1.110000628978013992e-02 3.632801771163940430e-01 -1.613109558820724487e-02 -7.916397601366043091e-02 8.760812878608703613e-02 -2.373936474323272705e-01 1.660121977329254150e-02 -8.157994598150253296e-02 -6.084545329213142395e-02 -1.088505387306213379e-01 8.378637582063674927e-02 2.369095198810100555e-02 1.095529422163963318e-01 1.018117591738700867e-01 9.205502271652221680e-02 -3.285327553749084473e-01 7.287707924842834473e-02 -1.414167433977127075e-01 9.963698685169219971e-02 1.654684692621231079e-01 -5.086813587695360184e-03 4.908012598752975464e-02 -1.880891472101211548e-01
1.481046974658966064e-01 -3.226725757122039795e-01 -4.074549674987792969e-02 9.907542169094085693e-02 -2.645929157733917236e-01 1.168016642332077026e-01 -2.585939168930053711e-01 -2.098311781883239746e-01 -4.092536270618438721e-01 -7.564656436443328857e-02 -1.115988716483116150e-01 4.690203443169593811e-02 3.909482061862945557e-02 4.817457869648933411e-02 -3.181042969226837158e-01 -8.034475147724151611e-02 3.024681508541107178e-01 -1.229169666767120361e-01 1.549296975135803223e-01 1.310099661350250244e-01 4.464158415794372559e-02 2.187847048044204712e-01 -6.410538405179977417e-02 -1.040879637002944946e-01 1.397019475698471069e-01 3.627651184797286987e-02 -2.743192315101623535e-01 -7.974892854690551758e-02 -1.592075638473033905e-02 -1.947200596332550049e-01 -8.641816675662994385e-03 -1.237177550792694092e-01
1.991679221391677856e-01 -3.521275520324707031e-01 1.135749816894531250e-01 -1.614236831665039062e-02 9.615650027990341187e-02 -1.455205827951431274e-01 2.564416266977787018e-03 -2.035233378410339355e-01 -5.002788305282592773e-01 -2.194011211395263672e-01 2.068481892347335815e-01 -1.155371740460395813e-01 -9.049785882234573364e-02 1.353106051683425903e-01 -2.662450075149536133e-01 7.548233866691589355e-02 -6.743735820055007935e-02 5.406561773270368576e-03 -1.438185572624206543e-01 2.636202871799468994e-01 1.994311660528182983e-01 1.149875298142433167e-01 1.397446095943450928e-01 -1.725486665964126587e-01 -7.620807737112045288e-02 1.012845262885093689e-01 -1.477039009332656860e-01 1.048846617341041565e-01 -6.963799148797988892e-02 -3.363826870918273926e-02 -9.359930455684661865e-02 -1.817031055688858032e-01
7.423181831836700439e-02 -2.957584261894226074e-01 -1.206979230046272278e-01 3.771384954452514648e-01 2.689350545406341553e-01 4.463367536664009094e-02 -1.183819323778152466e-01 -1.283542662858963013e-01 -7.045278698205947876e-02 6.753049045801162720e-02 1.456146594136953354e-02 -3.417764008045196533e-01 -9.025675244629383087e-03 4.407677650451660156e-01 -2.250850945711135864e-02 -2.855074405670166016e-02 -7.132926583290100098e-02 -1.205712854862213135e-01 1.062939614057540894e-01 4.855092614889144897e-02 1.355437189340591431e-01 1.729209423065185547e-01 -9.794402867555618286e-02 2.281283587217330933e-02 7.283303141593933105e-02 8.602584898471832275e-02 -2.567358911037445068e-01 2.030859440565109253e-01 2.370165288448333740e-01 1.065689232200384140e-02 -2.350704222917556763e-01 -1.012355741113424301e-02
2.165590673685073853e-01 -2.409741729497909546e-01 1.007302328944206238e-01 1.874085515737533569e-01 2.206188626587390900e-02 3.866508975625038147e-02 -1.799337714910507202e-01 -2.652185559272766113e-01 -2.988143563270568848e-01 -1.725497692823410034e-01 -2.953918278217315674e-01 -2.232854664325714111e-01 1.493794322013854980e-01 1.801225244998931885e-01 -4.288782477378845215e-01 -8.317351341247558594e-02 -8.088313788175582886e-02 -2.567403614521026611e-01 -1.341264098882675171e-01 1.238709519384428859e-04 -1.128910034894943237e-01 1.351472735404968262e-01 8.631638437509536743e-02 6.028756033629179001e-03 -8.563570678234100342e-02 -4.373035393655300140e-03 -1.038190871477127075e-01 2.141709774732589722e-01 1.189480200409889221e-01 -2.657457999885082245e-02 1.331010367721319199e-02 1.878873407840728760e-01
9.453666955232620239e-02 -2.745157778263092041e-01 9.843616932630538940e-02 -1.547981146723031998e-02 1.366206109523773193e-01 5.326302349567413330e-02 -1.144581511616706848e-01 -2.784277498722076416e-01 -5.216014981269836426e-01 1.192704960703849792e-01 2.597873508930206299e-01 -5.105834081768989563e-02 -7.269226759672164917e-02 1.154983639717102051e-01 7.446055859327316284e-02 5.340102314949035645e-02 2.499877847731113434e-02 1.201481521129608154e-01 -2.394289970397949219e-01 -3.863498196005821228e-02 2.343914508819580078e-01 2.001117318868637085e-01 2.638591453433036804e-02 -1.386870145797729492e-01 -1.419023275375366211e-01 1.819856837391853333e-02 -2.072198241949081421e-01 2.637252807617187500e-01 6.159404292702674866e-02 -1.631482094526290894e-01 -1.565234959125518799e-01 -1.832393109798431396e-01
1.825990080833435059e-01 -8.797634392976760864e-02 6.316588073968887329e-02 1.322965323925018311e-02 -5.155222862958908081e-02 -4.603920280933380127e-01 -3.576361536979675293e-01 -3.162994980812072754e-01 -2.678794562816619873e-01 -2.338879927992820740e-02 1.111952364444732666e-01 1.741883754730224609e-01 -5.802754312753677368e-02 -1.954843103885650635e-01 -5.465557798743247986e-02 -1.412827372550964355e-01 1.206334978342056274e-01 4.374732449650764465e-02 -4.788332059979438782e-02 -1.348177939653396606e-01 1.746595501899719238e-01 9.107651561498641968e-02 1.352480053901672363e-01 -8.677872270345687866e-02 7.204973697662353516e-02 -1.110169338062405586e-03 1.363803148269653320e-01 -4.997485782951116562e-03 3.857451975345611572e-01 -2.374219745397567749e-01 4.576181620359420776e-02 2.381275873631238937e-03
1.315913796424865723e-01 -5.039930343627929688e-01 -1.510788202285766602e-01 1.199600007385015488e-02 1.339010894298553467e-01 -8.286096900701522827e-02 -3.642731606960296631e-01 -2.967514395713806152e-01 -2.522986233234405518e-01 -2.344246581196784973e-02 -5.813416838645935059e-02 2.552902102470397949e-01 3.332129912450909615e-03 3.689053282141685486e-02 -1.127790883183479309e-01 -1.349891424179077148e-01 -5.430561024695634842e-03 -6.048792228102684021e-02 1.514574885368347168e-01 6.640433520078659058e-02 2.969553172588348389e-01 1.252269893884658813e-01 -6.271090358495712280e-02 5.082593765109777451e-03 -1.621757820248603821e-02 -1.507735904306173325e-02 7.084735482931137085e-02 1.457593142986297607e-01 2.831199169158935547e-01 -1.249748319387435913e-01 -8.939826488494873047e-02 1.603157669305801392e-01
2.496388256549835205e-01 -2.779320776462554932e-01 1.081876158714294434e-01 3.685347139835357666e-01 4.495388269424438477e-02 1.449538618326187134e-01 -1.493701487779617310e-01 -2.852289974689483643e-01 -3.195827603340148926e-01 8.811745792627334595e-02 1.890105381608009338e-02 4.039547964930534363e-02 -9.356290847063064575e-02 -3.193502500653266907e-02 -1.408943235874176025e-01 6.440262496471405029e-02 -1.200018376111984253e-01 1.555578261613845825e-01 8.401511237025260925e-03 -2.517840079963207245e-02 -1.092987954616546631e-01 4.647758975625038147e-02 -2.535161674022674561e-01 2.753714621067047119e-01 2.191711775958538055e-02 -1.572272554039955139e-02 -9.677136689424514771e-02 4.919560998678207397e-02 -8.859258890151977539e-02 -3.845846951007843018e-01 1.520595699548721313e-01 -2.359120249748229980e-01
2.341300696134567261e-01 -3.566204607486724854e-01 5.764647945761680603e-02 8.417495340108871460e-02 2.408218570053577423e-02 -3.314081728458404541e-01 -3.657028079032897949e-01 -1.539289802312850952e-01 -2.322216629981994629e-01 6.716577336192131042e-03 2.377509176731109619e-01 1.072494406253099442e-02 -2.525216042995452881e-01 -1.120143681764602661e-01 -1.644984036684036255e-01 -2.259097248315811157e-02 1.276002824306488037e-01 1.668986380100250244e-01 -1.481433399021625519e-02 -1.651267334818840027e-02 1.670416444540023804e-01 1.721040159463882446e-01 3.480206429958343506e-01 -1.679114103317260742e-01 4.659460484981536865e-02 -1.495244503021240234e-01 -6.975410133600234985e-02 -8.444078266620635986e-02 9.359546005725860596e-02 -1.073327735066413879e-01 1.066518723964691162e-01 -7.491185516119003296e-02
6.024798378348350525e-02 -2.526081204414367676e-01 1.410102695226669312e-01 7.848517596721649170e-02 1.991548389196395874e-02 2.764330431818962097e-02 -2.215314954519271851e-01 -3.439281508326530457e-02 -2.406162172555923462e-01 -1.696872264146804810e-01 -5.289535224437713623e-02 -9.336583316326141357e-02 -2.963055074214935303e-01 1.329228579998016357e-01 -1.076707914471626282e-01 -1.169374138116836548e-01 1.797790676355361938e-01 -4.143727943301200867e-02 1.843018829822540283e-01 -3.326963782310485840e-01 5.942833144217729568e-03 -2.904738113284111023e-02 -6.806396692991256714e-02 4.844143986701965332e-02 2.555919289588928223e-01 3.108279109001159668e-01 1.715008318424224854e-01 1.283730715513229370e-01 1.484111547470092773e-01 9.742081910371780396e-02 -4.407126903533935547e-01 -7.765407115221023560e-02
4.347023069858551025e-01 3.228121995925903320e-02 8.142977952957153320e-02 -7.289231568574905396e-02 2.821559086441993713e-03 -4.039968550205230713e-01 -1.985413581132888794e-01 -1.217610836029052734e-01 -4.250949919223785400e-01 5.738949775695800781e-02 8.860522508621215820e-02 -6.629886478185653687e-02 1.967323273420333862e-01 -9.286395460367202759e-02 -1.580630242824554443e-01 2.290147356688976288e-02 -2.132506668567657471e-01 -6.767821311950683594e-02 -6.501790881156921387e-02 6.089674681425094604e-02 -3.542984602972865105e-03 2.695612013339996338e-01 5.252190865576267242e-03 -9.178047627210617065e-02 1.185179799795150757e-01 1.274114567786455154e-02 -1.428928971290588379e-01 3.657819628715515137e-01 -2.557909116148948669e-02 9.347820654511451721e-03 -7.562513928860425949e-04 -5.670652911067008972e-02
3.827987313270568848e-01 -4.097021818161010742e-01 -1.098699271678924561e-01 -1.382129490375518799e-01 9.125800430774688721e-02 3.577905148267745972e-02 -1.291573643684387207e-01 -2.458078265190124512e-01 -1.298223435878753662e-01 1.513229906558990479e-01 1.022232845425605774e-01 2.754618525505065918e-01 -1.785055547952651978e-01 -1.068647652864456177e-01 -1.902455538511276245e-01 -3.875079005956649780e-02 -1.959886103868484497e-01 1.480877399444580078e-01 1.810321211814880371e-01 2.198249474167823792e-02 2.473519444465637207e-01 1.914404630661010742e-01 -5.380388721823692322e-02 6.170267984271049500e-02 5.173372104763984680e-02 1.154710277915000916e-01 -2.867409400641918182e-02 2.322500497102737427e-01 1.942298561334609985e-01 -2.147948741912841797e-01 1.426261570304632187e-02 8.771333098411560059e-02
3.173285424709320068e-01 -5.098137259483337402e-01 -2.302198857069015503e-01 -2.057713419198989868e-01 1.025396864861249924e-02 -4.884851165115833282e-03 -2.514545917510986328e-01 -1.895744204521179199e-01 -2.012251764535903931e-01 1.314386427402496338e-01 8.965571224689483643e-02 1.432149261236190796e-01 -1.173090860247612000e-01 -3.581072017550468445e-02 -1.009674891829490662e-01 -4.330283030867576599e-02 -1.649858206510543823e-01 1.566050052642822266e-01 1.032288372516632080e-01 -4.083899781107902527e-02 2.218901365995407104e-01 2.254905551671981812e-01 5.615781992673873901e-02 5.841176211833953857e-02 5.217369645833969116e-02 1.536355465650558472e-01 4.351816698908805847e-02 2.607392966747283936e-01 1.935073286294937134e-01 -1.559645086526870728e-01 -4.918769001960754395e-02 -1.457176916301250458e-02
4.137488603591918945e-01 -1.808014810085296631e-01 -2.147743850946426392e-01 -1.167571544647216797e-01 1.285932064056396484e-01 1.059237634763121605e-03 -1.896399259567260742e-01 -3.060596287250518799e-01 -3.652857244014739990e-01 1.693135648965835571e-01 -3.087118268013000488e-02 2.540697753429412842e-01 -1.516897976398468018e-01 1.256164442747831345e-02 -1.340561062097549438e-01 3.323340415954589844e-02 -7.675062865018844604e-02 -3.304965049028396606e-02 6.275109201669692993e-02 1.521608382463455200e-01 3.477115631103515625e-01 1.408739686012268066e-01 -1.169661432504653931e-01 8.719517290592193604e-02 9.722807258367538452e-02 1.261459141969680786e-01 1.783150248229503632e-02 2.858287394046783447e-01 -1.120535433292388916e-01 3.820273280143737793e-02 -4.945128411054611206e-02 -1.978478208184242249e-02
1.151055395603179932e-01 -3.703877329826354980e-01 2.292471081018447876e-01 2.685661315917968750e-01 -1.243352964520454407e-01 -7.111208885908126831e-02 -2.074443995952606201e-01 -3.513897582888603210e-02 -2.658778429031372070e-01 2.291182242333889008e-02 1.415015459060668945e-01 -2.829477488994598389e-01 -6.790308654308319092e-02 -1.168585196137428284e-01 -1.697611510753631592e-01 3.565849959850311279e-01 6.702496856451034546e-02 -7.119216490536928177e-03 -4.700056090950965881e-02 5.999984219670295715e-02 7.423400878906250000e-02 2.565436065196990967e-01 -2.567275166511535645e-01 1.311581879854202271e-01 -2.354418188333511353e-01 2.002050876617431641e-01 4.775956645607948303e-02 4.783586412668228149e-02 9.705329313874244690e-03 -1.116449162364006042e-01 -7.207696139812469482e-02 -1.787012517452239990e-01
1.584593504667282104e-01 -1.405296325683593750e-01 1.322176605463027954e-01 7.213957607746124268e-02 2.825442552566528320e-01 -2.957515716552734375e-01 -1.272910684347152710e-01 -1.915196478366851807e-01 -4.631478488445281982e-01 -5.662840232253074646e-02 2.142826616764068604e-01 -5.450537055730819702e-02 -4.856474325060844421e-02 2.104251086711883545e-02 -2.277634590864181519e-01 4.340077191591262817e-02 -3.623626753687858582e-02 -3.277896642684936523e-01 1.483511459082365036e-02 -8.098813891410827637e-02 2.262146919965744019e-01 2.603032290935516357e-01 1.973268836736679077e-01 -1.097320020198822021e-01 1.011050641536712646e-01 1.261092573404312134e-01 -8.790869265794754028e-02 1.792532801628112793e-01 -1.550440043210983276e-01 -9.267316758632659912e-02 3.732597827911376953e-02 -6.048031523823738098e-02
2.475467771291732788e-01 -3.235421478748321533e-01 -2.982451021671295166e-02 1.537359803915023804e-01 9.989210963249206543e-02 -6.280711293220520020e-02 4.365627095103263855e-02 1.184063926339149475e-01 -8.656559884548187256e-02 -1.013080999255180359e-01 2.612027823925018311e-01 -2.315869033336639404e-01 -2.177446931600570679e-01 2.816936187446117401e-02 -2.534823119640350342e-01 -1.493377834558486938e-01 1.368392705917358398e-01 4.357652366161346436e-02 1.841468364000320435e-01 6.997554004192352295e-02 -1.950917579233646393e-02 3.247516155242919922e-01 -1.820121705532073975e-01 6.511142849922180176e-02 -1.738158240914344788e-02 3.203561305999755859e-01 -5.266404524445533752e-02 1.668619662523269653e-01 3.474729359149932861e-01 -8.776397258043289185e-02 1.812578365206718445e-02 -2.008290886878967285e-01
3.573381304740905762e-01 -2.724471688270568848e-01 1.424485892057418823e-01 1.640803962945938110e-01 -7.255329936742782593e-02 -3.390398025512695312e-01 -4.311138689517974854e-01 1.576310992240905762e-01 -8.201212435960769653e-02 4.430820047855377197e-02 -7.786483317613601685e-02 1.992754079401493073e-02 -1.122213080525398254e-01 2.133108079433441162e-01 -3.606926202774047852e-01 -1.327313333749771118e-01 -1.227000653743743896e-01 -7.019546627998352051e-02 1.220341697335243225e-01 -4.279902204871177673e-02 -4.017913714051246643e-02 -8.603663742542266846e-02 5.487075448036193848e-02 2.042192667722702026e-01 1.075848266482353210e-01 5.422408133745193481e-02 -3.426022827625274658e-02 -1.335036009550094604e-01 1.413648128509521484e-01 -1.299417912960052490e-01 -1.946296542882919312e-01 1.694094389677047729e-02
-1.249294131994247437e-01 -5.064766407012939453e-01 2.283574193716049194e-01 2.283335924148559570e-01 1.577427834272384644e-01 -3.487589210271835327e-02 -1.387973129749298096e-01 -3.570547699928283691e-01 -3.006591498851776123e-01 -1.014101430773735046e-01 -3.395534679293632507e-02 1.366294082254171371e-02 1.347574405372142792e-02 -9.069033712148666382e-02 1.464409679174423218e-01 -5.151316151022911072e-02 -1.557921320199966431e-01 -1.143810153007507324e-01 -1.899883709847927094e-02 -3.585767000913619995e-02 1.245775818824768066e-01 4.299042373895645142e-02 3.877170756459236145e-02 2.619690895080566406e-01 1.688028723001480103e-01 1.164086163043975830e-02 2.558238804340362549e-01 1.122493594884872437e-01 2.399134784936904907e-01 -1.486544758081436157e-01 -3.787723183631896973e-02 4.413288831710815430e-02
2.681065201759338379e-01 -1.692934930324554443e-01 1.541392803192138672e-01 3.558613955974578857e-01 -1.269235163927078247e-01 1.221936643123626709e-01 -2.684961855411529541e-01 -2.815468907356262207e-01 -1.938934177160263062e-01 2.479725182056427002e-01 -3.726971149444580078e-02 -2.041481621563434601e-02 -1.510864198207855225e-01 -3.892150521278381348e-02 -1.597238183021545410e-01 1.674534566700458527e-02 -1.161233186721801758e-01 2.470840811729431152e-01 1.906423456966876984e-02 -1.488526538014411926e-02 -1.635925173759460449e-01 1.214451715350151062e-01 -2.035825103521347046e-01 1.222644653171300888e-02 -3.127340599894523621e-02 -9.881301969289779663e-02 -1.617332845926284790e-01 4.755396768450737000e-02 6.339500099420547485e-02 -4.534210264682769775e-01 7.621171325445175171e-02 -5.321723222732543945e-02
4.539000988006591797e-01 -1.976355612277984619e-01 6.528577953577041626e-02 1.882624253630638123e-02 -1.920052617788314819e-01 -1.241079494357109070e-01 -1.995906233787536621e-01 -3.041756153106689453e-01 -1.657967269420623779e-01 3.964541479945182800e-02 6.021673232316970825e-02 -7.475625723600387573e-02 -4.813743289560079575e-03 -3.254351913928985596e-01 1.232276707887649536e-01 -7.062196265906095505e-03 9.021298028528690338e-03 -1.203185766935348511e-01 -1.634175702929496765e-02 4.121324792504310608e-02 1.036809682846069336e-01 4.371608607470989227e-03 -2.240596264600753784e-01 2.895745337009429932e-01 1.472548246383666992e-01 2.159516215324401855e-01 -1.612063348293304443e-01 7.323847711086273193e-02 1.401994228363037109e-01 -2.110020965337753296e-01 -2.679854035377502441e-01 9.600158035755157471e-02
1.611191183328628540e-01 -5.557690858840942383e-01 -1.885768841020762920e-03 -9.052605926990509033e-02 3.760826885700225830e-01 9.924824535846710205e-02 -1.419844180345535278e-01 -3.080719411373138428e-01 -1.062183827161788940e-01 5.192296206951141357e-02 6.054739654064178467e-02 2.110900431871414185e-01 -1.880477964878082275e-01 -6.926597654819488525e-02 -4.194206744432449341e-02 4.005127772688865662e-02 2.476396970450878143e-02 1.111674383282661438e-01 8.786977082490921021e-02 1.426164954900741577e-01 8.650514483451843262e-02 7.294345647096633911e-02 1.292612552642822266e-01 7.190258055925369263e-02 9.310610592365264893e-02 1.578310430049896240e-01 4.823355749249458313e-02 2.384402900934219360e-01 2.651785910129547119e-01 -1.700291782617568970e-01 -7.988171279430389404e-02 1.039011701941490173e-01
-5.076416209340095520e-02 -2.276537418365478516e-01 1.564981192350387573e-01 4.064903408288955688e-02 4.280106350779533386e-02 -6.720912456512451172e-02 -5.138671994209289551e-01 -2.543494105339050293e-01 -2.451024502515792847e-01 1.309032291173934937e-01 2.088083028793334961e-01 -2.189108580350875854e-01 -2.251474112272262573e-01 2.425352632999420166e-01 8.708898909389972687e-03 -4.690885543823242188e-02 5.273363366723060608e-02 -3.562224656343460083e-02 4.298805817961692810e-02 2.179090492427349091e-02 -3.503761813044548035e-02 1.517463475465774536e-02 2.240215837955474854e-01 -3.717303648591041565e-02 -2.834420204162597656e-01 1.753005832433700562e-01 -2.828070521354675293e-01 3.722175583243370056e-02 -1.610311716794967651e-01 -1.047888919711112976e-01 -8.976423740386962891e-02 8.380709588527679443e-02
3.236814439296722412e-01 -1.871865838766098022e-01 3.924320042133331299e-01 -1.440592855215072632e-02 -3.358877897262573242e-01 -1.203903555870056152e-01 -1.868539899587631226e-01 -1.640514135360717773e-01 1.731928884983062744e-01 -4.120387509465217590e-02 -3.294376283884048462e-02 -2.256206870079040527e-01 4.646951332688331604e-03 -9.409762173891067505e-02 -1.535600423812866211e-01 -1.235490068793296814e-01 -3.578659845516085625e-03 -1.663594245910644531e-01 -7.292542606592178345e-02 6.089543458074331284e-03 1.789176166057586670e-01 2.892955839633941650e-01 1.517894328571856022e-03 -1.922997273504734039e-02 5.824684724211692810e-02 8.752831071615219116e-02 -1.477578133344650269e-01 2.019121497869491577e-01 -1.934710144996643066e-02 -3.605295419692993164e-01 -5.509529635310173035e-02 1.710837036371231079e-01
1.537747085094451904e-01 -2.376887053251266479e-01 3.358046114444732666e-01 1.155003085732460022e-01 -1.020755618810653687e-01 -1.641455292701721191e-01 4.867120645940303802e-03 -3.023056387901306152e-01 1.417599525302648544e-02 -4.945547133684158325e-02 -1.198642607778310776e-02 1.518900990486145020e-01 1.044190954416990280e-02 8.910574018955230713e-02 -2.623329162597656250e-01 -2.069499939680099487e-01 -7.582365721464157104e-02 2.072142362594604492e-01 -2.836184501647949219e-01 9.104597568511962891e-02 2.777516841888427734e-01 4.863176494836807251e-02 -1.201596185564994812e-01 2.019670456647872925e-01 1.477093845605850220e-01 3.094659745693206787e-01 -7.533601019531488419e-03 2.623298764228820801e-01 -6.576264649629592896e-02 -1.859462261199951172e-01 -3.188004717230796814e-02 -1.445201635360717773e-01
3.417000770568847656e-01 -1.097317859530448914e-01 5.685757845640182495e-02 3.675788938999176025e-01 4.435650631785392761e-02 -1.991293132305145264e-01 -4.471152722835540771e-01 1.707060635089874268e-02 -1.446515321731567383e-01 2.206906974315643311e-01 2.273419126868247986e-02 6.360185891389846802e-02 -7.571421563625335693e-02 7.788424938917160034e-02 -2.310576140880584717e-01 -9.862165153026580811e-02 -4.008595272898674011e-02 1.108094900846481323e-01 4.454445093870162964e-02 1.029979996383190155e-02 2.700709998607635498e-01 -3.787818253040313721e-01 -7.574474066495895386e-02 2.885032631456851959e-02 8.319570869207382202e-02 9.017063677310943604e-02 1.861483007669448853e-01 -6.373872607946395874e-02 -1.847648061811923981e-02 -1.192900985479354858e-01 -1.792735755443572998e-01 -4.990420863032341003e-02
1.204541549086570740e-01 -3.347032964229583740e-01 3.732125461101531982e-02 8.412545174360275269e-02 1.798119992017745972e-01 -9.425719827413558960e-02 -1.441329419612884521e-01 -1.423681229352951050e-01 -3.694137632846832275e-01 1.185131967067718506e-01 7.260537147521972656e-02 -3.402496129274368286e-02 -6.468087434768676758e-02 1.907184273004531860e-01 -2.225220948457717896e-01 1.772633567452430725e-02 1.968909353017807007e-01 5.578823760151863098e-02 -1.027316600084304810e-02 -2.042155340313911438e-02 2.630095481872558594e-01 -4.111936315894126892e-02 1.273441314697265625e-01 -1.292660087347030640e-01 -2.495608031749725342e-01 -2.319814413785934448e-01 -1.982270479202270508e-01 3.737118542194366455e-01 2.426106296479701996e-02 -2.549959719181060791e-01 -8.353316038846969604e-02 -1.468817293643951416e-01
3.259692192077636719e-01 -8.165864646434783936e-02 3.937721252441406250e-01 7.174436002969741821e-02 -1.077248081564903259e-01 -1.638660877943038940e-01 1.064838096499443054e-02 -2.904683947563171387e-01 -1.797567605972290039e-01 -2.124862745404243469e-02 5.549915134906768799e-02 1.983700245618820190e-01 -1.808554530143737793e-01 5.719460174441337585e-02 -1.212112903594970703e-01 -3.595693409442901611e-02 -2.133966051042079926e-02 1.078662276268005371e-01 -1.790793985128402710e-01 6.935296952724456787e-02 1.588525027036666870e-01 1.295717209577560425e-01 -1.299687922000885010e-01 1.774603277444839478e-01 -3.309207037091255188e-03 3.098276853561401367e-01 7.154376804828643799e-02 2.952724099159240723e-01 -4.338863305747509003e-03 -3.389754295349121094e-01 1.607641130685806274e-01 -9.119739383459091187e-02
7.989833503961563110e-02 -2.553426325321197510e-01 7.896808534860610962e-02 8.497309684753417969e-02 2.670577764511108398e-01 -2.535465359687805176e-01 -1.650868952274322510e-01 -2.092604190111160278e-01 -3.981796801090240479e-01 -4.739345610141754150e-02 1.804903596639633179e-01 -9.374321997165679932e-02 -1.107842400670051575e-01 3.336104005575180054e-02 -2.583975195884704590e-01 1.599914580583572388e-02 -5.732739716768264771e-02 -3.327703475952148438e-01 -3.132969513535499573e-02 -6.017608940601348877e-02 1.940136849880218506e-01 3.411779999732971191e-01 2.760555744171142578e-01 -6.219898164272308350e-02 5.872093886137008667e-02 7.347128540277481079e-02 -5.550596117973327637e-02 2.261079996824264526e-01 -3.667102428153157234e-03 -5.803840979933738708e-02 1.852900907397270203e-02 -7.886781543493270874e-02
2.959848940372467041e-01 -5.191538482904434204e-03 1.501732617616653442e-01 6.234687566757202148e-02 -1.640272140502929688e-02 -2.208819687366485596e-01 -3.034623861312866211e-01 -2.412098199129104614e-01 -2.366501688957214355e-01 1.608483791351318359e-01 1.843989044427871704e-01 -1.238153278827667236e-01 -1.022720411419868469e-01 5.391135811805725098e-02 -2.816293388605117798e-02 -1.216117888689041138e-01 -9.722829610109329224e-02 -2.512809038162231445e-01 -5.173977836966514587e-02 -1.746854037046432495e-01 4.753466695547103882e-02 1.461938768625259399e-01 -1.396092176437377930e-01 1.153499409556388855e-01 4.418192058801651001e-02 9.659253060817718506e-02 5.507602915167808533e-02 1.862166225910186768e-01 -3.301701247692108154e-01 -4.262271225452423096e-01 1.132016032934188843e-01 -1.083309650421142578e-01
3.790152370929718018e-01 -1.446582525968551636e-01 -1.106704548001289368e-01 -1.143802329897880554e-01 2.450138628482818604e-01 3.719020262360572815e-02 -2.293719500303268433e-01 -2.487743198871612549e-01 -3.281999826431274414e-01 9.466437250375747681e-02 -1.470956951379776001e-01 3.450796902179718018e-01 -1.593554913997650146e-01 7.936838269233703613e-02 -1.425712704658508301e-01 1.718332618474960327e-01 -1.192463468760251999e-02 -1.028401106595993042e-01 6.040256470441818237e-02 -3.856562077999114990e-02 3.076413869857788086e-01 9.293981641530990601e-02 2.654030919075012207e-02 1.307518184185028076e-01 -9.017972648143768311e-02 8.641603589057922363e-02 -2.085392475128173828e-01 1.365775763988494873e-01 1.562038809061050415e-01 -1.800251603126525879e-01 -1.108658090233802795e-01 1.070396006107330322e-01
3.837103247642517090e-01 -2.810798585414886475e-01 9.528198838233947754e-02 -6.000912934541702271e-02 4.035108163952827454e-02 -6.436511129140853882e-02 -3.273673951625823975e-01 5.171537771821022034e-02 -2.493715882301330566e-01 1.825380027294158936e-01 2.334535270929336548e-01 5.492174997925758362e-02 -2.307164818048477173e-01 -1.698884367942810059e-01 -2.163374572992324829e-01 -1.141908094286918640e-01 -7.302809506654739380e-02 1.546090245246887207e-01 6.141518801450729370e-02 1.061018332839012146e-01 -6.153282150626182556e-02 -2.598594315350055695e-02 2.897689044475555420e-01 -8.497685939073562622e-02 1.274825483560562134e-01 2.031112648546695709e-02 -4.219654202461242676e-01 9.947118163108825684e-02 -2.608498372137546539e-02 2.836734987795352936e-02 -2.480526920408010483e-03 6.699938327074050903e-02
3.779111206531524658e-01 -4.198987185955047607e-01 -1.077748388051986694e-01 -1.376678943634033203e-01 1.061986833810806274e-01 2.461111918091773987e-02 -1.310647577047348022e-01 -3.080425262451171875e-01 -3.132810071110725403e-02 1.282824426889419556e-01 7.960302382707595825e-02 1.685500741004943848e-01 -1.133507490158081055e-01 -1.197260394692420959e-01 -1.624369323253631592e-01 -1.315689366310834885e-02 -1.583309769630432129e-01 1.386287212371826172e-01 2.065048962831497192e-01 -7.315194606781005859e-02 2.633700072765350342e-01 2.318601459264755249e-01 7.766502350568771362e-02 1.263657212257385254e-01 1.633685827255249023e-02 1.677936613559722900e-01 7.173894345760345459e-02 2.591518759727478027e-01 1.282012462615966797e-01 -2.439144253730773926e-01 -7.944639027118682861e-02 -6.974134594202041626e-03
3.386969864368438721e-02 -3.497512638568878174e-01 2.026027143001556396e-01 -2.621264010667800903e-02 3.087905943393707275e-01 -3.357690274715423584e-01 -9.088642150163650513e-02 -2.520662844181060791e-01 -3.064645826816558838e-01 7.753152400255203247e-02 8.210520446300506592e-02 2.217808505520224571e-03 -1.915336400270462036e-02 -2.858901955187320709e-02 -2.770669162273406982e-01 1.167119443416595459e-01 -8.357973396778106689e-02 -2.625006735324859619e-01 -1.861489713191986084e-01 -6.365623325109481812e-02 1.278065592050552368e-01 1.510149240493774414e-01 1.769425421953201294e-01 -1.536677479743957520e-01 1.981566995382308960e-01 1.374866068363189697e-02 -1.451124995946884155e-01 2.225539833307266235e-01 -1.139483749866485596e-01 -1.535394787788391113e-01 -3.344372287392616272e-02 -1.653756201267242432e-02
1.340267807245254517e-01 -1.192926466464996338e-01 2.558290362358093262e-01 -3.670875355601310730e-02 1.798870600759983063e-02 -3.721494227647781372e-02 -1.738648116588592529e-01 -3.498643338680267334e-01 -4.047354161739349365e-01 1.020688638091087341e-01 -1.549686193466186523e-01 -7.765322178602218628e-02 -2.382973432540893555e-01 1.027932241559028625e-01 -8.881696313619613647e-02 -1.085432991385459900e-01 -9.705121815204620361e-02 -1.859655417501926422e-02 -2.760604619979858398e-01 9.539920836687088013e-02 -7.715550810098648071e-02 2.150208353996276855e-01 1.803911626338958740e-01 6.862465292215347290e-02 -7.756543904542922974e-02 1.988745294511318207e-02 1.700280606746673584e-02 1.848443895578384399e-01 6.090404093265533447e-02 -4.205619692802429199e-01 2.321071177721023560e-02 -2.210658490657806396e-01
1.605519503355026245e-01 -3.132455050945281982e-01 2.615828514099121094e-01 2.930053472518920898e-01 4.168764129281044006e-02 1.145770847797393799e-01 -2.156508564949035645e-01 -3.615171015262603760e-01 -2.872885763645172119e-01 -1.267593260854482651e-02 1.580184996128082275e-01 1.428814083337783813e-01 6.089491304010152817e-03 -1.235445290803909302e-01 -9.714926779270172119e-02 -2.181890755891799927e-01 -3.072884865105152130e-02 8.286835998296737671e-02 1.917532086372375488e-01 4.760166257619857788e-02 -1.820992082357406616e-01 1.127514541149139404e-01 7.541812211275100708e-02 2.055112570524215698e-01 1.291951537132263184e-01 3.776877745985984802e-02 2.541961967945098877e-01 1.238868460059165955e-01 8.996583521366119385e-02 -1.288006156682968140e-01 1.950205415487289429e-01 1.670069247484207153e-01
2.654912769794464111e-01 -2.024194896221160889e-01 3.562408089637756348e-01 1.877321004867553711e-01 -6.353932619094848633e-02 3.220316767692565918e-02 -1.219028607010841370e-01 -1.447415798902511597e-01 -3.729444369673728943e-02 -3.709948807954788208e-02 -1.588105261325836182e-01 1.531054973602294922e-01 -6.659434735774993896e-02 -7.008370012044906616e-03 -1.979151517152786255e-01 -6.182361766695976257e-02 7.362570613622665405e-02 -9.338139742612838745e-02 -7.548528909683227539e-02 1.936761289834976196e-02 1.153240501880645752e-01 2.653745412826538086e-01 -1.115583181381225586e-01 9.190585464239120483e-02 2.905634641647338867e-01 5.088208317756652832e-01 7.225938141345977783e-02 7.531804591417312622e-02 -2.119471132755279541e-02 -2.851930260658264160e-01 1.497111916542053223e-01 -5.790169164538383484e-02
5.249439552426338196e-02 -2.169743180274963379e-01 1.086433380842208862e-01 -1.363914459943771362e-02 1.819982975721359253e-01 2.694547176361083984e-02 -2.214103192090988159e-01 -4.085738658905029297e-01 -4.409962892532348633e-01 1.997592598199844360e-01 1.917131990194320679e-01 -8.592052757740020752e-02 6.597273051738739014e-02 5.223244428634643555e-02 4.045156016945838928e-02 2.946197800338268280e-02 2.906195446848869324e-02 1.188781857490539551e-01 -2.238511443138122559e-01 -7.095815241336822510e-02 2.296257317066192627e-01 2.510686814785003662e-01 1.673854440450668335e-01 -1.517607271671295166e-01 -3.029132448136806488e-02 -3.802656754851341248e-02 -2.472698874771595001e-02 2.411082088947296143e-01 1.715617924928665161e-01 -1.051142066717147827e-01 -2.429319322109222412e-01 -5.224546417593955994e-02
1.995673775672912598e-01 -2.090070545673370361e-01 3.134871721267700195e-01 -5.487097054719924927e-02 1.579845100641250610e-01 -5.549144744873046875e-02 -6.228480488061904907e-02 -3.102675080299377441e-01 -4.791713356971740723e-01 -1.030192077159881592e-01 1.621692925691604614e-01 -9.455799125134944916e-03 -4.484175145626068115e-02 1.170662418007850647e-02 -1.578817367553710938e-01 1.630896329879760742e-02 -2.799270749092102051e-01 -9.447960555553436279e-02 -1.379199475049972534e-01 1.684523969888687134e-01 1.104674339294433594e-01 1.539631485939025879e-01 -1.534195523709058762e-02 3.742073103785514832e-02 -2.501800954341888428e-01 1.177141517400741577e-01 -1.546233892440795898e-01 1.535283774137496948e-01 -9.867832809686660767e-02 -8.421982824802398682e-02 8.454414457082748413e-02 -2.700778543949127197e-01
3.924677968025207520e-01 -4.297465980052947998e-01 -1.180141195654869080e-01 -1.441054046154022217e-01 2.814815193414688110e-02 8.879831060767173767e-03 -1.306603550910949707e-01 -2.086061984300613403e-01 -3.128446340560913086e-01 1.816303133964538574e-01 -3.668974712491035461e-02 1.907113343477249146e-01 -1.264530718326568604e-01 2.095435746014118195e-02 -7.352274656295776367e-02 -5.563538894057273865e-02 -2.574288249015808105e-01 1.971347257494926453e-02 2.167788147926330566e-01 -4.180057719349861145e-02 2.516384422779083252e-01 1.138909086585044861e-01 9.527333825826644897e-02 1.036754921078681946e-01 -3.661129996180534363e-02 8.969064056873321533e-02 7.133349776268005371e-02 3.106817305088043213e-01 1.144613474607467651e-01 -1.696995496749877930e-01 -4.032493755221366882e-02 7.473616302013397217e-02
1.174363344907760620e-01 -3.609290719032287598e-01 2.960162460803985596e-01 -3.306272625923156738e-02 -1.188373938202857971e-02 -1.392107363790273666e-02 -1.062579303979873657e-01 -2.783706486225128174e-01 -3.952305912971496582e-01 2.163588255643844604e-01 3.044471144676208496e-01 5.209381133317947388e-02 9.408837649971246719e-04 5.824273079633712769e-02 5.011069402098655701e-02 9.011825174093246460e-02 -1.574801653623580933e-02 1.202047392725944519e-01 -2.428447306156158447e-01 7.679235190153121948e-02 2.107664942741394043e-01 9.398541599512100220e-02 -9.717876464128494263e-02 -1.385346502065658569e-01 -8.302158117294311523e-02 -1.175478398799896240e-01 -1.389396786689758301e-01 1.415497362613677979e-01 1.876738965511322021e-01 3.898915648460388184e-02 -2.648153007030487061e-01 -1.930798143148422241e-01
2.738633751869201660e-01 -2.909897863864898682e-01 -8.507402986288070679e-02 1.982098519802093506e-01 -2.650404572486877441e-01 3.220781087875366211e-01 -3.634772002696990967e-01 -3.730478584766387939e-01 -2.938783466815948486e-01 -1.763657480478286743e-01 -1.671245098114013672e-01 -5.615250393748283386e-02 -1.177271176129579544e-02 -2.207471616566181183e-02 -1.719460785388946533e-01 -1.747725903987884521e-02 1.444725394248962402e-01 -2.418879792094230652e-02 1.278021484613418579e-01 -3.805828094482421875e-02 2.120578438043594360e-01 1.311940848827362061e-01 -1.111279204487800598e-01 1.505412720143795013e-02 -2.241796813905239105e-02 6.274477392435073853e-02 -9.064643830060958862e-02 6.744235754013061523e-03 -2.029270976781845093e-01 -3.482056781649589539e-02 1.310426741838455200e-02 -1.507487148046493530e-02
1.561550945043563843e-01 -2.281817942857742310e-01 7.666532415896654129e-03 2.334064096212387085e-01 -1.325508505105972290e-01 -3.614960312843322754e-01 -3.331468105316162109e-01 -2.819957733154296875e-01 -2.079862356185913086e-01 2.334862016141414642e-02 1.619090735912322998e-01 8.790027350187301636e-03 -5.268411710858345032e-02 -8.221391588449478149e-02 -7.678553462028503418e-02 -1.851892471313476562e-01 -2.324894443154335022e-02 1.132702361792325974e-02 -4.637006297707557678e-02 -2.023704797029495239e-01 3.210890889167785645e-01 1.620873957872390747e-01 2.358022779226303101e-01 2.257503941655158997e-02 1.384032666683197021e-01 -6.714712828397750854e-02 -3.269807994365692139e-02 -6.859125941991806030e-02 3.017078042030334473e-01 -1.667764335870742798e-01 1.808748841285705566e-01 1.345963869243860245e-02
1.258638203144073486e-01 -1.840781867504119873e-01 2.084415853023529053e-01 1.531842797994613647e-01 1.589668095111846924e-01 -2.202626615762710571e-01 -1.894147694110870361e-01 -1.227213516831398010e-01 -4.817857146263122559e-01 -7.151280343532562256e-02 2.563665509223937988e-01 -2.889008633792400360e-02 -1.841521449387073517e-02 5.452043935656547546e-02 -3.249592781066894531e-01 7.950362563133239746e-02 4.598973691463470459e-02 -1.735402792692184448e-01 -1.889316588640213013e-01 3.157699480652809143e-02 1.146802306175231934e-01 2.961735725402832031e-01 2.279940098524093628e-01 4.582618176937103271e-02 3.034793026745319366e-02 1.539592146873474121e-01 -1.413013041019439697e-01 6.551722437143325806e-02 -1.458978056907653809e-01 -2.076045870780944824e-01 -3.873411566019058228e-02 -3.115113265812397003e-02
2.296115905046463013e-01 -1.549708843231201172e-01 1.754973530769348145e-01 6.798592209815979004e-02 5.248523131012916565e-02 -3.117460608482360840e-01 -1.386671662330627441e-01 -3.066438138484954834e-01 -4.003012776374816895e-01 -1.913355588912963867e-01 2.942673861980438232e-01 -1.852905750274658203e-02 -8.863209933042526245e-02 -4.395912215113639832e-02 -3.533174693584442139e-01 -2.466066740453243256e-02 -2.010648697614669800e-01 -9.465957432985305786e-02 -1.079163253307342529e-01 1.272251754999160767e-01 5.061034578830003738e-03 1.081774458289146423e-01 9.160042554140090942e-02 -4.761919379234313965e-03 -3.098729550838470459e-01 5.002023279666900635e-02 -1.436369568109512329e-01 1.788488179445266724e-01 -1.523774862289428711e-02 3.492858633399009705e-02 -1.649002358317375183e-02 -7.347512245178222656e-02
1.556939929723739624e-01 -2.276213467121124268e-01 2.602797746658325195e-01 3.117540106177330017e-02 1.918213441967964172e-02 -1.526246815919876099e-01 -1.381811946630477905e-01 -4.120220243930816650e-01 -3.076304495334625244e-01 2.619194388389587402e-01 8.006121218204498291e-02 1.338554769754409790e-01 6.945560127496719360e-02 1.491608619689941406e-01 -1.609154641628265381e-01 -6.415074318647384644e-02 -1.460761427879333496e-01 1.451825946569442749e-01 -3.589330986142158508e-02 8.017472922801971436e-03 5.656200274825096130e-02 2.745963633060455322e-01 2.585928142070770264e-01 -2.151528149843215942e-01 -6.766336411237716675e-02 -1.685857921838760376e-01 -1.162073984742164612e-01 2.352801859378814697e-01 1.573419570922851562e-02 -1.340323537588119507e-01 -1.881713718175888062e-01 -8.397056907415390015e-02
1.548991352319717407e-01 -4.889835119247436523e-01 1.512050479650497437e-01 3.028366565704345703e-01 2.170243710279464722e-01 -6.993647664785385132e-02 -1.827420108020305634e-02 -1.493621170520782471e-01 -1.318506449460983276e-01 1.749021932482719421e-02 -4.940416663885116577e-02 -8.357492089271545410e-02 9.413201361894607544e-02 1.706435531377792358e-02 -1.867367699742317200e-02 -1.276393234729766846e-01 -2.905880212783813477e-01 -8.183161169290542603e-02 -6.205563247203826904e-02 -5.271394178271293640e-02 2.793026529252529144e-02 1.851786673069000244e-01 1.662959926761686802e-03 4.145979583263397217e-01 6.123226508498191833e-02 -4.535086918622255325e-03 9.828418493270874023e-02 1.016834303736686707e-01 1.666837781667709351e-01 -3.706846833229064941e-01 3.294005990028381348e-02 -2.914836164563894272e-03
2.233661115169525146e-01 -2.612591385841369629e-01 -1.176213175058364868e-01 1.305619478225708008e-01 1.111446619033813477e-01 -5.060870572924613953e-02 -1.666184216737747192e-01 6.190866976976394653e-02 -1.582623720169067383e-01 4.426273331046104431e-02 1.959071010351181030e-01 -3.485512435436248779e-01 -4.212030675262212753e-03 2.114416360855102539e-01 -7.697506994009017944e-02 -1.743485331535339355e-01 -6.435464322566986084e-02 1.612166911363601685e-01 4.433235153555870056e-03 -8.965890854597091675e-02 2.425797581672668457e-01 -4.323361814022064209e-02 -2.970191836357116699e-01 8.960626274347305298e-02 9.984897822141647339e-02 3.535152077674865723e-01 5.851940065622329712e-02 1.337390113621950150e-02 8.225465565919876099e-02 -3.066018521785736084e-01 -3.826898336410522461e-02 -3.171812891960144043e-01
1.077267974615097046e-01 -4.118461012840270996e-01 1.126101464033126831e-01 8.135189116001129150e-02 -1.064422354102134705e-01 -1.601003706455230713e-01 -1.474759876728057861e-01 -3.379460275173187256e-01 -4.425153136253356934e-01 -4.399508535861968994e-01 -2.251138910651206970e-02 -1.118974108248949051e-02 4.231182858347892761e-02 -6.541724503040313721e-02 -8.366500586271286011e-02 1.563788652420043945e-01 -2.084755152463912964e-01 1.044141948223114014e-01 -6.107934191823005676e-02 -1.875607818365097046e-01 3.261037915945053101e-02 -3.757361089810729027e-03 -5.147770419716835022e-02 7.342279702425003052e-02 1.130839288234710693e-01 1.214245334267616272e-01 -1.359398961067199707e-01 1.408186703920364380e-01 3.807053342461585999e-02 2.295543067157268524e-02 -1.163769140839576721e-01 -1.235861405730247498e-01
1.265534460544586182e-01 -1.791473776102066040e-01 2.087258249521255493e-01 6.264200806617736816e-02 1.195696070790290833e-01 6.068136170506477356e-02 -2.835395634174346924e-01 -2.202387750148773193e-01 -2.722966074943542480e-01 1.286758333444595337e-01 -8.987839519977569580e-02 3.335357010364532471e-01 -1.154085919260978699e-01 -2.739050053060054779e-02 -2.180272489786148071e-01 -4.450287297368049622e-02 2.415106818079948425e-02 5.507278069853782654e-02 -1.977593898773193359e-01 2.642350196838378906e-01 1.063738092780113220e-01 3.488968312740325928e-01 -2.337794750928878784e-02 -1.431882083415985107e-01 -1.080192014342173934e-04 1.890731900930404663e-01 -9.176109731197357178e-02 2.535510957241058350e-01 1.535661369562149048e-01 -9.767750650644302368e-02 2.728824317455291748e-01 3.498390689492225647e-02
3.424029350280761719e-01 -2.195148766040802002e-01 2.974224388599395752e-01 1.458240896463394165e-01 -1.404104083776473999e-01 -1.013266388326883316e-02 -3.757842183113098145e-01 -2.412411719560623169e-01 -2.733079493045806885e-01 -2.428310364484786987e-01 6.152775138616561890e-02 -2.309881597757339478e-01 1.474341154098510742e-01 1.648399233818054199e-02 3.181788697838783264e-02 5.445565655827522278e-02 -1.825512796640396118e-01 -2.971567958593368530e-02 -2.417164621874690056e-03 1.689654290676116943e-01 7.670462876558303833e-02 2.200797051191329956e-01 -1.695563197135925293e-01 1.895283311605453491e-01 9.524925798177719116e-02 -5.252729170024394989e-03 2.016037702560424805e-02 -1.368516236543655396e-01 1.695924103260040283e-01 -2.130829542875289917e-01 5.699739232659339905e-02 3.776885196566581726e-02
5.398549437522888184e-01 -1.300676614046096802e-01 1.465147286653518677e-01 -9.565791487693786621e-02 -9.562074393033981323e-02 -1.108320802450180054e-01 -2.363900691270828247e-01 -1.864905208349227905e-01 -9.007871896028518677e-02 6.035388633608818054e-02 -3.143793717026710510e-02 6.752266734838485718e-02 6.084024161100387573e-02 -1.843709498643875122e-01 -1.002628169953823090e-02 -7.385607063770294189e-02 1.207895576953887939e-01 -1.014522090554237366e-01 -5.285672843456268311e-02 1.181650459766387939e-01 2.228123545646667480e-01 -8.113106340169906616e-02 -2.259085178375244141e-01 1.574090868234634399e-01 1.836171150207519531e-01 2.697823047637939453e-01 -1.353895664215087891e-01 9.125822037458419800e-02 8.092777431011199951e-02 -2.665335237979888916e-01 -1.911843568086624146e-01 2.596261203289031982e-01
3.286833167076110840e-01 -1.927322149276733398e-01 -1.753657869994640350e-02 -1.142609864473342896e-01 5.949155241250991821e-02 8.183056116104125977e-02 -3.434264361858367920e-01 -1.942746341228485107e-01 -3.395999670028686523e-01 2.698214948177337646e-01 8.479171991348266602e-02 1.816040426492691040e-01 -1.295058727264404297e-01 -4.936133697628974915e-02 -2.789707481861114502e-01 -1.255044192075729370e-01 -1.059816777706146240e-01 2.337632328271865845e-01 1.475467979907989502e-01 1.241806522011756897e-01 3.714190423488616943e-02 9.262930601835250854e-02 9.384918957948684692e-02 -7.849396020174026489e-02 2.735351920127868652e-01 -1.717251688241958618e-01 -2.465838789939880371e-01 9.723451733589172363e-02 -4.698854684829711914e-02 -1.035351082682609558e-01 -1.366968750953674316e-01 -1.653349772095680237e-02
2.933597266674041748e-01 -3.021991848945617676e-01 2.985953092575073242e-01 1.534293889999389648e-01 -5.176645144820213318e-02 -9.591192752122879028e-02 -2.254979163408279419e-01 -4.452053606510162354e-01 -3.985417261719703674e-02 -2.152775079011917114e-01 2.845801599323749542e-02 -1.788866966962814331e-01 2.229318171739578247e-01 -5.346982553601264954e-02 -2.378011681139469147e-02 4.634804278612136841e-02 -7.164438068866729736e-02 -2.126920782029628754e-02 -1.824814379215240479e-01 3.995714336633682251e-02 9.427305310964584351e-02 5.086574330925941467e-02 3.497560042887926102e-03 2.800345122814178467e-01 1.718238890171051025e-01 -2.632442303001880646e-02 7.443863898515701294e-02 -1.766992360353469849e-01 1.772214658558368683e-02 -1.869140118360519409e-01 -2.723980844020843506e-01 -7.839777320623397827e-02
1.710476428270339966e-01 -2.930779755115509033e-01 6.714206188917160034e-02 1.477297991514205933e-01 2.364763766527175903e-01 5.176331475377082825e-02 -1.018965169787406921e-01 -3.228926062583923340e-01 -3.251970410346984863e-01 -6.529687345027923584e-02 -1.445755660533905029e-01 -2.124596387147903442e-01 -2.663837075233459473e-01 3.753165304660797119e-01 -4.734135046601295471e-02 1.497033517807722092e-02 -3.962091729044914246e-02 4.241152852773666382e-02 2.860974706709384918e-02 1.668340265750885010e-01 -5.144720524549484253e-02 -1.613873690366744995e-01 1.324412524700164795e-01 -1.390913873910903931e-01 1.882673799991607666e-01 2.040845304727554321e-01 -1.729153990745544434e-01 -2.260368689894676208e-02 -6.268209964036941528e-02 1.588079184293746948e-01 -2.436790764331817627e-01 -3.594541549682617188e-02
4.702707529067993164e-01 -1.856772601604461670e-01 5.085570737719535828e-02 -4.731611534953117371e-02 -1.323665827512741089e-01 -6.265134364366531372e-02 -2.464428842067718506e-01 -3.384865224361419678e-01 -7.139568775892257690e-02 1.569042354822158813e-01 3.761534392833709717e-02 -1.920686513185501099e-01 7.027304917573928833e-02 -2.682318985462188721e-01 5.362654849886894226e-02 2.100967019796371460e-01 6.463857740163803101e-02 -1.507330089807510376e-01 1.446664482355117798e-01 3.927480056881904602e-02 1.263382732868194580e-01 9.547324478626251221e-02 -2.448260039091110229e-01 9.149684011936187744e-02 1.976666599512100220e-01 1.969978362321853638e-01 -8.302712440490722656e-02 9.892791509628295898e-02 1.021380946040153503e-01 -1.956287473440170288e-01 -2.346130609512329102e-01 9.900613874197006226e-02
2.420061081647872925e-01 -1.891985982656478882e-01 1.131613180041313171e-01 3.392017781734466553e-01 4.507927969098091125e-02 1.022500172257423401e-01 -4.689591825008392334e-01 -2.499020546674728394e-01 -1.295789331197738647e-01 -2.205235324800014496e-02 -5.307432729750871658e-03 2.879460155963897705e-02 -2.130062282085418701e-01 1.320960819721221924e-01 -6.670351326465606689e-02 9.022855758666992188e-02 3.833920657634735107e-01 2.729629352688789368e-02 -1.495628058910369873e-01 -3.369320183992385864e-02 8.712227642536163330e-02 1.640897989273071289e-01 -1.076218560338020325e-01 -2.342236600816249847e-02 1.087870076298713684e-01 2.757359147071838379e-01 1.163202449679374695e-01 -5.127076804637908936e-02 -6.074384599924087524e-02 -2.137013226747512817e-01 6.353261880576610565e-03 -1.343823075294494629e-01
1.710628718137741089e-01 -2.224214375019073486e-01 3.146535158157348633e-02 1.819568574428558350e-01 8.457019180059432983e-02 -1.811654120683670044e-01 5.674978718161582947e-02 -5.563976168632507324e-01 -2.487315088510513306e-01 1.056815609335899353e-01 1.561975926160812378e-01 -8.251193910837173462e-02 1.195144206285476685e-01 1.541995108127593994e-01 -2.139246910810470581e-01 -4.905305802822113037e-02 -6.467959284782409668e-02 4.698221106082201004e-03 2.871265113353729248e-01 1.230110898613929749e-01 -2.201382070779800415e-02 -1.389574110507965088e-01 -1.196257621049880981e-01 1.532732248306274414e-01 3.972167894244194031e-02 2.513944506645202637e-01 1.295185834169387817e-01 -4.140575230121612549e-02 -9.563031047582626343e-02 4.185548797249794006e-02 -1.004620715975761414e-01 -2.833565175533294678e-01
1.113902479410171509e-01 -7.935182750225067139e-02 2.323570847511291504e-01 -6.482614576816558838e-02 4.519304633140563965e-02 -1.147375777363777161e-01 -2.786037325859069824e-01 -1.051743328571319580e-01 -4.038166999816894531e-01 2.887443006038665771e-01 -3.347027301788330078e-02 -5.648379772901535034e-02 1.316164582967758179e-01 1.323558539152145386e-01 -6.111908331513404846e-02 1.194116622209548950e-01 -2.174463123083114624e-01 -1.713375896215438843e-01 -1.686286032199859619e-01 -1.634896174073219299e-02 1.838195770978927612e-01 2.324123680591583252e-01 7.610744982957839966e-02 1.141037605702877045e-02 7.759733498096466064e-02 1.332666426897048950e-01 -3.173583447933197021e-01 3.389751613140106201e-01 -1.016243919730186462e-01 -3.619194403290748596e-02 -1.374320685863494873e-01 2.159403711557388306e-01
3.500349223613739014e-01 -2.894238829612731934e-01 1.181096136569976807e-01 2.642763853073120117e-01 8.967797458171844482e-02 3.204726800322532654e-02 -3.211937546730041504e-01 -7.551353424787521362e-02 -9.874958544969558716e-02 3.700904920697212219e-02 9.979350119829177856e-02 1.419760435819625854e-01 8.389049768447875977e-02 7.332271337509155273e-02 -1.344053149223327637e-01 -1.427438855171203613e-01 2.454966157674789429e-01 -2.207556180655956268e-02 -6.703927367925643921e-02 -1.264101415872573853e-01 2.207977026700973511e-01 3.099856078624725342e-01 -1.202804818749427795e-01 -6.887846160680055618e-03 -3.919456899166107178e-02 3.940778374671936035e-01 1.201241090893745422e-01 -8.619903028011322021e-02 -1.062364503741264343e-01 -1.077951863408088684e-01 -1.374518424272537231e-01 -1.970005184412002563e-01
3.581767976284027100e-01 -2.447782009840011597e-01 8.627024292945861816e-02 -5.513117648661136627e-04 1.375998556613922119e-01 1.615049242973327637e-01 -4.243698418140411377e-01 -2.178959697484970093e-01 3.250541538000106812e-02 5.721631273627281189e-02 -8.201089501380920410e-02 -1.332076489925384521e-01 -1.852726936340332031e-01 -1.194987073540687561e-01 2.746385894715785980e-02 -2.131794951856136322e-02 5.118018016219139099e-02 1.256839334964752197e-01 1.635610591620206833e-03 -2.828934788703918457e-01 -5.588394775986671448e-02 4.493910446763038635e-02 7.822930067777633667e-02 -2.971469163894653320e-01 -1.658564358949661255e-01 -7.923026382923126221e-02 -2.329686582088470459e-01 1.040669009089469910e-01 3.740299940109252930e-01 -9.491156786680221558e-02 -2.645289152860641479e-02 -8.152841776609420776e-02
9.525375068187713623e-02 -1.911692172288894653e-01 5.194281786680221558e-02 -6.231890246272087097e-02 2.717685997486114502e-01 -1.334130614995956421e-01 -2.861695289611816406e-01 -1.796142160892486572e-01 -4.609626829624176025e-01 1.012480780482292175e-01 5.189254507422447205e-02 2.898824587464332581e-02 -8.312577381730079651e-03 1.883252114057540894e-01 -2.243729382753372192e-01 1.942809075117111206e-01 1.133476942777633667e-01 -8.861271291971206665e-02 -2.293525636196136475e-01 1.726177632808685303e-01 -1.392368786036968231e-02 5.057992041110992432e-02 8.616404235363006592e-02 -1.885916292667388916e-01 1.071587651968002319e-01 -1.478649768978357315e-02 -1.266191005706787109e-01 3.451309502124786377e-01 5.910119973123073578e-03 -2.802300751209259033e-01 -4.312178865075111389e-02 -1.264035403728485107e-01
2.565793097019195557e-01 -4.007816910743713379e-01 1.432454586029052734e-01 2.703639864921569824e-01 -2.612689137458801270e-01 -2.084197010844945908e-03 -2.566526532173156738e-01 -2.396361082792282104e-01 -2.250129133462905884e-01 -1.547832041978836060e-01 -1.494567841291427612e-03 -1.465609483420848846e-02 -1.840399205684661865e-01 1.718363910913467407e-01 -8.153720758855342865e-03 -1.649141609668731689e-01 1.058071553707122803e-01 5.483870953321456909e-02 -1.654170602560043335e-01 1.879796683788299561e-01 2.642744779586791992e-01 1.273091435432434082e-01 -1.340993046760559082e-01 -2.205988019704818726e-02 -1.894900351762771606e-01 1.521255373954772949e-01 2.442122995853424072e-02 1.088523715734481812e-01 -2.134598940610885620e-01 -1.347390562295913696e-01 5.152921378612518311e-02 6.006219610571861267e-02
2.908637821674346924e-01 -8.213254064321517944e-02 1.038497015833854675e-01 2.569858431816101074e-01 6.953860074281692505e-02 -7.777952589094638824e-03 -2.196795493364334106e-01 -3.239923715591430664e-01 -3.769883885979652405e-02 -2.314721420407295227e-02 -2.238985002040863037e-01 -2.949362695217132568e-01 -2.228686958551406860e-01 -1.629998385906219482e-01 6.443765759468078613e-02 4.836127534508705139e-02 -3.575224578380584717e-01 -1.073390692472457886e-01 2.841300964355468750e-01 8.263933658599853516e-02 2.083446979522705078e-01 1.144550070166587830e-01 -2.075428329408168793e-02 1.886640489101409912e-01 -8.531022071838378906e-02 2.011803239583969116e-01 1.849445402622222900e-01 1.031740084290504456e-01 -1.328388042747974396e-02 -2.092118561267852783e-02 -1.594290733337402344e-01 1.175857931375503540e-01
3.043365478515625000e-01 -2.174002379179000854e-01 1.828788071870803833e-01 3.051557540893554688e-01 -3.005461990833282471e-01 9.695091843605041504e-02 -2.457583397626876831e-01 -3.153820335865020752e-01 7.020120508968830109e-03 2.548316121101379395e-02 -1.621150523424148560e-01 -8.058539777994155884e-02 -7.823305577039718628e-02 1.847730726003646851e-01 -1.792013049125671387e-01 -8.404040336608886719e-02 9.463830292224884033e-02 -4.724613204598426819e-02 9.782756865024566650e-02 1.719609647989273071e-01 1.870631277561187744e-01 2.676456570625305176e-01 -1.087790876626968384e-01 -2.388775907456874847e-02 -5.479203071445226669e-03 3.464141190052032471e-01 1.018089503049850464e-01 -7.882756739854812622e-02 -3.838341683149337769e-02 -2.161991149187088013e-01 5.997514817863702774e-03 -8.262639492750167847e-02
9.830724447965621948e-02 -2.108676731586456299e-01 1.595038473606109619e-01 -7.947342842817306519e-02 2.411303669214248657e-01 -1.316348910331726074e-01 -1.176057904958724976e-01 -4.385060667991638184e-01 -3.226672708988189697e-01 -8.199825882911682129e-02 1.231346875429153442e-01 5.297499150037765503e-02 -4.057502374053001404e-02 6.496820598840713501e-02 4.821041226387023926e-02 1.356276310980319977e-02 -2.502838969230651855e-01 -1.285354048013687134e-01 -8.419746905565261841e-02 1.027640420943498611e-03 2.513734102249145508e-01 -1.128270402550697327e-01 1.383644491434097290e-01 2.204621434211730957e-01 5.241683125495910645e-02 7.547489833086729050e-03 2.321712821722030640e-01 2.229562252759933472e-01 3.943124413490295410e-01 -9.497610852122306824e-03 4.995482042431831360e-02 -3.057994320988655090e-02
8.589325845241546631e-02 -2.230752557516098022e-01 2.627080082893371582e-01 4.016852751374244690e-02 -4.082490503787994385e-02 -3.134168684482574463e-02 6.626350805163383484e-03 -3.361059725284576416e-01 -3.304260969161987305e-01 -3.905604407191276550e-02 3.775670230388641357e-01 -2.665277421474456787e-01 -1.624152660369873047e-01 -1.313727349042892456e-01 -3.870883956551551819e-02 -1.124430075287818909e-01 -3.383645042777061462e-02 -8.874644525349140167e-03 -2.095767706632614136e-01 -1.158755645155906677e-01 3.399358987808227539e-01 1.214396655559539795e-01 5.149157252162694931e-03 -1.094540059566497803e-01 -1.812220215797424316e-01 2.954701893031597137e-02 -1.179289892315864563e-01 1.553442776203155518e-01 2.548066675662994385e-01 -8.241737633943557739e-02 -1.527158170938491821e-01 -8.253459632396697998e-02
5.330480337142944336e-01 -4.526154994964599609e-01 1.614144146442413330e-01 4.073313623666763306e-02 -1.880870312452316284e-01 -2.185920625925064087e-01 2.892152778804302216e-02 -1.571764051914215088e-01 -2.002524733543395996e-01 -2.005212241783738136e-03 1.684954464435577393e-01 -1.392355561256408691e-01 8.730862289667129517e-02 1.222007796168327332e-01 -1.212814003229141235e-01 9.448772668838500977e-02 -6.267698854207992554e-02 9.494869410991668701e-02 -1.139240711927413940e-02 -3.793017193675041199e-02 9.677214175462722778e-02 2.599144577980041504e-01 -2.402502596378326416e-01 6.637019105255603790e-03 -1.416571438312530518e-02 2.630564570426940918e-02 -1.754353791475296021e-01 -1.412996500730514526e-01 -1.686482727527618408e-01 -1.820672489702701569e-02 6.732603162527084351e-02 -7.981748133897781372e-02
-1.906178332865238190e-02 -5.138725638389587402e-01 -1.352499239146709442e-02 9.549757838249206543e-02 9.690988063812255859e-02 -2.557380497455596924e-02 -1.830259561538696289e-01 -2.654472887516021729e-01 -2.132973819971084595e-01 4.047565534710884094e-02 3.363103270530700684e-01 4.262879118323326111e-02 -7.035482674837112427e-02 -2.482691556215286255e-01 1.488850861787796021e-01 6.965541280806064606e-03 -1.843567490577697754e-01 -1.928975582122802734e-01 -3.537614271044731140e-02 -2.506209313869476318e-01 1.775176078081130981e-01 1.062796115875244141e-01 -6.055418401956558228e-02 9.150428324937820435e-02 2.990421354770660400e-01 6.734682619571685791e-02 9.335738420486450195e-02 8.866517804563045502e-03 1.107979118824005127e-01 -8.126243203878402710e-02 -1.829945743083953857e-01 1.271788626909255981e-01
3.732236027717590332e-01 -1.705009490251541138e-01 2.866010181605815887e-02 4.062700271606445312e-01 1.726805269718170166e-01 6.356318295001983643e-02 -4.265414178371429443e-01 -7.185301929712295532e-02 -1.531015485525131226e-01 6.735340505838394165e-02 1.751343309879302979e-01 1.252177208662033081e-01 -8.488153666257858276e-02 1.539140194654464722e-01 -1.238750070333480835e-01 -7.107079029083251953e-02 -2.215507626533508301e-02 -9.833860211074352264e-03 9.523571282625198364e-02 -4.629687964916229248e-02 2.956260740756988525e-01 -1.363174319267272949e-01 -5.985149368643760681e-02 9.548688679933547974e-02 4.753841459751129150e-02 2.141334861516952515e-01 -5.926074832677841187e-02 -2.698409855365753174e-01 -1.366418451070785522e-01 6.380076706409454346e-02 -1.677112281322479248e-01 -1.157302558422088623e-01
2.224460095167160034e-01 -2.873120903968811035e-01 3.083052039146423340e-01 1.030744984745979309e-01 -1.675477996468544006e-02 -1.217206716537475586e-01 -1.390120089054107666e-01 -3.242706954479217529e-01 1.300628185272216797e-01 -6.144056469202041626e-02 -2.885198593139648438e-02 -4.013320803642272949e-02 -1.053695231676101685e-01 1.640386432409286499e-01 -5.827964097261428833e-02 3.682487085461616516e-02 -5.413653701543807983e-02 1.751481890678405762e-01 -2.827680706977844238e-01 8.094030432403087616e-03 1.776231676340103149e-01 2.189943194389343262e-01 -1.320383846759796143e-01 2.889290750026702881e-01 1.346753090620040894e-01 3.802070915699005127e-01 -6.461068242788314819e-02 2.287814170122146606e-01 3.974415734410285950e-02 -1.637596040964126587e-01 7.463032007217407227e-02 -9.793724119663238525e-02
3.570204079151153564e-01 -2.986505031585693359e-01 2.693312466144561768e-01 2.520969212055206299e-01 -1.036932989954948425e-01 -1.579587161540985107e-01 -1.652167923748493195e-02 -3.205656111240386963e-01 -1.476469337940216064e-01 -9.843081235885620117e-03 6.878973543643951416e-02 5.186313763260841370e-02 1.012732833623886108e-02 -1.440157890319824219e-01 -1.478254348039627075e-01 -1.602241955697536469e-02 4.432279989123344421e-02 -9.219168126583099365e-02 -8.048906922340393066e-02 -1.036657765507698059e-01 7.141835987567901611e-02 1.159358471632003784e-01 -9.373894333839416504e-02 3.012377321720123291e-01 2.946351170539855957e-01 1.053708940744400024e-01 1.901804059743881226e-01 -2.654914557933807373e-01 2.423026263713836670e-01 -1.084943711757659912e-01 -1.224038749933242798e-01 -2.120997756719589233e-02
5.306657552719116211e-01 -2.476791739463806152e-01 9.712291508913040161e-02 -5.976397544145584106e-02 -1.934268474578857422e-01 -3.517853841185569763e-02 -2.310791760683059692e-01 -1.807824373245239258e-01 -5.511331930756568909e-02 1.590450406074523926e-01 -1.527526881545782089e-02 -1.220846399664878845e-01 2.928125672042369843e-02 -2.378258556127548218e-01 3.514195978641510010e-02 1.641081087291240692e-02 2.765781059861183167e-02 -1.665316969156265259e-01 -6.920903921127319336e-02 3.871000930666923523e-02 2.095361799001693726e-01 6.123710796236991882e-02 -1.545996814966201782e-01 3.266012668609619141e-02 1.485065668821334839e-01 1.540018767118453979e-01 -1.735669821500778198e-01 4.183007404208183289e-02 2.296746373176574707e-01 -2.946797907352447510e-01 -2.703318595886230469e-01 1.385572403669357300e-01
3.016034066677093506e-01 -5.784685015678405762e-01 1.000711098313331604e-01 -5.864354595541954041e-02 1.186962872743606567e-01 -2.308405190706253052e-01 -1.820734888315200806e-02 -1.958796083927154541e-01 1.477213054895401001e-01 -1.557449251413345337e-01 1.195171996951103210e-01 -8.493553102016448975e-02 -1.554991751909255981e-01 -2.048745006322860718e-02 -2.686488926410675049e-01 -5.389931052923202515e-02 4.126681014895439148e-02 5.128861963748931885e-02 1.140162125229835510e-01 -4.538066312670707703e-02 7.717473059892654419e-02 4.020655527710914612e-02 -6.272156536579132080e-02 7.893696427345275879e-02 -4.695943742990493774e-02 -3.559054434299468994e-02 7.470851391553878784e-02 1.509624421596527100e-01 -8.639317750930786133e-02 -1.690636202692985535e-02 -1.543307751417160034e-01 -4.325339794158935547e-01
3.824812471866607666e-01 -1.074064075946807861e-01 8.788032084703445435e-02 4.120777249336242676e-01 1.127833425998687744e-01 -7.097398489713668823e-02 -3.481440544128417969e-01 -1.774937100708484650e-02 -1.772900372743606567e-01 1.249882280826568604e-01 -1.178360208868980408e-01 -1.646178960800170898e-01 -1.508085429668426514e-01 1.160705909132957458e-01 9.457453340291976929e-02 2.013540826737880707e-02 6.967142689973115921e-03 7.113335281610488892e-02 2.113888859748840332e-01 2.873295731842517853e-02 5.873467773199081421e-02 -2.788436412811279297e-01 3.070529922842979431e-02 -1.063059922307729721e-02 1.351962387561798096e-01 8.544554561376571655e-02 3.862475510686635971e-03 -1.086206585168838501e-01 2.075833082199096680e-01 -1.260595023632049561e-01 -2.961985766887664795e-01 -2.734490036964416504e-01
2.615253441035747528e-02 -4.095102846622467041e-01 1.115616112947463989e-01 4.671091586351394653e-02 8.368937671184539795e-02 -7.910408079624176025e-02 -1.506222486495971680e-01 -2.185426801443099976e-01 -4.282979965209960938e-01 -1.993869245052337646e-01 1.069929450750350952e-01 -1.312301158905029297e-01 -9.342435002326965332e-02 -1.768703311681747437e-01 7.726851850748062134e-02 3.455915451049804688e-01 -1.358861774206161499e-01 -2.567173168063163757e-02 7.641642540693283081e-02 -3.489699661731719971e-01 6.137750297784805298e-02 -1.231626197695732117e-01 4.490868374705314636e-02 2.009501121938228607e-02 2.882775366306304932e-01 5.149387568235397339e-02 -3.822462260723114014e-02 2.278961092233657837e-01 -8.417041972279548645e-03 5.150924995541572571e-02 -4.467052593827247620e-02 6.347208470106124878e-02
2.767305672168731689e-01 -2.288316488265991211e-01 1.665122210979461670e-01 -4.165824875235557556e-02 -1.281873285770416260e-01 -2.017978876829147339e-01 -3.382510244846343994e-01 -7.340557873249053955e-02 -1.049733385443687439e-01 -6.642482429742813110e-02 -1.147059798240661621e-01 2.768619172275066376e-02 -1.435600966215133667e-01 1.725968867540359497e-01 1.705828122794628143e-02 -3.140861988067626953e-01 -4.135061427950859070e-02 -1.524496525526046753e-01 -1.032856553792953491e-01 9.845758229494094849e-02 2.129295468330383301e-02 3.854559361934661865e-01 -5.088675022125244141e-02 -5.308522656559944153e-02 9.868699312210083008e-02 5.107928067445755005e-03 -1.685420125722885132e-01 2.651514410972595215e-01 -1.462757438421249390e-01 -3.924925029277801514e-01 -4.599474836140871048e-03 -4.740550741553306580e-02
2.594765424728393555e-01 -3.778100013732910156e-01 -4.292807355523109436e-02 1.441653221845626831e-01 2.721348106861114502e-01 4.001728445291519165e-02 -8.405867964029312134e-02 -1.483365446329116821e-01 -1.503016948699951172e-01 -1.468346863985061646e-01 1.201318353414535522e-01 -1.801793128252029419e-01 6.252316385507583618e-02 2.587628364562988281e-01 -6.633905693888664246e-03 -2.085912972688674927e-01 2.523350529372692108e-02 1.205622777342796326e-01 -9.213333576917648315e-02 -2.093488574028015137e-01 1.678343564271926880e-01 -6.137418001890182495e-02 -2.309549450874328613e-01 1.197830960154533386e-02 -3.485952736809849739e-03 3.829147517681121826e-01 -1.580937057733535767e-01 -1.481337696313858032e-01 1.145587414503097534e-01 -3.007310926914215088e-01 -4.304418805986642838e-03 -8.394537866115570068e-02
4.205786883831024170e-01 -1.213883757591247559e-01 1.567341387271881104e-01 1.037753000855445862e-01 1.432008761912584305e-02 5.369390361011028290e-03 -3.170468509197235107e-01 -2.792680859565734863e-01 -2.182993888854980469e-01 -2.097075581550598145e-01 -3.859722241759300232e-02 -1.056630238890647888e-01 -7.643310725688934326e-02 -1.311006844043731689e-01 1.428434625267982483e-02 3.417160362005233765e-02 -1.537325531244277954e-01 -2.616465985774993896e-01 3.344247043132781982e-01 1.647188514471054077e-01 -4.830065742135047913e-02 4.381849989295005798e-02 -7.032646238803863525e-02 1.323646493256092072e-02 2.580250501632690430e-01 -1.853800415992736816e-01 -6.779067218303680420e-02 -7.837653160095214844e-02 2.256982475519180298e-01 -2.058373540639877319e-01 -8.083657175302505493e-02 -1.168313622474670410e-01
1.343896985054016113e-01 -2.555482685565948486e-01 -3.998458012938499451e-02 1.855279654264450073e-01 1.356510221958160400e-01 -1.825201362371444702e-01 -2.664514118805527687e-03 -3.600218296051025391e-01 -1.793815344572067261e-01 -3.513137623667716980e-02 1.799105703830718994e-01 -5.381702259182929993e-02 -6.628856807947158813e-02 -4.876733198761940002e-02 -6.102135777473449707e-01 3.076755627989768982e-02 -2.180990576744079590e-02 4.739389941096305847e-02 -6.104938313364982605e-02 9.678564220666885376e-02 8.245013654232025146e-02 -1.289743930101394653e-01 -1.648862212896347046e-01 -4.529044497758150101e-03 -8.003406971693038940e-02 2.496666014194488525e-01 1.517965793609619141e-01 -1.497062146663665771e-01 6.179886683821678162e-02 3.048642352223396301e-02 -1.622832864522933960e-01 -1.969453990459442139e-01
9.867005050182342529e-02 -3.158770203590393066e-01 1.002897880971431732e-02 2.743386030197143555e-01 1.151427179574966431e-01 -2.158265002071857452e-02 -2.671230733394622803e-01 -2.906275168061256409e-02 -1.726644486188888550e-01 1.076911538839340210e-01 7.824058085680007935e-02 -3.955847918987274170e-01 8.902899175882339478e-02 9.290353773394599557e-05 -1.407059133052825928e-01 -1.347573548555374146e-01 -5.386887863278388977e-02 -1.192507669329643250e-01 1.144551485776901245e-02 -7.436574995517730713e-02 2.478383295238018036e-02 -3.050810396671295166e-01 -1.183662414550781250e-01 -1.086701899766921997e-01 -2.895842194557189941e-01 1.218336150050163269e-01 8.357931673526763916e-02 3.556075394153594971e-01 1.512933671474456787e-01 -1.442208141088485718e-01 -2.357319556176662445e-02 -2.462021708488464355e-01
2.066137790679931641e-01 -4.117782115936279297e-01 1.811558008193969727e-01 -6.828841753304004669e-03 -2.213546819984912872e-02 -6.507294625043869019e-02 7.734458148479461670e-02 -2.420100867748260498e-01 -2.918007969856262207e-01 1.213484331965446472e-01 -1.189184337854385376e-01 -2.092503011226654053e-01 -1.177396550774574280e-01 -1.342531889677047729e-01 -2.144178897142410278e-01 7.858895510435104370e-02 6.843505799770355225e-02 -2.867101458832621574e-03 -9.796341508626937866e-02 -1.070019081234931946e-01 -1.595918387174606323e-01 1.146994456648826599e-01 -4.094540774822235107e-01 1.583651602268218994e-01 1.888218335807323456e-02 2.100865840911865234e-01 1.086691915988922119e-01 5.949268117547035217e-02 -9.303092956542968750e-02 -2.665513455867767334e-01 -1.699921935796737671e-01 1.350293457508087158e-01
1.454749256372451782e-01 -1.891364753246307373e-01 4.578373581171035767e-02 1.344199329614639282e-01 3.765569534152746201e-03 -7.782911509275436401e-02 -3.579445481300354004e-01 -4.226670134812593460e-03 -3.532821536064147949e-01 1.007799729704856873e-01 1.926993429660797119e-01 -1.270629763603210449e-01 -8.432731777429580688e-02 3.935600817203521729e-02 -1.530890911817550659e-01 -2.522454559803009033e-01 1.532743722200393677e-01 -3.795647621154785156e-01 -2.054614722728729248e-01 -1.778075695037841797e-01 -1.407430768013000488e-01 1.974716410040855408e-02 -1.562026441097259521e-01 1.141305896453559399e-03 -9.425437450408935547e-02 3.321970403194427490e-01 -7.084766775369644165e-02 2.261019498109817505e-01 -1.420798897743225098e-02 -1.525152474641799927e-01 2.627768367528915405e-02 1.385420411825180054e-01
3.598628044128417969e-01 -1.605958342552185059e-01 1.860385239124298096e-01 1.699904501438140869e-01 -4.783633630722761154e-03 2.014330327510833740e-01 -3.122729957103729248e-01 -3.046706914901733398e-01 -1.374052762985229492e-01 -8.721345104277133942e-03 -2.823397144675254822e-02 1.658881604671478271e-01 -1.632613986730575562e-01 7.638419419527053833e-02 -1.992404758930206299e-01 -1.727477908134460449e-01 2.803581357002258301e-01 3.451015567407011986e-03 -2.801758795976638794e-02 -7.317032665014266968e-02 1.889960020780563354e-01 3.338000476360321045e-01 -2.226286381483078003e-01 2.380186505615711212e-02 -5.093684792518615723e-02 2.368963360786437988e-01 1.074495986104011536e-01 -1.029487028717994690e-01 -9.196879714727401733e-02 -6.452521681785583496e-02 -8.784796297550201416e-02 -1.332041472196578979e-01
2.252491712570190430e-01 -1.848371326923370361e-01 2.640987634658813477e-01 -7.386881625279784203e-04 6.693523377180099487e-03 -2.044290006160736084e-01 -1.574970185756683350e-01 -1.735981404781341553e-01 -5.470150709152221680e-01 -1.483280807733535767e-01 3.448517024517059326e-01 -7.110262662172317505e-02 -2.147002331912517548e-02 -1.080238148570060730e-01 -2.200062870979309082e-01 -4.001352936029434204e-02 -2.045281678438186646e-01 -1.976578980684280396e-01 -6.631206721067428589e-02 6.147962808609008789e-02 1.463344395160675049e-01 4.230913519859313965e-02 -7.844965159893035889e-02 -6.195699796080589294e-02 -2.717350423336029053e-01 4.266414046287536621e-02 -1.632351428270339966e-02 9.512732923030853271e-02 4.502204433083534241e-02 1.118903383612632751e-01 9.577272087335586548e-02 -1.013099849224090576e-01
1.706822663545608521e-01 -3.310338556766510010e-01 -2.629493176937103271e-02 -4.310115799307823181e-02 1.180461123585700989e-01 -3.396524786949157715e-01 -3.305191695690155029e-01 -3.006502985954284668e-01 -1.228639762848615646e-02 -3.101864270865917206e-02 2.963052503764629364e-02 9.401438385248184204e-02 -1.991829872131347656e-01 9.774254262447357178e-02 -6.730268895626068115e-02 2.492425888776779175e-01 2.822815813124179840e-02 2.122581452131271362e-01 -6.480885297060012817e-02 -2.266443371772766113e-01 7.305711507797241211e-03 1.410280466079711914e-01 2.233916968107223511e-01 3.185289800167083740e-01 -2.090070210397243500e-02 3.039553575217723846e-02 -5.112756788730621338e-02 2.201320379972457886e-01 7.420999929308891296e-03 -7.453531026840209961e-02 -9.339133277535438538e-03 -2.687720358371734619e-01
1.570694595575332642e-01 -4.420158639550209045e-02 3.655174970626831055e-01 2.441604733467102051e-01 2.105200439691543579e-01 -1.784430295228958130e-01 -1.273144483566284180e-01 -3.401051461696624756e-01 -2.261264324188232422e-01 1.355967223644256592e-01 -7.788803428411483765e-02 -5.376689136028289795e-02 -1.545205563306808472e-01 -1.529089063405990601e-01 -8.082699030637741089e-02 -5.844980850815773010e-02 2.311521470546722412e-01 9.384605288505554199e-02 -1.355246305465698242e-01 1.788055002689361572e-01 3.699954450130462646e-01 7.891257107257843018e-02 6.950758397579193115e-02 -5.874955654144287109e-02 -4.640574753284454346e-02 3.109598159790039062e-01 -1.166371256113052368e-02 1.365820616483688354e-01 -5.707443505525588989e-02 -7.622782886028289795e-02 2.124831676483154297e-01 -2.432831935584545135e-02
2.004810422658920288e-01 2.692404203116893768e-03 2.030399292707443237e-01 3.940721154212951660e-01 1.058590486645698547e-01 6.109677255153656006e-02 -4.178504347801208496e-01 -3.395636379718780518e-01 -2.673909366130828857e-01 1.716164052486419678e-01 1.169326156377792358e-01 -1.808602176606655121e-02 -1.547320373356342316e-02 -7.929876446723937988e-02 -1.156550124287605286e-01 -6.455133110284805298e-02 -2.632167339324951172e-01 -1.757795661687850952e-01 1.787093095481395721e-02 -2.484589628875255585e-02 -6.039846315979957581e-02 1.364119648933410645e-01 -1.095239594578742981e-01 1.282341927289962769e-01 1.469915807247161865e-01 -1.883661374449729919e-02 6.932328641414642334e-02 1.864249259233474731e-01 2.189518325030803680e-02 -2.087188959121704102e-01 1.415110565721988678e-02 2.486785203218460083e-01
4.500924423336982727e-02 -2.408747375011444092e-01 1.986737102270126343e-01 1.854720115661621094e-01 9.520547837018966675e-02 -1.768501996994018555e-01 3.040901571512222290e-02 -2.976926267147064209e-01 -2.846984565258026123e-01 2.369783073663711548e-02 -1.857869923114776611e-01 -1.233566030859947205e-01 -3.742040991783142090e-01 -1.095285564661026001e-01 -1.250991374254226685e-01 7.019772380590438843e-02 1.664818972349166870e-01 -3.043743968009948730e-02 3.072724044322967529e-01 -3.693422675132751465e-01 -5.049704760313034058e-02 1.593681275844573975e-01 1.183966025710105896e-01 -1.387645304203033447e-01 -7.717373967170715332e-02 4.171907529234886169e-02 -1.082990169525146484e-01 2.311526685953140259e-01 1.454428490251302719e-02 -1.825713962316513062e-01 -7.148075103759765625e-02 6.437265314161777496e-03
4.195858165621757507e-02 -2.925729751586914062e-01 1.542299240827560425e-01 -2.263960540294647217e-01 -7.400850951671600342e-02 -5.162851884961128235e-02 -2.210650444030761719e-01 -2.693805694580078125e-01 3.867804259061813354e-02 -7.706905156373977661e-02 1.621966212987899780e-01 -9.913144260644912720e-02 -1.461610198020935059e-01 -2.052365243434906006e-02 -2.660238146781921387e-01 7.906222343444824219e-02 -2.536194026470184326e-01 -8.556386083364486694e-02 -4.787348210811614990e-02 3.809980452060699463e-01 9.936069697141647339e-02 1.499793678522109985e-01 1.598548889160156250e-02 -7.151035964488983154e-02 -9.332907944917678833e-02 1.293804198503494263e-01 3.205676376819610596e-02 2.215105667710304260e-02 1.202386692166328430e-01 -2.017343491315841675e-01 -2.140576690435409546e-01 -4.252905249595642090e-01
1.147725433111190796e-01 -2.777838706970214844e-01 2.402275800704956055e-01 -4.142482578754425049e-02 2.147757560014724731e-01 9.020511806011199951e-02 -2.048671841621398926e-01 -1.893706470727920532e-01 -2.629596292972564697e-01 2.313975989818572998e-01 -2.755131945013999939e-02 3.087790682911872864e-02 1.504841297864913940e-01 9.143069386482238770e-02 -2.966934442520141602e-01 1.510485708713531494e-01 4.242986068129539490e-02 2.818806767463684082e-01 1.192499473690986633e-01 -8.330835402011871338e-02 3.217545896768569946e-02 5.287991464138031006e-02 2.156236022710800171e-02 1.612882316112518311e-01 -3.666204214096069336e-02 2.833072654902935028e-02 6.705393642187118530e-02 4.848897457122802734e-01 1.354374438524246216e-01 -1.663541644811630249e-01 -1.641081762500107288e-03 1.771404594182968140e-01
3.932244181632995605e-01 -3.059799075126647949e-01 -1.259419769048690796e-01 -1.722761988639831543e-02 1.794232130050659180e-01 4.810491111129522324e-03 -1.618645787239074707e-01 -2.654427587985992432e-01 -2.259988635778427124e-01 3.346831202507019043e-01 8.833266049623489380e-02 2.878345549106597900e-01 -6.663029640913009644e-02 8.162048459053039551e-02 -1.543131619691848755e-01 1.089532002806663513e-01 -5.404172092676162720e-02 -8.482211083173751831e-02 1.980527043342590332e-01 2.178276330232620239e-01 2.674195468425750732e-01 2.178234010934829712e-01 -1.302012950181961060e-01 -7.988065481185913086e-02 -9.686697274446487427e-02 4.563054814934730530e-02 -2.147873863577842712e-02 2.089563906192779541e-01 1.890775002539157867e-02 -4.708160832524299622e-02 3.954390808939933777e-02 8.592072129249572754e-02
2.684401571750640869e-01 -2.258381694555282593e-01 2.368182688951492310e-01 4.388812929391860962e-02 1.987688094377517700e-01 -3.940149396657943726e-02 -1.151506677269935608e-01 -2.474175579845905304e-02 -4.517994821071624756e-01 1.184704825282096863e-01 1.944933980703353882e-01 3.314989805221557617e-02 -1.059270352125167847e-01 2.116986364126205444e-01 -1.175176873803138733e-01 -4.548187553882598877e-02 1.686991304159164429e-01 1.821058094501495361e-01 -1.683399975299835205e-01 1.347500979900360107e-01 1.807759255170822144e-01 3.227423727512359619e-01 -1.969983242452144623e-02 -1.386226713657379150e-01 -5.159639567136764526e-02 6.935587525367736816e-02 -3.175382614135742188e-01 -1.081230565905570984e-01 -3.637976571917533875e-02 -1.871582418680191040e-01 -1.173124089837074280e-01 1.794448867440223694e-02
2.448743879795074463e-01 -2.679572999477386475e-01 2.670155763626098633e-01 4.308968037366867065e-02 -1.109909489750862122e-01 -3.990270495414733887e-01 2.666937001049518585e-02 -1.175701916217803955e-01 -3.522990643978118896e-01 8.203456178307533264e-03 -8.660754561424255371e-02 -3.073028028011322021e-01 -2.017534822225570679e-01 7.837286591529846191e-02 -1.912426389753818512e-02 -2.608306407928466797e-01 -2.370367348194122314e-01 -1.659168601036071777e-01 4.520158842206001282e-02 1.423199921846389771e-01 9.729897975921630859e-02 2.078332304954528809e-01 7.093676924705505371e-02 2.327032946050167084e-02 1.719096326269209385e-03 2.016109526157379150e-01 -2.775867097079753876e-02 9.204389154911041260e-02 -1.960387676954269409e-01 -1.130156219005584717e-01 2.057573385536670685e-02 4.330236464738845825e-02
-7.600605953484773636e-03 -1.545591950416564941e-01 6.503084301948547363e-02 -2.866399101912975311e-02 -1.007960513234138489e-01 -2.025862038135528564e-01 6.883789598941802979e-02 -4.803585112094879150e-01 -3.724981844425201416e-01 3.501952439546585083e-02 3.700460866093635559e-02 -2.204176783561706543e-01 -1.564525216817855835e-01 1.248696167021989822e-02 -8.551737666130065918e-02 -2.278989404439926147e-01 -2.263641506433486938e-01 -1.559669673442840576e-01 -3.517696633934974670e-03 -1.760288774967193604e-01 1.716423034667968750e-01 -2.292268350720405579e-02 -2.330215089023113251e-02 -2.531571984291076660e-01 -2.706398367881774902e-01 1.907492876052856445e-01 -5.049257352948188782e-02 2.215337380766868591e-02 -3.706940216943621635e-03 -1.806582808494567871e-01 -2.452693283557891846e-01 -6.194630637764930725e-02
2.373885810375213623e-01 2.340491861104965210e-02 2.585986852645874023e-01 -6.392836570739746094e-02 -9.551830589771270752e-03 -8.318068087100982666e-02 -3.591662347316741943e-01 -3.912910819053649902e-01 -4.107148647308349609e-01 -2.812704741954803467e-01 -1.293308287858963013e-01 -1.800651848316192627e-01 1.109586358070373535e-01 1.210611313581466675e-01 5.337609723210334778e-02 1.411140561103820801e-01 -2.171184420585632324e-01 -2.568041533231735229e-02 1.974033378064632416e-02 1.592102944850921631e-01 1.536761522293090820e-01 9.995640069246292114e-02 2.432689256966114044e-02 2.980808019638061523e-01 -2.795276045799255371e-02 -6.451528519392013550e-02 -9.431456029415130615e-02 -6.259215623140335083e-02 4.267631471157073975e-02 -1.338779628276824951e-01 -1.606344617903232574e-02 -4.462721943855285645e-02
1.648743152618408203e-01 -3.282327353954315186e-01 1.890234462916851044e-02 -1.523332018405199051e-02 1.276139914989471436e-01 -2.056253701448440552e-01 -3.115982413291931152e-01 -2.065584212541580200e-01 -1.093709096312522888e-01 -6.565522868186235428e-03 2.503812313079833984e-01 9.674645215272903442e-02 -1.259716600179672241e-01 -5.340081825852394104e-02 -1.088897958397865295e-01 -1.666591763496398926e-01 -5.826510861515998840e-02 3.107834458351135254e-01 -1.611766219139099121e-01 6.509666144847869873e-02 3.870597854256629944e-02 1.060230061411857605e-01 3.387177884578704834e-01 -1.108945440500974655e-02 6.234928220510482788e-02 5.267384275794029236e-02 -3.616564869880676270e-01 7.898408174514770508e-02 2.457042932510375977e-01 -1.434999406337738037e-01 -1.024406999349594116e-01 -1.755375564098358154e-01
1.609835177659988403e-01 -3.475015461444854736e-01 -1.783643215894699097e-01 1.493948847055435181e-01 -5.284799635410308838e-02 2.602183446288108826e-02 -2.321417331695556641e-01 -8.797845989465713501e-02 -2.182472348213195801e-01 -1.820215284824371338e-01 1.923994533717632294e-02 -3.654865175485610962e-02 -3.059895038604736328e-01 -1.879380270838737488e-02 1.955374926328659058e-01 2.014473378658294678e-01 -8.264626562595367432e-02 3.132374584674835205e-01 1.418465971946716309e-01 -1.382641494274139404e-01 1.049891933798789978e-01 1.840819716453552246e-01 1.460869759321212769e-01 -4.063447192311286926e-02 7.164422422647476196e-02 9.420251846313476562e-02 -1.315256506204605103e-01 3.466522991657257080e-01 1.946928948163986206e-01 -2.130976915359497070e-01 -1.408158689737319946e-01 -1.100901365280151367e-01
3.733029663562774658e-01 -2.360592484474182129e-01 6.512136012315750122e-02 2.645902931690216064e-01 2.280783355236053467e-01 -2.648505195975303650e-02 -4.668598175048828125e-01 -4.161290451884269714e-02 -1.830994337797164917e-01 6.988783180713653564e-02 2.276408672332763672e-02 2.635322324931621552e-02 -1.389598548412322998e-01 2.062356770038604736e-01 -1.413558721542358398e-01 -1.096185967326164246e-01 -4.503561183810234070e-03 -5.590600520372390747e-02 5.248524714261293411e-03 -1.692641153931617737e-02 1.606798470020294189e-01 -3.020650148391723633e-01 -1.009621769189834595e-01 1.139966920018196106e-01 1.264100521802902222e-01 3.979060053825378418e-02 1.257575005292892456e-01 -7.199525088071823120e-02 -1.216338295489549637e-02 1.148785799741744995e-01 -1.756100058555603027e-01 -3.135974407196044922e-01
3.731668740510940552e-02 -3.588915765285491943e-01 6.842866539955139160e-02 2.546236217021942139e-01 2.041027247905731201e-01 1.293884515762329102e-01 -3.046447932720184326e-01 7.945485413074493408e-02 -1.620890349149703979e-01 5.409554019570350647e-02 2.611264288425445557e-01 -2.962014973163604736e-01 -1.023212354630231857e-02 9.712562710046768188e-02 -1.441549062728881836e-01 8.924505114555358887e-02 -1.183118373155593872e-01 -2.349579930305480957e-01 1.173189207911491394e-01 -1.974600553512573242e-01 9.024396538734436035e-02 1.806309074163436890e-01 -2.038323879241943359e-02 -2.042338997125625610e-01 -5.702785775065422058e-02 2.506587803363800049e-01 -1.575759798288345337e-01 5.446065589785575867e-02 1.732028722763061523e-01 3.977833688259124756e-02 -2.458397150039672852e-01 -1.691458076238632202e-01
2.878854870796203613e-01 -2.232231646776199341e-01 1.903120279312133789e-01 -1.312763988971710205e-01 -9.426265209913253784e-02 -4.543456062674522400e-02 -3.285693824291229248e-01 -1.825755983591079712e-01 -1.242996603250503540e-01 -2.187877893447875977e-01 -4.769894760102033615e-03 -4.381920769810676575e-02 -1.870867982506752014e-02 -1.421191543340682983e-01 -4.448778182268142700e-02 6.272310018539428711e-02 -2.699355483055114746e-01 -2.275978326797485352e-01 3.891512453556060791e-01 1.706272661685943604e-01 1.745091564953327179e-02 2.133539319038391113e-01 -1.797655224800109863e-01 1.240813136100769043e-01 2.380354255437850952e-01 4.631726443767547607e-02 1.135519240051507950e-02 -1.996553502976894379e-02 1.796953231096267700e-01 -1.640021204948425293e-01 -2.258377075195312500e-01 -3.998935222625732422e-02
2.342534065246582031e-01 -1.136877238750457764e-01 3.738796710968017578e-01 2.095678299665451050e-01 -1.332457810640335083e-01 -2.836688160896301270e-01 2.008160576224327087e-03 -2.665711343288421631e-01 -9.098447114229202271e-02 -4.030531272292137146e-03 9.052681922912597656e-02 8.463488891720771790e-03 -1.473526805639266968e-01 7.740509510040283203e-02 -1.977657526731491089e-01 -3.226108849048614502e-02 -1.136460006237030029e-01 1.004853472113609314e-01 -2.327160388231277466e-01 1.399623579345643520e-03 1.793279498815536499e-01 1.946768611669540405e-01 -6.006535515189170837e-02 1.677307188510894775e-01 -3.601800277829170227e-02 3.354892134666442871e-01 -1.487469226121902466e-01 3.092420101165771484e-01 -5.107209086418151855e-02 -2.824534177780151367e-01 1.272994466125965118e-02 -4.079423844814300537e-02
4.027417004108428955e-01 -2.670027315616607666e-01 -2.625837028026580811e-01 -1.670487038791179657e-02 1.298878490924835205e-01 -3.372062370181083679e-02 -2.118673026561737061e-01 -2.382963150739669800e-01 -3.190705776214599609e-01 2.166380435228347778e-01 1.170402765274047852e-02 1.930319815874099731e-01 -1.016942039132118225e-01 -9.462877642363309860e-04 -2.668719589710235596e-01 3.602207824587821960e-02 -1.453531682491302490e-01 2.579904720187187195e-02 1.610121876001358032e-01 -3.716483339667320251e-02 2.853782773017883301e-01 1.633812338113784790e-01 -1.901120543479919434e-01 4.380804300308227539e-02 -3.137466311454772949e-02 4.264329373836517334e-02 -1.733040362596511841e-01 2.599601447582244873e-01 -8.741652965545654297e-02 4.888813197612762451e-02 5.118181928992271423e-02 1.544179767370223999e-02
2.362057268619537354e-01 -4.822886288166046143e-01 9.948649257421493530e-02 1.122253830544650555e-03 1.847738325595855713e-01 4.642755165696144104e-02 -1.286487728357315063e-01 -1.855096966028213501e-01 -3.552653789520263672e-01 1.698914915323257446e-01 4.117333516478538513e-02 9.837779216468334198e-03 -5.184946581721305847e-02 -6.539423763751983643e-02 8.251060545444488525e-02 -9.409940801560878754e-03 -5.177490040659904480e-02 -1.371800601482391357e-01 -1.495376601815223694e-02 -3.131648898124694824e-02 1.174464896321296692e-01 1.643346995115280151e-01 1.650030314922332764e-01 3.007765412330627441e-01 -1.037987172603607178e-01 3.192489147186279297e-01 2.588546872138977051e-01 -1.859342455863952637e-01 4.945370927453041077e-02 -1.221911907196044922e-01 -3.737657889723777771e-02 1.716811805963516235e-01
2.123095467686653137e-02 -2.047547698020935059e-01 1.321401596069335938e-01 -5.854339152574539185e-02 1.670987010002136230e-01 3.571894392371177673e-02 -8.086915127933025360e-03 -3.613524138927459717e-01 -2.268923372030258179e-01 1.219240278005599976e-01 2.190464884042739868e-01 -8.578634262084960938e-02 -5.895520746707916260e-02 -1.610398441553115845e-01 3.861711546778678894e-02 -1.214000731706619263e-01 -3.803972899913787842e-01 -1.746734529733657837e-01 8.062851428985595703e-02 -8.813832700252532959e-02 2.233809530735015869e-01 9.332400560379028320e-02 4.469376057386398315e-02 3.434129953384399414e-01 8.571576327085494995e-02 2.861913740634918213e-01 1.212706863880157471e-01 1.445434093475341797e-01 2.994792163372039795e-01 -6.867977231740951538e-02 -1.454288363456726074e-01 -3.384415805339813232e-02
2.541292607784271240e-01 -5.225291475653648376e-02 3.484902977943420410e-01 4.348308145999908447e-01 -1.199716553092002869e-01 -1.736545413732528687e-01 -6.988802552223205566e-02 -3.647440671920776367e-01 -9.087538719177246094e-02 2.572499401867389679e-02 5.565825849771499634e-02 -5.955146253108978271e-02 3.318785747978836298e-04 -4.858389869332313538e-02 -1.835988909006118774e-01 -2.247343510389328003e-01 -5.976710468530654907e-02 5.584832280874252319e-02 -1.669162064790725708e-01 1.564778760075569153e-02 1.277985125780105591e-01 -1.504305601119995117e-01 -1.147860512137413025e-01 2.622501850128173828e-01 6.656658649444580078e-02 3.806606233119964600e-01 8.729603141546249390e-02 3.183760121464729309e-02 -7.437178492546081543e-02 7.536805234849452972e-03 -8.907736092805862427e-02 -1.017529815435409546e-01
1.519999504089355469e-01 -1.009050235152244568e-01 3.634446561336517334e-01 2.244179099798202515e-01 -1.249154936522245407e-02 1.029929053038358688e-02 -2.110877782106399536e-01 -3.689091205596923828e-01 -2.343808412551879883e-01 3.171583116054534912e-01 -1.433613616973161697e-02 7.965139299631118774e-02 -1.245053783059120178e-01 -2.288640886545181274e-01 -5.328150093555450439e-02 3.007571399211883545e-02 -2.657254599034786224e-02 -1.654922813177108765e-01 1.835650205612182617e-01 2.049990296363830566e-01 1.452343761920928955e-01 -1.505227982997894287e-01 -2.576442956924438477e-01 4.341840371489524841e-02 1.927659660577774048e-01 -1.027621179819107056e-01 2.667697966098785400e-01 8.264338225126266479e-02 -7.628604304045438766e-03 -6.962170451879501343e-02 -8.740445226430892944e-02 -1.247282922267913818e-01
5.113779902458190918e-01 -2.577268183231353760e-01 2.557971477508544922e-01 -1.962771415710449219e-01 1.786491833627223969e-03 9.085081517696380615e-02 -2.907584607601165771e-01 -1.812189668416976929e-01 -6.498656235635280609e-03 -3.803179785609245300e-02 -1.621581017971038818e-01 -1.109647192060947418e-02 -8.020134270191192627e-02 -1.456099301576614380e-01 -9.456852078437805176e-02 -1.671559661626815796e-01 1.475872248411178589e-01 -1.971943527460098267e-01 -9.128178656101226807e-02 1.268974412232637405e-02 3.578409180045127869e-02 2.319752983748912811e-02 -1.881274878978729248e-01 1.544603556394577026e-01 -1.296261791139841080e-02 7.089257985353469849e-02 -1.922915428876876831e-01 -6.008836627006530762e-02 2.109730988740921021e-01 -2.310483604669570923e-01 -2.056401073932647705e-01 1.840047985315322876e-01
-2.043273672461509705e-02 -1.626605987548828125e-01 1.458733826875686646e-01 -1.102031543850898743e-01 1.794192939996719360e-01 -1.096571162343025208e-01 -2.056090980768203735e-01 -2.142367810010910034e-01 -5.634019970893859863e-01 1.328466534614562988e-01 8.626006543636322021e-02 9.296606481075286865e-02 7.856736332178115845e-02 2.031527012586593628e-01 -1.818403750658035278e-01 -1.589238047599792480e-01 1.150594651699066162e-02 -1.651970110833644867e-02 9.827531129121780396e-02 -4.168379306793212891e-02 -4.062253516167402267e-03 2.186516970396041870e-01 -1.329511255025863647e-01 2.865915885195136070e-03 -1.391270905733108521e-01 -1.223119273781776428e-01 -1.087755635380744934e-01 2.205959409475326538e-01 9.034311771392822266e-02 -1.592182070016860962e-01 -3.138486444950103760e-01 -2.150745540857315063e-01
4.628521203994750977e-01 -2.081558108329772949e-01 2.274170070886611938e-01 -8.776619099080562592e-03 -2.808341383934020996e-01 -7.183229923248291016e-02 -2.147501111030578613e-01 -1.820176988840103149e-01 -1.379124373197555542e-01 1.727745831012725830e-01 -3.349921107292175293e-02 -9.517438709735870361e-02 -2.906954288482666016e-02 -9.462711960077285767e-02 1.064634695649147034e-01 -3.077503293752670288e-02 6.829757988452911377e-02 -9.406647831201553345e-02 4.895487055182456970e-02 9.408890455961227417e-02 1.900782734155654907e-01 -6.523033976554870605e-02 -2.831109762191772461e-01 2.447204887866973877e-01 2.289997637271881104e-01 1.109750941395759583e-01 -6.573449820280075073e-02 4.411042109131813049e-02 2.340144217014312744e-01 -1.463426947593688965e-01 -2.130011469125747681e-01 2.201746851205825806e-01
3.228581324219703674e-02 -2.013613581657409668e-01 2.199396342039108276e-01 -1.776815354824066162e-01 -1.294364035129547119e-01 5.730003118515014648e-02 -2.061724811792373657e-01 -2.166399210691452026e-01 -5.454699397087097168e-01 -4.026852175593376160e-02 2.614750862121582031e-01 -1.007460728287696838e-01 -1.976445503532886505e-02 7.649833709001541138e-02 6.310497969388961792e-02 -5.619480088353157043e-02 7.719160057604312897e-04 1.628143191337585449e-01 -1.328610628843307495e-01 1.908694859594106674e-03 6.105899438261985779e-02 1.513759940862655640e-01 -2.521719969809055328e-02 -1.207612380385398865e-01 -2.726222388446331024e-02 -2.585602924227714539e-02 -1.222965493798255920e-01 2.228793650865554810e-01 2.615705728530883789e-01 -2.758231759071350098e-01 -1.904565989971160889e-01 -2.123384028673171997e-01
1.422677487134933472e-01 -4.222114384174346924e-01 -1.249212101101875305e-01 -5.896982178092002869e-02 -2.277966402471065521e-02 -1.490354686975479126e-01 -1.458534300327301025e-01 -1.593284457921981812e-01 -1.493484526872634888e-01 -9.207294322550296783e-03 -1.336985975503921509e-01 -1.050641015172004700e-02 -5.523312464356422424e-02 -7.204560190439224243e-02 -5.679719150066375732e-03 2.254031896591186523e-01 -2.399059534072875977e-01 3.029774725437164307e-01 1.876701116561889648e-01 -1.010261252522468567e-01 1.858684569597244263e-01 -1.858096569776535034e-01 1.113314256072044373e-01 -1.446671783924102783e-01 3.116891384124755859e-01 6.759029929526150227e-04 -5.836307257413864136e-02 3.210639059543609619e-01 4.914712533354759216e-02 -2.701871693134307861e-01 -1.890593171119689941e-01 -3.998799249529838562e-02
4.533338546752929688e-01 -2.846048772335052490e-01 1.015539541840553284e-01 -9.530273824930191040e-02 -2.379073798656463623e-01 -1.939109116792678833e-01 -2.211683690547943115e-01 -2.800769209861755371e-01 -3.905300050973892212e-02 1.840783208608627319e-01 -8.255037665367126465e-02 -3.005209378898143768e-03 2.859178697690367699e-03 -2.462815940380096436e-01 1.002447232604026794e-01 4.391506686806678772e-02 -4.142067581415176392e-02 -1.737648099660873413e-01 -1.531925983726978302e-02 1.149078905582427979e-01 2.598349750041961670e-01 -4.455798864364624023e-02 -2.086619883775711060e-01 1.471242308616638184e-01 1.543999761343002319e-01 1.482389569282531738e-01 -2.164390981197357178e-01 6.711331754922866821e-02 1.303440183401107788e-01 -9.676539152860641479e-02 -2.039984166622161865e-01 1.117715388536453247e-01
-1.225764490664005280e-02 -5.004280209541320801e-01 6.253316253423690796e-02 -1.685665249824523926e-01 1.791194081306457520e-01 -3.040738962590694427e-02 -6.383679062128067017e-02 -2.120615690946578979e-01 -2.808311283588409424e-01 1.710606180131435394e-02 6.403788924217224121e-02 -2.772320248186588287e-02 4.270617663860321045e-02 8.603169023990631104e-02 3.141269832849502563e-02 -3.005436360836029053e-01 -5.656925961375236511e-02 -2.736693024635314941e-01 2.356762532144784927e-03 1.083914637565612793e-01 1.728330850601196289e-01 1.819741874933242798e-01 2.665965855121612549e-01 1.499862223863601685e-02 6.058387225493788719e-04 1.318347305059432983e-01 -2.268042229115962982e-02 2.456240803003311157e-01 3.396084308624267578e-01 -1.770668625831604004e-01 -3.765807673335075378e-02 -3.375357948243618011e-03
3.409281671047210693e-01 -1.888710558414459229e-01 -3.277630358934402466e-02 -1.858336776494979858e-01 -4.564701393246650696e-02 -3.029601275920867920e-01 -2.836098670959472656e-01 -2.461453825235366821e-01 -2.358693182468414307e-01 -8.105535991489887238e-03 -1.314571052789688110e-01 9.961670637130737305e-02 -8.674174547195434570e-02 -9.075903333723545074e-03 4.609790816903114319e-02 -1.374581009149551392e-01 1.306909322738647461e-01 1.500262171030044556e-01 1.970940679311752319e-01 -1.480889767408370972e-01 1.569537371397018433e-01 -1.135303899645805359e-01 -3.940355672966688871e-04 -1.262115985155105591e-01 -6.561402976512908936e-02 1.959157176315784454e-02 -1.035971045494079590e-01 1.964615583419799805e-01 3.399568498134613037e-01 -2.299715876579284668e-01 -1.808495670557022095e-01 2.388843744993209839e-01
3.229776024818420410e-01 -3.483401238918304443e-01 2.888440787792205811e-01 1.641670614480972290e-01 1.118010934442281723e-02 1.552287302911281586e-02 -1.325889378786087036e-01 -3.752557039260864258e-01 4.953355342149734497e-02 -3.079398162662982941e-02 1.128226518630981445e-01 -2.331211268901824951e-01 1.732308268547058105e-01 -2.488287240266799927e-01 -7.974565774202346802e-02 5.341307446360588074e-02 9.950530529022216797e-02 -5.149574577808380127e-02 -6.274279206991195679e-02 -7.887376844882965088e-02 -9.285757690668106079e-02 1.567517220973968506e-01 -1.500354260206222534e-01 2.400452494621276855e-01 2.645646035671234131e-01 7.116083055734634399e-02 1.210562810301780701e-01 -1.917744870297610760e-03 2.519850134849548340e-01 -5.560746416449546814e-02 -1.835452020168304443e-01 -8.692496269941329956e-02
-5.844568461179733276e-02 -5.314714312553405762e-01 2.436959892511367798e-01 4.893878102302551270e-02 1.732200086116790771e-01 8.712876588106155396e-02 -7.893999665975570679e-02 -8.161065727472305298e-02 -2.484387755393981934e-01 2.717228047549724579e-02 2.382268905639648438e-01 3.826421871781349182e-02 -1.281645428389310837e-02 -1.150311902165412903e-02 -8.169781416654586792e-02 -9.345264732837677002e-02 -2.084981799125671387e-01 -2.509120404720306396e-01 -1.021416485309600830e-01 -7.275129854679107666e-02 2.281412482261657715e-01 2.011482417583465576e-01 3.189183771610260010e-02 1.223568841814994812e-01 1.981485337018966675e-01 1.669576317071914673e-01 2.283336520195007324e-01 -1.141877612099051476e-03 2.431432604789733887e-01 -1.963983476161956787e-01 -2.526035066694021225e-03 1.335906237363815308e-01
1.299527287483215332e-01 -2.099959850311279297e-01 -7.275205850601196289e-02 -2.530395425856113434e-02 3.628232479095458984e-01 1.089966818690299988e-01 -2.695417702198028564e-01 -2.582865655422210693e-01 -3.332600295543670654e-01 -1.330354958772659302e-01 -5.171356350183486938e-02 1.702700704336166382e-01 -1.228499934077262878e-01 1.196123808622360229e-01 -1.671609580516815186e-01 2.241340577602386475e-01 2.155966497957706451e-02 -5.893455073237419128e-02 9.195242822170257568e-02 -9.770580381155014038e-02 1.826534867286682129e-01 7.443130761384963989e-02 1.800263077020645142e-01 7.672034204006195068e-02 -1.779880188405513763e-02 1.517007946968078613e-01 -9.939557313919067383e-02 1.679411530494689941e-01 2.367427051067352295e-01 -3.543543517589569092e-01 -1.988017261028289795e-01 2.242504060268402100e-02
2.258808761835098267e-01 -3.515986502170562744e-01 2.531352937221527100e-01 9.849308431148529053e-02 -2.138952352106571198e-02 -1.755863875150680542e-01 -7.442990690469741821e-02 -3.009041845798492432e-01 -3.769524097442626953e-01 -1.358527243137359619e-01 2.374623864889144897e-01 -6.531319022178649902e-02 -4.587282985448837280e-02 -9.074501693248748779e-03 -2.526259422302246094e-01 -1.429409533739089966e-01 -3.209811449050903320e-01 -1.865347027778625488e-01 -2.115697562694549561e-01 -9.280063211917877197e-02 1.353935748338699341e-01 9.596355259418487549e-02 -1.298944354057312012e-01 -9.491033852100372314e-02 -1.298748552799224854e-01 4.757593851536512375e-03 -3.467394411563873291e-02 2.750379592180252075e-02 4.660392180085182190e-02 1.450064778327941895e-01 9.520421922206878662e-02 -1.443409919738769531e-01
3.630755841732025146e-01 -2.316703200340270996e-01 3.982206583023071289e-01 9.552633017301559448e-02 -8.396556228399276733e-02 -2.922848612070083618e-02 -5.716215074062347412e-02 -7.455879822373390198e-04 -4.171329550445079803e-03 1.056898012757301331e-01 2.465950995683670044e-01 2.720777094364166260e-01 -3.772048950195312500e-01 -1.155738532543182373e-01 2.650139667093753815e-02 1.586523354053497314e-01 -9.417200833559036255e-02 1.514203548431396484e-01 1.181419342756271362e-01 -1.374725997447967529e-01 1.758118718862533569e-01 1.022959426045417786e-01 -4.755016416311264038e-02 -2.061614841222763062e-01 1.230857521295547485e-02 1.088297143578529358e-01 1.048063561320304871e-01 -3.293134272098541260e-02 -5.972132459282875061e-02 -2.637545466423034668e-01 -2.435105890035629272e-01 -2.837706729769706726e-02
4.398080408573150635e-01 -3.698700368404388428e-01 7.147885113954544067e-02 2.258206456899642944e-01 1.907423436641693115e-01 -1.952880620956420898e-01 -3.192356601357460022e-02 -1.058817803859710693e-01 1.595167815685272217e-01 -6.631303578615188599e-02 -1.438904367387294769e-02 -1.069211736321449280e-01 -2.869652509689331055e-01 -5.354240164160728455e-02 8.656921982765197754e-02 -1.164599135518074036e-01 -1.296810060739517212e-01 8.998784422874450684e-02 1.490884572267532349e-01 5.149165540933609009e-02 -3.773713856935501099e-02 6.191970035433769226e-02 1.199588626623153687e-01 1.182908639311790466e-01 -9.357247501611709595e-02 1.091789230704307556e-01 -6.039654836058616638e-02 1.932347118854522705e-01 -4.812532290816307068e-02 -2.429731637239456177e-01 -2.705908119678497314e-01 -3.154141902923583984e-01
-1.055477410554885864e-01 -3.672533631324768066e-01 -4.110980033874511719e-02 1.443819850683212280e-01 6.142389029264450073e-02 -3.624251857399940491e-02 -2.098773270845413208e-01 -4.509668424725532532e-02 -7.694876939058303833e-02 2.376976907253265381e-01 1.770189702510833740e-01 -3.849825263023376465e-01 -1.111986115574836731e-01 3.636360466480255127e-01 -1.454651653766632080e-01 -3.662374243140220642e-02 -1.125783547759056091e-01 -9.959049522876739502e-02 1.331393867731094360e-01 3.155368939042091370e-02 1.976778507232666016e-01 1.020217761397361755e-01 -2.527332007884979248e-01 -9.916014969348907471e-02 1.808528602123260498e-01 1.180540993809700012e-01 -5.032300204038619995e-02 5.697619915008544922e-02 1.259841024875640869e-01 -9.395318478345870972e-02 -3.177172541618347168e-01 1.692373603582382202e-01
2.060233652591705322e-01 -3.087638318538665771e-01 1.410739123821258545e-01 2.595390565693378448e-02 1.112087592482566833e-01 4.443929716944694519e-02 -1.790457069873809814e-01 -2.341341972351074219e-01 -4.792160391807556152e-01 -1.968121081590652466e-01 1.643600761890411377e-01 -4.768953844904899597e-02 -1.250136345624923706e-01 8.180139958858489990e-02 -1.729673445224761963e-01 -1.254011504352092743e-02 -1.272086948156356812e-01 -1.182749941945075989e-01 -1.358007043600082397e-01 1.288888454437255859e-01 1.091956198215484619e-01 2.361717075109481812e-01 1.903875917196273804e-01 -4.409417137503623962e-02 -1.357239782810211182e-01 1.824542880058288574e-01 -2.615013718605041504e-01 2.052742689847946167e-01 3.320665284991264343e-02 -1.981171034276485443e-02 1.876205950975418091e-01 -1.425263583660125732e-01
1.531101018190383911e-02 -4.439994692802429199e-01 5.126088112592697144e-02 4.194351136684417725e-01 -8.815550059080123901e-02 2.436229260638356209e-03 -1.836211532354354858e-01 -2.099600434303283691e-01 -3.190626204013824463e-01 3.100293921306729317e-03 2.627891488373279572e-02 6.394241750240325928e-02 2.159133404493331909e-01 3.770434483885765076e-02 -8.395962417125701904e-03 -2.011097073554992676e-01 1.010098308324813843e-01 -8.491518348455429077e-02 1.679387874901294708e-02 2.014224082231521606e-01 -6.566793657839298248e-03 1.006640791893005371e-01 2.243123203516006470e-01 2.426628209650516510e-02 1.797828227281570435e-01 2.387969791889190674e-01 -2.833276242017745972e-02 -1.212812140583992004e-01 -2.899281494319438934e-02 -2.599668204784393311e-01 -1.957655996084213257e-01 1.113575547933578491e-01
5.540503263473510742e-01 -1.892385631799697876e-01 8.670286089181900024e-02 -2.962109399959445000e-03 -1.903032697737216949e-02 1.799461245536804199e-01 -3.632250130176544189e-01 -1.731003373861312866e-01 -1.145031675696372986e-01 7.774765789508819580e-02 -1.457682549953460693e-01 -1.642174720764160156e-01 -6.496865302324295044e-02 -1.218720972537994385e-01 -1.888805925846099854e-01 -1.586097031831741333e-01 1.450574547052383423e-01 -1.468185186386108398e-01 -1.967355608940124512e-01 1.447498798370361328e-01 1.794825047254562378e-01 1.122023388743400574e-01 -4.234854504466056824e-02 7.191204279661178589e-02 -7.049688603729009628e-03 2.347335070371627808e-01 1.891071535646915436e-02 -3.600963205099105835e-02 2.698663622140884399e-02 -1.867651045322418213e-01 -1.606342196464538574e-01 1.885060667991638184e-01
1.784132719039916992e-01 -3.109629154205322266e-01 3.110135197639465332e-01 1.323043406009674072e-01 -5.267765745520591736e-02 -2.557868957519531250e-01 -5.681280046701431274e-02 -1.408759802579879761e-01 6.568407267332077026e-02 5.627857148647308350e-02 -2.185833640396595001e-02 4.133822768926620483e-02 -4.300589114427566528e-02 1.430279761552810669e-01 -1.948229372501373291e-01 7.051863521337509155e-02 -7.496356219053268433e-02 7.698736735619604588e-04 -1.970906257629394531e-01 4.819227382540702820e-02 2.660767734050750732e-01 4.759721830487251282e-02 -1.703959554433822632e-01 3.265997767448425293e-01 -5.715663731098175049e-02 4.671608507633209229e-01 -1.084110811352729797e-01 2.233846932649612427e-01 8.508706837892532349e-02 -1.761737763881683350e-01 9.554166346788406372e-02 -7.029050588607788086e-02
4.972335398197174072e-01 -3.379606306552886963e-01 1.440644115209579468e-01 2.492611706256866455e-01 2.936082147061824799e-02 -2.149930149316787720e-01 -1.830403506755828857e-01 -5.730806663632392883e-02 2.805285453796386719e-01 -6.622426211833953857e-02 1.929712891578674316e-01 -5.365074053406715393e-02 -1.218220517039299011e-01 -1.790550947189331055e-01 -1.101645454764366150e-01 -8.091375231742858887e-02 1.584018319845199585e-01 -2.505823969841003418e-03 1.248130351305007935e-01 -9.045232832431793213e-02 1.093106642365455627e-01 2.355748862028121948e-01 2.432477101683616638e-02 1.031994447112083435e-01 1.704481802880764008e-02 1.728785336017608643e-01 2.292985171079635620e-01 2.091264575719833374e-01 5.210445262491703033e-03 6.922399159520864487e-03 -1.294617801904678345e-01 -1.101488620042800903e-01
3.082985877990722656e-01 -9.747501462697982788e-02 -8.255470544099807739e-02 1.523306816816329956e-01 -2.309143096208572388e-01 -3.482092544436454773e-02 -1.555060744285583496e-01 -4.568039774894714355e-01 -1.345183849334716797e-01 -2.287563234567642212e-01 2.718740403652191162e-01 -2.329255938529968262e-01 9.991141967475414276e-03 1.001990139484405518e-01 -8.910638093948364258e-02 4.589691758155822754e-02 -5.827976763248443604e-02 2.233356982469558716e-01 4.238603264093399048e-02 1.511618942022323608e-01 1.795661076903343201e-02 -1.337498128414154053e-01 -8.904140442609786987e-02 1.496777087450027466e-01 3.705323860049247742e-02 1.609718501567840576e-01 -7.820806652307510376e-02 2.409451082348823547e-02 6.061358749866485596e-02 -6.812160462141036987e-02 -3.731643855571746826e-01 -2.263868004083633423e-01
3.190612494945526123e-01 -2.574521303176879883e-01 7.042680680751800537e-02 1.788206547498703003e-01 1.917729079723358154e-01 -6.050113216042518616e-02 -3.183853328227996826e-01 -1.806511282920837402e-01 -2.129878401756286621e-01 3.591918200254440308e-02 2.463623881340026855e-01 -1.306899189949035645e-01 -1.773222833871841431e-01 1.027961373329162598e-01 -1.017673984169960022e-01 -1.688943654298782349e-01 1.523691564798355103e-01 2.087890207767486572e-01 -1.585520952939987183e-01 -6.052892282605171204e-02 6.526508182287216187e-02 2.908665239810943604e-01 1.983532607555389404e-01 -5.444502457976341248e-03 -2.504537254571914673e-02 5.254650022834539413e-03 -3.403826653957366943e-01 7.517178356647491455e-02 1.755849570035934448e-01 7.470379769802093506e-02 1.773334145545959473e-01 -3.671288862824440002e-02
1.915317624807357788e-01 -2.475497126579284668e-01 2.835834026336669922e-01 3.129845559597015381e-01 2.819027937948703766e-02 -9.149293601512908936e-02 -1.468569226562976837e-02 -3.931824862957000732e-01 -2.190598845481872559e-01 1.983675807714462280e-01 -1.488647609949111938e-01 -1.526641398668289185e-01 1.282031387090682983e-01 -1.603339016437530518e-01 -2.958170473575592041e-01 1.108878254890441895e-01 9.851166605949401855e-02 3.429270163178443909e-02 4.152904730290174484e-03 5.367540568113327026e-02 -8.298588544130325317e-02 -1.214096229523420334e-02 -2.615043818950653076e-01 2.070978283882141113e-01 -1.061370968818664551e-01 1.553095728158950806e-01 1.599229276180267334e-01 1.362291909754276276e-02 -2.329888194799423218e-02 -1.170845329761505127e-01 -1.876164078712463379e-01 -2.055372595787048340e-01
6.315007340162992477e-03 -4.291351735591888428e-01 4.508917406201362610e-02 1.693514734506607056e-02 1.103620007634162903e-01 -7.800490409135818481e-02 -3.541570156812667847e-02 -1.819533705711364746e-01 -3.238301873207092285e-01 1.960161700844764709e-02 4.480906128883361816e-01 1.745163500308990479e-01 -1.638793945312500000e-01 -4.374476522207260132e-02 -5.615850910544395447e-03 -1.982573121786117554e-01 -1.365743726491928101e-01 -2.467853017151355743e-02 1.126527860760688782e-01 -2.043144404888153076e-01 1.225628703832626343e-01 1.636368408799171448e-02 4.851518571376800537e-02 1.345136463642120361e-01 2.718560695648193359e-01 7.421807199716567993e-02 1.560304015874862671e-01 -1.428280118852853775e-02 2.916232645511627197e-01 -2.211506366729736328e-01 -8.259304612874984741e-02 -4.569570347666740417e-02
2.525126934051513672e-01 -2.915118038654327393e-01 5.647214874625205994e-02 1.327190697193145752e-01 -1.154917776584625244e-01 2.530578672885894775e-01 -2.868264615535736084e-01 -3.689558506011962891e-01 -2.571325302124023438e-01 -1.581726968288421631e-01 -1.063826978206634521e-01 -8.245515078306198120e-02 9.473713487386703491e-02 8.549825288355350494e-03 -2.447799295186996460e-01 -1.666604578495025635e-01 2.162431776523590088e-01 -2.149856686592102051e-01 1.716993004083633423e-01 -8.159654587507247925e-02 8.276190608739852905e-02 2.699944376945495605e-01 -2.009300887584686279e-01 -8.950103074312210083e-02 -1.918594539165496826e-02 -8.335720747709274292e-02 -2.030688971281051636e-01 -4.673751071095466614e-02 4.690565541386604309e-02 -1.994313299655914307e-02 9.634380042552947998e-02 -9.392103552818298340e-02
1.777705550193786621e-01 -2.934886515140533447e-01 1.342565268278121948e-01 -1.129552498459815979e-01 -5.534042045474052429e-02 -6.484224647283554077e-02 -2.377037853002548218e-01 -3.210158348083496094e-01 5.859681870788335800e-03 -1.399064213037490845e-01 2.091514766216278076e-01 -6.446687132120132446e-02 -1.203900948166847229e-02 -1.061750128865242004e-01 -1.455089598894119263e-01 1.345449686050415039e-01 -4.321439564228057861e-02 -1.321191191673278809e-01 1.335136443376541138e-01 2.586304247379302979e-01 1.130902916193008423e-01 -2.467771023511886597e-01 1.176322065293788910e-02 -6.777656078338623047e-02 -1.498698592185974121e-01 2.206183373928070068e-01 -2.552464604377746582e-01 2.915287017822265625e-01 -1.097211688756942749e-01 -1.316655427217483521e-01 -1.926428079605102539e-02 -3.646607697010040283e-01
2.509087026119232178e-01 -1.314191371202468872e-01 2.123181670904159546e-01 2.695655226707458496e-01 2.661243081092834473e-01 5.016886070370674133e-02 -2.903335690498352051e-01 -2.051291167736053467e-01 -2.243605703115463257e-01 3.467941656708717346e-02 -8.521093428134918213e-02 1.415485888719558716e-01 -1.607885211706161499e-01 -1.641967445611953735e-01 9.201443195343017578e-02 -1.777760982513427734e-01 1.022228896617889404e-01 1.309689134359359741e-01 -1.058625131845474243e-01 1.638120114803314209e-01 2.081801742315292358e-01 3.175010681152343750e-01 8.393157273530960083e-02 1.610507257282733917e-02 3.513704985380172729e-02 2.545283138751983643e-01 -1.251053214073181152e-01 3.022977411746978760e-01 -6.979080289602279663e-02 5.863576754927635193e-02 1.691771894693374634e-01 -5.932277813553810120e-02
2.136424332857131958e-01 -1.575970351696014404e-01 6.866590678691864014e-02 -1.776703819632530212e-02 2.277868986129760742e-01 -2.705558836460113525e-01 -2.856569886207580566e-01 -1.781351417303085327e-01 2.327566593885421753e-02 -1.486246939748525620e-02 -1.684760674834251404e-02 4.031890630722045898e-02 -1.545265316963195801e-01 -3.997762128710746765e-02 -1.029052212834358215e-01 -1.720044612884521484e-01 1.029511392116546631e-01 8.365947008132934570e-02 -6.067509297281503677e-03 -2.903673052787780762e-01 2.161364704370498657e-01 -2.038704305887222290e-01 1.209422498941421509e-01 -2.212948203086853027e-01 2.843022579327225685e-03 -3.548748046159744263e-02 -6.817711889743804932e-02 1.628028601408004761e-01 3.808023333549499512e-01 -3.329505026340484619e-01 -2.491567283868789673e-01 -1.164297983050346375e-01
3.890560567378997803e-01 -3.862131237983703613e-01 3.586908876895904541e-01 2.525559663772583008e-01 -1.336260139942169189e-01 -1.480142325162887573e-01 1.930849067866802216e-02 -3.489097207784652710e-02 -8.247406780719757080e-02 2.096943184733390808e-02 1.216886714100837708e-01 2.037878893315792084e-02 1.682929247617721558e-01 8.085511624813079834e-02 -8.938372880220413208e-02 2.944624423980712891e-01 1.557443588972091675e-01 -2.047133594751358032e-01 3.437946364283561707e-02 1.020090654492378235e-01 -4.285022616386413574e-03 6.197838112711906433e-03 -9.888667613267898560e-02 1.120580825954675674e-02 -1.305700540542602539e-01 2.154163271188735962e-01 -1.718845069408416748e-01 1.650399118661880493e-01 9.429973550140857697e-03 -1.085713952779769897e-01 -1.867152750492095947e-01 -2.428314089775085449e-01
1.737419217824935913e-01 -1.346740722656250000e-01 1.227861419320106506e-01 1.899699419736862183e-01 2.117050737142562866e-01 -2.681302279233932495e-02 -2.008009701967239380e-01 -2.074244022369384766e-01 -2.673917114734649658e-01 1.940209418535232544e-02 -3.290717303752899170e-01 4.320431128144264221e-02 2.440936490893363953e-02 7.879077643156051636e-02 -1.029709950089454651e-01 7.124934345483779907e-02 8.983819186687469482e-02 9.827971458435058594e-02 1.802379488945007324e-01 -1.093194186687469482e-01 7.991622388362884521e-02 1.193971782922744751e-01 2.642133235931396484e-01 1.084538027644157410e-01 -4.209652543067932129e-02 -7.819452136754989624e-02 -1.330849677324295044e-01 4.801156520843505859e-01 3.280528783798217773e-01 -1.145444288849830627e-01 -1.601135283708572388e-01 1.584309153258800507e-02
2.404083758592605591e-01 -2.449996955692768097e-02 1.282218098640441895e-01 4.131014645099639893e-02 -2.122807316482067108e-02 5.383936315774917603e-02 -3.642210066318511963e-01 -3.687043488025665283e-01 -7.701211422681808472e-02 -1.896647959947586060e-01 -2.236683368682861328e-01 -2.335978150367736816e-01 -1.867755949497222900e-01 -4.947363957762718201e-02 1.439681649208068848e-01 -9.946110099554061890e-02 -1.399859488010406494e-01 2.273583970963954926e-02 4.449228346347808838e-01 1.097112298011779785e-01 2.567379474639892578e-01 -7.240170985460281372e-02 4.715477582067251205e-03 2.149914503097534180e-01 6.905240565538406372e-02 6.718166917562484741e-02 1.094522103667259216e-01 1.311184912919998169e-01 -9.245865046977996826e-02 -1.945350021123886108e-01 -6.426520645618438721e-02 -2.396233938634395599e-02
3.820330798625946045e-01 -3.355234861373901367e-01 2.359918355941772461e-01 2.663419842720031738e-01 -3.399794995784759521e-01 6.706914305686950684e-02 -6.567690521478652954e-02 -2.584851384162902832e-01 -1.503547728061676025e-01 7.631029933691024780e-02 1.452627182006835938e-01 -1.449130326509475708e-01 -9.140186011791229248e-03 -1.220628097653388977e-01 3.716442361474037170e-02 -1.206625625491142273e-01 1.656823605298995972e-02 -5.718677863478660583e-02 -3.135344386100769043e-02 -1.434247642755508423e-01 2.343621999025344849e-01 6.768175959587097168e-02 -1.190072074532508850e-01 2.056891471147537231e-01 9.370627999305725098e-02 2.160000056028366089e-01 1.620936840772628784e-01 -1.089008152484893799e-01 1.639758199453353882e-01 -1.844241321086883545e-01 -1.579676270484924316e-01 4.095669463276863098e-02
-3.373592346906661987e-02 -4.802654981613159180e-01 1.286436617374420166e-01 -1.481832936406135559e-03 -9.366367012262344360e-02 -1.604797542095184326e-01 -1.282551288604736328e-01 -3.647633790969848633e-01 -4.077460467815399170e-01 -3.023086786270141602e-01 6.561983376741409302e-03 -1.722559332847595215e-01 -8.018515259027481079e-02 -1.628823205828666687e-02 -7.146880030632019043e-02 1.706123501062393188e-01 -7.642132043838500977e-02 1.592723280191421509e-01 -1.142355650663375854e-01 -1.554284095764160156e-01 -4.150767996907234192e-02 5.071978271007537842e-02 -7.094753533601760864e-02 -1.077616661787033081e-01 5.310318898409605026e-03 1.394836008548736572e-01 -8.816820383071899414e-02 1.142420843243598938e-01 2.683890759944915771e-01 1.122895851731300354e-01 -1.092053279280662537e-01 -1.145425662398338318e-01
4.800381362438201904e-01 -1.452564001083374023e-01 1.686021238565444946e-01 -2.615010179579257965e-02 -1.795791536569595337e-01 -2.270574420690536499e-01 -1.548256129026412964e-01 -1.685222834348678589e-01 -3.499832004308700562e-02 2.126294672489166260e-01 -4.677934106439352036e-03 -1.019944697618484497e-01 -2.024675756692886353e-01 5.680110678076744080e-02 -1.486274451017379761e-01 -2.595613300800323486e-01 -9.377308934926986694e-02 -2.059716880321502686e-01 -1.505915224552154541e-01 -1.014251708984375000e-01 7.549475133419036865e-02 1.991976052522659302e-01 5.885943397879600525e-02 -1.083326805382966995e-02 -1.714708805084228516e-01 1.040160059928894043e-01 -1.387434080243110657e-02 2.148253917694091797e-01 -7.987640798091888428e-03 -3.340502381324768066e-01 2.433675527572631836e-01 4.525110125541687012e-02
4.165592789649963379e-01 -3.343279361724853516e-01 2.669056057929992676e-01 5.773427337408065796e-02 6.282661855220794678e-02 -1.368611752986907959e-01 2.321076579391956329e-02 1.560091674327850342e-01 4.307489842176437378e-02 9.640292823314666748e-02 7.178410887718200684e-02 1.649584174156188965e-01 1.364784389734268188e-01 -1.694720995146781206e-04 -2.146435081958770752e-01 -1.695258021354675293e-01 7.606296986341476440e-02 3.554529510438442230e-03 7.162871211767196655e-02 -2.846087142825126648e-02 2.014715671539306641e-01 -1.898749768733978271e-01 -4.102015867829322815e-02 -3.094016611576080322e-01 2.545706629753112793e-01 -1.074759941548109055e-02 -2.337071299552917480e-01 2.095171064138412476e-02 2.744718492031097412e-01 -2.081142812967300415e-01 -1.765941679477691650e-01 4.400391597300767899e-03
7.526161521673202515e-02 -1.408107578754425049e-01 7.226849347352981567e-02 6.874831020832061768e-02 1.232628896832466125e-01 -1.718946844339370728e-01 -3.705880045890808105e-02 -5.897001624107360840e-01 -6.212639063596725464e-02 2.728370726108551025e-01 3.674508631229400635e-02 -6.385344266891479492e-02 -4.519994929432868958e-02 1.903872638940811157e-01 -1.079430952668190002e-01 1.568580865859985352e-01 -4.549664258956909180e-02 -1.845693290233612061e-01 1.962752193212509155e-01 -1.312155276536941528e-01 -7.927413284778594971e-02 -7.581367343664169312e-02 2.666823565959930420e-02 3.204553127288818359e-01 2.928921021521091461e-02 1.714014559984207153e-01 -3.636751323938369751e-02 9.588724374771118164e-02 3.162914514541625977e-02 -9.815075993537902832e-02 -2.934918403625488281e-01 -2.599753141403198242e-01
2.671283185482025146e-01 -2.680745422840118408e-01 1.628393977880477905e-01 -4.841246083378791809e-02 -2.702980116009712219e-02 -4.037023335695266724e-02 -7.647298276424407959e-02 -2.400129735469818115e-01 -5.017442107200622559e-01 -2.443828433752059937e-01 5.614096298813819885e-02 7.368791103363037109e-02 -6.216269358992576599e-02 -3.389653936028480530e-02 -1.184779871255159378e-02 1.978148669004440308e-01 -2.771429121494293213e-01 3.495326265692710876e-02 -2.296440601348876953e-01 4.806967452168464661e-02 1.173742190003395081e-01 9.102037549018859863e-02 4.396007955074310303e-02 -6.434681266546249390e-02 8.247260935604572296e-03 1.105983927845954895e-02 -2.299751043319702148e-01 1.913888305425643921e-01 2.712153494358062744e-01 5.099243670701980591e-02 -5.132715031504631042e-02 -2.608732581138610840e-01
2.442873120307922363e-01 -1.878739744424819946e-01 4.990114271640777588e-02 3.190992772579193115e-02 -1.279238611459732056e-01 -4.480664730072021484e-01 -2.411658018827438354e-01 -2.661398947238922119e-01 -1.650721728801727295e-01 -5.766113847494125366e-02 1.198245808482170105e-01 -4.492598772048950195e-02 -1.125933229923248291e-01 -1.349027156829833984e-01 -1.755884587764739990e-01 -5.094656348228454590e-02 -1.581460796296596527e-02 -3.005166724324226379e-02 -9.603902697563171387e-02 -2.754949629306793213e-01 2.960436940193176270e-01 1.413181871175765991e-01 1.383052319288253784e-01 -1.039959937334060669e-01 2.143667340278625488e-01 -7.957563549280166626e-02 1.135561168193817139e-01 -1.992469429969787598e-01 2.466440051794052124e-01 -1.686775088310241699e-01 1.459783315658569336e-01 -6.957985460758209229e-02
2.151753753423690796e-01 -2.996935248374938965e-01 2.406778782606124878e-01 3.142729774117469788e-02 9.283925592899322510e-02 1.681572943925857544e-01 -2.165618538856506348e-01 -1.697418093681335449e-01 -7.750666886568069458e-02 2.412733435630798340e-01 -1.593227386474609375e-01 -1.394349038600921631e-01 -4.658452421426773071e-02 -7.027444243431091309e-02 -2.372878640890121460e-01 -2.677122950553894043e-01 2.656010091304779053e-01 -9.678628295660018921e-02 -9.949562698602676392e-02 9.113763272762298584e-02 2.942586876451969147e-02 3.105375468730926514e-01 -2.488937228918075562e-01 -1.107652261853218079e-01 -2.252774499356746674e-02 1.379392445087432861e-01 9.925858676433563232e-02 -3.297751769423484802e-02 -6.879391148686408997e-03 -3.323524296283721924e-01 -1.929511725902557373e-01 1.972510293126106262e-02
3.011771440505981445e-01 -1.114370822906494141e-01 2.677291333675384521e-01 7.247308641672134399e-02 -1.563447266817092896e-01 -2.510562241077423096e-01 -1.566843092441558838e-01 -2.295608520507812500e-01 -2.930551171302795410e-01 6.280300673097372055e-03 3.326750397682189941e-01 8.014532178640365601e-02 -2.232060581445693970e-01 1.431164592504501343e-01 1.240827739238739014e-01 9.025076776742935181e-02 4.510672762989997864e-03 -4.894646257162094116e-02 8.821692317724227905e-02 -1.312585324048995972e-01 1.480088084936141968e-01 1.120790392160415649e-01 1.745787858963012695e-01 -1.115069687366485596e-01 1.452925987541675568e-02 3.061511814594268799e-01 2.940786182880401611e-01 6.480801850557327271e-02 -1.533445268869400024e-01 1.209718659520149231e-01 -1.095132343471050262e-02 -1.751076877117156982e-01
3.542075753211975098e-01 -1.584161520004272461e-01 7.854195684194564819e-02 7.448711991310119629e-02 1.608356088399887085e-01 -1.920032352209091187e-01 -3.073143661022186279e-01 -2.926988601684570312e-01 1.408775746822357178e-01 -2.348425537347793579e-01 2.152591347694396973e-01 -1.243063211441040039e-01 -2.320878207683563232e-01 1.150763873010873795e-02 -3.131854236125946045e-01 -1.789078116416931152e-01 -9.870323538780212402e-02 -3.977708891034126282e-02 1.376614123582839966e-01 -2.786869406700134277e-01 -9.869220107793807983e-02 2.115111500024795532e-01 1.988534927368164062e-01 9.797743707895278931e-02 -2.740289643406867981e-02 4.532296583056449890e-02 -1.524585485458374023e-01 6.791693717241287231e-02 8.628741651773452759e-02 5.295975506305694580e-02 -8.751365542411804199e-02 -1.177642568945884705e-01
8.494182676076889038e-02 -4.037951305508613586e-02 2.991549670696258545e-01 1.691518723964691162e-01 -2.408795654773712158e-01 -5.406897887587547302e-02 -2.611544132232666016e-01 -3.154994547367095947e-01 -3.584884405136108398e-01 1.312400698661804199e-01 -1.424602121114730835e-01 4.722753912210464478e-02 -2.862826883792877197e-01 5.541546642780303955e-02 -1.628369987010955811e-01 -2.431807070970535278e-01 -1.888099014759063721e-01 -4.512267932295799255e-02 -1.901043951511383057e-01 -4.309436306357383728e-03 7.813028991222381592e-03 5.397962778806686401e-02 1.057170256972312927e-01 6.276212632656097412e-02 -1.340085119009017944e-01 -3.534651920199394226e-02 -2.193222939968109131e-02 2.174678891897201538e-01 1.322332769632339478e-02 -2.550881803035736084e-01 -1.275212969630956650e-02 -2.847696840763092041e-01
1.899984329938888550e-01 -3.884457647800445557e-01 4.452344775199890137e-02 3.248087465763092041e-01 -4.547966644167900085e-02 -1.627350300550460815e-01 -1.143219992518424988e-01 -8.581824600696563721e-02 -1.741015017032623291e-01 -2.821304500102996826e-01 1.600928455591201782e-01 8.680474758148193359e-02 -6.640162318944931030e-02 -8.738084137439727783e-02 -1.331302151083946228e-02 1.314330101013183594e-01 -5.682380124926567078e-02 7.312269508838653564e-02 1.054572835564613342e-01 6.558925658464431763e-02 5.281540006399154663e-02 -3.791086375713348389e-02 -5.812490358948707581e-02 1.110971570014953613e-01 -1.445164382457733154e-01 -9.828665852546691895e-02 1.335314512252807617e-01 3.185852766036987305e-01 7.805310189723968506e-02 -2.529953420162200928e-01 -3.545493483543395996e-01 -3.071618676185607910e-01
2.019745707511901855e-01 -3.007876574993133545e-01 1.528636664152145386e-01 -1.323711276054382324e-01 6.839795410633087158e-02 -2.472813129425048828e-01 -3.679711222648620605e-01 -1.853096485137939453e-01 -1.861882358789443970e-01 -5.461141839623451233e-02 2.310324609279632568e-01 5.669731274247169495e-02 -2.641455829143524170e-01 -9.697891026735305786e-02 -3.281273245811462402e-01 -5.084704980254173279e-02 4.392296075820922852e-02 1.358534842729568481e-01 -3.912789747118949890e-02 1.879386305809020996e-01 -1.011868640780448914e-01 3.213476017117500305e-02 3.552025258541107178e-01 1.780289341695606709e-03 7.134384661912918091e-02 3.559308871626853943e-02 -2.808187007904052734e-01 1.382796913385391235e-01 1.878522522747516632e-02 5.889203026890754700e-02 -2.075772546231746674e-02 -7.304116338491439819e-02
1.153729334473609924e-01 -2.499513328075408936e-01 2.296382337808609009e-01 4.204620420932769775e-01 1.360195577144622803e-01 -7.862024009227752686e-02 -9.330306202173233032e-02 -4.391866177320480347e-02 -2.072171717882156372e-01 1.367387920618057251e-01 7.996866106986999512e-02 -1.488980203866958618e-01 1.434749364852905273e-01 7.497306913137435913e-02 -1.055323854088783264e-01 -1.686995625495910645e-01 2.585756778717041016e-01 2.592504620552062988e-01 2.241729795932769775e-01 4.507828503847122192e-02 7.181690633296966553e-02 -5.800051242113113403e-02 -1.845802515745162964e-01 7.109130173921585083e-02 1.904796063899993896e-01 3.024573922157287598e-01 7.345093041658401489e-02 1.072466000914573669e-01 2.112871557474136353e-01 1.148024573922157288e-01 -2.522221803665161133e-01 5.717453733086585999e-02
2.338465154170989990e-01 -3.860078454017639160e-01 -6.809525936841964722e-02 1.172935888171195984e-01 7.108177244663238525e-02 8.509656041860580444e-02 -1.329994052648544312e-01 -1.793518662452697754e-03 -3.018991947174072266e-01 -1.865388639271259308e-02 1.898017376661300659e-01 -4.023644030094146729e-01 -2.411851845681667328e-02 2.076808959245681763e-01 -6.521140784025192261e-02 -9.826166182756423950e-02 1.434672623872756958e-02 1.841901540756225586e-01 -1.040716748684644699e-02 -1.630162596702575684e-01 4.292509332299232483e-02 3.928646445274353027e-02 -3.043668866157531738e-01 6.170384585857391357e-02 8.352503925561904907e-02 3.879075348377227783e-01 -2.978926710784435272e-02 3.448284417390823364e-02 1.300263851881027222e-01 -7.042819261550903320e-02 2.107195183634757996e-02 -2.416937500238418579e-01
1.137947440147399902e-01 -1.890123635530471802e-02 4.030886888504028320e-01 9.757673740386962891e-02 -1.291909813880920410e-01 -1.415392458438873291e-01 -3.979002684354782104e-02 -3.371613919734954834e-01 -2.640189230442047119e-02 5.043376609683036804e-02 -3.389294445514678955e-02 1.391326170414686203e-02 -2.144149541854858398e-01 2.006791383028030396e-01 -2.154868394136428833e-01 9.522832930088043213e-03 -1.421139296144247055e-02 -4.446626082062721252e-02 -1.621323078870773315e-01 1.897996477782726288e-02 9.915204346179962158e-02 2.002745121717453003e-01 -1.457673609256744385e-01 1.111449226737022400e-01 -4.495579749345779419e-02 2.600832879543304443e-01 -4.805651307106018066e-02 4.051443040370941162e-01 1.188714802265167236e-01 -3.810161650180816650e-01 -5.494863260537385941e-03 -1.324183791875839233e-01
2.136719673871994019e-01 -3.566109538078308105e-01 1.341815888881683350e-01 1.420209109783172607e-01 8.926168084144592285e-02 -9.420572221279144287e-02 -2.271188497543334961e-01 -3.338499963283538818e-01 -2.867467701435089111e-01 5.385982990264892578e-02 8.169290423393249512e-02 1.038887128233909607e-01 -1.303720325231552124e-01 -1.761471107602119446e-02 1.977481693029403687e-01 -1.513654440641403198e-01 -8.661685883998870850e-02 6.644000858068466187e-02 -4.144069924950599670e-02 6.405974179506301880e-02 1.517438292503356934e-01 -1.249767020344734192e-01 2.314055114984512329e-01 3.615129590034484863e-01 -5.393939092755317688e-03 1.251906156539916992e-01 2.864389419555664062e-01 1.577027440071105957e-01 -1.384640634059906006e-01 -8.857935667037963867e-02 1.874781697988510132e-01 4.235545173287391663e-02
4.299127459526062012e-01 -2.116423845291137695e-01 -2.444499880075454712e-01 -2.349744290113449097e-01 1.074257306754589081e-02 -2.033580094575881958e-03 -2.141374349594116211e-01 -2.896906733512878418e-01 -3.382091224193572998e-01 2.975919842720031738e-01 -3.704164177179336548e-02 1.551442295312881470e-01 -1.496378183364868164e-01 8.946558833122253418e-02 -1.184056177735328674e-01 1.446719616651535034e-01 1.106317387893795967e-03 6.320542655885219574e-03 9.436003118753433228e-02 1.250883191823959351e-01 3.145980536937713623e-01 1.800686120986938477e-01 -9.286727011203765869e-02 1.681943610310554504e-02 -4.971709847450256348e-02 1.632708758115768433e-01 1.575171202421188354e-02 1.747884005308151245e-01 1.057932712137699127e-02 3.559300675988197327e-02 8.559980429708957672e-03 -7.422086596488952637e-02
1.108217909932136536e-01 -3.314373195171356201e-01 1.185275763273239136e-01 1.678911596536636353e-01 1.993153691291809082e-01 -9.243074804544448853e-02 -2.244647145271301270e-01 -1.981773972511291504e-01 -2.290422469377517700e-01 -1.299825310707092285e-01 -6.085528433322906494e-02 1.644040048122406006e-01 -3.029197752475738525e-01 -2.672055959701538086e-01 1.176474802196025848e-02 1.669251024723052979e-01 -6.934379786252975464e-02 5.997605249285697937e-02 3.469123691320419312e-02 -2.046465575695037842e-01 -6.190055981278419495e-02 1.938345134258270264e-01 3.291919827461242676e-01 2.786280401051044464e-02 1.501690316945314407e-02 1.152282953262329102e-01 1.412109881639480591e-01 2.189614474773406982e-01 2.347540408372879028e-01 -2.188403755426406860e-01 -5.485241487622261047e-02 -1.304591745138168335e-01
2.590685486793518066e-01 -2.733997702598571777e-01 2.299440279603004456e-02 4.343235492706298828e-01 3.329271823167800903e-02 -2.833793163299560547e-01 -1.302652955055236816e-01 -2.263358980417251587e-01 2.603411860764026642e-02 8.135911822319030762e-02 2.053506970405578613e-01 9.586708992719650269e-02 -2.493799477815628052e-01 6.353952735662460327e-02 -2.219219803810119629e-01 1.034622341394424438e-01 -1.309877038002014160e-01 -4.868170619010925293e-02 1.446996182203292847e-01 -1.230237111449241638e-01 -4.493497684597969055e-02 1.020199432969093323e-01 -7.484139502048492432e-02 -2.783363685011863708e-03 -7.052681595087051392e-02 1.919458657503128052e-01 6.165183708071708679e-02 -2.880956418812274933e-02 -1.284280568361282349e-01 -2.846697904169559479e-02 -3.442247807979583740e-01 -2.804349064826965332e-01
8.358921110630035400e-02 -2.266504615545272827e-01 1.409842371940612793e-01 3.881275355815887451e-01 -2.590387463569641113e-01 -8.226365596055984497e-02 -2.480132728815078735e-01 -1.111677512526512146e-01 -8.572019636631011963e-02 4.991354048252105713e-02 1.090924069285392761e-01 -2.480948120355606079e-01 1.852824389934539795e-01 2.576771974563598633e-01 -1.966489702463150024e-01 -3.515315651893615723e-01 -6.212188303470611572e-02 -1.229057759046554565e-01 -1.639655046164989471e-02 -5.815474689006805420e-02 1.627333611249923706e-01 1.399640589952468872e-01 2.197882533073425293e-02 4.730884358286857605e-02 2.389232665300369263e-01 1.110899746417999268e-01 9.163311868906021118e-02 1.396874338388442993e-01 4.825763404369354248e-02 -2.777695655822753906e-01 -1.679383367300033569e-01 2.627014368772506714e-02
3.890920877456665039e-01 -1.207184866070747375e-01 5.276907235383987427e-02 1.331203430891036987e-01 -1.053005307912826538e-01 -3.066840171813964844e-01 -4.449056386947631836e-01 -1.402494590729475021e-02 -1.296039074659347534e-01 2.268478423357009888e-01 4.888974875211715698e-02 -5.755814723670482635e-03 -1.306328028440475464e-01 1.763877123594284058e-01 -2.961013019084930420e-01 -4.779729992151260376e-02 -2.739415271207690239e-03 5.870105698704719543e-02 1.401596516370773315e-01 -3.142973035573959351e-02 1.317321062088012695e-01 -2.682484686374664307e-01 -7.328530400991439819e-02 2.500411868095397949e-01 9.467832744121551514e-02 8.075094223022460938e-02 1.582303494215011597e-01 -9.234451502561569214e-02 1.503885388374328613e-01 4.096075147390365601e-02 -1.659587174654006958e-01 -1.387647390365600586e-01
4.751685559749603271e-01 -2.817522287368774414e-01 -2.287224978208541870e-01 -4.880784451961517334e-02 8.305635303258895874e-02 3.064140677452087402e-02 -8.187022060155868530e-02 -2.805320918560028076e-01 -4.100550413131713867e-01 2.278041988611221313e-01 -5.429340060800313950e-03 2.510184645652770996e-01 -1.711955666542053223e-02 5.032426863908767700e-02 -2.348221540451049805e-01 9.453845024108886719e-02 -4.228351265192031860e-02 -9.053953737020492554e-02 1.139832809567451477e-01 -3.600098658353090286e-03 2.881874144077301025e-01 7.558048516511917114e-02 -1.027392037212848663e-02 2.913998067378997803e-02 8.526482433080673218e-02 7.480447739362716675e-02 -5.205211788415908813e-02 1.616782993078231812e-01 -4.040804877877235413e-02 -1.204726696014404297e-01 1.479359716176986694e-01 -6.675174087285995483e-02
3.090696036815643311e-01 -3.684624731540679932e-01 -3.205870464444160461e-02 2.870126366615295410e-01 2.498406730592250824e-02 5.284321308135986328e-02 -1.065165624022483826e-01 -1.575436592102050781e-01 3.115512803196907043e-02 -2.501162514090538025e-02 1.518990546464920044e-01 1.219809949398040771e-01 -3.816344439983367920e-01 8.815549314022064209e-02 6.342412531375885010e-02 -1.929843425750732422e-01 5.492286011576652527e-02 1.827900409698486328e-01 1.548912972211837769e-01 -5.162660405039787292e-02 -2.909714356064796448e-02 1.118178712204098701e-03 -1.003899946808815002e-01 -3.904057666659355164e-02 1.661646664142608643e-01 1.331645101308822632e-01 1.410056650638580322e-01 3.249682486057281494e-01 -8.255558460950851440e-02 -3.526147082448005676e-02 -2.943550348281860352e-01 -2.653761804103851318e-01
1.016537472605705261e-01 -2.572115361690521240e-01 4.877957999706268311e-01 6.784005463123321533e-02 3.094492554664611816e-01 -1.212548390030860901e-01 -3.255445882678031921e-02 -2.166871577501296997e-01 1.050728261470794678e-01 -2.322119325399398804e-01 -8.962748944759368896e-02 1.364805251359939575e-01 -7.841363549232482910e-02 -1.485202610492706299e-01 -1.224119216203689575e-01 -4.822888225317001343e-02 2.253137528896331787e-02 -1.102469414472579956e-01 6.135764066129922867e-03 -3.101764619350433350e-01 1.900067627429962158e-01 -4.065125808119773865e-02 -3.789647296071052551e-02 -1.141745150089263916e-01 1.122203394770622253e-01 2.572039961814880371e-01 -2.861405909061431885e-02 1.091264411807060242e-01 9.507397562265396118e-02 -3.067167848348617554e-02 -3.205527365207672119e-01 -1.414280235767364502e-01
4.510640799999237061e-01 -3.734980225563049316e-01 2.413594573736190796e-01 -5.650566145777702332e-02 -1.681759506464004517e-01 3.341240435838699341e-02 -2.642706632614135742e-01 -2.175376713275909424e-01 -8.302599936723709106e-02 2.701546847820281982e-01 -4.341664910316467285e-02 -1.652234494686126709e-01 4.242277517914772034e-02 -1.495002061128616333e-01 -4.089424759149551392e-02 -1.468382626771926880e-01 1.172818914055824280e-01 -2.253227084875106812e-01 -8.308686316013336182e-02 7.509939372539520264e-02 1.578436940908432007e-01 1.150739267468452454e-01 -1.649908572435379028e-01 2.008501291275024414e-01 1.096639484167098999e-01 1.457376778125762939e-01 -3.446485847234725952e-02 -1.750367111526429653e-03 2.910486422479152679e-02 -1.580531299114227295e-01 -9.043905138969421387e-02 2.033118903636932373e-01
2.234190106391906738e-01 -2.029783129692077637e-01 2.126944959163665771e-01 -3.514558449387550354e-02 1.641028970479965210e-01 5.317495390772819519e-02 -4.948760867118835449e-01 -1.843055933713912964e-01 -3.052780963480472565e-02 2.474446408450603485e-02 -2.190386876463890076e-02 -2.110782712697982788e-01 9.182974696159362793e-02 -1.691444776952266693e-02 -1.912917941808700562e-01 5.265607312321662903e-02 6.005756929516792297e-02 -1.586062610149383545e-01 9.376557916402816772e-02 3.032134287059307098e-02 1.490382198244333267e-02 6.604779511690139771e-02 6.950969994068145752e-02 -2.100479155778884888e-01 -1.963633894920349121e-01 -1.143294721841812134e-01 -3.125903308391571045e-01 3.305155336856842041e-01 2.890349924564361572e-01 3.209567070007324219e-02 -1.511239111423492432e-01 3.340794891119003296e-02
3.958363234996795654e-01 -5.886854529380798340e-01 2.723437845706939697e-01 1.734397262334823608e-01 -5.890621989965438843e-02 -1.817618012428283691e-01 -3.316384973004460335e-04 -4.250516742467880249e-02 -2.031929939985275269e-01 1.237943544983863831e-01 1.220141276717185974e-01 -7.086390256881713867e-02 2.120378166437149048e-01 2.031789571046829224e-01 -6.594908237457275391e-02 2.084272205829620361e-01 6.458714604377746582e-02 -2.097426727414131165e-02 -7.459463179111480713e-02 1.273364759981632233e-02 1.328032314777374268e-01 4.800900816917419434e-02 -1.427610218524932861e-01 -1.314242649823427200e-02 -5.936062708497047424e-02 1.575417518615722656e-01 -5.850985273718833923e-02 9.340411052107810974e-03 -9.215502440929412842e-02 -1.449913978576660156e-01 1.699605137109756470e-01 -5.053586512804031372e-02
3.228812515735626221e-01 -2.274732738733291626e-01 2.692606151103973389e-01 -1.084661185741424561e-01 2.131542116403579712e-01 -9.836046397686004639e-02 -1.271159350872039795e-01 -1.383446007966995239e-01 -4.936550855636596680e-01 -1.664513051509857178e-01 -1.132974922657012939e-01 -7.093719672411680222e-03 -2.403504773974418640e-02 5.974918603897094727e-02 -8.977391757071018219e-03 8.129602670669555664e-02 -1.108257919549942017e-01 -2.896469458937644958e-02 -1.282567083835601807e-01 1.023021191358566284e-01 2.466647773981094360e-01 1.902485787868499756e-01 -2.217450439929962158e-01 1.326436363160610199e-02 -3.351962566375732422e-01 -1.601190268993377686e-01 5.082340911030769348e-02 1.491636335849761963e-01 1.810591481626033783e-02 -9.161210060119628906e-02 -3.798855096101760864e-02 -1.216224282979965210e-01
1.647274196147918701e-01 -2.042783796787261963e-01 -8.465110510587692261e-02 -9.813342988491058350e-02 -5.995278432965278625e-02 -4.169535040855407715e-01 -3.978311121463775635e-01 -1.731012761592864990e-01 -2.345611751079559326e-01 2.242576479911804199e-01 -1.156667172908782959e-01 1.060056239366531372e-01 1.511930674314498901e-01 -2.217896282672882080e-01 -1.808931082487106323e-01 1.333900354802608490e-02 -8.344951272010803223e-02 1.485126614570617676e-01 3.822509571909904480e-02 -5.130442604422569275e-02 3.219957351684570312e-01 1.380199007689952850e-02 -4.672831390053033829e-03 -1.156670227646827698e-01 1.805679127573966980e-02 -2.135973609983921051e-02 -3.131592273712158203e-02 1.310312747955322266e-01 3.206171095371246338e-01 -9.470150619745254517e-02 -1.619989871978759766e-01 8.037041872739791870e-02
4.340557456016540527e-01 -2.093371599912643433e-01 1.055585741996765137e-01 2.982770800590515137e-01 1.123085170984268188e-01 -1.140469312667846680e-01 -5.169628262519836426e-01 1.247892454266548157e-01 -2.364759743213653564e-01 1.616942882537841797e-01 1.382061839103698730e-01 -2.801731601357460022e-02 -3.264296054840087891e-02 2.771203219890594482e-02 -1.290514916181564331e-01 -1.147256717085838318e-01 2.684493921697139740e-02 3.990371525287628174e-02 9.082718938589096069e-02 -1.169463470578193665e-01 1.797534972429275513e-01 -2.172683626413345337e-01 -1.538376510143280029e-01 2.013825625181198120e-01 -4.556688480079174042e-03 3.646934404969215393e-02 -9.396262466907501221e-03 -9.926582127809524536e-02 1.271543465554714203e-02 9.491722285747528076e-02 -7.354011386632919312e-02 -1.782374382019042969e-01
2.327127382159233093e-02 -2.645241320133209229e-01 3.541631102561950684e-01 2.964636087417602539e-01 -5.695247650146484375e-02 -2.571445405483245850e-01 -1.688749492168426514e-01 -9.292992949485778809e-02 -5.429682508111000061e-02 5.690889805555343628e-02 2.205121703445911407e-02 -1.488285697996616364e-02 -2.037617564201354980e-01 7.368804514408111572e-02 -3.563183918595314026e-02 -5.695018917322158813e-02 -2.380372490733861923e-03 1.759174466133117676e-01 -2.880776822566986084e-01 1.399785876274108887e-01 3.474080860614776611e-01 1.157658025622367859e-01 -1.458857506513595581e-01 1.450818330049514771e-01 1.966171897947788239e-02 2.930442392826080322e-01 -1.190900504589080811e-01 2.574887871742248535e-01 -8.652932941913604736e-02 -2.281888276338577271e-01 -1.106651648879051208e-01 -5.268643796443939209e-02
1.992194056510925293e-01 -2.974428236484527588e-01 8.596786856651306152e-02 8.932772278785705566e-02 -1.411555558443069458e-01 -7.429327070713043213e-02 -2.722227871417999268e-01 -2.371537834405899048e-01 -3.406813144683837891e-01 -3.681037127971649170e-01 -1.494646519422531128e-01 -4.037469625473022461e-02 -1.384226381778717041e-01 3.210617229342460632e-02 2.859147451817989349e-02 3.022899031639099121e-01 -2.289192676544189453e-01 -6.067560613155364990e-02 -6.154252216219902039e-02 -2.148039788007736206e-01 1.688454598188400269e-01 -8.550637960433959961e-02 -1.037810668349266052e-01 8.943105489015579224e-02 -6.456005573272705078e-02 6.381554901599884033e-02 -1.038292944431304932e-01 1.204630807042121887e-01 2.817372381687164307e-01 8.942597359418869019e-02 4.026279598474502563e-02 -1.721252053976058960e-01
4.524644017219543457e-01 -1.696395128965377808e-01 -1.226351261138916016e-01 -1.995113119482994080e-02 2.414558678865432739e-01 -6.042668595910072327e-02 -1.905600428581237793e-01 -2.911476194858551025e-01 -1.832858324050903320e-01 3.025998771190643311e-01 5.996949970722198486e-02 1.760271936655044556e-01 -8.845964819192886353e-02 3.937043994665145874e-02 -1.553504019975662231e-01 9.632810950279235840e-02 -6.734545528888702393e-02 6.383456289768218994e-02 6.715924292802810669e-02 6.196354329586029053e-02 4.105740487575531006e-01 2.538049221038818359e-01 -1.208841279149055481e-01 -1.092905923724174500e-01 1.442105881869792938e-02 9.590492397546768188e-02 6.050596386194229126e-02 1.902747452259063721e-01 -9.669613093137741089e-03 1.365999132394790649e-01 5.895444750785827637e-02 1.322615146636962891e-01
3.167757093906402588e-01 -1.962888091802597046e-01 1.397401988506317139e-01 -1.737902760505676270e-01 5.374120175838470459e-02 -1.828210949897766113e-01 -3.502056002616882324e-01 -3.460073098540306091e-02 -3.293254971504211426e-01 1.521681398153305054e-01 1.967301964759826660e-01 3.465797752141952515e-02 -2.102910578250885010e-01 -5.502860993146896362e-03 -3.433133363723754883e-01 -1.926523298025131226e-01 8.428299427032470703e-02 1.654299050569534302e-01 5.612967908382415771e-02 1.628655940294265747e-01 -1.345806866884231567e-01 3.289960324764251709e-02 2.675443589687347412e-01 -5.675027146935462952e-03 1.298188269138336182e-01 1.999266631901264191e-02 -2.952373027801513672e-01 6.948528438806533813e-02 2.844299376010894775e-02 -5.865239351987838745e-02 -6.716888397932052612e-02 -8.680398017168045044e-02
2.952478528022766113e-01 -3.105469942092895508e-01 1.056139096617698669e-01 1.233788356184959412e-01 -9.096851944923400879e-02 -1.289822459220886230e-01 1.051692590117454529e-01 -3.350631892681121826e-01 -2.745414674282073975e-01 -1.565047353506088257e-01 1.742685213685035706e-02 -2.976731956005096436e-01 -7.160762697458267212e-02 -2.346250265836715698e-01 -2.771618403494358063e-02 -1.506823599338531494e-01 4.445168748497962952e-02 1.343655586242675781e-02 1.884135454893112183e-01 1.199329569935798645e-01 1.872407346963882446e-01 -5.331268906593322754e-02 -1.442459821701049805e-01 -2.208401411771774292e-01 2.549850940704345703e-01 -2.661658525466918945e-01 -1.427403241395950317e-01 1.047439575195312500e-01 1.253382116556167603e-01 1.278558820486068726e-01 2.594264596700668335e-02 -9.943587332963943481e-02
3.726451992988586426e-01 -4.290073513984680176e-01 2.148188054561614990e-01 2.532412670552730560e-02 -8.289660513401031494e-02 1.082418188452720642e-01 -1.689500212669372559e-01 -2.132684588432312012e-01 -1.055869311094284058e-01 -9.594464302062988281e-02 1.379413306713104248e-01 -8.886912837624549866e-03 7.417847961187362671e-02 3.441742062568664551e-01 -8.504620194435119629e-02 -6.869307160377502441e-02 3.021005690097808838e-01 -2.245149016380310059e-02 -9.565823525190353394e-02 9.946270287036895752e-02 2.716402709484100342e-02 -9.918591380119323730e-02 1.408713608980178833e-01 -1.356812119483947754e-01 -7.679077982902526855e-02 3.757742941379547119e-01 8.861306309700012207e-02 -1.908292621374130249e-02 -2.239109016954898834e-02 -2.108775675296783447e-01 -4.512431100010871887e-02 1.857510395348072052e-02
1.324016451835632324e-01 -1.648517698049545288e-01 -1.892450824379920959e-02 2.282980680465698242e-01 1.359160691499710083e-01 -1.836217939853668213e-01 -1.032418310642242432e-01 -2.532059550285339355e-01 -1.939323991537094116e-01 1.678223311901092529e-01 -8.149413019418716431e-02 -1.018372699618339539e-01 -3.179765939712524414e-01 3.297277987003326416e-01 -1.761387884616851807e-01 9.728625416755676270e-02 -1.706304997205734253e-01 -4.055246710777282715e-02 -1.430371962487697601e-02 3.627773374319076538e-02 1.875092983245849609e-01 7.079213857650756836e-02 -2.395565807819366455e-02 -2.612206339836120605e-01 2.454430013895034790e-01 3.622077703475952148e-01 -1.423212438821792603e-01 -2.268341742455959320e-02 -8.019284158945083618e-02 1.340694874525070190e-01 -2.384005934000015259e-01 8.966486155986785889e-02
1.127432659268379211e-01 -1.401906013488769531e-01 2.351052910089492798e-01 3.305365443229675293e-01 3.846761956810951233e-02 -2.433270364999771118e-01 -1.980852633714675903e-01 -4.698494970798492432e-01 -1.742204874753952026e-01 -1.298548281192779541e-01 -1.111994981765747070e-01 -1.189426630735397339e-01 -2.737635374069213867e-01 4.024720937013626099e-02 -6.839716341346502304e-03 -2.042137384414672852e-01 2.715950906276702881e-01 -8.873564749956130981e-02 -1.922250143252313137e-03 -4.718368500471115112e-02 9.554747492074966431e-02 2.828883379697799683e-02 2.799327373504638672e-01 1.058221086859703064e-01 1.226917430758476257e-01 8.365185558795928955e-02 -3.368001058697700500e-02 1.337877064943313599e-01 4.738306999206542969e-02 9.104072302579879761e-02 1.971678733825683594e-01 1.285583674907684326e-01
7.071202993392944336e-02 -1.917851865291595459e-01 3.429307639598846436e-01 -2.885825335979461670e-01 1.449070870876312256e-01 -2.035656422376632690e-01 -3.908646702766418457e-01 -1.387787163257598877e-01 -1.379697173833847046e-01 -8.057471364736557007e-02 1.951200813055038452e-01 1.298355869948863983e-02 -7.597700506448745728e-02 -1.373521834611892700e-01 -2.525776922702789307e-01 1.557236015796661377e-01 -1.821110956370830536e-02 -2.854071557521820068e-01 -4.907913133502006531e-02 1.687232404947280884e-01 1.312286853790283203e-01 1.401794422417879105e-02 -2.183040231466293335e-02 -1.111843287944793701e-01 -8.772426098585128784e-02 1.711251735687255859e-01 -1.258141398429870605e-01 2.926989197731018066e-01 4.079977050423622131e-02 -2.146056294441223145e-02 -4.503051936626434326e-02 -2.466940283775329590e-01
2.557038664817810059e-01 -1.005005463957786560e-01 1.131246760487556458e-01 -1.715050488710403442e-01 -7.587843388319015503e-02 9.415929019451141357e-02 -2.600571215152740479e-01 -2.869678139686584473e-01 -4.167700409889221191e-01 1.394188553094863892e-01 7.813125848770141602e-02 2.333772778511047363e-01 -1.364429593086242676e-01 8.210121095180511475e-02 -1.320575326681137085e-01 -3.401963040232658386e-02 8.830647170543670654e-02 1.723131537437438965e-01 1.711013019084930420e-01 -2.519501373171806335e-02 3.695653975009918213e-01 2.522396668791770935e-02 2.104480713605880737e-01 5.370183289051055908e-02 1.637208312749862671e-01 -2.384884059429168701e-01 -1.545888483524322510e-01 1.234453916549682617e-01 -1.374020725488662720e-01 -7.731354981660842896e-02 -1.426360011100769043e-01 1.534060854464769363e-02
4.686526060104370117e-01 -1.390260457992553711e-01 -8.441637456417083740e-02 -2.546311728656291962e-02 3.327671587467193604e-01 -8.317130059003829956e-02 -2.067708671092987061e-01 -3.186103105545043945e-01 -2.674726843833923340e-01 1.580022722482681274e-01 1.044783741235733032e-01 2.319321632385253906e-01 2.895875088870525360e-02 3.253823146224021912e-02 -2.774131596088409424e-01 7.244887948036193848e-02 3.559104399755597115e-03 -1.769744232296943665e-02 7.920633256435394287e-02 1.291094720363616943e-01 2.243409007787704468e-01 2.810471355915069580e-01 -9.929121285676956177e-02 -1.549839042127132416e-02 6.357507407665252686e-02 1.357831899076700211e-02 1.232666149735450745e-01 1.744271218776702881e-01 1.250569056719541550e-02 1.982820220291614532e-02 8.265656232833862305e-02 1.615973263978958130e-01
1.756519228219985962e-01 -1.819109171628952026e-01 2.268051058053970337e-01 1.700473874807357788e-01 -1.595625877380371094e-01 1.456319838762283325e-01 -3.362114727497100830e-01 -2.787368893623352051e-01 -1.157956123352050781e-01 3.149829432368278503e-02 -1.458207070827484131e-01 -1.403643786907196045e-01 -1.030531674623489380e-01 -6.156557425856590271e-02 -2.013039141893386841e-01 -1.326361596584320068e-01 4.078150689601898193e-01 -1.300025880336761475e-01 2.131432294845581055e-01 7.829961180686950684e-02 1.621813327074050903e-01 3.075317442417144775e-01 -6.603772938251495361e-02 -3.518489748239517212e-02 1.168283969163894653e-01 1.860641390085220337e-01 -7.699401676654815674e-02 3.880154713988304138e-02 -1.935212910175323486e-01 -6.685597449541091919e-02 -1.768633723258972168e-01 -1.577366143465042114e-02
2.061306983232498169e-01 -2.529499232769012451e-01 6.885960698127746582e-02 3.407299146056175232e-02 2.966558933258056641e-02 -6.824710965156555176e-02 -4.061946272850036621e-01 -7.951161265373229980e-02 -2.727969884872436523e-01 5.796102061867713928e-02 3.020237684249877930e-01 3.021919541060924530e-02 -4.612739086151123047e-01 1.495109498500823975e-01 -1.393474787473678589e-01 5.589173734188079834e-02 2.729944698512554169e-02 2.431977391242980957e-01 9.407292306423187256e-02 -6.402317434549331665e-02 9.882132522761821747e-03 3.869967162609100342e-02 8.523452281951904297e-02 -1.654820889234542847e-01 1.492277681827545166e-01 -1.008500754833221436e-01 -2.344361245632171631e-01 -2.558210790157318115e-01 1.425246745347976685e-01 -1.222909055650234222e-02 -2.364516444504261017e-02 -1.555845141410827637e-02
1.880080252885818481e-01 -1.797717660665512085e-01 2.732214629650115967e-01 -1.786818914115428925e-02 3.162363171577453613e-02 -5.454248934984207153e-02 -2.205127030611038208e-01 -2.442138791084289551e-01 -3.896700739860534668e-01 1.971041113138198853e-01 1.484373211860656738e-01 7.946942746639251709e-02 4.453504085540771484e-02 1.143608838319778442e-01 -1.505010575056076050e-02 4.793109372258186340e-02 -5.126918479800224304e-02 4.737493395805358887e-02 -2.291294783353805542e-01 3.040017560124397278e-03 2.804602682590484619e-01 1.774681657552719116e-01 1.674506962299346924e-01 -1.425448209047317505e-01 -1.535126566886901855e-01 -5.560396611690521240e-02 -4.169422015547752380e-02 3.031711578369140625e-01 1.026049777865409851e-01 -2.450611889362335205e-01 -2.873404920101165771e-01 -1.383713781833648682e-01
1.486485600471496582e-01 -1.415335666388273239e-02 2.025472074747085571e-01 8.815746754407882690e-02 1.295800060033798218e-01 -2.313900738954544067e-01 -2.566420137882232666e-01 -3.100632727146148682e-01 -1.660046130418777466e-01 4.316473007202148438e-02 -4.948790743947029114e-02 5.372753366827964783e-02 1.010671257972717285e-02 1.105984821915626526e-01 -9.679721295833587646e-02 -1.030889600515365601e-01 -8.206524886190891266e-03 -2.092005163431167603e-01 -1.798665076494216919e-01 -2.107641845941543579e-02 3.810969367623329163e-02 3.524354398250579834e-01 8.911842107772827148e-02 7.170509546995162964e-02 3.309336304664611816e-01 -1.553307920694351196e-01 -3.676282986998558044e-02 2.914631739258766174e-02 2.529559731483459473e-01 -4.484609961509704590e-01 9.471178799867630005e-02 -6.470390409231185913e-02
6.612978875637054443e-02 -2.358295023441314697e-01 2.359849512577056885e-01 5.487640500068664551e-01 -2.056239731609821320e-02 -1.168652325868606567e-01 -3.038709759712219238e-01 -2.711216211318969727e-01 -2.179349213838577271e-01 -3.044079057872295380e-02 -5.431505292654037476e-02 1.286543607711791992e-01 -1.561034321784973145e-01 -2.086024358868598938e-02 -4.788726195693016052e-02 -2.130742520093917847e-01 7.011642307043075562e-02 2.257986366748809814e-02 -2.727891877293586731e-02 5.391755700111389160e-02 2.363466918468475342e-01 1.901140809059143066e-02 1.553081572055816650e-01 6.928720325231552124e-02 7.728721946477890015e-02 -1.430083811283111572e-01 9.573936462402343750e-02 6.028579920530319214e-02 2.070384919643402100e-01 -1.258926242589950562e-01 6.520876288414001465e-02 2.577266395092010498e-01
5.224087834358215332e-01 -2.052453607320785522e-01 1.504763364791870117e-01 2.312978953123092651e-01 -1.368519365787506104e-01 9.049349278211593628e-02 -9.831596910953521729e-02 -2.710436582565307617e-01 -1.549195870757102966e-02 -3.183222189545631409e-02 3.285953402519226074e-02 -1.838371902704238892e-01 -1.725104600191116333e-01 -1.535065323114395142e-01 -2.577183302491903305e-03 -6.395509000867605209e-03 -6.258532404899597168e-02 -3.378318250179290771e-02 -2.006015367805957794e-02 -1.628461629152297974e-01 9.712654352188110352e-02 1.548262387514114380e-01 -2.301388680934906006e-01 2.997644245624542236e-01 4.323946684598922729e-02 2.216574400663375854e-01 1.709262728691101074e-01 -1.041790321469306946e-01 8.906685560941696167e-02 -2.222053259611129761e-01 -1.720308959484100342e-01 -1.519612818956375122e-01
1.572724729776382446e-01 8.300120010972023010e-03 1.325866132974624634e-01 3.251584470272064209e-01 -3.805193584412336349e-03 -2.885217666625976562e-01 -3.030784428119659424e-01 -3.220254182815551758e-01 -2.428921014070510864e-01 5.415821820497512817e-02 2.988061122596263885e-02 -1.044770628213882446e-01 -9.162180125713348389e-02 9.762372076511383057e-02 1.142022535204887390e-01 -6.207687780261039734e-02 -3.063734807074069977e-02 9.494116902351379395e-02 2.671704888343811035e-01 -6.176319718360900879e-02 1.227733343839645386e-01 1.743173450231552124e-01 -2.186779826879501343e-01 1.294900923967361450e-01 1.596168428659439087e-02 -2.897150218486785889e-01 -4.880376160144805908e-02 2.271469980478286743e-01 -2.092107832431793213e-01 -2.732768058776855469e-01 9.275950491428375244e-02 -6.402154266834259033e-02
4.807260632514953613e-01 -1.200180128216743469e-01 7.621800154447555542e-02 -5.291462875902652740e-03 -1.468866914510726929e-01 -7.792903482913970947e-02 -2.108297049999237061e-01 -2.573888897895812988e-01 -4.124007374048233032e-02 1.626829206943511963e-01 1.275230348110198975e-01 -1.843235343694686890e-01 -1.494468003511428833e-01 -2.707582414150238037e-01 6.747671961784362793e-02 6.443430483341217041e-02 -2.809659054037183523e-04 -8.110592514276504517e-02 1.579149626195430756e-02 9.704012423753738403e-02 8.709206432104110718e-02 -4.055291786789894104e-02 -1.800585091114044189e-01 1.779768019914627075e-01 1.814119517803192139e-01 2.761213481426239014e-01 -2.132439613342285156e-01 9.182552248239517212e-02 1.577913463115692139e-01 -3.132611513137817383e-01 -2.095746248960494995e-01 8.933112770318984985e-02
2.748591303825378418e-01 -8.897955715656280518e-02 1.637187302112579346e-01 4.149299860000610352e-01 2.046833373606204987e-02 8.013046346604824066e-03 -3.237277865409851074e-01 -2.306575030088424683e-01 -3.389630317687988281e-01 1.809813827276229858e-01 1.111372634768486023e-01 -8.256080746650695801e-02 4.357522353529930115e-02 -6.033598631620407104e-02 -1.476218849420547485e-01 -4.178307484835386276e-03 -1.826865822076797485e-01 3.673455491662025452e-02 1.301195174455642700e-01 1.090248376131057739e-01 -1.690486520528793335e-01 1.668118387460708618e-01 -1.257138699293136597e-01 2.049885690212249756e-01 1.993186920881271362e-01 -3.617051988840103149e-02 8.919688314199447632e-02 2.286178320646286011e-01 -1.478410791605710983e-02 -2.762372791767120361e-01 3.618651628494262695e-02 8.971601724624633789e-02
2.127181589603424072e-01 -2.200035452842712402e-01 2.425326555967330933e-01 -1.218232139945030212e-01 4.195934906601905823e-02 -2.534947097301483154e-01 -3.463415801525115967e-01 -2.897862195968627930e-01 -7.153784856200218201e-03 -6.218357756733894348e-02 1.767099797725677490e-01 -1.339629739522933960e-01 -1.660044193267822266e-01 -3.830657526850700378e-02 -1.016400903463363647e-01 1.101138964295387268e-01 3.922143206000328064e-02 -2.119174003601074219e-01 -3.725218772888183594e-02 2.439176291227340698e-01 1.158309355378150940e-01 -1.507670879364013672e-01 2.434452064335346222e-02 -9.232339262962341309e-02 -2.399387657642364502e-01 1.283533126115798950e-01 1.600449346005916595e-02 3.292280137538909912e-01 1.474969685077667236e-01 1.041536405682563782e-01 -1.604642160236835480e-02 -3.000314235687255859e-01
3.599843680858612061e-01 -2.032996863126754761e-01 3.562907129526138306e-02 2.813097536563873291e-01 1.323582828044891357e-01 -2.269164472818374634e-01 -2.157394737005233765e-01 1.374984234571456909e-01 -4.055195748805999756e-01 2.518524825572967529e-01 -6.976040452718734741e-02 -1.084750816226005554e-01 -1.289660781621932983e-01 7.744558155536651611e-02 -7.536471635103225708e-02 1.169339055195450783e-03 -8.502218127250671387e-02 4.243193939328193665e-02 1.647229194641113281e-01 -7.044236361980438232e-02 -4.959897696971893311e-02 -2.152469754219055176e-01 4.500014707446098328e-02 1.067562252283096313e-01 1.007219105958938599e-01 1.457268893718719482e-01 1.696700602769851685e-01 -7.296357303857803345e-02 2.245354093611240387e-02 -1.564261466264724731e-01 -3.725474774837493896e-01 -9.381044656038284302e-02
4.514700174331665039e-01 -2.075590342283248901e-01 1.540302187204360962e-01 -7.529744505882263184e-02 -2.494641095399856567e-01 -3.207006677985191345e-02 -3.078863322734832764e-01 -2.915983796119689941e-01 -7.467068731784820557e-02 1.216405183076858521e-01 -5.788747221231460571e-02 -1.902465894818305969e-02 -7.599754631519317627e-02 -2.252605110406875610e-01 7.255342602729797363e-02 7.223023474216461182e-02 -1.826633512973785400e-02 -1.401987671852111816e-01 -2.286066859960556030e-02 1.392646878957748413e-01 2.897446230053901672e-02 -3.979194909334182739e-02 -2.286827415227890015e-01 1.642390340566635132e-01 2.542281448841094971e-01 2.242843657732009888e-01 -2.255500257015228271e-01 1.503401547670364380e-01 2.210644930601119995e-01 -1.271402090787887573e-01 -1.090050414204597473e-01 5.102860555052757263e-02
3.228279948234558105e-01 -2.956964969635009766e-01 3.564881682395935059e-01 1.558293402194976807e-01 1.574953496456146240e-01 -1.229149326682090759e-01 -1.662612259387969971e-01 6.073041632771492004e-02 -3.886071741580963135e-01 1.121633201837539673e-01 2.320275306701660156e-01 -1.170645356178283691e-01 8.167083561420440674e-02 1.962343752384185791e-01 4.741356149315834045e-02 8.131166547536849976e-02 4.825112223625183105e-02 -6.396695971488952637e-02 -1.195494160056114197e-01 1.766993254423141479e-01 1.669239997863769531e-01 1.172206774353981018e-01 1.432601064443588257e-01 -2.612252831459045410e-01 -4.744275473058223724e-03 9.030964225530624390e-02 -1.572064161300659180e-01 -1.253919154405593872e-01 1.981154084205627441e-02 -2.332884520292282104e-01 1.114872172474861145e-01 -4.897544905543327332e-02
3.380966186523437500e-01 -2.534238100051879883e-01 -1.443131268024444580e-01 -4.790713265538215637e-02 1.857295930385589600e-01 4.147271066904067993e-02 -2.074515670537948608e-01 -1.683999598026275635e-01 -3.517849445343017578e-01 2.046578377485275269e-01 6.492730975151062012e-02 2.312159836292266846e-01 -1.954272091388702393e-01 -2.566509880125522614e-02 -2.817111909389495850e-01 6.032704561948776245e-02 -2.886074222624301910e-02 7.434420986101031303e-04 1.105965822935104370e-01 9.154237806797027588e-02 2.447460442781448364e-01 2.539929747581481934e-01 -4.970465973019599915e-02 -4.239885881543159485e-02 6.101997569203376770e-02 1.022900268435478210e-01 -1.312495917081832886e-01 3.594852685928344727e-01 9.277305752038955688e-02 7.793191820383071899e-02 6.708214432001113892e-02 1.249849200248718262e-01
2.155075520277023315e-01 -1.901608109474182129e-01 4.077941179275512695e-01 1.276486366987228394e-01 -1.767166852951049805e-01 -2.153742164373397827e-01 -2.346740067005157471e-01 -3.277764618396759033e-01 -8.698371797800064087e-02 1.739821285009384155e-01 2.025136500597000122e-01 -6.909524649381637573e-02 1.326260268688201904e-01 -1.677552610635757446e-01 -1.631392538547515869e-01 -2.281004041433334351e-01 5.246536433696746826e-02 7.930070161819458008e-02 1.649224609136581421e-01 1.262091249227523804e-01 8.240357041358947754e-02 3.287047147750854492e-02 -1.237191185355186462e-01 1.649911999702453613e-01 -2.561550401151180267e-02 1.584747135639190674e-01 -3.648448362946510315e-02 -2.488418817520141602e-01 -1.712783053517341614e-02 -2.111457139253616333e-01 -1.339105963706970215e-01 1.796744465827941895e-01
9.942419826984405518e-02 -4.145558774471282959e-01 1.931208521127700806e-01 1.495610028505325317e-01 -1.372098177671432495e-01 -1.194645166397094727e-01 -9.719947725534439087e-02 -2.951635718345642090e-01 -3.488743901252746582e-01 -3.500570058822631836e-01 -8.229406923055648804e-02 1.358568817377090454e-01 -7.921551913022994995e-02 -4.444755986332893372e-02 -4.331787582486867905e-03 2.629951834678649902e-01 -2.787480056285858154e-01 6.829391419887542725e-02 -1.188922002911567688e-01 -1.643960922956466675e-01 -6.267956923693418503e-03 -4.584188014268875122e-02 1.945377141237258911e-02 -5.786908790469169617e-02 1.239227727055549622e-01 9.474135935306549072e-03 -1.319900751113891602e-01 2.019874304533004761e-01 2.344269305467605591e-01 -1.179824918508529663e-01 -9.853034466505050659e-02 -1.904986798763275146e-02
2.983549237251281738e-01 -1.585777848958969116e-01 3.272796869277954102e-01 1.587128192186355591e-01 8.464018255472183228e-02 1.425360292196273804e-01 -1.731481552124023438e-01 -3.722239732742309570e-01 4.775188490748405457e-02 1.060092523694038391e-01 -6.107679754495620728e-02 1.504380851984024048e-01 -2.735825479030609131e-01 2.228498160839080811e-01 -2.580240741372108459e-02 -6.937686121091246605e-04 1.300091743469238281e-01 7.974339276552200317e-02 -1.254495680332183838e-01 -6.646944582462310791e-02 1.730058193206787109e-01 1.576042026281356812e-01 -9.527719020843505859e-02 1.412368863821029663e-01 7.680830359458923340e-02 3.028078079223632812e-01 8.564392477273941040e-02 4.628051072359085083e-02 -1.976215690374374390e-01 -3.103860020637512207e-01 1.043796539306640625e-01 -1.090769395232200623e-01
2.979443073272705078e-01 -1.666812598705291748e-01 1.945654948940500617e-04 1.469847094267606735e-02 2.345653809607028961e-02 8.078473806381225586e-02 -2.519188821315765381e-01 -2.544470131397247314e-01 -2.475622296333312988e-01 -7.150071114301681519e-02 3.625642880797386169e-02 -5.618875101208686829e-02 -2.333486825227737427e-01 1.267480403184890747e-01 4.454869031906127930e-02 -4.591674208641052246e-01 1.340691745281219482e-01 -2.611548267304897308e-02 -9.489470720291137695e-02 -1.327623426914215088e-02 2.574697509407997131e-02 1.420178078114986420e-02 1.852948665618896484e-01 -2.320852875709533691e-01 -8.375850506126880646e-03 2.328093796968460083e-01 -1.708333045244216919e-01 2.495614886283874512e-01 -5.887969746254384518e-05 -3.138290643692016602e-01 1.804505437612533569e-01 -7.349179591983556747e-03
1.653076112270355225e-01 -2.734013199806213379e-01 -2.575600445270538330e-01 6.026326119899749756e-02 8.723190426826477051e-02 -2.894051671028137207e-01 -2.439819574356079102e-01 -3.438235819339752197e-01 -2.257193326950073242e-01 1.854234025813639164e-03 -6.628575176000595093e-02 2.889688126742839813e-02 -5.639127641916275024e-02 3.484061360359191895e-02 -5.514445900917053223e-02 -2.906989157199859619e-01 5.269974842667579651e-02 3.390649855136871338e-01 1.708222180604934692e-02 4.360289126634597778e-02 2.417355030775070190e-01 2.021504789590835571e-01 1.030420288443565369e-01 2.056951820850372314e-02 1.003405302762985229e-01 2.024637721478939056e-02 3.568512201309204102e-02 1.734523475170135498e-01 2.765307128429412842e-01 -1.551598757505416870e-01 -1.866851598024368286e-01 -5.673068389296531677e-02
1.451948285102844238e-01 -1.848422586917877197e-01 2.948848903179168701e-01 -1.230563595890998840e-02 9.014122933149337769e-02 -7.043706625699996948e-02 -1.288755387067794800e-01 -2.342150211334228516e-01 -5.839756727218627930e-01 9.469912387430667877e-03 1.774951517581939697e-01 1.005820930004119873e-01 -2.997899428009986877e-02 1.172243803739547729e-01 -1.703110784292221069e-01 2.260069921612739563e-02 -6.704609096050262451e-02 -4.312588647007942200e-02 -1.950547546148300171e-01 -2.602119557559490204e-02 1.392694413661956787e-01 2.716410756111145020e-01 2.650375366210937500e-01 -1.054913327097892761e-01 -4.186644405126571655e-02 6.361490488052368164e-02 -8.652643114328384399e-02 2.112672626972198486e-01 3.839707747101783752e-02 -1.881657093763351440e-01 -6.768044829368591309e-02 -1.648545265197753906e-01
2.931137569248676300e-02 -3.618979752063751221e-01 6.682567298412322998e-03 7.180823944509029388e-03 -1.300286799669265747e-01 -4.016697779297828674e-02 -3.821861147880554199e-01 -2.154189050197601318e-01 -3.761524558067321777e-01 -1.489309966564178467e-01 -9.585132449865341187e-02 1.855227500200271606e-01 2.355307638645172119e-01 -4.295321553945541382e-02 -6.754873320460319519e-03 3.751083835959434509e-02 1.989820748567581177e-01 6.608743220567703247e-02 2.899193763732910156e-01 1.445087939500808716e-01 1.489268541336059570e-01 5.287433508783578873e-03 2.846634760499000549e-02 -6.115647964179515839e-03 -1.156468391418457031e-01 1.530258804559707642e-01 -1.110182106494903564e-01 1.429822593927383423e-01 3.126380145549774170e-01 -2.120262682437896729e-01 -8.016246557235717773e-02 1.991255953907966614e-02
5.923249721527099609e-01 -1.719405502080917358e-01 1.148481890559196472e-01 -1.769965328276157379e-02 -2.505481541156768799e-01 3.368691354990005493e-02 -1.312244981527328491e-01 -2.013742029666900635e-01 -1.430965960025787354e-01 2.054215781390666962e-02 -1.683449596166610718e-01 -4.025745019316673279e-02 -8.437290042638778687e-02 -1.706683635711669922e-01 -1.002274751663208008e-01 -1.085658892989158630e-01 4.270441830158233643e-02 -1.680719554424285889e-01 -1.748518198728561401e-01 5.180432647466659546e-02 3.394255638122558594e-01 -5.770282819867134094e-02 -1.408691257238388062e-01 9.945559501647949219e-02 2.134149819612503052e-01 1.618510931730270386e-01 -5.177063867449760437e-02 4.096477106213569641e-02 4.321191459894180298e-03 -1.275164186954498291e-01 -2.503957748413085938e-01 9.372643381357192993e-02
1.214808523654937744e-01 -1.418166309595108032e-01 1.729049980640411377e-01 -8.654195815324783325e-02 -4.281722381711006165e-02 -1.363520771265029907e-01 -2.424838840961456299e-01 -3.527152538299560547e-01 -4.640112221240997314e-01 -2.907069027423858643e-01 5.480103939771652222e-02 -1.666469275951385498e-01 1.627586334943771362e-01 -1.507073733955621719e-02 -1.303884983062744141e-01 1.626370102167129517e-01 -1.692084968090057373e-01 -2.445910312235355377e-02 -1.217053458094596863e-01 3.169077634811401367e-02 2.169181555509567261e-01 1.944556236267089844e-01 -1.563621014356613159e-01 3.389193713665008545e-01 5.618162080645561218e-02 1.369316596537828445e-02 5.408250726759433746e-03 -2.421892061829566956e-02 1.096307784318923950e-01 1.174928434193134308e-02 1.008544233627617359e-03 -1.949526220560073853e-01
1.742155291140079498e-02 -2.769773900508880615e-01 8.949305862188339233e-02 7.147620618343353271e-02 1.620328053832054138e-02 -2.115692645311355591e-01 -2.344115823507308960e-02 -3.086173534393310547e-01 -1.859899461269378662e-01 -1.399224437773227692e-02 2.546434700489044189e-01 -1.114583015441894531e-01 1.703124940395355225e-01 -5.928570870310068130e-03 -3.743686676025390625e-01 3.945082426071166992e-03 -2.625396288931369781e-02 1.107754036784172058e-01 -1.873645372688770294e-02 1.152156814932823181e-01 2.816321142017841339e-02 2.060304954648017883e-02 -1.537519246339797974e-01 3.661356493830680847e-02 -4.872604459524154663e-02 3.117108643054962158e-01 6.118805706501007080e-02 -1.806316673755645752e-01 8.558988571166992188e-02 -2.330608814954757690e-01 -3.213569223880767822e-01 -3.662972748279571533e-01
1.857875734567642212e-01 -4.000084400177001953e-01 2.624310553073883057e-01 1.537797003984451294e-01 2.920323610305786133e-02 -1.090217456221580505e-01 -1.881753504276275635e-01 -2.220652550458908081e-01 -3.102197647094726562e-01 1.092147547751665115e-02 8.077502250671386719e-02 -2.051070481538772583e-01 9.317031502723693848e-02 7.690832950174808502e-03 -9.740258753299713135e-02 2.672470808029174805e-01 7.668009959161281586e-03 -8.618291467428207397e-02 -2.655639946460723877e-01 2.775113284587860107e-01 -1.413378305733203888e-02 2.212302386760711670e-01 2.329834923148155212e-02 4.367414861917495728e-02 -2.634268999099731445e-01 2.226974368095397949e-01 -2.506375545635819435e-03 -2.273869758937507868e-04 -1.101166084408760071e-01 -1.825478523969650269e-01 -9.903506189584732056e-02 -5.640161689370870590e-03
3.775542974472045898e-01 -1.356846094131469727e-01 2.205022424459457397e-01 1.955900341272354126e-01 -1.548338234424591064e-01 3.177468851208686829e-02 -1.408000439405441284e-01 -2.947924733161926270e-01 -1.319512277841567993e-01 -3.072825446724891663e-02 2.030711621046066284e-01 -1.997016966342926025e-01 1.679170429706573486e-01 -5.291268602013587952e-02 -1.812036633491516113e-01 -1.547566521912813187e-02 -1.630546003580093384e-01 1.538376659154891968e-01 -1.057462114840745926e-02 -1.490485072135925293e-01 7.022564113140106201e-02 -9.860952943563461304e-02 -1.915759295225143433e-01 2.118528485298156738e-01 1.603097915649414062e-01 2.194451391696929932e-01 5.217382311820983887e-02 -2.273448258638381958e-01 9.900845587253570557e-02 -1.299758106470108032e-01 -3.465735912322998047e-01 -1.141038537025451660e-01
2.270337045192718506e-01 -7.364966440945863724e-03 2.055222243070602417e-01 1.496408581733703613e-01 -2.202978730201721191e-02 -1.498903483152389526e-01 -2.451882958412170410e-01 -2.513654828071594238e-01 -3.274789154529571533e-01 -7.245152257382869720e-03 2.412302941083908081e-01 -1.939434260129928589e-01 -1.614262461662292480e-01 -2.088823728263378143e-02 3.301449120044708252e-02 1.262717097997665405e-01 -1.014059260487556458e-01 -1.394364982843399048e-01 2.216116487979888916e-01 -1.066569536924362183e-01 4.638506844639778137e-02 8.950349688529968262e-02 -3.553198575973510742e-01 -2.225031852722167969e-01 2.588297128677368164e-01 -2.554976046085357666e-01 -1.279301643371582031e-01 2.292888909578323364e-01 1.041255705058574677e-02 -9.385795891284942627e-02 1.475138869136571884e-02 6.635432690382003784e-02
2.393219769001007080e-01 -1.515954434871673584e-01 9.480773657560348511e-02 2.204665094614028931e-01 -3.220651745796203613e-01 -3.757065162062644958e-02 -8.993693441152572632e-02 -2.980889081954956055e-01 -1.515926271677017212e-01 3.704084455966949463e-02 1.115042716264724731e-02 -1.891376078128814697e-01 -2.811081148684024811e-02 3.726642429828643799e-01 -1.219903007149696350e-01 3.041108846664428711e-01 -5.710502155125141144e-03 -3.628010861575603485e-03 6.242725625634193420e-02 -6.601097434759140015e-02 1.932553052902221680e-01 7.159606367349624634e-02 -1.435894370079040527e-01 9.929683059453964233e-02 1.025805845856666565e-01 4.207746386528015137e-01 6.137757003307342529e-02 2.866148576140403748e-02 -9.199999272823333740e-02 -2.470559775829315186e-01 -1.242070365697145462e-02 -9.855782985687255859e-02
4.761349782347679138e-02 -1.606193780899047852e-01 1.475298851728439331e-01 2.583346962928771973e-01 2.020356357097625732e-01 -2.732042074203491211e-01 -7.043521851301193237e-02 -2.640572488307952881e-01 -2.824019193649291992e-01 -2.751395851373672485e-02 8.123653382062911987e-02 -8.176364749670028687e-02 -1.483247727155685425e-01 -1.234827563166618347e-01 -8.298582583665847778e-02 1.903707236051559448e-01 -1.202099397778511047e-01 -3.519133925437927246e-01 6.412761658430099487e-02 -2.193340361118316650e-01 2.203006595373153687e-01 3.214490711688995361e-01 9.111203253269195557e-02 -1.509368717670440674e-01 1.054259389638900757e-01 1.366570591926574707e-01 -9.635874629020690918e-02 2.725984156131744385e-01 -1.281533539295196533e-01 -1.198078095912933350e-01 2.983897365629673004e-02 2.463883347809314728e-02
3.148393630981445312e-01 -1.998609453439712524e-01 5.662477016448974609e-02 2.841483987867832184e-02 2.398684471845626831e-01 2.549240365624427795e-02 -3.256804943084716797e-01 -2.543289661407470703e-01 1.729620993137359619e-01 2.004378288984298706e-02 7.412526011466979980e-02 -5.140323657542467117e-03 -9.812051057815551758e-02 -7.708102464675903320e-02 -1.185639873147010803e-01 -1.680679805576801300e-02 6.646709889173507690e-02 1.305146962404251099e-01 1.292673405259847641e-02 -3.773128688335418701e-01 1.283040940761566162e-01 1.356034874916076660e-01 4.404752328991889954e-02 -3.075404465198516846e-01 7.517990469932556152e-02 -8.343254774808883667e-02 -3.145675361156463623e-01 1.059729382395744324e-01 2.750331163406372070e-01 -1.734233051538467407e-01 -1.937798410654067993e-01 2.848817408084869385e-02
1.698322445154190063e-01 -2.303488999605178833e-01 3.764719665050506592e-01 9.911444038152694702e-02 -1.520622372627258301e-01 -2.096280157566070557e-01 -2.496964633464813232e-01 -1.801967993378639221e-02 5.667444318532943726e-02 -1.424582749605178833e-01 -5.836595594882965088e-02 9.704148024320602417e-02 4.418189451098442078e-02 1.237746402621269226e-01 -1.849986612796783447e-01 9.028447419404983521e-02 -2.411777675151824951e-01 2.885104119777679443e-01 2.267629057168960571e-01 8.056150376796722412e-02 -7.566471397876739502e-02 3.038646280765533447e-01 1.305450052022933960e-01 -1.510693430900573730e-01 -1.359975244849920273e-02 2.680188119411468506e-01 3.961685579270124435e-03 2.168649286031723022e-01 -4.143599420785903931e-02 3.018179908394813538e-02 -2.399176210165023804e-01 -1.559842228889465332e-01
3.805390894412994385e-01 -3.231022059917449951e-01 3.594625890254974365e-01 -7.980092614889144897e-02 -1.689131706953048706e-01 9.371411986649036407e-03 -3.186970949172973633e-01 -2.576449513435363770e-01 -1.943062692880630493e-01 -7.729948312044143677e-02 2.611139789223670959e-02 -2.153928279876708984e-01 3.792624548077583313e-02 -9.189343452453613281e-02 -3.074453771114349365e-02 7.476937025785446167e-02 -1.152142509818077087e-02 2.551684156060218811e-02 6.749889813363552094e-03 8.057040721178054810e-02 8.540827780961990356e-02 1.101314276456832886e-01 -2.442056685686111450e-01 3.346386849880218506e-01 -1.714062131941318512e-02 1.513807624578475952e-01 -6.320614367723464966e-02 -2.247937172651290894e-01 1.121600791811943054e-01 -4.320700094103813171e-02 -8.389452099800109863e-02 1.176209747791290283e-01
1.595852822065353394e-01 -1.701681613922119141e-01 1.202099546790122986e-01 1.065997779369354248e-01 1.998135745525360107e-01 -1.340081542730331421e-01 -2.057766020298004150e-01 -3.449937701225280762e-01 -4.325376451015472412e-01 4.118755459785461426e-02 2.553986907005310059e-01 -5.587856471538543701e-02 -1.182995587587356567e-01 9.875784814357757568e-02 -8.460421860218048096e-02 -3.062697947025299072e-01 2.476982325315475464e-01 8.419273048639297485e-02 5.719613749533891678e-03 1.945399194955825806e-01 1.259484887123107910e-01 1.013540104031562805e-01 2.412439286708831787e-01 -6.539475172758102417e-02 -7.571493741124868393e-03 5.037382245063781738e-02 -1.604730337858200073e-01 -1.590043678879737854e-02 1.501064896583557129e-01 -1.689969301223754883e-01 2.092118263244628906e-01 -1.665245182812213898e-02
4.855313599109649658e-01 -3.081845641136169434e-01 4.206880554556846619e-02 9.016749262809753418e-02 1.725883483886718750e-01 -1.495697349309921265e-01 -9.459742903709411621e-02 1.129184588789939880e-01 -1.235918607562780380e-02 -1.283157471334561706e-04 2.308391779661178589e-01 -2.907572686672210693e-01 -2.535026967525482178e-01 2.174921631813049316e-01 -1.503621488809585571e-01 -8.119581639766693115e-02 -1.626815199851989746e-01 -9.399909526109695435e-02 2.245784848928451538e-01 5.810632556676864624e-02 6.300397962331771851e-02 1.932226717472076416e-01 -2.356711402535438538e-02 2.626633271574974060e-02 2.380190491676330566e-01 1.047759428620338440e-01 -2.791220247745513916e-01 4.878706764429807663e-03 5.730060115456581116e-02 -5.853187665343284607e-02 1.157044097781181335e-01 -9.723053127527236938e-02
2.607777118682861328e-01 -2.896746061742305756e-02 3.864252567291259766e-02 2.896141707897186279e-01 3.219611346721649170e-01 -1.776316389441490173e-02 -8.444581180810928345e-02 -2.704551517963409424e-01 -1.445498764514923096e-01 1.169619411230087280e-01 3.946578130125999451e-02 -2.493165433406829834e-01 -1.913238167762756348e-01 -1.254694759845733643e-01 1.238037273287773132e-02 8.975192904472351074e-02 1.468725353479385376e-01 4.268199205398559570e-02 -1.549036204814910889e-01 2.424977123737335205e-01 1.941926032304763794e-01 3.351110816001892090e-01 -1.263721659779548645e-02 -6.721350364387035370e-03 -1.104663833975791931e-01 3.243941366672515869e-01 -9.780157357454299927e-02 1.736431121826171875e-01 -4.059290513396263123e-02 -2.558569312095642090e-01 -3.019566647708415985e-03 -1.483500301837921143e-01
2.281866520643234253e-01 -6.836164742708206177e-02 2.853548526763916016e-01 2.458037883043289185e-01 1.399496220983564854e-03 -7.171083241701126099e-02 -1.789090186357498169e-01 -3.788853287696838379e-01 -4.149630665779113770e-01 -1.640955358743667603e-01 -1.363972723484039307e-01 -1.664690673351287842e-01 -1.164133921265602112e-01 6.273731589317321777e-02 -1.219333186745643616e-01 -1.729360073804855347e-01 5.409637931734323502e-03 -4.957206547260284424e-02 8.993241935968399048e-02 -3.981579467654228210e-02 2.785558700561523438e-01 2.223394811153411865e-02 2.007020711898803711e-01 9.089442901313304901e-03 1.766287535429000854e-02 -2.574442625045776367e-01 1.577963531017303467e-01 2.107330411672592163e-01 -1.153258457779884338e-01 -1.421954035758972168e-01 1.130243465304374695e-01 1.414324622601270676e-02
1.859760284423828125e-01 -2.923296988010406494e-01 4.683280363678932190e-02 2.212662696838378906e-01 -1.917210966348648071e-01 -1.104147061705589294e-01 -4.739189147949218750e-01 6.681721657514572144e-02 -6.293159723281860352e-02 -4.972813278436660767e-02 2.598158717155456543e-01 -5.844765342772006989e-03 -4.000023305416107178e-01 1.461319476366043091e-01 -2.815316617488861084e-01 2.882885513827204704e-03 -1.405712813138961792e-01 -4.826354980468750000e-02 2.159330993890762329e-01 -7.549494504928588867e-02 -1.524886488914489746e-01 -6.173247471451759338e-02 -2.866904996335506439e-02 1.368418186902999878e-01 1.351205110549926758e-01 3.129961341619491577e-02 -5.354093015193939209e-02 9.785468876361846924e-02 2.168112397193908691e-01 2.837176434695720673e-02 -1.252043247222900391e-01 7.279773126356303692e-04
1.088201478123664856e-01 -2.667306661605834961e-01 3.621912896633148193e-01 7.262180000543594360e-02 -8.739908039569854736e-02 -1.864891499280929565e-01 -6.056859344244003296e-02 -2.483524978160858154e-01 -1.292721629142761230e-01 1.178427264094352722e-01 1.840494275093078613e-01 -1.079785600304603577e-01 2.927790023386478424e-02 -1.234358251094818115e-01 -2.529577910900115967e-01 -4.006506204605102539e-01 1.081291399896144867e-02 1.117338165640830994e-01 6.603267788887023926e-02 1.256904006004333496e-01 5.820387229323387146e-02 2.283111214637756348e-02 -2.399435043334960938e-01 2.598690986633300781e-01 7.817244529724121094e-02 -1.740980520844459534e-02 -1.827007276006042957e-03 -1.025350764393806458e-01 -8.023467659950256348e-02 -2.589797079563140869e-01 -1.510508656501770020e-01 2.846570312976837158e-01
3.124850429594516754e-02 -4.207187891006469727e-01 7.841222733259201050e-02 2.146360427141189575e-01 4.664525762200355530e-02 -9.543103724718093872e-02 -2.052523642778396606e-01 -3.094280958175659180e-01 -2.036276906728744507e-01 2.049041539430618286e-01 1.742660701274871826e-01 -2.079175561666488647e-01 -1.390360482037067413e-02 -1.263941079378128052e-01 2.365807304158806801e-03 -1.145788580179214478e-01 -2.281811088323593140e-02 -6.956361979246139526e-02 1.562797725200653076e-01 8.050986379384994507e-02 -9.306348860263824463e-02 1.153554916381835938e-01 -1.101601272821426392e-01 2.440665066242218018e-01 1.426886022090911865e-02 2.036583721637725830e-01 1.342782974243164062e-01 2.228826843202114105e-02 1.792446076869964600e-01 -2.794735133647918701e-01 2.006713449954986572e-01 3.060178756713867188e-01
1.893839836120605469e-01 -3.935883939266204834e-01 -6.405455619096755981e-02 9.188397228717803955e-02 -9.623802453279495239e-02 -3.717895448207855225e-01 -4.017000794410705566e-01 -2.703754603862762451e-01 -2.657296657562255859e-01 3.065731376409530640e-02 -4.287046939134597778e-02 8.503422141075134277e-02 -4.515884444117546082e-02 -8.760520815849304199e-02 -1.666284054517745972e-01 -9.624191373586654663e-02 1.131197512149810791e-01 -2.629811689257621765e-02 -7.674654573202133179e-02 -1.808278858661651611e-01 1.962611228227615356e-01 1.080764904618263245e-01 1.497717946767807007e-01 -8.566732704639434814e-02 1.022584959864616394e-01 -1.709485352039337158e-01 2.019038796424865723e-02 -1.314742416143417358e-01 2.025724351406097412e-01 -1.695048660039901733e-01 1.355328857898712158e-01 -9.900947660207748413e-02
4.010299965739250183e-02 -3.025529682636260986e-01 2.030193507671356201e-01 4.636137187480926514e-01 -1.960888653993606567e-01 -4.508606344461441040e-02 -2.202004492282867432e-01 -2.145610600709915161e-01 -2.075407356023788452e-01 5.249403044581413269e-02 1.065984740853309631e-02 -1.933545917272567749e-01 1.348238289356231689e-01 2.839581668376922607e-01 -2.978616207838058472e-02 -3.541640937328338623e-01 -3.222249820828437805e-02 -1.324852257966995239e-01 3.730216994881629944e-02 5.977885797619819641e-02 2.102937363088130951e-02 2.527464181184768677e-02 -1.405159570276737213e-02 -1.186647545546293259e-02 2.895063757896423340e-01 1.888091862201690674e-01 2.130850777029991150e-02 -2.917215973138809204e-02 1.618947535753250122e-01 -1.425808072090148926e-01 -1.175750270485877991e-01 3.357507660984992981e-02
2.419530879706144333e-03 -1.777742356061935425e-01 1.330207586288452148e-01 -1.724606603384017944e-01 8.226067572832107544e-02 -2.349004745483398438e-01 -2.831632494926452637e-01 -3.301795125007629395e-01 -1.913940757513046265e-01 2.333014309406280518e-01 -7.830336689949035645e-03 -2.869839780032634735e-03 5.555204674601554871e-02 1.491977721452713013e-01 -2.636131644248962402e-01 2.811650335788726807e-01 -1.023776922374963760e-02 -1.885920464992523193e-01 -2.421953380107879639e-01 4.922755807638168335e-02 -3.047468326985836029e-02 1.310412436723709106e-01 1.189336776733398438e-01 -2.294746339321136475e-01 1.841682046651840210e-01 -3.204119578003883362e-02 6.513039022684097290e-02 1.906218826770782471e-01 5.825256183743476868e-02 -3.327304422855377197e-01 -1.561389565467834473e-01 -9.551046043634414673e-02
2.593261301517486572e-01 -2.043374627828598022e-01 3.176887929439544678e-01 1.229324117302894592e-01 -4.878330230712890625e-02 -9.028469771146774292e-02 -2.322695702314376831e-01 -3.694380521774291992e-01 -8.252117782831192017e-02 3.361756801605224609e-01 2.069419994950294495e-02 -1.619421839714050293e-01 -3.026809915900230408e-02 -1.840728819370269775e-01 1.262908428907394409e-01 -1.767013221979141235e-01 5.479159578680992126e-02 -1.303481310606002808e-01 4.785202816128730774e-02 2.209483087062835693e-01 8.515568077564239502e-02 -4.397610668092966080e-03 -2.958658933639526367e-01 2.018270492553710938e-01 1.401474922895431519e-01 -5.557480454444885254e-02 -1.335237082093954086e-02 -1.057936847209930420e-01 1.619702726602554321e-01 -1.696299314498901367e-01 -2.155203968286514282e-01 5.782062932848930359e-02
2.579385042190551758e-01 -4.712181538343429565e-02 2.802492082118988037e-01 2.685097455978393555e-01 6.481928378343582153e-02 -2.743217051029205322e-01 -2.778971493244171143e-01 -1.387201547622680664e-01 -8.429861068725585938e-02 -3.264771308749914169e-03 1.690816432237625122e-01 -2.362544536590576172e-01 5.539530888199806213e-02 1.037330105900764465e-01 -1.084706038236618042e-01 -1.229051277041435242e-01 1.633044034242630005e-01 -5.371144413948059082e-02 2.573092877864837646e-01 -1.037100702524185181e-01 2.533797025680541992e-01 -3.377579748630523682e-01 -7.304415106773376465e-02 -2.621916122734546661e-03 1.319364607334136963e-01 1.536244899034500122e-01 1.714730411767959595e-01 -4.413160309195518494e-02 -5.542609095573425293e-02 -8.014766871929168701e-02 -3.131032884120941162e-01 4.934369772672653198e-02
5.001155138015747070e-01 -3.455739319324493408e-01 1.846047490835189819e-01 1.514642685651779175e-01 -1.398674100637435913e-01 3.036804497241973877e-02 -2.131303697824478149e-01 -2.545421123504638672e-01 7.175083737820386887e-03 -4.093398153781890869e-02 -1.654304265975952148e-01 -7.861322164535522461e-02 -2.919856831431388855e-02 -1.717228628695011139e-02 -1.118279695510864258e-01 1.130927354097366333e-01 2.291063517332077026e-01 -1.705306470394134521e-01 -1.957507580518722534e-01 1.020584851503372192e-01 1.512243002653121948e-01 8.600975573062896729e-02 -2.520489394664764404e-01 7.054582238197326660e-02 9.914633631706237793e-02 1.048150211572647095e-01 1.049827262759208679e-01 7.302045077085494995e-02 1.738106086850166321e-02 -2.223411202430725098e-01 -2.329738885164260864e-01 1.037481725215911865e-01
1.753755956888198853e-01 -2.279137969017028809e-01 2.330622971057891846e-01 3.668917417526245117e-01 -1.731809228658676147e-01 7.354460656642913818e-02 -1.082963570952415466e-01 -2.418033331632614136e-01 -1.497397422790527344e-01 6.041203811764717102e-02 -1.646795868873596191e-01 -1.095332577824592590e-01 -2.412323504686355591e-01 -1.086756512522697449e-01 -1.354745179414749146e-01 2.373320162296295166e-01 -1.199715211987495422e-01 -5.140031129121780396e-02 1.346530914306640625e-01 1.990273892879486084e-01 8.820235729217529297e-02 -9.329051524400711060e-02 -1.934097111225128174e-01 2.073967084288597107e-02 1.549333781003952026e-01 7.427395880222320557e-02 1.396216303110122681e-01 -9.875297546386718750e-03 1.423334032297134399e-01 -3.400232791900634766e-01 -2.034989446401596069e-01 2.395916134119033813e-01
4.395547211170196533e-01 -9.784862399101257324e-02 4.489844664931297302e-02 1.648255735635757446e-01 -9.653503447771072388e-02 2.895275875926017761e-02 -3.766512870788574219e-01 -8.485145121812820435e-02 -6.644475460052490234e-02 -1.659625582396984100e-02 -8.583755046129226685e-02 4.909656476229429245e-03 1.995271630585193634e-02 -1.972008198499679565e-01 -1.942312717437744141e-01 -1.861344575881958008e-01 1.551927477121353149e-01 -1.490318626165390015e-01 -6.012547016143798828e-02 2.085792422294616699e-01 1.522888839244842529e-01 1.013949662446975708e-01 -2.295204997062683105e-01 -4.032949730753898621e-02 -1.030860655009746552e-02 1.532251983880996704e-01 -1.850521713495254517e-01 -1.921685598790645599e-02 7.252342253923416138e-02 -4.066928625106811523e-01 -2.693865001201629639e-01 -4.949725419282913208e-02
-7.831394672393798828e-02 -4.860429763793945312e-01 1.549138426780700684e-01 1.358328461647033691e-01 1.265799105167388916e-01 -1.046027615666389465e-01 -9.190608561038970947e-02 -2.319440543651580811e-01 -2.908837795257568359e-01 1.894855648279190063e-01 2.615797519683837891e-01 6.109056621789932251e-02 -1.275913864374160767e-01 3.292268142104148865e-02 4.576435685157775879e-02 -1.868466883897781372e-01 -4.797707125544548035e-02 -1.404297202825546265e-01 7.669164240360260010e-02 2.898058854043483734e-03 1.312633752822875977e-01 2.178985029458999634e-01 -5.732537060976028442e-02 3.914561271667480469e-01 1.037801578640937805e-01 9.674125164747238159e-02 2.140384316444396973e-01 1.149483323097229004e-01 2.022159472107887268e-02 -2.104853689670562744e-01 7.677878439426422119e-02 -4.326441790908575058e-03
1.048893928527832031e-01 -1.357191354036331177e-01 3.343769907951354980e-01 -3.255566954612731934e-02 -1.328922808170318604e-01 -2.829461395740509033e-01 -1.991796046495437622e-01 -2.114324420690536499e-01 -4.127292931079864502e-01 -2.496499866247177124e-01 1.951881125569343567e-02 -2.450016736984252930e-01 -1.416807472705841064e-01 3.649188950657844543e-02 -2.517167627811431885e-01 1.084508299827575684e-01 1.774541474878787994e-02 -2.076960653066635132e-01 -4.123504087328910828e-02 1.779374182224273682e-01 2.140090763568878174e-01 -7.234142720699310303e-02 2.333697825670242310e-01 1.444680690765380859e-01 -4.876745492219924927e-02 -1.093264445662498474e-01 -1.377699151635169983e-02 2.242123931646347046e-01 -6.034434214234352112e-02 -6.764475256204605103e-02 5.173550546169281006e-02 -8.452692627906799316e-02
1.802741587162017822e-01 -4.175112396478652954e-02 2.543117702007293701e-01 3.248422443866729736e-01 -3.106109797954559326e-02 6.067927554249763489e-02 -4.646258056163787842e-01 -2.700091302394866943e-01 -2.792082726955413818e-01 2.562373280525207520e-01 1.173950731754302979e-02 -1.445685476064682007e-01 -1.439875811338424683e-01 -3.669073432683944702e-02 -1.090805456042289734e-01 8.098290860652923584e-02 -1.363413035869598389e-01 -4.252790473401546478e-03 2.702774405479431152e-01 2.673987448215484619e-01 6.906487047672271729e-02 9.810646623373031616e-02 -6.041814759373664856e-02 1.782864481210708618e-01 1.532942950725555420e-01 -2.894007228314876556e-02 1.410145014524459839e-01 5.328688770532608032e-02 5.789149552583694458e-02 -1.302890628576278687e-01 1.148598417639732361e-01 5.807733908295631409e-02
4.348713755607604980e-01 -2.661993801593780518e-01 3.177087754011154175e-02 -2.142093377187848091e-03 -2.665989398956298828e-01 6.684263050556182861e-02 -2.189985960721969604e-01 -2.453112453222274780e-01 -1.880369186401367188e-01 5.335739627480506897e-02 9.330060333013534546e-02 -1.206547468900680542e-01 -6.425588577985763550e-02 -2.846798598766326904e-01 -5.030590668320655823e-02 9.934111684560775757e-02 -1.548505872488021851e-01 -4.475000128149986267e-02 1.143056824803352356e-01 1.429248303174972534e-01 4.730662039946764708e-04 6.470505893230438232e-02 -1.516480147838592529e-01 5.605887249112129211e-02 2.267895787954330444e-01 2.444173544645309448e-01 -1.785847246646881104e-01 -8.003036677837371826e-02 1.757579743862152100e-01 -2.079292088747024536e-01 -2.854336202144622803e-01 3.770855814218521118e-02
4.142367243766784668e-01 -3.666930198669433594e-01 9.425293654203414917e-02 8.488477766513824463e-02 1.253610402345657349e-01 -2.871379852294921875e-01 -2.500356435775756836e-01 -1.518553793430328369e-01 1.839183568954467773e-01 -1.796219348907470703e-01 9.246198087930679321e-02 -1.391167044639587402e-01 -1.858643889427185059e-01 -9.540840238332748413e-02 -2.488530799746513367e-02 -3.588139370549470186e-04 7.076457142829895020e-02 4.286144394427537918e-03 1.449017673730850220e-01 2.238022279925644398e-04 -5.409000441431999207e-02 1.687602102756500244e-01 1.669812798500061035e-01 7.714282721281051636e-03 -1.029725298285484314e-01 4.760321974754333496e-02 1.605015806853771210e-02 1.157059371471405029e-01 2.542108297348022461e-03 -1.559488326311111450e-01 -1.666428595781326294e-01 -4.380314350128173828e-01
8.124554157257080078e-02 -3.323901593685150146e-01 3.565414845943450928e-01 1.168151870369911194e-01 -8.742646872997283936e-02 -1.823689490556716919e-01 -1.303638368844985962e-01 -2.251256704330444336e-01 -2.792074531316757202e-02 -1.796736866235733032e-01 2.917483262717723846e-02 1.524757146835327148e-01 -2.013947665691375732e-01 -3.014212008565664291e-03 -9.523174166679382324e-02 9.967610985040664673e-02 -5.198188498616218567e-02 -9.560611099004745483e-03 -6.946158409118652344e-02 3.480161353945732117e-02 2.115403711795806885e-01 1.464936435222625732e-01 -1.156245246529579163e-01 4.508866667747497559e-01 4.773452877998352051e-02 3.550226390361785889e-01 -6.470810621976852417e-02 1.215511485934257507e-01 -2.639823593199253082e-02 -2.231265306472778320e-01 3.881221637129783630e-04 -1.654192507266998291e-01
3.046890199184417725e-01 -2.880390882492065430e-01 -1.347602009773254395e-01 3.322451710700988770e-01 2.078781127929687500e-01 -4.819942638278007507e-02 -2.727300822734832764e-01 7.274627685546875000e-02 -2.713884115219116211e-01 1.522713005542755127e-01 6.905571371316909790e-02 -2.896731719374656677e-02 -1.292573660612106323e-02 -4.478765651583671570e-02 -1.660546511411666870e-01 1.563255442306399345e-03 3.452978655695915222e-02 2.800688333809375763e-02 6.691397726535797119e-02 1.717723757028579712e-01 2.333400845527648926e-01 -3.767061531543731689e-01 -1.176556870341300964e-01 2.204887196421623230e-02 1.660473793745040894e-01 1.594222187995910645e-01 1.881676167249679565e-02 -6.309787929058074951e-02 8.952983468770980835e-02 3.918956965208053589e-02 -3.291923701763153076e-01 -1.279035359621047974e-01
-8.097274601459503174e-02 -2.965540289878845215e-01 1.647430062294006348e-01 8.883426338434219360e-02 8.925499767065048218e-02 3.390478342771530151e-02 -1.567073315382003784e-01 -3.433923721313476562e-01 -4.270869493484497070e-01 1.261191070079803467e-01 3.509815931320190430e-01 -3.878897428512573242e-02 -1.454419493675231934e-01 1.432166099548339844e-01 -2.343360632658004761e-01 2.880568988621234894e-02 -2.934162132441997528e-02 1.414373368024826050e-01 -1.121304929256439209e-01 1.745104417204856873e-02 1.470293849706649780e-01 6.991993286646902561e-04 1.967604309320449829e-01 -5.442440137267112732e-02 -2.385522127151489258e-01 -1.402110308408737183e-01 4.903269931674003601e-03 6.326852738857269287e-02 1.385628432035446167e-01 -1.333941072225570679e-01 -2.492229640483856201e-01 -1.474089175462722778e-01
1.699683368206024170e-01 -1.577789336442947388e-01 1.993347257375717163e-01 1.766875684261322021e-01 2.254574447870254517e-01 -2.115629315376281738e-01 -5.753698572516441345e-02 -2.574428319931030273e-01 -4.520611464977264404e-01 -7.504381984472274780e-02 5.111384764313697815e-02 -1.176433116197586060e-01 -1.388194859027862549e-01 -1.920739710330963135e-01 -1.112838611006736755e-01 7.676856219768524170e-02 1.547566265799105167e-03 -3.417276442050933838e-01 1.386129297316074371e-02 -3.493999242782592773e-01 1.817059963941574097e-01 1.758171319961547852e-01 1.156914308667182922e-01 -3.560036048293113708e-02 1.291262954473495483e-01 1.773684099316596985e-02 -1.357592791318893433e-01 1.160512343049049377e-01 -1.923274695873260498e-01 -4.460232332348823547e-02 5.089762061834335327e-02 3.335592150688171387e-02
1.878241896629333496e-01 -1.462269723415374756e-01 1.184520572423934937e-01 -1.216965261846780777e-02 -1.506315469741821289e-01 1.081695705652236938e-01 -4.960525035858154297e-01 -3.306978642940521240e-01 -1.357949674129486084e-01 -1.102411597967147827e-01 -1.963509023189544678e-01 -6.556262820959091187e-02 1.182005330920219421e-01 -2.197904586791992188e-01 -6.689179688692092896e-02 -1.450797468423843384e-01 -4.306639358401298523e-02 -1.298961043357849121e-02 2.043411694467067719e-02 1.498246788978576660e-01 1.852753758430480957e-01 1.751950234174728394e-01 -1.133872568607330322e-01 9.320738166570663452e-02 2.124868929386138916e-01 3.737657889723777771e-02 -1.103760153055191040e-01 -1.115604490041732788e-01 1.078840866684913635e-01 -2.481488138437271118e-01 -3.495781421661376953e-01 -6.540954113006591797e-03
1.438830345869064331e-01 -4.144231677055358887e-01 2.693720459938049316e-01 1.538146287202835083e-01 -7.156340032815933228e-02 -6.330577284097671509e-02 -9.276651591062545776e-02 -4.946619644761085510e-02 -3.291181623935699463e-01 -1.629559695720672607e-01 -7.828913629055023193e-02 1.183375045657157898e-01 -7.749108225107192993e-02 3.413556888699531555e-02 2.980270609259605408e-02 1.235474199056625366e-01 -2.704830467700958252e-01 3.455489575862884521e-01 1.726110875606536865e-01 -2.977362833917140961e-02 4.332925751805305481e-02 8.659026026725769043e-02 3.787363693118095398e-02 -3.789640963077545166e-01 9.296005219221115112e-02 2.758912444114685059e-01 1.663304567337036133e-01 1.300126500427722931e-02 2.792617119848728180e-02 -1.128556132316589355e-01 -7.595554739236831665e-02 -5.721024796366691589e-02
2.573527991771697998e-01 -9.210291504859924316e-02 2.084334343671798706e-01 2.079355716705322266e-01 1.615740209817886353e-01 -1.994575262069702148e-01 1.081230118870735168e-01 -4.420710504055023193e-01 -2.894908487796783447e-01 1.287640538066625595e-02 1.256652772426605225e-01 -1.619514673948287964e-01 -6.781568378210067749e-02 -1.102887690067291260e-01 -2.979375720024108887e-01 4.539569467306137085e-02 -3.263091295957565308e-02 -7.519625872373580933e-02 -2.111589610576629639e-01 1.379074305295944214e-01 -8.392324298620223999e-02 -1.082061678171157837e-01 -1.497864574193954468e-01 1.131807565689086914e-01 -8.140493929386138916e-02 1.535076797008514404e-01 -1.675711572170257568e-02 6.465224921703338623e-02 1.016113907098770142e-01 1.194698289036750793e-01 -2.285851091146469116e-01 -3.101495504379272461e-01
5.062664300203323364e-02 -3.893726766109466553e-01 8.131112903356552124e-02 8.435042575001716614e-03 8.538553863763809204e-02 1.811050623655319214e-02 -2.580005526542663574e-01 -1.744872778654098511e-01 -4.081525206565856934e-01 1.470622867345809937e-01 1.059826165437698364e-01 -1.187880337238311768e-01 5.087016522884368896e-02 1.810741871595382690e-01 6.975381076335906982e-02 1.027541682124137878e-01 5.933555215597152710e-02 2.387897074222564697e-01 -1.165104135870933533e-01 -1.440179497003555298e-01 1.306934207677841187e-01 2.041621357202529907e-01 8.057156205177307129e-02 7.766712456941604614e-02 -1.712994128465652466e-01 -1.897202245891094208e-02 -2.465203404426574707e-01 3.829802274703979492e-01 -7.125995308160781860e-02 -1.896055638790130615e-01 -1.376506686210632324e-01 -8.298423886299133301e-02
3.826464116573333740e-01 -3.857640922069549561e-01 1.226271167397499084e-01 3.127216994762420654e-01 -8.560867607593536377e-02 1.469083279371261597e-01 -2.017971128225326538e-01 -9.169888496398925781e-02 -6.584429740905761719e-02 8.983949571847915649e-02 4.615937359631061554e-03 3.082324378192424774e-02 -8.378988504409790039e-02 3.197297751903533936e-01 -1.400282680988311768e-01 -1.532453484833240509e-02 2.204845100641250610e-01 6.296915002167224884e-03 3.228990733623504639e-02 -1.730913966894149780e-01 2.757175564765930176e-01 1.519871503114700317e-01 -9.104266017675399780e-02 9.419459104537963867e-02 6.786254048347473145e-02 2.139466702938079834e-01 3.254473581910133362e-02 -2.388919591903686523e-01 -3.469194844365119934e-02 -1.855150610208511353e-01 -1.088434830307960510e-01 -1.396930962800979614e-01
3.731486797332763672e-01 -3.091153800487518311e-01 1.483642607927322388e-01 1.341642737388610840e-01 -1.110673993825912476e-01 1.018726602196693420e-01 -2.232663184404373169e-01 -2.267620861530303955e-01 -1.162685975432395935e-01 1.103813350200653076e-01 1.228024810552597046e-02 -1.684641465544700623e-02 -1.443702448159456253e-02 1.576535999774932861e-01 -2.125610262155532837e-01 1.245257705450057983e-01 1.992165148258209229e-01 -5.516874790191650391e-02 -3.202874958515167236e-02 -2.159955352544784546e-01 3.156882226467132568e-01 1.885513663291931152e-01 -1.620273441076278687e-01 -8.892868459224700928e-02 2.321333587169647217e-01 2.336938381195068359e-01 1.804668456315994263e-01 -1.894417256116867065e-01 -1.344015747308731079e-01 -1.017605140805244446e-01 1.154290884733200073e-01 -1.041309162974357605e-01
6.014336645603179932e-02 -2.112651020288467407e-01 1.462893337011337280e-01 7.247636467218399048e-02 1.917181015014648438e-01 -2.168468385934829712e-01 -6.983178108930587769e-02 -2.776142060756683350e-01 -2.170113474130630493e-01 -2.058280557394027710e-01 4.840559139847755432e-02 -9.603646397590637207e-02 -3.521766662597656250e-01 9.603167884051799774e-03 -2.758501470088958740e-02 5.863906815648078918e-02 7.498481124639511108e-02 -2.768633663654327393e-01 1.593968272209167480e-01 -4.487451910972595215e-01 1.936492472887039185e-01 -4.240271449089050293e-02 1.519845724105834961e-01 9.131041169166564941e-02 9.968863427639007568e-02 2.321236580610275269e-01 -1.415339410305023193e-01 4.076671600341796875e-02 -1.384001821279525757e-01 -1.005452200770378113e-01 -1.295439898967742920e-01 -1.366657614707946777e-01
1.993828713893890381e-01 -4.058971107006072998e-01 8.911807090044021606e-02 1.505508869886398315e-01 7.471129298210144043e-02 9.983200579881668091e-02 -7.840685546398162842e-02 -3.840459883213043213e-01 -1.974615268409252167e-02 1.446865797042846680e-01 -1.852600723505020142e-01 -2.464192807674407959e-01 -1.527659595012664795e-01 -1.266471594572067261e-01 -1.935188621282577515e-01 1.143212020397186279e-01 1.788487881422042847e-01 5.135050043463706970e-02 -3.449120372533798218e-02 5.253386497497558594e-02 -7.423226535320281982e-02 6.816060841083526611e-02 -4.165999591350555420e-01 7.068108767271041870e-02 1.054832115769386292e-01 1.964542120695114136e-01 1.557569950819015503e-02 3.143944218754768372e-02 -4.172903671860694885e-02 -1.662334799766540527e-01 -6.280804425477981567e-02 2.790752053260803223e-01
1.379016190767288208e-01 -2.675657570362091064e-01 2.145846933126449585e-01 2.467560321092605591e-01 -1.177348867058753967e-01 1.932810992002487183e-01 -3.794917166233062744e-01 -3.778510391712188721e-01 -1.300672441720962524e-01 7.473045587539672852e-02 2.052857577800750732e-01 1.150143668055534363e-01 -1.718307584524154663e-01 -2.206022888422012329e-01 -1.730644889175891876e-02 -3.686575591564178467e-01 -2.949494868516921997e-02 1.544442027807235718e-01 2.431565336883068085e-02 1.095487270504236221e-02 1.707680709660053253e-02 2.348464727401733398e-01 5.270724371075630188e-02 8.413933962583541870e-02 -7.517337054014205933e-02 -2.210661210119724274e-02 5.897594243288040161e-02 6.138466671109199524e-02 -9.448847733438014984e-03 -8.414974808692932129e-02 7.814194262027740479e-02 2.340545952320098877e-01
3.145275115966796875e-01 -3.521735668182373047e-01 4.454108774662017822e-01 5.234881117939949036e-02 6.158853694796562195e-02 -1.553371399641036987e-01 -1.324680447578430176e-01 -9.624793380498886108e-02 -1.308649331331253052e-01 6.231579184532165527e-02 1.823230385780334473e-01 -1.020314842462539673e-01 3.588171601295471191e-01 2.149413675069808960e-01 1.161372810602188110e-01 9.807864576578140259e-02 1.633760184049606323e-01 -1.026147454977035522e-01 -8.183544129133224487e-02 6.625216454267501831e-02 -9.393119812011718750e-02 2.056851238012313843e-01 -1.092562228441238403e-01 -1.303823292255401611e-01 4.023170843720436096e-02 2.337698452174663544e-02 -6.056720018386840820e-02 9.430830925703048706e-02 2.339486777782440186e-02 -1.202931553125381470e-01 -2.555997967720031738e-01 -1.871163100004196167e-01
2.729544639587402344e-01 -5.017383694648742676e-01 -1.155857369303703308e-01 -1.939611732959747314e-01 9.940397739410400391e-02 -3.112709149718284607e-02 -1.555727869272232056e-01 -2.301246076822280884e-01 -2.248232066631317139e-01 2.980377078056335449e-01 1.469267066568136215e-03 1.291603595018386841e-01 -1.190463751554489136e-01 -7.712803035974502563e-02 -1.801072061061859131e-01 -7.372662425041198730e-02 -1.925347894430160522e-01 1.648009121417999268e-01 2.731173634529113770e-01 1.445865165442228317e-02 2.018203586339950562e-01 9.758940339088439941e-02 -9.028463065624237061e-02 -2.197151631116867065e-02 -9.412155300378799438e-02 4.233539104461669922e-02 7.875359058380126953e-02 1.641003489494323730e-01 1.603038460016250610e-01 -1.400686800479888916e-01 -1.403854191303253174e-01 1.182563081383705139e-01
7.703377306461334229e-02 -1.476573795080184937e-01 1.178871020674705505e-01 1.348529607057571411e-01 -4.506897032260894775e-01 -1.798050105571746826e-01 -7.279554754495620728e-02 -2.180643081665039062e-01 -1.859050095081329346e-01 1.735703349113464355e-01 -9.584610909223556519e-02 -1.857299804687500000e-01 -8.749374747276306152e-02 2.469505369663238525e-01 -2.364477068185806274e-01 2.327725440263748169e-01 -9.582868218421936035e-02 1.318638175725936890e-01 6.092107668519020081e-02 8.529868721961975098e-02 2.126777917146682739e-01 2.244099378585815430e-01 -1.742693930864334106e-01 6.171995028853416443e-02 1.158258467912673950e-01 2.621511518955230713e-01 4.062187671661376953e-02 -8.354261517524719238e-03 -1.023252531886100769e-01 -1.838763058185577393e-01 -2.118424326181411743e-01 -1.563076525926589966e-01
3.509683907032012939e-01 -3.526082634925842285e-01 2.094082385301589966e-01 1.114489212632179260e-01 4.954199492931365967e-02 1.566546708345413208e-01 -2.915203869342803955e-01 -1.233831942081451416e-01 -7.911648601293563843e-02 1.665436178445816040e-01 9.610347449779510498e-02 -8.816459774971008301e-02 -1.187099888920783997e-01 8.666521310806274414e-02 -1.334140896797180176e-01 -9.026917070150375366e-02 2.526842951774597168e-01 1.996563374996185303e-02 -3.390869591385126114e-03 -1.427751928567886353e-01 6.696031987667083740e-02 3.599902093410491943e-01 -1.852483451366424561e-01 6.066911667585372925e-02 -2.873784303665161133e-02 3.830679357051849365e-01 1.614476889371871948e-01 -9.860993921756744385e-02 -1.371332854032516479e-01 -1.897105132229626179e-03 -7.289873808622360229e-02 -7.911654561758041382e-02
4.702076613903045654e-01 -1.865438818931579590e-01 8.169717341661453247e-02 -1.875478625297546387e-01 -1.296992599964141846e-01 -3.929226472973823547e-02 -8.768925815820693970e-02 -2.152654081583023071e-01 -1.022315695881843567e-01 2.048826515674591064e-01 6.641503423452377319e-02 -1.989669948816299438e-01 -1.098027154803276062e-01 -3.166361451148986816e-01 2.122309245169162750e-02 -1.805767714977264404e-01 5.993492528796195984e-02 -2.898417785763740540e-02 -3.692651633173227310e-03 1.602009087800979614e-01 2.699126303195953369e-01 4.815048724412918091e-02 -2.319008857011795044e-01 1.364517509937286377e-01 1.189107820391654968e-01 2.313641309738159180e-01 -9.488680958747863770e-02 -1.053121406584978104e-02 1.382086873054504395e-01 -2.439572960138320923e-01 -1.524831354618072510e-01 1.781367510557174683e-01
3.063569068908691406e-01 -2.199135273694992065e-01 -4.631690308451652527e-02 3.010752238333225250e-02 -2.778783813118934631e-02 -3.178511857986450195e-01 -1.229164451360702515e-01 -2.238525599241256714e-01 -1.593090295791625977e-01 1.014343127608299255e-01 7.234724704176187515e-03 1.043181642889976501e-01 -2.137527316808700562e-01 -1.240598708391189575e-01 -1.652574241161346436e-01 -1.634088754653930664e-01 1.999425515532493591e-02 3.290267586708068848e-01 -2.739459872245788574e-01 -1.406436264514923096e-01 1.061273738741874695e-01 2.739053666591644287e-01 1.830067038536071777e-01 2.496483176946640015e-02 2.989493906497955322e-01 7.575596868991851807e-02 1.954936534166336060e-01 2.857362478971481323e-02 2.432010769844055176e-01 -8.041580021381378174e-02 2.137764915823936462e-02 -4.374622926115989685e-02
2.827530205249786377e-01 -6.723868846893310547e-02 2.013502120971679688e-01 3.008402585983276367e-01 -3.072150610387325287e-02 -1.406754404306411743e-01 -3.684062957763671875e-01 -1.933339089155197144e-01 -3.388988375663757324e-01 7.035006582736968994e-02 -1.798121025785803795e-03 9.777842462062835693e-02 -2.082821875810623169e-01 -1.497041732072830200e-01 6.704999506473541260e-02 -1.933817863464355469e-01 -2.407752573490142822e-01 3.205878660082817078e-02 -1.090694516897201538e-01 -1.201369017362594604e-01 -8.815228939056396484e-02 2.518981508910655975e-02 -5.021840333938598633e-02 8.872306346893310547e-02 -1.992321312427520752e-01 -1.051368564367294312e-01 -5.968559533357620239e-02 1.925546675920486450e-01 -6.144773587584495544e-02 -3.504643142223358154e-01 -2.242352254688739777e-02 -1.760074794292449951e-01
1.913839131593704224e-01 -1.865510344505310059e-01 -3.601247444748878479e-02 2.820359766483306885e-01 -1.933246701955795288e-01 -1.068282276391983032e-01 -2.046280652284622192e-01 -1.779792457818984985e-01 -2.714047729969024658e-01 -2.625518441200256348e-01 -1.728152185678482056e-01 -3.152116537094116211e-01 -1.826416351832449436e-03 8.644565939903259277e-02 -3.681568205356597900e-01 1.980917602777481079e-01 -7.049745321273803711e-02 9.356398135423660278e-02 -7.501424849033355713e-02 2.947155013680458069e-02 -6.545351445674896240e-02 1.179621517658233643e-01 -2.916339337825775146e-01 1.368731632828712463e-02 -1.924837082624435425e-01 1.474210917949676514e-01 -1.210952177643775940e-01 1.675397306680679321e-01 7.064124196767807007e-02 -1.185588017106056213e-01 -1.561150401830673218e-01 -5.223742872476577759e-02
1.810771077871322632e-01 -1.658938080072402954e-01 2.340038865804672241e-01 3.787698447704315186e-01 1.850885748863220215e-01 -1.713220179080963135e-01 -1.614586412906646729e-01 -1.054446399211883545e-01 -2.711013145744800568e-02 3.794801831245422363e-01 -2.079120092093944550e-02 -1.663700342178344727e-01 7.219723612070083618e-02 -6.404480338096618652e-02 -3.085092008113861084e-01 -1.282764524221420288e-01 1.853156834840774536e-01 5.847210437059402466e-02 2.142727077007293701e-01 -7.870865613222122192e-02 2.157343327999114990e-01 -5.796635895967483521e-02 -2.014873474836349487e-01 3.372758626937866211e-02 1.725431233644485474e-01 2.038651406764984131e-01 1.067096069455146790e-01 4.117194563150405884e-02 1.065416410565376282e-01 9.549802541732788086e-02 -1.995515227317810059e-01 1.437366455793380737e-01
2.082721740007400513e-01 -2.536704540252685547e-01 4.198466241359710693e-01 2.135474979877471924e-01 -7.506612688302993774e-02 -1.142904087901115417e-01 -3.016258776187896729e-02 -1.838280260562896729e-01 -2.857506275177001953e-02 -1.937963813543319702e-02 -8.071706444025039673e-02 1.141535025089979172e-02 -5.243940651416778564e-02 1.988263577222824097e-01 -1.639393866062164307e-01 -4.939639940857887268e-02 -9.155026078224182129e-02 1.846297383308410645e-01 -2.454093396663665771e-01 1.952818967401981354e-02 2.889308631420135498e-01 1.029356345534324646e-01 -1.479564160108566284e-01 2.375790625810623169e-01 8.484764397144317627e-02 3.148344159126281738e-01 -2.670077979564666748e-01 2.036908119916915894e-01 -1.979914680123329163e-02 -1.333042532205581665e-01 1.025379169732332230e-02 -1.571827232837677002e-01
4.504375159740447998e-01 -5.329167246818542480e-01 2.497399151325225830e-01 1.678963564336299896e-02 -1.258232891559600830e-01 -2.751798629760742188e-01 1.678568776696920395e-03 -5.066527798771858215e-02 -2.402279973030090332e-01 6.491950899362564087e-02 8.627136796712875366e-02 -2.361303865909576416e-01 1.453665643930435181e-01 2.673606872558593750e-01 4.276487231254577637e-02 9.476376697421073914e-03 1.257541477680206299e-01 -1.148882601410150528e-02 -9.336688369512557983e-02 9.146730601787567139e-02 1.051293238997459412e-01 1.139462441205978394e-01 -2.008022665977478027e-01 -8.074940741062164307e-02 5.282092839479446411e-02 5.669853463768959045e-02 1.185838785022497177e-02 6.263501197099685669e-02 -4.925007000565528870e-03 6.182393431663513184e-02 1.318489760160446167e-01 -3.828257694840431213e-02
2.858727574348449707e-01 -1.161763891577720642e-01 -1.273813545703887939e-01 3.653721511363983154e-01 2.786387801170349121e-01 4.802986234426498413e-02 -1.889970004558563232e-01 7.647862285375595093e-02 -2.224302440881729126e-01 2.028583139181137085e-01 1.531234234571456909e-01 -1.719285249710083008e-01 -2.486631833016872406e-02 1.895606070756912231e-01 -1.312764883041381836e-01 -4.584572836756706238e-02 -2.485569268465042114e-01 7.478441111743450165e-03 1.752829700708389282e-01 -6.850133091211318970e-02 2.224184125661849976e-01 -1.218941360712051392e-01 -4.226379096508026123e-02 1.921381801366806030e-02 2.148455828428268433e-01 2.728676795959472656e-01 -7.378797978162765503e-02 1.212309375405311584e-01 9.374612942337989807e-03 -7.076827436685562134e-02 -3.093024492263793945e-01 -1.696000248193740845e-01
7.697064429521560669e-02 -8.132781833410263062e-02 1.245021447539329529e-01 -6.523901224136352539e-02 5.693835020065307617e-02 2.979248575866222382e-02 -1.714139133691787720e-01 -3.125824630260467529e-01 -6.232986450195312500e-01 -8.655188977718353271e-02 2.178528159856796265e-01 1.244446933269500732e-01 -2.001150138676166534e-02 4.619576781988143921e-02 6.626284867525100708e-02 -1.007694602012634277e-01 -2.016998827457427979e-02 1.589816808700561523e-01 4.556890949606895447e-02 1.253374107182025909e-02 1.729746758937835693e-01 3.143415749073028564e-01 1.438134312629699707e-01 -1.018530055880546570e-01 8.089442551136016846e-02 -9.097929298877716064e-02 -1.024542525410652161e-01 1.994964033365249634e-01 2.200132310390472412e-01 -1.252196729183197021e-01 -1.913783699274063110e-01 -8.327414095401763916e-02
2.478362768888473511e-01 -2.788867652416229248e-01 3.881005337461829185e-03 1.575074195861816406e-01 -1.305954903364181519e-01 1.539736539125442505e-01 -2.810201048851013184e-01 -1.206074059009552002e-01 -4.504339098930358887e-01 -1.055062934756278992e-01 -2.799789309501647949e-01 -8.203584700822830200e-02 1.593673080205917358e-01 -4.799303039908409119e-02 -2.378717958927154541e-01 -1.221849992871284485e-01 3.077346086502075195e-01 -2.093728780746459961e-01 6.668444257229566574e-03 -1.056723296642303467e-01 2.924347519874572754e-01 1.198694780468940735e-01 -7.860136777162551880e-02 -1.036659628152847290e-01 7.373308390378952026e-02 7.111726701259613037e-02 -7.027439028024673462e-02 5.572155490517616272e-02 4.079743288457393646e-03 -4.667989909648895264e-03 -9.301319718360900879e-02 -9.773737937211990356e-02
2.267612963914871216e-01 -1.041937246918678284e-01 4.657770097255706787e-01 4.675201475620269775e-01 1.101654171943664551e-01 -7.773248851299285889e-02 -2.738158404827117920e-02 -3.125720322132110596e-01 -1.415196061134338379e-01 1.405051797628402710e-01 1.625666860491037369e-03 -9.020526707172393799e-02 6.610015034675598145e-02 -7.311020791530609131e-02 -2.854903340339660645e-01 -4.408818483352661133e-02 -1.868972033262252808e-01 1.047772988677024841e-01 -6.908244639635086060e-02 -9.780894219875335693e-02 -5.198819935321807861e-02 -1.340190619230270386e-01 -6.749465316534042358e-02 1.914060860872268677e-01 2.682075649499893188e-02 1.280372738838195801e-01 1.379497498273849487e-01 6.621844321489334106e-02 -1.261807382106781006e-01 -2.187425494194030762e-01 -1.251503676176071167e-01 -4.933672398328781128e-02
2.750316262245178223e-01 -2.877921760082244873e-01 -3.052478134632110596e-01 -1.190547272562980652e-01 1.034036502242088318e-01 -6.553728133440017700e-02 -1.764173358678817749e-01 -2.448928207159042358e-01 -3.699278533458709717e-01 2.466542869806289673e-01 4.723005369305610657e-02 1.730808913707733154e-01 -1.980262249708175659e-01 -2.651393297128379345e-04 -1.928907632827758789e-01 1.096442714333534241e-01 -2.829712256789207458e-02 1.732299290597438812e-02 1.302664279937744141e-01 1.488604992628097534e-01 3.142597377300262451e-01 2.140628993511199951e-01 -7.468439638614654541e-02 3.032254055142402649e-02 5.084965005517005920e-02 1.741819530725479126e-01 -1.373679339885711670e-01 1.955467462539672852e-01 -1.351987123489379883e-01 -6.239252537488937378e-02 3.680786117911338806e-02 -7.010970264673233032e-02
3.614527732133865356e-02 -2.381992638111114502e-01 2.287517488002777100e-01 -3.028332889080047607e-01 -1.057711169123649597e-01 3.085383214056491852e-02 -1.059119552373886108e-01 -4.098126292228698730e-01 -9.032160043716430664e-02 -1.392238736152648926e-01 2.894845046103000641e-02 1.475253254175186157e-01 -2.977063506841659546e-02 -9.520918130874633789e-03 -1.461865156888961792e-01 4.708275943994522095e-02 2.858557701110839844e-01 -1.811295598745346069e-01 3.063120879232883453e-02 -2.803144976496696472e-02 1.127875819802284241e-01 7.875402271747589111e-02 4.187004268169403076e-02 1.191446650773286819e-02 7.291583716869354248e-02 3.202066123485565186e-01 -1.216660887002944946e-01 1.294509023427963257e-01 3.689876198768615723e-01 -1.888440549373626709e-01 -2.896987274289131165e-02 -2.877198457717895508e-01
3.129038214683532715e-01 -1.447215527296066284e-01 6.117571145296096802e-02 -3.877341747283935547e-03 2.382651269435882568e-01 -1.501589417457580566e-01 -2.873756885528564453e-01 -1.453087180852890015e-01 -7.572174817323684692e-02 -2.429101914167404175e-01 2.831541001796722412e-01 -1.857492923736572266e-01 -2.746738493442535400e-01 -8.383386768400669098e-03 -2.429006397724151611e-01 -2.608693242073059082e-01 -1.437851488590240479e-01 5.989909544587135315e-02 -2.258295193314552307e-02 -1.566734015941619873e-01 6.657506525516510010e-02 5.207892879843711853e-02 2.451638281345367432e-01 1.230373084545135498e-01 -1.822477132081985474e-01 -1.000009626150131226e-01 -1.615800261497497559e-01 2.090424299240112305e-01 2.309450060129165649e-01 -5.859290063381195068e-02 -9.344767034053802490e-02 -4.642570391297340393e-02
2.733556032180786133e-01 -3.453731834888458252e-01 3.192016780376434326e-01 2.095790207386016846e-01 3.306090366095304489e-04 -3.044594824314117432e-01 -2.450446635484695435e-01 -2.187127172946929932e-01 -2.006974816322326660e-01 -1.117558963596820831e-02 -7.543970644474029541e-02 6.465839687734842300e-03 -2.161816656589508057e-01 1.631968170404434204e-01 4.878139495849609375e-02 -8.277645334601402283e-03 1.780297309160232544e-01 -1.477302461862564087e-01 4.159213975071907043e-02 -4.157609492540359497e-02 8.462496846914291382e-02 5.024105310440063477e-02 4.244763553142547607e-01 -3.495656698942184448e-02 1.089739948511123657e-01 1.094488874077796936e-01 -1.059828996658325195e-01 8.123773336410522461e-02 -9.680450707674026489e-02 -1.698277145624160767e-02 1.814895421266555786e-01 7.280550152063369751e-02
2.306282371282577515e-01 -4.964902997016906738e-01 -2.552700042724609375e-01 -6.056519597768783569e-02 1.089656054973602295e-01 3.447587043046951294e-02 -1.791690438985824585e-01 -2.931647300720214844e-01 -1.238704994320869446e-01 1.825122982263565063e-01 1.312047392129898071e-01 2.505787014961242676e-01 -3.991255909204483032e-02 -7.596547156572341919e-02 -1.792703270912170410e-01 -6.569796055555343628e-02 -1.620644181966781616e-01 9.870368987321853638e-02 1.193018481135368347e-01 1.359775215387344360e-01 2.157434672117233276e-01 1.778665930032730103e-01 -1.092029809951782227e-01 6.953799724578857422e-02 7.517124712467193604e-02 8.802043646574020386e-02 -1.020672917366027832e-01 2.328394949436187744e-01 1.235757842659950256e-01 -2.651237249374389648e-01 2.330310828983783722e-02 9.134402498602867126e-03
2.664108872413635254e-01 -3.348262906074523926e-01 -6.749917566776275635e-02 -5.691181868314743042e-02 1.022040992975234985e-01 1.261859685182571411e-01 -4.081217050552368164e-01 -2.349558025598526001e-01 -7.877387106418609619e-02 -2.384984679520130157e-02 -5.892621725797653198e-02 2.660834044218063354e-02 -5.670076608657836914e-02 -1.044016554951667786e-01 1.356604844331741333e-01 7.375624775886535645e-02 1.859166659414768219e-02 1.991600543260574341e-01 1.644354015588760376e-01 -1.143142208456993103e-01 1.609776765108108521e-01 -6.340006738901138306e-02 5.414491519331932068e-02 -8.204441517591476440e-02 1.259104311466217041e-01 7.204893231391906738e-02 -5.289929918944835663e-03 3.393641710281372070e-01 4.586574137210845947e-01 -1.759713441133499146e-01 8.117935806512832642e-02 9.053167700767517090e-02
4.391304254531860352e-01 -1.792206317186355591e-01 6.046450510621070862e-02 -1.573567986488342285e-01 -1.086059957742691040e-01 -4.534262791275978088e-02 -2.866831123828887939e-01 -2.429324239492416382e-01 -5.800954625010490417e-02 1.480119526386260986e-01 8.250230550765991211e-02 -2.199160009622573853e-01 -1.807486079633235931e-02 -1.605346947908401489e-01 6.432062387466430664e-02 2.511821500957012177e-02 1.298043876886367798e-01 -3.175985068082809448e-02 -1.137470975518226624e-01 1.290810704231262207e-01 2.162564545869827271e-01 8.352350443601608276e-02 -3.276147544384002686e-01 1.428095251321792603e-01 1.472806930541992188e-01 2.317190021276473999e-01 -1.067036837339401245e-01 3.113445080816745758e-02 1.464937180280685425e-01 -3.182830512523651123e-01 -1.829090863466262817e-01 8.588606864213943481e-02
3.685013949871063232e-01 -2.071656100451946259e-02 2.667291462421417236e-01 1.361452937126159668e-01 9.489981085062026978e-02 -3.189406692981719971e-01 -1.264197379350662231e-01 -1.541183441877365112e-01 -1.388908028602600098e-01 2.336471825838088989e-01 8.286579698324203491e-02 1.416178792715072632e-01 -1.077409014105796814e-01 -4.660795256495475769e-02 1.129246875643730164e-01 -9.344305098056793213e-02 1.706755310297012329e-01 9.543270617723464966e-02 -1.475436687469482422e-01 4.950358346104621887e-02 1.515580117702484131e-01 1.914751380681991577e-01 4.310582205653190613e-02 1.248282492160797119e-01 -6.817255914211273193e-02 4.552811980247497559e-01 -1.095641255378723145e-01 1.604620963335037231e-01 -3.502712817862629890e-03 -1.547313183546066284e-01 2.067068964242935181e-01 -1.779702603816986084e-01
2.586595714092254639e-01 -1.362934410572052002e-01 2.610200047492980957e-01 2.063627094030380249e-01 -9.933733940124511719e-02 2.130871638655662537e-02 -3.239579796791076660e-01 -2.556559741497039795e-01 -2.255769371986389160e-01 -1.054738089442253113e-01 1.791635006666183472e-01 -1.421200335025787354e-01 -2.017275393009185791e-01 2.753055989742279053e-01 1.727897524833679199e-01 1.143876910209655762e-01 -4.762206226587295532e-02 4.058542475104331970e-02 -3.548265993595123291e-02 -3.074583038687705994e-02 1.839518249034881592e-01 1.608101874589920044e-01 1.718033552169799805e-01 -3.216909170150756836e-01 1.142695397138595581e-01 2.218546569347381592e-01 2.547196745872497559e-01 3.491969779133796692e-02 -1.914687268435955048e-02 1.315577179193496704e-01 -6.577299535274505615e-02 -1.544504892081022263e-02
-2.071996964514255524e-02 -4.910438954830169678e-01 8.927679061889648438e-02 7.218555361032485962e-02 -1.896852701902389526e-01 -6.524153053760528564e-02 -2.385803014039993286e-01 -1.656103879213333130e-01 -4.626119136810302734e-01 -2.333166152238845825e-01 3.886855393648147583e-02 -1.633162423968315125e-02 -1.856837570667266846e-01 2.317317388951778412e-02 -1.246035173535346985e-01 3.336326181888580322e-01 -5.598511546850204468e-02 1.380959451198577881e-01 2.372013404965400696e-02 -2.485397607088088989e-01 5.241893231868743896e-02 -1.158200353384017944e-01 -9.004306793212890625e-02 2.882804535329341888e-02 -6.889297068119049072e-02 1.285958942025899887e-02 -5.286218225955963135e-02 -3.977830521762371063e-03 2.121694535017013550e-01 3.814468905329704285e-02 -1.541352719068527222e-01 -3.184795752167701721e-02
1.767698973417282104e-01 -2.955102920532226562e-01 3.540207445621490479e-01 -1.867555230855941772e-01 -5.435111001133918762e-02 1.426972448825836182e-01 -1.954198777675628662e-01 -3.440409898757934570e-01 -2.184008955955505371e-01 1.533437520265579224e-01 1.357443034648895264e-01 -2.038378417491912842e-01 -3.929477185010910034e-02 -7.173519406933337450e-05 -7.848725467920303345e-02 6.354129314422607422e-02 3.099766932427883148e-02 2.123192101716995239e-01 -4.852452874183654785e-02 2.521997392177581787e-01 2.244974523782730103e-01 8.477088809013366699e-02 -4.905225709080696106e-03 3.042386174201965332e-01 8.806321024894714355e-02 9.261549264192581177e-02 -9.264767915010452271e-02 -1.979887783527374268e-01 -7.878591865301132202e-02 -1.543797403573989868e-01 -2.039434611797332764e-01 2.230249717831611633e-02
3.658251464366912842e-01 -1.331769973039627075e-01 2.089512944221496582e-01 3.844110965728759766e-01 1.213987469673156738e-01 -2.307184785604476929e-01 -2.911172807216644287e-01 -1.898897439241409302e-01 -1.091140285134315491e-01 2.178526073694229126e-01 5.998624488711357117e-02 -1.129301711916923523e-01 2.361736074090003967e-02 -2.474540658295154572e-02 -2.617357969284057617e-01 -9.702550619840621948e-02 9.662309288978576660e-02 -6.917305290699005127e-03 1.702475398778915405e-01 5.475265532732009888e-02 5.113197863101959229e-02 -4.079562723636627197e-01 -3.769468143582344055e-02 1.691359132528305054e-01 1.049883291125297546e-01 -3.835763782262802124e-02 1.694930195808410645e-01 2.123824506998062134e-02 9.389662183821201324e-03 -6.201536208391189575e-02 -1.642822474241256714e-01 1.969913206994533539e-02
1.931276470422744751e-01 -1.699076741933822632e-01 1.908762007951736450e-01 2.901107072830200195e-01 1.644700616598129272e-01 6.125009804964065552e-02 -3.600366413593292236e-01 -1.083161830902099609e-01 -1.233535557985305786e-01 -4.725676774978637695e-02 -2.092071771621704102e-01 -7.010500878095626831e-02 7.135458290576934814e-02 -1.758706010878086090e-02 -1.829299479722976685e-01 4.050899669528007507e-02 -3.445660322904586792e-02 -1.352609694004058838e-01 -6.287229061126708984e-02 9.367442131042480469e-02 -1.935604773461818695e-02 1.764641255140304565e-01 -1.665132790803909302e-01 -3.419906273484230042e-02 1.870388239622116089e-01 -4.944537952542304993e-02 2.703347709029912949e-03 5.380884185433387756e-02 6.342485547065734863e-02 -3.662918210029602051e-01 -3.759375810623168945e-01 3.492335379123687744e-01
3.050158619880676270e-01 -2.485097795724868774e-01 6.878519803285598755e-02 2.732978202402591705e-02 -8.721058815717697144e-02 -3.288761898875236511e-02 -3.335463106632232666e-01 -1.585265696048736572e-01 -2.212759554386138916e-01 -1.280819922685623169e-01 -2.282203547656536102e-02 -1.981109082698822021e-01 -9.766232967376708984e-02 -3.183229863643646240e-01 -1.238290444016456604e-01 -5.693560093641281128e-02 -1.383413523435592651e-01 -2.027428001165390015e-01 3.647880852222442627e-01 6.951177865266799927e-02 1.907934695482254028e-01 8.890416473150253296e-02 -9.258356690406799316e-02 2.169316560029983521e-01 1.166664585471153259e-01 -1.475620567798614502e-01 1.000417321920394897e-01 -1.271800696849822998e-01 1.370525509119033813e-01 -1.744880974292755127e-01 -1.856530606746673584e-01 -1.293502449989318848e-01
4.783514142036437988e-02 -4.563108086585998535e-01 1.273977905511856079e-01 1.457219123840332031e-01 -1.531625539064407349e-01 -1.746359020471572876e-01 -1.133859232068061829e-01 -1.312163621187210083e-01 -4.477948695421218872e-02 4.153692722320556641e-02 -1.131768687628209591e-03 -5.830632522702217102e-03 -2.088740170001983643e-01 1.042041108012199402e-01 -3.223612010478973389e-01 -1.269936412572860718e-01 1.493801474571228027e-01 -7.095253467559814453e-02 3.132992610335350037e-02 -2.116988450288772583e-01 -6.093008071184158325e-02 2.032023966312408447e-01 -1.240030974149703979e-01 1.980803906917572021e-02 2.449027895927429199e-01 -8.434085547924041748e-02 1.751193702220916748e-01 -8.302505314350128174e-02 3.867532312870025635e-01 -2.036565244197845459e-01 -2.406225800514221191e-01 4.665304347872734070e-02
1.924788504838943481e-01 -1.294191926717758179e-01 2.005503028631210327e-01 4.550034552812576294e-02 2.959977276623249054e-02 -5.360107868909835815e-02 -1.360384523868560791e-01 -4.101771712303161621e-01 -3.084892928600311279e-01 2.256036251783370972e-01 1.072022095322608948e-01 8.081408590078353882e-02 7.431099191308021545e-03 1.240024715662002563e-01 -1.075560376048088074e-01 -5.308338254690170288e-02 -1.040384732186794281e-02 1.599579751491546631e-01 -2.094041407108306885e-01 9.065926074981689453e-02 2.231623381376266479e-01 3.006676733493804932e-01 2.742523550987243652e-01 -1.150261685252189636e-01 6.513535976409912109e-02 -1.268876641988754272e-01 3.867728635668754578e-02 2.576107084751129150e-01 7.937999069690704346e-02 -1.125503256916999817e-01 -3.253555893898010254e-01 -8.240392431616783142e-03
1.370910704135894775e-01 -1.600199043750762939e-01 2.659696340560913086e-01 -5.357899889349937439e-02 4.026512801647186279e-02 -9.753545373678207397e-02 -3.180893361568450928e-01 -1.124582365155220032e-01 -1.776750981807708740e-01 -1.814163923263549805e-01 2.280642688274383545e-01 -4.716871678829193115e-02 4.171335324645042419e-02 -1.758500635623931885e-01 -1.428298503160476685e-01 -9.767498075962066650e-02 -1.217280253767967224e-01 3.782127797603607178e-02 -5.827739089727401733e-02 1.451091468334197998e-01 4.659545421600341797e-02 -4.784724488854408264e-02 6.360802054405212402e-02 3.770372644066810608e-02 3.639835119247436523e-02 4.682362675666809082e-01 4.314280301332473755e-02 7.414601277559995651e-03 -3.937813267111778259e-02 -2.887169122695922852e-01 -1.508587449789047241e-01 -4.415001869201660156e-01
-1.237970404326915741e-02 -3.405618965625762939e-01 -1.905981749296188354e-01 8.704154193401336670e-02 -7.448671013116836548e-02 -1.422708332538604736e-01 -4.164760708808898926e-01 -7.524611800909042358e-02 -3.785151243209838867e-01 9.066845290362834930e-03 1.040604263544082642e-01 2.330696880817413330e-01 1.861900538206100464e-01 -1.195777282118797302e-01 4.291402921080589294e-02 1.329374127089977264e-02 1.115775480866432190e-01 7.121235877275466919e-02 1.173828542232513428e-01 4.403750970959663391e-02 1.346936821937561035e-01 -4.939228296279907227e-02 -9.660596400499343872e-02 6.685609370470046997e-02 -9.834765456616878510e-03 1.969319581985473633e-01 -2.545835375785827637e-01 2.387516200542449951e-02 2.326753735542297363e-01 -3.785229027271270752e-01 -6.577932089567184448e-02 -4.402088373899459839e-02
4.048672318458557129e-01 -1.981407999992370605e-01 4.239935427904129028e-02 1.062483526766300201e-02 1.011413754895329475e-03 1.969452053308486938e-01 -2.877658307552337646e-01 -2.011272907257080078e-01 -2.077672816812992096e-02 -5.723682790994644165e-02 2.035212516784667969e-01 5.392653122544288635e-02 -2.699399888515472412e-01 1.896857470273971558e-01 -8.357730507850646973e-02 1.210480183362960815e-01 1.341539025306701660e-01 -1.245262771844863892e-01 -7.070130109786987305e-02 -8.522703498601913452e-02 2.765984535217285156e-01 2.034040540456771851e-01 -2.368006408214569092e-01 -3.139406442642211914e-02 2.064943611621856689e-01 1.544083654880523682e-01 2.236666679382324219e-01 -2.791651785373687744e-01 1.851673983037471771e-02 -8.757075667381286621e-02 3.199886158108711243e-02 -1.736547052860260010e-01
1.764366179704666138e-01 -2.639846503734588623e-01 1.482060551643371582e-01 7.722901646047830582e-03 -1.622814834117889404e-01 -3.162755165249109268e-03 -1.221066191792488098e-01 -4.262373447418212891e-01 -2.423113584518432617e-01 -3.066738843917846680e-01 8.298437297344207764e-02 1.270911097526550293e-01 2.027401886880397797e-02 5.342998728156089783e-02 -7.062699645757675171e-02 2.151432037353515625e-01 -3.848553001880645752e-01 -5.234049633145332336e-03 -1.102917790412902832e-01 -1.395063102245330811e-01 3.242116272449493408e-01 -1.490986496210098267e-01 6.139529868960380554e-02 -4.428610205650329590e-02 9.191193431615829468e-02 1.171081736683845520e-01 -2.077575773000717163e-01 -5.699386820197105408e-02 2.004291415214538574e-01 -2.037185057997703552e-02 3.978336974978446960e-02 -1.722195185720920563e-02
2.578996121883392334e-01 -6.217932701110839844e-02 2.092576175928115845e-01 -1.134147271513938904e-01 1.484158933162689209e-01 -7.785321027040481567e-02 -5.030514597892761230e-01 -2.546881437301635742e-01 5.779459141194820404e-03 9.471590071916580200e-02 5.276593193411827087e-02 -1.708654016256332397e-01 8.205509930849075317e-02 4.401884973049163818e-02 -2.558255195617675781e-01 1.078283265233039856e-01 1.732743829488754272e-01 -1.460560262203216553e-01 -7.258410751819610596e-02 -6.752610951662063599e-02 9.239393472671508789e-02 2.331984043121337891e-02 2.328573167324066162e-02 -1.557152271270751953e-01 -2.201680094003677368e-01 -6.566334515810012817e-02 -3.466157317161560059e-01 2.818450927734375000e-01 1.778589785099029541e-01 2.142306603491306305e-02 -1.387282460927963257e-01 -3.832837566733360291e-02
2.375567704439163208e-01 -1.164588332176208496e-01 4.161861166357994080e-02 1.356601268053054810e-01 -1.109183803200721741e-01 1.263400632888078690e-02 -2.649526596069335938e-01 -2.439690083265304565e-01 -6.183720380067825317e-02 -6.070669740438461304e-02 1.371449977159500122e-01 -2.183940857648849487e-01 1.007732674479484558e-01 5.488817766308784485e-02 -1.827558577060699463e-01 -1.453827321529388428e-01 9.232216514647006989e-03 6.353014614433050156e-03 -9.952044486999511719e-02 6.210873275995254517e-02 6.114105880260467529e-02 9.879986755549907684e-03 5.771369859576225281e-02 4.056416824460029602e-02 7.746327668428421021e-02 3.741976618766784668e-01 2.345694750547409058e-01 -2.795159630477428436e-02 2.351653873920440674e-01 -2.494065612554550171e-01 -2.755986750125885010e-01 -4.560460746288299561e-01
8.559012785553932190e-03 -3.063947856426239014e-01 1.540933400392532349e-01 -8.006536215543746948e-02 1.685289293527603149e-01 8.152195252478122711e-03 -2.604251503944396973e-01 -2.888849377632141113e-01 -4.047563076019287109e-01 -4.430054128170013428e-02 1.259104758501052856e-01 -9.276932477951049805e-02 -9.295234829187393188e-02 1.034848541021347046e-01 6.536763906478881836e-02 -3.001614101231098175e-02 1.254384219646453857e-01 2.016164213418960571e-01 -1.805885881185531616e-01 9.423757344484329224e-02 2.299359589815139771e-01 1.417037844657897949e-01 -1.108828336000442505e-01 -1.847704201936721802e-01 -1.261148154735565186e-01 -7.453498989343643188e-02 -3.804813325405120850e-02 2.739277184009552002e-01 -1.781017482280731201e-01 -1.578940153121948242e-01 -2.825862765312194824e-01 -1.722323596477508545e-01
1.393784284591674805e-01 -2.942481935024261475e-01 -2.478488348424434662e-02 1.285304427146911621e-01 -1.336620301008224487e-01 -4.135238230228424072e-01 -2.017626911401748657e-01 -2.961725890636444092e-01 -3.916790783405303955e-01 -1.284124795347452164e-02 1.141666471958160400e-01 1.103518530726432800e-01 1.894081570208072662e-02 -4.832321032881736755e-02 -1.285192966461181641e-01 -5.854167044162750244e-02 6.208567065186798573e-04 -3.082709945738315582e-02 -4.824764654040336609e-02 -3.199743628501892090e-01 1.690726429224014282e-01 -1.524355169385671616e-02 1.922006160020828247e-01 -1.238491460680961609e-01 1.443531364202499390e-01 -1.455926988273859024e-02 2.697693742811679840e-02 -1.056233569979667664e-01 2.264696210622787476e-01 -1.708444207906723022e-01 1.696735173463821411e-01 -1.708133816719055176e-01
2.816726267337799072e-01 6.520720571279525757e-02 3.599567711353302002e-01 1.014939174056053162e-01 -4.448425397276878357e-02 -2.196751236915588379e-01 -1.704190112650394440e-02 -4.271651804447174072e-01 -1.196942105889320374e-01 -1.664299070835113525e-01 -5.156083405017852783e-02 1.105400398373603821e-01 -1.075545027852058411e-01 -9.109354577958583832e-03 -1.261729300022125244e-01 8.645030856132507324e-02 -8.015219867229461670e-02 -9.202558547258377075e-02 -9.247554838657379150e-02 1.182846873998641968e-01 1.376407146453857422e-01 2.556951642036437988e-01 -2.148386985063552856e-01 1.917840689420700073e-01 1.214672923088073730e-01 2.309887707233428955e-01 -1.211630925536155701e-01 1.875260472297668457e-01 -8.966087549924850464e-02 -1.027725115418434143e-01 2.346596866846084595e-02 -3.313431143760681152e-01
4.471711069345474243e-02 -4.362192153930664062e-01 -2.652881434187293053e-03 2.834218442440032959e-01 -1.538676489144563675e-02 -2.440323084592819214e-01 -1.985787600278854370e-01 -2.797941863536834717e-01 8.345936238765716553e-02 -2.601591050624847412e-01 8.331932127475738525e-02 1.494576968252658844e-02 -1.450356692075729370e-01 1.896666362881660461e-02 -7.919115945696830750e-03 7.555745542049407959e-02 3.200093284249305725e-02 1.871830075979232788e-01 5.911623314023017883e-02 1.182447094470262527e-02 4.354904219508171082e-02 -3.082056995481252670e-03 -1.987479329109191895e-01 5.164688453078269958e-02 7.981029152870178223e-02 -7.341982331126928329e-03 2.085717767477035522e-01 3.455465137958526611e-01 -4.120535776019096375e-02 -1.546242535114288330e-01 -3.872128427028656006e-01 -1.106889173388481140e-01
2.602500319480895996e-01 -1.846533566713333130e-01 4.976177215576171875e-02 -1.036737337708473206e-01 1.190871745347976685e-01 -1.184019371867179871e-01 -4.428002536296844482e-01 -1.518052220344543457e-01 -3.223015367984771729e-01 5.793265625834465027e-02 2.132975906133651733e-01 -9.105548262596130371e-02 -2.837471663951873779e-01 -2.084256149828433990e-02 -2.027533650398254395e-01 -1.161140352487564087e-01 6.892373412847518921e-02 2.542048692703247070e-01 1.024832855910062790e-02 2.085208743810653687e-01 -5.219502374529838562e-02 4.499750956892967224e-02 2.644510567188262939e-01 -3.020358085632324219e-02 1.757746636867523193e-01 2.828065678477287292e-02 -2.671246528625488281e-01 1.524679660797119141e-01 5.059279873967170715e-02 1.288081239908933640e-02 -1.059627458453178406e-01 -1.107553616166114807e-01
1.415635943412780762e-01 -3.679776489734649658e-01 -2.895577251911163330e-01 -6.971903145313262939e-02 -4.969478771090507507e-02 -2.402741760015487671e-01 -2.945043146610260010e-01 -3.908925652503967285e-01 -2.262952923774719238e-01 -1.360493246465921402e-02 1.083549205213785172e-02 -2.699512057006359100e-02 7.896887138485908508e-03 6.186395883560180664e-03 -1.386705040931701660e-01 -2.767880260944366455e-01 5.506545677781105042e-02 2.417497634887695312e-01 1.247704923152923584e-01 1.369895320385694504e-02 9.065222740173339844e-02 1.995991170406341553e-01 -3.104268759489059448e-02 4.884479194879531860e-02 6.558127701282501221e-02 2.120650000870227814e-02 8.650250732898712158e-02 3.102978467941284180e-01 2.094740569591522217e-01 -9.704946540296077728e-03 -1.437231153249740601e-01 7.841315865516662598e-02
2.263568639755249023e-01 -1.992287337779998779e-01 1.626363247632980347e-01 2.963400185108184814e-01 -1.529136747121810913e-01 -8.486798405647277832e-02 -2.123149186372756958e-01 -4.669014513492584229e-01 -5.042321048676967621e-03 8.414886146783828735e-02 1.691999137401580811e-01 9.284856915473937988e-02 -6.088797003030776978e-02 -4.744705930352210999e-02 -1.436753273010253906e-01 -2.996690273284912109e-01 -3.229346126317977905e-02 -1.238579601049423218e-01 -1.421882659196853638e-01 -8.772218972444534302e-02 3.567454963922500610e-02 3.680673837661743164e-01 4.337707534432411194e-03 -1.581251621246337891e-02 1.373334228992462158e-01 -1.872586901299655437e-03 -1.567166112363338470e-02 6.841806322336196899e-02 -1.136210113763809204e-01 -3.440939188003540039e-01 6.136388704180717468e-02 -1.436054892838001251e-02
4.736821353435516357e-01 -1.072463244199752808e-01 1.555162370204925537e-01 9.041614085435867310e-02 -1.774019449949264526e-01 3.760711103677749634e-02 -3.142032027244567871e-01 -1.402663886547088623e-01 -2.322648465633392334e-01 -5.893949419260025024e-02 -2.476102709770202637e-01 -5.368584394454956055e-02 2.227617502212524414e-01 -3.497004508972167969e-02 -3.000059723854064941e-01 -1.666466444730758667e-01 2.462145872414112091e-02 4.133965075016021729e-02 -9.764941781759262085e-02 2.634880505502223969e-02 2.182788848876953125e-01 -3.951574116945266724e-02 -1.667478233575820923e-01 -8.940438181161880493e-02 2.088827937841415405e-01 -2.330471202731132507e-02 -1.744956523180007935e-01 -3.186551854014396667e-02 4.623792693018913269e-02 -1.405703872442245483e-01 -1.629142612218856812e-01 2.619478404521942139e-01
4.184226393699645996e-01 -4.046522378921508789e-01 2.252886593341827393e-01 1.499870866537094116e-01 -1.375084966421127319e-01 -1.793948709964752197e-01 4.556243307888507843e-03 -3.381795436143875122e-02 -3.098188042640686035e-01 4.073705151677131653e-02 -9.468754380941390991e-02 -2.031826646998524666e-03 9.617608785629272461e-02 3.198215067386627197e-01 -4.964734986424446106e-02 -5.921829491853713989e-02 2.282191812992095947e-01 -2.672372162342071533e-01 3.670924156904220581e-02 -5.831758491694927216e-03 2.489098757505416870e-01 2.049625366926193237e-01 -1.792836040258407593e-01 2.155809663236141205e-02 1.626643687486648560e-01 -6.969238817691802979e-02 4.892596229910850525e-02 7.282976806163787842e-02 -8.161077648401260376e-02 -5.509494990110397339e-02 -7.071480154991149902e-03 3.651171550154685974e-02
-3.054227866232395172e-02 -5.044510960578918457e-01 1.289999186992645264e-01 6.429687142372131348e-02 -9.782733768224716187e-02 -2.731458544731140137e-01 1.001941133290529251e-02 -2.211126387119293213e-01 -3.880459368228912354e-01 -1.214512139558792114e-01 -6.901032477617263794e-02 8.974395692348480225e-02 6.825414020568132401e-03 -1.309663429856300354e-02 -2.070851325988769531e-01 3.034789860248565674e-01 -1.283624768257141113e-01 3.297812491655349731e-02 8.249023556709289551e-02 -3.368778824806213379e-01 2.905102260410785675e-02 -6.682960689067840576e-02 -1.223279535770416260e-01 -8.164307475090026855e-02 1.769484281539916992e-01 8.320552110671997070e-02 -1.590426266193389893e-01 1.030416116118431091e-01 3.422408923506736755e-02 -4.477234929800033569e-02 -1.861536055803298950e-01 2.307097427546977997e-02
4.262176454067230225e-01 -1.174311041831970215e-01 -5.682325921952724457e-03 -9.745442122220993042e-02 -2.018889635801315308e-01 -8.935029804706573486e-02 -2.622269392013549805e-01 -3.340429365634918213e-01 -5.853288620710372925e-02 1.556372493505477905e-01 2.843005768954753876e-02 -2.007585018873214722e-01 -3.516351059079170227e-02 -2.176403850317001343e-01 5.115419253706932068e-02 2.699976041913032532e-02 1.127382367849349976e-01 -1.084648445248603821e-01 6.920631974935531616e-02 5.202497169375419617e-02 7.709859311580657959e-02 7.569239288568496704e-02 -3.116448223590850830e-01 1.904726326465606689e-01 1.543246656656265259e-01 1.493362188339233398e-01 -1.094867289066314697e-01 1.480818986892700195e-01 1.783558428287506104e-01 -2.633666098117828369e-01 -2.948877215385437012e-01 2.591675845906138420e-03
4.367656707763671875e-01 5.015916749835014343e-02 1.623778790235519409e-01 2.886851429939270020e-01 -8.450193703174591064e-02 -5.293372273445129395e-02 -2.307159602642059326e-01 -1.719830185174942017e-01 -4.688511192798614502e-01 -1.537559786811470985e-03 1.148759946227073669e-01 -1.301160901784896851e-01 5.304497852921485901e-02 -5.181483179330825806e-02 -3.863776847720146179e-02 9.354320168495178223e-02 -1.861461102962493896e-01 -6.074361875653266907e-02 2.440287768840789795e-01 3.426301479339599609e-02 3.574254736304283142e-02 2.253213375806808472e-01 -1.433918774127960205e-01 7.018093019723892212e-02 3.033080697059631348e-01 -5.376285687088966370e-02 -1.057736128568649292e-01 9.807091951370239258e-02 7.568264007568359375e-02 -1.752978414297103882e-01 9.825912117958068848e-02 -1.300410646945238113e-02
1.176106780767440796e-01 -2.911104857921600342e-01 1.435725241899490356e-01 9.415459632873535156e-02 1.685842499136924744e-02 -7.952693849802017212e-02 -1.486299932003021240e-01 -3.923204243183135986e-01 -3.133000135421752930e-01 -2.616417706012725830e-01 2.251080935820937157e-03 1.571016013622283936e-02 4.758173227310180664e-02 2.971518635749816895e-01 -9.223806858062744141e-02 -2.132313698530197144e-01 2.702053785324096680e-01 1.506889006122946739e-03 -1.866975575685501099e-01 1.265445947647094727e-01 9.011445939540863037e-02 -1.415326893329620361e-01 1.482026930898427963e-02 -2.120887041091918945e-01 1.897910982370376587e-02 2.746876776218414307e-01 -8.293297141790390015e-02 -1.593957543373107910e-01 -1.030985265970230103e-01 -9.978883713483810425e-02 -2.241568714380264282e-01 4.192029312252998352e-02
1.832136064767837524e-01 -3.405246436595916748e-01 1.978619992733001709e-01 -8.542013168334960938e-02 -1.294971406459808350e-01 1.729718744754791260e-01 -1.814054846763610840e-01 -3.993575572967529297e-01 -6.603795289993286133e-02 9.538871049880981445e-02 -2.052488774061203003e-01 1.391295529901981354e-02 -1.328990161418914795e-01 -4.990250617265701294e-02 -2.127941101789474487e-01 -2.676224708557128906e-01 2.305999547243118286e-01 -3.564408048987388611e-02 -3.452477976679801941e-03 1.429322957992553711e-01 2.427081167697906494e-01 1.761643737554550171e-01 -2.733743786811828613e-01 -1.675757206976413727e-02 -7.384295016527175903e-02 2.003645002841949463e-01 2.137944251298904419e-01 -6.176017597317695618e-02 2.596769481897354126e-02 -1.587723642587661743e-01 -8.945077657699584961e-02 5.710426717996597290e-02
2.869524620473384857e-02 -1.774697601795196533e-01 2.582272887229919434e-01 -1.237454786896705627e-01 6.813638657331466675e-02 1.405171453952789307e-01 -4.027746319770812988e-01 -3.143755793571472168e-01 -2.036541402339935303e-01 -6.963682174682617188e-02 -4.121964052319526672e-02 3.336184918880462646e-01 9.081141650676727295e-02 -1.321706622838973999e-01 8.336480706930160522e-02 -4.759200289845466614e-02 2.133781909942626953e-01 -6.402925401926040649e-02 2.289011180400848389e-01 -6.740669161081314087e-02 5.193644016981124878e-02 -6.779670715332031250e-02 -6.050124764442443848e-03 -4.832951724529266357e-02 -9.908224642276763916e-02 2.376594245433807373e-01 -1.449614763259887695e-01 1.471343934535980225e-01 3.108095526695251465e-01 -2.285598069429397583e-01 -1.244634464383125305e-01 -1.282733827829360962e-01
3.613920211791992188e-01 -2.045785486698150635e-01 6.432233005762100220e-02 1.045084819197654724e-01 -1.036874651908874512e-01 1.778330057859420776e-01 -3.776533305644989014e-01 -1.092155352234840393e-01 -8.759302645921707153e-02 4.742698743939399719e-02 -1.635313481092453003e-01 -1.166162639856338501e-01 -9.878865629434585571e-02 2.367715723812580109e-02 -3.991188704967498779e-01 -1.461235731840133667e-01 3.444450497627258301e-01 -1.167170703411102295e-01 -2.622308954596519470e-02 1.601235121488571167e-01 1.089751571416854858e-01 2.216726690530776978e-01 -1.289602220058441162e-01 -1.867726445198059082e-02 4.023871198296546936e-02 2.130081653594970703e-01 3.930804878473281860e-02 4.903615266084671021e-02 -1.076899915933609009e-01 -1.833600848913192749e-01 -1.986328214406967163e-01 -4.610853642225265503e-02
1.410183012485504150e-01 -1.766601651906967163e-01 1.472097486257553101e-01 1.689490377902984619e-01 1.728179603815078735e-01 -6.407728791236877441e-02 -1.427501440048217773e-01 -1.949695050716400146e-01 -1.564353257417678833e-01 1.316753923892974854e-01 -1.209268644452095032e-01 -1.730780899524688721e-01 -3.596967458724975586e-01 3.509398996829986572e-01 -2.589846774935722351e-02 3.401408717036247253e-02 -2.010510712862014771e-01 8.010850101709365845e-02 -3.452686965465545654e-02 4.489152133464813232e-02 1.793535053730010986e-01 1.246050968766212463e-01 1.087150629609823227e-02 -3.337795436382293701e-01 2.587390840053558350e-01 3.175035417079925537e-01 -1.173748522996902466e-01 4.328074865043163300e-03 -2.863650768995285034e-02 1.385344266891479492e-01 -2.339663803577423096e-01 4.539372457657009363e-04
1.817180663347244263e-01 -2.580407559871673584e-01 2.451467216014862061e-01 -4.438952729105949402e-02 -6.086180731654167175e-02 6.735301762819290161e-02 -1.096700131893157959e-01 -4.893018305301666260e-01 -1.512389332056045532e-01 2.899625301361083984e-01 1.003342792391777039e-01 9.107737988233566284e-02 -6.067697703838348389e-02 1.781402677297592163e-01 -2.105822414159774780e-01 -2.172240428626537323e-02 -1.224317997694015503e-01 1.577726900577545166e-01 -1.249693855643272400e-01 1.912186443805694580e-01 -6.648108363151550293e-02 2.093778550624847412e-01 1.841751784086227417e-01 -2.292843610048294067e-01 1.003878265619277954e-01 -1.092773228883743286e-01 -9.448422491550445557e-02 1.839474886655807495e-01 1.548816710710525513e-01 7.986072450876235962e-02 -2.257026135921478271e-01 -1.381525117903947830e-02
1.680066436529159546e-01 -1.408931314945220947e-01 6.713175028562545776e-02 1.890074610710144043e-01 9.481962770223617554e-02 -1.196928992867469788e-01 -1.599511504173278809e-01 -1.119047850370407104e-01 -5.033662915229797363e-02 -8.795521408319473267e-02 8.034715056419372559e-02 -6.836706399917602539e-02 -4.147435426712036133e-01 -1.205570921301841736e-01 -3.501005172729492188e-01 -1.342903077602386475e-01 -1.097677350044250488e-01 2.159133106470108032e-01 8.030042797327041626e-02 -4.415448904037475586e-01 2.188110947608947754e-01 -2.114020287990570068e-02 7.909747958183288574e-02 -4.382354766130447388e-02 -4.257363826036453247e-02 -6.998769473284482956e-03 -1.018530726432800293e-01 1.241674274206161499e-01 2.830179035663604736e-01 -1.738455444574356079e-01 -1.546480506658554077e-01 -1.524726152420043945e-01
1.059896126389503479e-01 -2.565897405147552490e-01 4.158360958099365234e-01 -3.142329454421997070e-01 7.149835675954818726e-02 -1.194282472133636475e-01 -2.581042051315307617e-01 -2.271119654178619385e-01 -1.820146888494491577e-01 6.772805936634540558e-03 1.690963208675384521e-01 1.046197041869163513e-01 -1.617523580789566040e-01 -8.778989315032958984e-02 -1.512677669525146484e-01 9.815232455730438232e-02 4.142877832055091858e-02 -9.810785949230194092e-02 5.140598863363265991e-02 1.744711250066757202e-01 2.438850998878479004e-01 -1.122432500123977661e-01 -7.893223315477371216e-02 -3.406096249818801880e-02 -1.547079533338546753e-01 1.697772368788719177e-02 3.722173348069190979e-02 3.268210291862487793e-01 -6.077126413583755493e-02 1.735898852348327637e-01 -3.143334388732910156e-02 -2.889020144939422607e-01
7.874687761068344116e-02 -4.078400731086730957e-01 5.253057181835174561e-02 2.823778092861175537e-01 1.027589589357376099e-01 -1.478735059499740601e-01 -1.948460340499877930e-01 -3.946433961391448975e-02 -1.376625299453735352e-01 7.341641187667846680e-02 1.373050063848495483e-01 -1.788689522072672844e-03 -2.629207372665405273e-01 5.203168094158172607e-02 1.460644304752349854e-01 -1.435721963644027710e-01 6.453322619199752808e-02 1.789703071117401123e-01 1.775910854339599609e-01 -1.941527575254440308e-01 8.550590835511684418e-03 -4.498130455613136292e-02 -3.712969124317169189e-01 4.438851028680801392e-02 -3.721247985959053040e-02 3.126106858253479004e-01 -1.194220781326293945e-01 2.215075790882110596e-01 1.592164933681488037e-01 1.351861804723739624e-01 -2.194571793079376221e-01 -1.202497333288192749e-01
2.251208126544952393e-01 -1.109066978096961975e-01 2.613360583782196045e-01 5.772972013801336288e-03 1.226636022329330444e-01 -8.288585394620895386e-02 -1.266220360994338989e-01 -4.178751707077026367e-01 -2.046307623386383057e-01 1.620366871356964111e-01 2.306925877928733826e-02 1.040941849350929260e-01 9.176171571016311646e-02 1.191181838512420654e-01 -1.211275607347488403e-01 -1.661444306373596191e-01 2.651337720453739166e-02 -5.760484840720891953e-03 8.320692181587219238e-02 -1.130819879472255707e-02 1.609215140342712402e-01 2.605790197849273682e-01 2.682096958160400391e-01 -1.690810769796371460e-01 -1.253977715969085693e-01 -1.853971928358078003e-01 -1.345452815294265747e-01 3.381733298301696777e-01 3.313936293125152588e-02 -1.740623563528060913e-01 -2.711590528488159180e-01 1.488147825002670288e-01
2.002025544643402100e-01 -1.298409849405288696e-01 2.299971282482147217e-01 4.681841433048248291e-01 -8.755118399858474731e-02 -2.485648356378078461e-02 -3.018254041671752930e-01 -2.446592599153518677e-01 -7.808284461498260498e-02 1.793558001518249512e-01 -6.729901582002639771e-02 -9.191904962062835693e-02 -8.476298302412033081e-02 -1.163051426410675049e-01 -7.314047217369079590e-02 -2.961133234202861786e-02 -1.938180774450302124e-01 -7.594411820173263550e-02 2.865093052387237549e-01 1.239874958992004395e-01 4.571451619267463684e-02 1.633471697568893433e-01 4.494922980666160583e-02 1.242180168628692627e-01 1.064039114862680435e-02 6.972271203994750977e-02 2.306049764156341553e-01 2.870554327964782715e-01 1.559046953916549683e-01 -2.008460611104965210e-01 6.861902773380279541e-02 1.913626194000244141e-01
6.417673826217651367e-02 -5.667366981506347656e-01 6.768274307250976562e-02 3.714046254754066467e-02 3.140530362725257874e-02 6.727561354637145996e-02 -5.406555533409118652e-02 -3.719082772731781006e-01 -3.400166928768157959e-01 -1.022001057863235474e-01 -8.175314869731664658e-04 1.056175231933593750e-01 -1.610494591295719147e-02 -1.319586038589477539e-01 -9.330247342586517334e-02 1.699059009552001953e-01 -2.588360905647277832e-01 -3.911430761218070984e-02 -1.030749231576919556e-01 -3.765189349651336670e-01 1.080456748604774475e-01 4.474403336644172668e-02 8.610720746219158173e-03 4.797601327300071716e-02 1.263247728347778320e-01 -8.935753256082534790e-02 8.534418791532516479e-02 5.765480920672416687e-03 2.193614095449447632e-01 -1.922407373785972595e-02 -6.741302460432052612e-02 9.088374674320220947e-02
1.811072677373886108e-01 -3.267495334148406982e-01 4.333382844924926758e-01 1.421757508069276810e-02 -1.227063536643981934e-01 -2.105533033609390259e-01 -1.680588871240615845e-01 3.234411776065826416e-02 4.251322243362665176e-03 -1.684983819723129272e-02 9.206673502922058105e-02 2.423263192176818848e-01 -3.218575119972229004e-01 6.681932508945465088e-02 -1.101538613438606262e-01 5.695838481187820435e-03 -5.717176944017410278e-02 7.750315219163894653e-02 1.891233026981353760e-01 -2.464066725224256516e-03 1.205547675490379333e-01 9.524536132812500000e-02 7.320858538150787354e-02 -1.994352489709854126e-01 -5.287815257906913757e-02 2.206065803766250610e-01 2.352335751056671143e-01 2.681232057511806488e-02 -5.989308468997478485e-03 -1.897982656955718994e-01 -3.615083396434783936e-01 -8.941390365362167358e-02
4.006480574607849121e-01 -2.451611608266830444e-01 -1.500277966260910034e-01 2.665184729266911745e-04 1.672296226024627686e-01 -7.558530569076538086e-02 -1.513434052467346191e-01 -2.433392256498336792e-01 -4.211500585079193115e-01 3.311256468296051025e-01 9.403712302446365356e-02 1.972957253456115723e-01 -1.324990242719650269e-01 -3.516815975308418274e-02 -1.141662001609802246e-01 -2.831162884831428528e-02 5.798009037971496582e-02 1.722735166549682617e-01 2.105464600026607513e-02 4.371371120214462280e-02 2.373021394014358521e-01 2.904993295669555664e-01 -1.029982119798660278e-01 -4.594348371028900146e-02 4.180724918842315674e-02 4.558987170457839966e-02 -5.133955925703048706e-02 2.573355436325073242e-01 4.666398465633392334e-02 -1.111373119056224823e-02 9.620049595832824707e-02 2.465288527309894562e-02
2.337748259305953979e-01 -3.138177096843719482e-01 2.994202971458435059e-01 2.425975650548934937e-01 1.086615398526191711e-01 1.546488553285598755e-01 -2.661966681480407715e-01 -1.247622594237327576e-01 -2.445381432771682739e-01 -5.832528695464134216e-02 3.239125311374664307e-01 6.254413723945617676e-02 -5.042815580964088440e-02 2.349821180105209351e-01 -3.391521573066711426e-01 1.738478802144527435e-02 2.168232202529907227e-01 7.696910202503204346e-02 -6.446969695389270782e-03 1.905274093151092529e-01 1.998319029808044434e-01 1.337445825338363647e-01 2.022945135831832886e-01 1.176206618547439575e-01 -1.867868751287460327e-02 -4.687328264117240906e-02 -1.176973581314086914e-01 -5.606945604085922241e-02 -8.643597364425659180e-02 -2.242816239595413208e-02 1.953880861401557922e-02 3.658765181899070740e-02
2.425655722618103027e-01 -7.203763723373413086e-02 2.639636397361755371e-01 1.641380041837692261e-01 5.630711559206247330e-03 -1.574223041534423828e-01 2.314490638673305511e-02 -2.892836332321166992e-01 -1.034248694777488708e-01 9.038645774126052856e-02 1.574341207742691040e-02 1.498789712786674500e-02 -4.685096815228462219e-02 2.245464473962783813e-01 -5.537250638008117676e-02 5.002044141292572021e-02 -7.171869277954101562e-02 8.358689397573471069e-02 -3.367278724908828735e-02 -7.390731573104858398e-02 3.503870069980621338e-01 1.908709853887557983e-01 -6.957065314054489136e-02 2.439344823360443115e-01 -6.182290986180305481e-02 3.069751858711242676e-01 -2.321931868791580200e-01 2.512328624725341797e-01 -5.582312867045402527e-02 -3.515140116214752197e-01 6.595843285322189331e-02 -2.537859976291656494e-01
1.889232248067855835e-01 -2.931203544139862061e-01 -1.552817970514297485e-01 3.750404343008995056e-02 1.320071965456008911e-01 6.157898157835006714e-02 -2.528752684593200684e-01 -4.352620542049407959e-01 -3.446908891201019287e-01 2.156840562820434570e-01 1.291822493076324463e-01 7.345421612262725830e-02 -4.424056410789489746e-02 9.499618783593177795e-03 -1.056910827755928040e-01 -1.871933043003082275e-01 -1.277027465403079987e-02 -2.069115405902266502e-03 7.831244915723800659e-02 6.323151290416717529e-02 1.935575604438781738e-01 1.754877716302871704e-01 1.968957334756851196e-01 5.894698202610015869e-02 -2.428681217133998871e-02 4.280970897525548935e-03 2.538118064403533936e-01 4.016129672527313232e-02 2.106138914823532104e-01 -2.360546588897705078e-01 -1.637966930866241455e-02 2.340659648180007935e-01
2.939049601554870605e-01 -1.547364294528961182e-01 -4.125042352825403214e-03 1.508480757474899292e-01 -3.269921988248825073e-02 1.485219150781631470e-01 -5.643793940544128418e-01 -1.686722785234451294e-01 -9.171983599662780762e-02 1.530458778142929077e-01 -1.070955693721771240e-01 -5.778180062770843506e-02 -3.328021988272666931e-02 -5.352143570780754089e-02 -3.232812881469726562e-01 -3.185017406940460205e-02 1.106583699584007263e-01 -1.369035691022872925e-01 -1.285737007856369019e-01 1.965508162975311279e-01 1.521903127431869507e-01 2.525830864906311035e-01 -1.352823674678802490e-01 -9.030129760503768921e-02 -1.018742769956588745e-01 1.767026335000991821e-01 -8.221564441919326782e-02 -5.404923111200332642e-02 -9.699556231498718262e-02 -1.701531559228897095e-01 -2.260185331106185913e-01 1.914392970502376556e-02
2.554526329040527344e-01 -9.758564829826354980e-02 1.843720525503158569e-01 1.567633301019668579e-01 -1.819719187915325165e-02 -3.813462853431701660e-01 -2.744472622871398926e-01 -2.549538910388946533e-01 -1.268824338912963867e-01 1.453106552362442017e-01 -2.694831462576985359e-03 -2.660144567489624023e-01 5.373440682888031006e-02 7.725311070680618286e-02 -3.432392179965972900e-01 -4.146389663219451904e-03 8.198583871126174927e-02 3.922830801457166672e-04 2.358870059251785278e-01 -3.507063537836074829e-02 -6.246597040444612503e-03 -3.796166479587554932e-01 -5.585648119449615479e-02 3.215786069631576538e-02 1.469404399394989014e-01 -3.659803792834281921e-02 2.181476801633834839e-01 -3.662611357867717743e-03 -4.966599866747856140e-02 -1.086906492710113525e-01 -2.164325118064880371e-01 -4.848504438996315002e-02
2.032612711191177368e-01 -1.148953959345817566e-01 3.105642795562744141e-01 -1.756435073912143707e-02 -3.003384685143828392e-03 -1.743234246969223022e-01 4.685748741030693054e-02 -2.507908940315246582e-01 -3.503514230251312256e-01 -2.200003266334533691e-01 -6.475248932838439941e-02 9.779740124940872192e-02 -3.190767168998718262e-01 7.447959482669830322e-02 4.409673810005187988e-02 -2.129232436418533325e-01 -2.125224322080612183e-01 -1.712058782577514648e-01 5.383143946528434753e-02 6.899004802107810974e-04 2.359532713890075684e-01 -1.382249891757965088e-01 -3.554069399833679199e-01 -1.119267418980598450e-01 1.471669077873229980e-01 -1.325076520442962646e-01 -5.054332688450813293e-02 1.709503382444381714e-01 8.687156438827514648e-02 -2.743933908641338348e-02 -2.931008860468864441e-02 2.062601447105407715e-01
2.255783081054687500e-01 -2.100972384214401245e-01 6.695816665887832642e-02 -1.383340656757354736e-01 2.091884426772594452e-02 -1.306144520640373230e-02 -2.895064353942871094e-01 -1.981614381074905396e-01 -4.050697386264801025e-01 -6.592998281121253967e-03 4.081363976001739502e-02 -4.599128663539886475e-02 4.519217088818550110e-02 2.605099380016326904e-01 3.644987568259239197e-02 -1.395010054111480713e-01 -5.997714772820472717e-02 6.647794693708419800e-02 -9.059160202741622925e-02 6.917538493871688843e-02 2.522543966770172119e-01 2.530561089515686035e-01 5.806794762611389160e-02 -2.503292560577392578e-01 -1.286182701587677002e-01 -1.671292819082736969e-02 -6.837720982730388641e-03 3.352593779563903809e-01 -2.400720715522766113e-01 -1.616154760122299194e-01 -2.354652583599090576e-01 -1.260176301002502441e-01
1.082567945122718811e-01 -2.702827155590057373e-01 3.847252726554870605e-01 2.211426943540573120e-01 8.742339909076690674e-02 1.028700172901153564e-01 -1.807277202606201172e-01 -1.827006340026855469e-01 -1.168040931224822998e-01 2.477263212203979492e-01 3.033072128891944885e-02 7.439443469047546387e-02 -3.698923811316490173e-02 -1.158567890524864197e-01 -5.018052458763122559e-02 -8.809266239404678345e-02 -6.753534078598022461e-02 -9.228941798210144043e-02 -1.280187219381332397e-01 -1.188573613762855530e-01 1.118290587328374386e-03 7.155901193618774414e-02 6.924050301313400269e-02 2.348749041557312012e-01 1.365595012903213501e-01 -5.449002236127853394e-02 9.210368990898132324e-02 1.749445945024490356e-01 2.062185704708099365e-01 -4.951765835285186768e-01 1.246503740549087524e-01 -2.342240810394287109e-01
-1.004220359027385712e-02 1.110772490501403809e-01 1.678752750158309937e-01 1.102338656783103943e-01 1.631381511688232422e-01 -1.307702958583831787e-01 -2.786957323551177979e-01 -4.070038795471191406e-01 -4.679674506187438965e-01 1.499978303909301758e-01 2.259227782487869263e-01 2.732242690399289131e-03 -5.071166157722473145e-02 5.766115710139274597e-02 1.637498140335083008e-01 1.554431766271591187e-01 1.518718898296356201e-01 2.495897561311721802e-01 4.095711559057235718e-02 -1.266002189368009567e-02 1.805601567029953003e-01 1.187755167484283447e-01 -4.492603614926338196e-02 -1.659720689058303833e-01 3.086938560009002686e-01 1.622335612773895264e-02 -7.382035255432128906e-02 1.736331284046173096e-01 -3.488947823643684387e-02 -1.035966947674751282e-01 -6.524031981825828552e-03 -6.447306275367736816e-02
2.155403345823287964e-01 -4.115207493305206299e-01 2.898902893066406250e-01 1.651453524827957153e-01 -9.080698341131210327e-02 -2.260508686304092407e-01 -1.180251762270927429e-01 -6.414400041103363037e-02 -2.269542664289474487e-01 -3.265796303749084473e-01 1.109247654676437378e-02 -4.574421793222427368e-02 -6.063775159418582916e-03 2.927209138870239258e-01 6.711771339178085327e-02 1.309058666229248047e-01 -7.275268435478210449e-02 2.162670195102691650e-01 1.309811919927597046e-01 5.443982779979705811e-02 2.130212485790252686e-01 4.867750778794288635e-02 4.476220905780792236e-02 -2.917612195014953613e-01 7.123070955276489258e-02 1.271942108869552612e-01 1.608413755893707275e-01 1.553788483142852783e-01 5.266455560922622681e-02 1.220208927989006042e-01 -1.499307304620742798e-01 9.636649489402770996e-02
-2.267252653837203979e-02 -3.156367838382720947e-01 1.931035518646240234e-01 3.016207553446292877e-02 1.259367018938064575e-01 1.183199733495712280e-01 -2.284313589334487915e-01 -2.482560724020004272e-01 -3.255967497825622559e-01 -1.555896103382110596e-01 6.848444789648056030e-02 -3.108741343021392822e-01 -1.808284670114517212e-01 3.386000096797943115e-01 -1.263069063425064087e-01 -1.462525278329849243e-01 4.613292589783668518e-02 -9.918980300426483154e-03 3.043067455291748047e-02 8.117528259754180908e-02 9.880216419696807861e-02 9.104313701391220093e-02 1.045821979641914368e-01 -8.427918702363967896e-02 -6.691307574510574341e-02 3.607737421989440918e-01 -1.839950978755950928e-01 -1.385743468999862671e-01 1.144308075308799744e-01 1.805598288774490356e-02 -1.476297974586486816e-01 1.816660612821578979e-01
5.659233406186103821e-02 -1.295135170221328735e-01 2.238789349794387817e-01 7.850206643342971802e-02 6.060477346181869507e-02 1.799588464200496674e-02 -5.929367616772651672e-02 -4.610473811626434326e-01 -3.935342729091644287e-01 -4.783722758293151855e-02 2.104315012693405151e-01 -2.939734160900115967e-01 -1.967780292034149170e-01 -2.135647647082805634e-02 -1.856391280889511108e-01 -2.144908457994461060e-01 -9.820469468832015991e-02 -1.110673174262046814e-01 -2.064440697431564331e-01 -1.247897669672966003e-01 1.110606938600540161e-01 1.848077587783336639e-02 -5.724556371569633484e-02 -1.587408035993576050e-01 -2.691561579704284668e-01 5.855499207973480225e-02 -6.542492657899856567e-03 1.344383358955383301e-01 2.407762557268142700e-01 -7.952976971864700317e-02 -9.498498588800430298e-02 -8.673408627510070801e-02
1.785303801298141479e-01 -1.974915117025375366e-01 3.605156838893890381e-01 1.702222675085067749e-01 -7.825709134340286255e-02 -2.226631939411163330e-01 -1.268557757139205933e-01 -2.363066077232360840e-01 -9.425441175699234009e-02 -2.337403036653995514e-02 -1.752569223754107952e-03 -2.341104485094547272e-02 -4.134939983487129211e-02 1.140622049570083618e-01 -3.030633181333541870e-02 -8.793932199478149414e-02 -1.758322715759277344e-01 9.892401099205017090e-02 -3.012456595897674561e-01 3.682618588209152222e-02 2.872917354106903076e-01 1.196596119552850723e-02 -1.792632937431335449e-01 1.814647614955902100e-01 9.963881224393844604e-02 4.163084924221038818e-01 -2.047222852706909180e-02 3.619510531425476074e-01 -4.151428490877151489e-02 -9.518285840749740601e-02 -2.670308947563171387e-02 -4.970168694853782654e-02
2.342992275953292847e-01 -2.049766480922698975e-01 2.906897366046905518e-01 1.103039178997278214e-02 2.343116998672485352e-01 -1.670622080564498901e-01 -3.476601792499423027e-03 -3.303318023681640625e-01 -2.242883443832397461e-01 -7.655198220163583755e-03 3.915481567382812500e-01 1.740234903991222382e-02 -8.995735645294189453e-02 3.666434064507484436e-02 -5.278749763965606689e-02 -3.142536804080009460e-02 -1.426220536231994629e-01 8.532346040010452271e-02 1.024787351489067078e-01 6.708790361881256104e-02 -1.032168394885957241e-03 2.171956188976764679e-02 1.356210280209779739e-02 2.297958433628082275e-01 -3.041524887084960938e-01 -4.851826000958681107e-03 -2.286610156297683716e-01 1.314745247364044189e-01 3.770520985126495361e-01 2.997690252959728241e-02 1.823797076940536499e-02 -8.801155537366867065e-02
3.365437388420104980e-01 -2.120958566665649414e-01 2.905838787555694580e-01 -1.751148998737335205e-01 3.207808732986450195e-01 -9.151336550712585449e-02 -2.045999169349670410e-01 -1.680706590414047241e-01 -3.420435190200805664e-01 -1.045630201697349548e-01 -6.273565441370010376e-02 -1.143691912293434143e-01 1.414210200309753418e-01 1.664640754461288452e-01 -9.772469103336334229e-02 -4.198346287012100220e-02 5.064553394913673401e-02 1.197795793414115906e-01 -2.083991318941116333e-01 4.970790818333625793e-02 2.152537554502487183e-01 1.658405065536499023e-01 -6.395190209150314331e-02 -4.449289664626121521e-02 -2.184323817491531372e-01 -1.006331965327262878e-01 1.175111085176467896e-01 2.938711345195770264e-01 -5.221133306622505188e-02 -8.255008608102798462e-02 -1.756609678268432617e-01 1.315488480031490326e-02
6.756046414375305176e-02 -3.922223150730133057e-01 -1.805876940488815308e-01 -1.177005842328071594e-01 -6.816529482603073120e-02 -1.597630828619003296e-01 -3.290878534317016602e-01 -2.558796703815460205e-01 -7.294344156980514526e-02 -3.612126410007476807e-02 -8.552598766982555389e-03 1.123838499188423157e-01 7.765205227769911289e-04 -5.840729922056198120e-02 -8.917631953954696655e-02 -1.758155226707458496e-02 6.693836301565170288e-02 -8.423802256584167480e-02 1.707274466753005981e-01 -4.166227206587791443e-02 3.234073817729949951e-01 1.025014072656631470e-01 -1.084298081696033478e-02 2.999516725540161133e-01 8.439418673515319824e-02 8.711569011211395264e-02 2.127432636916637421e-02 7.488092035055160522e-02 4.559557139873504639e-01 -2.678678929805755615e-01 -1.089702248573303223e-01 -1.559805590659379959e-02
1.846016794443130493e-01 -2.326571792364120483e-01 1.225485950708389282e-01 3.558291792869567871e-01 -8.886408060789108276e-02 1.634481549263000488e-01 -1.183745339512825012e-01 -3.297179043292999268e-01 -2.265122830867767334e-01 6.425281614065170288e-02 3.127086209133267403e-03 5.937503185123205185e-03 -1.256063282489776611e-01 3.314345702528953552e-02 -1.380771100521087646e-01 -1.728946715593338013e-01 -1.633817106485366821e-01 2.202656269073486328e-01 -1.888969540596008301e-02 -1.712257266044616699e-01 5.623867735266685486e-02 -7.703237980604171753e-02 -2.341030538082122803e-01 1.445249021053314209e-01 -2.333965618163347244e-03 -1.033151075243949890e-01 -5.033292248845100403e-02 6.019568443298339844e-02 -1.650770753622055054e-01 -5.004472136497497559e-01 9.480438195168972015e-03 -8.490620553493499756e-02
6.764920800924301147e-02 -3.695439398288726807e-01 8.790262788534164429e-02 2.240220271050930023e-02 2.336451709270477295e-01 -1.104516908526420593e-01 -2.948967814445495605e-01 -2.831259667873382568e-01 -7.120748609304428101e-02 -6.815274059772491455e-02 2.151493579149246216e-01 -1.777901947498321533e-01 -2.230538129806518555e-01 5.969499796628952026e-02 -1.531581729650497437e-01 1.309205293655395508e-01 1.348901093006134033e-01 7.676798850297927856e-02 1.105835437774658203e-01 -1.400972157716751099e-01 2.155999243259429932e-01 -1.709130257368087769e-01 3.270887136459350586e-01 -2.036310434341430664e-01 9.746099263429641724e-02 -1.971909701824188232e-01 3.325723856687545776e-02 8.378117531538009644e-02 2.226936519145965576e-01 -2.089969366788864136e-01 -3.784759342670440674e-02 -6.233176961541175842e-02
1.785885095596313477e-01 -1.707283556461334229e-01 3.051133751869201660e-01 5.069271847605705261e-02 1.971638202667236328e-01 -2.039674669504165649e-01 -1.578169763088226318e-01 -3.325960636138916016e-01 -7.992934435606002808e-02 -7.359027117490768433e-02 2.228662222623825073e-01 2.146168611943721771e-02 1.077547743916511536e-01 1.136866807937622070e-01 8.062225580215454102e-02 4.494645074009895325e-02 -3.543137311935424805e-01 -1.815238036215305328e-02 9.458776563405990601e-02 8.953208476305007935e-02 2.770986557006835938e-01 -1.866985857486724854e-02 4.502278193831443787e-02 3.889908492565155029e-01 -7.070276886224746704e-02 3.162998259067535400e-01 3.876612056046724319e-03 2.789845690131187439e-02 1.673399806022644043e-01 1.861558482050895691e-02 -5.111114680767059326e-02 1.489901095628738403e-01
1.733117252588272095e-01 -3.317227959632873535e-02 3.416205048561096191e-01 1.336253583431243896e-01 -7.864166051149368286e-02 -2.357340157032012939e-01 -4.120121896266937256e-02 -3.186208307743072510e-01 -2.053854912519454956e-01 -9.548757225275039673e-02 -1.591181010007858276e-02 -4.122413229197263718e-03 -2.624829113483428955e-01 9.671783447265625000e-02 -8.749388158321380615e-03 -1.994382292032241821e-01 -1.460799872875213623e-01 9.303708374500274658e-02 -2.494456917047500610e-01 -4.486337769776582718e-03 1.500447839498519897e-01 4.306184872984886169e-02 -2.046841382980346680e-01 1.544465124607086182e-01 -3.551305038854479790e-03 3.115031719207763672e-01 -1.241008490324020386e-01 2.368420958518981934e-01 -1.710365712642669678e-02 -3.458555340766906738e-01 -2.993184886872768402e-02 -1.671925485134124756e-01
1.463768184185028076e-01 -2.468355298042297363e-01 2.917834520339965820e-01 1.160559281706809998e-01 5.094683170318603516e-02 9.668395668268203735e-02 -1.331256479024887085e-01 2.482867613434791565e-02 -8.883555233478546143e-02 -1.774995923042297363e-01 1.108300536870956421e-01 -2.029265910387039185e-01 -4.150463342666625977e-01 1.775619834661483765e-01 -2.027495354413986206e-01 8.804894238710403442e-02 -1.137260124087333679e-01 -8.356560766696929932e-02 2.572568058967590332e-01 -3.316454291343688965e-01 1.047892943024635315e-01 -6.721361726522445679e-02 -2.696287259459495544e-02 1.752733737230300903e-01 2.133753597736358643e-01 6.679705530405044556e-02 7.711452245712280273e-02 9.519254416227340698e-02 1.209297925233840942e-01 -2.046253718435764313e-02 -3.120751082897186279e-01 -1.509287506341934204e-01
2.803381979465484619e-01 -2.140650153160095215e-01 -2.188110202550888062e-01 1.593949496746063232e-01 1.904490776360034943e-02 8.582089096307754517e-02 -2.358305454254150391e-01 -1.063153222203254700e-01 -1.652207523584365845e-01 -9.392397105693817139e-02 2.417431958019733429e-02 -2.796354889869689941e-01 -3.424550592899322510e-02 2.081702351570129395e-01 -6.377755850553512573e-02 -2.418794929981231689e-01 1.992288380861282349e-01 2.506112158298492432e-01 -6.689239293336868286e-02 -1.715517193078994751e-01 1.142497137188911438e-01 -3.899827972054481506e-02 -2.133119851350784302e-01 7.604134827852249146e-02 1.339567899703979492e-01 4.219163954257965088e-01 -9.535000473260879517e-02 1.081930994987487793e-01 1.174934729933738708e-01 -5.633176490664482117e-02 -5.222796276211738586e-02 -2.587510049343109131e-01
3.063869774341583252e-01 -2.093326598405838013e-01 6.965354830026626587e-02 -1.032388731837272644e-01 -1.193471997976303101e-02 1.653448864817619324e-02 -1.919344514608383179e-01 -1.143220663070678711e-01 -3.362853229045867920e-01 1.862879544496536255e-01 1.914126276969909668e-01 1.148472949862480164e-01 -1.977967321872711182e-01 -1.034181639552116394e-01 -3.162401020526885986e-01 -5.601458996534347534e-02 -3.611269965767860413e-02 3.232964277267456055e-01 5.482154712080955505e-02 2.320013940334320068e-01 -5.388850718736648560e-02 1.857662051916122437e-01 1.749731302261352539e-01 -1.164602115750312805e-01 9.208308905363082886e-02 -4.796864464879035950e-02 -2.986694574356079102e-01 1.647514402866363525e-01 3.210689872503280640e-02 -1.665624603629112244e-02 -2.612782120704650879e-01 -7.029131799936294556e-02
8.993072807788848877e-02 -5.157889723777770996e-01 2.281922474503517151e-02 7.631146581843495369e-04 1.943156570196151733e-01 -3.268788382411003113e-02 -1.915884763002395630e-01 -1.258184015750885010e-01 -1.955903172492980957e-01 -5.103645846247673035e-02 -1.501497030258178711e-01 -2.843409180641174316e-01 1.086645573377609253e-01 3.069787919521331787e-01 6.446425616741180420e-02 -1.859433203935623169e-01 1.382409930229187012e-01 -4.049278795719146729e-02 -1.212418302893638611e-01 -3.762954100966453552e-02 9.119042009115219116e-02 3.793186694383621216e-02 -2.172368019819259644e-01 -1.293341070413589478e-01 1.269160062074661255e-01 3.710378706455230713e-01 -1.037484779953956604e-02 -7.268235832452774048e-02 2.025478035211563110e-01 -6.534972786903381348e-02 -6.488341838121414185e-03 -1.729593575000762939e-01
4.806586205959320068e-01 -1.358627825975418091e-01 2.627184689044952393e-01 4.631497338414192200e-02 2.809117361903190613e-02 6.202657893300056458e-02 -2.972215116024017334e-01 -2.898398637771606445e-01 5.457978695631027222e-02 1.147353425621986389e-01 -1.894707232713699341e-01 -1.307187378406524658e-01 -3.323166444897651672e-02 -2.748869657516479492e-01 -2.232589423656463623e-01 1.000815927982330322e-01 -1.616834700107574463e-01 -9.605666995048522949e-02 -1.741711422801017761e-02 -2.272370457649230957e-02 -1.395957544445991516e-03 1.577749662101268768e-02 -2.284665554761886597e-01 9.622459113597869873e-02 1.741579174995422363e-02 -8.623307198286056519e-02 -1.193455830216407776e-01 5.069311335682868958e-02 7.566735893487930298e-02 -3.358630537986755371e-01 -2.048436701297760010e-01 1.173133701086044312e-01
1.207944452762603760e-01 -2.278334200382232666e-01 3.322344422340393066e-01 -5.821883305907249451e-02 -4.305854439735412598e-02 -1.579155027866363525e-02 -2.720273733139038086e-01 -5.134632438421249390e-02 7.715746760368347168e-02 -1.606490761041641235e-01 2.491427958011627197e-01 4.229974001646041870e-02 -2.395888566970825195e-01 -1.067625805735588074e-01 -7.102563977241516113e-02 -2.789339125156402588e-01 -1.489593088626861572e-01 -9.609822928905487061e-02 1.663100556470453739e-03 -3.086035326123237610e-02 1.487466394901275635e-01 1.229166984558105469e-01 2.741328353295102715e-05 -2.053796947002410889e-01 9.793803095817565918e-02 1.498276442289352417e-01 -4.376507177948951721e-02 1.163149923086166382e-01 -2.646119892597198486e-01 -3.834402263164520264e-01 -1.335242092609405518e-01 -3.155421912670135498e-01
1.659079790115356445e-01 5.882321670651435852e-02 9.639251232147216797e-02 2.492463290691375732e-01 -6.124506890773773193e-02 -1.459925323724746704e-01 -3.325839340686798096e-01 -2.111900001764297485e-01 -4.402245283126831055e-01 1.292499303817749023e-01 9.221265208907425404e-04 -2.818281948566436768e-01 -7.164290547370910645e-02 -1.047418490052223206e-01 -1.403404921293258667e-01 2.764610648155212402e-01 -1.532913297414779663e-01 -9.845790453255176544e-03 1.811491101980209351e-01 7.438879460096359253e-03 1.155691593885421753e-01 2.776736915111541748e-01 -2.727357149124145508e-01 1.050502285361289978e-01 1.399414688348770142e-01 9.095655381679534912e-02 -5.010654404759407043e-02 1.850674301385879517e-01 9.520932286977767944e-02 -7.462976872920989990e-02 5.276410281658172607e-02 2.792291902005672455e-02
1.603822261095046997e-01 -1.801411956548690796e-01 8.839562535285949707e-02 -1.188401728868484497e-01 1.075642369687557220e-02 1.082503050565719604e-01 -1.089021191000938416e-01 -4.809498190879821777e-01 -3.563394248485565186e-01 -3.551832735538482666e-01 3.094309382140636444e-02 1.025925800204277039e-01 -1.181616336107254028e-01 -1.749961376190185547e-01 -8.833138644695281982e-02 1.797066330909729004e-01 -1.005771532654762268e-01 -2.524504438042640686e-02 -1.013512983918190002e-01 -2.585940062999725342e-01 2.678008675575256348e-01 -1.936010457575321198e-02 -1.100582033395767212e-01 -7.374423742294311523e-02 -2.578290924429893494e-02 4.011382907629013062e-02 -5.333057045936584473e-02 1.742561012506484985e-01 2.262695729732513428e-01 1.583695560693740845e-01 -1.488474607467651367e-01 -6.425414234399795532e-02
2.584260404109954834e-01 -1.674984395503997803e-01 1.335018500685691833e-02 2.331712543964385986e-01 1.620737463235855103e-01 -3.375715389847755432e-02 -2.236554324626922607e-01 -1.249440833926200867e-01 -8.439914137125015259e-02 -7.767308037728071213e-03 2.993093430995941162e-01 -1.242127362638711929e-02 -2.467045485973358154e-01 9.060959517955780029e-02 1.851615309715270996e-01 -6.050609052181243896e-02 2.207655273377895355e-02 3.517901524901390076e-02 5.777465179562568665e-02 -2.414064481854438782e-02 -1.308050751686096191e-01 8.212087303400039673e-02 -2.986606359481811523e-01 -1.766614466905593872e-01 4.301767051219940186e-02 4.707193076610565186e-01 -5.318759754300117493e-02 1.742724329233169556e-01 2.833698987960815430e-01 -2.984023280441761017e-02 -2.360000461339950562e-01 -1.010516136884689331e-01
2.866543531417846680e-01 -3.172750025987625122e-02 1.857226639986038208e-01 1.088822912424802780e-02 7.400546222925186157e-02 -1.092665642499923706e-01 1.146475318819284439e-02 -2.279095649719238281e-01 -4.280368089675903320e-01 -1.759843379259109497e-01 -4.613316617906093597e-03 -4.619316197931766510e-03 -3.258185386657714844e-01 -6.432458292692899704e-03 2.252607643604278564e-01 -1.941202133893966675e-01 -2.054785341024398804e-01 -5.743301287293434143e-02 1.090970113873481750e-01 -4.264493286609649658e-02 3.412993848323822021e-01 -1.936149895191192627e-01 -2.229152768850326538e-01 -8.099971711635589600e-02 6.917383521795272827e-02 -2.921022474765777588e-02 -2.966989576816558838e-01 4.625198431313037872e-03 -2.119062654674053192e-02 -1.433942317962646484e-01 -5.245186761021614075e-02 1.301966309547424316e-01
1.016201823949813843e-01 -1.472128182649612427e-01 9.172449260950088501e-02 2.692033303901553154e-03 1.363035738468170166e-01 4.579864069819450378e-02 -1.745208352804183960e-01 -3.572154045104980469e-01 -3.871403336524963379e-01 7.136370986700057983e-02 2.934276759624481201e-01 -2.399967759847640991e-01 9.327449649572372437e-02 1.654725968837738037e-01 7.500699907541275024e-02 8.085030131042003632e-03 1.741843670606613159e-01 1.719876676797866821e-01 -2.457570880651473999e-01 3.789976984262466431e-02 2.282509207725524902e-01 7.260238751769065857e-03 1.517581194639205933e-01 -9.754039347171783447e-02 -5.882770940661430359e-02 7.766906917095184326e-02 -1.437036246061325073e-01 2.648048996925354004e-01 1.220046281814575195e-01 -2.311840653419494629e-01 -1.735150665044784546e-01 -1.877506077289581299e-01
1.657571047544479370e-01 -2.224975526332855225e-01 1.250894963741302490e-01 2.460052259266376495e-03 1.420730054378509521e-01 3.967102617025375366e-02 -1.607031375169754028e-01 -1.830101460218429565e-01 -3.808154463768005371e-01 4.455024376511573792e-02 2.782355844974517822e-01 -1.926476657390594482e-01 7.989761978387832642e-02 7.239788025617599487e-02 1.012734621763229370e-01 -9.312410652637481689e-02 4.519996047019958496e-02 7.541817426681518555e-02 -2.685745656490325928e-01 7.094318512827157974e-03 2.652795016765594482e-01 1.834387183189392090e-01 -4.095342883374541998e-04 -1.985321789979934692e-01 -7.834557443857192993e-02 -7.194689940661191940e-03 -2.306355834007263184e-01 1.938966065645217896e-01 1.213166788220405579e-01 -1.918235123157501221e-01 -2.770271599292755127e-01 -2.925993800163269043e-01
2.788967192173004150e-01 -1.453395783901214600e-01 4.562263190746307373e-02 2.759615480899810791e-01 -1.479249894618988037e-01 -1.104575023055076599e-01 -2.881494760513305664e-01 -1.577383577823638916e-01 -8.885843306779861450e-02 1.311023682355880737e-01 4.864342883229255676e-02 -5.996133759617805481e-02 -3.570854291319847107e-02 -1.523942053318023682e-01 -3.754741251468658447e-01 -3.755003912374377251e-03 -7.203620672225952148e-02 3.859526664018630981e-02 2.895594537258148193e-01 3.421972971409559250e-03 -6.221860647201538086e-03 -1.325498819351196289e-01 5.230072885751724243e-03 -9.801308065652847290e-02 1.674457937479019165e-01 4.101890623569488525e-01 -5.229597911238670349e-02 -1.562816500663757324e-01 1.284989714622497559e-01 1.070814281702041626e-01 -1.193942725658416748e-01 -3.175859153270721436e-01
3.665136098861694336e-01 -2.936162352561950684e-01 1.957618445158004761e-01 2.512381970882415771e-01 -7.853609323501586914e-02 -4.005711153149604797e-02 -1.772766709327697754e-01 -2.127007693052291870e-01 -2.046566903591156006e-01 1.214144080877304077e-01 -1.671848446130752563e-02 4.138694331049919128e-02 1.814856566488742828e-02 1.268300265073776245e-01 -1.385756134986877441e-01 -9.729328006505966187e-02 3.545207679271697998e-01 -1.545349657535552979e-01 -4.170709848403930664e-02 -9.071128815412521362e-02 2.610793113708496094e-01 3.366283178329467773e-01 -3.680491819977760315e-02 9.858049452304840088e-02 2.474438697099685669e-01 1.151719316840171814e-01 6.136236339807510376e-02 -1.585199385881423950e-01 -6.654293090105056763e-02 1.266865245997905731e-02 -1.549595594406127930e-01 7.612308859825134277e-02
4.501875340938568115e-01 -1.597513705492019653e-01 2.522321641445159912e-01 -4.963807016611099243e-02 1.909029111266136169e-02 -4.168090224266052246e-02 -2.968097031116485596e-01 -1.231655105948448181e-01 4.607224464416503906e-02 1.792899370193481445e-01 -2.542058527469635010e-01 -1.447768658399581909e-01 -1.709305867552757263e-02 -2.159175425767898560e-01 -2.376114130020141602e-01 3.238008916378021240e-02 -1.280405074357986450e-01 -4.505835473537445068e-02 -8.160756528377532959e-02 -6.840752065181732178e-02 1.035623624920845032e-01 4.180593416094779968e-02 -3.268063664436340332e-01 2.635522782802581787e-01 1.655387133359909058e-01 -4.473547264933586121e-02 -6.982294842600822449e-03 1.842400878667831421e-01 1.664326637983322144e-01 -1.967133581638336182e-01 -1.566150784492492676e-01 5.717067420482635498e-02
3.566010594367980957e-01 -3.691639900207519531e-01 7.569544017314910889e-02 6.663825362920761108e-02 2.255608141422271729e-01 -2.861188650131225586e-01 -1.977683603763580322e-01 -1.717121452093124390e-01 2.540619075298309326e-01 -9.714749455451965332e-02 1.461930423974990845e-01 -5.606837570667266846e-02 -2.011181563138961792e-01 -2.572059258818626404e-02 -1.115608066320419312e-01 -4.468311741948127747e-02 -4.768905788660049438e-02 2.039017975330352783e-01 1.230262145400047302e-01 1.854325644671916962e-03 -7.242181897163391113e-02 1.568651497364044189e-01 1.440093070268630981e-01 1.273239105939865112e-01 -1.040200516581535339e-02 -1.293493621051311493e-02 -5.173490382730960846e-03 1.890754252672195435e-01 -9.037331491708755493e-02 -2.214811146259307861e-01 -2.463085502386093140e-01 -3.020909130573272705e-01
1.067949682474136353e-01 -3.863042294979095459e-01 2.285983711481094360e-01 -1.260456629097461700e-02 2.308519631624221802e-01 -1.414427161216735840e-01 2.069307677447795868e-02 -1.816489249467849731e-01 -3.175903856754302979e-01 1.122452169656753540e-01 2.688739299774169922e-01 1.243940740823745728e-01 -5.447106435894966125e-02 -1.503488272428512573e-01 5.130339041352272034e-02 -1.058001443743705750e-01 -2.158235162496566772e-01 -4.853996797464787960e-04 6.921187043190002441e-02 -2.795142233371734619e-01 2.737256288528442383e-01 -4.308820515871047974e-02 1.231820732355117798e-01 6.043433398008346558e-02 2.079721987247467041e-01 2.469910234212875366e-01 2.662363946437835693e-01 5.698166042566299438e-02 1.035464331507682800e-01 -1.340101510286331177e-01 -3.217336907982826233e-02 7.993041723966598511e-02
1.956082731485366821e-01 -9.743139147758483887e-02 7.729306817054748535e-02 2.269599288702011108e-01 -3.105047158896923065e-03 -3.173018693923950195e-01 -2.542202472686767578e-01 6.518533080816268921e-02 -1.890561580657958984e-01 -2.528045773506164551e-01 2.306798845529556274e-01 9.109069406986236572e-02 -1.977622807025909424e-01 8.403394371271133423e-02 -2.652696371078491211e-01 -2.024709284305572510e-01 -8.783539384603500366e-02 1.300462335348129272e-02 6.468915939331054688e-02 -2.560651600360870361e-01 5.043552815914154053e-02 -7.560243457555770874e-02 -1.882605105638504028e-01 2.052177041769027710e-01 7.162240147590637207e-02 1.907791048288345337e-01 -2.652156352996826172e-01 1.246530935168266296e-02 2.811907827854156494e-01 -2.995685487985610962e-02 -2.000208497047424316e-01 -1.051002368330955505e-01
2.194917201995849609e-01 -3.479956090450286865e-01 1.803470551967620850e-01 2.133293449878692627e-01 1.878196597099304199e-01 -1.220557764172554016e-01 -3.926275670528411865e-02 -3.017066121101379395e-01 -2.659978577867150307e-03 -4.210324212908744812e-02 -6.283456832170486450e-02 -2.319369018077850342e-01 -1.474205106496810913e-01 -3.633643686771392822e-02 1.736982613801956177e-01 -1.988814026117324829e-01 -1.754881292581558228e-01 -2.513849437236785889e-01 7.068323343992233276e-02 1.266974061727523804e-01 3.352405130863189697e-01 -2.688114941120147705e-01 -1.548741459846496582e-01 -2.317899912595748901e-01 3.103135339915752411e-02 9.273990988731384277e-02 -6.143105775117874146e-02 1.242352649569511414e-01 -8.404660224914550781e-02 -1.219370290637016296e-01 1.708884239196777344e-01 -1.845251396298408508e-02
3.657989501953125000e-01 -7.206913828849792480e-02 3.411794602870941162e-01 1.275872588157653809e-01 -3.327193483710289001e-02 -1.312852650880813599e-01 -1.663987040519714355e-01 -1.868014037609100342e-01 -2.565074265003204346e-01 2.053722739219665527e-01 2.744623646140098572e-02 -1.309915184974670410e-01 -8.646165579557418823e-02 -1.903070509433746338e-01 -1.878762841224670410e-01 -3.708237409591674805e-01 3.763613849878311157e-02 2.830477617681026459e-02 2.652316689491271973e-01 7.171663641929626465e-02 -3.584542125463485718e-02 -8.824098855257034302e-02 -2.252916693687438965e-01 3.623325750231742859e-02 1.390019804239273071e-01 1.244219467043876648e-01 2.498151957988739014e-01 -1.968148052692413330e-01 1.456145346164703369e-01 -2.719185315072536469e-02 -4.858915880322456360e-02 -7.683712989091873169e-02
1.554119735956192017e-01 -1.779112070798873901e-01 1.338000893592834473e-01 -8.569886535406112671e-02 1.805587261915206909e-01 -5.568668991327285767e-02 -2.094292938709259033e-01 -2.970989346504211426e-01 -2.057107537984848022e-01 -2.521357834339141846e-01 -1.270600128918886185e-02 -1.822646260261535645e-01 -1.518543064594268799e-02 3.841211795806884766e-01 -1.551648378372192383e-01 -1.613126993179321289e-01 2.795298099517822266e-01 6.690885871648788452e-03 -1.018439754843711853e-01 2.208939492702484131e-01 1.756579428911209106e-01 4.673207178711891174e-02 1.651895046234130859e-01 -1.355243176221847534e-01 9.311378002166748047e-02 2.635957598686218262e-01 -4.727358371019363403e-02 -1.457549631595611572e-01 1.970394328236579895e-02 -9.500300884246826172e-02 -2.873059213161468506e-01 6.584348529577255249e-02
4.861128330230712891e-02 -1.089376285672187805e-01 2.154093533754348755e-01 3.647423535585403442e-02 1.654036715626716614e-02 -2.147345095872879028e-01 6.173279508948326111e-02 -4.198614358901977539e-01 -4.055311083793640137e-01 1.188325434923171997e-01 2.962580025196075439e-01 -1.546832770109176636e-01 -1.895090043544769287e-01 -4.644999280571937561e-03 -1.118490919470787048e-01 -1.369418203830718994e-01 -1.346327811479568481e-01 -5.364278703927993774e-02 -9.257767349481582642e-02 1.947068609297275543e-02 2.156966030597686768e-01 -6.471180915832519531e-02 -1.416604071855545044e-01 -1.678831428289413452e-01 -2.074212580919265747e-01 -4.373772442340850830e-02 -1.480649225413799286e-02 -2.268002135679125786e-03 2.318551987409591675e-01 -9.350430965423583984e-02 -2.179776430130004883e-01 -2.645650506019592285e-01
2.330340445041656494e-01 -3.980669081211090088e-01 2.205544412136077881e-01 1.939617097377777100e-01 -2.589091360569000244e-01 -6.446729600429534912e-02 -7.731206715106964111e-02 -3.285420835018157959e-01 -2.152953296899795532e-01 5.017488077282905579e-02 8.309722691774368286e-02 1.880965977907180786e-01 2.339946776628494263e-01 1.259049922227859497e-01 -1.569677740335464478e-01 -1.543802022933959961e-01 -2.305203117430210114e-03 -4.952217265963554382e-02 4.259367287158966064e-02 2.712714374065399170e-01 2.620120905339717865e-02 -7.141704112291336060e-02 7.901800423860549927e-02 3.974506631493568420e-02 2.106457501649856567e-01 5.931580439209938049e-02 8.635279536247253418e-02 -2.625434696674346924e-01 2.321184426546096802e-01 -1.529193222522735596e-01 5.047725280746817589e-04 1.123497784137725830e-01
1.169762015342712402e-01 -1.370707750320434570e-01 -2.909283638000488281e-01 -1.431511994451284409e-02 2.388941049575805664e-01 5.288427323102951050e-02 -3.398807644844055176e-01 -2.051149904727935791e-01 -2.958421707153320312e-01 -3.126430325210094452e-03 -1.328899711370468140e-01 1.482336074113845825e-01 -2.119711637496948242e-01 1.032026112079620361e-01 -7.626748085021972656e-02 9.673593193292617798e-02 6.255727261304855347e-02 -1.811527758836746216e-01 1.435563713312149048e-01 -5.751974880695343018e-02 1.680094450712203979e-01 1.279357373714447021e-01 1.337989270687103271e-01 9.112942218780517578e-02 1.081993579864501953e-01 1.574862897396087646e-01 -1.321255862712860107e-01 2.815350890159606934e-01 2.559053897857666016e-01 -2.791435718536376953e-01 -2.399896234273910522e-01 4.028950631618499756e-02
2.223874926567077637e-01 -9.048355370759963989e-02 7.702573388814926147e-02 -3.325967816635966301e-03 2.535517513751983643e-01 -2.504774332046508789e-01 -1.729924082756042480e-01 -1.167525872588157654e-01 -7.715501636266708374e-02 8.823692798614501953e-02 1.830676011741161346e-02 -4.319112002849578857e-01 1.421205848455429077e-01 2.086494117975234985e-01 -6.553514976985752583e-04 -2.261601388454437256e-02 -7.822158187627792358e-02 -1.343426704406738281e-01 7.680693268775939941e-02 -1.395133286714553833e-01 2.508672177791595459e-01 -2.487412542104721069e-01 -4.039819538593292236e-02 -2.401633262634277344e-01 8.847501128911972046e-02 2.623527944087982178e-01 1.528870463371276855e-01 1.085715666413307190e-01 -1.609007455408573151e-02 -2.728799879550933838e-01 -2.811872661113739014e-01 -4.131667688488960266e-02
3.124118447303771973e-01 -9.497383236885070801e-02 3.611308932304382324e-01 1.992629840970039368e-03 3.845760822296142578e-01 -2.183260582387447357e-02 -2.521649189293384552e-02 -1.289091408252716064e-01 -2.520803511142730713e-01 3.400074318051338196e-02 1.753641366958618164e-01 -2.264785207808017731e-02 2.711790055036544800e-02 2.706915736198425293e-01 -1.742332726716995239e-01 1.034110710024833679e-01 -4.320056363940238953e-02 2.437684684991836548e-02 2.972844522446393967e-03 -3.784803673624992371e-03 1.221580896526575089e-02 1.490895748138427734e-01 1.254492551088333130e-01 1.292357295751571655e-01 -2.271538786590099335e-02 -1.600934267044067383e-01 2.019108645617961884e-02 3.475154936313629150e-01 3.779746294021606445e-01 -7.242954522371292114e-02 -1.816925108432769775e-01 -2.367189340293407440e-02
[truncated: 3,275,985 more chars]
