# Supplementary material for: The Language of Innovation
Source: PLoS One. 2020 Apr 30;15(4):e0230107. doi: 10.1371/journal.pone.0230107 (PMC7194493; doi:10.1371/journal.pone.0230107)
Supplement: S26 File — (GZ) [file pone.0230107.s026.tar.gz › 2004-2008/V2Run_4_VS_4500_embeddings2004-2008ED32.txt]

1.045999005436897278e-01 -2.942676469683647156e-02 6.544613838195800781e-02 -3.338916897773742676e-01 -7.322075217962265015e-02 7.681732624769210815e-02 -1.713015288114547729e-01 -1.152458414435386658e-02 2.277999520301818848e-01 -6.510584056377410889e-02 3.351837769150733948e-02 1.671058535575866699e-01 -1.598336398601531982e-01 2.610927224159240723e-01 -2.088595926761627197e-02 -9.231100976467132568e-02 -1.301634162664413452e-01 -1.785048395395278931e-01 -1.185744907706975937e-02 2.234744280576705933e-01 -1.017070841044187546e-02 -1.239554136991500854e-01 -1.163462772965431213e-01 -1.618741750717163086e-01 -1.168774217367172241e-01 3.607806265354156494e-01 3.225302696228027344e-01 1.653107106685638428e-01 3.423016071319580078e-01 -6.881096959114074707e-02 2.950960695743560791e-01 -7.465931773185729980e-02
1.037912815809249878e-01 2.030446678400039673e-01 -1.050416305661201477e-01 -2.307802140712738037e-01 -1.619904190301895142e-01 -4.746668040752410889e-03 1.907674968242645264e-01 1.079875677824020386e-01 1.891291588544845581e-01 1.729140756651759148e-03 6.664157658815383911e-02 1.052676141262054443e-01 -2.164071500301361084e-01 -2.589882314205169678e-01 -1.427208334207534790e-01 5.358607694506645203e-02 -6.704990565776824951e-02 -2.818262577056884766e-01 1.565274447202682495e-01 1.529045999050140381e-01 -2.234865874052047729e-01 -6.598650664091110229e-02 -1.995617747306823730e-01 6.558906286954879761e-02 -4.237312451004981995e-02 9.179139882326126099e-02 2.955362796783447266e-01 -1.689435839653015137e-01 9.541815519332885742e-02 -2.025233358144760132e-01 4.628332555294036865e-01 1.666572503745555878e-02
9.264697879552841187e-02 1.366702318191528320e-01 2.287818938493728638e-01 -5.575667619705200195e-01 -7.674095034599304199e-02 -6.721024960279464722e-02 -7.974290847778320312e-02 -3.099848330020904541e-01 5.710778757929801941e-02 1.022293344140052795e-01 6.128681078553199768e-02 -1.973926322534680367e-03 1.101422458887100220e-01 1.605018824338912964e-01 7.702358998358249664e-03 -6.316237896680831909e-02 1.242046803236007690e-01 -2.610169351100921631e-01 -7.643152028322219849e-02 9.092637151479721069e-02 -2.353241145610809326e-01 -6.201648339629173279e-02 -3.749686777591705322e-01 -1.953644007444381714e-01 -9.509667754173278809e-02 -1.887626014649868011e-02 1.343453079462051392e-01 -1.342834811657667160e-02 2.032045423984527588e-01 -1.376095265150070190e-01 6.565064191818237305e-02 -9.706445783376693726e-02
1.271462067961692810e-02 1.581207811832427979e-01 1.544506549835205078e-01 -3.573119938373565674e-01 1.758007407188415527e-01 -1.272362619638442993e-01 -1.983388811349868774e-01 1.224892660975456238e-01 3.071433901786804199e-01 -1.184815540909767151e-01 -5.409030616283416748e-02 -1.016580313444137573e-01 -7.416421175003051758e-02 -7.310648262500762939e-02 3.461558371782302856e-02 5.341798067092895508e-02 1.151368468999862671e-01 -1.380300819873809814e-01 1.863995045423507690e-01 -1.095779146999120712e-02 1.488368511199951172e-01 -1.823120415210723877e-01 -1.551508009433746338e-01 8.624891191720962524e-02 1.363119184970855713e-01 2.045499533414840698e-01 2.233191132545471191e-01 2.785474658012390137e-01 2.320540249347686768e-01 -3.250743150711059570e-01 2.792353332042694092e-01 -7.674654573202133179e-02
-1.415812671184539795e-01 -1.108303572982549667e-02 2.177970409393310547e-01 -3.980011343955993652e-01 -9.210242331027984619e-02 -1.122214645147323608e-01 -1.759479194879531860e-01 1.117844413965940475e-02 8.215279877185821533e-02 -2.051443159580230713e-01 1.239968985319137573e-01 4.727362189441919327e-03 4.515863209962844849e-02 4.222109541296958923e-02 -1.581912301480770111e-02 3.045401871204376221e-01 -1.353347897529602051e-01 -2.837260067462921143e-01 6.164640560746192932e-02 7.338695228099822998e-02 7.814965397119522095e-02 3.457414507865905762e-01 7.314328849315643311e-02 -1.899933815002441406e-02 -1.802611351013183594e-01 9.737717360258102417e-02 2.016572058200836182e-01 4.103947877883911133e-01 1.229703798890113831e-01 -1.284212470054626465e-01 1.900329887866973877e-01 -5.133367329835891724e-02
9.671785868704319000e-03 8.639229834079742432e-02 -2.991342358291149139e-02 -4.423970580101013184e-01 -6.281378678977489471e-03 -1.144950464367866516e-01 1.744682784192264080e-03 -1.569944620132446289e-02 4.549274742603302002e-01 -6.736578792333602905e-02 8.246146142482757568e-02 -8.717310428619384766e-02 -1.593904048204421997e-01 -6.386516988277435303e-02 1.225075051188468933e-01 1.355408430099487305e-01 -2.397192865610122681e-01 -3.917891681194305420e-01 1.606717556715011597e-01 -1.472920924425125122e-01 -2.638714015483856201e-02 6.591688096523284912e-02 -1.773523986339569092e-01 9.632947295904159546e-02 -1.293064802885055542e-01 1.588149666786193848e-01 1.098726466298103333e-01 1.638926416635513306e-01 -3.784932196140289307e-02 1.326841209083795547e-02 3.267209529876708984e-01 -1.399867516010999680e-02
-2.252067476511001587e-01 -1.049464344978332520e-01 -1.133976131677627563e-01 -3.293151855468750000e-01 -1.282022893428802490e-01 -2.558413147926330566e-01 -3.011667542159557343e-02 1.595363467931747437e-01 2.600504457950592041e-01 -2.461089640855789185e-01 1.098250783979892731e-02 -1.870419532060623169e-01 6.206591427326202393e-02 -2.478811293840408325e-01 7.477219402790069580e-02 5.103946849703788757e-02 -1.215002462267875671e-01 -2.614614069461822510e-01 6.936617195606231689e-02 1.080982014536857605e-01 6.909994035959243774e-02 -1.021371111273765564e-01 4.368221925687976182e-05 9.443277865648269653e-02 -1.023747771978378296e-01 3.280704915523529053e-01 2.018239051103591919e-01 1.347827017307281494e-01 1.954879164695739746e-01 -2.848289161920547485e-02 3.569459915161132812e-01 -6.873183697462081909e-02
2.114875316619873047e-01 -4.984327778220176697e-02 9.297526627779006958e-02 -4.033731222152709961e-01 1.760522425174713135e-01 1.131544187664985657e-01 2.551007568836212158e-01 2.174865603446960449e-01 1.774579733610153198e-01 -3.938811644911766052e-02 1.557135879993438721e-01 6.306558102369308472e-02 -1.437029391527175903e-01 -7.909256033599376678e-03 -2.841401994228363037e-01 -8.871540427207946777e-02 6.485238671302795410e-02 -4.500871002674102783e-01 -7.515019923448562622e-02 1.491234004497528076e-01 1.111367642879486084e-01 -1.979753002524375916e-02 -1.996746361255645752e-01 1.669161766767501831e-01 -5.492086987942457199e-03 1.791835874319076538e-01 9.245710819959640503e-02 1.727502644062042236e-01 1.605292409658432007e-01 -1.410026699304580688e-01 1.276427656412124634e-01 8.400893211364746094e-02
-1.580524891614913940e-01 -6.099902093410491943e-04 -7.174841314554214478e-02 -5.504702925682067871e-01 1.144986972212791443e-01 -1.019958928227424622e-01 -1.023881286382675171e-01 -8.725110441446304321e-02 1.797240972518920898e-01 -2.546587586402893066e-01 -1.345737874507904053e-01 -4.343207553029060364e-02 -1.788962185382843018e-01 -4.626027867197990417e-02 -4.882533103227615356e-02 1.566451638936996460e-01 1.278933882713317871e-01 -1.408494412899017334e-01 1.735395044088363647e-01 1.221842020750045776e-01 1.626973897218704224e-01 9.705097414553165436e-03 -2.795499563217163086e-01 1.737689413130283356e-02 -2.258085831999778748e-02 6.884321570396423340e-02 6.801461428403854370e-02 3.621241450309753418e-01 2.729342691600322723e-02 7.104061543941497803e-02 3.290148675441741943e-01 7.565863430500030518e-02
-2.425266429781913757e-02 -5.266659706830978394e-02 7.730159908533096313e-02 -4.645676314830780029e-01 -1.007145494222640991e-01 -1.759205162525177002e-01 2.127128988504409790e-01 8.444929122924804688e-02 1.435979735106229782e-02 -2.010626643896102905e-01 1.603680998086929321e-01 -4.869170859456062317e-02 -2.090030014514923096e-01 -1.900603622198104858e-01 3.992942348122596741e-02 -1.228062212467193604e-01 2.499708980321884155e-01 -2.178609818220138550e-01 1.210234016180038452e-01 3.714188933372497559e-01 -5.184434726834297180e-02 -5.369912460446357727e-02 6.489406339824199677e-03 -4.315333440899848938e-02 8.748642168939113617e-03 -1.183486133813858032e-01 2.066760510206222534e-01 1.670219898223876953e-01 2.546327114105224609e-01 -2.559286952018737793e-01 1.446991711854934692e-01 1.008697673678398132e-01
1.266808658838272095e-01 -6.867162883281707764e-02 1.628060340881347656e-01 -2.039459198713302612e-01 -9.609790891408920288e-02 1.257268190383911133e-01 -8.974957466125488281e-02 5.107769742608070374e-02 -9.800288826227188110e-02 -1.400884687900543213e-01 -5.612434819340705872e-02 -1.074584797024726868e-01 1.183436810970306396e-01 -2.395506389439105988e-02 -7.106883078813552856e-02 -2.949376776814460754e-02 5.736260488629341125e-02 -4.498969912528991699e-01 1.060835719108581543e-01 -9.311346709728240967e-02 -3.469677567481994629e-01 5.582394450902938843e-02 -6.753827631473541260e-02 -1.261539757251739502e-01 -2.409445643424987793e-01 -8.977138996124267578e-02 1.789097934961318970e-01 1.975115090608596802e-01 2.978535890579223633e-01 1.386391222476959229e-01 3.872606754302978516e-01 -2.153188586235046387e-01
-1.444428563117980957e-01 4.346879199147224426e-02 2.064520567655563354e-01 -4.032548964023590088e-01 -2.792041003704071045e-02 -1.827401220798492432e-01 8.335075527429580688e-02 -1.560491025447845459e-01 4.795060753822326660e-01 -3.275355100631713867e-01 3.715088590979576111e-02 -2.702147960662841797e-01 -9.408786892890930176e-02 -1.534107793122529984e-02 6.322937458753585815e-02 -3.991265594959259033e-02 -2.386402152478694916e-02 -3.135986626148223877e-01 1.548714488744735718e-01 -6.609768420457839966e-02 2.917386405169963837e-02 -3.690166771411895752e-02 1.765310391783714294e-02 -1.720843650400638580e-02 -2.132548689842224121e-01 8.502434194087982178e-02 1.669266819953918457e-01 2.086001783609390259e-01 1.111428588628768921e-01 -4.023963958024978638e-02 9.579338133335113525e-02 5.417565256357192993e-02
-4.094356298446655273e-02 1.430209428071975708e-01 -1.042172238230705261e-01 -4.012799859046936035e-01 8.699351549148559570e-02 -2.335221506655216217e-02 -4.376707598567008972e-02 4.815285652875900269e-02 2.569636404514312744e-01 -1.930041611194610596e-01 1.010355651378631592e-01 -2.946878075599670410e-01 -1.114760488271713257e-01 1.921877562999725342e-01 1.400673389434814453e-01 -1.207966282963752747e-01 1.149015203118324280e-01 -5.261978507041931152e-01 1.453555822372436523e-01 -2.529600821435451508e-02 9.425868839025497437e-02 8.519916236400604248e-02 -1.535737216472625732e-01 7.072617858648300171e-02 2.727253595367074013e-03 3.411826863884925842e-02 3.798972442746162415e-02 2.344495803117752075e-01 1.189152374863624573e-01 -1.356349289417266846e-01 1.527274996042251587e-01 1.992496103048324585e-01
-2.308881431818008423e-01 -5.258485674858093262e-03 1.688866615295410156e-01 -3.244512677192687988e-01 -1.579187959432601929e-01 -8.025821298360824585e-02 -5.108679831027984619e-02 5.531748011708259583e-02 2.895652651786804199e-01 -3.337918519973754883e-01 1.109094023704528809e-01 -2.951185964047908783e-02 7.973990868777036667e-04 1.002061292529106140e-01 -1.980844186618924141e-03 2.843355946242809296e-02 -7.511424273252487183e-02 -3.244630098342895508e-01 2.150224000215530396e-01 6.449455022811889648e-02 -7.688806951045989990e-02 4.145037755370140076e-02 -1.218807473778724670e-01 5.695893242955207825e-02 -1.345289498567581177e-01 3.151673972606658936e-01 2.522855997085571289e-01 3.809744119644165039e-01 -8.435432799160480499e-03 -1.030163466930389404e-02 1.892221719026565552e-01 -8.537515252828598022e-02
2.667011618614196777e-01 9.736285544931888580e-03 3.486734628677368164e-02 -1.706562191247940063e-01 1.336727291345596313e-01 1.345536857843399048e-02 1.611260510981082916e-02 -2.811565399169921875e-01 1.469056680798530579e-02 -4.521292448043823242e-02 3.413892164826393127e-02 -1.971953660249710083e-01 -3.970976546406745911e-02 2.758340239524841309e-01 2.259733714163303375e-02 -9.551911801099777222e-02 2.721258699893951416e-01 -4.717580676078796387e-01 -1.244449391961097717e-01 1.152590662240982056e-01 -1.085207313299179077e-01 -7.239793241024017334e-02 -3.743450939655303955e-01 -1.204301193356513977e-01 -3.292521089315414429e-02 2.783189341425895691e-02 2.909852564334869385e-01 -4.971540719270706177e-02 1.292981356382369995e-01 4.343184828758239746e-02 2.547148764133453369e-01 4.414961859583854675e-02
1.121712941676378250e-02 2.541124522686004639e-01 -2.883601188659667969e-02 -3.139934837818145752e-01 -1.509336978197097778e-01 1.171440333127975464e-01 3.859386593103408813e-02 2.129414677619934082e-01 -9.843000024557113647e-02 -1.328965723514556885e-01 2.684960961341857910e-01 1.712452471256256104e-01 -8.867283910512924194e-02 7.323185354471206665e-02 -3.624738752841949463e-02 -7.941539585590362549e-02 1.226699650287628174e-01 -5.089095234870910645e-01 -8.697260171175003052e-02 4.430442675948143005e-02 -1.100222617387771606e-01 1.414369344711303711e-01 6.085973605513572693e-02 3.081881441175937653e-02 1.112297773361206055e-01 -7.513743638992309570e-02 1.080622449517250061e-01 3.185141086578369141e-01 1.221277639269828796e-01 -1.814830452203750610e-01 3.200738131999969482e-01 3.401370346546173096e-02
8.799925446510314941e-03 1.882708221673965454e-01 -3.098385967314243317e-02 -3.188068866729736328e-01 -1.460255980491638184e-01 -8.041714876890182495e-02 1.951503157615661621e-01 1.124943792819976807e-01 3.373683989048004150e-01 -1.699424237012863159e-01 -6.211902201175689697e-02 -3.007850646972656250e-01 1.415518671274185181e-01 -4.264617711305618286e-02 -1.991018801927566528e-01 1.514773964881896973e-01 5.324546713382005692e-03 -1.896048635244369507e-01 1.127366125583648682e-01 1.201205626130104065e-01 2.424500733613967896e-01 -2.110113389790058136e-02 -2.231613248586654663e-01 -8.526609279215335846e-03 3.902492299675941467e-02 6.595857441425323486e-02 2.559628784656524658e-01 3.402958512306213379e-01 1.242077946662902832e-01 -1.612926088273525238e-02 1.511149555444717407e-01 -2.528754472732543945e-01
4.541543498635292053e-02 1.254386156797409058e-01 2.035729885101318359e-01 -3.716728985309600830e-01 5.194319039583206177e-02 -2.297832220792770386e-01 -2.172338962554931641e-02 6.337452679872512817e-02 -7.991094142198562622e-02 -1.914777979254722595e-02 3.046879768371582031e-01 5.676585808396339417e-02 -3.848709166049957275e-02 -7.396829128265380859e-02 1.126478388905525208e-01 5.332628637552261353e-02 3.618373572826385498e-01 -3.619134426116943359e-01 1.799586415290832520e-01 1.970562040805816650e-01 -4.789433255791664124e-02 -7.902200520038604736e-02 2.478770352900028229e-02 -1.020991578698158264e-01 1.026722043752670288e-01 1.539835780858993530e-01 2.663294672966003418e-01 8.547541499137878418e-02 2.112669683992862701e-02 -1.200484037399291992e-01 3.503534793853759766e-01 1.205884516239166260e-01
2.683701515197753906e-01 2.130252867937088013e-02 1.148430109024047852e-01 -2.299384921789169312e-01 -1.125713288784027100e-01 1.142698526382446289e-01 1.386190205812454224e-02 -3.365577459335327148e-01 1.762187033891677856e-01 1.307339221239089966e-01 -1.673526167869567871e-01 -1.663247495889663696e-01 1.255458593368530273e-01 3.455438315868377686e-01 1.050245538353919983e-01 1.827498078346252441e-01 1.108446866273880005e-01 -3.109867572784423828e-01 -2.053459286689758301e-01 -9.479359723627567291e-03 -1.030214782804250717e-02 -6.466987729072570801e-02 -1.911637187004089355e-01 -4.982215911149978638e-02 -1.575532853603363037e-01 1.056586503982543945e-01 1.464127302169799805e-01 8.814040571451187134e-03 2.878145873546600342e-01 -5.071232095360755920e-02 9.816417843103408813e-02 -3.028997182846069336e-01
7.152892649173736572e-02 -3.901988640427589417e-02 -2.347793616354465485e-02 -5.455128550529479980e-01 -7.038459181785583496e-02 -2.214185744524002075e-01 -1.118809804320335388e-01 -5.815268959850072861e-03 1.511979103088378906e-01 -3.195296823978424072e-01 -9.368735551834106445e-02 -9.984441846609115601e-02 -7.963466644287109375e-02 1.710232943296432495e-01 6.487178057432174683e-02 -4.270286485552787781e-02 -1.002759560942649841e-01 -4.101162254810333252e-01 1.358436495065689087e-01 -2.037711888551712036e-01 2.236186712980270386e-01 -1.166360918432474136e-02 -1.579279452562332153e-02 6.570513360202312469e-03 -4.845502227544784546e-02 3.745688125491142273e-02 1.478083580732345581e-01 1.211063861846923828e-01 1.605749875307083130e-01 4.869034513831138611e-02 1.828671395778656006e-01 2.298785746097564697e-01
6.850976496934890747e-02 3.250682726502418518e-02 3.204100131988525391e-01 -1.440179795026779175e-01 4.309670533984899521e-03 3.684199228882789612e-02 -1.485105454921722412e-01 -8.517466485500335693e-02 7.297113537788391113e-02 -4.099120944738388062e-02 -8.288329094648361206e-02 -4.940738901495933533e-02 -1.830531507730484009e-01 6.079110503196716309e-02 1.998705714941024780e-01 -2.294102497398853302e-02 1.856781691312789917e-01 -2.151226997375488281e-01 1.439433097839355469e-01 -1.549857109785079956e-01 -8.963593095541000366e-02 4.236127063632011414e-02 -2.662517726421356201e-01 -2.150152623653411865e-01 -2.123043239116668701e-01 -1.874389499425888062e-02 2.930194735527038574e-01 -9.269490838050842285e-03 4.396049380302429199e-01 -8.856843225657939911e-03 3.802457153797149658e-01 -1.563080847263336182e-01
-1.746939867734909058e-02 -4.407630488276481628e-02 3.846577927470207214e-02 -3.585462868213653564e-01 6.848300248384475708e-02 -2.317822128534317017e-01 -9.941060841083526611e-02 1.789355464279651642e-02 4.092499613761901855e-01 -2.592492699623107910e-01 1.001498252153396606e-01 -1.068191528320312500e-01 -2.171836495399475098e-01 6.602600961923599243e-02 -5.826935917139053345e-02 -1.641601920127868652e-01 1.290857195854187012e-01 -3.027343451976776123e-01 1.181135475635528564e-01 -1.218357458710670471e-01 2.093320190906524658e-01 4.296091198921203613e-02 -9.715068340301513672e-02 3.488466143608093262e-02 1.769994348287582397e-01 2.640404999256134033e-01 2.916555404663085938e-01 1.840562373399734497e-01 -9.099917858839035034e-02 4.403912276029586792e-02 1.592277437448501587e-01 -1.100322678685188293e-01
-1.292230039834976196e-01 1.041765213012695312e-01 -6.505972892045974731e-02 -3.170005977153778076e-01 -1.417185962200164795e-01 -2.184480428695678711e-01 -1.192204654216766357e-01 1.011245977133512497e-02 2.964280843734741211e-01 -2.972828149795532227e-01 2.384141087532043457e-01 -1.900940239429473877e-01 -2.219502627849578857e-01 4.783386737108230591e-02 1.863418519496917725e-01 4.092113301157951355e-02 -4.831004142761230469e-02 -2.679007053375244141e-01 1.922212392091751099e-01 1.624267846345901489e-01 1.108719035983085632e-01 8.600704371929168701e-02 -8.919816464185714722e-02 3.345676138997077942e-02 -1.817357391119003296e-01 2.174766510725021362e-01 2.721911966800689697e-01 2.206181138753890991e-01 3.797953948378562927e-02 -1.773629337549209595e-01 5.682610347867012024e-02 -1.517244577407836914e-01
1.265081018209457397e-01 -2.707715630531311035e-01 4.196322262287139893e-01 -2.109257280826568604e-01 1.315304189920425415e-01 2.097967453300952911e-02 -6.838752329349517822e-02 -1.448971927165985107e-01 4.774187877774238586e-02 -1.062107905745506287e-01 2.660418394953012466e-03 9.342106990516185760e-03 -1.231818087399005890e-02 8.333448320627212524e-02 -2.777133136987686157e-02 -2.259833551943302155e-02 6.591372936964035034e-02 -4.078760743141174316e-01 -2.934745326638221741e-02 5.844532698392868042e-02 -3.138570114970207214e-02 9.711807966232299805e-02 -7.892633229494094849e-02 -1.348049640655517578e-01 -2.455879151821136475e-01 8.908006129786372185e-04 2.808025181293487549e-01 -1.702074892818927765e-02 3.228051662445068359e-01 5.964130535721778870e-02 4.074070155620574951e-01 -4.067425057291984558e-02
-8.494297415018081665e-02 -1.579417437314987183e-01 1.384732127189636230e-01 -3.473557233810424805e-01 -1.838095486164093018e-01 -5.418300628662109375e-02 -7.144101709127426147e-02 -5.313118919730186462e-02 4.170031845569610596e-01 -2.846442759037017822e-01 -1.603776663541793823e-01 -1.818935014307498932e-02 -5.355223640799522400e-02 1.555778086185455322e-02 2.997431159019470215e-02 7.756439596414566040e-02 -9.817665070295333862e-02 -2.007073163986206055e-01 -2.003343999385833740e-01 8.361350744962692261e-03 -1.338095217943191528e-01 8.748180419206619263e-02 -2.906616032123565674e-01 -4.417384508997201920e-03 -1.021536141633987427e-01 1.970427632331848145e-01 1.583200693130493164e-01 1.952969133853912354e-01 -6.576712429523468018e-02 -3.347834646701812744e-01 2.051479071378707886e-01 -1.456823050975799561e-01
-1.882151663303375244e-01 7.203273475170135498e-02 1.143494844436645508e-01 -3.141327202320098877e-01 -1.324238330125808716e-01 -1.314131319522857666e-01 6.145550403743982315e-03 8.686522394418716431e-02 1.267334520816802979e-01 -3.569218814373016357e-01 1.418518573045730591e-01 -1.451635807752609253e-01 -7.420235872268676758e-02 -9.642431885004043579e-02 1.416399925947189331e-01 2.392696738243103027e-01 -9.183045476675033569e-02 -4.146811366081237793e-01 2.758379466831684113e-02 5.767740681767463684e-02 1.031448971480131149e-02 -1.016597822308540344e-01 -7.428409904241561890e-02 4.324070736765861511e-02 -2.413996011018753052e-01 4.373308271169662476e-02 2.547855973243713379e-01 3.194757997989654541e-01 -4.072771966457366943e-02 -7.678831368684768677e-02 2.438078671693801880e-01 -1.788958311080932617e-01
2.634483575820922852e-01 4.105177521705627441e-02 1.080008503049612045e-02 -2.070174813270568848e-01 1.880084723234176636e-01 1.694384813308715820e-01 2.279767021536827087e-02 -2.919819951057434082e-01 2.509923577308654785e-01 -1.128398627042770386e-01 -2.351274713873863220e-02 7.740921340882778168e-03 6.575218588113784790e-02 1.174281388521194458e-01 -6.331774592399597168e-02 9.248379617929458618e-02 -6.402400135993957520e-02 -3.163671791553497314e-01 -4.955219849944114685e-02 -1.027243211865425110e-01 4.485361650586128235e-02 1.586630195379257202e-01 -2.061383575201034546e-01 -2.449529469013214111e-01 2.539868056774139404e-01 1.383817344903945923e-01 2.270005196332931519e-01 -7.171028107404708862e-02 2.947592139244079590e-01 -4.263463988900184631e-02 1.468942165374755859e-01 -3.627732396125793457e-01
-1.225408911705017090e-02 1.039289087057113647e-01 8.000841364264488220e-03 -3.605544567108154297e-01 -9.999570250511169434e-02 -2.949908077716827393e-01 6.129606813192367554e-02 3.007118999958038330e-01 2.235403954982757568e-01 -3.093833625316619873e-01 -3.039651922881603241e-02 -1.743117570877075195e-01 -2.880150675773620605e-01 -2.729279547929763794e-02 3.663533926010131836e-02 1.991031020879745483e-01 1.334308832883834839e-01 -2.787792384624481201e-01 9.484533220529556274e-02 2.807600237429141998e-02 3.022997081279754639e-02 1.066572070121765137e-01 9.789291024208068848e-02 -1.436873972415924072e-01 7.705771923065185547e-02 3.023799657821655273e-01 7.977303117513656616e-02 2.078427225351333618e-01 -6.336035579442977905e-02 -2.489228248596191406e-01 7.303629070520401001e-02 5.772862583398818970e-03
1.549863163381814957e-02 1.062477752566337585e-01 -3.886331617832183838e-02 -5.287484526634216309e-01 -1.265041679143905640e-01 9.554493427276611328e-02 -6.427815556526184082e-02 2.415272891521453857e-01 1.181985288858413696e-01 -1.181281208992004395e-01 2.694171667098999023e-01 -2.339572459459304810e-01 -1.425005495548248291e-01 -1.080929115414619446e-01 5.846057087182998657e-02 5.845617875456809998e-02 1.608772724866867065e-01 -2.773414850234985352e-01 1.145205646753311157e-01 2.213773578405380249e-01 3.275249302387237549e-01 -6.763248890638351440e-02 7.684430573135614395e-03 1.094758138060569763e-02 -1.407933086156845093e-01 1.638490706682205200e-01 2.172264754772186279e-01 6.622900813817977905e-02 1.386651396751403809e-01 -1.515750586986541748e-01 6.455156207084655762e-02 -6.444908678531646729e-02
1.017372161149978638e-01 6.547539681196212769e-02 2.378694117069244385e-01 -2.322554141283035278e-01 1.525627821683883667e-01 5.555202066898345947e-02 -1.732076704502105713e-01 -2.505487203598022461e-01 5.234077572822570801e-02 1.361199915409088135e-01 -9.893568232655525208e-03 -1.284880936145782471e-01 -1.322631090879440308e-01 3.715764284133911133e-01 -5.068794358521699905e-03 -1.242203265428543091e-01 7.912807166576385498e-02 -3.546295762062072754e-01 4.343152791261672974e-02 1.004532203078269958e-01 -1.091389879584312439e-01 -6.641039997339248657e-02 -3.101981580257415771e-01 -9.656082838773727417e-02 -1.477228701114654541e-01 3.515962883830070496e-02 6.438486278057098389e-02 1.521687358617782593e-01 3.707652986049652100e-01 -7.229682058095932007e-02 2.348686754703521729e-01 -1.808916628360748291e-01
2.533410191535949707e-01 -5.614374577999114990e-02 2.438383251428604126e-01 -4.730324447154998779e-01 -5.609682574868202209e-02 4.169940575957298279e-02 -8.486147969961166382e-02 -2.187349200248718262e-01 1.157482340931892395e-01 1.239373981952667236e-01 1.451909244060516357e-01 -1.406707465648651123e-01 -4.443149268627166748e-02 1.904540061950683594e-01 1.025951653718948364e-01 -7.824483513832092285e-02 1.182213872671127319e-01 -2.763101160526275635e-01 1.881051659584045410e-01 7.701829820871353149e-02 -1.632276028394699097e-01 -3.563485341146588326e-03 -2.857559025287628174e-01 -1.236989051103591919e-01 -2.554880976676940918e-01 1.686460822820663452e-01 2.114024013280868530e-01 9.650444239377975464e-02 1.606131494045257568e-01 1.120191588997840881e-01 1.151958629488945007e-01 -1.020203456282615662e-01
2.523174285888671875e-01 1.832526922225952148e-02 2.224856168031692505e-01 -4.327599406242370605e-01 -6.929978728294372559e-02 9.600690752267837524e-02 -2.684982679784297943e-02 -2.745689451694488525e-01 9.433265030384063721e-02 1.647296361625194550e-02 4.662805795669555664e-02 -4.852790385484695435e-02 -7.023336738348007202e-02 2.516889870166778564e-01 9.999407082796096802e-02 -2.355011403560638428e-01 2.064515054225921631e-01 -3.465156257152557373e-01 1.885118335485458374e-02 1.089243218302726746e-01 -1.822412908077239990e-01 -1.356509327888488770e-01 -2.194884270429611206e-01 -1.418585032224655151e-01 -2.092036753892898560e-01 -2.917089872062206268e-02 1.994907259941101074e-01 1.198594793677330017e-01 2.440503537654876709e-01 -3.348850458860397339e-02 4.505443572998046875e-02 -7.302385568618774414e-02
2.461677342653274536e-01 2.425890564918518066e-01 -1.160816103219985962e-01 -4.744940698146820068e-01 1.987213939428329468e-01 3.868513926863670349e-02 -3.890107944607734680e-02 2.576084434986114502e-01 -4.026817157864570618e-03 7.841912657022476196e-02 -2.386775799095630646e-02 5.958546418696641922e-03 -1.625154614448547363e-01 -2.390834391117095947e-01 -2.270537763833999634e-01 -5.270285531878471375e-02 1.237487494945526123e-01 -3.096854686737060547e-01 5.277120321989059448e-02 1.297480612993240356e-01 1.391580849885940552e-01 -2.442295290529727936e-02 -1.137814298272132874e-01 -9.405483305454254150e-02 -2.414109110832214355e-01 1.783965975046157837e-01 1.943173706531524658e-01 8.937447518110275269e-02 2.692217826843261719e-01 -7.417836040258407593e-02 2.248128689825534821e-02 -3.826557099819183350e-02
-1.704970747232437134e-01 6.650481373071670532e-02 2.218359149992465973e-02 -1.972003728151321411e-01 3.032588586211204529e-02 -8.578795194625854492e-02 1.337372660636901855e-01 1.017668172717094421e-01 2.282544076442718506e-01 -3.907921612262725830e-01 1.276779174804687500e-01 -8.548114448785781860e-02 -1.913467049598693848e-01 -3.337419778108596802e-02 1.483102142810821533e-01 1.973960101604461670e-01 -3.459804877638816833e-02 -4.346569776535034180e-01 1.488731801509857178e-01 2.093628793954849243e-01 -6.401553750038146973e-02 1.616741344332695007e-02 -2.144160717725753784e-01 -1.394813787192106247e-02 -1.164475977420806885e-01 3.044055402278900146e-01 -2.687958255410194397e-02 2.971360683441162109e-01 1.098462939262390137e-01 -1.299635171890258789e-01 1.805989295244216919e-01 5.913233384490013123e-03
-1.010099723935127258e-01 1.936557441949844360e-01 1.072819903492927551e-02 -4.311928749084472656e-01 1.725636124610900879e-01 -5.243989080190658569e-02 2.070048302412033081e-01 2.523268163204193115e-01 1.640482693910598755e-01 -4.786834865808486938e-02 -3.667904436588287354e-01 -1.390173137187957764e-01 -1.901613548398017883e-02 -4.591787979006767273e-02 -2.273061275482177734e-01 1.376085169613361359e-02 3.423284366726875305e-02 -2.092026919126510620e-01 -2.814453840255737305e-02 3.824873268604278564e-01 -4.852592200040817261e-02 -7.070717215538024902e-02 -7.299137860536575317e-02 -2.744220793247222900e-01 -1.252633929252624512e-01 2.376683950424194336e-01 -1.919215172529220581e-02 8.778809010982513428e-02 -1.300246417522430420e-01 4.561792314052581787e-02 9.521947056055068970e-02 -3.860335052013397217e-02
2.052926123142242432e-01 -9.259839355945587158e-02 4.505670443177223206e-02 -4.505985081195831299e-01 -1.881185472011566162e-01 -2.385234646499156952e-02 -6.262406706809997559e-02 1.350079923868179321e-01 1.391890551894903183e-02 -1.507496833801269531e-01 1.160373818129301071e-02 1.636689007282257080e-01 1.222154125571250916e-01 1.687520295381546021e-01 -8.711457997560501099e-02 -5.846725031733512878e-02 1.651971638202667236e-01 -2.817799150943756104e-02 1.785168498754501343e-01 1.238297447562217712e-01 -2.944469824433326721e-02 2.304451763629913330e-01 -5.160180479288101196e-02 -8.456480503082275391e-02 -3.246002793312072754e-01 2.140231989324092865e-02 5.883187428116798401e-02 1.006193682551383972e-01 2.181543707847595215e-01 -1.770978122949600220e-01 4.707947075366973877e-01 -1.508600115776062012e-01
6.313632428646087646e-02 -2.356073856353759766e-01 2.175905555486679077e-01 -1.511558741331100464e-01 9.763676673173904419e-02 -2.996296286582946777e-01 -1.244523003697395325e-01 -1.727881096303462982e-02 1.622462421655654907e-01 -2.856945693492889404e-01 -1.114792376756668091e-01 -2.977006733417510986e-01 -5.548840016126632690e-02 1.753363311290740967e-01 -1.307616829872131348e-01 1.383364498615264893e-01 2.134595811367034912e-01 -1.729775667190551758e-01 1.118063852190971375e-01 2.901754379272460938e-01 -1.806014627218246460e-01 7.791694998741149902e-02 -2.249540090560913086e-01 2.025032788515090942e-02 -1.387374661862850189e-02 -2.160206809639930725e-02 1.590559929609298706e-01 2.486434280872344971e-01 1.800774484872817993e-01 7.400174438953399658e-02 2.518352270126342773e-01 -1.586123555898666382e-01
1.173809841275215149e-01 3.191739320755004883e-01 -6.915060337632894516e-03 -1.536683142185211182e-01 -7.711244374513626099e-02 2.403535246849060059e-01 1.189190521836280823e-01 -3.003863692283630371e-01 7.845051586627960205e-02 -1.485540997236967087e-02 2.136153131723403931e-01 -1.473754644393920898e-01 -1.404892206192016602e-01 1.107006706297397614e-02 3.327788412570953369e-02 5.265940725803375244e-02 1.680866777896881104e-01 -3.463685512542724609e-01 2.213774994015693665e-02 2.003047801554203033e-02 -1.232934296131134033e-01 -1.877613598480820656e-03 -3.714097440242767334e-01 8.419186621904373169e-02 -2.192408144474029541e-01 2.684289515018463135e-01 1.692229062318801880e-01 -8.969075232744216919e-02 3.329809010028839111e-01 -6.081866100430488586e-02 -2.801016159355640411e-02 -1.166902706027030945e-01
-1.666150987148284912e-01 -1.002515777945518494e-01 2.187271267175674438e-01 -2.201862484216690063e-01 -1.230427026748657227e-01 -2.396955788135528564e-01 -1.119622960686683655e-01 -1.073239967226982117e-01 3.326928019523620605e-01 -3.642390072345733643e-01 1.835357281379401684e-03 1.116009242832660675e-02 -5.585559830069541931e-02 -5.040704086422920227e-02 1.833035349845886230e-01 2.263634949922561646e-01 3.252820298075675964e-02 -3.933088779449462891e-01 1.300903260707855225e-01 1.758232414722442627e-01 4.019287228584289551e-02 9.870557487010955811e-02 -2.779664397239685059e-01 1.698877215385437012e-01 -1.134213209152221680e-01 9.748648107051849365e-02 2.650034725666046143e-01 9.137335233390331268e-03 5.321156978607177734e-02 -6.961205601692199707e-02 1.166328117251396179e-01 -1.423811726272106171e-02
-1.129338983446359634e-02 7.237914949655532837e-02 1.693719476461410522e-01 -4.139344990253448486e-01 1.237359121441841125e-01 9.035978466272354126e-02 -1.657134592533111572e-01 7.608471810817718506e-02 1.300887018442153931e-01 -4.008790850639343262e-01 -1.063835024833679199e-01 -1.214603558182716370e-01 1.365487929433584213e-02 -9.412546455860137939e-02 -4.063786566257476807e-02 -4.503301158547401428e-02 1.070041358470916748e-01 -2.556977272033691406e-01 6.291611492633819580e-02 2.117543518543243408e-01 9.547647088766098022e-02 1.557219326496124268e-01 -2.029454857110977173e-01 7.971693575382232666e-02 -2.725269198417663574e-01 1.539126187562942505e-01 2.556910216808319092e-01 2.108572274446487427e-01 7.246765494346618652e-02 -1.214369535446166992e-01 2.742237150669097900e-01 -1.092012077569961548e-01
-9.305062144994735718e-02 2.725145220756530762e-01 6.824284046888351440e-02 -1.610476076602935791e-01 -1.162955462932586670e-01 -7.063282281160354614e-02 1.884552985429763794e-01 2.593689858913421631e-01 2.820904552936553955e-01 5.741584673523902893e-02 9.640152007341384888e-02 -7.128083705902099609e-02 1.343776583671569824e-01 -1.547754257917404175e-01 1.367580592632293701e-01 -2.055141627788543701e-01 2.030254453420639038e-01 -2.922468185424804688e-01 9.743314236402511597e-03 3.442543447017669678e-01 1.018239110708236694e-01 2.051672935485839844e-01 -1.678468585014343262e-01 -1.877018064260482788e-01 -1.479618996381759644e-01 1.923800110816955566e-01 8.691539615392684937e-02 7.936166971921920776e-02 1.227909103035926819e-01 -1.787880808115005493e-01 2.293924838304519653e-01 -1.773875504732131958e-01
-1.145509034395217896e-01 1.078409701585769653e-01 -5.341548100113868713e-02 -2.344173938035964966e-01 -2.340443581342697144e-01 -6.867473572492599487e-02 -1.905208528041839600e-01 -8.855607593432068825e-04 3.000820577144622803e-01 -4.226737022399902344e-01 1.228938810527324677e-02 -6.945826858282089233e-02 1.270856149494647980e-02 6.060029566287994385e-02 2.703188955783843994e-01 2.093635499477386475e-02 -8.378505706787109375e-02 -3.410297036170959473e-01 2.332603931427001953e-01 1.249612793326377869e-01 1.548911929130554199e-01 5.397011339664459229e-02 -1.179256588220596313e-01 -1.363212615251541138e-01 -1.068202406167984009e-01 9.371095150709152222e-02 8.784142881631851196e-02 2.455663681030273438e-01 1.482621133327484131e-01 -8.605460077524185181e-02 3.007808029651641846e-01 -9.910117834806442261e-02
2.695500254631042480e-01 -4.717237502336502075e-02 1.201454624533653259e-01 -4.587098062038421631e-01 -5.352669954299926758e-02 5.043993145227432251e-02 -1.378611568361520767e-02 -2.390041053295135498e-01 2.377021461725234985e-01 9.550914168357849121e-02 1.333044469356536865e-01 -1.914898306131362915e-01 -7.613828778266906738e-02 2.293869256973266602e-01 -3.336734697222709656e-02 -1.206511780619621277e-01 1.632118076086044312e-01 -2.637943923473358154e-01 1.400591433048248291e-01 1.061793789267539978e-01 -1.853831261396408081e-01 -1.245698332786560059e-01 -2.337681651115417480e-01 -2.486106455326080322e-01 -1.777344644069671631e-01 -1.331568788737058640e-02 2.320167720317840576e-01 -6.997052580118179321e-03 1.753145307302474976e-01 6.850001960992813110e-02 1.055599376559257507e-02 -1.695747524499893188e-01
-1.869788169860839844e-01 5.525657534599304199e-02 2.880037128925323486e-01 -1.674898266792297363e-01 -1.745299398899078369e-01 -4.320444911718368530e-02 -2.114500850439071655e-01 -5.003047990612685680e-04 1.208904236555099487e-01 -2.833585441112518311e-01 1.874621957540512085e-01 -6.139991432428359985e-02 -2.081044204533100128e-02 2.132048308849334717e-01 1.352515071630477905e-02 8.647651970386505127e-02 -1.674133539199829102e-01 -2.686766982078552246e-01 -2.711513638496398926e-02 1.611905097961425781e-01 -8.748897910118103027e-02 7.335738092660903931e-02 -4.207955300807952881e-02 2.160346955060958862e-01 -4.105565845966339111e-01 -3.289209306240081787e-02 1.978888809680938721e-01 1.659630686044692993e-01 1.618786156177520752e-01 -1.492429822683334351e-01 3.356624841690063477e-01 -2.607562765479087830e-02
2.448579221963882446e-01 2.574612200260162354e-02 1.592757105827331543e-01 -4.413583278656005859e-01 1.023778039962053299e-02 5.056107789278030396e-02 -2.365504018962383270e-02 -1.844247430562973022e-01 2.717077434062957764e-01 4.082805290818214417e-02 6.210587918758392334e-02 -1.859604120254516602e-01 -2.063978463411331177e-02 2.458349615335464478e-01 -6.926594674587249756e-02 -2.344978749752044678e-01 2.271861881017684937e-01 -2.810068428516387939e-01 -3.069642558693885803e-02 -6.956867873668670654e-02 -2.607295811176300049e-01 -1.857879944145679474e-02 -2.238933891057968140e-01 -2.129705995321273804e-01 -1.656427383422851562e-01 7.543600350618362427e-02 1.547782868146896362e-01 7.963704317808151245e-02 2.077635675668716431e-01 -9.546794742345809937e-02 2.365596778690814972e-02 -1.759776622056961060e-01
-2.366833239793777466e-01 2.817077003419399261e-02 1.435362249612808228e-01 -3.701356947422027588e-01 -2.514855265617370605e-01 -2.087879776954650879e-01 -6.624306552112102509e-03 -5.491283908486366272e-02 1.697158664464950562e-01 -2.836768031120300293e-01 -9.396984241902828217e-03 -1.645894944667816162e-01 -4.654221981763839722e-02 -2.559522353112697601e-02 1.753202229738235474e-01 1.230361089110374451e-01 -6.827548891305923462e-02 -3.294747173786163330e-01 9.297573566436767578e-02 -1.610955409705638885e-02 -5.185432732105255127e-02 5.730843544006347656e-02 -3.701522648334503174e-01 1.781861186027526855e-01 -1.576490402221679688e-01 -3.517641918733716011e-03 1.224438622593879700e-01 1.836501359939575195e-01 1.954000592231750488e-01 -1.131853163242340088e-01 1.909863203763961792e-02 -2.621825039386749268e-01
3.004541695117950439e-01 1.878879815340042114e-01 2.238339930772781372e-01 -3.386256396770477295e-01 -1.468752324581146240e-01 4.856794700026512146e-02 -5.805912613868713379e-02 -3.042784035205841064e-01 1.717457175254821777e-01 -4.537127166986465454e-02 1.846855580806732178e-01 -8.697026222944259644e-02 -1.535393893718719482e-01 3.142635822296142578e-01 7.669547200202941895e-02 -7.226146757602691650e-02 6.398908793926239014e-03 -3.447179496288299561e-01 7.722384482622146606e-02 5.508040264248847961e-02 -1.522135138511657715e-01 -7.453476544469594955e-03 -2.643163502216339111e-01 -2.336414456367492676e-01 -2.247381210327148438e-01 4.753251373767852783e-02 1.665292233228683472e-01 9.982066601514816284e-02 9.928953647613525391e-02 6.379577517509460449e-02 -3.689470887184143066e-02 -4.247980937361717224e-02
-3.273218870162963867e-01 2.487578839063644409e-01 -3.852117061614990234e-02 -2.903511822223663330e-01 7.316211704164743423e-03 -2.503043226897716522e-02 -1.157906875014305115e-01 -1.363865435123443604e-01 2.832967638969421387e-01 -4.158923923969268799e-01 1.388146132230758667e-01 -3.042351081967353821e-02 -8.440863341093063354e-03 -6.717687100172042847e-02 1.895414106547832489e-02 1.067140698432922363e-01 -1.888808049261569977e-02 -3.784079253673553467e-01 1.638765484094619751e-01 4.502904042601585388e-02 -1.175058726221323013e-02 1.613191515207290649e-01 -1.001761183142662048e-01 2.165441773831844330e-02 -1.409285217523574829e-01 1.605295240879058838e-01 1.712472885847091675e-01 1.537401825189590454e-01 4.016244038939476013e-02 -1.125382333993911743e-01 2.312254160642623901e-01 -2.175305187702178955e-01
5.323807895183563232e-02 2.788097560405731201e-01 2.887896895408630371e-01 -3.676140010356903076e-01 -1.065482273697853088e-01 -1.212825104594230652e-01 1.268343329429626465e-01 5.067881569266319275e-02 -5.673485994338989258e-02 -1.489538978785276413e-02 -1.029644608497619629e-01 2.607478499412536621e-01 -4.088863730430603027e-02 -1.475382745265960693e-01 -1.679386198520660400e-01 1.551543325185775757e-01 2.076313644647598267e-01 -3.849673867225646973e-01 1.585896611213684082e-01 2.522512972354888916e-01 1.230642795562744141e-01 1.042938679456710815e-01 -1.659629791975021362e-01 -6.012493744492530823e-02 -1.869580894708633423e-01 2.613520063459873199e-02 3.284186497330665588e-02 1.419225633144378662e-01 1.724610477685928345e-01 -2.173421233892440796e-01 1.652756929397583008e-01 3.228468121960759163e-04
2.090422213077545166e-01 -2.100931294262409210e-02 3.276986181735992432e-01 -2.413316667079925537e-01 -8.131048083305358887e-02 -1.640791147947311401e-01 -6.958954781293869019e-02 -1.581047475337982178e-01 6.892355531454086304e-02 7.247353903949260712e-03 6.558695435523986816e-02 1.293863542377948761e-02 -6.211158260703086853e-02 1.470146775245666504e-01 1.230842843651771545e-01 -2.141161262989044189e-01 4.328465089201927185e-02 -3.829920291900634766e-01 3.686378896236419678e-02 -1.484120637178421021e-01 4.346675053238868713e-02 1.011589989066123962e-01 -3.483310341835021973e-01 -5.149057880043983459e-02 -2.289862185716629028e-01 1.221614107489585876e-01 1.818674802780151367e-01 -6.346328556537628174e-02 2.955285310745239258e-01 -3.965579718351364136e-02 3.444541692733764648e-01 -1.051244661211967468e-01
-6.975005567073822021e-02 5.309381522238254547e-03 5.379046499729156494e-02 -4.134093225002288818e-01 1.005251146852970123e-02 -6.711018085479736328e-02 4.818044230341911316e-02 5.693000741302967072e-03 -1.136298552155494690e-01 -1.954406499862670898e-01 5.792475864291191101e-02 -3.394979983568191528e-02 -1.984156519174575806e-01 1.367925256490707397e-01 -6.195364147424697876e-02 1.749041527509689331e-01 1.805942207574844360e-01 -3.468163013458251953e-01 3.001690804958343506e-01 1.118355058133602142e-02 -6.614256650209426880e-02 -7.251382619142532349e-02 1.937931180000305176e-01 2.963400781154632568e-01 -1.469968408346176147e-01 2.648657858371734619e-01 1.765972673892974854e-01 3.406962007284164429e-02 -4.270630329847335815e-02 -1.237263455986976624e-01 3.647347688674926758e-01 1.175530999898910522e-01
-2.591416239738464355e-02 2.633825242519378662e-01 -1.876516193151473999e-01 -3.514378666877746582e-01 -2.061783373355865479e-01 -3.502526283264160156e-01 4.768440127372741699e-02 -4.265438020229339600e-02 4.341602325439453125e-02 -2.486537843942642212e-01 6.277985125780105591e-02 -1.076387912034988403e-01 -1.734118908643722534e-01 7.117060571908950806e-02 -9.692347049713134766e-02 -3.420775756239891052e-02 2.373746633529663086e-01 -2.270220369100570679e-01 -1.287855803966522217e-01 1.522053182125091553e-01 -9.066742658615112305e-02 -2.526383697986602783e-01 1.441539973020553589e-01 1.939074695110321045e-01 3.141952329315245152e-04 2.115029990673065186e-01 3.226811811327934265e-02 3.033631145954132080e-01 -6.896480172872543335e-02 -1.224834620952606201e-01 1.723233312368392944e-01 -1.081283241510391235e-01
-3.412484824657440186e-01 2.166943103075027466e-01 2.152920663356781006e-01 -3.225248754024505615e-01 -5.434954911470413208e-02 -5.778004601597785950e-02 -1.776650547981262207e-01 1.286855041980743408e-01 2.691506445407867432e-01 -2.475491315126419067e-01 1.118576712906360626e-02 -8.601869642734527588e-02 -2.280910015106201172e-01 -7.167867571115493774e-02 4.634491354227066040e-02 1.472084075212478638e-01 -1.412838250398635864e-01 -2.984730303287506104e-01 1.348745226860046387e-01 8.227656036615371704e-02 -1.227428913116455078e-01 5.174865201115608215e-02 -1.882251650094985962e-01 8.875043690204620361e-02 -2.082974910736083984e-01 -1.660475973039865494e-03 1.999779939651489258e-01 2.176164388656616211e-01 1.160304918885231018e-01 -2.337375096976757050e-02 2.611723840236663818e-01 -3.947637602686882019e-02
1.456664502620697021e-01 7.864676415920257568e-03 -1.410230398178100586e-01 -1.337862610816955566e-01 -1.358690112829208374e-01 -2.045241147279739380e-01 -6.755176931619644165e-02 7.183838635683059692e-02 4.597782716155052185e-02 -1.990759186446666718e-02 -9.108480811119079590e-02 1.333741843700408936e-01 -2.319353520870208740e-01 -1.863181442022323608e-01 -1.254608929157257080e-01 -1.811572164297103882e-01 2.095509469509124756e-01 -3.603126406669616699e-01 -1.975574046373367310e-01 2.722398042678833008e-01 -1.089597716927528381e-01 -4.997313767671585083e-02 -7.362188398838043213e-02 9.315805137157440186e-02 4.716413095593452454e-02 3.388818800449371338e-01 9.468358755111694336e-02 6.210310850292444229e-03 4.152805805206298828e-01 1.758363842964172363e-02 2.583969235420227051e-01 -1.558942943811416626e-01
-1.560177057981491089e-01 6.557820737361907959e-02 1.702265441417694092e-01 -4.535340368747711182e-01 9.288430213928222656e-02 -2.285248935222625732e-01 -1.253963820636272430e-02 1.792295835912227631e-02 9.663375467061996460e-02 -3.040004670619964600e-01 1.715230792760848999e-01 -2.305500395596027374e-02 -2.576511204242706299e-01 1.006328389048576355e-01 1.800874061882495880e-02 -1.901387586258351803e-03 -2.700040638446807861e-01 -2.536837458610534668e-01 2.246723175048828125e-01 1.071456670761108398e-01 -1.767747402191162109e-01 -1.759512722492218018e-02 3.726252913475036621e-02 -3.420325368642807007e-02 -2.699967026710510254e-01 1.994444876909255981e-01 1.090910062193870544e-01 2.691153883934020996e-01 -2.407649904489517212e-02 4.893695563077926636e-02 1.774301826953887939e-01 -4.499208182096481323e-02
4.907960444688796997e-02 8.232729882001876831e-02 1.324843466281890869e-01 -4.204888641834259033e-01 1.506422907114028931e-01 -2.398838847875595093e-02 -2.661007046699523926e-01 6.725417077541351318e-02 7.267159223556518555e-02 -2.177006900310516357e-01 -1.877506077289581299e-01 -4.365543648600578308e-02 3.733853623270988464e-02 -1.898102611303329468e-01 -3.099521808326244354e-02 -4.219432175159454346e-02 -1.381568312644958496e-01 -2.346371412277221680e-01 -6.636232603341341019e-03 2.944709360599517822e-01 1.250707358121871948e-01 -1.397985126823186874e-02 -1.814943253993988037e-01 1.118558719754219055e-01 -2.244796007871627808e-01 1.307874470949172974e-01 2.171137779951095581e-01 2.526454329490661621e-01 3.086540102958679199e-02 3.127658739686012268e-02 3.768326342105865479e-01 -1.525378376245498657e-01
1.817161887884140015e-01 -2.107662335038185120e-02 1.035886928439140320e-01 -3.765203952789306641e-01 1.389052718877792358e-02 -7.716830354183912277e-03 -6.444268673658370972e-02 -3.774100840091705322e-01 1.724325567483901978e-01 1.694456338882446289e-01 4.950875788927078247e-02 -9.036478400230407715e-02 7.995317876338958740e-02 2.183171808719635010e-01 -8.245315402746200562e-03 -1.005477011203765869e-01 2.090956270694732666e-01 -4.053735733032226562e-01 -3.280145814642310143e-03 -3.453839197754859924e-02 -2.100479751825332642e-01 -1.082530617713928223e-01 -1.596317440271377563e-01 -2.190666198730468750e-01 -2.542000710964202881e-01 1.005774661898612976e-01 2.472546994686126709e-01 6.877193599939346313e-02 1.277303248643875122e-01 2.790553122758865356e-02 5.798821896314620972e-02 -1.851496994495391846e-01
-9.187503904104232788e-02 -3.683705627918243408e-02 -3.345725312829017639e-02 -3.209363818168640137e-01 1.088725700974464417e-01 -6.958382576704025269e-02 -1.797886937856674194e-01 7.020149379968643188e-02 2.614060938358306885e-01 -1.013873815536499023e-01 2.431174814701080322e-01 -2.512094974517822266e-01 -5.589202791452407837e-02 -1.881906241178512573e-01 -1.324148289859294891e-02 1.340674757957458496e-01 1.410005837678909302e-01 -3.967960774898529053e-01 1.543573588132858276e-01 2.850271165370941162e-01 1.132640093564987183e-01 -2.047230005264282227e-01 -4.696089029312133789e-02 1.319839656352996826e-01 -9.660059213638305664e-02 9.676014631986618042e-02 1.974776387214660645e-01 2.875950336456298828e-01 1.435888111591339111e-01 2.300094813108444214e-02 1.521507948637008667e-01 -1.821042448282241821e-01
1.224443838000297546e-01 -2.780820429325103760e-02 3.613772615790367126e-02 -1.850802898406982422e-01 -1.091236546635627747e-01 7.978392392396926880e-02 -9.265179187059402466e-02 -2.600629329681396484e-01 1.353530213236808777e-02 4.210750386118888855e-02 -1.032505463808774948e-02 -9.883616119623184204e-02 5.207955464720726013e-02 2.996452152729034424e-01 -3.385817259550094604e-02 -1.591587513685226440e-01 3.460327908396720886e-02 -4.760365188121795654e-01 9.379169205203652382e-04 6.439222395420074463e-02 -3.156159222126007080e-01 1.085285395383834839e-01 -2.315597683191299438e-01 -1.528117358684539795e-01 -9.478816390037536621e-02 1.407248228788375854e-01 2.165302783250808716e-01 1.080210730433464050e-01 4.214285910129547119e-01 -9.063542634248733521e-02 1.168150305747985840e-01 -1.274781376123428345e-01
3.088561296463012695e-01 5.620143190026283264e-02 1.092558503150939941e-01 -4.187430739402770996e-01 -5.253753811120986938e-02 7.825796306133270264e-02 -1.310815513134002686e-01 -2.813208997249603271e-01 2.144487351179122925e-01 9.227290004491806030e-02 1.244464889168739319e-01 -8.111060410737991333e-02 1.539430301636457443e-02 1.618018448352813721e-01 1.511805653572082520e-01 -1.475597321987152100e-01 8.704371005296707153e-02 -2.560010850429534912e-01 6.521540135145187378e-02 1.018311083316802979e-01 -1.108217537403106689e-01 -1.765249967575073242e-01 -2.125108987092971802e-01 -3.130667805671691895e-01 -1.577440947294235229e-01 1.204757019877433777e-01 2.694989144802093506e-01 4.219227284193038940e-02 2.172733396291732788e-01 -5.745258554816246033e-02 8.812613785266876221e-02 -1.221120730042457581e-01
1.891107261180877686e-01 1.190741360187530518e-01 9.139318019151687622e-02 -1.519619822502136230e-01 -2.427793852984905243e-02 -5.414560064673423767e-02 3.496386110782623291e-01 -4.876450598239898682e-01 1.740426570177078247e-01 -6.857039034366607666e-02 -1.606642305850982666e-01 1.659870445728302002e-01 -2.071651369333267212e-01 -6.018467992544174194e-02 -5.704206228256225586e-02 1.778761446475982666e-01 2.921591699123382568e-01 -2.327604144811630249e-01 3.707912936806678772e-02 -9.275756031274795532e-02 -9.936290979385375977e-02 -8.976640552282333374e-02 -8.716057240962982178e-02 -1.549999564886093140e-01 -9.610029309988021851e-02 1.783961802721023560e-02 -5.625904351472854614e-02 1.927472651004791260e-01 1.098367720842361450e-01 1.620688103139400482e-02 3.466368019580841064e-01 -6.193856522440910339e-02
2.252349257469177246e-01 -2.823065035045146942e-02 4.141506850719451904e-01 -2.093824744224548340e-01 -6.442822515964508057e-02 -1.935846507549285889e-01 -1.482134908437728882e-01 -5.575911328196525574e-02 1.344039291143417358e-01 -7.740958034992218018e-02 -9.088882803916931152e-02 -1.010487973690032959e-01 6.382682919502258301e-02 2.130443751811981201e-01 5.599409341812133789e-02 -7.015351206064224243e-02 1.199644058942794800e-01 -2.319761216640472412e-01 -8.524040877819061279e-02 -8.253371715545654297e-02 4.215104132890701294e-02 -9.758076630532741547e-03 -1.845929920673370361e-01 -9.979882836341857910e-02 -1.403744518756866455e-01 6.187185272574424744e-02 8.300235867500305176e-02 6.411325186491012573e-02 4.931705892086029053e-01 2.273826450109481812e-01 2.606433928012847900e-01 -2.019523680210113525e-01
-8.937579393386840820e-02 -8.595745265483856201e-02 1.900743320584297180e-02 -4.691948890686035156e-01 -7.328395545482635498e-02 -2.315028160810470581e-01 -1.565226018428802490e-01 -2.172746658325195312e-01 3.858596086502075195e-01 -2.023224532604217529e-01 6.578601151704788208e-02 -1.764585077762603760e-01 -2.307907491922378540e-02 5.003382638096809387e-02 2.414703518152236938e-01 1.352607309818267822e-01 -7.819261401891708374e-03 -3.810814321041107178e-01 1.685209944844245911e-02 -3.091245889663696289e-02 6.633111089468002319e-02 -1.606854200363159180e-01 -1.970219463109970093e-01 4.663022235035896301e-03 -1.099667474627494812e-01 -1.261358056217432022e-02 6.248392164707183838e-02 1.239885538816452026e-01 -1.215299032628536224e-02 -8.465920691378414631e-04 2.526056766510009766e-01 1.320974826812744141e-01
1.000510714948177338e-02 -1.514163762331008911e-01 2.623934149742126465e-01 -5.150033235549926758e-01 -1.353178545832633972e-02 1.268776692450046539e-02 -1.390216057188808918e-03 1.843906491994857788e-01 4.268425703048706055e-02 1.153304204344749451e-01 1.259950101375579834e-01 8.811385929584503174e-02 4.405728355050086975e-02 -1.734671443700790405e-01 -1.602977365255355835e-01 -8.718516677618026733e-02 -5.070183426141738892e-02 -3.723765611648559570e-01 1.736284117214381695e-03 1.719401031732559204e-01 -5.230920389294624329e-02 -5.355462059378623962e-02 5.550054088234901428e-02 -2.125093042850494385e-01 1.827497780323028564e-01 1.542141884565353394e-01 1.458655297756195068e-01 5.190695449709892273e-02 3.129186630249023438e-01 -2.251667529344558716e-01 1.913807392120361328e-01 1.158294230699539185e-01
1.194107607007026672e-01 3.704661726951599121e-01 3.557034209370613098e-02 -2.307298630475997925e-01 3.613771125674247742e-02 -1.255275458097457886e-01 1.862819492816925049e-01 2.847700119018554688e-01 4.737338051199913025e-02 -1.516318321228027344e-01 1.000370010733604431e-01 1.195770204067230225e-01 -3.422427773475646973e-01 8.468914031982421875e-02 -2.446881830692291260e-01 -1.232414767146110535e-01 6.409195065498352051e-02 -4.222094118595123291e-01 5.464667081832885742e-02 1.228312477469444275e-01 -1.266000717878341675e-01 -1.167500857263803482e-03 -2.002405375242233276e-01 9.078078903257846832e-03 4.667766764760017395e-02 6.592960655689239502e-02 1.886261105537414551e-01 -1.996836811304092407e-02 3.730143234133720398e-02 -1.629224568605422974e-01 1.537020653486251831e-01 -2.480268776416778564e-01
5.777988210320472717e-02 7.241348922252655029e-02 5.552280321717262268e-02 -2.523860037326812744e-01 -9.807637333869934082e-02 5.703730974346399307e-03 -1.203796789050102234e-01 1.896479725837707520e-01 1.382346004247665405e-01 -1.226698011159896851e-01 1.694770604372024536e-01 -7.335364073514938354e-02 -1.844541132450103760e-01 -2.893050909042358398e-01 -2.408057302236557007e-01 2.166997641324996948e-01 2.523362040519714355e-01 -4.989508986473083496e-01 -1.240206137299537659e-01 1.549149304628372192e-01 1.877290159463882446e-01 -1.350476313382387161e-02 1.009328514337539673e-01 1.660782843828201294e-01 1.036846488714218140e-01 6.142305582761764526e-02 2.204560190439224243e-01 1.452809125185012817e-01 2.178233414888381958e-01 -5.293994396924972534e-02 6.444641947746276855e-02 -9.883002936840057373e-02
-2.893382608890533447e-01 -3.132144808769226074e-01 -7.956094108521938324e-03 -4.838183522224426270e-01 -1.506742089986801147e-01 5.649444088339805603e-02 -1.766871660947799683e-01 1.057690307497978210e-01 2.716163396835327148e-01 9.002245962619781494e-02 -7.427319139242172241e-02 -4.942516610026359558e-02 -3.046381846070289612e-02 7.085578888654708862e-02 2.347216457128524780e-01 -7.912480272352695465e-03 1.589513719081878662e-01 -2.539057433605194092e-01 1.003175601363182068e-01 8.651691675186157227e-02 -7.107830792665481567e-02 1.360730379819869995e-01 -2.383640706539154053e-01 1.557145863771438599e-01 4.548355471342802048e-03 8.103574626147747040e-03 -2.718801610171794891e-03 2.456661462783813477e-01 2.284054458141326904e-01 -6.327863037586212158e-02 1.887621283531188965e-01 2.505106106400489807e-02
-4.729290306568145752e-02 1.053293049335479736e-01 5.387935042381286621e-02 -2.983197867870330811e-01 1.356709748506546021e-01 -1.169338300824165344e-01 1.937222033739089966e-01 8.266289532184600830e-02 3.064708709716796875e-01 -1.216425299644470215e-01 -2.514114603400230408e-02 1.799399219453334808e-02 -2.750103175640106201e-02 2.855947799980640411e-02 -1.179971173405647278e-02 -6.587594002485275269e-02 -1.583189070224761963e-01 -4.485639333724975586e-01 2.999378368258476257e-02 4.148116707801818848e-01 2.079189568758010864e-01 1.709896326065063477e-01 -1.089434772729873657e-01 1.600555703043937683e-02 -9.008982032537460327e-02 2.275847345590591431e-01 6.840150803327560425e-03 2.130814492702484131e-01 -2.298593148589134216e-02 8.155157417058944702e-02 1.717609316110610962e-01 -2.769916057586669922e-01
-8.101333864033222198e-03 -2.466619201004505157e-02 7.214527577161788940e-02 -1.440421938896179199e-01 -1.469224877655506134e-02 7.358274608850479126e-02 -3.811014816164970398e-02 -2.247391492128372192e-01 1.565084755420684814e-01 8.083582669496536255e-02 2.111243903636932373e-01 -2.062676101922988892e-01 8.715363591909408569e-02 2.198832631111145020e-01 2.589213550090789795e-01 -1.107837036252021790e-01 1.247836723923683167e-01 -3.331745564937591553e-01 -1.492262482643127441e-01 7.341703027486801147e-02 -2.097061872482299805e-01 5.176160857081413269e-02 -3.807441294193267822e-01 -1.607847958803176880e-01 -8.364788442850112915e-02 8.733203262090682983e-02 1.037766262888908386e-01 7.855712622404098511e-02 3.167665004730224609e-01 2.149190381169319153e-02 3.170890808105468750e-01 -2.403204590082168579e-01
1.073615998029708862e-01 -2.862279489636421204e-02 1.317377388477325439e-01 -3.574917018413543701e-01 5.554665625095367432e-02 -3.010453283786773682e-02 1.958533823490142822e-01 2.211303217336535454e-03 -7.253450155258178711e-02 -3.908634185791015625e-02 1.416433751583099365e-01 5.275011435151100159e-02 -3.812635242938995361e-01 -1.998273879289627075e-01 -2.377060055732727051e-01 2.344300225377082825e-02 2.573628723621368408e-01 -3.108229637145996094e-01 -4.443715512752532959e-02 -6.160887330770492554e-02 5.565935373306274414e-02 -5.742860212922096252e-02 8.084093779325485229e-02 1.323290355503559113e-02 -6.192530319094657898e-02 1.905933022499084473e-02 3.673943281173706055e-01 3.003125190734863281e-01 3.122911229729652405e-02 -4.246636852622032166e-02 2.519656121730804443e-01 2.254114449024200439e-01
-1.650888659060001373e-02 7.070169597864151001e-02 -1.339641213417053223e-01 -2.260176390409469604e-01 -2.487791180610656738e-01 -1.637496650218963623e-01 4.563735798001289368e-02 6.769559811800718307e-03 -1.945238858461380005e-01 1.494665513746440411e-03 4.242838174104690552e-02 1.829491183161735535e-02 -2.190941274166107178e-01 3.024289757013320923e-02 -2.763261497020721436e-01 -1.140828803181648254e-01 1.689433604478836060e-01 -4.446588158607482910e-01 -8.987071365118026733e-02 3.692470863461494446e-02 6.001670286059379578e-02 1.932413578033447266e-01 -1.102862134575843811e-01 -1.355081945657730103e-01 4.406695440411567688e-02 3.292693197727203369e-01 2.611644864082336426e-01 9.350579231977462769e-02 2.828496694564819336e-01 1.914235800504684448e-01 1.203723922371864319e-01 -1.760115176439285278e-01
-4.785527288913726807e-02 1.726077497005462646e-01 1.844941824674606323e-02 -2.259637266397476196e-01 1.869523376226425171e-01 -3.326160460710525513e-02 1.978125656023621559e-03 1.227203011512756348e-01 3.363898098468780518e-01 -4.288891330361366272e-02 -2.285678237676620483e-01 -4.948222264647483826e-02 1.235109101980924606e-02 9.796270169317722321e-03 -1.407047212123870850e-01 1.642448902130126953e-01 6.952895969152450562e-02 -2.606034278869628906e-01 -5.504347756505012512e-02 2.566285431385040283e-01 1.996933370828628540e-01 8.694257587194442749e-02 7.300651818513870239e-02 -2.745810747146606445e-01 1.265712897293269634e-03 3.106259405612945557e-01 3.557187914848327637e-01 1.028617396950721741e-01 -2.133002132177352905e-01 -6.423761695623397827e-02 1.885753870010375977e-01 -2.451420724391937256e-01
-4.687330871820449829e-02 9.511214494705200195e-02 -8.768282085657119751e-02 -3.876142501831054688e-01 -1.765643954277038574e-01 -1.340604573488235474e-01 7.208471745252609253e-02 -7.309995591640472412e-02 -2.183853238821029663e-01 6.405476480722427368e-02 4.467108473181724548e-02 1.850627735257148743e-02 -2.671417593955993652e-01 1.035621985793113708e-01 -1.678098440170288086e-01 -5.540418997406959534e-02 1.878329962491989136e-01 -2.845228612422943115e-01 -1.860061101615428925e-02 2.181226164102554321e-01 5.688515305519104004e-02 1.134100854396820068e-01 -2.710687220096588135e-01 -9.529691934585571289e-02 4.546879976987838745e-02 3.568113148212432861e-01 2.315570265054702759e-01 -2.788937091827392578e-02 2.953928112983703613e-01 9.668771922588348389e-02 -2.149466797709465027e-02 -2.449951767921447754e-01
1.909232437610626221e-01 2.159032598137855530e-02 9.420977532863616943e-02 -2.679892778396606445e-01 -3.113845735788345337e-02 5.186281353235244751e-02 -3.530493006110191345e-02 -4.490576088428497314e-01 1.519409716129302979e-01 1.298173144459724426e-02 5.416938289999961853e-02 1.105343271046876907e-02 -4.002975672483444214e-02 2.041733562946319580e-01 7.826387882232666016e-02 -1.203197240829467773e-01 3.100648224353790283e-01 -3.264445662498474121e-01 -9.451257996261119843e-03 7.581400126218795776e-02 -3.624533116817474365e-02 -1.136732846498489380e-02 -3.720673322677612305e-01 -9.947447478771209717e-02 -1.616402119398117065e-01 6.021240353584289551e-02 2.446644306182861328e-01 1.655073165893554688e-01 2.633335590362548828e-01 -3.367513418197631836e-02 -4.088542237877845764e-02 -1.953339427709579468e-01
1.021361052989959717e-01 2.260512262582778931e-01 2.074148505926132202e-01 -2.351989001035690308e-01 6.406376510858535767e-02 -2.091264352202415466e-02 6.717064231634140015e-02 -3.741442412137985229e-02 2.505092918872833252e-01 -8.271323144435882568e-02 1.329630464315414429e-01 -2.523115873336791992e-01 -3.516056537628173828e-01 1.563226878643035889e-01 -3.631238043308258057e-01 4.889910109341144562e-03 -5.587409809231758118e-02 -3.177195787429809570e-01 -6.084877625107765198e-02 -7.883151061832904816e-03 -1.505972146987915039e-01 1.938809901475906372e-01 2.648526132106781006e-01 7.581471651792526245e-02 1.417662203311920166e-01 5.494570359587669373e-03 1.248277947306632996e-01 1.404449045658111572e-01 2.807201445102691650e-01 6.732676923274993896e-02 1.228874251246452332e-01 3.040270321071147919e-02
6.052184849977493286e-02 1.442961394786834717e-01 -2.799702882766723633e-01 -3.462616503238677979e-01 -8.808607608079910278e-02 2.354953251779079437e-02 1.972653865814208984e-01 2.631296031177043915e-02 1.157571151852607727e-01 4.115588671993464231e-04 -1.771279796957969666e-02 -8.594334870576858521e-02 -1.557462215423583984e-01 1.385935544967651367e-01 7.743155211210250854e-02 -1.590836644172668457e-01 9.469782561063766479e-02 -4.882047176361083984e-01 -2.176728285849094391e-02 -7.369722425937652588e-02 -1.154664978384971619e-01 5.646964535117149353e-02 6.856945902109146118e-02 3.061023950576782227e-01 -2.890310063958168030e-02 1.883918195962905884e-01 -4.719797149300575256e-02 1.291705667972564697e-01 -1.216837391257286072e-01 -1.510031521320343018e-01 3.218741118907928467e-01 -2.624072432518005371e-01
1.304900944232940674e-01 7.879065722227096558e-02 1.982494890689849854e-01 -3.789506554603576660e-01 1.057874336838722229e-01 1.358244270086288452e-01 -8.467401564121246338e-02 -2.794100344181060791e-01 1.629444807767868042e-01 -2.932608360424637794e-03 1.174495145678520203e-01 -1.070104613900184631e-01 5.135081708431243896e-02 2.912656068801879883e-01 4.845606908202171326e-02 -9.986023604869842529e-02 2.526379525661468506e-01 -4.060621559619903564e-01 2.432830817997455597e-02 8.302515000104904175e-02 -1.821156293153762817e-01 -1.139537990093231201e-01 -2.206895798444747925e-01 -2.022527456283569336e-01 -2.114143222570419312e-01 1.411917507648468018e-01 1.043424755334854126e-01 4.152498394250869751e-02 1.428600549697875977e-01 -4.417124390602111816e-02 2.712021395564079285e-02 -2.346992194652557373e-01
-9.628548286855220795e-03 -1.120546758174896240e-01 -5.836642230860888958e-04 -1.596860885620117188e-01 -3.401993513107299805e-01 -3.483884409070014954e-02 1.134221721440553665e-02 -1.714098006486892700e-01 2.589125037193298340e-01 -7.418890297412872314e-02 9.359268471598625183e-03 1.543485373258590698e-01 -1.462687700986862183e-01 1.164307445287704468e-01 -6.437218934297561646e-02 1.145204603672027588e-01 2.391282171010971069e-01 -3.259068429470062256e-01 -1.806168854236602783e-01 1.697736680507659912e-01 -1.261703204363584518e-02 1.244627125561237335e-02 2.387007474899291992e-01 -2.419250607490539551e-01 -2.543956413865089417e-02 4.556162655353546143e-02 -2.054872512817382812e-01 4.732392355799674988e-02 3.121983706951141357e-01 3.506211191415786743e-02 3.950457572937011719e-01 1.553143411874771118e-01
-1.900077611207962036e-01 1.121274903416633606e-01 -9.297048673033714294e-03 -4.770128130912780762e-01 -1.639400869607925415e-01 -3.036367595195770264e-01 -8.098404109477996826e-02 -9.142145514488220215e-02 4.412123560905456543e-01 -9.692521393299102783e-02 1.274321973323822021e-01 -3.229018747806549072e-01 9.869650751352310181e-02 6.650677323341369629e-02 7.953041791915893555e-02 5.717703700065612793e-02 4.687789827585220337e-03 -1.824536621570587158e-01 1.140545383095741272e-01 -8.826763182878494263e-02 -6.721536070108413696e-02 1.942451000213623047e-01 -1.209809780120849609e-01 -2.884540706872940063e-02 7.997326552867889404e-02 1.439318805932998657e-01 1.441622227430343628e-01 1.138027161359786987e-01 4.793815687298774719e-02 1.450561266392469406e-02 2.459922432899475098e-01 7.542005926370620728e-02
-8.796319365501403809e-02 7.049930840730667114e-02 3.848977014422416687e-02 -3.685078322887420654e-01 2.579093724489212036e-02 -3.378100097179412842e-01 -2.176672816276550293e-01 -3.726000711321830750e-02 4.013996124267578125e-01 -1.960964947938919067e-01 -3.031670488417148590e-02 -1.725819110870361328e-01 -9.532948583364486694e-02 1.242633387446403503e-01 5.524958670139312744e-02 1.165945678949356079e-01 4.119696468114852905e-02 -4.256922602653503418e-01 1.170364990830421448e-01 -1.211570128798484802e-01 9.627790749073028564e-02 -9.643302112817764282e-02 -1.311931163072586060e-01 6.317249685525894165e-02 -8.071192353963851929e-02 1.106520742177963257e-01 1.677662432193756104e-01 1.950410008430480957e-01 1.387527026236057281e-02 -3.548263385891914368e-02 2.081242054700851440e-01 1.850376576185226440e-01
1.543087512254714966e-01 -5.324557423591613770e-02 2.752042114734649658e-01 -2.407551556825637817e-01 7.843058556318283081e-02 -1.841011196374893188e-01 -8.009412325918674469e-03 -2.188388854265213013e-01 -4.418186843395233154e-02 3.963653370738029480e-02 -8.853517472743988037e-03 -1.754925549030303955e-01 -6.868553347885608673e-03 2.714655101299285889e-01 2.258256226778030396e-01 -2.272711507976055145e-02 1.062987148761749268e-01 -3.561491072177886963e-01 1.626516282558441162e-01 3.649823134765028954e-03 -3.723426535725593567e-02 1.096243262290954590e-01 -1.981094181537628174e-01 -1.865821778774261475e-01 -2.870915234088897705e-01 4.647931084036827087e-02 2.431454062461853027e-01 7.618980109691619873e-02 4.115820527076721191e-01 -9.250729531049728394e-02 1.113129332661628723e-01 -8.463279344141483307e-03
6.596397608518600464e-02 4.918298870325088501e-02 -1.102973148226737976e-01 -6.131711602210998535e-01 -6.044438853859901428e-02 -9.404643625020980835e-02 -4.847732838243246078e-03 -1.069748327136039734e-01 2.625317275524139404e-01 1.503631770610809326e-01 1.067314073443412781e-01 2.076750248670578003e-02 -2.967330254614353180e-02 -9.033931791782379150e-02 -2.268267869949340820e-01 1.988752335309982300e-01 2.979568541049957275e-01 -1.868055909872055054e-01 -1.922762393951416016e-01 -2.930163033306598663e-02 -3.837723657488822937e-02 -2.752262055873870850e-01 -1.019909381866455078e-01 1.750791221857070923e-01 -8.450437337160110474e-02 8.235544711351394653e-02 -1.827952079474925995e-02 7.669771462678909302e-02 8.481011539697647095e-02 -1.222272738814353943e-01 2.219447195529937744e-01 -8.005966991186141968e-02
1.299134343862533569e-01 1.372598856687545776e-01 6.255980581045150757e-03 -5.544839426875114441e-02 -1.162090748548507690e-01 -1.614572405815124512e-01 -4.505709558725357056e-02 -7.052718847990036011e-02 1.719710975885391235e-01 -2.329945117235183716e-01 -3.802787885069847107e-02 -1.318018585443496704e-01 1.984924226999282837e-01 3.759905099868774414e-01 6.376805156469345093e-02 -1.808796226978302002e-01 1.510334014892578125e-01 -1.194142997264862061e-01 -5.428503453731536865e-02 2.074801772832870483e-01 -2.657313048839569092e-01 -1.219151467084884644e-01 -2.216579020023345947e-01 2.335074990987777710e-01 -7.897284626960754395e-02 1.310611367225646973e-01 2.111330181360244751e-01 2.789937257766723633e-01 3.432462811470031738e-01 2.501589991152286530e-02 2.326926887035369873e-01 -6.117981672286987305e-02
8.013030886650085449e-02 -1.683609783649444580e-01 9.252177178859710693e-02 -3.553537130355834961e-01 1.216552704572677612e-01 1.585049480199813843e-01 1.916058212518692017e-01 1.437417864799499512e-01 1.656647175550460815e-01 9.997122734785079956e-02 3.579582870006561279e-01 -3.405559808015823364e-02 -7.929293811321258545e-02 -1.628063470125198364e-01 -1.201987415552139282e-01 1.739400066435337067e-02 2.229814976453781128e-01 -3.300609886646270752e-01 -4.522620514035224915e-02 1.728843301534652710e-01 -2.593715675175189972e-02 -9.023398160934448242e-02 2.735207974910736084e-02 -2.380796670913696289e-01 1.224445551633834839e-01 2.955836653709411621e-01 2.596350014209747314e-01 1.382452845573425293e-01 7.176388055086135864e-02 -1.625672578811645508e-01 1.403313726186752319e-01 -1.477374881505966187e-01
2.359281927347183228e-01 4.605396650731563568e-03 3.855910301208496094e-01 -2.951075732707977295e-01 9.426123462617397308e-03 1.290781348943710327e-01 1.316789537668228149e-01 -3.335827291011810303e-01 -6.844298914074897766e-03 -2.159607410430908203e-02 1.650155521929264069e-02 4.007307346910238266e-03 -7.542794197797775269e-02 2.121623232960700989e-02 2.285039722919464111e-01 -8.021917194128036499e-02 -9.591912850737571716e-03 -1.662750691175460815e-01 4.193380475044250488e-02 -8.248713612556457520e-02 -5.800802633166313171e-02 4.179581999778747559e-02 -1.651269942522048950e-01 -5.481179058551788330e-02 -4.819194972515106201e-02 1.317669749259948730e-01 2.364699244499206543e-01 2.569221258163452148e-01 3.496125936508178711e-01 5.725755169987678528e-02 3.516430854797363281e-01 -1.874390393495559692e-01
1.047754362225532532e-01 2.291040122509002686e-01 1.136686746031045914e-02 -2.265971004962921143e-01 -1.648933887481689453e-01 1.844173520803451538e-01 1.686028987169265747e-01 2.228284254670143127e-02 1.200873330235481262e-01 -1.683799363672733307e-02 -1.163956597447395325e-01 -2.293055802583694458e-01 -4.584242403507232666e-01 1.375212967395782471e-01 -2.769811749458312988e-01 2.285681292414665222e-02 -2.456665970385074615e-02 -1.521476358175277710e-01 -1.655876338481903076e-01 2.458119578659534454e-02 -1.451115757226943970e-01 9.322522580623626709e-02 1.303938925266265869e-01 -1.211282014846801758e-01 1.155707985162734985e-02 5.812140181660652161e-02 -8.481274545192718506e-02 7.099626958370208740e-02 3.268063962459564209e-01 -1.402850728482007980e-02 4.129792451858520508e-01 3.606025502085685730e-02
7.804767787456512451e-02 1.187121868133544922e-01 -1.510878056287765503e-01 -4.524739682674407959e-01 -1.348229795694351196e-01 -1.405555009841918945e-01 1.442401576787233353e-02 2.034751176834106445e-01 -2.284084632992744446e-02 -1.228098012506961823e-02 -8.847111463546752930e-02 1.402228325605392456e-01 -1.459577530622482300e-01 -1.512442342936992645e-02 -1.599434763193130493e-01 -1.206958964467048645e-01 6.448655575513839722e-02 -5.262930393218994141e-01 5.614148452877998352e-03 -2.830744953826069832e-03 -1.077630370855331421e-02 8.498350530862808228e-02 1.613522320985794067e-01 -5.741190910339355469e-02 8.242019265890121460e-02 1.420066207647323608e-01 -2.724131569266319275e-02 2.083068788051605225e-01 4.660977050662040710e-02 -2.294135242700576782e-01 3.726828992366790771e-01 -1.513278391212224960e-02
-7.365145534276962280e-02 -1.417053639888763428e-01 -1.802790760993957520e-01 -1.848541200160980225e-01 1.794257014989852905e-01 -8.920391649007797241e-02 9.356180578470230103e-02 6.319645792245864868e-02 6.938358396291732788e-02 -1.891254931688308716e-01 -9.522059559822082520e-02 -1.190285906195640564e-01 -2.531408071517944336e-01 -4.076925665140151978e-02 1.048418432474136353e-01 4.287632554769515991e-02 -1.237907186150550842e-01 -3.817915022373199463e-01 1.825156509876251221e-01 -3.912734985351562500e-02 1.403845399618148804e-01 1.412029713392257690e-01 -1.734501272439956665e-01 -9.316287189722061157e-02 -2.085621058940887451e-01 1.804112941026687622e-01 2.932669520378112793e-01 4.073885679244995117e-01 2.824576795101165771e-01 -1.685959249734878540e-01 -1.246368885040283203e-02 4.258118197321891785e-02
1.933698952198028564e-01 9.884905815124511719e-02 2.817141115665435791e-01 -3.604791164398193359e-01 -5.793478339910507202e-02 1.924886181950569153e-02 -1.336814016103744507e-01 -3.695307374000549316e-01 1.069357842206954956e-01 9.644925594329833984e-02 1.361306607723236084e-01 -1.242390573024749756e-01 -5.706870928406715393e-02 1.743192225694656372e-01 6.885086745023727417e-02 -1.031209677457809448e-01 1.743176877498626709e-01 -3.377599716186523438e-01 2.825977653264999390e-02 -6.120649725198745728e-02 -2.295070886611938477e-01 -9.001330286264419556e-02 -1.936710476875305176e-01 -1.073957234621047974e-01 -1.618776768445968628e-01 4.153111577033996582e-02 2.924664914608001709e-01 5.271419510245323181e-02 1.810932457447052002e-01 7.576218992471694946e-02 1.801812052726745605e-01 -1.886240094900131226e-01
-1.263734400272369385e-01 -8.273860812187194824e-02 -1.551179215312004089e-02 -5.077039599418640137e-01 9.535381197929382324e-02 -2.646422684192657471e-01 -1.239491701126098633e-01 -1.289138495922088623e-01 4.506277441978454590e-01 -1.724217981100082397e-01 -9.773484634933993220e-05 -1.726435124874114990e-01 5.140366777777671814e-02 -7.561753503978252411e-03 2.071835845708847046e-01 3.715146332979202271e-02 6.956248730421066284e-02 -2.607774436473846436e-01 2.322717569768428802e-02 -9.286212734878063202e-03 6.710017099976539612e-03 6.432267278432846069e-02 -2.057854272425174713e-02 1.078525334596633911e-01 -7.142753899097442627e-02 2.074477076530456543e-01 -2.110154740512371063e-02 1.353036463260650635e-01 9.207613021135330200e-02 -9.438853710889816284e-02 3.527295589447021484e-01 -7.947905920445919037e-03
2.832476235926151276e-02 1.751351207494735718e-01 -9.738112986087799072e-02 -2.997900545597076416e-01 5.234507098793983459e-02 -2.072608917951583862e-01 -5.817338451743125916e-02 2.682208418846130371e-01 1.385934799909591675e-01 -2.077358961105346680e-02 2.611264884471893311e-01 8.383199572563171387e-02 1.377898082137107849e-02 5.099074915051460266e-02 -3.017724454402923584e-01 -8.535530418157577515e-02 2.840814888477325439e-01 -2.437027692794799805e-01 2.245934307575225830e-01 -1.760563701391220093e-01 -1.065155044198036194e-01 3.193018212914466858e-02 -2.516583912074565887e-02 1.373743414878845215e-01 -1.677764505147933960e-01 1.179655268788337708e-01 2.024183869361877441e-01 2.504114210605621338e-01 3.087707161903381348e-01 1.416466385126113892e-01 1.938965916633605957e-01 1.853689434938132763e-03
-2.694773860275745392e-02 -8.403344452381134033e-02 8.792399312369525433e-04 -3.422932922840118408e-01 -5.473813042044639587e-02 -3.136805593967437744e-01 -1.210200190544128418e-01 -1.090967431664466858e-01 4.737319946289062500e-01 -2.005868703126907349e-01 -6.671977043151855469e-02 -1.802382916212081909e-01 -1.092506796121597290e-01 1.567399799823760986e-01 7.505207508802413940e-02 -1.312850881367921829e-02 -8.611140400171279907e-02 -4.268100857734680176e-01 4.486471414566040039e-02 -1.443262249231338501e-01 1.055763661861419678e-02 1.324773579835891724e-01 -4.336858540773391724e-02 -2.812562696635723114e-02 -7.012765854597091675e-02 5.474078655242919922e-02 3.377670422196388245e-02 2.696220874786376953e-01 9.554626047611236572e-02 1.061677709221839905e-01 2.282256036996841431e-01 1.273062527179718018e-01
-7.968699187040328979e-02 8.463282138109207153e-02 1.593911945819854736e-01 -1.448970586061477661e-01 4.418900609016418457e-02 -1.193026900291442871e-01 1.302946060895919800e-01 1.647266596555709839e-01 7.672267407178878784e-02 -1.279936283826828003e-01 -2.441596537828445435e-01 -4.464675113558769226e-02 -3.782983720302581787e-01 -8.526761084794998169e-02 1.963685303926467896e-01 5.060492828488349915e-02 2.254099398851394653e-01 -2.577286362648010254e-01 -3.003505766391754150e-01 -2.004084438085556030e-01 -3.437486663460731506e-02 -1.893684417009353638e-01 -4.265016615390777588e-01 -9.675642848014831543e-02 1.793414801359176636e-01 2.212368845939636230e-01 1.108243763446807861e-01 1.538958214223384857e-02 1.655440181493759155e-01 -3.776595741510391235e-02 5.561740323901176453e-02 -5.425749719142913818e-02
2.311289310455322266e-01 1.080630719661712646e-02 2.584185600280761719e-01 -3.260983228683471680e-01 -6.395753473043441772e-02 -1.254463940858840942e-01 -1.242408677935600281e-01 -2.812262773513793945e-01 1.481896638870239258e-01 2.586141228675842285e-02 -2.386905625462532043e-02 -2.094579488039016724e-01 -6.547474861145019531e-02 1.348890364170074463e-01 1.016306690871715546e-02 -1.518354862928390503e-01 1.265865713357925415e-01 -3.273673951625823975e-01 1.090154722332954407e-01 1.355867534875869751e-01 -1.387333571910858154e-01 -2.800889499485492706e-02 -3.380594253540039062e-01 -1.521803885698318481e-01 -2.150581181049346924e-01 7.850033789873123169e-02 1.849587559700012207e-01 -7.009353023022413254e-03 2.375615090131759644e-01 1.822561770677566528e-02 1.874168366193771362e-01 -2.382860779762268066e-01
-4.940283298492431641e-02 -4.978248476982116699e-02 -1.020606160163879395e-01 -2.034272700548171997e-01 -7.972975820302963257e-02 -2.489411681890487671e-01 -2.184510231018066406e-01 4.484292864799499512e-02 1.392499655485153198e-01 -2.639060616493225098e-01 -2.253032475709915161e-01 -1.379297394305467606e-02 -8.534795045852661133e-02 -5.156508460640907288e-02 -1.763673275709152222e-01 1.245180517435073853e-01 -5.746509507298469543e-02 -6.504102945327758789e-01 2.356460392475128174e-01 1.170402616262435913e-01 -1.954495906829833984e-02 5.279767140746116638e-02 -9.078848361968994141e-02 -3.667120262980461121e-02 -2.605039998888969421e-02 1.508775651454925537e-01 1.320023834705352783e-01 8.277021348476409912e-02 -1.106608565896749496e-02 -2.112624794244766235e-01 1.374786794185638428e-01 -9.479718655347824097e-02
1.216085404157638550e-01 5.368615314364433289e-02 -2.517965622246265411e-02 -5.741069316864013672e-01 -9.348572045564651489e-02 -3.399566188454627991e-02 1.284682005643844604e-01 1.668035835027694702e-01 1.466425210237503052e-01 3.328781202435493469e-02 2.292709648609161377e-01 2.132268697023391724e-01 6.401363760232925415e-02 -3.452365100383758545e-02 -2.906850874423980713e-01 2.463579876348376274e-03 2.227016687393188477e-01 -2.415022403001785278e-01 -1.886665076017379761e-02 1.947184652090072632e-01 -2.348513007164001465e-01 -6.661397963762283325e-02 7.529429346323013306e-02 -1.921562291681766510e-02 1.111537069082260132e-01 -9.502960368990898132e-03 2.489164769649505615e-01 3.057370781898498535e-01 7.313492149114608765e-02 -1.320147048681974411e-02 -4.588674288243055344e-03 4.681155830621719360e-02
4.105818271636962891e-02 8.550006896257400513e-02 2.822171151638031006e-01 -2.172878831624984741e-01 1.471562683582305908e-02 -2.480115443468093872e-01 3.459354937076568604e-01 -6.794920563697814941e-02 1.553745716810226440e-01 1.154663786292076111e-01 1.077063288539648056e-02 -1.128074452280998230e-01 -2.591752111911773682e-01 1.765485852956771851e-01 -1.965023548109456897e-04 -2.400697320699691772e-01 1.453309804201126099e-01 -1.827776730060577393e-01 -6.649352610111236572e-02 1.161482632160186768e-01 -7.647561281919479370e-02 1.559047251939773560e-01 2.204349637031555176e-01 -1.336385309696197510e-01 4.289936274290084839e-02 2.699356675148010254e-01 7.721459120512008667e-02 -6.256081908941268921e-02 3.136232495307922363e-01 9.586691856384277344e-03 3.168928027153015137e-01 1.390629112720489502e-01
1.125696673989295959e-01 5.535893142223358154e-02 3.860062360763549805e-01 -2.988958954811096191e-01 -1.426561828702688217e-02 4.050442576408386230e-02 -1.440181434154510498e-01 -1.041057705879211426e-01 -3.614417836070060730e-02 -1.598570197820663452e-01 1.080292016267776489e-01 -1.643575876951217651e-01 -1.197810545563697815e-01 1.066330894827842712e-01 1.128202676773071289e-01 -7.025118451565504074e-03 -3.857029974460601807e-02 -2.777529656887054443e-01 1.320084780454635620e-01 -5.158397927880287170e-02 -5.574736744165420532e-02 9.160169214010238647e-02 -1.276889890432357788e-01 -1.455090939998626709e-01 -2.210082709789276123e-01 1.402238905429840088e-01 2.549460530281066895e-01 -1.342917531728744507e-01 4.103669226169586182e-01 3.911574557423591614e-02 2.789305746555328369e-01 -2.479727417230606079e-01
2.648136913776397705e-01 -1.258394867181777954e-01 -7.879614830017089844e-02 -2.625536918640136719e-01 1.098306253552436829e-01 -2.516953051090240479e-01 -3.474286571145057678e-02 -2.921803891658782959e-01 7.343828328885138035e-04 -2.188798785209655762e-01 -2.371028214693069458e-01 3.018575347959995270e-02 -4.700289294123649597e-02 -1.423615813255310059e-01 1.041602194309234619e-01 -1.512068212032318115e-01 1.674305647611618042e-01 -4.153268337249755859e-01 -2.124228477478027344e-01 3.079208433628082275e-01 1.361540257930755615e-01 -4.771979991346597672e-03 1.183124408125877380e-01 -5.937844514846801758e-02 -2.004366368055343628e-02 1.712126657366752625e-02 1.091402918100357056e-01 2.133188024163246155e-02 1.899154484272003174e-01 -2.092729955911636353e-01 1.442359536886215210e-01 -1.593657284975051880e-01
2.189282178878784180e-01 -7.095248997211456299e-02 9.048924595117568970e-02 -1.611794531345367432e-01 3.639237210154533386e-02 -2.585218846797943115e-01 7.470127195119857788e-02 1.758132427930831909e-01 -2.160050161182880402e-02 6.160104647278785706e-03 9.039936214685440063e-02 -1.737544387578964233e-01 1.836421638727188110e-01 1.760883331298828125e-01 1.875235140323638916e-02 -4.840437695384025574e-02 1.609944254159927368e-01 -3.055399954319000244e-01 -1.241596192121505737e-01 1.306474804878234863e-01 -4.114499092102050781e-01 2.293443679809570312e-02 -2.431640028953552246e-01 -6.176820490509271622e-03 -2.222235500812530518e-01 1.872139275074005127e-01 2.246404439210891724e-01 1.545817703008651733e-01 3.268704414367675781e-01 1.697126924991607666e-01 1.091220453381538391e-01 1.218172982335090637e-01
-8.872698247432708740e-02 -1.371796131134033203e-01 1.818146705627441406e-01 -4.216155409812927246e-01 -1.147774830460548401e-01 -1.489204466342926025e-01 -2.701340615749359131e-01 1.858223825693130493e-01 2.784589231014251709e-01 -1.173455342650413513e-01 6.932031828910112381e-03 -9.687335789203643799e-02 -1.604486554861068726e-01 1.312160491943359375e-02 2.352002710103988647e-01 1.149598732590675354e-01 -7.186792790889739990e-02 -2.350262701511383057e-01 -1.660566926002502441e-01 9.200295805931091309e-02 1.325076669454574585e-01 -2.493095025420188904e-02 -2.632549107074737549e-01 6.587883085012435913e-02 3.213278949260711670e-02 -1.353512108325958252e-01 2.104482948780059814e-01 2.915399670600891113e-01 1.767054498195648193e-01 8.570134639739990234e-02 2.164887934923171997e-01 4.592035710811614990e-02
-2.298204898834228516e-01 -4.092522710561752319e-02 -5.504854768514633179e-02 -3.328096568584442139e-01 -1.208115741610527039e-02 -2.938946783542633057e-01 7.749295979738235474e-02 6.929495185613632202e-02 2.455117702484130859e-01 -4.068234264850616455e-01 5.949477106332778931e-02 1.186484247446060181e-01 -1.640799343585968018e-01 2.865529060363769531e-01 -7.284921407699584961e-02 3.573526442050933838e-01 -8.817641437053680420e-02 -1.551313102245330811e-01 1.167390123009681702e-01 1.921526938676834106e-01 -6.577790528535842896e-02 1.091670431196689606e-02 -5.961724091321229935e-03 2.092531919479370117e-01 -1.010305657982826233e-01 6.552930921316146851e-02 2.077445089817047119e-01 1.134486272931098938e-01 1.170886978507041931e-01 -3.421794623136520386e-02 1.632235497236251831e-01 -7.896266132593154907e-02
2.989668846130371094e-01 3.317539580166339874e-03 9.069328010082244873e-02 -3.412122130393981934e-01 -1.564431637525558472e-01 -8.539962768554687500e-02 -1.172911971807479858e-01 -2.987850606441497803e-01 2.097083926200866699e-01 1.699776053428649902e-01 1.649418175220489502e-01 -1.413368433713912964e-01 -4.774969071149826050e-02 2.822657227516174316e-01 -8.546064607799053192e-03 -8.973814547061920166e-02 2.370566576719284058e-01 -2.957458794116973877e-01 6.995197851210832596e-03 -1.099475324153900146e-01 -1.354801207780838013e-01 -1.014206036925315857e-01 -2.566634118556976318e-01 -2.217717617750167847e-01 -7.254385948181152344e-02 -1.214280910789966583e-02 1.968520879745483398e-01 9.953241795301437378e-02 2.383329719305038452e-01 4.276744276285171509e-02 7.549335062503814697e-02 -1.520873308181762695e-01
9.955459972843527794e-05 1.498527228832244873e-01 -9.209579974412918091e-02 -2.520771622657775879e-01 5.299671366810798645e-02 -1.868518143892288208e-01 4.027952998876571655e-02 -1.004918664693832397e-01 -1.823564618825912476e-01 9.135447442531585693e-02 -9.430421888828277588e-02 2.918548695743083954e-02 -2.251679003238677979e-01 -4.304323345422744751e-02 -1.834733039140701294e-01 -3.724848106503486633e-02 3.690574467182159424e-01 -3.590858578681945801e-01 -6.757371872663497925e-02 2.032996416091918945e-01 8.131733536720275879e-02 1.284900158643722534e-01 -1.135696619749069214e-01 -7.538273185491561890e-02 1.834153532981872559e-01 3.091050684452056885e-01 1.244920417666435242e-01 9.031505137681961060e-02 3.159892857074737549e-01 7.160110026597976685e-02 2.693945169448852539e-01 -1.843668371438980103e-01
-6.501159165054559708e-03 7.266625761985778809e-02 -1.818685829639434814e-01 -4.725593328475952148e-01 7.012841105461120605e-02 -8.774122595787048340e-02 -7.912280410528182983e-02 3.209275752305984497e-02 2.650677263736724854e-01 -2.699260711669921875e-01 1.370640397071838379e-01 -6.828790903091430664e-02 -1.340874843299388885e-02 1.613470166921615601e-01 1.136442795395851135e-01 6.995225697755813599e-02 -1.196025311946868896e-02 -3.206611871719360352e-01 1.554897129535675049e-01 -2.305475771427154541e-01 -1.275867521762847900e-01 -5.346760526299476624e-02 3.558180853724479675e-02 -2.622412443161010742e-01 -3.004904091358184814e-01 1.190783828496932983e-01 1.746436506509780884e-01 2.336139529943466187e-01 -1.801911368966102600e-02 2.028625085949897766e-02 1.793060749769210815e-01 1.260301768779754639e-01
-2.627152204513549805e-01 1.372376680374145508e-01 -3.735310956835746765e-02 -2.135511189699172974e-01 1.215271279215812683e-01 -1.884230524301528931e-01 2.120907455682754517e-01 1.034737303853034973e-01 5.593847483396530151e-02 -5.358943715691566467e-02 -1.595964580774307251e-01 -1.345042288303375244e-01 -1.596317142248153687e-01 -2.343378514051437378e-01 -1.190437078475952148e-01 -1.463188678026199341e-01 2.799699604511260986e-01 -2.540733516216278076e-01 2.565721869468688965e-01 -3.984164912253618240e-03 -3.150996938347816467e-02 3.591351211071014404e-02 -2.177832424640655518e-01 -2.048260420560836792e-01 -1.502207517623901367e-01 7.343683391809463501e-02 7.038590312004089355e-02 2.155448347330093384e-01 2.857506871223449707e-01 -2.944894134998321533e-01 2.128641009330749512e-01 -1.166873238980770111e-02
2.061738669872283936e-01 -2.549661509692668915e-02 1.243111118674278259e-01 -3.864846229553222656e-01 -5.942793563008308411e-02 1.696685887873172760e-02 -2.941017411649227142e-02 -3.243853151798248291e-01 1.375200152397155762e-01 7.586131244897842407e-02 1.117638796567916870e-01 -1.466440856456756592e-01 4.513150826096534729e-02 2.969968318939208984e-01 7.973242551088333130e-02 2.891566418111324310e-02 1.383323222398757935e-01 -4.198129773139953613e-01 1.071656197309494019e-01 3.261611983180046082e-02 -1.715026348829269409e-01 -1.018120199441909790e-01 -3.175014853477478027e-01 -2.253777533769607544e-01 -2.233844548463821411e-01 8.692303299903869629e-02 1.462415605783462524e-01 1.217457205057144165e-01 1.411927491426467896e-01 -2.903509698808193207e-02 1.788354478776454926e-02 -1.092579886317253113e-01
9.235540032386779785e-02 -5.451451241970062256e-02 7.217998802661895752e-02 -1.787799447774887085e-01 -9.906247258186340332e-02 -1.145699992775917053e-01 -2.435132265090942383e-01 -2.107103914022445679e-02 -3.556530177593231201e-02 -1.198342740535736084e-01 2.356326729059219360e-01 -7.809373736381530762e-02 -2.682772278785705566e-01 1.619884073734283447e-01 -1.747080981731414795e-01 8.419828861951828003e-02 9.235200285911560059e-02 -2.205226123332977295e-01 1.397906094789505005e-01 7.647400349378585815e-02 -2.190269380807876587e-01 2.171541303396224976e-01 1.323584020137786865e-01 -8.743432909250259399e-02 -3.297512829303741455e-01 -5.588169768452644348e-02 1.344373375177383423e-01 2.216364443302154541e-02 2.679720818996429443e-01 -6.258292496204376221e-02 4.931019842624664307e-01 -5.858864635229110718e-02
1.613385826349258423e-01 2.604903578758239746e-01 1.259540906175971031e-03 -1.979585886001586914e-01 -8.389067649841308594e-02 8.707878738641738892e-02 -1.712653785943984985e-01 -3.336139321327209473e-01 1.031548157334327698e-01 -6.355353444814682007e-02 1.370569467544555664e-01 -1.828026473522186279e-01 -1.264663040637969971e-01 5.113713815808296204e-02 -1.299202144145965576e-01 6.942166388034820557e-02 1.372469067573547363e-01 -4.223533570766448975e-01 -1.217470541596412659e-01 1.087887734174728394e-01 3.110662847757339478e-02 6.834438536316156387e-03 -2.807344794273376465e-01 -1.331201046705245972e-01 -2.727583050727844238e-02 -7.466298341751098633e-02 1.329488456249237061e-01 -2.297119796276092529e-02 4.483497738838195801e-01 1.726035624742507935e-01 -9.548603743314743042e-02 -1.364331841468811035e-01
-4.568518325686454773e-02 5.384272336959838867e-02 -2.664120197296142578e-01 -3.963677883148193359e-01 7.312955334782600403e-03 -1.080271555110812187e-03 1.281360387802124023e-01 4.728195816278457642e-02 3.415901660919189453e-01 -2.367590963840484619e-01 -1.111359447240829468e-01 -9.263491630554199219e-02 -1.959579065442085266e-03 1.781937628984451294e-01 7.049951702356338501e-02 -7.692742347717285156e-02 -4.360934719443321228e-02 -3.079300820827484131e-01 2.660256922245025635e-01 -1.512050926685333252e-01 -1.384688466787338257e-01 -3.152320161461830139e-02 -1.720446795225143433e-01 -1.401167511940002441e-01 3.456328064203262329e-02 -1.947785355150699615e-02 3.398333191871643066e-01 2.184296995401382446e-01 6.809604167938232422e-02 -1.719123497605323792e-02 9.841788560152053833e-02 2.697414457798004150e-01
1.317201554775238037e-01 1.543758809566497803e-01 1.212736815214157104e-01 -1.906267404556274414e-01 -9.615776687860488892e-02 -2.076719850301742554e-01 3.587818443775177002e-01 1.898539364337921143e-01 -1.052492856979370117e-01 -1.627027541399002075e-01 1.340295840054750443e-02 -4.658089578151702881e-02 7.230298966169357300e-02 -8.887040615081787109e-02 -4.502956196665763855e-02 3.253575861454010010e-01 2.671604156494140625e-01 -3.886711001396179199e-01 -4.975360259413719177e-02 1.310203969478607178e-01 -7.823116332292556763e-02 -2.174960672855377197e-01 1.179187670350074768e-01 -1.619611829519271851e-01 -1.632486470043659210e-02 4.567086696624755859e-02 2.900404334068298340e-01 1.405755709856748581e-02 2.180745750665664673e-01 -5.032398179173469543e-02 2.143412679433822632e-01 1.066395863890647888e-01
5.669853463768959045e-02 -5.779193714261054993e-02 -4.144227504730224609e-02 -3.651868402957916260e-01 -1.752447038888931274e-01 -1.382372975349426270e-01 2.798153553158044815e-03 7.488779723644256592e-02 4.504545331001281738e-01 4.228646680712699890e-02 3.595986217260360718e-02 -3.033901154994964600e-01 -2.526717483997344971e-01 1.432645320892333984e-01 -1.181599572300910950e-01 -1.541712284088134766e-01 -1.229909360408782959e-01 -5.748446285724639893e-02 -6.924815475940704346e-02 6.508941948413848877e-02 -1.164611130952835083e-01 -6.990978028625249863e-03 2.607907056808471680e-01 1.355644464492797852e-01 2.116218768060207367e-02 2.369515001773834229e-01 1.508757770061492920e-01 -5.091384518891572952e-03 2.577531039714813232e-01 -1.264729201793670654e-01 2.732840478420257568e-01 1.372278034687042236e-01
-2.973310649394989014e-01 2.857637405395507812e-02 1.861001402139663696e-01 -2.990997433662414551e-01 -8.917354792356491089e-02 1.825858652591705322e-01 1.508382707834243774e-01 -4.029830545186996460e-02 3.699289858341217041e-01 -1.037915609776973724e-02 -4.564405232667922974e-02 -1.879519224166870117e-01 -3.829658403992652893e-02 -4.335176944732666016e-02 -9.715238213539123535e-02 8.155451714992523193e-02 1.257166862487792969e-01 -2.811453342437744141e-01 -1.425952911376953125e-01 2.703673839569091797e-01 -8.339845389127731323e-02 2.407529158517718315e-03 2.496328800916671753e-01 -8.558530360460281372e-02 -3.654143810272216797e-01 -6.045972555875778198e-02 1.649732738733291626e-01 7.364986091852188110e-02 7.685209810733795166e-02 1.545295715332031250e-01 2.419168502092361450e-01 -6.483184546232223511e-02
4.544756084214895964e-04 -3.669269010424613953e-02 4.190434515476226807e-02 -3.270030319690704346e-01 2.386849075555801392e-01 7.849190384149551392e-02 -2.764184176921844482e-01 4.417555332183837891e-01 3.435519989579916000e-03 -5.356916040182113647e-02 -1.004420593380928040e-01 -1.523409634828567505e-01 -2.099669724702835083e-01 1.635451465845108032e-01 2.457059323787689209e-01 5.978107824921607971e-02 -9.958717972040176392e-02 -1.809250116348266602e-01 -1.109231561422348022e-01 2.632697820663452148e-01 -5.970500782132148743e-02 7.475910335779190063e-02 -1.336944550275802612e-01 1.562879234552383423e-02 -2.645816653966903687e-02 2.684139609336853027e-01 -2.606277912855148315e-02 3.495887666940689087e-02 2.373258024454116821e-01 1.585485339164733887e-01 2.610040605068206787e-01 -9.248457103967666626e-02
1.759023964405059814e-02 6.403094530105590820e-02 7.950397580862045288e-02 -3.596267998218536377e-01 1.382990479469299316e-01 -4.278618376702070236e-03 -1.050212308764457703e-01 2.882972359657287598e-01 -1.788910105824470520e-02 -1.162717491388320923e-01 -6.295951455831527710e-02 6.716771423816680908e-02 2.318326756358146667e-02 1.499376147985458374e-01 -2.291036546230316162e-01 1.132931336760520935e-01 7.937696576118469238e-02 -1.822365075349807739e-01 5.742153897881507874e-02 1.174775734543800354e-01 1.151781454682350159e-01 1.012644320726394653e-01 -6.421204656362533569e-02 1.550593972206115723e-01 -3.030698895454406738e-01 -1.570770740509033203e-01 4.598493874073028564e-01 1.908906251192092896e-01 1.964855045080184937e-01 -4.713455215096473694e-02 2.599601149559020996e-01 -2.342277020215988159e-01
-1.882785111665725708e-01 -1.764332652091979980e-01 5.120861344039440155e-03 -3.529830574989318848e-01 -2.873796969652175903e-02 -2.989833652973175049e-01 -1.185905933380126953e-01 -2.475039288401603699e-02 3.749839067459106445e-01 -2.529795169830322266e-01 -1.885270625352859497e-01 2.652169018983840942e-02 -4.050761461257934570e-02 -5.756764858961105347e-02 -1.404176652431488037e-01 -1.295522153377532959e-01 4.136916715651750565e-03 -4.742251038551330566e-01 8.587817102670669556e-02 4.475202038884162903e-02 -1.013170555233955383e-01 5.144618824124336243e-02 -1.087748818099498749e-02 -2.584961988031864166e-02 -5.343177542090415955e-02 -1.315088570117950439e-01 9.285816550254821777e-02 1.015762835741043091e-01 2.475824393332004547e-02 -1.825120300054550171e-01 7.539655268192291260e-02 -3.080775439739227295e-01
8.415285497903823853e-02 1.417004913091659546e-01 -8.327280730009078979e-02 -3.822103738784790039e-01 1.411077380180358887e-01 -4.580857697874307632e-03 3.152007237076759338e-02 4.811291024088859558e-02 1.394710689783096313e-01 -8.847078424878418446e-05 2.096358537673950195e-01 2.385387755930423737e-02 -1.821542158722877502e-02 -1.633386164903640747e-01 -1.185065656900405884e-01 -2.884850278496742249e-02 2.116726487874984741e-01 -2.915209531784057617e-01 -1.019146442413330078e-01 1.437663286924362183e-01 2.723783552646636963e-01 -3.747408092021942139e-02 -1.817389875650405884e-01 3.118498027324676514e-01 -2.668623328208923340e-01 8.671882003545761108e-02 3.020352423191070557e-01 1.770823150873184204e-01 2.604450583457946777e-01 -1.141968518495559692e-01 2.043531835079193115e-01 7.283262908458709717e-03
1.312386393547058105e-01 3.783085942268371582e-02 3.626672923564910889e-01 -2.896364629268646240e-01 7.110311836004257202e-02 -1.233738660812377930e-01 -1.890728324651718140e-01 -2.292876243591308594e-01 1.267659962177276611e-01 8.356862701475620270e-03 1.445623114705085754e-02 -6.813746690750122070e-02 -4.781125858426094055e-02 2.385602444410324097e-01 6.056271865963935852e-02 -7.513441145420074463e-02 4.669370246119797230e-04 -3.139933049678802490e-01 1.652785390615463257e-01 -5.534417554736137390e-02 -1.809243857860565186e-01 -3.758825734257698059e-02 -1.898918449878692627e-01 -1.611180305480957031e-01 -1.269268244504928589e-01 1.079495474696159363e-01 1.753363758325576782e-01 -6.857491284608840942e-02 2.484325617551803589e-01 -3.182675316929817200e-02 4.597985744476318359e-01 -7.305900752544403076e-02
3.432829305529594421e-02 1.635091751813888550e-01 -1.296357810497283936e-01 -2.272816002368927002e-01 -1.285234689712524414e-01 -2.844771146774291992e-01 -3.217172920703887939e-01 1.439008861780166626e-01 2.608018815517425537e-01 -1.269041150808334351e-01 -1.058399826288223267e-01 1.878248876892030239e-03 -1.053699776530265808e-01 -1.069149971008300781e-01 -3.830290958285331726e-02 -2.545288801193237305e-01 1.146487742662429810e-01 -5.817418098449707031e-01 7.543443143367767334e-02 -1.309849619865417480e-01 -5.002922937273979187e-02 3.872662084177136421e-03 1.055492237210273743e-01 1.819549873471260071e-02 4.272114858031272888e-02 -1.336455345153808594e-01 1.419168114662170410e-01 1.160277947783470154e-01 1.966881453990936279e-01 4.593851044774055481e-02 1.134493201971054077e-01 4.994020238518714905e-02
1.344034373760223389e-01 3.159207478165626526e-02 2.861086428165435791e-01 -2.042989432811737061e-01 2.617714926600456238e-02 -9.792790561914443970e-02 -1.307173520326614380e-01 -2.652137875556945801e-01 -1.733497157692909241e-02 1.299458146095275879e-01 1.142841205000877380e-01 6.674156524240970612e-03 -8.842448890209197998e-02 3.180446475744247437e-02 2.641853690147399902e-01 -2.878745645284652710e-02 8.011076599359512329e-02 -4.256285429000854492e-01 9.294051676988601685e-02 -1.812755502760410309e-02 9.639328718185424805e-02 4.669456183910369873e-02 -1.720992922782897949e-01 -1.198200508952140808e-01 -1.940801292657852173e-01 -5.515173822641372681e-02 2.435781955718994141e-01 5.909504368901252747e-02 3.452567160129547119e-01 4.745545238256454468e-02 3.459739983081817627e-01 -2.306981384754180908e-01
1.506233513355255127e-01 9.516087919473648071e-02 3.281051218509674072e-01 -2.654264271259307861e-01 3.367373347282409668e-02 5.825911834836006165e-02 -1.449504047632217407e-01 -2.368469238281250000e-01 4.390743002295494080e-02 -6.671155989170074463e-02 1.580264568328857422e-01 -6.327289342880249023e-02 -2.745771594345569611e-02 -8.026725798845291138e-02 2.125847041606903076e-01 5.793164949864149094e-03 -1.697725057601928711e-02 -3.302982151508331299e-01 1.903980388306081295e-03 -7.927858084440231323e-02 3.832221403717994690e-02 8.132769912481307983e-02 -1.501558721065521240e-01 -2.836476266384124756e-01 -1.842241138219833374e-01 1.093572676181793213e-01 2.132411301136016846e-01 3.340377239510416985e-03 3.898957073688507080e-01 -1.610882207751274109e-02 3.447365462779998779e-01 -1.774251759052276611e-01
-2.222094386816024780e-01 2.900125831365585327e-02 -3.657003864645957947e-02 -2.320179045200347900e-01 -7.530780136585235596e-02 -6.227775290608406067e-02 1.753508746623992920e-01 1.075885631144046783e-02 -1.833687126636505127e-01 1.081046164035797119e-01 2.760241553187370300e-02 -8.278109133243560791e-02 -1.687192022800445557e-01 6.962993741035461426e-02 -1.704574376344680786e-01 -7.723645865917205811e-02 1.519829332828521729e-01 -6.408079862594604492e-01 -1.371326446533203125e-01 6.192433834075927734e-02 -5.876819789409637451e-02 -1.581372916698455811e-01 -5.838488042354583740e-02 -1.679860502481460571e-01 -2.226397395133972168e-01 1.853073686361312866e-01 1.527641341090202332e-02 5.636020097881555557e-03 3.332400321960449219e-01 -5.938269197940826416e-02 3.146812377963215113e-04 1.331434547901153564e-01
-7.303651887923479080e-03 7.548686116933822632e-03 -1.838880330324172974e-01 -3.635081052780151367e-01 2.299311943352222443e-02 6.138769537210464478e-02 -2.446511201560497284e-02 1.916826069355010986e-01 3.828386664390563965e-01 -1.038622707128524780e-01 -2.436218084767460823e-03 -4.123385995626449585e-02 -1.087538227438926697e-01 -1.722298562526702881e-01 -1.698681414127349854e-01 2.372449636459350586e-01 3.817747533321380615e-01 -2.102854102849960327e-01 -1.456753350794315338e-02 1.487650722265243530e-01 2.633189260959625244e-01 -4.977930337190628052e-02 -1.318041235208511353e-01 6.588242948055267334e-02 -3.851713240146636963e-02 1.079348921775817871e-01 1.294945776462554932e-01 2.464003413915634155e-01 2.743149995803833008e-01 -1.368668228387832642e-01 5.669113993644714355e-02 1.138223856687545776e-01
-8.109084330499172211e-03 6.180875748395919800e-02 -6.733641028404235840e-02 -9.614058583974838257e-02 -1.940764784812927246e-01 -1.762725561857223511e-01 1.445824056863784790e-01 -7.385701406747102737e-03 1.561245620250701904e-01 -1.373558044433593750e-01 8.636530488729476929e-02 -2.091661542654037476e-01 -2.954433560371398926e-01 1.335299760103225708e-01 -2.303432375192642212e-01 -1.289961636066436768e-01 8.347508497536182404e-03 -2.520360350608825684e-01 -2.012555301189422607e-01 6.319846212863922119e-02 3.299881517887115479e-02 1.442427337169647217e-01 1.866733580827713013e-01 2.715635299682617188e-01 1.108753532171249390e-01 2.286886870861053467e-01 2.391076683998107910e-01 -9.854776412248611450e-02 3.918808400630950928e-01 8.499904721975326538e-02 3.039904534816741943e-01 1.069750636816024780e-02
-8.566767722368240356e-02 2.117247283458709717e-01 -1.782579869031906128e-01 -3.435117304325103760e-01 8.881139568984508514e-03 -3.574511408805847168e-01 1.233498603105545044e-01 6.356845051050186157e-02 -1.713171005249023438e-01 2.730301348492503166e-03 -2.060501277446746826e-01 5.961296148598194122e-03 -1.277048438787460327e-01 -2.632801234722137451e-02 -9.413239359855651855e-02 2.015717178583145142e-01 1.039321646094322205e-01 -1.435622572898864746e-01 -1.644349396228790283e-01 3.150450885295867920e-01 -1.655111014842987061e-01 7.417125999927520752e-02 1.637992635369300842e-02 7.587315887212753296e-02 1.341785304248332977e-02 1.362303644418716431e-01 1.121053174138069153e-01 3.845776915550231934e-01 3.216491639614105225e-01 1.159070879220962524e-01 1.397891044616699219e-01 -1.854222267866134644e-02
3.442831104621291161e-03 3.853682428598403931e-02 -1.056485995650291443e-01 -4.510152935981750488e-01 8.284203708171844482e-02 5.930415913462638855e-02 -2.571640349924564362e-02 5.333495885133743286e-02 2.119362354278564453e-01 -1.409079506993293762e-02 6.491374224424362183e-02 -1.279435753822326660e-01 -8.712393045425415039e-02 -1.748409569263458252e-01 2.551014907658100128e-02 5.317107215523719788e-02 4.968988522887229919e-02 -1.405700892210006714e-01 2.353791296482086182e-01 1.717061251401901245e-01 1.311515867710113525e-01 5.397010128945112228e-03 -1.411618888378143311e-01 4.577762261033058167e-02 9.701481088995933533e-03 2.215217798948287964e-01 9.768915921449661255e-02 4.071366786956787109e-01 3.377553820610046387e-01 -1.475929021835327148e-01 3.921197354793548584e-01 -4.740374162793159485e-02
6.892896443605422974e-02 -2.594431862235069275e-02 -2.471810393035411835e-02 -3.702762722969055176e-01 5.842182040214538574e-02 4.368674010038375854e-03 -2.900773882865905762e-01 1.726070642471313477e-01 1.721613556146621704e-01 -2.432712465524673462e-01 -2.759732604026794434e-01 -1.693240404129028320e-01 -1.005458831787109375e-01 -6.469795107841491699e-02 -9.151036851108074188e-03 8.506871759891510010e-02 4.594534635543823242e-02 -1.373294293880462646e-01 1.637415140867233276e-01 2.341881245374679565e-01 1.153352204710245132e-02 4.409431666135787964e-02 -2.136417478322982788e-01 3.249999135732650757e-02 -2.670887410640716553e-01 1.466577053070068359e-01 2.049400955438613892e-01 3.092916607856750488e-01 1.443240046501159668e-01 3.976459614932537079e-03 2.995842695236206055e-01 -1.780935823917388916e-01
-4.293210431933403015e-02 9.894368052482604980e-02 1.955213248729705811e-01 -1.351294219493865967e-01 -3.816194832324981689e-01 9.890393167734146118e-02 6.259599328041076660e-02 1.042391806840896606e-01 2.479619383811950684e-01 -1.019849106669425964e-01 -2.047090381383895874e-01 -2.348056435585021973e-02 -2.177411317825317383e-01 -1.949038803577423096e-01 1.322280615568161011e-01 8.239330351352691650e-02 8.209642767906188965e-02 -2.278680205345153809e-01 -1.314163953065872192e-01 6.303738802671432495e-02 -1.610819399356842041e-01 -1.354623287916183472e-01 2.217145264148712158e-01 -2.280757278203964233e-01 -1.722084134817123413e-01 2.647287249565124512e-01 -1.641525886952877045e-02 9.086475521326065063e-02 7.858382165431976318e-02 2.011942565441131592e-01 3.762664198875427246e-01 1.256548613309860229e-01
1.677692681550979614e-01 2.760097682476043701e-01 -9.373272210359573364e-02 -3.016929328441619873e-01 -4.392470046877861023e-02 2.523741684854030609e-02 4.367342963814735413e-02 -3.282130882143974304e-02 1.017719209194183350e-01 4.010846465826034546e-02 -9.549265354871749878e-02 5.382637679576873779e-02 -1.124548763036727905e-01 -4.961660876870155334e-02 -2.421896532177925110e-02 -8.485266566276550293e-02 1.471678316593170166e-01 -2.268738001585006714e-01 1.454698853194713593e-02 2.584885656833648682e-01 2.568302452564239502e-01 5.545921623706817627e-02 -1.976619958877563477e-01 3.231533169746398926e-01 -1.586765348911285400e-01 9.489984251558780670e-03 2.050781846046447754e-01 3.873258829116821289e-01 2.141771763563156128e-01 -9.804984927177429199e-02 2.749445140361785889e-01 2.057161182165145874e-01
8.716734498739242554e-02 1.418531537055969238e-01 -1.472845226526260376e-01 -4.981548488140106201e-01 5.243624374270439148e-02 -2.398296743631362915e-01 9.827145189046859741e-02 -3.575742244720458984e-02 3.095905780792236328e-01 -2.479827553033828735e-01 1.884793490171432495e-01 -1.278270035982131958e-01 -5.816113203763961792e-02 1.871585994958877563e-01 1.681980639696121216e-01 -2.189923450350761414e-02 -8.404555916786193848e-02 -2.082198262214660645e-01 2.463837563991546631e-01 -3.658195585012435913e-02 -7.861368358135223389e-02 4.328023269772529602e-02 -4.063795879483222961e-02 -1.067742705345153809e-01 -2.236332148313522339e-01 6.630787253379821777e-02 2.708726525306701660e-01 2.504174411296844482e-01 7.404573261737823486e-03 -6.340536475181579590e-02 1.384244114160537720e-01 8.685623109340667725e-02
2.291180044412612915e-01 7.561787497252225876e-03 -5.387534946203231812e-02 -2.333023101091384888e-01 1.356359720230102539e-01 6.244296580553054810e-02 3.748672083020210266e-02 -1.941763311624526978e-01 3.522393060848116875e-03 -3.424995243549346924e-01 -2.725285291671752930e-01 -1.355459541082382202e-01 -8.854600787162780762e-02 -1.518846154212951660e-01 6.485243141651153564e-02 9.415825456380844116e-02 -1.028402056545019150e-02 -3.481636941432952881e-01 -2.123033702373504639e-01 2.670274674892425537e-01 -1.765274852514266968e-01 -1.090028434991836548e-01 -7.614906411617994308e-03 -2.108899690210819244e-02 9.826500713825225830e-02 1.404883414506912231e-01 6.751433759927749634e-02 5.238616093993186951e-02 3.087011873722076416e-01 -9.673707932233810425e-02 2.362444102764129639e-01 -3.104152977466583252e-01
2.400513767497614026e-04 6.096550449728965759e-02 1.844117641448974609e-01 -8.746044337749481201e-02 -1.127177476882934570e-01 -3.294458985328674316e-01 1.883285045623779297e-01 9.330254793167114258e-02 -1.096871867775917053e-01 6.447389721870422363e-02 4.072428494691848755e-02 -4.746258631348609924e-02 -7.108036428689956665e-02 -4.378817602992057800e-02 -1.161893829703330994e-02 1.315653771162033081e-01 9.479405730962753296e-02 -2.591882348060607910e-01 -3.498307988047599792e-02 2.743534743785858154e-01 1.820693463087081909e-01 -4.377239644527435303e-01 4.253046214580535889e-02 -4.669471830129623413e-02 -8.490922860801219940e-03 8.145084977149963379e-02 2.601279318332672119e-01 1.387559249997138977e-02 3.649057745933532715e-01 -1.324660778045654297e-01 3.715251386165618896e-01 -1.000659074634313583e-03
-7.968711107969284058e-02 2.350539155304431915e-02 -2.279604077339172363e-01 -1.866952180862426758e-01 9.192084521055221558e-02 -1.667423360049724579e-02 -3.637482225894927979e-02 5.560014396905899048e-03 2.193138934671878815e-02 -3.067421019077301025e-01 7.892475277185440063e-02 -2.666933834552764893e-01 -2.297654598951339722e-01 -5.928761884570121765e-02 9.823183715343475342e-02 -2.926482446491718292e-02 -3.911083936691284180e-02 -2.712762355804443359e-01 2.019742503762245178e-02 5.463567376136779785e-02 9.460694342851638794e-02 3.897466138005256653e-02 -3.505637049674987793e-01 -1.470329165458679199e-01 -1.698027104139328003e-01 2.359173148870468140e-01 1.897121816873550415e-01 3.853850066661834717e-01 2.313669919967651367e-01 -2.025382220745086670e-01 2.436691820621490479e-01 -3.208881616592407227e-02
-2.422841191291809082e-01 -1.633902043104171753e-01 2.638499625027179718e-02 -3.962025940418243408e-01 7.315658777952194214e-02 -4.773933440446853638e-02 -1.501042693853378296e-01 3.173916041851043701e-01 4.282242804765701294e-02 -9.230313450098037720e-02 6.383165717124938965e-02 -2.118930518627166748e-01 -3.133432865142822266e-01 2.372937649488449097e-01 2.243395298719406128e-01 1.845430117100477219e-03 1.628310084342956543e-01 -2.118706107139587402e-01 -4.887814633548259735e-03 -2.661349251866340637e-03 -8.657670766115188599e-02 1.647194772958755493e-01 2.366707175970077515e-01 5.291613936424255371e-02 -7.874611020088195801e-02 2.501991987228393555e-01 8.312457054853439331e-02 2.103119343519210815e-01 1.265354454517364502e-01 -4.426839575171470642e-02 2.180344909429550171e-01 -1.074817776679992676e-01
1.190590038895606995e-01 4.060243070125579834e-02 6.605027616024017334e-02 -6.242550443857908249e-03 -6.016608700156211853e-02 -2.120666503906250000e-01 -1.970344334840774536e-01 1.129991188645362854e-01 -1.082628518342971802e-01 -1.585475355386734009e-02 -7.936884462833404541e-02 1.649409383535385132e-01 -3.013462126255035400e-01 3.478886187076568604e-02 -5.833871290087699890e-02 5.236966535449028015e-03 2.684552967548370361e-01 -3.266036510467529297e-01 -1.760127991437911987e-01 1.869862675666809082e-01 -1.498588472604751587e-01 -1.604047119617462158e-01 -1.415693573653697968e-02 -1.577377766370773315e-01 2.173526957631111145e-02 2.618500590324401855e-01 5.180222913622856140e-02 1.636802703142166138e-01 5.445488095283508301e-01 1.860555261373519897e-02 1.576858758926391602e-01 -2.132749930024147034e-02
-7.169926166534423828e-02 -9.448940400034189224e-04 -5.407403036952018738e-02 -3.359993100166320801e-01 -1.441390514373779297e-01 2.248268388211727142e-02 3.217284008860588074e-02 7.590997964143753052e-02 -7.663289457559585571e-02 -1.551643759012222290e-01 2.038452178239822388e-01 4.997301101684570312e-02 -3.392536938190460205e-02 -5.050291493535041809e-02 2.566542327404022217e-01 6.042201817035675049e-02 1.413815934211015701e-02 -4.403763711452484131e-01 2.984903454780578613e-01 2.403375059366226196e-01 -2.544513642787933350e-01 2.341845538467168808e-03 3.525658696889877319e-02 -1.949665248394012451e-01 9.463335573673248291e-02 5.688838660717010498e-02 1.739268749952316284e-01 3.320976197719573975e-01 1.011190339922904968e-01 -2.042572796344757080e-01 2.298854291439056396e-01 3.488651663064956665e-02
1.632960885763168335e-01 2.821030914783477783e-01 -4.015766456723213196e-02 -8.107882738113403320e-02 -1.094114035367965698e-01 -1.972084194421768188e-01 5.042422190308570862e-02 1.149428635835647583e-01 -8.116781711578369141e-02 6.535171717405319214e-02 -8.092712610960006714e-02 1.675457805395126343e-01 -2.784225940704345703e-01 8.644538000226020813e-03 -1.374872475862503052e-01 -1.740631461143493652e-01 5.126938968896865845e-02 -4.752598702907562256e-01 -2.169464677572250366e-01 8.974345028400421143e-02 -4.699998721480369568e-02 -2.575411498546600342e-01 9.610222280025482178e-02 -1.003020070493221283e-02 2.051668427884578705e-02 2.420636862516403198e-01 1.322095990180969238e-01 7.203005999326705933e-02 3.747387528419494629e-01 -7.557599991559982300e-02 2.127373814582824707e-01 -1.100032255053520203e-01
-1.333995610475540161e-01 3.157532215118408203e-01 -9.848143160343170166e-02 -1.047861874103546143e-01 1.793517470359802246e-01 -1.388996839523315430e-01 1.388834565877914429e-01 2.811613380908966064e-01 1.307414323091506958e-01 2.627414464950561523e-01 -1.104982346296310425e-01 -2.298122271895408630e-02 -1.887060850858688354e-01 2.506490647792816162e-01 2.131295800209045410e-01 -9.562883526086807251e-02 1.360141187906265259e-01 -2.074126601219177246e-01 -3.753170371055603027e-02 -1.383628398180007935e-01 1.167802587151527405e-01 6.935036182403564453e-02 -6.574030965566635132e-02 -1.832981705665588379e-01 -3.603477180004119873e-01 1.055431645363569260e-02 2.074392586946487427e-01 -4.502318054437637329e-02 2.261695414781570435e-01 -1.726298034191131592e-02 2.953148484230041504e-01 -8.964074403047561646e-02
-1.287548094987869263e-01 1.215160489082336426e-01 -9.838038682937622070e-02 6.382147222757339478e-02 1.099257022142410278e-01 -9.262708574533462524e-02 2.244175672531127930e-01 8.492553234100341797e-02 -3.099013864994049072e-02 -3.651245264336466789e-03 -1.591354906558990479e-01 -1.334349662065505981e-01 -1.978109031915664673e-01 -1.781067997217178345e-02 -1.968732848763465881e-02 1.039171218872070312e-01 4.834245890378952026e-02 -4.151054024696350098e-01 2.123953998088836670e-01 7.729826122522354126e-02 1.633904278278350830e-01 -1.672467775642871857e-02 -1.425507068634033203e-01 -2.531547546386718750e-01 -1.229267381131649017e-02 -3.780569508671760559e-02 3.028714954853057861e-01 2.173398733139038086e-01 1.677938997745513916e-01 -3.791082203388214111e-01 3.326405584812164307e-01 -1.474225819110870361e-01
-5.953548941761255264e-03 9.281529486179351807e-02 -1.616745740175247192e-01 -1.929634958505630493e-01 -1.099558249115943909e-01 2.334850095212459564e-02 1.387581676244735718e-01 -2.720018476247787476e-02 -2.133367955684661865e-01 1.313491445034742355e-02 -1.059931889176368713e-01 -4.425154253840446472e-02 -1.923038065433502197e-01 1.111477166414260864e-01 -2.555007040500640869e-01 -9.803635627031326294e-02 2.775117754936218262e-01 -3.769859075546264648e-01 8.207269944250583649e-03 1.939925849437713623e-01 1.552856527268886566e-02 1.307622995227575302e-02 -2.580361068248748779e-01 -9.836302697658538818e-02 1.078126206994056702e-01 3.482157289981842041e-01 2.508069872856140137e-01 6.262033432722091675e-02 3.475818336009979248e-01 6.461767852306365967e-02 2.122585028409957886e-01 -9.484633058309555054e-02
-7.213869132101535797e-03 -4.093146324157714844e-02 1.726508140563964844e-01 -8.540131151676177979e-02 -1.012611854821443558e-02 -1.175842285156250000e-01 5.897562578320503235e-02 -1.701921522617340088e-01 -5.080033093690872192e-02 -2.031572461128234863e-01 8.368486538529396057e-03 1.107667223550379276e-03 7.461702916771173477e-03 -2.420585975050926208e-02 6.680688261985778809e-02 -5.286866798996925354e-02 1.239766329526901245e-01 -1.401972472667694092e-01 -1.637167297303676605e-02 1.704054325819015503e-02 2.834264189004898071e-02 8.632518351078033447e-02 -1.126283332705497742e-01 -1.377680748701095581e-01 -3.019724786281585693e-01 -3.912198171019554138e-02 1.671309322118759155e-01 1.730425506830215454e-01 3.454538583755493164e-01 8.731921017169952393e-02 6.189766526222229004e-01 -3.560620844364166260e-01
1.426741480827331543e-01 -8.069135248661041260e-02 3.137808740139007568e-01 -2.192876785993576050e-01 -1.839633472263813019e-02 -2.390498369932174683e-01 -1.022687256336212158e-01 -2.511533498764038086e-01 -2.578222379088401794e-02 -9.524295479059219360e-02 8.038843423128128052e-02 -1.234195157885551453e-01 -9.217872470617294312e-02 2.638867497444152832e-01 2.647893503308296204e-02 -1.332355290651321411e-01 5.611686035990715027e-03 -3.206047415733337402e-01 5.756942555308341980e-02 -4.844899103045463562e-02 -1.447644084692001343e-01 -1.199524700641632080e-01 -2.366732656955718994e-01 -8.149669319391250610e-02 -1.569109559059143066e-01 -8.168669417500495911e-03 2.914033234119415283e-01 5.679851025342941284e-02 4.225020706653594971e-01 8.232138305902481079e-02 1.806122809648513794e-01 -1.741656512022018433e-01
2.130752056837081909e-01 1.332241147756576538e-01 -4.813389107584953308e-02 -2.483412176370620728e-01 1.723151504993438721e-01 -1.067389026284217834e-01 -1.310105063021183014e-02 -5.779294669628143311e-02 3.708779215812683105e-01 -4.900662600994110107e-02 -1.897778809070587158e-01 -9.435458481311798096e-02 -3.050874173641204834e-01 -2.120557129383087158e-01 -1.017725393176078796e-01 1.297156810760498047e-01 2.331466823816299438e-01 -1.790935397148132324e-01 1.594685167074203491e-01 1.981990337371826172e-01 9.879359602928161621e-02 1.311047822237014771e-01 -3.251243010163307190e-02 2.957200109958648682e-01 4.390991479158401489e-02 1.983527243137359619e-01 2.118942141532897949e-01 2.844947874546051025e-01 1.208239272236824036e-01 2.323889546096324921e-02 1.625830531120300293e-01 -5.367938429117202759e-02
1.184151545166969299e-01 4.561564326286315918e-02 5.486689880490303040e-02 -2.152466028928756714e-01 -2.719250023365020752e-01 2.770967781543731689e-02 1.788367182016372681e-01 -5.281430110335350037e-02 -2.439651824533939362e-02 -2.793309092521667480e-01 9.051371365785598755e-02 -3.641928359866142273e-02 -2.512582577764987946e-02 1.067837178707122803e-01 -1.570493280887603760e-01 1.402855366468429565e-01 1.632371991872787476e-01 -1.605343967676162720e-01 7.057993672788143158e-03 1.197678372263908386e-01 2.391291595995426178e-02 7.771494984626770020e-02 2.408230118453502655e-02 -3.458861708641052246e-01 -2.207928448915481567e-01 9.601467847824096680e-02 -4.541971255093812943e-03 7.749284058809280396e-02 4.185975790023803711e-01 8.966427994892001152e-04 4.968576729297637939e-01 2.876004762947559357e-02
1.189053207635879517e-01 -4.118666518479585648e-03 2.031697519123554230e-02 -1.819861680269241333e-02 2.215919829905033112e-02 -2.244856655597686768e-01 2.301468104124069214e-01 -1.577365100383758545e-01 2.930730879306793213e-01 -1.074052602052688599e-02 1.893605478107929230e-02 -2.368850111961364746e-01 -1.519459336996078491e-01 7.469272613525390625e-02 2.466218322515487671e-01 3.520375788211822510e-01 2.097836434841156006e-01 -2.795704901218414307e-01 -2.353625595569610596e-01 1.693828254938125610e-01 5.797305703163146973e-02 -3.732533380389213562e-02 2.783177793025970459e-01 7.514032721519470215e-02 -1.727097183465957642e-01 -1.761586070060729980e-01 2.097312361001968384e-01 1.513703316450119019e-01 1.065892502665519714e-01 1.448528915643692017e-01 2.125026285648345947e-01 -3.302242979407310486e-02
1.679441146552562714e-02 1.153264343738555908e-01 -7.970961742103099823e-03 -1.863604784011840820e-01 -4.650764912366867065e-02 5.174677073955535889e-02 1.878411695361137390e-02 1.524859517812728882e-01 5.388626456260681152e-02 8.966122567653656006e-02 1.760755851864814758e-02 4.454259946942329407e-02 -3.762851282954216003e-02 -7.479225099086761475e-02 -1.683979779481887817e-01 -1.759441345930099487e-01 -1.669150143861770630e-01 -4.703992307186126709e-01 -1.208359375596046448e-01 2.891086935997009277e-01 1.601449996232986450e-01 4.623198509216308594e-02 -7.520074397325515747e-02 -2.442700117826461792e-01 -1.436904072761535645e-01 8.667632937431335449e-02 2.437235862016677856e-01 3.388011753559112549e-01 3.018684089183807373e-01 -1.940980106592178345e-01 -2.809492312371730804e-02 -2.669354379177093506e-01
1.667227447032928467e-01 -4.256356880068778992e-02 1.924205720424652100e-01 -3.863833248615264893e-01 -9.632007032632827759e-02 2.639429271221160889e-02 4.989162553101778030e-03 -1.994940638542175293e-01 1.920562833547592163e-01 5.507212132215499878e-02 1.804959625005722046e-01 -1.621532440185546875e-01 2.865663543343544006e-02 3.277850449085235596e-01 4.916496574878692627e-02 -8.404690772294998169e-02 1.844655126333236694e-01 -3.531706333160400391e-01 5.571674183011054993e-02 -1.399532811774406582e-05 -8.926740288734436035e-02 -1.956031620502471924e-01 -3.151986598968505859e-01 -2.606698274612426758e-01 -2.016928642988204956e-01 -7.584974914789199829e-02 1.919294148683547974e-01 8.270314335823059082e-02 1.416185796260833740e-01 -8.626612275838851929e-02 1.889314688742160797e-02 -1.561619937419891357e-01
2.795741856098175049e-01 -6.813458353281021118e-02 1.743717044591903687e-01 -3.641656041145324707e-01 -3.130758926272392273e-02 8.190440014004707336e-03 -4.853163287043571472e-02 -2.489167600870132446e-01 2.405424714088439941e-01 1.336744725704193115e-01 1.446986645460128784e-01 -7.433786243200302124e-02 1.545774843543767929e-02 2.386620491743087769e-01 1.004869937896728516e-01 -1.273228079080581665e-01 1.835438460111618042e-01 -3.562407493591308594e-01 2.169946767389774323e-02 1.783581227064132690e-01 -1.557402908802032471e-01 -7.737185806035995483e-02 -2.736432254314422607e-01 -2.375520914793014526e-01 -1.399067193269729614e-01 -3.674948215484619141e-02 1.378174573183059692e-01 7.155899424105882645e-03 2.821203172206878662e-01 2.103490754961967468e-02 1.164924725890159607e-01 -1.229052543640136719e-01
1.933556050062179565e-01 -1.743125729262828827e-02 3.208100795745849609e-01 -3.966999650001525879e-01 -9.937827289104461670e-02 3.877504728734493256e-03 -4.672277718782424927e-03 -7.158469408750534058e-02 9.798209369182586670e-02 1.390151083469390869e-01 -7.609727233648300171e-02 -3.689318597316741943e-01 -1.576003879308700562e-01 1.116091609001159668e-01 6.526969373226165771e-02 -6.839311122894287109e-02 2.026999145746231079e-01 -3.512063622474670410e-01 -4.191325977444648743e-02 1.661926358938217163e-01 -6.520076096057891846e-02 -1.402751505374908447e-01 -1.502392888069152832e-01 -3.299262523651123047e-01 1.005882490426301956e-02 -1.688123797066509724e-03 1.906240582466125488e-01 9.434460103511810303e-02 1.673143655061721802e-01 -1.923418343067169189e-01 -6.384042650461196899e-02 -7.971376180648803711e-02
3.446506336331367493e-02 1.785858422517776489e-01 -2.244731932878494263e-01 -2.612909078598022461e-01 -1.038146838545799255e-01 -3.158386945724487305e-01 -1.549769192934036255e-01 1.663383841514587402e-01 1.831392347812652588e-01 -2.162595689296722412e-01 4.637322947382926941e-02 -4.232984781265258789e-02 -1.889513134956359863e-01 -2.302384935319423676e-03 4.141781479120254517e-02 -8.167358487844467163e-02 1.326706707477569580e-01 -3.841415941715240479e-01 -1.340986341238021851e-01 2.349441684782505035e-02 -5.821833387017250061e-03 -8.377282321453094482e-02 2.528517842292785645e-01 1.043414101004600525e-01 1.328043788671493530e-01 2.309951633214950562e-01 1.027574241161346436e-01 3.073132336139678955e-01 8.847850561141967773e-02 -2.029381394386291504e-01 2.406195551156997681e-01 -9.599878638982772827e-02
1.700416207313537598e-02 1.866680681705474854e-01 3.517814725637435913e-02 -8.524985611438751221e-02 8.078224211931228638e-02 -2.003491520881652832e-01 1.619109809398651123e-01 1.988296955823898315e-01 1.632965914905071259e-02 1.148870065808296204e-01 2.404350042343139648e-01 1.177393086254596710e-02 4.187202081084251404e-02 -2.932406589388847351e-02 -1.302173733711242676e-01 9.673181921243667603e-02 3.944621235132217407e-02 -3.942693471908569336e-01 -2.930478453636169434e-01 2.468764036893844604e-01 4.487377591431140900e-03 -1.497245132923126221e-01 -4.284619167447090149e-02 -1.283183395862579346e-01 -2.019426524639129639e-01 3.232541084289550781e-01 9.879197180271148682e-02 -7.484090328216552734e-02 3.304232656955718994e-01 -7.846736162900924683e-02 2.975766956806182861e-01 -1.857813745737075806e-01
-6.413210928440093994e-02 2.252222895622253418e-01 -1.449171453714370728e-01 -1.860419362783432007e-01 -2.300301194190979004e-01 -7.454946637153625488e-02 5.300124734640121460e-02 -3.430646657943725586e-02 2.976700365543365479e-01 -1.071860715746879578e-01 -1.226361244916915894e-01 2.550405859947204590e-01 -2.679848968982696533e-01 2.032817304134368896e-01 -1.157879084348678589e-01 -1.606160849332809448e-01 3.263233304023742676e-01 3.390791267156600952e-02 -2.480928152799606323e-01 -7.955632358789443970e-02 -1.488854587078094482e-01 -2.632173001766204834e-01 5.151285231113433838e-02 9.281020611524581909e-02 -2.608616352081298828e-01 1.992017216980457306e-02 1.427899301052093506e-01 2.201648652553558350e-01 2.781564369797706604e-02 1.979894936084747314e-02 2.289156168699264526e-01 -1.595556437969207764e-01
-2.648990750312805176e-01 -9.617389738559722900e-02 1.786627620458602905e-01 -2.803011834621429443e-01 -3.054966032505035400e-01 1.060177087783813477e-01 2.899020351469516754e-02 -4.483160749077796936e-02 2.879015505313873291e-01 -7.229588180780410767e-02 -1.049347780644893646e-02 -1.363427937030792236e-01 -6.719917058944702148e-02 7.200567424297332764e-02 -4.404629394412040710e-02 1.121799722313880920e-01 4.635671526193618774e-02 -3.322329819202423096e-01 -2.090682834386825562e-01 2.475464493036270142e-01 -1.416091620922088623e-01 -8.268850296735763550e-02 2.328244596719741821e-01 -2.466491982340812683e-02 -1.586923003196716309e-01 -6.156522780656814575e-03 2.121852040290832520e-01 2.043845653533935547e-01 -5.101444944739341736e-02 2.341435849666595459e-01 3.206013441085815430e-01 1.352368853986263275e-02
2.937322556972503662e-01 -8.545492589473724365e-02 1.346714794635772705e-01 -1.816374659538269043e-01 1.204485520720481873e-01 -7.677365839481353760e-02 -8.563906699419021606e-02 6.835449486970901489e-02 2.455317378044128418e-01 -2.282970547676086426e-01 7.941820472478866577e-02 -3.516965359449386597e-02 -3.699455782771110535e-02 1.832723617553710938e-02 4.624129459261894226e-02 3.735550865530967712e-02 1.468806713819503784e-01 -1.452749669551849365e-01 -1.216985061764717102e-01 3.388234972953796387e-01 -3.389716148376464844e-01 4.843099042773246765e-02 -3.196813464164733887e-01 1.635809391736984253e-01 -1.037722676992416382e-01 6.569676846265792847e-02 1.505062133073806763e-01 2.985929846763610840e-01 2.585332989692687988e-01 -8.293595165014266968e-02 1.879792213439941406e-01 -2.079729288816452026e-01
-5.875734612345695496e-02 8.686815202236175537e-02 -1.121183112263679504e-02 -4.078522324562072754e-01 -1.866658963263034821e-02 -8.692070841789245605e-02 -7.050588726997375488e-02 -4.645951837301254272e-02 2.703506648540496826e-01 1.008732989430427551e-01 -2.275232821702957153e-01 -2.920328974723815918e-01 -1.674173325300216675e-01 -1.858386248350143433e-01 -1.215426474809646606e-01 -6.824158877134323120e-02 2.270698398351669312e-01 -1.181846633553504944e-01 1.856364607810974121e-01 1.449163407087326050e-01 7.281922549009323120e-02 1.142245456576347351e-01 -1.264627128839492798e-01 7.507284730672836304e-02 3.539330884814262390e-02 1.460999101400375366e-01 3.637909293174743652e-01 3.492946624755859375e-01 8.892471343278884888e-02 -1.729979366064071655e-01 1.640250384807586670e-01 -5.032809078693389893e-02
-4.730691015720367432e-02 -5.686018615961074829e-02 -9.249751269817352295e-02 -5.184685587882995605e-01 -1.624586284160614014e-01 -2.902635633945465088e-01 -1.464779824018478394e-01 -2.031775265932083130e-01 3.583954572677612305e-01 -1.103824898600578308e-01 -7.749719172716140747e-02 -1.546993106603622437e-01 -6.169962137937545776e-02 8.919692039489746094e-02 1.554381400346755981e-01 7.616642117500305176e-02 1.049419194459915161e-01 -3.433331251144409180e-01 1.069391518831253052e-01 -1.973926424980163574e-01 5.749553069472312927e-02 -6.160835735499858856e-03 -3.620710968971252441e-02 -2.971869893372058868e-02 -2.752749323844909668e-01 -3.359006717801094055e-02 9.357711672782897949e-02 1.495390385389328003e-01 -4.229953046888113022e-03 -6.177847087383270264e-02 1.529861986637115479e-01 1.067509055137634277e-01
1.859638392925262451e-01 4.609587416052818298e-02 4.343898594379425049e-02 -1.950911432504653931e-01 3.643958643078804016e-02 6.182052940130233765e-02 1.319633424282073975e-01 -2.467809170484542847e-01 1.194599494338035583e-01 -2.204256877303123474e-02 -4.970576614141464233e-03 -2.041029483079910278e-01 7.381581515073776245e-02 2.445578426122665405e-01 -2.324481867253780365e-02 -1.418217085301876068e-02 2.120921611785888672e-01 -3.951970636844635010e-01 -1.051589176058769226e-01 -3.697587549686431885e-02 -3.642442524433135986e-01 -9.123054891824722290e-02 -2.806115150451660156e-01 -2.702355980873107910e-01 -1.082736551761627197e-01 3.678586706519126892e-02 2.686156332492828369e-01 1.010533198714256287e-01 2.917756438255310059e-01 1.300118863582611084e-01 7.668222486972808838e-02 -8.790555596351623535e-02
-7.911012321710586548e-02 2.643524706363677979e-01 5.355334281921386719e-02 -4.455700516700744629e-02 -2.141940593719482422e-01 -1.304367184638977051e-01 1.857031583786010742e-01 1.963881850242614746e-01 3.698637709021568298e-02 -4.621987044811248779e-02 9.779449552297592163e-03 -1.057321205735206604e-01 -1.888463646173477173e-02 1.859287172555923462e-01 5.975568201392889023e-03 6.773428060114383698e-03 1.857606768608093262e-01 -2.930238842964172363e-01 9.500809013843536377e-02 1.500518471002578735e-01 -1.371150910854339600e-01 -1.887265145778656006e-01 -6.954775750637054443e-02 -3.822220265865325928e-01 3.319166898727416992e-01 1.002143099904060364e-01 8.727061748504638672e-02 2.758964598178863525e-01 3.215435445308685303e-01 -4.850555583834648132e-02 2.522613704204559326e-01 5.182458460330963135e-02
-3.139660228043794632e-03 1.492398083209991455e-01 -1.758526563644409180e-01 -5.140498876571655273e-01 -3.833598643541336060e-02 -5.942746624350547791e-02 7.896924763917922974e-02 1.115497201681137085e-01 1.154373362660408020e-01 -1.700611561536788940e-01 6.669697910547256470e-02 -6.863071024417877197e-02 1.105572357773780823e-01 1.633893251419067383e-01 -7.484348118305206299e-02 1.967832259833812714e-02 3.290938436985015869e-01 -1.796580553054809570e-01 2.884703874588012695e-01 -2.603464722633361816e-01 1.404712498188018799e-01 -1.296676248311996460e-01 -1.481433808803558350e-01 1.224043667316436768e-01 -1.847667545080184937e-01 1.258406788110733032e-01 3.059008717536926270e-01 3.850482031702995300e-02 1.055517792701721191e-02 -1.467518359422683716e-01 1.706570982933044434e-01 4.120960086584091187e-02
1.138169839978218079e-01 -1.182551681995391846e-01 -5.200836807489395142e-02 -5.517134070396423340e-01 -1.704727709293365479e-01 -5.557511001825332642e-02 6.892146170139312744e-02 1.839623302221298218e-01 2.398754954338073730e-01 1.812733560800552368e-01 1.537434160709381104e-01 1.870519109070301056e-02 -1.052965223789215088e-01 5.595469102263450623e-02 -1.275355219841003418e-01 3.629289865493774414e-01 2.486488223075866699e-01 -1.906798928976058960e-01 -4.467812180519104004e-02 2.667136490345001221e-02 -9.758661687374114990e-02 -1.481937337666749954e-02 -1.421991735696792603e-01 2.410208582878112793e-01 -4.281029105186462402e-02 1.266574114561080933e-01 -6.336393952369689941e-02 1.119479984045028687e-01 2.586043775081634521e-01 9.367068111896514893e-02 2.089012973010540009e-02 -1.385025233030319214e-01
-2.564352452754974365e-01 2.177585288882255554e-02 2.537188827991485596e-01 -2.968568801879882812e-01 -2.033285945653915405e-01 2.343330234289169312e-01 -2.815075777471065521e-02 1.882382184267044067e-01 1.399410367012023926e-01 1.573757268488407135e-02 -2.606812864542007446e-02 -1.807497739791870117e-01 -1.516464203596115112e-01 2.855008542537689209e-01 1.829090118408203125e-01 1.547602117061614990e-01 1.031880751252174377e-01 -2.608920335769653320e-01 -2.047988623380661011e-01 5.485083535313606262e-02 -1.900046169757843018e-01 1.718741506338119507e-01 1.505339145660400391e-01 1.260294914245605469e-01 -9.841220080852508545e-02 1.163487434387207031e-01 1.887012273073196411e-01 2.990725636482238770e-01 1.914281994104385376e-01 -5.238248966634273529e-03 9.968912601470947266e-02 1.046863794326782227e-01
-1.924480944871902466e-01 1.011272817850112915e-01 -1.066971477121114731e-02 -1.124745085835456848e-01 -9.814791381359100342e-02 -1.260869763791561127e-02 7.114391028881072998e-02 -1.987069398164749146e-01 -2.812361121177673340e-01 -6.067847087979316711e-02 8.384884893894195557e-02 1.304509639739990234e-01 -1.835163235664367676e-01 -6.782002747058868408e-02 -7.332047820091247559e-02 1.849322579801082611e-03 2.950851321220397949e-01 -4.351834356784820557e-01 -6.141746416687965393e-02 -2.755091898143291473e-02 -1.433427333831787109e-01 7.191328704357147217e-02 -1.092230528593063354e-01 -2.774247229099273682e-01 -3.116095438599586487e-02 2.064587771892547607e-01 3.662764728069305420e-01 1.457862649112939835e-02 3.509156107902526855e-01 -1.659729331731796265e-01 9.331207722425460815e-02 -4.676467180252075195e-02
1.399128139019012451e-01 -5.794137716293334961e-02 -1.504988074302673340e-01 -5.682650208473205566e-01 -8.629255741834640503e-02 -2.578201517462730408e-02 5.926625803112983704e-03 9.115270525217056274e-02 1.649312674999237061e-01 1.615508794784545898e-01 1.811310052871704102e-01 6.942314654588699341e-02 -4.457211866974830627e-02 5.550465360283851624e-02 -1.406460404396057129e-01 2.990689277648925781e-01 2.484717518091201782e-01 -1.989305466413497925e-01 3.378405794501304626e-02 -6.085951812565326691e-03 1.118069365620613098e-01 -7.263725996017456055e-02 -1.158544495701789856e-01 5.184204503893852234e-02 -7.488530129194259644e-02 2.594994604587554932e-01 -4.398374632000923157e-02 2.024347633123397827e-01 2.816704809665679932e-01 -2.462908178567886353e-01 8.830679208040237427e-02 -9.890847653150558472e-02
4.309584945440292358e-02 2.135161608457565308e-01 9.805143624544143677e-02 -1.022958904504776001e-01 6.767275184392929077e-02 -2.155005037784576416e-01 9.077697247266769409e-02 1.679053604602813721e-01 3.305821493268013000e-02 3.313974663615226746e-02 2.225510776042938232e-01 4.780459403991699219e-02 -4.153740126639604568e-03 -3.733305260539054871e-02 -1.796785593032836914e-01 -1.758796907961368561e-02 4.434341192245483398e-02 -3.711203634738922119e-01 -1.664558053016662598e-01 1.592995077371597290e-01 -1.333876401185989380e-01 -1.372524797916412354e-01 -4.962356761097908020e-02 -3.210375905036926270e-01 -1.898388713598251343e-01 2.608175277709960938e-01 5.476577579975128174e-02 -6.158277019858360291e-02 4.349560439586639404e-01 -1.266176402568817139e-01 2.926850914955139160e-01 -1.425970494747161865e-01
9.171108156442642212e-02 4.955885186791419983e-02 -1.276044994592666626e-01 -2.894243597984313965e-01 1.702810227870941162e-01 -1.709359586238861084e-01 1.610617525875568390e-02 7.917241752147674561e-02 2.619347274303436279e-01 1.266430467367172241e-01 1.501722186803817749e-01 1.579680144786834717e-01 7.909591495990753174e-02 -1.448557376861572266e-01 -7.075506448745727539e-02 -1.941875219345092773e-01 9.848445653915405273e-02 -2.547817826271057129e-01 7.004329562187194824e-02 3.321180939674377441e-01 2.711992859840393066e-01 -1.099268645048141479e-01 -9.361200034618377686e-02 6.145276874303817749e-02 -2.055582255125045776e-01 -4.059606045484542847e-02 2.434793859720230103e-01 2.525590062141418457e-01 1.434011459350585938e-01 7.362018525600433350e-02 3.749774992465972900e-01 -2.601127699017524719e-02
1.740325242280960083e-01 5.604627658613026142e-04 3.509109914302825928e-01 -2.843681275844573975e-01 3.567993268370628357e-02 -5.098193138837814331e-02 8.014236390590667725e-02 -3.117309808731079102e-01 1.170922890305519104e-01 4.345063865184783936e-02 -1.088465303182601929e-01 -9.675266593694686890e-02 -2.227501422166824341e-01 -4.090601578354835510e-02 -6.524807214736938477e-02 -1.433264613151550293e-01 -1.171626523137092590e-01 -4.372861683368682861e-01 -5.887287855148315430e-02 9.438938647508621216e-02 -6.391759961843490601e-02 -1.703004539012908936e-01 -3.607355356216430664e-01 -2.709408998489379883e-01 -8.317024260759353638e-02 1.134459152817726135e-01 1.865091621875762939e-01 1.349923163652420044e-01 8.576202392578125000e-02 8.442778140306472778e-02 3.152214735746383667e-02 -5.584246292710304260e-02
-1.676809638738632202e-01 1.086909621953964233e-01 3.017605245113372803e-01 -2.280058860778808594e-01 -1.129315569996833801e-01 1.858069598674774170e-01 2.588825523853302002e-01 -1.043090373277664185e-01 1.683451235294342041e-01 -1.466977298259735107e-01 1.506661903113126755e-02 -7.669362425804138184e-02 -5.144290998578071594e-02 2.476432770490646362e-01 -1.931337863206863403e-01 1.613771468400955200e-01 3.022982180118560791e-01 -2.088773548603057861e-01 -2.708357386291027069e-02 1.264395415782928467e-01 1.607418246567249298e-02 -1.800454705953598022e-01 9.425183385610580444e-02 -3.151987195014953613e-01 5.911218374967575073e-02 2.929139733314514160e-01 7.495263963937759399e-02 4.985086992383003235e-02 2.525524497032165527e-01 1.377645730972290039e-01 1.857595592737197876e-01 -3.538061305880546570e-02
2.361370772123336792e-01 6.541758775711059570e-02 9.190885722637176514e-02 -3.538924753665924072e-01 -2.837149798870086670e-02 -2.301501668989658356e-02 -1.357468366622924805e-01 -2.726520895957946777e-01 2.244491428136825562e-01 1.491862237453460693e-01 5.576734244823455811e-02 -9.835110604763031006e-02 8.580961078405380249e-02 2.828549742698669434e-01 -4.840229079127311707e-02 -1.125496998429298401e-01 1.990111321210861206e-01 -3.137570023536682129e-01 -1.652674376964569092e-02 -6.683775782585144043e-02 -1.822523325681686401e-01 -1.289662420749664307e-01 -2.190863043069839478e-01 -2.687016427516937256e-01 -3.004750609397888184e-01 9.990258514881134033e-02 2.277925610542297363e-01 1.189740523695945740e-01 1.402562856674194336e-01 6.903218477964401245e-02 1.517248898744583130e-02 -1.433870196342468262e-01
1.168105080723762512e-01 1.296437680721282959e-01 -4.891064949333667755e-03 -1.806216835975646973e-01 -9.224823862314224243e-02 -2.514151334762573242e-01 1.021169424057006836e-01 1.809361726045608521e-01 2.618861570954322815e-02 -7.765484624542295933e-04 1.259393393993377686e-01 -3.612437099218368530e-02 6.027595326304435730e-02 -4.400297533720731735e-03 -2.925742566585540771e-01 -8.084809035062789917e-02 7.563353329896926880e-02 -4.176307916641235352e-01 -2.277022004127502441e-01 5.267729982733726501e-02 -8.115908503532409668e-02 -1.709333360195159912e-01 8.505067974328994751e-02 -2.235671281814575195e-01 -3.183271884918212891e-01 2.366739213466644287e-01 7.124936580657958984e-02 -8.267456293106079102e-02 4.106671512126922607e-01 -8.958525955677032471e-02 1.860135793685913086e-01 -7.835253141820430756e-03
2.715198397636413574e-01 1.024346724152565002e-01 -3.416957706212997437e-02 -2.433063089847564697e-01 1.088149100542068481e-01 -1.144338622689247131e-01 1.650880873203277588e-01 9.152032434940338135e-02 -1.947465352714061737e-02 2.250002175569534302e-01 -6.039802730083465576e-02 1.270273793488740921e-02 -1.371361166238784790e-01 -1.925529241561889648e-01 -1.697122454643249512e-01 -4.068410489708185196e-04 2.754514813423156738e-01 -2.791960537433624268e-01 1.187750622630119324e-01 4.921960458159446716e-02 1.537807434797286987e-01 1.840744912624359131e-02 -2.780297398567199707e-01 -7.420439273118972778e-02 -1.418560445308685303e-01 2.726928591728210449e-01 2.435861527919769287e-01 1.222772076725959778e-01 3.926914930343627930e-01 -1.280584186315536499e-01 1.453813761472702026e-01 1.330179125070571899e-01
9.306371212005615234e-02 9.700996428728103638e-02 2.534138225018978119e-02 -2.363312691450119019e-01 -1.560475379228591919e-01 3.755177557468414307e-02 -1.210464090108871460e-01 -1.125199049711227417e-01 1.296072900295257568e-01 -7.486230134963989258e-02 3.800502792000770569e-02 -2.744998633861541748e-01 1.742993295192718506e-01 -8.022363483905792236e-02 2.738536149263381958e-02 2.018497735261917114e-01 2.250204682350158691e-01 -2.853574231266975403e-03 1.441913396120071411e-01 3.555603027343750000e-01 -1.859506368637084961e-01 -4.498261585831642151e-02 -1.136461496353149414e-01 1.587240248918533325e-01 -1.230997592210769653e-01 8.832729607820510864e-02 4.161374866962432861e-01 3.170971870422363281e-01 1.089388653635978699e-01 -6.460227817296981812e-02 2.995952963829040527e-01 -1.407551467418670654e-01
-2.363909594714641571e-02 -2.345319241285324097e-01 -9.867154061794281006e-02 -4.928427338600158691e-01 -2.343593351542949677e-02 -3.922804072499275208e-02 -1.081412881612777710e-01 5.927774682641029358e-02 2.403040081262588501e-01 1.786328502930700779e-03 2.838783860206604004e-01 -1.022869944572448730e-01 -1.762993484735488892e-01 9.583681076765060425e-02 -1.380648761987686157e-01 3.136328756809234619e-01 1.218613013625144958e-01 -2.068624496459960938e-01 9.937792271375656128e-02 5.423281714320182800e-02 8.497834205627441406e-03 -1.639211028814315796e-01 1.538155041635036469e-02 9.629981219768524170e-02 -1.510281208902597427e-02 8.595649898052215576e-02 -1.667203754186630249e-02 1.946768723428249359e-02 3.284708261489868164e-01 -2.728536427021026611e-01 2.649680376052856445e-01 1.677207089960575104e-02
1.693198224529623985e-03 7.044914364814758301e-02 -1.543792784214019775e-01 -2.622059285640716553e-01 -5.962404236197471619e-02 2.723179943859577179e-02 9.506624937057495117e-02 -8.658114820718765259e-02 -1.684368997812271118e-01 6.303742527961730957e-02 1.118766795843839645e-02 2.523473836481571198e-02 -1.801304370164871216e-01 1.484262049198150635e-01 -2.474277466535568237e-01 -9.732557833194732666e-02 1.650317162275314331e-01 -3.415832817554473877e-01 5.667569488286972046e-02 1.822325438261032104e-01 -7.058054953813552856e-02 2.370256781578063965e-01 -3.103543221950531006e-01 -2.273335903882980347e-01 -4.634610190987586975e-02 3.904205858707427979e-01 1.787862032651901245e-01 1.180450022220611572e-01 2.831257581710815430e-01 1.089622080326080322e-01 1.417979598045349121e-01 -1.456999033689498901e-01
9.106206893920898438e-02 3.319822624325752258e-02 -1.389273107051849365e-01 -2.949829027056694031e-02 8.632306009531021118e-02 -2.035528719425201416e-01 -1.742150336503982544e-01 8.139715343713760376e-02 4.698681086301803589e-02 1.745757088065147400e-02 -7.737467437982559204e-02 1.499314606189727783e-01 -1.880733519792556763e-01 -1.892322450876235962e-01 -1.751552224159240723e-01 -1.282710302621126175e-02 2.755622267723083496e-01 -4.932543337345123291e-01 -1.976808905601501465e-01 1.897488236427307129e-01 2.712167054414749146e-02 -1.884000599384307861e-01 -5.794438533484935760e-03 2.944160997867584229e-02 1.279374770820140839e-02 2.342361211776733398e-01 1.643604934215545654e-01 1.153069734573364258e-01 4.250825345516204834e-01 -8.192954212427139282e-02 1.793333441019058228e-01 -7.220681011676788330e-02
2.524694204330444336e-01 -4.392718896269798279e-02 1.323491483926773071e-01 -4.129959940910339355e-01 1.883391849696636200e-02 -2.854716032743453979e-02 -9.942662715911865234e-02 -2.144983559846878052e-01 1.932066977024078369e-01 5.883969366550445557e-02 -9.359258227050304413e-03 -1.640570759773254395e-01 -6.659422069787979126e-03 2.096008062362670898e-01 4.232054576277732849e-02 -9.410358220338821411e-02 2.733170986175537109e-01 -3.631115853786468506e-01 3.762043640017509460e-02 1.328127384185791016e-01 -1.955050528049468994e-01 -1.209397986531257629e-01 -3.459310233592987061e-01 -1.658522337675094604e-01 -2.504627108573913574e-01 4.145980626344680786e-02 6.525224447250366211e-02 5.226596258580684662e-03 2.312196642160415649e-01 5.750851333141326904e-02 3.483733162283897400e-02 -1.200686246156692505e-01
3.939608857035636902e-02 1.906929016113281250e-01 -1.987520605325698853e-01 -2.679833769798278809e-01 -1.798705309629440308e-01 -9.160730242729187012e-02 1.528621464967727661e-02 1.554970629513263702e-02 -1.289093345403671265e-01 -7.338243722915649414e-02 -2.656606733798980713e-01 -2.602728903293609619e-01 -2.178803235292434692e-01 1.468969285488128662e-01 -1.766193062067031860e-01 1.203508153557777405e-01 2.080048918724060059e-01 -3.038661479949951172e-01 -8.007245510816574097e-02 1.476778984069824219e-01 2.184868790209293365e-03 9.275162965059280396e-02 -2.159882634878158569e-01 -1.062859371304512024e-01 1.482816189527511597e-01 2.982042431831359863e-01 2.058645784854888916e-01 5.104649811983108521e-02 2.740725278854370117e-01 1.986223459243774414e-01 1.009397804737091064e-01 -1.531849056482315063e-01
-9.794362634420394897e-02 4.369074106216430664e-02 -6.169361528009176254e-03 -4.158437550067901611e-01 -9.371401392854750156e-04 -1.791910976171493530e-01 1.288533061742782593e-01 1.059747301042079926e-02 -6.028632819652557373e-02 -1.784052103757858276e-01 2.550167143344879150e-01 -2.117132842540740967e-01 -1.401832401752471924e-01 -1.236959472298622131e-01 1.440046727657318115e-01 1.913531720638275146e-01 -6.797762215137481689e-02 -4.997600317001342773e-01 1.091177761554718018e-01 1.793136298656463623e-01 -1.292758882045745850e-01 1.855882257223129272e-02 -5.554764717817306519e-02 -1.338332891464233398e-01 7.765393704175949097e-02 1.932032555341720581e-01 2.506564855575561523e-01 1.576326191425323486e-01 -4.153741174377501011e-04 -2.353568822145462036e-01 3.039501979947090149e-02 7.237286865711212158e-02
2.083256691694259644e-01 6.101447157561779022e-03 1.897424459457397461e-01 -1.992118060588836670e-01 -7.644212245941162109e-02 -7.103374600410461426e-02 9.387641213834285736e-03 -9.428135305643081665e-02 2.388689480721950531e-02 -1.725164502859115601e-01 -1.859318464994430542e-01 2.253279276192188263e-02 -1.039216741919517517e-01 -1.972056366503238678e-02 -8.517502993345260620e-02 1.506651341915130615e-01 2.253289520740509033e-01 -1.789141148328781128e-01 1.188632100820541382e-02 7.665506750345230103e-02 -1.929883509874343872e-01 1.040354669094085693e-01 4.412276297807693481e-02 -8.362248539924621582e-02 -4.091678261756896973e-01 -1.470148116350173950e-01 1.142682507634162903e-01 4.534193128347396851e-02 2.907065451145172119e-01 -1.152530536055564880e-01 5.051115155220031738e-01 -2.270920425653457642e-01
3.618651768192648888e-03 1.183417066931724548e-01 9.584723412990570068e-02 -6.422672420740127563e-02 -9.177840501070022583e-02 -2.749343514442443848e-01 1.090790256857872009e-01 1.790220737457275391e-01 -4.246131703257560730e-02 -1.694593392312526703e-02 2.178388833999633789e-01 -1.625844240188598633e-01 -5.864008143544197083e-02 -1.069124639034271240e-01 -1.407265514135360718e-01 -1.047480776906013489e-01 7.428944110870361328e-02 -3.669092357158660889e-01 -1.388949900865554810e-01 1.811118125915527344e-01 -4.877767711877822876e-02 -1.431525051593780518e-01 5.502563714981079102e-02 -1.410173028707504272e-01 -5.920900031924247742e-02 3.252435922622680664e-01 1.493841111660003662e-01 3.092310205101966858e-02 4.539525508880615234e-01 -1.564230322837829590e-01 3.286819756031036377e-01 -1.180443391203880310e-01
3.290295717306435108e-04 8.873642235994338989e-02 4.608415067195892334e-03 -5.506027862429618835e-02 -6.374784559011459351e-02 -2.766546607017517090e-01 -9.173676371574401855e-02 1.168786138296127319e-01 1.187195256352424622e-02 -1.107760146260261536e-01 -3.966873884201049805e-02 2.793196141719818115e-01 -2.284390330314636230e-01 -1.017746776342391968e-01 -8.725190162658691406e-02 4.413671046495437622e-02 1.492476165294647217e-01 -3.205338418483734131e-01 -1.919490247964859009e-01 1.949542611837387085e-01 -8.983641862869262695e-02 -1.798112094402313232e-01 3.126705437898635864e-02 -8.448956906795501709e-02 5.968869477510452271e-02 3.371274471282958984e-01 1.383093148469924927e-01 2.994738221168518066e-01 4.113386273384094238e-01 -1.040948703885078430e-01 2.598575651645660400e-01 -1.750698685646057129e-02
1.242576912045478821e-01 2.045642137527465820e-01 -2.761000953614711761e-02 -2.528606355190277100e-01 -2.122428268194198608e-01 -1.342834718525409698e-02 7.409951090812683105e-02 -6.724344193935394287e-02 -3.573449328541755676e-02 8.545003831386566162e-02 1.981759071350097656e-02 -6.609007716178894043e-02 -1.304207146167755127e-01 3.929095342755317688e-02 -3.076887130737304688e-01 6.900924444198608398e-02 1.405017226934432983e-01 -3.093870878219604492e-01 5.603738129138946533e-02 3.332065343856811523e-01 -7.556695491075515747e-02 1.730392724275588989e-01 -2.899560928344726562e-01 -6.550057977437973022e-02 -2.194866538047790527e-01 4.524666070938110352e-01 4.772022366523742676e-02 -7.719469815492630005e-02 1.713440567255020142e-01 -6.335459649562835693e-02 2.071585059165954590e-01 1.939724385738372803e-02
2.784764468669891357e-01 3.963236883282661438e-02 3.795679286122322083e-02 -3.189117312431335449e-01 5.190209671854972839e-02 9.413528605364263058e-04 7.565858960151672363e-02 4.005223512649536133e-02 2.378461211919784546e-01 -1.853500008583068848e-01 2.528013288974761963e-02 -1.113498359918594360e-01 2.244843840599060059e-01 1.221734448336064816e-03 -1.010181754827499390e-02 2.627681568264961243e-02 3.408090770244598389e-01 -1.461858153343200684e-01 -7.844533771276473999e-02 8.450589329004287720e-02 -2.221240103244781494e-01 2.849084734916687012e-01 -1.793144941329956055e-01 1.781135499477386475e-01 -1.073118597269058228e-01 -7.035033404827117920e-02 3.415870368480682373e-01 2.878873646259307861e-01 2.672909200191497803e-01 -1.094777062535285950e-01 3.609686344861984253e-02 -8.121930807828903198e-02
-2.000719457864761353e-01 2.912194132804870605e-01 1.702499017119407654e-02 -1.805562674999237061e-01 -1.451120246201753616e-02 -1.955010592937469482e-01 7.548448629677295685e-03 4.459077119827270508e-02 3.661397099494934082e-01 8.496647328138351440e-02 -1.349799335002899170e-01 -3.212755173444747925e-02 -4.455479979515075684e-01 3.455147445201873779e-01 2.654409594833850861e-02 -2.096353098750114441e-03 2.672855556011199951e-01 -1.591734886169433594e-01 9.059731662273406982e-02 4.390739649534225464e-02 6.022788956761360168e-02 -5.711440742015838623e-02 3.236729651689529419e-03 9.289316833019256592e-02 -2.931028306484222412e-01 9.007669240236282349e-02 -1.426915917545557022e-02 1.344845890998840332e-01 2.308690696954727173e-01 -1.016857102513313293e-01 1.256264597177505493e-01 9.211777150630950928e-02
1.209935843944549561e-01 -2.156053483486175537e-02 -1.208999902009963989e-01 -2.420083731412887573e-01 -3.624129341915249825e-03 -2.334510087966918945e-01 -1.771862991154193878e-02 -1.402619481086730957e-01 -4.035083204507827759e-02 -2.665348947048187256e-01 -1.017127558588981628e-01 -2.834824845194816589e-02 -1.156560033559799194e-01 -5.669023841619491577e-02 1.317375302314758301e-01 6.081243976950645447e-02 -9.187958389520645142e-02 -4.944193065166473389e-01 -1.499581187963485718e-01 4.228567779064178467e-01 -1.004499867558479309e-01 6.440537422895431519e-02 9.387989342212677002e-02 -1.945179887115955353e-02 -7.359574735164642334e-02 8.853141963481903076e-02 6.085398606956005096e-03 2.726372703909873962e-02 3.372434675693511963e-01 -1.400666683912277222e-01 5.652724206447601318e-02 -2.958890795707702637e-01
-7.164229452610015869e-02 -4.988521710038185120e-02 3.505213260650634766e-01 -4.109427332878112793e-01 -2.373218983411788940e-01 9.498120844364166260e-02 1.237556785345077515e-01 8.583939075469970703e-02 -9.016255289316177368e-02 2.543104290962219238e-01 2.623373866081237793e-01 -4.426705464720726013e-02 -1.736257076263427734e-01 -1.879786252975463867e-01 -2.279948815703392029e-02 1.485411729663610458e-02 2.526356279850006104e-01 -1.865730881690979004e-01 -4.790998995304107666e-02 1.312421858310699463e-01 -2.366383746266365051e-02 -1.388192474842071533e-01 -6.859901547431945801e-02 -1.051586419343948364e-01 -1.497042626142501831e-01 2.347686141729354858e-01 1.376602053642272949e-01 1.952211409807205200e-01 2.078413367271423340e-01 -1.430127620697021484e-01 2.143046855926513672e-01 -6.993810832500457764e-02
-2.157669514417648315e-01 -4.417618736624717712e-03 -1.192443370819091797e-01 -2.989171445369720459e-01 -1.296175569295883179e-01 -1.860985010862350464e-01 -1.275403648614883423e-01 1.387903094291687012e-01 3.567629754543304443e-01 -3.251505196094512939e-01 -1.541881859302520752e-01 4.407370463013648987e-02 1.365084294229745865e-02 -2.088829409331083298e-03 -1.583665758371353149e-01 -2.594794891774654388e-02 1.187367960810661316e-01 -4.853816330432891846e-01 1.600641012191772461e-01 9.694381058216094971e-02 2.184537239372730255e-03 2.678374573588371277e-02 -1.494802385568618774e-01 4.584758356213569641e-02 -7.563915848731994629e-02 -6.017022207379341125e-02 4.095475748181343079e-02 1.383527368307113647e-01 8.956220746040344238e-02 -2.650299370288848877e-01 1.944432258605957031e-01 -1.487173885107040405e-01
6.015331670641899109e-02 -1.822134107351303101e-02 3.184530138969421387e-02 -4.433951377868652344e-01 1.496625971049070358e-02 -2.312858849763870239e-01 -1.053113639354705811e-01 -1.249174773693084717e-01 3.008238971233367920e-01 -1.135816127061843872e-01 -6.239834055304527283e-02 -1.749755740165710449e-01 -4.527239874005317688e-02 2.002965658903121948e-01 2.590979337692260742e-01 1.467470377683639526e-01 1.983678713440895081e-02 -3.749221563339233398e-01 1.769927740097045898e-01 -3.109395802021026611e-01 -7.920434325933456421e-02 -9.480255842208862305e-02 6.631889939308166504e-02 -2.012630999088287354e-01 -5.769066512584686279e-02 1.103910580277442932e-01 1.009564548730850220e-01 2.465428858995437622e-01 2.088992111384868622e-02 8.497984707355499268e-02 1.002913787961006165e-01 1.262591779232025146e-01
1.076654866337776184e-01 9.206048399209976196e-02 3.308696448802947998e-01 -4.973579049110412598e-01 -3.471195399761199951e-01 9.417980909347534180e-02 9.641677141189575195e-03 -2.398950755596160889e-01 1.818486303091049194e-01 -1.530189365148544312e-01 -1.134812012314796448e-01 -3.569904342293739319e-02 -4.176159854978322983e-03 9.795975685119628906e-02 -1.674660146236419678e-01 3.491984214633703232e-03 2.015341967344284058e-01 -2.707118093967437744e-01 1.396171003580093384e-01 2.829576469957828522e-02 5.027228617109358311e-04 -4.401968047022819519e-02 -1.132802367210388184e-01 -2.360592484474182129e-01 2.265641838312149048e-02 2.273285537958145142e-01 1.172561198472976685e-01 -9.896155446767807007e-02 2.032681405544281006e-01 -9.158767061308026314e-04 7.583263516426086426e-02 1.703254133462905884e-02
3.817075118422508240e-02 -1.140226274728775024e-01 -1.124064996838569641e-02 -4.450964033603668213e-01 -2.448237966746091843e-03 -7.432247698307037354e-02 -1.910360604524612427e-01 1.763168126344680786e-01 3.667841255664825439e-01 -3.933392465114593506e-01 -1.720550060272216797e-01 -1.075115576386451721e-01 -1.384871304035186768e-01 2.091107517480850220e-02 5.520644411444664001e-02 -1.512679755687713623e-01 1.928713917732238770e-01 -3.229395747184753418e-01 2.024947553873062134e-01 1.421820074319839478e-01 -9.079372137784957886e-02 5.963646993041038513e-02 -9.072658419609069824e-02 1.137458160519599915e-01 3.966806083917617798e-02 3.198231011629104614e-02 -2.402007952332496643e-02 -1.410448253154754639e-01 1.575178056955337524e-01 -1.231354102492332458e-01 1.173094883561134338e-01 -1.604908406734466553e-01
-1.189835891127586365e-01 2.657840549945831299e-01 1.000019907951354980e-01 -1.776738315820693970e-01 -2.691733278334140778e-02 -2.466362714767456055e-01 -2.810683799907565117e-03 -7.219904568046331406e-03 -1.316236853599548340e-01 1.504561901092529297e-01 -1.182963047176599503e-02 7.265625894069671631e-02 -2.424703836441040039e-01 3.732472062110900879e-01 1.098491176962852478e-01 1.200947985053062439e-01 -1.375251263380050659e-01 -4.501990377902984619e-01 2.808635868132114410e-02 -5.217839404940605164e-02 -2.945637330412864685e-03 -1.882522106170654297e-01 2.024084180593490601e-01 -2.540500760078430176e-01 -7.662330567836761475e-02 -1.618966609239578247e-01 1.427511572837829590e-01 -4.944135993719100952e-02 3.028278052806854248e-01 -6.425566226243972778e-02 1.284466385841369629e-01 -9.351791441440582275e-02
-7.666014879941940308e-02 1.879863440990447998e-02 8.890937082469463348e-03 -3.444039523601531982e-01 -1.381068080663681030e-01 -3.426869809627532959e-01 -1.662091016769409180e-01 -1.320596486330032349e-01 5.014579296112060547e-01 -9.895165264606475830e-02 4.065091907978057861e-02 -7.547220587730407715e-02 -1.372286677360534668e-01 6.895502656698226929e-02 2.308207303285598755e-01 5.621919780969619751e-02 -3.922779485583305359e-02 -3.615416884422302246e-01 1.349210292100906372e-01 -2.136402279138565063e-01 1.636235415935516357e-01 1.126288771629333496e-01 2.311677485704421997e-02 -7.294870913028717041e-02 -1.195569485425949097e-01 1.581143587827682495e-01 1.079071760177612305e-01 8.015552163124084473e-02 1.267915666103363037e-01 -3.125650435686111450e-02 1.689766496419906616e-01 2.232610620558261871e-02
-7.542729377746582031e-02 7.262296229600906372e-02 -1.199935749173164368e-01 -3.558111786842346191e-01 -1.587679833173751831e-01 1.152827292680740356e-01 7.564581185579299927e-02 -2.370222704485058784e-03 2.216274589300155640e-01 -7.090002764016389847e-03 1.973594278097152710e-01 -1.853543817996978760e-01 -3.274685144424438477e-02 3.364077508449554443e-01 -4.540921002626419067e-02 9.907617419958114624e-02 7.960364222526550293e-02 -3.333899676799774170e-01 1.134109720587730408e-01 3.780134320259094238e-01 -5.188354477286338806e-02 -7.327651232481002808e-02 1.469260901212692261e-01 1.735170483589172363e-01 1.799194663763046265e-01 1.595535278320312500e-01 1.775501370429992676e-01 1.494026333093643188e-01 6.801994144916534424e-02 -1.814918369054794312e-01 2.211369574069976807e-01 1.551610976457595825e-01
-5.823601037263870239e-02 1.393668055534362793e-01 1.599670052528381348e-01 -4.413220882415771484e-01 2.060331553220748901e-01 -2.390733212232589722e-01 -4.235306680202484131e-01 2.464835159480571747e-02 1.488287448883056641e-01 7.586346566677093506e-02 -1.962729990482330322e-01 4.978175088763237000e-02 -9.206815809011459351e-02 8.975335955619812012e-02 8.408668637275695801e-02 1.885851174592971802e-01 5.037356540560722351e-02 -7.506341487169265747e-02 -1.828074902296066284e-01 2.152914851903915405e-01 -2.918317914009094238e-01 -1.234133169054985046e-01 4.934462159872055054e-02 2.849439345300197601e-02 1.552014350891113281e-01 1.387339085340499878e-01 5.255527421832084656e-02 1.292945444583892822e-01 9.489382617175579071e-03 6.786976754665374756e-02 2.696166932582855225e-01 -1.318251639604568481e-01
-1.427213102579116821e-01 1.411222964525222778e-01 -7.071839272975921631e-02 -2.496334165334701538e-01 -1.082296594977378845e-01 -1.859146654605865479e-01 -1.604184362804517150e-04 -1.427712589502334595e-01 7.870878279209136963e-02 1.876163184642791748e-01 1.248950585722923279e-01 -1.014832183718681335e-01 3.049793094396591187e-02 -1.593049913644790649e-01 -2.601840198040008545e-01 -1.946619898080825806e-01 9.821292944252490997e-03 -3.776505887508392334e-01 -1.148229911923408508e-01 1.909360885620117188e-01 1.093777492642402649e-01 1.107500270009040833e-01 6.020435318350791931e-02 -3.256865143775939941e-01 -5.530348792672157288e-02 8.856182545423507690e-02 2.268705964088439941e-01 1.752429306507110596e-01 3.114151060581207275e-01 -1.802450269460678101e-01 3.353559598326683044e-02 -2.767471969127655029e-01
-7.035071402788162231e-02 1.509728729724884033e-01 -5.299756675958633423e-02 -4.879367053508758545e-01 8.480990678071975708e-02 7.560935616493225098e-02 1.147584468126296997e-01 -1.857934519648551941e-02 2.991734445095062256e-01 7.503849267959594727e-02 9.195569436997175217e-04 -5.256988853216171265e-02 -2.357084155082702637e-01 3.020816445350646973e-01 -1.462677419185638428e-01 1.916168332099914551e-01 1.343477889895439148e-02 -1.815341711044311523e-01 -2.383179403841495514e-02 1.972513496875762939e-01 -7.506679743528366089e-02 -5.156541988253593445e-02 1.809315979480743408e-01 -4.330492392182350159e-02 1.523679196834564209e-01 7.258452940732240677e-03 1.021458134055137634e-01 1.929383575916290283e-01 3.822511807084083557e-02 -3.907631635665893555e-01 2.376153022050857544e-01 7.111490517854690552e-02
-8.662216365337371826e-02 -1.508534401655197144e-01 -3.995130211114883423e-02 -1.474186033010482788e-01 4.580290697049349546e-04 2.471846044063568115e-01 1.880617737770080566e-01 -1.213877275586128235e-01 1.969647407531738281e-01 -1.894769072532653809e-01 1.084189862012863159e-02 3.744609951972961426e-01 -1.637139916419982910e-01 1.317115575075149536e-01 2.000161707401275635e-01 -2.304084040224552155e-02 3.937148302793502808e-02 -3.130932152271270752e-01 1.870509535074234009e-01 -2.783451462164521217e-03 -1.520186662673950195e-01 1.145027577877044678e-01 -2.768350206315517426e-02 -2.411018908023834229e-01 6.059692427515983582e-02 3.007036447525024414e-01 7.790768984705209732e-03 1.012830585241317749e-01 3.778071105480194092e-01 -1.549783628433942795e-02 2.393617331981658936e-01 3.330922126770019531e-02
-7.890293002128601074e-02 1.182745918631553650e-01 -9.313289076089859009e-03 -1.226138323545455933e-01 -1.285351216793060303e-01 -1.132884621620178223e-01 1.903916299343109131e-01 -1.414479911327362061e-01 -9.272670000791549683e-02 2.202699631452560425e-01 2.001284621655941010e-03 -8.001932501792907715e-02 -2.776537276804447174e-02 -9.924772381782531738e-02 -1.333025991916656494e-01 -9.722211211919784546e-02 5.505625158548355103e-02 -6.358005404472351074e-01 -5.078094452619552612e-02 9.426872432231903076e-02 -4.067541658878326416e-02 -1.499444842338562012e-01 -4.800677299499511719e-02 -3.341871872544288635e-02 -1.901859790086746216e-01 4.233490228652954102e-01 1.488176435232162476e-01 4.203128814697265625e-02 2.994033396244049072e-01 2.083308761939406395e-03 3.203356266021728516e-02 -3.749809041619300842e-02
1.327576935291290283e-01 1.233826428651809692e-01 2.366990968585014343e-02 -4.301922321319580078e-01 -2.650357186794281006e-01 -2.568522393703460693e-01 4.463469237089157104e-02 1.336390972137451172e-01 1.800106093287467957e-02 -1.149930208921432495e-01 2.320507317781448364e-01 1.365064382553100586e-01 -1.665887683629989624e-01 8.771000057458877563e-02 -1.389677971601486206e-01 1.621114760637283325e-01 2.207760363817214966e-01 -3.944456279277801514e-01 1.130994409322738647e-02 7.753548026084899902e-02 -7.379500567913055420e-02 1.671678945422172546e-02 -9.651547670364379883e-02 1.557681709527969360e-01 9.065657854080200195e-02 -2.056167926639318466e-03 1.448846906423568726e-01 2.026216834783554077e-01 5.356048047542572021e-02 -2.506982386112213135e-01 1.515576094388961792e-01 2.228468805551528931e-01
-1.123335584998130798e-01 -1.910511404275894165e-01 1.771891415119171143e-01 -1.194800436496734619e-01 -1.409949213266372681e-01 -1.671991348266601562e-01 -2.182238250970840454e-01 -9.389586001634597778e-02 2.366165369749069214e-01 -9.898866713047027588e-02 5.851135030388832092e-02 -1.264070123434066772e-01 -1.864905804395675659e-01 -6.270590703934431076e-03 -1.717008054256439209e-01 2.009247541427612305e-01 1.122941300272941589e-01 -2.958984971046447754e-01 -2.741045318543910980e-02 -8.467321284115314484e-03 1.202175617218017578e-01 1.059577837586402893e-01 -2.665998935699462891e-01 2.220661640167236328e-01 -1.204148381948471069e-01 3.708863854408264160e-01 1.702881008386611938e-01 2.898979783058166504e-01 4.257605969905853271e-02 2.329029142856597900e-02 2.490374892950057983e-01 -1.858766376972198486e-01
-1.221820041537284851e-01 -3.907214850187301636e-02 -1.200045123696327209e-01 -4.577737152576446533e-01 -3.026982769370079041e-02 -7.472428679466247559e-02 -7.394300401210784912e-02 1.804828196763992310e-01 7.879274338483810425e-02 -1.516834646463394165e-01 3.655962049961090088e-01 -1.086307987570762634e-01 -2.134687006473541260e-01 1.593178361654281616e-01 5.563027411699295044e-02 2.093427628278732300e-01 1.114694122225046158e-02 -3.012216985225677490e-01 1.832279264926910400e-01 2.376324087381362915e-01 7.438622415065765381e-02 -2.190717160701751709e-01 2.994417026638984680e-02 8.486569672822952271e-02 9.451702982187271118e-02 -1.179141029715538025e-01 2.862111926078796387e-01 1.822215169668197632e-01 8.658232539892196655e-02 -1.931167580187320709e-02 1.717330664396286011e-01 -6.821020692586898804e-02
2.639838755130767822e-01 -7.927079498767852783e-02 -1.212257221341133118e-01 -2.800742909312248230e-02 -6.226932257413864136e-02 -1.757509633898735046e-02 -1.375885158777236938e-01 1.503053959459066391e-02 1.210844814777374268e-01 3.225793689489364624e-02 -2.873377501964569092e-01 1.007146909832954407e-01 -1.197495963424444199e-02 1.183818653225898743e-01 -6.500472873449325562e-02 1.373465508222579956e-01 2.282236516475677490e-01 -2.992291152477264404e-01 -8.524539321660995483e-02 2.524634599685668945e-01 -4.181465506553649902e-01 -7.042542099952697754e-02 -3.571903407573699951e-01 -2.466294541954994202e-02 -2.086085081100463867e-01 2.661067545413970947e-01 4.428979381918907166e-02 -3.650510217994451523e-03 2.922061979770660400e-01 4.945849254727363586e-02 7.447433471679687500e-02 -9.612123668193817139e-02
1.813832074403762817e-01 1.113798022270202637e-01 -3.484560549259185791e-01 -2.993733286857604980e-01 -1.838801242411136627e-02 -1.789278239011764526e-01 1.209007874131202698e-01 7.987608760595321655e-02 -6.713630864396691322e-04 1.206808984279632568e-01 -1.778610944747924805e-01 6.941861659288406372e-02 -1.405175030231475830e-01 1.231927871704101562e-01 -1.770137101411819458e-01 2.603686973452568054e-02 1.921582072973251343e-01 -1.425447463989257812e-01 -2.130486369132995605e-01 1.632210761308670044e-01 -5.429792031645774841e-02 1.170764863491058350e-01 -2.182770520448684692e-01 -1.103148311376571655e-01 2.069182693958282471e-02 1.898051351308822632e-01 8.043076843023300171e-02 1.247722804546356201e-01 4.084913432598114014e-01 2.274340391159057617e-01 2.186049669981002808e-01 -2.042843252420425415e-01
-1.380723249167203903e-02 4.953692108392715454e-02 -1.447333842515945435e-01 -1.397241204977035522e-01 -7.958551496267318726e-02 -2.111180424690246582e-01 7.599864900112152100e-02 1.262403577566146851e-01 2.587581276893615723e-01 -1.275976002216339111e-01 3.140114946290850639e-03 8.990242332220077515e-02 -9.435279667377471924e-02 1.645696014165878296e-01 -1.243393495678901672e-01 -2.948440983891487122e-02 2.090552300214767456e-01 -4.824821352958679199e-01 1.697048842906951904e-01 -1.306818425655364990e-01 -2.930231094360351562e-01 4.497555270791053772e-02 1.736268959939479828e-02 2.780889868736267090e-01 4.961142316460609436e-02 1.932112723588943481e-01 4.882253333926200867e-02 1.612550914287567139e-01 9.480386227369308472e-02 -1.216504648327827454e-01 2.663469314575195312e-01 -2.997108697891235352e-01
1.627191007137298584e-01 -3.999899700284004211e-02 -3.734740987420082092e-02 -2.515633106231689453e-01 5.911519378423690796e-02 -1.489508897066116333e-01 -6.448126584291458130e-02 1.540355035103857517e-03 1.382494568824768066e-01 -2.564586699008941650e-01 -8.460371755063533783e-03 -3.090907335281372070e-01 -5.080704391002655029e-02 1.299488991498947144e-01 2.719424292445182800e-02 -8.361768722534179688e-02 1.036683842539787292e-02 -1.139593869447708130e-01 -2.107309252023696899e-01 3.637230098247528076e-01 -4.834697544574737549e-01 1.310992687940597534e-01 -1.724280714988708496e-01 -1.244686692953109741e-01 -1.156040132045745850e-01 -1.155852824449539185e-01 1.992703974246978760e-01 5.577336624264717102e-02 2.804382741451263428e-01 -2.429519034922122955e-02 1.759989112615585327e-01 -6.328584998846054077e-02
-2.446586340665817261e-01 -3.136381134390830994e-02 1.125940382480621338e-01 -1.165262311697006226e-01 -9.406400471925735474e-02 8.347909152507781982e-02 1.549318060278892517e-02 9.895864874124526978e-02 2.470794171094894409e-01 4.819481819868087769e-02 -4.214386641979217529e-02 -2.252602875232696533e-01 -3.529608845710754395e-01 3.455629050731658936e-01 9.851884096860885620e-02 1.687204092741012573e-01 8.445982635021209717e-02 -2.895676195621490479e-01 -1.320340782403945923e-01 8.644680678844451904e-02 3.889688476920127869e-02 2.228294461965560913e-01 3.113439977169036865e-01 -1.479851733893156052e-02 1.175166517496109009e-01 8.087248355150222778e-02 2.876947820186614990e-01 -8.571851253509521484e-02 2.447807639837265015e-01 -6.158840283751487732e-02 2.249588370323181152e-01 -1.860644551925361156e-03
1.233252733945846558e-01 -2.029273509979248047e-01 -3.623438253998756409e-02 -6.378844976425170898e-01 3.871351853013038635e-02 -1.746923178434371948e-01 6.555127352476119995e-02 7.702210545539855957e-02 2.603036165237426758e-01 1.187089234590530396e-01 1.456045806407928467e-01 2.729778736829757690e-02 -1.150308698415756226e-01 5.604725703597068787e-02 -1.406966745853424072e-01 3.597216308116912842e-01 2.509406507015228271e-01 -2.815850675106048584e-01 -4.100777581334114075e-02 -6.775554269552230835e-02 -3.691833093762397766e-02 -2.056749910116195679e-02 7.077153772115707397e-02 -2.597829326987266541e-02 1.032041944563388824e-02 2.886215969920158386e-02 -5.976653844118118286e-02 6.795013695955276489e-02 1.675133854150772095e-01 -1.665815412998199463e-01 -2.875046432018280029e-02 -4.498100653290748596e-02
5.638328194618225098e-02 -2.279398590326309204e-01 -8.768765628337860107e-02 -4.885330498218536377e-01 3.890031576156616211e-02 -8.885307237505912781e-03 -2.144271135330200195e-01 3.984299302101135254e-02 2.529412209987640381e-01 -3.574514985084533691e-01 -3.785562887787818909e-02 -1.651107370853424072e-01 -6.220461800694465637e-02 1.126767843961715698e-01 3.820243850350379944e-02 1.644667983055114746e-01 1.541775912046432495e-01 -2.675131559371948242e-01 -1.002230588346719742e-02 6.876765191555023193e-02 -2.462563961744308472e-01 6.899147480726242065e-02 4.120208323001861572e-02 1.933604180812835693e-01 -1.277062892913818359e-01 5.322987213730812073e-02 6.005809642374515533e-03 8.333349227905273438e-02 2.765521034598350525e-02 6.213550269603729248e-02 3.731994330883026123e-01 -9.568043798208236694e-02
-5.568074062466621399e-02 -2.250315621495246887e-02 -1.049474403262138367e-01 -4.585548043251037598e-01 -9.199471026659011841e-02 -1.648278534412384033e-01 -4.202632606029510498e-02 -2.192802429199218750e-01 3.472993969917297363e-01 -1.266455501317977905e-01 -1.679049804806709290e-02 -4.609518125653266907e-02 -1.941086053848266602e-01 1.687832772731781006e-01 1.808322072029113770e-01 -3.081945888698101044e-02 7.087995298206806183e-03 -3.804210126399993896e-01 2.402530908584594727e-01 -1.349756568670272827e-01 6.283821165561676025e-02 -1.019443944096565247e-02 -5.667718872427940369e-02 -9.028039872646331787e-02 -1.964198052883148193e-01 9.439411759376525879e-02 1.049641594290733337e-01 1.847739517688751221e-01 1.298272144049406052e-02 5.281099677085876465e-02 2.531849145889282227e-01 2.343308180570602417e-01
-1.980398744344711304e-01 1.778723448514938354e-01 -2.076814919710159302e-01 -2.403316497802734375e-01 8.086835965514183044e-03 4.976454377174377441e-02 -7.125718891620635986e-02 -7.242634147405624390e-02 2.131338417530059814e-01 -2.472771704196929932e-01 1.082959622144699097e-01 1.442891955375671387e-01 -2.677377164363861084e-01 1.665659807622432709e-02 -4.141559824347496033e-03 7.435124367475509644e-02 3.525772392749786377e-01 -2.774937152862548828e-01 -4.542851746082305908e-01 -1.608830541372299194e-01 -2.022994756698608398e-01 -7.931648194789886475e-02 -8.001748472452163696e-02 -1.436775475740432739e-01 2.793020568788051605e-02 5.872123315930366516e-02 1.573926582932472229e-02 -8.284680545330047607e-03 -3.187447320669889450e-03 -9.248043596744537354e-02 2.612262368202209473e-01 -9.787467867136001587e-02
-1.201190203428268433e-01 2.542139887809753418e-01 1.013930886983871460e-01 -1.314842253923416138e-01 -2.064427584409713745e-01 2.247223407030105591e-01 -1.577314361929893494e-02 1.736546307802200317e-01 2.627961635589599609e-01 2.108276635408401489e-02 -1.693634092807769775e-01 -1.173817291855812073e-01 -9.955237805843353271e-02 1.221112608909606934e-01 3.273244500160217285e-01 4.679382443428039551e-01 1.182269752025604248e-01 -2.716854810714721680e-01 -1.791362464427947998e-02 3.201024979352951050e-02 -1.097102835774421692e-01 -3.454585373401641846e-02 6.775192916393280029e-02 1.988605707883834839e-01 -1.249082982540130615e-01 5.023697763681411743e-02 2.267190963029861450e-01 1.294053941965103149e-01 2.511217296123504639e-01 5.103784427046775818e-02 6.759659200906753540e-02 6.281155347824096680e-02
8.874157071113586426e-02 1.623009145259857178e-01 -1.043323576450347900e-01 1.865381002426147461e-02 7.990947365760803223e-02 -1.368222683668136597e-01 1.203549131751060486e-01 -2.325653433799743652e-01 1.297651231288909912e-01 -1.969681233167648315e-01 -6.533081829547882080e-02 -1.806080937385559082e-01 1.551800370216369629e-01 5.532380938529968262e-02 1.652809679508209229e-01 1.657039672136306763e-01 -1.239654421806335449e-01 -4.832452237606048584e-01 -2.412442564964294434e-01 4.467473328113555908e-01 -8.044388890266418457e-02 2.165349200367927551e-02 -9.665102511644363403e-02 1.129812095314264297e-02 -1.182255968451499939e-01 2.150138467550277710e-01 3.935829922556877136e-02 -3.612227737903594971e-02 2.009515762329101562e-01 2.151272632181644440e-02 1.183814927935600281e-01 -2.131366878747940063e-01
8.968114107847213745e-02 -7.953294552862644196e-03 -1.253734678030014038e-01 -3.444988727569580078e-01 -1.991418898105621338e-01 -1.969672441482543945e-01 1.495659500360488892e-01 2.604889571666717529e-01 4.387312382459640503e-02 -9.615097939968109131e-02 3.088571727275848389e-01 1.143495216965675354e-01 1.298410594463348389e-01 8.674839138984680176e-02 -6.183872371912002563e-02 -3.108699806034564972e-02 1.101489886641502380e-01 -2.047194093465805054e-01 2.630381658673286438e-02 1.903297565877437592e-02 1.630491167306900024e-01 -1.927673369646072388e-01 -1.528355777263641357e-01 -6.175463274121284485e-02 -9.229259938001632690e-02 -2.670763246715068817e-02 3.846508562564849854e-01 2.464168518781661987e-01 2.725367546081542969e-01 -1.740851253271102905e-01 2.412518262863159180e-01 1.153192669153213501e-01
-3.154845163226127625e-02 2.090675234794616699e-01 -1.993442187085747719e-03 -1.393503248691558838e-01 7.870136201381683350e-02 -3.790159896016120911e-02 9.771760553121566772e-02 -1.497898064553737640e-02 3.158116042613983154e-01 2.238581180572509766e-01 -6.774086505174636841e-02 1.218918040394783020e-01 -4.437378942966461182e-01 3.668960332870483398e-01 1.047072708606719971e-01 -9.334750473499298096e-02 1.502683609724044800e-01 -2.850590646266937256e-01 1.136279106140136719e-01 1.518123149871826172e-01 -5.686859786510467529e-02 -1.677766628563404083e-02 4.978555371053516865e-04 -1.231789663434028625e-01 -2.308022230863571167e-01 -1.003481000661849976e-01 1.545736342668533325e-01 3.028187155723571777e-01 6.713938713073730469e-02 -2.168226391077041626e-01 -6.200066953897476196e-02 -7.210080325603485107e-02
-2.989790141582489014e-01 1.038958877325057983e-01 1.264715492725372314e-01 -4.384722113609313965e-01 -3.156808912754058838e-01 -9.714278578758239746e-02 -1.516058146953582764e-01 -8.309736102819442749e-02 2.378575652837753296e-01 -2.679766118526458740e-01 -1.536388993263244629e-01 -2.213174849748611450e-02 -1.450081169605255127e-02 5.750618502497673035e-02 1.522460114210844040e-02 1.643403470516204834e-01 -1.244743540883064270e-01 -2.829604446887969971e-01 1.001106426119804382e-01 1.647196710109710693e-01 6.203021854162216187e-02 -2.823322266340255737e-02 -3.832823634147644043e-01 -1.881140843033790588e-02 -2.235413491725921631e-01 -1.199476979672908783e-02 1.107918024063110352e-01 5.022022873163223267e-02 5.786257982254028320e-02 -1.106160879135131836e-01 1.806423999369144440e-02 -6.247749552130699158e-02
-2.649697363376617432e-01 -3.590865805745124817e-02 2.092749774456024170e-01 -4.590404033660888672e-01 5.272030457854270935e-02 -1.805979907512664795e-01 -1.824662387371063232e-01 1.952629387378692627e-01 1.678378134965896606e-02 5.199773237109184265e-02 -9.082281589508056641e-02 1.790373921394348145e-01 -1.711900979280471802e-01 2.064800113439559937e-01 6.423331052064895630e-02 -1.283993273973464966e-01 1.730955988168716431e-01 -2.660885751247406006e-01 -3.475844562053680420e-01 1.149521544575691223e-01 -1.568019092082977295e-01 2.392347902059555054e-02 1.341626644134521484e-01 -9.845282882452011108e-03 5.912275239825248718e-02 -7.337020244449377060e-03 -4.569505900144577026e-02 -1.506906654685735703e-02 2.310572564601898193e-01 2.485476881265640259e-01 1.234571933746337891e-01 -1.304237097501754761e-01
-2.628013491630554199e-01 6.910940259695053101e-02 3.188303858041763306e-02 -2.402798086404800415e-01 -4.486681893467903137e-02 -7.882874459028244019e-02 3.121709823608398438e-02 2.118651866912841797e-01 -2.587802335619926453e-02 -1.091286465525627136e-01 -3.100358247756958008e-01 7.921519689261913300e-03 -1.827500909566879272e-01 1.028056144714355469e-01 1.312333792448043823e-01 2.661603793967515230e-04 4.226931035518646240e-01 -2.792516648769378662e-01 -2.627269327640533447e-01 -1.726813428103923798e-02 2.014556676149368286e-01 -7.907181978225708008e-02 1.309530138969421387e-01 -8.979123830795288086e-02 -1.388179659843444824e-01 2.875348627567291260e-01 3.377761244773864746e-01 1.179520487785339355e-01 -4.608688876032829285e-02 7.448386400938034058e-03 6.578348577022552490e-03 1.147616282105445862e-01
5.250963941216468811e-02 3.285603597760200500e-02 -2.402958571910858154e-01 -2.240244448184967041e-01 3.353193700313568115e-01 -3.309155404567718506e-01 -2.141323089599609375e-01 1.837714202702045441e-02 2.097035944461822510e-01 -9.798085689544677734e-02 1.702854335308074951e-01 -1.157760769128799438e-01 -1.296727806329727173e-01 -2.219698019325733185e-02 1.202905457466840744e-02 -2.557174675166606903e-02 1.119528263807296753e-01 -3.576678335666656494e-01 -1.630611717700958252e-01 -2.417646534740924835e-02 -1.006974745541810989e-02 1.384435296058654785e-01 -1.363387405872344971e-01 1.116679012775421143e-01 5.431977286934852600e-02 2.687840163707733154e-01 2.870076596736907959e-01 1.420713216066360474e-01 4.416405409574508667e-02 6.647548079490661621e-02 3.093996047973632812e-01 9.058880060911178589e-02
1.582896411418914795e-01 1.782791465520858765e-01 1.756118535995483398e-01 -1.259467899799346924e-01 -7.841020822525024414e-02 -3.346759080886840820e-01 -7.621166855096817017e-02 1.020545437932014465e-01 1.758462637662887573e-01 1.189641356468200684e-01 9.503618627786636353e-02 3.605109453201293945e-02 -1.915065199136734009e-01 -9.494148939847946167e-02 2.348561584949493408e-02 6.294405460357666016e-02 -6.525354832410812378e-02 -3.822498321533203125e-01 -1.096062511205673218e-01 4.199937880039215088e-01 2.191306948661804199e-01 4.545975103974342346e-02 -2.841750718653202057e-02 -1.375421583652496338e-01 1.196539178490638733e-01 -4.179226234555244446e-02 1.741491258144378662e-01 8.008171617984771729e-02 -1.422109548002481461e-02 1.505010575056076050e-01 3.437426984310150146e-01 2.325152009725570679e-01
-3.185241669416427612e-02 1.478500664234161377e-01 -2.649915777146816254e-02 -4.635844826698303223e-01 5.737648531794548035e-02 -2.459062496200203896e-03 2.827177383005619049e-02 -2.752258628606796265e-02 2.570448219776153564e-01 -6.998713314533233643e-02 2.195086777210235596e-01 -1.318761706352233887e-01 -1.218453347682952881e-01 1.522268354892730713e-01 4.794057831168174744e-02 2.164999693632125854e-01 1.196242868900299072e-02 -2.410197556018829346e-01 8.779989928007125854e-02 3.141227960586547852e-01 1.694754883646965027e-02 -1.451123952865600586e-01 1.937109977006912231e-01 6.171318516135215759e-02 1.866951733827590942e-01 1.229710876941680908e-01 2.475343942642211914e-01 4.612721130251884460e-02 9.511400759220123291e-02 -3.781201243400573730e-01 1.899540275335311890e-01 6.440544873476028442e-02
5.996181815862655640e-02 3.862001746892929077e-02 -1.238660141825675964e-01 -5.320808384567499161e-03 1.321059018373489380e-01 -2.839532494544982910e-01 -7.556097209453582764e-02 1.557553261518478394e-01 9.916379302740097046e-02 1.565480977296829224e-02 -1.296600550413131714e-01 2.911383211612701416e-01 -1.812060922384262085e-01 -1.123171374201774597e-01 -1.033445447683334351e-01 9.058413654565811157e-02 2.116762846708297729e-01 -4.019877612590789795e-01 -1.758226752281188965e-01 2.885987758636474609e-01 -1.363258510828018188e-01 -1.025688797235488892e-01 -2.496491000056266785e-02 -9.866105765104293823e-02 1.885851472616195679e-01 1.792361736297607422e-01 2.135187536478042603e-01 1.256687939167022705e-01 3.561711013317108154e-01 -1.532058697193861008e-02 2.300614267587661743e-01 -7.964436709880828857e-02
-2.257270552217960358e-02 -4.142348840832710266e-02 7.010906934738159180e-03 -3.403783962130546570e-02 -1.939870417118072510e-01 4.554582387208938599e-02 -1.119577512145042419e-01 -1.804323494434356689e-01 2.752690017223358154e-01 -2.567789256572723389e-01 1.251848340034484863e-01 -1.350322812795639038e-01 -1.660597771406173706e-01 -1.313720047473907471e-01 -1.804834902286529541e-01 1.675104796886444092e-01 1.008166298270225525e-01 -3.094308972358703613e-01 -1.489365994930267334e-01 -1.494230795651674271e-02 -3.050009906291961670e-01 -3.766940534114837646e-01 -1.564681529998779297e-01 -1.678840219974517822e-01 -4.891500622034072876e-02 1.778644323348999023e-01 -1.540261805057525635e-01 3.227187693119049072e-02 3.385647535324096680e-01 -2.662660181522369385e-02 1.464539021253585815e-01 -1.385749876499176025e-01
1.834212094545364380e-01 1.639069914817810059e-01 2.510300576686859131e-01 -1.860855221748352051e-01 -8.374579995870590210e-02 8.868341147899627686e-02 1.770499050617218018e-01 2.115562707185745239e-01 1.705761253833770752e-01 6.958671659231185913e-02 1.725064069032669067e-01 -3.604227909818291664e-03 -2.284064888954162598e-02 -5.264572799205780029e-03 -2.262491360306739807e-02 4.683010652661323547e-02 1.666348576545715332e-01 -3.745164573192596436e-01 1.041760668158531189e-01 8.416105806827545166e-02 4.206031560897827148e-02 -3.457846343517303467e-01 1.450769752264022827e-01 1.104222238063812256e-01 -1.307440251111984253e-01 2.642982006072998047e-01 1.077997088432312012e-01 1.100047454237937927e-01 3.412046730518341064e-01 -2.934971749782562256e-01 1.733541786670684814e-01 8.829779922962188721e-03
1.061716079711914062e-01 -6.961555778980255127e-02 -3.686185181140899658e-02 -3.605612218379974365e-01 1.560714691877365112e-01 1.137663722038269043e-01 -1.886095553636550903e-01 4.441748932003974915e-02 2.325156182050704956e-01 -1.659397631883621216e-01 -1.571201980113983154e-01 -3.450293093919754028e-02 9.031643718481063843e-02 -9.302262216806411743e-02 -4.726943001151084900e-02 -2.433639392256736755e-02 -7.296058535575866699e-02 -1.142512336373329163e-01 2.441372722387313843e-02 4.457295536994934082e-01 7.193595916032791138e-02 -2.185105113312602043e-03 -1.309348791837692261e-01 -3.462114930152893066e-02 -1.393553763628005981e-01 1.083791777491569519e-01 3.472110331058502197e-01 3.623846471309661865e-01 1.572960317134857178e-01 2.354227751493453979e-02 3.027183115482330322e-01 -9.699771553277969360e-02
-5.444113165140151978e-02 2.590954899787902832e-01 -6.373493373394012451e-02 -3.165892660617828369e-01 6.579794734716415405e-02 -7.413733750581741333e-02 1.434950679540634155e-01 -5.523381754755973816e-02 1.197925284504890442e-01 -2.881862819194793701e-01 1.008633449673652649e-01 3.533386588096618652e-01 -7.570217549800872803e-02 -8.053968846797943115e-02 2.232152735814452171e-03 1.175113916397094727e-01 3.095624446868896484e-01 -1.569809317588806152e-01 4.988235607743263245e-02 2.777959704399108887e-01 -1.217306777834892273e-02 -1.254284083843231201e-01 -1.679884344339370728e-01 -1.959420442581176758e-01 -2.907200157642364502e-01 -2.045684903860092163e-01 1.263758689165115356e-01 -1.995587348937988281e-01 2.274319976568222046e-01 -6.756883114576339722e-02 7.469264417886734009e-02 -8.389016240835189819e-02
3.209186717867851257e-02 -8.803488686680793762e-03 9.451482445001602173e-02 -1.996807456016540527e-01 -1.603073030710220337e-01 -2.759560346603393555e-01 -5.241148546338081360e-02 1.171128898859024048e-01 1.276744008064270020e-01 -1.318983733654022217e-01 1.838756799697875977e-01 2.693977653980255127e-01 -1.209010332822799683e-01 2.390435896813869476e-02 2.450985163450241089e-01 -4.328049719333648682e-02 2.359467893838882446e-01 -3.415437042713165283e-01 -1.586823165416717529e-01 1.423566881567239761e-02 2.060829401016235352e-01 -1.269473135471343994e-01 -1.604197770357131958e-01 1.133946925401687622e-01 1.179002970457077026e-01 3.254097998142242432e-01 7.746925204992294312e-02 -1.542326509952545166e-01 2.199309617280960083e-01 9.326408803462982178e-02 3.496516868472099304e-02 -3.343656063079833984e-01
-2.675005793571472168e-02 3.271920382976531982e-01 5.948558077216148376e-02 -3.116143643856048584e-01 -2.365901879966259003e-02 1.577312946319580078e-01 -1.616551280021667480e-01 -3.605612516403198242e-01 7.245886325836181641e-02 3.152702003717422485e-02 -2.992251515388488770e-02 7.920727133750915527e-03 -1.615353859961032867e-02 -4.581522941589355469e-02 -1.963741183280944824e-01 -3.940392285585403442e-02 2.444021701812744141e-01 -4.037816822528839111e-01 -1.010304093360900879e-01 7.723340392112731934e-02 -2.127715386450290680e-03 -5.840127542614936829e-02 -2.558653652667999268e-01 -5.646405369043350220e-02 -1.628221720457077026e-01 -2.713035605847835541e-02 1.836140006780624390e-01 1.193877533078193665e-01 3.896216750144958496e-01 9.346400946378707886e-02 -1.099772974848747253e-01 -3.833054006099700928e-02
2.546972036361694336e-01 -6.985981762409210205e-02 3.375023007392883301e-01 -3.416245579719543457e-01 -1.881538033485412598e-01 4.667841643095016479e-02 -6.029498577117919922e-02 -3.809045627713203430e-02 1.081837862730026245e-01 1.701038628816604614e-01 -1.332440599799156189e-02 -5.865496024489402771e-02 -2.130411565303802490e-01 1.078764274716377258e-01 -5.398433655500411987e-02 -1.375733613967895508e-01 1.311364471912384033e-01 -4.940220713615417480e-01 -1.886305958032608032e-02 1.069857031106948853e-01 -4.138808324933052063e-02 -1.787868887186050415e-01 -1.485743373632431030e-01 -3.055349290370941162e-01 -9.603614918887615204e-03 -2.995929121971130371e-02 2.561934888362884521e-01 9.979867935180664062e-02 5.146365985274314880e-02 -9.514237940311431885e-02 -4.588393494486808777e-03 -1.529013365507125854e-01
-9.219413623213768005e-04 1.449710875749588013e-01 1.276193261146545410e-01 -1.830369979143142700e-01 -1.491953581571578979e-01 -9.927742183208465576e-02 2.454371750354766846e-01 1.358510553836822510e-01 -8.547952771186828613e-02 1.644048541784286499e-01 1.377896219491958618e-01 -1.051330193877220154e-01 -2.708435356616973877e-01 1.894794702529907227e-01 -4.373100027441978455e-02 -1.450882554054260254e-01 2.105008512735366821e-01 -3.665433228015899658e-01 1.090498343110084534e-01 1.603460162878036499e-01 2.017885446548461914e-03 2.148933894932270050e-02 6.044572219252586365e-02 -3.010283224284648895e-02 1.402854621410369873e-01 2.724124193191528320e-01 1.931221932172775269e-01 -3.546536341309547424e-02 3.124883770942687988e-01 -2.143836114555597305e-03 3.822575509548187256e-01 -1.558110713958740234e-01
-1.322919726371765137e-01 1.639110893011093140e-01 -1.686920821666717529e-01 -6.806894391775131226e-02 6.076517980545759201e-03 -2.197220921516418457e-01 3.589992225170135498e-02 2.910860478878021240e-01 1.239869222044944763e-01 -2.679728530347347260e-02 7.424617558717727661e-02 2.287709861993789673e-01 3.802627697587013245e-02 2.437777221202850342e-01 -1.596924066543579102e-01 8.465424180030822754e-02 1.685867905616760254e-01 -2.033494412899017334e-01 -1.027762517333030701e-01 1.610064804553985596e-01 8.595057576894760132e-02 -2.913549542427062988e-01 -1.841723471879959106e-01 1.317900121212005615e-01 -5.558345466852188110e-02 -4.176496714353561401e-02 4.532328248023986816e-01 1.925857737660408020e-02 2.260320186614990234e-01 -1.556152105331420898e-01 2.782872319221496582e-01 -8.677025884389877319e-02
-2.830290421843528748e-02 1.644717603921890259e-01 -1.137098073959350586e-01 -3.487463593482971191e-01 1.318855304270982742e-02 -2.176320105791091919e-01 4.820622503757476807e-03 8.656684309244155884e-02 -9.953416883945465088e-02 1.972692757844924927e-01 -1.383466124534606934e-01 6.771519780158996582e-02 -1.162956207990646362e-01 1.190677434206008911e-01 -2.139665484428405762e-01 1.991672217845916748e-01 -1.660375446081161499e-01 5.057997629046440125e-02 -2.649584114551544189e-01 1.563827395439147949e-01 -6.371839344501495361e-02 -4.840116482228040695e-03 -9.789197146892547607e-02 -8.345486968755722046e-02 -3.303502127528190613e-02 1.041862964630126953e-01 3.697534799575805664e-01 2.771133184432983398e-01 4.095395207405090332e-01 -1.629846245050430298e-01 1.673936545848846436e-01 6.051347404718399048e-02
-2.300434708595275879e-01 -9.839200973510742188e-02 -6.201154738664627075e-02 -8.068567514419555664e-02 -4.034718126058578491e-02 -1.744253039360046387e-01 -1.475875675678253174e-01 8.130498975515365601e-02 2.877086102962493896e-01 -2.852843403816223145e-01 -5.881813913583755493e-02 6.027835188433527946e-04 -5.865210294723510742e-02 -8.868619054555892944e-02 -2.405268996953964233e-01 -1.262744367122650146e-01 7.343842089176177979e-02 -5.508538484573364258e-01 -8.039212971925735474e-02 2.338142395019531250e-01 4.657394438982009888e-02 1.426679193973541260e-01 -1.747791618108749390e-01 1.281188521534204483e-02 -1.362461298704147339e-01 1.721578389406204224e-01 1.288626641035079956e-01 2.993662096560001373e-02 2.290186434984207153e-01 -2.508402168750762939e-01 -1.931329257786273956e-02 -9.604647755622863770e-02
-2.581948041915893555e-02 1.602923683822154999e-02 2.041431963443756104e-01 -1.029633358120918274e-01 -1.110641956329345703e-01 1.295716166496276855e-01 7.866323739290237427e-02 -2.166267782449722290e-01 -5.209287628531455994e-02 -2.018757164478302002e-01 7.473221421241760254e-02 1.040657535195350647e-01 -1.826266497373580933e-01 2.730035781860351562e-01 -1.252272874116897583e-01 1.122456192970275879e-01 2.657346427440643311e-01 -3.277888596057891846e-01 -9.529133141040802002e-02 5.197936296463012695e-02 -2.967871725559234619e-01 6.867162138223648071e-02 1.013670489192008972e-02 -3.008881509304046631e-01 -1.459866911172866821e-01 2.676039338111877441e-01 1.795841380953788757e-02 1.166334226727485657e-01 2.936136722564697266e-01 4.708417132496833801e-02 3.103755116462707520e-01 6.023788452148437500e-02
2.250576466321945190e-01 -8.640591800212860107e-02 -4.292897135019302368e-02 -2.963947951793670654e-01 5.456501990556716919e-02 1.047968342900276184e-01 1.265570223331451416e-01 -3.013203442096710205e-01 1.533417254686355591e-01 -5.636122077703475952e-02 3.701010718941688538e-02 -6.024258583784103394e-02 -1.305896490812301636e-01 -1.038945615291595459e-01 6.505779922008514404e-02 3.661087527871131897e-02 -2.555208466947078705e-02 -9.053508937358856201e-02 -3.037602901458740234e-01 -9.448585100471973419e-03 -1.592336446046829224e-01 -3.141542077064514160e-01 -5.202275514602661133e-02 -2.572964131832122803e-01 -7.093619555234909058e-02 5.279351025819778442e-02 1.262561231851577759e-01 -8.477696776390075684e-02 4.519934356212615967e-01 -1.475984305143356323e-01 2.971196472644805908e-01 -1.638127863407135010e-01
-2.419892996549606323e-01 1.547514051198959351e-01 1.416035890579223633e-01 -1.316602677106857300e-01 -1.530724763870239258e-01 2.013614773750305176e-01 -3.493912145495414734e-02 6.796148419380187988e-02 4.126990139484405518e-01 9.974552690982818604e-02 -6.673394143581390381e-02 -1.116335242986679077e-01 -2.578320503234863281e-01 3.243643343448638916e-01 4.712351784110069275e-02 1.849499046802520752e-01 -8.818511664867401123e-02 -2.919408380985260010e-01 -1.468279957771301270e-01 2.037946134805679321e-01 -1.371594518423080444e-01 1.513424813747406006e-01 1.586410701274871826e-01 1.354268044233322144e-01 -9.136079996824264526e-02 1.804939061403274536e-01 1.842819750308990479e-01 6.357099860906600952e-02 2.241103798151016235e-01 4.335835110396146774e-03 1.839912086725234985e-01 -2.537152357399463654e-02
-3.259635567665100098e-01 3.341682255268096924e-01 -2.820323109626770020e-01 -2.080276757478713989e-01 -2.331563681364059448e-01 -1.595976352691650391e-01 2.513142228126525879e-01 1.065048649907112122e-01 -3.416975215077400208e-02 -1.764518208801746368e-02 -1.982813477516174316e-01 -6.004014238715171814e-02 -1.858528256416320801e-01 -4.634663835167884827e-02 1.726258695125579834e-01 5.345563963055610657e-02 3.532573580741882324e-01 -3.070981204509735107e-01 -6.190458685159683228e-02 4.616872966289520264e-02 -7.901510596275329590e-02 -5.144211649894714355e-02 4.993055388331413269e-02 4.902238771319389343e-02 -1.987577527761459351e-01 2.366865798830986023e-02 1.287007778882980347e-01 -7.952281832695007324e-02 1.010174229741096497e-01 2.052502632141113281e-01 1.682251691818237305e-01 -9.352262318134307861e-02
-3.012254536151885986e-01 5.235286056995391846e-02 -8.550782687962055206e-03 -3.069713413715362549e-01 -2.575646936893463135e-01 -8.872795850038528442e-02 -1.349186152219772339e-01 -2.418615818023681641e-01 2.754587233066558838e-01 -2.139949947595596313e-01 -2.491178661584854126e-01 -5.671318247914314270e-02 -9.713023155927658081e-02 -5.697014927864074707e-02 2.521713636815547943e-02 1.596328020095825195e-01 -9.381180256605148315e-02 -4.423556923866271973e-01 -2.047079615294933319e-03 8.387180417776107788e-02 1.044388040900230408e-01 1.847822368144989014e-01 -2.013423740863800049e-01 3.230213373899459839e-02 3.700554370880126953e-02 -1.081190444529056549e-02 1.773081719875335693e-01 1.174684017896652222e-01 -9.177759289741516113e-03 -4.375183954834938049e-02 2.052241265773773193e-01 -2.157986313104629517e-01
1.198196187615394592e-01 -7.815065234899520874e-02 -2.249514907598495483e-01 -5.995041131973266602e-01 -5.939235538244247437e-02 -2.738839015364646912e-02 -7.601419091224670410e-02 1.187609508633613586e-01 1.787396669387817383e-01 1.327196210622787476e-01 1.487561017274856567e-01 1.357638239860534668e-01 -5.111042782664299011e-02 -8.395999670028686523e-02 -1.944760829210281372e-01 1.134059503674507141e-01 3.233398497104644775e-01 -2.809400558471679688e-01 -3.479837626218795776e-02 6.080991402268409729e-02 2.318814396858215332e-02 -4.854033514857292175e-02 -8.598830550909042358e-02 1.379035040736198425e-02 -1.798629760742187500e-01 9.330201894044876099e-02 -8.565301448106765747e-02 1.875634491443634033e-01 2.858102023601531982e-01 -7.815966010093688965e-02 1.543606668710708618e-01 -2.903068438172340393e-02
5.344622209668159485e-02 -1.043822839856147766e-01 3.267490863800048828e-01 -3.424915373325347900e-01 -1.919599771499633789e-01 5.909518152475357056e-02 9.672480821609497070e-02 -7.744365185499191284e-02 8.067342638969421387e-02 6.728120893239974976e-02 -1.272708177566528320e-01 -1.587412655353546143e-01 -1.630556732416152954e-01 5.985601991415023804e-02 2.473711967468261719e-02 -1.251215189695358276e-01 2.295478284358978271e-01 -4.290576279163360596e-01 -1.306427549570798874e-02 4.085528850555419922e-02 -5.909742414951324463e-02 -1.092061474919319153e-01 -2.692567706108093262e-01 -3.026999831199645996e-01 -9.096660465002059937e-02 3.576526045799255371e-02 2.605061531066894531e-01 1.422443687915802002e-01 -4.257149249315261841e-02 -9.410192817449569702e-02 -6.494035571813583374e-02 -2.773379981517791748e-01
2.759663462638854980e-01 1.081630215048789978e-01 1.519446726888418198e-02 -8.096443116664886475e-02 -4.082208871841430664e-02 -8.175155520439147949e-02 -2.026608586311340332e-01 3.708602627739310265e-03 1.885442435741424561e-01 -2.503720819950103760e-01 1.554652303457260132e-01 -1.959178149700164795e-01 8.750700205564498901e-02 3.329272866249084473e-01 -1.475115567445755005e-01 8.857933431863784790e-02 8.523518592119216919e-02 -3.339453041553497314e-01 6.593659520149230957e-02 1.732040010392665863e-02 -4.128322303295135498e-01 -1.645666081458330154e-03 -1.958326548337936401e-01 6.775027513504028320e-02 -6.602110806852579117e-03 1.344280391931533813e-01 2.515326142311096191e-01 1.821954995393753052e-01 1.500565260648727417e-01 -1.520004123449325562e-01 2.127871662378311157e-01 6.889344751834869385e-02
1.436490118503570557e-01 8.784453570842742920e-02 -5.317203977028839290e-05 -4.856918379664421082e-02 7.297924906015396118e-02 -4.537868499755859375e-02 -2.549978792667388916e-01 1.319351196289062500e-01 2.471409887075424194e-01 -2.085361778736114502e-01 4.569688066840171814e-02 1.437581777572631836e-01 -1.198087036609649658e-01 2.421583235263824463e-01 -4.313017055392265320e-02 1.430350393056869507e-01 1.177216693758964539e-01 -2.022855132818222046e-01 -1.039469912648200989e-01 3.002406954765319824e-01 -3.776801526546478271e-01 1.025522723793983459e-01 -3.133993446826934814e-01 -2.181172370910644531e-02 -2.024275660514831543e-01 1.720419973134994507e-01 2.369672656059265137e-01 3.569977357983589172e-02 2.879381775856018066e-01 1.222578585147857666e-01 -1.260628104209899902e-01 8.664105087518692017e-02
-1.033956035971641541e-01 -1.058386936783790588e-01 -4.536219686269760132e-02 -5.720124840736389160e-01 1.287981420755386353e-01 1.272156685590744019e-01 -2.647215723991394043e-01 3.022293150424957275e-01 1.834992021322250366e-01 1.485376507043838501e-01 7.701859623193740845e-02 1.584118232131004333e-02 -1.542562395334243774e-01 1.431306730955839157e-02 4.572634771466255188e-02 2.645456492900848389e-01 1.878606081008911133e-01 -2.402364015579223633e-01 -1.249004155397415161e-03 6.143284961581230164e-02 -1.400091201066970825e-01 -3.887517750263214111e-02 -1.302188634872436523e-01 1.896955221891403198e-01 -9.487611800432205200e-02 4.159519821405410767e-02 -8.204641938209533691e-02 1.058729067444801331e-01 1.909957528114318848e-01 -4.771619290113449097e-02 2.169695943593978882e-01 -1.064196452498435974e-01
-2.629776298999786377e-01 -2.624416351318359375e-01 1.916502267122268677e-01 -4.172711670398712158e-01 -1.960801333189010620e-02 6.956835277378559113e-04 -2.426363825798034668e-01 1.302517056465148926e-01 2.375960350036621094e-01 -5.560937896370887756e-02 -1.065399795770645142e-01 -2.432206422090530396e-01 8.054193854331970215e-02 -1.180897504091262817e-01 1.070928350090980530e-01 1.469097584486007690e-01 1.837050318717956543e-01 -3.136735856533050537e-01 -1.875912547111511230e-01 -7.449997216463088989e-02 8.853062242269515991e-02 -1.862643510103225708e-01 -2.374482899904251099e-01 -2.611794508993625641e-02 -3.755840286612510681e-02 2.164322510361671448e-02 1.817756295204162598e-01 1.057209521532058716e-01 1.093531847000122070e-01 -7.504173368215560913e-02 1.487725526094436646e-01 -1.818457692861557007e-01
1.885303668677806854e-02 1.468446254730224609e-01 -1.072510629892349243e-01 -5.242864489555358887e-01 1.514057815074920654e-01 4.191038012504577637e-02 -1.345803774893283844e-02 -9.547075629234313965e-02 2.596730291843414307e-01 -1.007956936955451965e-01 -6.450425088405609131e-02 -1.613728553056716919e-01 -6.076343730092048645e-02 6.763701140880584717e-02 9.672734141349792480e-02 -3.339647129178047180e-02 2.487147925421595573e-03 -3.071866631507873535e-01 2.345564216375350952e-01 -2.465511262416839600e-01 2.763795852661132812e-02 -8.326034247875213623e-02 2.759193070232868195e-02 -2.628561854362487793e-01 -7.256155461072921753e-02 -1.174543350934982300e-01 2.857304215431213379e-01 2.375794500112533569e-01 -3.104892931878566742e-02 1.112058013677597046e-01 2.402325868606567383e-01 1.236213371157646179e-01
-1.229812502861022949e-01 1.920355558395385742e-01 5.818864703178405762e-02 -2.296662032604217529e-01 1.040874398313462734e-03 -7.941018044948577881e-02 -6.005595624446868896e-02 6.398706138134002686e-02 -7.836697250604629517e-02 1.734862625598907471e-01 -1.185859367251396179e-01 -4.709460958838462830e-02 7.984161376953125000e-02 -3.170616924762725830e-02 -1.458317637443542480e-01 -2.716637589037418365e-02 1.489995568990707397e-01 -4.107016921043395996e-01 -1.689141839742660522e-01 2.016651183366775513e-01 -1.224388182163238525e-01 3.856494557112455368e-03 -2.601894736289978027e-01 -2.603412978351116180e-02 1.660967618227005005e-02 4.482380747795104980e-01 2.765669226646423340e-01 -2.663907110691070557e-01 2.383051812648773193e-01 7.688847929239273071e-02 2.020024210214614868e-01 -1.844798587262630463e-02
1.890594325959682465e-02 1.857014372944831848e-02 1.034133043140172958e-02 -4.588175415992736816e-01 -1.036008745431900024e-01 -2.367569804191589355e-01 -2.658214420080184937e-02 -2.605030499398708344e-02 3.601640164852142334e-01 -2.194689363241195679e-01 6.523387879133224487e-02 -1.808309704065322876e-01 -1.008654609322547913e-01 1.438600718975067139e-01 2.971356213092803955e-01 1.852731779217720032e-02 8.289707452058792114e-02 -3.723884820938110352e-01 6.365517526865005493e-02 -3.190950751304626465e-01 1.124219447374343872e-01 -5.588614195585250854e-02 -5.567595362663269043e-02 -9.893339127302169800e-02 -9.700285643339157104e-02 -2.264661528170108795e-02 1.249425336718559265e-01 1.542512327432632446e-02 7.455745339393615723e-02 -4.469778761267662048e-02 2.378438413143157959e-01 1.272666603326797485e-01
1.277036368846893311e-01 1.333064287900924683e-01 -6.913359463214874268e-02 -3.743856549263000488e-01 -4.085726290941238403e-02 -7.993258535861968994e-02 6.933569908142089844e-02 1.788307167589664459e-02 -3.134185671806335449e-01 -4.924479126930236816e-02 -1.827247440814971924e-01 -6.951481848955154419e-02 -1.496216654777526855e-01 2.900872379541397095e-02 -1.449441611766815186e-01 -2.281431555747985840e-01 1.427301764488220215e-01 -3.637137413024902344e-01 -1.605963408946990967e-01 1.729680895805358887e-01 8.596947044134140015e-02 1.206011474132537842e-01 -2.468649148941040039e-01 -1.660242378711700439e-01 2.122724615037441254e-02 3.465252518653869629e-01 1.656376272439956665e-01 6.501924246549606323e-02 2.200763374567031860e-01 1.791300028562545776e-01 1.360253095626831055e-01 -5.099125206470489502e-02
1.763356477022171021e-01 -1.062379553914070129e-01 -1.422688513994216919e-01 -2.914147973060607910e-01 -9.051463752985000610e-02 1.425132751464843750e-01 1.003551483154296875e-01 -4.379304945468902588e-01 1.849568933248519897e-01 -4.343647509813308716e-02 5.959936976432800293e-02 -1.227194741368293762e-01 -9.739564731717109680e-03 1.258022245019674301e-02 8.713959157466888428e-02 5.232597235590219498e-03 6.365270167589187622e-02 -3.223102688789367676e-01 -2.786535918712615967e-01 -9.880026429891586304e-02 -1.145403925329446793e-02 -1.190874651074409485e-01 -2.546468973159790039e-01 -1.122428849339485168e-01 -6.918402761220932007e-02 1.193029806017875671e-02 7.251061499118804932e-02 1.850040256977081299e-02 2.246120423078536987e-01 -7.952028512954711914e-02 2.453014999628067017e-01 -3.807100355625152588e-01
7.010132819414138794e-02 1.435452327132225037e-02 -3.633056953549385071e-02 -4.847299158573150635e-01 -2.222518203780055046e-03 -3.166426718235015869e-01 -1.035479679703712463e-01 -2.330909967422485352e-01 3.482117652893066406e-01 -1.353730410337448120e-01 -5.866692215204238892e-02 -3.077350184321403503e-02 -1.855821609497070312e-01 1.604250073432922363e-01 2.352611273527145386e-01 1.259319335222244263e-01 8.703760802745819092e-02 -3.023135066032409668e-01 6.979876011610031128e-02 -2.150296866893768311e-01 -5.833142623305320740e-02 1.366957724094390869e-01 -8.316127583384513855e-03 -1.761988848447799683e-01 -8.993279188871383667e-02 6.672776490449905396e-02 9.333397448062896729e-02 1.694085001945495605e-01 -6.983844935894012451e-02 -6.288287788629531860e-02 1.515438407659530640e-01 1.813725084066390991e-01
2.470276355743408203e-01 2.299006730318069458e-01 2.025786936283111572e-01 -5.906835198402404785e-02 2.478801086544990540e-02 -1.516971737146377563e-01 4.874960333108901978e-02 2.978132292628288269e-02 -2.278798259794712067e-02 7.632553577423095703e-02 1.400949358940124512e-01 2.951518259942531586e-02 3.224820271134376526e-02 1.585470736026763916e-01 -1.139241531491279602e-01 -1.143658608198165894e-01 8.489454537630081177e-02 -2.675317823886871338e-01 -4.705107212066650391e-02 9.566910564899444580e-02 -3.899371325969696045e-01 -9.982458502054214478e-02 -3.389688134193420410e-01 -1.533675193786621094e-02 -9.973720461130142212e-02 1.633891463279724121e-01 2.894948124885559082e-01 1.871612817049026489e-01 3.435967862606048584e-01 2.578137814998626709e-01 1.341663002967834473e-01 -1.016017645597457886e-01
9.171056444756686687e-04 3.348290920257568359e-02 3.249892294406890869e-01 -1.952090263366699219e-01 3.339784219861030579e-02 1.225364059209823608e-01 6.179221346974372864e-02 -4.157443046569824219e-01 3.759679943323135376e-02 -6.264061480760574341e-02 9.919391572475433350e-02 -5.643586441874504089e-02 -1.970146447420120239e-01 -3.375070914626121521e-02 2.132324576377868652e-01 4.503720253705978394e-02 5.356945842504501343e-02 -3.463189303874969482e-01 5.760774482041597366e-03 -1.474093496799468994e-01 8.672987669706344604e-02 1.825402118265628815e-02 -1.556759774684906006e-01 1.554145384579896927e-02 -1.466033905744552612e-01 2.038144916296005249e-01 1.150493845343589783e-01 1.550766360014677048e-02 2.778754532337188721e-01 1.191964894533157349e-01 3.093607723712921143e-01 -3.406051099300384521e-01
-4.937744233757257462e-03 -5.860154330730438232e-02 -2.061585932970046997e-01 -5.609968900680541992e-01 -2.065880224108695984e-02 -1.056456416845321655e-01 -1.650298535823822021e-01 2.465140633285045624e-02 3.796865046024322510e-01 -2.803733348846435547e-01 -1.262447386980056763e-01 -3.288057148456573486e-01 -3.867849335074424744e-02 8.902049809694290161e-02 3.191726980730891228e-03 1.521681994199752808e-01 1.755823493003845215e-01 -1.600126624107360840e-01 8.457526564598083496e-02 -1.248514130711555481e-01 -1.079147905111312866e-01 1.035718545317649841e-01 -1.767137050628662109e-01 7.888805866241455078e-02 -8.320131152868270874e-02 1.267833635210990906e-02 6.198513507843017578e-02 -1.013649776577949524e-01 8.648228645324707031e-02 3.206752613186836243e-02 1.080551743507385254e-01 -2.002565860748291016e-01
1.415728181600570679e-01 -1.032988950610160828e-01 -8.215080201625823975e-02 -1.001811325550079346e-01 -3.036081604659557343e-02 -1.171483099460601807e-01 7.719308137893676758e-02 -1.835863338783383369e-03 1.384136527776718140e-01 -1.766182780265808105e-01 1.247530281543731689e-01 -6.858418881893157959e-02 -6.096497178077697754e-03 1.949899941682815552e-01 -9.127516299486160278e-03 -1.386014819145202637e-01 2.053930312395095825e-01 -1.242771744728088379e-01 -1.918098330497741699e-01 3.262147903442382812e-01 -5.013350844383239746e-01 -2.361136302351951599e-02 -2.529252171516418457e-01 1.680628508329391479e-01 1.210630964487791061e-02 1.065012905746698380e-02 3.326249122619628906e-01 2.126623541116714478e-01 2.674991786479949951e-01 6.393036246299743652e-02 1.400673985481262207e-01 -8.710405230522155762e-02
1.727635785937309265e-02 -3.929521143436431885e-02 1.240655332803726196e-01 -2.548473477363586426e-01 -1.446768492460250854e-01 -1.428743898868560791e-01 9.541288018226623535e-02 -3.011999726295471191e-01 1.056022644042968750e-01 8.348324336111545563e-03 -1.025831177830696106e-01 -8.645118027925491333e-02 -1.734954714775085449e-01 -7.451000809669494629e-02 -8.305198512971401215e-03 -8.254299871623516083e-03 -1.550407856702804565e-01 -3.136389553546905518e-01 -3.610607609152793884e-02 2.070167511701583862e-01 -7.650686800479888916e-02 -2.483500689268112183e-01 -3.898112475872039795e-01 -2.180779576301574707e-01 -1.776678264141082764e-01 1.742167472839355469e-01 8.596093207597732544e-02 6.488188356161117554e-02 3.975000083446502686e-01 1.831134557723999023e-01 -4.925845935940742493e-02 1.027253642678260803e-01
8.414311707019805908e-02 1.573281735181808472e-01 -3.343113958835601807e-01 -1.470503360033035278e-01 2.065470963716506958e-01 -1.265780478715896606e-01 -5.635638162493705750e-02 1.167082414031028748e-01 6.851956248283386230e-02 -6.086943298578262329e-02 -2.143074870109558105e-01 2.589083015918731689e-01 -1.023775339126586914e-01 5.631019826978445053e-03 -8.997268974781036377e-02 5.497537553310394287e-02 1.966103315353393555e-01 -3.122707009315490723e-01 -1.723059415817260742e-01 3.072362244129180908e-01 -2.573900222778320312e-01 5.739158368669450283e-04 8.473375439643859863e-02 -4.418568685650825500e-02 7.935449481010437012e-02 1.162307709455490112e-01 2.079623192548751831e-01 1.799515187740325928e-01 2.874138057231903076e-01 7.081020623445510864e-02 2.971167266368865967e-01 -9.662793576717376709e-02
4.668188095092773438e-02 2.595943510532379150e-01 -1.164823994040489197e-01 -2.329474687576293945e-01 2.052541077136993408e-01 -7.893851399421691895e-02 -2.840392291545867920e-02 -2.924698889255523682e-01 1.926059126853942871e-01 -8.067456632852554321e-02 1.294960826635360718e-01 -1.834226585924625397e-02 -3.527511358261108398e-01 8.797787874937057495e-02 7.708127051591873169e-02 4.291007220745086670e-01 2.871791273355484009e-02 1.502349413931369781e-02 -1.252841204404830933e-01 9.857249259948730469e-02 1.187500804662704468e-01 -9.762366116046905518e-02 4.672984033823013306e-02 -2.478649020195007324e-01 -2.085236459970474243e-02 2.488837093114852905e-01 6.848193705081939697e-02 8.150254189968109131e-02 5.140424519777297974e-02 -8.549758046865463257e-02 3.472653329372406006e-01 -1.642191261053085327e-01
-2.945078536868095398e-02 4.512375593185424805e-02 4.621389135718345642e-02 -1.016945391893386841e-01 -1.210735365748405457e-01 -2.374354600906372070e-01 -1.636989861726760864e-01 4.400464519858360291e-02 2.273838669061660767e-01 -4.273889064788818359e-01 1.651340574026107788e-01 4.945196583867073059e-02 -3.553373217582702637e-01 2.217509746551513672e-01 8.034678548574447632e-02 -4.090645909309387207e-02 1.966499239206314087e-01 -8.779077976942062378e-02 -2.942449450492858887e-01 -7.455901056528091431e-02 -8.849134296178817749e-02 -1.455401033163070679e-01 -1.448126733303070068e-01 -3.044808804988861084e-01 -6.103452295064926147e-02 1.047319918870925903e-01 3.330985084176063538e-02 1.259946227073669434e-01 2.304918617010116577e-01 -4.480685666203498840e-02 2.541094720363616943e-01 6.790428608655929565e-02
-1.533543169498443604e-01 2.134602665901184082e-01 8.488258346915245056e-03 -1.663192957639694214e-01 -1.373052503913640976e-02 -3.177452683448791504e-01 -5.768253654241561890e-02 1.494908034801483154e-01 7.409223169088363647e-02 1.834978163242340088e-01 -3.544243574142456055e-01 -2.150102891027927399e-02 -1.092922240495681763e-01 1.602995097637176514e-01 1.996897459030151367e-01 2.055586129426956177e-02 7.462377846240997314e-02 -1.450620293617248535e-01 8.501030504703521729e-02 -9.260457754135131836e-02 -1.252094954252243042e-01 -2.202636897563934326e-01 -1.144323498010635376e-02 2.023799158632755280e-02 -3.599840402603149414e-01 1.733283251523971558e-01 1.447738111019134521e-01 -6.777866929769515991e-02 1.119176819920539856e-01 -3.139969334006309509e-02 4.762756228446960449e-01 2.226486057043075562e-02
1.169015169143676758e-01 -1.421020273119211197e-02 9.611542336642742157e-03 -9.038663655519485474e-02 -1.215039864182472229e-01 -1.431052684783935547e-01 2.246659249067306519e-02 1.522302776575088501e-01 -6.110543757677078247e-02 1.105903182178735733e-02 -2.795623429119586945e-02 2.602259442210197449e-02 -2.301345616579055786e-01 -1.176261380314826965e-01 -7.331971824169158936e-02 -1.128994859755039215e-02 1.957659125328063965e-01 -3.903354406356811523e-01 -1.646646261215209961e-01 1.782044470310211182e-01 -4.003602266311645508e-02 -3.497897386550903320e-01 6.580126006156206131e-03 -2.234023511409759521e-01 7.727506011724472046e-02 2.083047330379486084e-01 2.811935544013977051e-01 7.747340202331542969e-02 4.486339688301086426e-01 -1.265296190977096558e-01 2.516325414180755615e-01 -5.322159826755523682e-02
1.463738381862640381e-01 -9.444034099578857422e-02 1.007678732275962830e-01 -1.497956961393356323e-01 -9.212539531290531158e-03 -2.076343894004821777e-01 -1.906064301729202271e-01 4.736894369125366211e-02 1.027928069233894348e-01 3.065207414329051971e-02 -1.774772852659225464e-01 -6.963459402322769165e-02 2.602524869143962860e-02 2.371285557746887207e-01 5.200853943824768066e-02 -1.013436913490295410e-02 -1.219072490930557251e-01 -2.829082608222961426e-01 1.651153862476348877e-01 2.606239318847656250e-01 -2.635217607021331787e-01 -4.968201741576194763e-02 1.200454235076904297e-01 -1.032363437116146088e-02 -6.223870813846588135e-02 -4.614675417542457581e-02 2.166077494621276855e-01 3.061879873275756836e-01 1.216665878891944885e-01 -3.160824477672576904e-01 4.448571503162384033e-01 1.092042177915573120e-01
-4.292118176817893982e-02 1.288614571094512939e-01 -1.266760379076004028e-01 -5.576187968254089355e-01 2.147483676671981812e-01 -7.272879034280776978e-02 5.613324232399463654e-03 6.398927420377731323e-03 2.286673486232757568e-01 -1.556145548820495605e-01 5.058209598064422607e-02 -7.430311525240540504e-04 -1.076484769582748413e-01 2.082313299179077148e-01 1.441115420311689377e-02 1.359676718711853027e-01 -4.142673313617706299e-02 -4.255473017692565918e-01 3.298963606357574463e-01 9.547461755573749542e-03 1.034454721957445145e-02 -1.036499291658401489e-01 -7.203242182731628418e-02 -1.089753434062004089e-01 4.011396318674087524e-02 -1.320024132728576660e-01 1.975790709257125854e-01 1.796063482761383057e-01 -1.845846325159072876e-02 -4.879851266741752625e-02 7.675253599882125854e-02 1.783098131418228149e-01
2.438843995332717896e-01 1.730129495263099670e-02 -2.873559892177581787e-01 -5.518041849136352539e-01 -1.050917729735374451e-01 -4.669246450066566467e-02 -7.461188733577728271e-02 9.960706532001495361e-02 2.443406432867050171e-01 8.013745397329330444e-02 1.488132923841476440e-01 -4.645400121808052063e-02 -1.503118127584457397e-01 3.154366463422775269e-02 -1.479896605014801025e-01 2.081726193428039551e-01 2.828306555747985840e-01 -2.586430013179779053e-01 -1.164939403533935547e-01 -1.939136534929275513e-01 -1.629749536514282227e-01 -4.766898229718208313e-02 -1.372168585658073425e-02 1.343900263309478760e-01 -1.324635148048400879e-01 1.584088206291198730e-01 -6.095385178923606873e-02 6.585042923688888550e-02 1.796452254056930542e-01 -7.746277749538421631e-02 -2.069556713104248047e-02 -1.032284200191497803e-01
-4.594510793685913086e-02 -1.059375181794166565e-01 8.014894276857376099e-02 -1.692866832017898560e-01 -6.431807577610015869e-02 -1.053984910249710083e-01 3.067940287292003632e-02 -6.735525280237197876e-02 4.382029473781585693e-01 -3.363636732101440430e-01 9.548968076705932617e-02 -3.749747946858406067e-02 -3.106583654880523682e-01 1.176173239946365356e-01 8.176644891500473022e-02 1.778850406408309937e-01 2.525300383567810059e-01 -6.753273308277130127e-02 -2.458420097827911377e-01 -3.938403725624084473e-02 1.171794161200523376e-01 -1.922115236520767212e-01 -7.529787719249725342e-02 -2.995408512651920319e-02 -7.359857857227325439e-02 7.665561139583587646e-02 -3.035292029380798340e-02 -7.080076634883880615e-02 9.063600003719329834e-02 -2.611645460128784180e-01 4.286028444766998291e-01 -3.986044600605964661e-02
-1.475883275270462036e-01 1.059766933321952820e-01 -4.569492861628532410e-02 -3.487442433834075928e-01 -7.510069757699966431e-02 -2.805013060569763184e-01 -3.167294561862945557e-01 1.247839257121086121e-02 1.681890040636062622e-01 -1.276196092367172241e-01 -3.318057209253311157e-02 -1.165144145488739014e-01 -1.804010123014450073e-01 1.812038868665695190e-01 3.260642290115356445e-01 1.080449596047401428e-01 4.644746705889701843e-02 -3.103621006011962891e-01 4.575821757316589355e-02 1.229539290070533752e-01 1.427922993898391724e-01 -1.277286559343338013e-01 3.495210781693458557e-02 1.802758686244487762e-02 -5.468360707163810730e-02 1.684532165527343750e-01 -1.171142533421516418e-01 -2.238453030586242676e-01 2.665885388851165771e-01 1.178461778908967972e-02 1.357467100024223328e-02 -3.087611794471740723e-01
1.116885617375373840e-01 -1.350843161344528198e-02 7.673208415508270264e-02 -3.099931590259075165e-02 -2.261639237403869629e-01 1.365751475095748901e-01 1.187769919633865356e-01 -7.385846972465515137e-02 1.209127344191074371e-02 -7.628220319747924805e-02 1.943060904741287231e-01 4.090636968612670898e-02 -1.925030350685119629e-01 1.469336152076721191e-01 -1.015187986195087433e-02 4.057228937745094299e-02 2.363763153553009033e-01 -2.420276403427124023e-01 6.634616851806640625e-02 2.144463807344436646e-01 -6.084802374243736267e-02 -1.485732346773147583e-01 1.109230667352676392e-01 -1.585470139980316162e-01 7.368209213018417358e-02 3.097317516803741455e-01 2.567119300365447998e-01 6.252810824662446976e-03 3.885478079319000244e-01 7.585930079221725464e-02 4.803990423679351807e-01 4.971093311905860901e-02
-7.151088863611221313e-02 -5.566884949803352356e-02 -3.712835162878036499e-02 -3.834871053695678711e-01 2.503485679626464844e-01 -4.786535166203975677e-03 -2.892605960369110107e-01 2.525866627693176270e-01 1.961766779422760010e-01 -1.300964225083589554e-02 -1.395651847124099731e-01 -1.966806650161743164e-01 -2.231186181306838989e-01 -2.092001587152481079e-02 2.631810903549194336e-01 -1.421793103218078613e-01 1.329943239688873291e-01 -2.912701666355133057e-01 -1.582494676113128662e-01 1.010431200265884399e-01 -5.846852436661720276e-02 8.907486498355865479e-02 -1.283245384693145752e-01 8.754813671112060547e-02 1.792236119508743286e-01 2.278604656457901001e-01 2.958691492676734924e-02 1.612291634082794189e-01 1.600036919116973877e-01 -1.483843624591827393e-01 2.505480349063873291e-01 -4.576031118631362915e-02
1.652603596448898315e-01 -8.864996582269668579e-02 -5.515246093273162842e-02 -7.938545197248458862e-02 -1.676012948155403137e-02 -2.004640251398086548e-01 5.713281407952308655e-02 -1.660527139902114868e-01 2.205635458230972290e-01 -5.225030705332756042e-02 -1.068261563777923584e-01 -1.562328040599822998e-01 8.518696762621402740e-03 1.243558228015899658e-01 5.821818113327026367e-02 1.162862479686737061e-01 3.508180081844329834e-01 -1.017378866672515869e-01 -4.877793043851852417e-02 2.587942481040954590e-01 -4.747256040573120117e-01 6.766939163208007812e-02 -2.684602737426757812e-01 -5.062410607933998108e-02 -1.302326172590255737e-01 5.040720477700233459e-02 9.589008241891860962e-02 1.534771174192428589e-01 1.956932693719863892e-01 -2.155938884243369102e-03 3.734672367572784424e-01 -1.647716313600540161e-01
-1.836948692798614502e-01 2.500748261809349060e-02 9.980546683073043823e-02 -3.465038836002349854e-01 -4.977662861347198486e-02 -8.856959640979766846e-03 1.369870454072952271e-01 2.338449656963348389e-02 3.233294701203703880e-03 -1.258112341165542603e-01 9.201989322900772095e-02 4.299449548125267029e-02 -1.896247267723083496e-01 -9.453935176134109497e-02 1.127127930521965027e-01 3.599234297871589661e-02 1.119179185479879379e-02 -4.718540012836456299e-01 2.724866569042205811e-01 2.345483899116516113e-01 -2.545306086540222168e-01 8.082734793424606323e-02 -2.686458267271518707e-02 -6.968082487583160400e-02 1.058744639158248901e-01 9.599541127681732178e-02 3.818002641201019287e-01 2.660956382751464844e-01 -3.638251125812530518e-02 -2.391700148582458496e-01 2.242346381535753608e-04 6.502446532249450684e-02
1.209392547607421875e-01 4.602092504501342773e-02 -1.006777882575988770e-01 -3.481596410274505615e-01 -2.195141166448593140e-01 -1.776247918605804443e-01 1.549889743328094482e-01 1.151058971881866455e-01 6.395145505666732788e-02 -4.942981898784637451e-02 -1.950084716081619263e-01 2.054610699415206909e-01 -3.292349576950073242e-01 -5.336113274097442627e-03 3.292471170425415039e-01 8.360452204942703247e-02 1.554166674613952637e-01 -3.042698204517364502e-01 -1.403475552797317505e-01 -1.700573414564132690e-01 5.692533776164054871e-02 -2.254862785339355469e-01 -2.267236411571502686e-01 5.766673386096954346e-02 -3.358081215992569923e-03 3.051800727844238281e-01 1.379402447491884232e-02 7.225496321916580200e-02 1.999312192201614380e-01 4.056915640830993652e-02 -9.967402368783950806e-02 -5.304282531142234802e-03
-5.201594531536102295e-02 -2.690787240862846375e-02 1.637680828571319580e-01 -3.404651582241058350e-01 -8.798549324274063110e-02 2.006566971540451050e-01 8.473336696624755859e-02 1.187296658754348755e-01 2.698078565299510956e-02 1.510187685489654541e-01 5.269107595086097717e-02 -3.333115577697753906e-02 -8.250756561756134033e-02 -1.228132024407386780e-01 -2.159840427339076996e-02 1.106774657964706421e-01 3.398830890655517578e-01 -3.293946981430053711e-01 1.314817219972610474e-01 2.282241433858871460e-01 -1.652327179908752441e-01 -4.071500897407531738e-01 1.921751163899898529e-02 1.493922621011734009e-02 -5.081406608223915100e-02 1.669024229049682617e-01 6.914724409580230713e-02 2.366423606872558594e-01 2.028403431177139282e-01 -2.233811020851135254e-01 2.268109172582626343e-01 -4.192687198519706726e-02
-1.080733463168144226e-01 -4.379115626215934753e-02 6.832634657621383667e-02 -2.429770827293395996e-01 -4.687133431434631348e-02 -7.976740598678588867e-02 2.389918714761734009e-01 -3.222959041595458984e-01 -8.442710340023040771e-02 -9.610252082347869873e-02 3.698530420660972595e-02 2.123437672853469849e-01 -1.027000471949577332e-01 7.051602005958557129e-03 2.594807446002960205e-01 2.218740582466125488e-01 -2.492187358438968658e-02 -2.796086668968200684e-01 -5.158993881195783615e-03 2.989271841943264008e-02 -4.945299029350280762e-02 -1.176157733425498009e-03 -2.465472817420959473e-01 -2.782329618930816650e-01 -1.869950741529464722e-01 2.871075831353664398e-02 -5.224876105785369873e-02 1.832731366157531738e-01 2.321500927209854126e-01 2.854219079017639160e-01 3.678679764270782471e-01 1.612938474863767624e-03
5.397863686084747314e-02 1.429842505604028702e-02 -1.361484527587890625e-01 -3.614059984683990479e-01 1.024064887315034866e-02 -6.394466012716293335e-02 1.434944570064544678e-01 2.349168211221694946e-01 1.354414224624633789e-01 2.353194542229175568e-02 -1.568739563226699829e-01 -1.295544803142547607e-01 -2.625708281993865967e-01 -1.625873520970344543e-02 8.604814298450946808e-03 -1.190509349107742310e-01 1.751540154218673706e-01 -3.770766556262969971e-01 -3.166739344596862793e-01 -1.147346794605255127e-01 -1.387363523244857788e-01 -1.851579844951629639e-01 9.273525327444076538e-02 2.312476933002471924e-01 1.611419618129730225e-01 8.013203740119934082e-03 1.459248363971710205e-01 1.952589005231857300e-01 1.075372099876403809e-02 1.260029077529907227e-01 1.173752844333648682e-01 -3.269172906875610352e-01
4.754186794161796570e-02 3.183270990848541260e-01 1.329749226570129395e-01 -1.577029079198837280e-01 -6.914408504962921143e-02 8.234103024005889893e-02 -7.740285992622375488e-02 -3.041742742061614990e-01 -5.017163231968879700e-02 -2.638594508171081543e-01 5.452867969870567322e-02 1.080960631370544434e-01 -1.525352746248245239e-01 -1.365469247102737427e-01 -7.798656821250915527e-02 1.279628723859786987e-01 8.848217874765396118e-02 -3.582939207553863525e-01 5.127847660332918167e-03 4.105255065951496363e-04 7.694803923368453979e-02 -1.209399700164794922e-01 -2.527366876602172852e-01 -1.929881423711776733e-01 -1.966481655836105347e-01 -3.416249901056289673e-02 2.653883993625640869e-01 -1.159956157207489014e-01 4.471755325794219971e-01 -8.370839804410934448e-02 -2.125401236116886139e-02 5.974209308624267578e-02
-2.098253667354583740e-01 -1.933870166540145874e-01 1.773433387279510498e-02 -1.254095882177352905e-01 -1.626426726579666138e-01 -6.723628193140029907e-02 -1.384203881025314331e-01 -1.536945849657058716e-01 3.674685657024383545e-01 -1.966387629508972168e-01 -3.736981377005577087e-02 -4.415891692042350769e-02 -2.261463254690170288e-01 5.123989656567573547e-02 -2.776358425617218018e-01 4.191695526242256165e-02 -5.914150550961494446e-02 -2.204955518245697021e-01 -4.974856972694396973e-02 3.457613661885261536e-02 -2.762071043252944946e-02 -4.924284666776657104e-02 -2.338419407606124878e-01 2.179932296276092529e-01 -2.236500680446624756e-01 1.676735281944274902e-01 3.653292059898376465e-01 2.539263367652893066e-01 1.207212880253791809e-01 1.497937291860580444e-01 1.874038018286228180e-02 -2.109654247760772705e-01
5.986730381846427917e-02 -1.775334924459457397e-01 -1.819345355033874512e-01 -4.141916632652282715e-01 2.872711420059204102e-02 -1.866096109151840210e-01 -1.896470785140991211e-01 1.493812724947929382e-02 2.968013584613800049e-01 -2.960579693317413330e-01 -9.263555519282817841e-03 -1.359578818082809448e-01 -1.910399794578552246e-01 1.650713235139846802e-01 9.234276413917541504e-02 1.269856989383697510e-01 1.750568151473999023e-01 -2.673942148685455322e-01 6.518414616584777832e-02 -2.338665304705500603e-03 -2.242401242256164551e-02 -5.041297897696495056e-02 2.260872721672058105e-02 2.361224889755249023e-01 -2.426247000694274902e-01 1.086295302957296371e-02 2.808000445365905762e-01 1.070787850767374039e-02 -8.913809806108474731e-02 -1.043202579021453857e-01 2.867586314678192139e-01 3.132217004895210266e-02
2.877079546451568604e-01 4.607211798429489136e-02 -1.553014963865280151e-01 -3.535059690475463867e-01 -4.540903493762016296e-02 -1.919583976268768311e-01 8.102643489837646484e-02 -1.270276308059692383e-01 -7.208020985126495361e-02 -1.058940365910530090e-01 -1.267820894718170166e-01 -5.456406995654106140e-02 -9.163879603147506714e-02 -1.142634004354476929e-01 5.936162918806076050e-02 -6.555864959955215454e-02 -1.941525489091873169e-01 -2.937145829200744629e-01 -3.007888793945312500e-01 3.234849274158477783e-01 -2.384694516658782959e-01 1.826123893260955811e-01 9.288191050291061401e-02 6.533185951411724091e-03 7.323466986417770386e-02 2.003886401653289795e-01 6.509151309728622437e-02 4.133815318346023560e-02 3.628557026386260986e-01 -3.465558961033821106e-02 1.688683778047561646e-01 -9.411885589361190796e-02
1.972254216670989990e-01 1.134087294340133667e-01 -2.512341141700744629e-01 -1.914378255605697632e-01 8.274757303297519684e-03 2.604156546294689178e-02 4.572571441531181335e-02 1.402229964733123779e-01 2.223468273878097534e-01 -1.521497126668691635e-02 2.132205516099929810e-01 2.420360594987869263e-01 1.524532288312911987e-01 8.521614596247673035e-03 -1.408110707998275757e-01 -1.879202947020530701e-02 3.214627206325531006e-01 -3.442971110343933105e-01 1.524687856435775757e-01 7.905916124582290649e-02 8.743278682231903076e-02 -1.614699661731719971e-01 -2.892796322703361511e-02 4.386647790670394897e-02 -2.705187201499938965e-01 -5.402020737528800964e-02 3.821654915809631348e-01 2.160747796297073364e-01 1.131455376744270325e-01 2.831168705597519875e-03 2.076836973428726196e-01 1.270046830177307129e-01
2.694754675030708313e-02 2.168020755052566528e-01 1.485718507319688797e-02 -1.304562985897064209e-01 -4.526172876358032227e-01 -1.285853534936904907e-01 8.773293346166610718e-02 -1.336255669593811035e-01 1.554321795701980591e-01 -5.847555026412010193e-02 -2.083368003368377686e-01 2.353963628411293030e-02 -8.387138694524765015e-02 1.877677291631698608e-01 8.868660032749176025e-02 2.787396013736724854e-01 3.855428099632263184e-01 -7.265973091125488281e-02 1.229937747120857239e-02 -7.043289393186569214e-02 -1.210142448544502258e-01 1.378670930862426758e-01 -7.896283268928527832e-02 -1.529173851013183594e-01 6.816547363996505737e-02 -2.333178073167800903e-01 3.290661871433258057e-01 1.694462895393371582e-01 8.949910104274749756e-02 -1.867716573178768158e-02 1.666000634431838989e-01 -1.849114298820495605e-01
1.078913584351539612e-01 1.857511550188064575e-01 9.099122136831283569e-02 -4.810234010219573975e-01 2.435411214828491211e-01 -3.623066842555999756e-01 -3.528843820095062256e-01 -5.981969088315963745e-02 8.889396488666534424e-02 -1.870839507319033146e-03 -1.147914901375770569e-01 -4.158476367592811584e-02 -1.960141509771347046e-01 8.343265205621719360e-02 3.023505024611949921e-02 2.122915387153625488e-01 3.706881776452064514e-02 2.240790426731109619e-02 -1.530138105154037476e-01 8.896217495203018188e-02 -2.541836202144622803e-01 1.785968244075775146e-02 3.660422936081886292e-02 -1.508742570877075195e-01 -5.854437872767448425e-02 2.118465751409530640e-01 4.813545942306518555e-02 2.153388261795043945e-01 2.232506126165390015e-01 6.640347838401794434e-02 -3.941762074828147888e-02 7.936848700046539307e-02
2.394056618213653564e-01 -2.215529046952724457e-02 -2.277614623308181763e-01 -1.969537138938903809e-01 9.420018643140792847e-02 -5.507432296872138977e-02 1.206221878528594971e-01 -1.357841491699218750e-01 -5.765832215547561646e-02 4.213492502458393574e-04 -3.095856606960296631e-01 -4.319915547966957092e-02 -2.391242533922195435e-01 -1.109860539436340332e-01 -9.068571776151657104e-02 -2.564832009375095367e-02 1.407621651887893677e-01 -4.787112176418304443e-01 -1.826049387454986572e-01 2.334838807582855225e-01 -7.216756790876388550e-02 5.111378058791160583e-02 4.369762539863586426e-02 -1.012733355164527893e-01 -5.274816229939460754e-02 8.672075718641281128e-02 1.935592852532863617e-02 7.391354534775018692e-03 4.329679310321807861e-01 -9.325872361660003662e-02 7.145489798858761787e-04 -2.520009875297546387e-01
1.590599119663238525e-01 1.631549821468070149e-04 1.451865211129188538e-02 -1.868717521429061890e-01 -7.009975612163543701e-02 -1.690128445625305176e-01 -5.631967261433601379e-02 -2.403784915804862976e-02 3.019742481410503387e-02 -3.078695535659790039e-01 -8.097077161073684692e-02 -1.371023058891296387e-02 -2.359500899910926819e-02 1.008836179971694946e-01 -1.646716296672821045e-01 1.191793754696846008e-01 -1.965344883501529694e-02 -2.724969685077667236e-01 2.048105187714099884e-02 1.333067119121551514e-01 7.461013155989348888e-04 2.292152494192123413e-01 -4.448987543582916260e-02 -1.712279915809631348e-01 -4.384442269802093506e-01 -1.608911603689193726e-01 3.635492920875549316e-02 -6.986360996961593628e-02 3.049736022949218750e-01 5.962623655796051025e-02 4.881633818149566650e-01 -1.094790026545524597e-01
-1.369348317384719849e-01 -2.418868057429790497e-02 -2.524774670600891113e-01 -3.820098340511322021e-01 1.794010251760482788e-01 -2.949031814932823181e-02 -8.015588670969009399e-02 6.715918425470590591e-03 1.093884259462356567e-01 -8.610970526933670044e-02 2.218018323183059692e-01 -1.052000299096107483e-01 -5.014301091432571411e-02 1.612758785486221313e-01 -5.799282714724540710e-02 2.396610006690025330e-02 -8.388822898268699646e-03 -3.689959645271301270e-01 1.390496492385864258e-01 8.308219164609909058e-02 -1.315326690673828125e-01 -1.713341772556304932e-01 -6.636731326580047607e-02 -4.960041493177413940e-03 1.076024323701858521e-01 -2.041975408792495728e-01 4.123316407203674316e-01 1.458340585231781006e-01 2.558984458446502686e-01 -1.847515404224395752e-01 1.101445034146308899e-01 2.224796563386917114e-01
2.255758792161941528e-01 5.299914162606000900e-03 -1.137967482209205627e-01 -2.007475495338439941e-01 1.902576237916946411e-01 -4.591705277562141418e-02 -1.021960452198982239e-01 2.161483615636825562e-01 2.091550640761852264e-02 -1.349154114723205566e-01 1.926858127117156982e-01 2.016909793019294739e-02 -2.416390553116798401e-02 2.482157349586486816e-01 4.512309655547142029e-02 2.273128032684326172e-01 2.338977605104446411e-01 -6.482017040252685547e-02 -4.596173018217086792e-02 1.803819537162780762e-01 7.565428502857685089e-03 -2.968501672148704529e-02 1.759677231311798096e-01 -2.585585117340087891e-01 7.702824473381042480e-02 3.417360782623291016e-01 1.356835514307022095e-01 1.558939814567565918e-01 6.324227154254913330e-02 -3.939265012741088867e-02 3.491761386394500732e-01 -3.782466053962707520e-01
-2.135097235441207886e-01 -7.452673465013504028e-02 -2.460125461220741272e-02 -9.251397103071212769e-02 -2.139869779348373413e-01 -9.773632884025573730e-02 -1.832161471247673035e-02 6.995341181755065918e-02 3.050330877304077148e-01 -1.939044147729873657e-01 -1.129406690597534180e-01 2.252102494239807129e-01 -5.415025725960731506e-02 -3.907819464802742004e-02 -5.137213692069053650e-02 1.026710048317909241e-01 1.933765113353729248e-01 -3.441518545150756836e-01 -2.231093794107437134e-01 8.521463721990585327e-02 -2.089555859565734863e-01 -1.329958885908126831e-01 1.074841916561126709e-01 -2.671025991439819336e-01 -5.647256597876548767e-02 7.608175277709960938e-02 -1.434238255023956299e-01 3.663422912359237671e-02 2.635469436645507812e-01 1.791469454765319824e-01 4.194736778736114502e-01 4.294335842132568359e-02
1.516268402338027954e-01 2.142164558172225952e-01 -4.271057993173599243e-02 -4.345422685146331787e-01 1.634612381458282471e-01 -9.161786735057830811e-02 3.515099361538887024e-02 1.154211536049842834e-01 3.935101255774497986e-02 2.147830277681350708e-01 3.858740255236625671e-02 1.375700086355209351e-01 -1.208834350109100342e-01 -2.465791702270507812e-01 -1.680763214826583862e-01 3.921386227011680603e-02 1.316614598035812378e-01 -2.350159436464309692e-01 6.646841764450073242e-02 1.019883230328559875e-01 1.720463037490844727e-01 -4.673889279365539551e-02 -2.218362540006637573e-01 7.655925303697586060e-02 -1.691312640905380249e-01 5.726641416549682617e-02 2.538602352142333984e-01 3.408749997615814209e-01 3.091493844985961914e-01 -3.416546061635017395e-02 1.046148091554641724e-01 1.518144458532333374e-01
-2.637208905071020126e-03 1.444693654775619507e-01 1.838854700326919556e-01 -3.756704926490783691e-01 1.045680493116378784e-01 -4.596277326345443726e-02 5.728536099195480347e-02 2.730889804661273956e-02 5.533796921372413635e-02 -4.363702237606048584e-01 9.727202355861663818e-02 2.254509367048740387e-02 -1.660448759794235229e-01 1.223985701799392700e-01 1.823273599147796631e-01 4.536511842161417007e-03 6.172244250774383545e-02 -2.358420193195343018e-01 -3.458367288112640381e-01 -5.007534846663475037e-02 -1.393675357103347778e-01 -1.737696528434753418e-01 4.605004191398620605e-02 -6.497373431921005249e-02 3.670954611152410507e-03 1.298258006572723389e-01 -1.720568537712097168e-01 8.204963058233261108e-02 2.753691375255584717e-01 -1.538065224885940552e-01 1.436907649040222168e-01 -3.114461004734039307e-01
-7.957618683576583862e-02 1.005214601755142212e-01 2.236392945051193237e-01 -1.549554169178009033e-01 -2.252134531736373901e-01 -6.355306506156921387e-02 1.128057762980461121e-01 -1.106715425848960876e-01 1.794458627700805664e-01 -1.442817300558090210e-01 1.093339473009109497e-01 5.206697806715965271e-02 -8.642433583736419678e-02 3.858771873638033867e-03 -1.975091695785522461e-01 9.534443169832229614e-02 2.163574695587158203e-01 -2.402823865413665771e-01 -2.061211317777633667e-01 1.147529557347297668e-01 1.597671769559383392e-02 -1.611570268869400024e-01 3.550257161259651184e-02 -3.710583150386810303e-01 3.050153702497482300e-02 3.800161182880401611e-01 -7.203218061476945877e-03 1.620142608880996704e-01 3.110772073268890381e-01 9.820641577243804932e-02 2.766331732273101807e-01 1.630398482084274292e-01
-1.568254530429840088e-01 3.686510398983955383e-02 1.541980504989624023e-01 -4.085401892662048340e-01 1.723290830850601196e-01 -5.866921320557594299e-02 1.616605073213577271e-01 -4.991888627409934998e-02 1.720985770225524902e-01 2.139070183038711548e-01 -4.331142008304595947e-01 -7.900533825159072876e-02 -1.835943460464477539e-01 2.471445053815841675e-01 1.474065184593200684e-01 2.996159195899963379e-01 1.233382895588874817e-01 -1.950599104166030884e-01 -1.932732015848159790e-01 1.453142911195755005e-01 6.747043132781982422e-02 1.077202409505844116e-01 5.018814699724316597e-04 1.265926063060760498e-01 -1.460727602243423462e-01 -2.061584591865539551e-02 5.607671290636062622e-02 1.862494945526123047e-01 4.678167775273323059e-02 -6.208102405071258545e-02 1.587629020214080811e-01 1.065479069948196411e-01
-1.639471203088760376e-01 1.809306293725967407e-01 -1.317392736673355103e-01 -1.160981059074401855e-01 -1.642265170812606812e-01 -2.134347110986709595e-01 4.642102867364883423e-02 1.068977117538452148e-01 2.360986918210983276e-01 -3.285923600196838379e-02 -1.736029237508773804e-01 -3.480776026844978333e-02 -3.999834954738616943e-01 4.604059457778930664e-01 1.033955439925193787e-01 -1.914144009351730347e-01 2.609505057334899902e-01 -2.257567346096038818e-01 -5.411288142204284668e-02 1.094373315572738647e-02 1.466812007129192352e-02 -3.086694516241550446e-02 -6.548212468624114990e-02 1.382326632738113403e-01 -2.469460964202880859e-01 4.330165311694145203e-02 7.037672400474548340e-02 8.721306174993515015e-02 1.422774046659469604e-01 -2.213201522827148438e-01 8.658243715763092041e-02 -1.310366243124008179e-01
1.016453355550765991e-01 -5.702923983335494995e-02 -3.041577637195587158e-01 -5.115277171134948730e-01 -2.125393971800804138e-02 -1.296543776988983154e-01 3.878384828567504883e-02 1.308799833059310913e-01 1.624128073453903198e-01 1.455548107624053955e-01 1.847802400588989258e-01 3.889014571905136108e-02 3.326687961816787720e-02 -2.429426275193691254e-02 -1.041054725646972656e-01 1.602594107389450073e-01 3.625227808952331543e-01 -3.339759409427642822e-01 -9.958459122572094202e-05 8.796508610248565674e-02 1.182941123843193054e-01 -1.608749292790889740e-02 -2.056691348552703857e-01 1.305509954690933228e-01 -3.356930986046791077e-02 8.594125509262084961e-03 1.212211549282073975e-01 1.211464777588844299e-01 2.813752293586730957e-01 -6.476449966430664062e-02 -6.690862774848937988e-02 -1.794384419918060303e-01
2.866605818271636963e-01 7.448905706405639648e-02 1.140748113393783569e-01 -7.386753708124160767e-02 8.694238215684890747e-02 -1.733644865453243256e-02 -1.550346761941909790e-01 -8.481605350971221924e-02 1.431195586919784546e-01 -2.344462871551513672e-01 1.724153310060501099e-01 -5.532128736376762390e-02 1.805041432380676270e-01 1.402492821216583252e-01 -6.408861279487609863e-02 1.621651351451873779e-01 4.378111958503723145e-01 -2.364051789045333862e-01 8.211164176464080811e-02 9.336081892251968384e-02 -1.605591922998428345e-01 -2.450167685747146606e-01 -1.700638681650161743e-01 3.328200802206993103e-02 -1.854271441698074341e-01 2.214315086603164673e-01 2.119766324758529663e-01 2.335576117038726807e-01 1.212183535099029541e-01 -1.541461795568466187e-01 2.485997676849365234e-01 4.248243942856788635e-02
2.317947149276733398e-01 -9.983084350824356079e-02 3.113159239292144775e-01 -4.156861007213592529e-01 -6.851681321859359741e-02 4.590762034058570862e-02 -4.556316509842872620e-02 -4.953561350703239441e-02 1.242236867547035217e-01 1.382590979337692261e-01 -1.137484610080718994e-01 -1.313069760799407959e-01 -1.204581186175346375e-01 -2.325854450464248657e-02 8.500023745000362396e-03 1.773543283343315125e-02 1.294810324907302856e-01 -4.993766844272613525e-01 7.972145080566406250e-02 8.147650957107543945e-02 -1.380458772182464600e-01 -2.287115603685379028e-01 -1.546692997217178345e-01 -3.568254113197326660e-01 -3.588373214006423950e-02 8.405340462923049927e-02 1.472174376249313354e-01 -1.134493201971054077e-02 1.611292734742164612e-02 -1.041534170508384705e-01 2.113215811550617218e-02 -1.778712421655654907e-01
2.463169991970062256e-01 -3.360209241509437561e-02 7.845881581306457520e-02 -1.713539361953735352e-01 -1.935846731066703796e-02 -6.362227350473403931e-02 8.380339294672012329e-02 -1.935767829418182373e-01 1.807520389556884766e-01 -4.608444869518280029e-01 7.981887087225914001e-03 7.711276412010192871e-02 -1.895315796136856079e-01 2.324108034372329712e-02 -2.261276543140411377e-01 1.313096433877944946e-01 1.136400830000638962e-02 -1.928414106369018555e-01 1.302299089729785919e-02 1.523014008998870850e-01 -2.016724497079849243e-01 -2.888792157173156738e-01 -3.695877194404602051e-01 -1.080750152468681335e-01 -1.414864957332611084e-01 1.890803873538970947e-02 -7.888501882553100586e-02 7.828147709369659424e-02 3.007856905460357666e-01 -5.974853876978158951e-03 1.769361495971679688e-01 -1.012148186564445496e-01
-1.532840281724929810e-01 1.625816822052001953e-01 5.382789671421051025e-02 -3.384230732917785645e-01 1.022861078381538391e-01 -1.090995818376541138e-01 -9.487152099609375000e-02 1.751166433095932007e-01 2.634760737419128418e-01 -1.911846399307250977e-01 7.125684618949890137e-02 -1.203402429819107056e-01 -3.360996544361114502e-01 1.304397433996200562e-01 1.818717867136001587e-01 8.605087175965309143e-03 5.117282271385192871e-02 -3.666530828922986984e-04 -4.057625830173492432e-01 1.135936751961708069e-01 -9.258655458688735962e-02 -1.236291080713272095e-01 1.083607226610183716e-01 -1.230948939919471741e-01 -7.183200796134769917e-04 1.084209457039833069e-01 -9.801238775253295898e-02 -8.289747871458530426e-03 2.216360419988632202e-01 2.076532505452632904e-02 4.243183732032775879e-01 -2.331509953364729881e-03
3.001564182341098785e-02 2.784382551908493042e-02 -1.671263724565505981e-01 -3.442904055118560791e-01 -1.035956144332885742e-01 -1.353370398283004761e-01 -2.397870644927024841e-02 2.032292336225509644e-01 -4.697882756590843201e-02 1.747709810733795166e-01 -2.156702615320682526e-02 -8.381327241659164429e-02 -1.153353676199913025e-01 2.330074459314346313e-01 1.945972740650177002e-01 1.257317662239074707e-01 1.448024660348892212e-01 -2.105780988931655884e-01 1.981491148471832275e-01 2.563434243202209473e-01 1.371027380228042603e-01 1.670718640089035034e-01 -3.818666329607367516e-03 2.083904743194580078e-01 -3.594377636909484863e-01 -7.035522907972335815e-02 2.386169582605361938e-01 8.311688154935836792e-02 9.690108895301818848e-02 -1.158407330513000488e-01 3.672657608985900879e-01 5.741348862648010254e-02
-2.482161670923233032e-01 6.879466772079467773e-02 1.267779767513275146e-01 -2.128740698099136353e-01 -2.332987189292907715e-01 2.293932288885116577e-01 -1.610576361417770386e-01 5.660342425107955933e-02 3.759049475193023682e-01 -9.178181178867816925e-03 -4.570613056421279907e-02 -9.702660888433456421e-02 -1.981853395700454712e-01 1.954980939626693726e-01 6.603169441223144531e-02 1.442415416240692139e-01 1.438911557197570801e-01 -3.605526685714721680e-01 -2.084735482931137085e-01 1.598065048456192017e-01 2.191350795328617096e-02 7.251251488924026489e-02 2.431083619594573975e-01 8.508732169866561890e-02 -2.264336496591567993e-01 -4.646230116486549377e-02 4.811226576566696167e-02 1.875095516443252563e-01 2.142725139856338501e-01 2.424016967415809631e-02 1.944017857313156128e-01 1.163625493645668030e-01
1.339848041534423828e-01 -1.590176969766616821e-01 3.209668695926666260e-01 -4.234393835067749023e-01 -8.933725953102111816e-02 -2.787440083920955658e-02 -6.436164677143096924e-02 -3.310310840606689453e-02 9.141351282596588135e-02 1.306165903806686401e-01 -3.385154530405998230e-02 -1.978927105665206909e-01 -2.177474796772003174e-01 1.252410262823104858e-01 -1.154598407447338104e-02 -4.260079935193061829e-02 6.291353702545166016e-02 -3.947638571262359619e-01 3.477155789732933044e-02 9.196219593286514282e-02 -1.121844071894884109e-02 -1.988822370767593384e-01 -2.442625164985656738e-01 -3.129447698593139648e-01 -1.092508509755134583e-01 1.000336259603500366e-01 1.702459305524826050e-01 -2.279146760702133179e-02 6.248538196086883545e-02 -1.460949033498764038e-01 -1.582488417625427246e-01 -2.473753392696380615e-01
-1.681763678789138794e-01 1.401728987693786621e-01 -2.862113341689109802e-02 -3.084647357463836670e-01 -4.447757825255393982e-02 -2.229939401149749756e-01 5.284690484404563904e-02 -8.899088203907012939e-02 2.062326520681381226e-01 -1.955407559871673584e-01 1.960029155015945435e-01 -1.077066510915756226e-01 -1.099351495504379272e-01 3.348731994628906250e-01 6.637050211429595947e-02 -6.907015107572078705e-03 3.173348903656005859e-01 -2.910988591611385345e-02 -3.282042741775512695e-01 -6.540146470069885254e-02 2.624655887484550476e-02 -1.378375142812728882e-01 2.720940858125686646e-02 -3.002913296222686768e-01 -6.901528686285018921e-02 -6.996125727891921997e-02 9.311684221029281616e-02 8.825208246707916260e-02 1.140038967132568359e-01 -2.784720659255981445e-01 2.315474897623062134e-01 -1.994874775409698486e-01
6.325881183147430420e-02 9.136931970715522766e-03 -1.694343984127044678e-01 -2.097002714872360229e-01 6.153687462210655212e-02 -2.542940676212310791e-01 3.559494018554687500e-01 -9.524737484753131866e-03 9.287474304437637329e-02 -2.529814541339874268e-01 1.749822646379470825e-01 -3.219592198729515076e-02 -2.109710127115249634e-01 6.374079734086990356e-02 1.434066593647003174e-01 3.375187814235687256e-01 1.982696950435638428e-01 -2.302332371473312378e-01 -1.067527160048484802e-01 -7.800733204931020737e-03 -1.081402413547039032e-02 5.717097967863082886e-02 -1.032358929514884949e-01 -7.362484186887741089e-02 -1.216817647218704224e-01 -5.213428754359483719e-03 3.630050644278526306e-02 2.272450327873229980e-01 2.560513913631439209e-01 3.356322050094604492e-01 -1.507128626108169556e-01 -2.206733971834182739e-01
7.821726799011230469e-02 -7.097540050745010376e-02 -1.221763938665390015e-01 -3.907249569892883301e-01 1.187921389937400818e-01 -1.964626312255859375e-01 -1.017463728785514832e-01 -4.294461011886596680e-02 3.553562164306640625e-01 -7.449992001056671143e-02 6.238419935107231140e-02 -1.472508460283279419e-01 2.843259833753108978e-02 1.896816492080688477e-01 7.070313394069671631e-02 1.588745787739753723e-02 4.152317706029862165e-04 -4.858678281307220459e-01 2.574326395988464355e-01 -6.739164143800735474e-02 4.477988928556442261e-02 -2.923321351408958435e-02 1.035517081618309021e-01 4.296066984534263611e-02 -1.354438066482543945e-01 7.159116677939891815e-03 3.646631538867950439e-01 1.609009057283401489e-01 -1.653450913727283478e-02 7.100755721330642700e-02 1.704669892787933350e-01 1.515115499496459961e-01
-7.598121650516986847e-03 6.397129595279693604e-02 6.945060193538665771e-02 -6.815706193447113037e-02 -3.057433366775512695e-01 -5.030663311481475830e-02 1.860616803169250488e-01 -1.145809292793273926e-01 1.467343270778656006e-01 1.213547140359878540e-01 -1.107589006423950195e-01 2.843470573425292969e-01 -1.649874448776245117e-02 9.453891217708587646e-02 3.105745185166597366e-03 1.981856673955917358e-01 1.607552617788314819e-01 -3.617622852325439453e-01 -1.244710013270378113e-01 -2.089600265026092529e-01 -1.512953639030456543e-01 -6.905046850442886353e-02 -3.582408428192138672e-01 -1.385251879692077637e-01 1.133407875895500183e-01 3.807055354118347168e-01 1.277009844779968262e-01 2.133408933877944946e-01 1.214763745665550232e-01 -1.459572166204452515e-01 1.328680366277694702e-01 1.933534629642963409e-02
5.126332398504018784e-03 1.097430735826492310e-01 -1.395162791013717651e-01 -2.001349627971649170e-01 7.086529582738876343e-02 -1.098012328147888184e-01 4.452368244528770447e-02 8.085328340530395508e-02 1.734320968389511108e-01 1.042771264910697937e-01 8.942020125687122345e-03 -6.458560377359390259e-02 -1.584655940532684326e-01 1.576852649450302124e-01 -7.176866289228200912e-03 -1.083100438117980957e-01 2.516588866710662842e-01 -4.652295708656311035e-01 -5.610800161957740784e-02 -4.658878222107887268e-02 -3.000943064689636230e-01 -6.615788489580154419e-02 8.356546610593795776e-02 2.037798166275024414e-01 1.725940853357315063e-01 -4.006427899003028870e-02 6.733026355504989624e-02 1.844842582941055298e-01 7.256204262375831604e-04 -1.830108612775802612e-01 3.801758289337158203e-01 -3.461651504039764404e-01
1.054411903023719788e-01 5.400287732481956482e-02 -3.828335553407669067e-02 -7.932981848716735840e-02 1.119626313447952271e-02 -1.164734736084938049e-01 -1.243219152092933655e-01 1.506473869085311890e-01 4.466253798454999924e-03 3.686124691739678383e-03 -3.608366474509239197e-02 1.749067455530166626e-01 -2.142650187015533447e-01 1.145581379532814026e-01 -1.385032534599304199e-01 6.383292376995086670e-02 2.558892965316772461e-01 -6.326068639755249023e-01 -1.031122803688049316e-01 2.987538576126098633e-01 -6.119233369827270508e-02 1.827100664377212524e-01 -4.748043045401573181e-02 -3.822264820337295532e-02 1.154810041189193726e-01 1.516394019126892090e-01 1.954666227102279663e-01 -1.932668616063892841e-03 2.648721635341644287e-01 -2.356895059347152710e-01 -7.128219306468963623e-02 2.043035998940467834e-02
9.965092688798904419e-02 -3.711334988474845886e-02 2.124864757061004639e-01 -3.913891315460205078e-01 1.884299144148826599e-02 2.539908513426780701e-02 -1.876376718282699585e-01 -2.261971086263656616e-01 -1.559972316026687622e-01 1.765431091189384460e-02 1.722545921802520752e-02 -3.874043002724647522e-02 -7.296510785818099976e-02 -1.306996792554855347e-01 5.571198090910911560e-02 1.156897991895675659e-01 1.167542580515146255e-02 -1.796988546848297119e-01 3.063847124576568604e-02 -1.610832661390304565e-01 2.472651191055774689e-02 -4.863279312849044800e-02 -1.232135444879531860e-01 -2.578427791595458984e-01 -3.396029174327850342e-01 1.548081338405609131e-01 8.942530304193496704e-02 1.569846570491790771e-01 4.093539714813232422e-01 1.797283440828323364e-02 3.604416847229003906e-01 -1.547262966632843018e-01
-2.614377439022064209e-01 4.521169140934944153e-02 8.693400025367736816e-02 -1.827784329652786255e-01 -2.016941756010055542e-01 1.909293383359909058e-01 -4.861764237284660339e-02 1.853080987930297852e-01 2.841214537620544434e-01 4.214616864919662476e-02 1.425868482328951359e-03 -2.015551924705505371e-01 -2.236414998769760132e-01 2.962481081485748291e-01 1.022206768393516541e-01 2.550639808177947998e-01 2.835925854742527008e-02 -1.968520879745483398e-01 -1.667049080133438110e-01 6.920567154884338379e-02 -2.798856608569622040e-02 1.371797621250152588e-01 1.577932834625244141e-01 3.702380508184432983e-02 -1.101834625005722046e-01 1.370442509651184082e-01 2.377505898475646973e-01 1.521865576505661011e-01 3.437171578407287598e-01 -8.120543509721755981e-02 2.720600664615631104e-01 1.049967855215072632e-01
2.756015956401824951e-01 9.453557431697845459e-03 -3.589108958840370178e-02 -5.134878754615783691e-01 -2.122707962989807129e-01 -2.818345427513122559e-01 1.759910583496093750e-02 9.854159504175186157e-02 2.631249129772186279e-01 1.847427040338516235e-01 2.766532003879547119e-01 1.105587482452392578e-01 -1.327933520078659058e-01 -8.427204191684722900e-02 -9.465553611516952515e-02 1.793796867132186890e-01 2.164159268140792847e-01 -1.494314968585968018e-01 -6.597242504358291626e-02 4.155996069312095642e-02 -1.590296328067779541e-01 -3.301928937435150146e-02 4.609902575612068176e-02 -1.558862254023551941e-02 -3.048229776322841644e-02 2.787603065371513367e-02 -9.362026304006576538e-02 3.259009420871734619e-01 1.342815011739730835e-01 -6.118718907237052917e-02 1.329378038644790649e-01 -7.978148758411407471e-02
1.993511021137237549e-01 -7.648788392543792725e-02 -1.936346590518951416e-01 -2.904098033905029297e-01 -7.011796813458204269e-03 -1.825103610754013062e-01 9.695654152892529964e-04 -1.927910894155502319e-01 1.602690815925598145e-01 -1.874700635671615601e-01 -2.633621096611022949e-01 6.251658499240875244e-02 -6.608141213655471802e-02 -4.297974705696105957e-02 -7.110477425158023834e-03 6.547862291336059570e-02 -1.288138478994369507e-01 -4.477707147598266602e-01 -1.689984202384948730e-01 3.273003101348876953e-01 -1.009986102581024170e-01 -1.466195285320281982e-01 1.363572627305984497e-01 8.909765630960464478e-02 -1.114191412925720215e-01 1.713755875825881958e-01 -1.219162438064813614e-02 -1.712204068899154663e-01 2.953167259693145752e-01 -1.931176483631134033e-01 2.618640102446079254e-02 -9.974251687526702881e-02
1.521363854408264160e-01 -9.514816850423812866e-02 3.556060194969177246e-01 -3.102087974548339844e-01 -2.959764190018177032e-02 5.783190950751304626e-02 8.804529905319213867e-02 -5.751505121588706970e-02 3.069679066538810730e-02 7.958056032657623291e-02 -6.160240247845649719e-02 -1.389336138963699341e-01 -1.148524507880210876e-02 1.068850159645080566e-01 -4.639619588851928711e-02 -4.414058849215507507e-02 2.595994174480438232e-01 -4.670337736606597900e-01 7.260095328092575073e-02 7.045544683933258057e-02 -1.249289065599441528e-01 -1.954908072948455811e-01 -1.531062126159667969e-01 -2.553634941577911377e-01 -1.776411831378936768e-01 1.259260028600692749e-01 3.264463841915130615e-01 -1.884536631405353546e-02 4.347447678446769714e-02 -9.662315994501113892e-02 -2.276153862476348877e-02 -2.819613516330718994e-01
-9.691394120454788208e-02 1.535195857286453247e-01 3.652924001216888428e-01 -1.842191070318222046e-01 -2.352262139320373535e-01 -5.642614513635635376e-02 1.612142622470855713e-01 -2.149969786405563354e-01 1.239925771951675415e-01 -8.994139730930328369e-02 -1.464056503027677536e-02 -7.714105397462844849e-02 -1.017438098788261414e-01 1.087112650275230408e-01 -2.457631826400756836e-01 1.670012027025222778e-01 2.489704936742782593e-01 -1.940146535634994507e-01 -5.702633410692214966e-02 1.408959180116653442e-01 6.607539206743240356e-02 -2.034660428762435913e-01 9.878665953874588013e-02 -3.252022266387939453e-01 2.462011761963367462e-02 3.464930057525634766e-01 1.326597929000854492e-01 1.440331339836120605e-02 2.667627632617950439e-01 1.061770841479301453e-01 1.545737087726593018e-01 6.137022748589515686e-03
1.501565277576446533e-01 2.047127187252044678e-01 2.438414469361305237e-02 -5.260481834411621094e-01 1.385948508977890015e-01 -1.822263598442077637e-01 2.251655161380767822e-01 -1.181374490261077881e-01 1.513534933328628540e-01 -1.864977031946182251e-01 -9.145134687423706055e-02 2.920413613319396973e-01 1.925984919071197510e-01 -4.221172258257865906e-02 4.712805896997451782e-02 -2.868696674704551697e-02 -8.509154617786407471e-02 -1.889292299747467041e-01 -8.358817547559738159e-02 1.391028761863708496e-01 -5.765772983431816101e-02 2.150602042675018311e-01 2.876649051904678345e-02 2.106796354055404663e-01 -7.937623560428619385e-02 -1.001506373286247253e-01 3.181133270263671875e-01 -7.689563184976577759e-02 1.737319827079772949e-01 -2.754272520542144775e-02 1.190594434738159180e-01 -1.235970258712768555e-01
2.900967374444007874e-02 9.299963712692260742e-02 -1.168455630540847778e-01 -2.382508665323257446e-01 -4.439232125878334045e-02 -1.253087669610977173e-01 -6.959332525730133057e-02 -1.084428951144218445e-01 1.557106673717498779e-01 1.362607479095458984e-01 -3.226705268025398254e-02 -3.458312153816223145e-02 -2.821561098098754883e-01 2.207362502813339233e-01 -1.273794770240783691e-01 -8.938314765691757202e-02 1.144541278481483459e-01 -4.333898425102233887e-01 2.143407464027404785e-01 2.160509079694747925e-01 2.227641828358173370e-02 -2.557616829872131348e-01 2.930212914943695068e-01 -1.639547646045684814e-01 1.302339881658554077e-01 -1.415387839078903198e-01 1.887748539447784424e-01 2.363644689321517944e-01 1.032905653119087219e-03 -1.478902697563171387e-01 1.640228331089019775e-01 -1.968295723199844360e-01
-1.256554722785949707e-01 2.713772356510162354e-01 1.348434835672378540e-01 -2.588057518005371094e-01 1.110016480088233948e-01 -6.926979869604110718e-02 1.487297564744949341e-01 1.790268570184707642e-01 5.016203504055738449e-03 7.396754622459411621e-02 -3.114055693149566650e-01 1.931907683610916138e-01 -2.017428129911422729e-01 3.201851844787597656e-01 7.223806530237197876e-02 2.286162376403808594e-01 -9.325651824474334717e-02 -3.197215795516967773e-01 4.505628347396850586e-02 -1.476981490850448608e-01 -3.673255816102027893e-02 -2.261920124292373657e-01 9.634171426296234131e-02 -2.344365566968917847e-01 -8.067379146814346313e-02 3.041403740644454956e-02 9.277701377868652344e-02 -1.082059442996978760e-01 1.472247987985610962e-01 -5.545108392834663391e-02 2.604473233222961426e-01 -2.043679803609848022e-01
1.735467761754989624e-01 1.445102095603942871e-01 1.755001023411750793e-02 -1.164702605456113815e-02 2.720147185027599335e-02 1.235964521765708923e-01 8.739841729402542114e-02 1.528310477733612061e-01 5.711791664361953735e-02 -1.258293986320495605e-01 1.169483363628387451e-01 6.668660044670104980e-02 -1.632040366530418396e-02 8.283765614032745361e-02 -4.085781984031200409e-03 1.974829584360122681e-01 2.313655316829681396e-01 -2.379593551158905029e-01 1.154174283146858215e-01 1.722750663757324219e-01 -8.564396202564239502e-02 -1.826598495244979858e-01 2.106859683990478516e-01 -1.516808569431304932e-01 -3.145146965980529785e-01 -7.344204187393188477e-02 3.180266320705413818e-01 1.664914935827255249e-01 2.773943245410919189e-01 -2.901332676410675049e-01 4.011349678039550781e-01 -4.148631542921066284e-02
2.581736259162425995e-02 -1.691704429686069489e-02 -5.831792205572128296e-02 -1.424635201692581177e-01 -9.974519163370132446e-02 -3.109862804412841797e-01 1.120233908295631409e-01 1.036736294627189636e-01 1.021258160471916199e-02 5.659732967615127563e-03 9.106291085481643677e-02 6.086739897727966309e-02 -1.257671266794204712e-01 -2.071495801210403442e-01 7.655089348554611206e-02 1.484369337558746338e-01 7.893174886703491211e-02 -5.158336758613586426e-01 -3.439603745937347412e-01 -1.680710166692733765e-01 -3.164836019277572632e-02 -2.140720337629318237e-01 -1.252716034650802612e-01 -1.307346969842910767e-01 -2.745781093835830688e-02 3.480416536331176758e-01 2.111272960901260376e-01 1.299306750297546387e-01 2.188178747892379761e-01 2.714425697922706604e-02 -9.866145253181457520e-02 -8.034843206405639648e-02
1.156925335526466370e-01 1.176684647798538208e-01 1.460706591606140137e-01 -4.504072964191436768e-01 -2.979493439197540283e-01 2.398866862058639526e-01 1.339371688663959503e-02 -1.121081784367561340e-01 -1.054802983999252319e-01 -1.377452164888381958e-01 -5.069828778505325317e-02 -1.266920566558837891e-01 8.696066588163375854e-02 1.426757276058197021e-01 -1.363967508077621460e-01 -1.255356371402740479e-01 1.266961544752120972e-01 -1.920236647129058838e-01 -3.626370429992675781e-02 1.058427393436431885e-01 1.476718187332153320e-01 -3.633846715092658997e-02 -1.461128443479537964e-01 -1.352856904268264771e-01 -6.809303164482116699e-02 3.097149133682250977e-01 3.232767283916473389e-01 -4.779960960149765015e-02 3.465174436569213867e-01 -8.228787034749984741e-02 9.029616415500640869e-02 8.901242911815643311e-02
2.098727971315383911e-01 -3.581136465072631836e-02 3.580464124679565430e-01 -3.818325102329254150e-01 -1.342831403017044067e-01 1.778185740113258362e-02 2.065683901309967041e-02 -4.050963744521141052e-02 -6.505252420902252197e-02 4.586017131805419922e-02 -5.083476006984710693e-02 -2.478509098291397095e-01 -6.414988636970520020e-02 4.435973241925239563e-02 2.439601812511682510e-03 -1.326217204332351685e-01 1.751940250396728516e-01 -3.907202780246734619e-01 -5.690143257379531860e-02 2.293614894151687622e-01 2.177196368575096130e-02 -1.058794036507606506e-01 -1.153209507465362549e-01 -2.441873997449874878e-01 -1.941459178924560547e-01 8.508133143186569214e-02 3.764725327491760254e-01 1.267664320766925812e-02 1.394652724266052246e-01 -1.509801894426345825e-01 -3.575290739536285400e-02 -1.098949685692787170e-01
-2.306155860424041748e-01 1.736592501401901245e-01 6.741773337125778198e-02 -4.552008509635925293e-01 4.713606089353561401e-03 1.203120034188032150e-02 1.054363548755645752e-01 1.619433909654617310e-01 6.796044111251831055e-02 -1.984951943159103394e-01 2.242833524942398071e-01 -1.054547354578971863e-01 -1.150924060493707657e-02 -4.571875557303428650e-03 8.983565121889114380e-02 2.755829095840454102e-01 -1.381790339946746826e-01 -4.376521110534667969e-01 1.441166847944259644e-01 1.870757192373275757e-01 -1.003518700599670410e-01 -1.571722924709320068e-01 8.509340137243270874e-02 6.913650780916213989e-02 1.100001409649848938e-01 -4.465598613023757935e-02 1.912546455860137939e-01 1.329868733882904053e-01 1.798135340213775635e-01 -1.110177412629127502e-01 1.680990308523178101e-01 1.526983529329299927e-01
-1.163511797785758972e-01 4.602784663438796997e-02 -3.677850589156150818e-02 -1.332977712154388428e-01 -1.457542181015014648e-01 -1.148231998085975647e-01 1.789621114730834961e-01 -3.374424278736114502e-01 8.180931955575942993e-02 -8.648591488599777222e-02 -5.163547024130821228e-02 -1.049541234970092773e-01 -1.767950654029846191e-01 2.677476108074188232e-01 1.843491382896900177e-02 4.999300092458724976e-02 1.671760231256484985e-01 -2.023267596960067749e-01 3.747132793068885803e-02 1.044096723198890686e-01 1.569384709000587463e-02 -3.237387165427207947e-02 2.354884445667266846e-01 -1.631574034690856934e-01 3.223036602139472961e-02 2.836097776889801025e-01 1.375156193971633911e-01 3.435818105936050415e-02 2.174788415431976318e-01 2.056039124727249146e-01 5.426002144813537598e-01 3.395185247063636780e-02
9.137862920761108398e-02 1.036970689892768860e-01 -7.270117849111557007e-02 -2.868864834308624268e-01 -1.604857444763183594e-01 2.839650027453899384e-02 -2.302886731922626495e-02 3.243837039917707443e-03 -1.205224469304084778e-01 1.769211888313293457e-01 4.423179104924201965e-02 4.131752625107765198e-02 -2.242865562438964844e-01 8.067608810961246490e-03 -2.339083254337310791e-01 -6.318511441349983215e-03 2.554752528667449951e-01 -4.500695765018463135e-01 -1.981321536004543304e-02 2.497467398643493652e-01 -1.531116850674152374e-02 1.872504800558090210e-01 -2.382559478282928467e-01 -2.928368560969829559e-02 -9.326382726430892944e-02 2.893791198730468750e-01 2.354664504528045654e-01 1.004209294915199280e-01 3.304751813411712646e-01 8.340889215469360352e-02 5.720670893788337708e-02 -1.032680496573448181e-01
1.499011181294918060e-02 -1.801644563674926758e-01 -1.863205991685390472e-02 -1.359887272119522095e-01 -7.865165919065475464e-02 -2.125962637364864349e-02 9.254354238510131836e-02 2.040338963270187378e-01 3.801733255386352539e-02 -5.265445634722709656e-02 7.002050429582595825e-02 -1.699466705322265625e-01 4.100119322538375854e-02 -1.847076565027236938e-01 -8.575005829334259033e-02 -5.493785813450813293e-02 1.807999461889266968e-01 -2.527895271778106689e-01 5.887869279831647873e-03 9.429559856653213501e-02 9.527677297592163086e-02 3.021366521716117859e-02 5.853346083313226700e-04 1.026772484183311462e-01 -5.655075907707214355e-01 3.092677565291523933e-03 2.884451448917388916e-01 6.869181990623474121e-02 3.968565762042999268e-01 -6.828986853361129761e-02 2.854778170585632324e-01 -1.733120530843734741e-01
1.718411147594451904e-01 -9.617266058921813965e-02 1.756621003150939941e-01 -2.273114025592803955e-01 3.450073127169162035e-04 -3.595634549856185913e-02 -6.010395288467407227e-02 2.947500720620155334e-02 1.350392866879701614e-02 -1.924687623977661133e-01 -8.589430898427963257e-02 3.676386177539825439e-02 5.689452588558197021e-02 -7.973267138004302979e-02 -7.471843808889389038e-02 1.978915482759475708e-01 2.395249754190444946e-01 -8.758133649826049805e-02 1.520088911056518555e-01 2.027894407510757446e-01 -3.204263001680374146e-02 -1.368853151798248291e-01 6.657452881336212158e-02 -9.132620692253112793e-02 -2.648454010486602783e-01 1.015660688281059265e-01 3.331398367881774902e-01 3.535229563713073730e-01 1.238638535141944885e-02 2.312265709042549133e-02 5.062378048896789551e-01 -1.934710890054702759e-01
-5.213108658790588379e-02 -2.909769117832183838e-01 -3.261391818523406982e-01 -4.628860652446746826e-01 5.090033635497093201e-02 -1.935786604881286621e-01 2.595363929867744446e-02 5.037816241383552551e-02 4.159387052059173584e-01 -3.589298129081726074e-01 4.668807610869407654e-02 -9.764660894870758057e-02 -1.961729526519775391e-01 1.392251998186111450e-01 4.871881008148193359e-02 1.315381824970245361e-01 1.090622320771217346e-01 -1.554446518421173096e-01 5.735412985086441040e-02 9.402778744697570801e-02 3.728577122092247009e-02 7.802311331033706665e-02 -3.581045940518379211e-02 4.649329185485839844e-02 -6.525058299303054810e-02 9.613375365734100342e-02 8.574571460485458374e-02 2.073427438735961914e-01 4.185455292463302612e-02 -3.427678951993584633e-03 1.372609436511993408e-01 -1.185703501105308533e-01
-9.631361067295074463e-02 2.481432259082794189e-01 7.524584978818893433e-02 -3.062860071659088135e-01 2.898244857788085938e-01 -5.686728283762931824e-02 9.011129289865493774e-02 1.444315612316131592e-01 1.936885714530944824e-01 -1.310127675533294678e-01 2.445870544761419296e-03 2.683829367160797119e-01 -2.107059396803379059e-02 -7.812338322401046753e-02 -1.775633394718170166e-01 8.536060899496078491e-02 2.179198414087295532e-01 -7.349494844675064087e-02 7.596459239721298218e-02 3.438935875892639160e-01 2.577883377671241760e-02 8.037939667701721191e-02 -1.259943395853042603e-01 6.433554925024509430e-03 -2.551403045654296875e-01 2.181229591369628906e-01 3.373235166072845459e-01 1.747028529644012451e-01 9.901254624128341675e-02 -1.619440317153930664e-01 1.309267282485961914e-01 -1.768239736557006836e-01
-2.619464695453643799e-02 1.564747653901576996e-02 -5.637459829449653625e-02 -3.615868687629699707e-01 -1.257290244102478027e-01 -2.710509002208709717e-01 -1.442693918943405151e-01 -2.089064270257949829e-01 2.831115424633026123e-01 -1.532894223928451538e-01 3.749439492821693420e-02 -2.046491205692291260e-01 -2.002408355474472046e-01 1.418944299221038818e-01 3.194157183170318604e-01 -5.552629940211772919e-03 5.256900098174810410e-03 -3.995289206504821777e-01 3.269210830330848694e-02 -2.366000562906265259e-01 9.350199997425079346e-02 -3.555599600076675415e-02 8.369110524654388428e-02 -8.261195570230484009e-02 -1.079174503684043884e-01 -3.707288578152656555e-02 1.627250760793685913e-01 2.229941040277481079e-01 2.328189648687839508e-02 4.261586442589759827e-02 2.646437585353851318e-01 5.764369852840900421e-03
8.310841768980026245e-02 -1.605373434722423553e-02 -4.225492104887962341e-02 -4.158207476139068604e-01 1.158079877495765686e-01 9.101679176092147827e-02 -1.396014541387557983e-01 1.014724895358085632e-01 3.589212298393249512e-01 -1.408089399337768555e-01 -9.178467839956283569e-02 -3.784424066543579102e-02 -8.101990073919296265e-02 -1.188188195228576660e-01 -4.971897229552268982e-03 -2.639049896970391273e-03 -6.340248137712478638e-02 -1.173737458884716034e-02 -3.829384967684745789e-02 3.228898644447326660e-01 1.331854313611984253e-01 7.503188215196132660e-03 -2.182677835226058960e-01 7.773587852716445923e-02 -1.605235338211059570e-01 2.377954870462417603e-01 2.780774533748626709e-01 3.054634034633636475e-01 1.417186409235000610e-01 5.383682250976562500e-02 2.984645664691925049e-01 -2.026487737894058228e-01
3.032618761062622070e-02 1.118921637535095215e-01 -2.189724706113338470e-02 -2.106566578149795532e-01 -5.926024168729782104e-02 -3.163062930107116699e-01 1.601199209690093994e-01 2.247094362974166870e-01 8.187675848603248596e-03 -5.153657495975494385e-02 -8.832822740077972412e-02 8.892863988876342773e-02 -2.396957874298095703e-01 -1.210415959358215332e-01 1.589246094226837158e-01 1.541247665882110596e-01 1.646342873573303223e-01 -3.243430256843566895e-01 -3.542975187301635742e-01 -2.293454110622406006e-01 -5.927395448088645935e-02 -1.784290224313735962e-01 -3.052064180374145508e-01 -1.118536889553070068e-01 5.689936131238937378e-02 2.810166180133819580e-01 7.837405800819396973e-02 1.066598668694496155e-01 2.533257305622100830e-01 5.041002109646797180e-02 3.790445998311042786e-02 -5.604369565844535828e-02
-2.976082265377044678e-01 1.342561244964599609e-01 1.230802610516548157e-01 -5.835438147187232971e-02 -6.483009457588195801e-02 1.205141842365264893e-01 -2.890768460929393768e-02 1.464865654706954956e-01 1.936247348785400391e-01 1.408412237651646137e-03 -1.204283758997917175e-01 -2.251421511173248291e-01 2.866321988403797150e-02 1.986591666936874390e-01 4.417655616998672485e-02 3.497900664806365967e-01 -6.751950830221176147e-02 -3.329702615737915039e-01 -1.854639202356338501e-01 7.200567424297332764e-02 -1.696648448705673218e-01 -1.167953610420227051e-01 1.203133240342140198e-01 1.867842525243759155e-01 -1.768500059843063354e-01 8.294796198606491089e-02 2.421964704990386963e-01 2.439069002866744995e-01 3.118650019168853760e-01 1.185317337512969971e-01 2.283332496881484985e-01 -1.259774318896234035e-03
-4.602729529142379761e-02 5.519494414329528809e-02 -4.281951487064361572e-02 -4.939177334308624268e-01 -4.374606162309646606e-02 -2.152251154184341431e-01 -1.165000274777412415e-01 -2.561162710189819336e-01 3.360787928104400635e-01 -1.679460257291793823e-01 8.682208508253097534e-02 -1.749238073825836182e-01 -1.079050730913877487e-02 1.531928032636642456e-01 2.974481284618377686e-01 9.356673061847686768e-02 1.033165305852890015e-02 -3.575633466243743896e-01 -8.559316484024748206e-05 -2.269950807094573975e-01 4.139919765293598175e-03 5.125265941023826599e-02 -1.464733853936195374e-02 -6.887651979923248291e-02 -1.309466511011123657e-01 1.070318073034286499e-01 1.253592222929000854e-01 1.340979635715484619e-01 -1.596705242991447449e-02 6.615570932626724243e-02 2.444007694721221924e-01 8.824307471513748169e-02
-9.441725164651870728e-02 6.793785840272903442e-02 -3.016556613147258759e-02 -2.297409474849700928e-01 -2.926946245133876801e-02 -1.464522629976272583e-01 9.683901816606521606e-02 1.528090089559555054e-01 -1.374841779470443726e-01 1.991845816373825073e-01 8.052949607372283936e-02 -9.888546913862228394e-02 -2.058417648077011108e-01 2.659891843795776367e-01 -2.046109735965728760e-01 -1.641342937946319580e-01 1.121865287423133850e-01 -3.749583661556243896e-01 1.924727261066436768e-01 1.662447154521942139e-01 -2.155840247869491577e-01 -1.136225238442420959e-01 1.037267297506332397e-01 3.985714167356491089e-03 5.127922818064689636e-02 1.197751164436340332e-01 2.200416475534439087e-01 2.959948964416980743e-02 2.923557162284851074e-01 6.842339038848876953e-02 3.023898303508758545e-01 -2.917043566703796387e-01
1.216011270880699158e-01 -1.148319393396377563e-01 2.522451579570770264e-01 -3.870761692523956299e-01 -2.974583506584167480e-01 1.238969489932060242e-01 -3.390353545546531677e-02 -1.275168210268020630e-01 8.656749874353408813e-02 1.227289214730262756e-01 -1.075453460216522217e-01 -1.411561667919158936e-01 -1.007062345743179321e-01 -3.989487513899803162e-02 -5.213510617613792419e-02 -1.124385893344879150e-01 1.916264295578002930e-01 -4.010193347930908203e-01 7.628981769084930420e-02 1.892867237329483032e-01 -3.350205346941947937e-02 -2.334166318178176880e-01 -2.178567349910736084e-01 -3.027867674827575684e-01 6.260453909635543823e-02 6.487728655338287354e-02 2.560811936855316162e-01 -8.726691454648971558e-02 1.400926262140274048e-01 -1.077901571989059448e-01 9.784775227308273315e-02 -1.068000588566064835e-02
7.675940543413162231e-02 -1.153325736522674561e-01 -2.587635256350040436e-02 -3.388788402080535889e-01 -1.126508340239524841e-01 8.424510806798934937e-02 -4.333694279193878174e-01 2.559487819671630859e-01 2.081944793462753296e-01 -2.108000665903091431e-01 -1.044624820351600647e-01 8.152943104505538940e-02 -6.892111152410507202e-02 2.025580853223800659e-01 2.054363340139389038e-01 -1.376053094863891602e-01 7.366228848695755005e-02 -3.547332882881164551e-01 9.261106699705123901e-02 7.788776606321334839e-02 1.253038197755813599e-01 -2.628934569656848907e-03 1.643284456804394722e-03 1.416236162185668945e-02 -1.320077925920486450e-01 -2.293363958597183228e-01 1.515864282846450806e-01 8.080213516950607300e-02 1.962680965662002563e-01 2.040632627904415131e-02 2.703222930431365967e-01 8.108545839786529541e-02
2.849258780479431152e-01 4.911096021533012390e-02 -2.549791336059570312e-01 -2.259245514869689941e-01 -2.039120718836784363e-02 -8.282069116830825806e-02 8.785113692283630371e-02 -2.365849465131759644e-01 6.629985570907592773e-02 -2.387306392192840576e-01 -2.277106493711471558e-01 -9.898934513330459595e-02 -1.226558908820152283e-01 -8.580345660448074341e-02 1.294483095407485962e-01 -2.710228599607944489e-02 -1.383376121520996094e-02 -3.314642906188964844e-01 -1.149185299873352051e-01 4.191206395626068115e-01 -6.434495002031326294e-02 -6.195500120520591736e-02 9.127858281135559082e-02 -8.239201456308364868e-02 -2.504448033869266510e-02 5.273013934493064880e-02 1.575198322534561157e-01 -3.339852020144462585e-02 4.156995415687561035e-01 -1.126387193799018860e-01 5.851351469755172729e-02 -1.617603749036788940e-01
2.175616323947906494e-01 -7.264573872089385986e-02 -1.372125893831253052e-01 -4.474586844444274902e-01 -1.881138533353805542e-01 5.048146471381187439e-02 -4.288611933588981628e-02 -3.125601261854171753e-02 3.615972995758056641e-01 9.247266501188278198e-02 1.184226721525192261e-01 -1.874257437884807587e-02 -1.506737917661666870e-01 8.420629054307937622e-02 -6.596516817808151245e-03 2.213122993707656860e-01 1.991541236639022827e-01 -1.969760209321975708e-01 1.530006974935531616e-01 3.303788602352142334e-01 1.569159775972366333e-01 -3.003169894218444824e-01 1.042194738984107971e-01 1.042460054159164429e-01 4.846740141510963440e-02 7.962385565042495728e-02 1.742314733564853668e-02 1.158059611916542053e-01 7.357020676136016846e-02 -1.437545716762542725e-01 2.111101746559143066e-01 1.203510612249374390e-01
-4.421755205839872360e-03 1.443317346274852753e-02 1.216679066419601440e-01 -3.108101487159729004e-01 -2.513533830642700195e-01 -4.168263822793960571e-02 3.047169744968414307e-01 2.272194996476173401e-02 -1.971969604492187500e-01 -2.701268345117568970e-02 1.019440740346908569e-01 9.364923089742660522e-02 5.664114281535148621e-02 6.938669830560684204e-03 1.546378582715988159e-01 -9.228156507015228271e-02 1.803420037031173706e-01 -3.434057533740997314e-01 1.612248718738555908e-01 1.424971073865890503e-01 -4.094289988279342651e-02 -3.035943210124969482e-01 -1.040169000625610352e-01 2.685144718270748854e-04 -1.205413267016410828e-01 -5.064872559159994125e-03 1.776323318481445312e-01 6.740301102399826050e-02 2.555373609066009521e-01 9.536588191986083984e-02 3.189738392829895020e-01 3.277371227741241455e-01
2.257472276687622070e-01 4.280978813767433167e-02 2.808032333850860596e-01 -2.536369860172271729e-01 -1.034669950604438782e-02 -2.042677253484725952e-02 -1.396393179893493652e-01 -3.345417380332946777e-01 8.709484338760375977e-02 6.349027901887893677e-02 -3.473949059844017029e-02 -4.761190339922904968e-02 -5.916019156575202942e-02 8.832079172134399414e-02 2.336564473807811737e-02 -4.644945636391639709e-02 1.867019534111022949e-01 -4.057079255580902100e-01 1.899920701980590820e-01 1.047530490905046463e-02 -1.301257610321044922e-01 2.330659888684749603e-02 -2.375307120382785797e-02 -7.005994021892547607e-02 -1.724722385406494141e-01 -6.066266074776649475e-02 8.928190171718597412e-02 -8.053047209978103638e-02 4.215590059757232666e-01 3.715630248188972473e-02 3.944370448589324951e-01 4.265437647700309753e-02
1.131454780697822571e-01 1.012209802865982056e-01 -1.053996011614799500e-01 -2.147704362869262695e-01 -1.701837778091430664e-02 -1.396729648113250732e-01 8.935285359621047974e-02 2.489232458174228668e-02 -1.825329810380935669e-01 1.492432057857513428e-01 -3.890253230929374695e-02 1.059320662170648575e-02 -6.902879476547241211e-02 3.764023259282112122e-02 -2.858716845512390137e-01 -4.673741757869720459e-02 2.376147061586380005e-01 -4.443693459033966064e-01 -6.595309078693389893e-02 2.288405597209930420e-01 -8.577451854944229126e-02 -5.970277637243270874e-02 -5.922597274184226990e-02 -1.282336413860321045e-01 -1.010034084320068359e-01 3.077728450298309326e-01 1.286197006702423096e-01 -1.419136393815279007e-02 4.720009863376617432e-01 2.850580960512161255e-02 1.490755826234817505e-01 -1.870873570442199707e-01
5.749813280999660492e-03 1.243450492620468140e-01 2.072508633136749268e-01 -3.836427628993988037e-01 1.439765542745590210e-01 -9.235449880361557007e-02 -5.753235146403312683e-02 -1.089662685990333557e-01 2.255983799695968628e-01 4.273203015327453613e-02 1.432370096445083618e-01 2.619535103440284729e-02 -1.734604686498641968e-01 -7.274029776453971863e-03 -3.160268999636173248e-03 -3.210780024528503418e-01 -1.640973836183547974e-01 -1.125979572534561157e-01 1.265591531991958618e-01 -7.037632167339324951e-02 6.867236644029617310e-02 -8.293941617012023926e-03 -6.870345026254653931e-02 -2.038207650184631348e-01 -2.191051393747329712e-01 -4.712445661425590515e-02 1.638744175434112549e-01 -1.509336754679679871e-02 4.858266413211822510e-01 2.404274344444274902e-01 1.178483888506889343e-01 -2.147246748208999634e-01
6.775452941656112671e-02 8.463738486170768738e-04 -1.114172935485839844e-01 -5.248373746871948242e-01 7.197789847850799561e-02 -1.049527898430824280e-01 7.171370834112167358e-02 -5.628240481019020081e-02 3.508147001266479492e-01 -2.387500554323196411e-01 -5.512555595487356186e-03 -3.604185581207275391e-02 -1.085008755326271057e-01 2.288473844528198242e-01 2.289026528596878052e-01 8.329472690820693970e-02 -1.155698895454406738e-01 -2.633478343486785889e-01 1.652556955814361572e-01 -1.031722873449325562e-01 5.620787665247917175e-02 -1.352754533290863037e-01 1.030452921986579895e-01 -1.223000735044479370e-01 -2.040398716926574707e-01 -5.438490957021713257e-02 1.823386102914810181e-01 2.910108566284179688e-01 -1.347130164504051208e-03 -4.960067942738533020e-02 1.684433519840240479e-01 1.307580173015594482e-01
-1.158933490514755249e-01 -8.206608891487121582e-02 -2.257152497768402100e-01 -1.842907667160034180e-01 -1.405359357595443726e-01 -1.724093109369277954e-01 -2.103628814220428467e-01 1.583134084939956665e-01 1.169995740056037903e-01 -2.338187247514724731e-01 -2.311160564422607422e-01 -2.584218420088291168e-02 -5.909032770432531834e-04 -2.140020728111267090e-01 -1.324013769626617432e-01 -8.679305016994476318e-02 8.536912500858306885e-02 -4.430764615535736084e-01 -1.712556928396224976e-01 2.920881807804107666e-01 -1.898046284914016724e-01 4.290758818387985229e-02 -7.140406221151351929e-02 -5.936966836452484131e-02 4.893990606069564819e-02 1.938260793685913086e-01 1.249149143695831299e-01 -1.391682308167219162e-02 2.790113091468811035e-01 -2.525944411754608154e-01 6.162658333778381348e-02 -1.299255788326263428e-01
-2.153227478265762329e-01 3.925924375653266907e-02 3.483357280492782593e-02 -4.738358557224273682e-01 -3.379635512828826904e-02 -3.111220598220825195e-01 -2.525323331356048584e-01 2.254499495029449463e-01 3.190528228878974915e-02 -6.301838904619216919e-02 -5.859256722033023834e-03 1.955396085977554321e-01 -2.436432093381881714e-01 2.760505080223083496e-01 2.250635027885437012e-01 -6.100599840283393860e-02 1.700829714536666870e-01 -1.801544576883316040e-01 -2.769024483859539032e-02 1.696902066469192505e-01 -3.338235197588801384e-03 -5.725621432065963745e-02 3.730176715180277824e-03 8.859929442405700684e-02 9.746637940406799316e-02 1.005513146519660950e-01 3.057342581450939178e-02 -9.907880425453186035e-02 2.204518467187881470e-01 2.440323233604431152e-01 5.212756618857383728e-02 -1.931140273809432983e-01
1.281908303499221802e-01 6.101610511541366577e-02 -1.213019639253616333e-01 -2.564984858036041260e-01 -1.091315448284149170e-01 -3.161050081253051758e-01 9.294882416725158691e-03 2.800848186016082764e-01 5.287816375494003296e-02 -1.515932381153106689e-01 -5.069787614047527313e-03 -1.995752938091754913e-02 -2.289295047521591187e-01 7.658561319112777710e-02 -1.600188165903091431e-01 -2.515530586242675781e-01 1.455179452896118164e-01 -4.937762320041656494e-01 2.696744911372661591e-02 -3.097031824290752411e-02 6.335807591676712036e-02 -8.481446653604507446e-02 1.737332344055175781e-01 3.994428738951683044e-02 5.666808411478996277e-02 3.001811206340789795e-01 1.164548173546791077e-01 2.924331128597259521e-01 1.377891898155212402e-01 -2.523750625550746918e-02 1.179773360490798950e-01 3.051988547667860985e-03
-2.753369510173797607e-01 -7.715146988630294800e-02 -2.090655118227005005e-01 -4.449633657932281494e-01 2.526665292680263519e-02 1.688468828797340393e-02 -3.418434858322143555e-01 1.101943776011466980e-01 2.224256992340087891e-01 -9.183619171380996704e-02 -1.556227654218673706e-01 -1.895793974399566650e-01 -1.346665173768997192e-01 1.460748314857482910e-01 1.760426759719848633e-01 1.263295710086822510e-01 1.711109131574630737e-01 -3.767268955707550049e-01 7.732494175434112549e-02 1.217292919754981995e-01 1.071732956916093826e-02 8.886184543371200562e-03 1.459099203348159790e-01 1.239861622452735901e-01 -1.015134975314140320e-01 4.408843815326690674e-02 5.222256109118461609e-02 -4.564144089818000793e-02 1.880883611738681793e-02 1.276038214564323425e-02 2.126070559024810791e-01 -2.247026711702346802e-01
-1.862495243549346924e-01 3.036508858203887939e-01 1.027760729193687439e-01 -2.982030808925628662e-01 1.998527050018310547e-01 -1.917192190885543823e-01 8.033899217844009399e-02 -1.098265573382377625e-01 3.009096682071685791e-01 -9.839279577136039734e-03 -2.587568461894989014e-01 1.366148889064788818e-01 2.521124780178070068e-01 -1.100977212190628052e-01 -1.545443832874298096e-01 3.860706835985183716e-02 -6.502190232276916504e-02 -3.009971082210540771e-01 -5.807834491133689880e-02 3.530637025833129883e-01 7.379531115293502808e-02 -1.005527749657630920e-02 -5.411534011363983154e-02 6.102372333407402039e-02 -7.896873354911804199e-02 1.043358817696571350e-01 2.162597626447677612e-01 5.907409265637397766e-02 1.213829293847084045e-01 1.246178001165390015e-01 1.513679474592208862e-01 -2.132551670074462891e-01
-2.019679695367813110e-01 -2.448612600564956665e-01 -1.000139415264129639e-01 -3.491941690444946289e-01 -7.334714382886886597e-02 -2.499208897352218628e-01 -1.352578122168779373e-02 9.665094316005706787e-02 2.556810379028320312e-01 1.023028045892715454e-01 1.858227252960205078e-01 -8.827246725559234619e-02 -1.368488967418670654e-01 1.073590293526649475e-01 1.072602793574333191e-01 -6.603735033422708511e-03 2.865866199135780334e-02 -3.073714673519134521e-01 -8.717696368694305420e-02 1.391105353832244873e-01 9.296475350856781006e-02 -1.889398545026779175e-01 1.446608901023864746e-01 1.481586694717407227e-01 1.473667621612548828e-01 1.005801856517791748e-01 1.157873570919036865e-01 1.943984180688858032e-01 8.731499314308166504e-02 -7.345180958509445190e-02 3.472385406494140625e-01 -3.223228752613067627e-01
-4.244132712483406067e-02 2.841570377349853516e-01 -1.969011127948760986e-02 -1.513235121965408325e-01 1.369268894195556641e-01 -2.092752009630203247e-01 7.186238467693328857e-02 1.313002854585647583e-01 1.344240903854370117e-01 -8.472893387079238892e-02 2.585150897502899170e-01 -5.498442426323890686e-02 1.472467929124832153e-01 -1.334610879421234131e-01 -1.605711430311203003e-01 1.137650012969970703e-01 -3.464734554290771484e-02 -3.734798133373260498e-01 -1.643059700727462769e-01 3.371920585632324219e-01 8.114224183373153210e-04 -3.937547281384468079e-02 2.519386634230613708e-02 -7.980242371559143066e-02 -1.875890940427780151e-01 4.885271564126014709e-02 7.698958273977041245e-03 -1.318902820348739624e-01 4.465897679328918457e-01 -5.335514619946479797e-02 2.584564685821533203e-01 -1.477845758199691772e-01
-4.929399490356445312e-02 3.072547726333141327e-03 3.605867177248001099e-02 -2.172576934099197388e-01 -2.708807587623596191e-02 1.840459704399108887e-01 2.304467856884002686e-01 -2.371834516525268555e-01 1.868407428264617920e-01 -1.257019639015197754e-01 4.244238138198852539e-02 3.215015232563018799e-01 -2.346826195716857910e-01 1.015724316239356995e-01 1.676046997308731079e-01 1.218134611845016479e-01 1.139377132058143616e-01 -2.799973785877227783e-01 1.818058043718338013e-01 -7.860446721315383911e-02 -2.568581700325012207e-01 2.015232890844345093e-01 -1.034085676074028015e-01 -2.322467416524887085e-01 2.876194426789879799e-03 1.876195073127746582e-01 -8.848180994391441345e-03 7.698373869061470032e-03 3.374689817428588867e-01 3.889976441860198975e-02 2.874679267406463623e-01 -7.535298913717269897e-02
7.389422506093978882e-02 1.396729350090026855e-01 -1.783920675516128540e-01 -2.891609668731689453e-01 -7.218755036592483521e-02 1.250657737255096436e-01 -3.944563213735818863e-03 7.083810865879058838e-02 1.980020552873611450e-01 -2.238834500312805176e-01 -1.029082015156745911e-01 -3.626326471567153931e-02 -3.638642281293869019e-02 -3.188996016979217529e-02 4.527856782078742981e-02 2.809518873691558838e-01 2.405127733945846558e-01 -3.072058260440826416e-01 -3.392039239406585693e-02 -1.543602347373962402e-01 2.033405704423785210e-03 -2.468866407871246338e-01 1.585169583559036255e-01 -3.820829689502716064e-01 1.143883913755416870e-01 3.109680116176605225e-02 -6.994589418172836304e-02 9.017682075500488281e-02 4.129648953676223755e-02 -1.555171515792608261e-02 1.639782786369323730e-01 -4.289108812808990479e-01
-5.520029366016387939e-02 -1.722353883087635040e-02 -1.686189919710159302e-01 -2.751403152942657471e-01 -5.014491453766822815e-02 -1.335883587598800659e-01 -2.158137410879135132e-01 9.359692782163619995e-02 3.798403143882751465e-01 -2.991154491901397705e-01 -1.515619456768035889e-01 -1.473755855113267899e-02 8.467561006546020508e-02 1.770738810300827026e-01 -8.061830699443817139e-02 -5.627339333295822144e-02 1.197595596313476562e-01 -5.440568923950195312e-01 1.364735513925552368e-01 -1.297046523541212082e-02 -3.507273271679878235e-02 4.032487794756889343e-02 -2.398208528757095337e-02 5.365880206227302551e-02 5.067400634288787842e-02 1.484496593475341797e-01 2.513203322887420654e-01 4.310605674982070923e-02 -4.744417592883110046e-02 -2.459605336189270020e-01 1.204058155417442322e-01 9.686608612537384033e-02
1.207777708768844604e-01 6.608211994171142578e-02 2.397309988737106323e-01 -6.513783335685729980e-02 -1.347970217466354370e-01 -9.411735087633132935e-02 2.026934921741485596e-01 2.763489633798599243e-02 -8.005392551422119141e-02 1.880994439125061035e-02 2.448631450533866882e-02 5.954206362366676331e-02 -1.109817400574684143e-01 1.485938578844070435e-01 -1.797764748334884644e-01 -2.380209229886531830e-02 2.715063095092773438e-01 -2.637170255184173584e-01 1.267881989479064941e-01 2.177018076181411743e-01 -1.268794201314449310e-02 -1.700176745653152466e-01 -1.459090858697891235e-01 -1.070016846060752869e-01 -5.810265988111495972e-02 3.831306472420692444e-02 2.087299674749374390e-01 1.722519695758819580e-01 4.470415711402893066e-01 -3.023473732173442841e-02 4.395189583301544189e-01 1.780663579702377319e-01
-1.473671197891235352e-01 2.302412539720535278e-01 -2.912805676460266113e-01 -1.845609843730926514e-01 -1.490039080381393433e-01 -8.296360820531845093e-02 -5.570540949702262878e-02 2.566882036626338959e-02 2.587494850158691406e-01 2.275176718831062317e-02 2.492137253284454346e-02 1.514766216278076172e-01 -1.423261165618896484e-01 9.531171619892120361e-02 -1.649567782878875732e-01 1.247222349047660828e-01 8.314128220081329346e-02 -7.380714267492294312e-02 -3.393891826272010803e-02 -1.973055154085159302e-01 -1.684297323226928711e-01 -1.636259257793426514e-01 2.789179682731628418e-01 -2.303343862295150757e-01 -2.769499421119689941e-01 -4.912677221000194550e-03 3.422327637672424316e-01 1.068829968571662903e-01 2.298638820648193359e-01 5.356349796056747437e-02 3.235819637775421143e-01 -7.911019772291183472e-02
-1.623993739485740662e-02 -1.339470446109771729e-01 3.286566352471709251e-03 -2.152591049671173096e-01 -6.002581864595413208e-02 2.299369871616363525e-01 2.763910293579101562e-01 1.497192382812500000e-01 2.085253298282623291e-01 -1.702647507190704346e-01 4.021194949746131897e-02 -5.515974760055541992e-02 -9.795278310775756836e-02 -6.766363978385925293e-02 -9.374575316905975342e-02 -1.538841277360916138e-01 1.897959262132644653e-01 -3.719748854637145996e-01 2.642418025061488152e-03 1.537840068340301514e-01 3.737888112664222717e-02 -2.927297651767730713e-01 7.243565469980239868e-02 1.233645603060722351e-01 8.899056911468505859e-02 2.282003909349441528e-01 -4.923906549811363220e-02 2.940952479839324951e-01 3.761469721794128418e-01 -1.652598381042480469e-01 1.794472932815551758e-01 -2.971947938203811646e-02
-1.093980595469474792e-01 2.047632038593292236e-01 1.785216629505157471e-01 -9.991920739412307739e-02 4.754313454031944275e-02 -3.868559747934341431e-02 -1.527983881533145905e-02 2.148533910512924194e-01 6.339413672685623169e-02 -2.582810223102569580e-01 -1.407143846154212952e-02 1.825521141290664673e-01 -1.626961976289749146e-01 -4.108149185776710510e-02 -2.909322977066040039e-01 2.160964161157608032e-01 1.607811599969863892e-01 -2.936190664768218994e-01 1.663697212934494019e-01 2.884620130062103271e-01 2.965003624558448792e-02 -1.515613198280334473e-01 -2.574597597122192383e-01 -1.625225879251956940e-02 -1.599499434232711792e-01 3.951176628470420837e-02 3.002448379993438721e-01 3.088961541652679443e-02 2.643491327762603760e-01 -1.338362395763397217e-01 2.527327835559844971e-01 -8.417515456676483154e-02
-1.321483496576547623e-02 4.091173037886619568e-02 -6.106289476156234741e-02 -4.195272624492645264e-01 -1.989957392215728760e-01 2.232972830533981323e-01 1.915257275104522705e-01 1.644769497215747833e-02 1.206069663166999817e-01 -9.976830333471298218e-02 -9.306324273347854614e-02 -7.085860520601272583e-02 -1.195869147777557373e-01 2.075919955968856812e-01 3.919597715139389038e-02 1.493383646011352539e-01 1.079110056161880493e-01 -2.053456604480743408e-01 -3.207384943962097168e-01 1.740326583385467529e-01 -1.136202514171600342e-01 -5.797043442726135254e-02 2.519349753856658936e-01 -2.325699180364608765e-01 -3.349483013153076172e-01 3.393317759037017822e-02 7.339340448379516602e-02 1.515974998474121094e-01 -4.660705476999282837e-02 2.724692821502685547e-01 1.586478501558303833e-01 9.218297898769378662e-02
1.420782506465911865e-01 9.338284283876419067e-02 -3.139479458332061768e-02 -4.087617397308349609e-01 1.211034059524536133e-01 1.580774411559104919e-02 -2.857179641723632812e-01 2.659953236579895020e-01 1.532002836465835571e-01 -1.117242798209190369e-01 -1.742076687514781952e-02 9.889398701488971710e-03 7.189669460058212280e-02 4.220884665846824646e-02 4.582949355244636536e-02 -1.643326431512832642e-01 1.180373728275299072e-01 -4.014481604099273682e-01 2.499795705080032349e-02 2.063916623592376709e-02 -7.290620822459459305e-03 -2.615037187933921814e-02 -2.490908205509185791e-01 1.344764530658721924e-01 5.924182478338479996e-03 -1.490155160427093506e-01 2.202258408069610596e-01 8.459435403347015381e-02 4.954902827739715576e-02 2.990236878395080566e-01 3.664493262767791748e-01 4.737192764878273010e-02
1.534351557493209839e-01 -1.054399982094764709e-01 6.862249970436096191e-02 -1.639603823423385620e-01 -5.658489838242530823e-02 -1.163964942097663879e-01 -2.014016956090927124e-01 1.943995058536529541e-01 3.454850316047668457e-01 -2.010838538408279419e-01 9.789316356182098389e-02 -1.361731886863708496e-01 1.896986812353134155e-01 1.544655263423919678e-01 -2.064840681850910187e-02 -1.733466386795043945e-01 1.928691715002059937e-01 -1.424853652715682983e-01 -7.502809166908264160e-02 3.183262646198272705e-01 -1.497307419776916504e-01 1.202689632773399353e-01 -2.515482902526855469e-01 -8.071256428956985474e-02 -1.596691459417343140e-02 4.491319507360458374e-02 3.251434266567230225e-01 1.712642461061477661e-01 5.264145135879516602e-02 4.843838885426521301e-02 3.816473186016082764e-01 -3.424190729856491089e-02
1.985673904418945312e-01 -1.360877454280853271e-01 9.833741188049316406e-02 -2.889319658279418945e-01 -7.503298670053482056e-02 -6.301525980234146118e-02 4.772287607192993164e-02 -1.803619042038917542e-02 -1.330588459968566895e-01 -1.762711107730865479e-01 3.928579017519950867e-02 -1.477784011512994766e-02 -6.659425050020217896e-02 4.822811484336853027e-02 -1.455185562372207642e-01 1.433488726615905762e-01 -1.180591881275177002e-01 -3.193897604942321777e-01 1.057651266455650330e-02 1.686339229345321655e-01 -6.951582431793212891e-02 1.425110399723052979e-01 -1.493813395500183105e-01 -1.739504635334014893e-01 -2.960422933101654053e-01 -1.069155707955360413e-01 5.082745477557182312e-02 8.733121305704116821e-02 2.252335399389266968e-01 5.216218903660774231e-02 5.884236097335815430e-01 -8.052539080381393433e-02
7.712724059820175171e-02 1.824648864567279816e-02 8.178321272134780884e-02 -3.500176370143890381e-01 -3.152707219123840332e-02 -2.284552007913589478e-01 -2.894853241741657257e-02 2.139041274785995483e-01 -9.386537224054336548e-02 5.762747302651405334e-02 -1.555156260728836060e-01 -7.562156766653060913e-02 -1.270319372415542603e-01 2.070422917604446411e-01 1.723167747259140015e-01 9.359808266162872314e-02 5.617108196020126343e-02 -2.511726617813110352e-01 6.738752871751785278e-02 3.022189736366271973e-01 -4.071778059005737305e-02 8.604313433170318604e-02 1.031449437141418457e-01 1.719296574592590332e-01 -3.241060078144073486e-01 -1.166870743036270142e-01 2.988961338996887207e-01 2.705239057540893555e-01 1.012937165796756744e-02 -1.552717294543981552e-02 3.528400659561157227e-01 -8.856337517499923706e-02
5.351661518216133118e-02 1.073515228927135468e-02 4.140182957053184509e-02 -2.748159468173980713e-01 -2.113762944936752319e-01 -9.406583011150360107e-02 7.951625436544418335e-02 -5.011418461799621582e-02 -8.861663937568664551e-02 1.233212873339653015e-01 -4.613285884261131287e-02 -1.495211943984031677e-02 9.697174653410911560e-03 -7.991177029907703400e-03 -2.287319749593734741e-01 -1.454739719629287720e-01 -3.796220943331718445e-02 -3.821903467178344727e-01 -2.273010462522506714e-01 6.090426072478294373e-02 -1.019143313169479370e-01 2.671094238758087158e-02 1.310412436723709106e-01 6.276287138462066650e-02 -4.980776011943817139e-01 3.754906654357910156e-01 1.547742336988449097e-01 8.624044805765151978e-02 3.059039711952209473e-01 -6.920044869184494019e-02 2.342753484845161438e-02 6.237032637000083923e-02
3.332542255520820618e-04 -1.534880101680755615e-01 1.033489257097244263e-01 -4.111148118972778320e-01 -1.926980465650558472e-01 -8.648209273815155029e-02 -2.089474201202392578e-01 2.264929860830307007e-01 4.093417227268218994e-01 -9.160551428794860840e-02 -1.127762570977210999e-01 -8.443400263786315918e-02 1.019937694072723389e-01 1.002769544720649719e-01 1.419349461793899536e-01 6.360895000398159027e-03 2.094510644674301147e-01 -3.600326180458068848e-01 2.243892475962638855e-02 -1.749151647090911865e-01 7.299138605594635010e-02 6.036914885044097900e-02 -1.508287042379379272e-01 -6.330389995127916336e-03 -1.215398777276277542e-02 -1.814051717519760132e-01 1.917436271905899048e-01 1.784506738185882568e-01 8.043274283409118652e-02 -6.367399543523788452e-02 2.546869516372680664e-01 8.557219803333282471e-02
-2.829193174839019775e-01 2.447844482958316803e-02 1.264449656009674072e-01 -2.229334264993667603e-01 1.550545841455459595e-01 1.005329117178916931e-01 -1.825561970472335815e-01 4.459776729345321655e-02 5.749518424272537231e-02 -4.460407944861799479e-04 2.755294088274240494e-03 -1.168275326490402222e-01 -2.474001348018646240e-01 1.874329447746276855e-01 2.430282831192016602e-01 2.243745177984237671e-01 6.053132563829421997e-02 -2.717902064323425293e-01 -1.182360500097274780e-01 3.151451945304870605e-01 4.908935632556676865e-03 1.014226954430341721e-02 -3.154616430401802063e-02 1.447028368711471558e-01 -1.287646293640136719e-01 -1.095441207289695740e-01 3.823528289794921875e-01 1.790105402469635010e-01 1.385533511638641357e-01 1.943216919898986816e-01 1.679455041885375977e-01 2.379599362611770630e-01
-1.485415548086166382e-01 1.085913851857185364e-01 -2.146386504173278809e-01 -5.002567172050476074e-01 1.712083369493484497e-01 -2.528988122940063477e-01 -1.191780809313058853e-02 8.682888001203536987e-02 2.154262214899063110e-01 -2.084369659423828125e-01 1.092192232608795166e-01 -2.114817947149276733e-01 -1.019780412316322327e-01 2.945202291011810303e-01 6.501626968383789062e-02 1.036403477191925049e-01 3.675606846809387207e-02 -2.778947651386260986e-01 2.296956032514572144e-01 -1.175098568201065063e-01 -6.691626459360122681e-02 -1.011941283941268921e-01 -4.279677942395210266e-02 1.020602434873580933e-01 2.939211390912532806e-02 7.230518013238906860e-02 2.161302268505096436e-01 1.558033376932144165e-01 8.292762935161590576e-02 -1.240850016474723816e-01 1.945657432079315186e-01 3.045793250203132629e-02
-2.210001796483993530e-01 -8.923112601041793823e-02 2.195001021027565002e-02 -1.699003428220748901e-01 1.779853105545043945e-01 -1.699212044477462769e-01 -4.562935233116149902e-02 1.222177520394325256e-01 3.875227868556976318e-01 -1.349361538887023926e-01 1.120302155613899231e-01 -2.162330150604248047e-01 -1.599173098802566528e-01 -1.959251612424850464e-02 8.540110290050506592e-02 1.737605780363082886e-01 6.793729495257139206e-03 -2.751025557518005371e-01 -1.167571619153022766e-01 -9.741108119487762451e-02 6.581313908100128174e-02 2.114184647798538208e-01 -3.021118640899658203e-01 -1.475059427320957184e-02 5.325126647949218750e-02 4.500183835625648499e-02 2.623577415943145752e-01 1.969917565584182739e-01 1.788270920515060425e-01 4.406429454684257507e-02 3.808476328849792480e-01 -1.196415200829505920e-01
-7.590656727552413940e-02 1.746433824300765991e-01 -1.448722630739212036e-01 -5.321689844131469727e-01 -2.607681602239608765e-02 -1.150109618902206421e-01 4.273812752217054367e-03 1.199743747711181641e-01 2.196927368640899658e-01 -2.007753252983093262e-01 4.383135214447975159e-02 -8.461095392704010010e-02 -5.287625268101692200e-02 1.556313335895538330e-01 2.344681322574615479e-01 4.096898809075355530e-02 -1.668440252542495728e-01 -2.468600571155548096e-01 1.950621604919433594e-01 -4.661161452531814575e-02 -7.244717329740524292e-02 -2.257522046566009521e-01 -5.947157740592956543e-02 -5.866789072751998901e-02 -6.681145727634429932e-02 3.875895962119102478e-02 2.134072035551071167e-01 4.113644063472747803e-01 7.653486728668212891e-02 -5.496838316321372986e-02 1.036896556615829468e-01 1.317180842161178589e-01
2.900300621986389160e-01 3.360582888126373291e-02 3.699759021401405334e-02 -2.494851946830749512e-01 3.826138749718666077e-02 -1.543580591678619385e-01 -3.048511920496821404e-03 1.482905000448226929e-01 1.624808311462402344e-01 -2.155039459466934204e-01 2.481943666934967041e-01 -1.842739731073379517e-01 1.254935711622238159e-01 2.692628800868988037e-01 -1.599488034844398499e-02 1.843520104885101318e-01 3.049815893173217773e-01 -1.604656577110290527e-01 -7.605530321598052979e-02 2.830827236175537109e-01 -1.779157817363739014e-01 1.416838634759187698e-02 -2.993446886539459229e-01 5.858682096004486084e-02 -1.883494257926940918e-01 3.307281062006950378e-02 2.504928112030029297e-01 1.405280828475952148e-01 2.085445374250411987e-01 -7.115642726421356201e-02 1.255526840686798096e-01 7.034087320789694786e-04
8.182340860366821289e-02 1.031622886657714844e-01 -3.285358473658561707e-02 -1.735223084688186646e-02 -3.366282209753990173e-02 -4.784277975559234619e-01 -1.059542316943407059e-02 1.596817225217819214e-01 6.293409317731857300e-02 -1.086935177445411682e-01 1.860768795013427734e-01 1.740169674158096313e-01 -1.504796296358108521e-01 -1.766618788242340088e-01 -1.590395271778106689e-01 6.434395164251327515e-02 9.630382061004638672e-02 -3.754847049713134766e-01 -1.534113381057977676e-02 1.404975354671478271e-01 -7.515850942581892014e-03 -9.523722529411315918e-02 -1.015957817435264587e-01 -1.570357978343963623e-01 -1.192915216088294983e-01 4.463578015565872192e-02 3.218483030796051025e-01 1.733511388301849365e-01 3.281413912773132324e-01 -1.397938877344131470e-01 -4.658767953515052795e-02 -2.609225213527679443e-01
-8.322112262248992920e-02 -1.426307111978530884e-01 1.974590569734573364e-01 -2.870832085609436035e-01 -7.505958527326583862e-02 -5.642615631222724915e-02 -1.925821006298065186e-01 2.000429332256317139e-01 2.929323315620422363e-01 -1.983614712953567505e-01 5.319865792989730835e-02 -9.077386558055877686e-02 -3.660054132342338562e-02 -1.600676327943801880e-01 4.395509511232376099e-02 3.134045004844665527e-02 3.219528868794441223e-02 -1.736768931150436401e-01 -3.397274762392044067e-02 3.325683176517486572e-01 1.215727552771568298e-01 4.106751643121242523e-03 -2.104481756687164307e-01 1.974368281662464142e-02 -2.367080599069595337e-01 2.405472099781036377e-01 2.601555883884429932e-01 3.642483353614807129e-01 1.185156702995300293e-01 3.473313897848129272e-02 2.376136779785156250e-01 -1.044208556413650513e-01
-2.382643222808837891e-01 9.760084748268127441e-02 -3.283682465553283691e-02 -3.525071740150451660e-01 -1.343907564878463745e-01 -2.485206127166748047e-01 -9.232927113771438599e-02 -1.946424543857574463e-01 3.480333089828491211e-01 -1.795804947614669800e-01 -5.547916889190673828e-02 -1.736817508935928345e-01 -2.089449614286422729e-01 7.647514343261718750e-02 8.754421025514602661e-02 2.822611667215824127e-02 -9.178943932056427002e-02 -4.766049087047576904e-01 9.230110049247741699e-02 -2.329038381576538086e-01 -3.645618271548300982e-04 1.883270442485809326e-01 -7.186736911535263062e-02 -1.087556630373001099e-01 -1.251331269741058350e-01 1.593091785907745361e-01 -4.244346916675567627e-02 1.171234995126724243e-01 8.188328146934509277e-02 5.278426781296730042e-02 1.363543719053268433e-01 -4.585016518831253052e-02
-1.307743787765502930e-01 3.572033345699310303e-02 -1.112584248185157776e-01 -1.618247479200363159e-01 -2.200884670019149780e-01 -1.234247237443923950e-01 -1.264587640762329102e-01 3.368268162012100220e-02 2.509077489376068115e-01 -4.088112115859985352e-01 1.194331049919128418e-01 1.476331502199172974e-01 -3.880999684333801270e-01 -4.332573711872100830e-02 -1.042335573583841324e-02 6.565071642398834229e-02 3.006024360656738281e-01 -1.946351826190948486e-01 -1.996325552463531494e-01 -1.784506589174270630e-01 -1.150347068905830383e-01 -3.007714077830314636e-02 -9.519895166158676147e-02 -2.485187500715255737e-01 6.958904862403869629e-02 1.196990683674812317e-01 -1.194955036044120789e-01 9.250146895647048950e-02 1.840561032295227051e-01 1.794996671378612518e-02 2.732096612453460693e-01 -5.870161205530166626e-02
1.935061216354370117e-01 -2.023558169603347778e-01 -2.737599611282348633e-01 -4.553001523017883301e-01 -9.029938280582427979e-02 -2.630074918270111084e-01 -8.784281462430953979e-02 1.455902820453047752e-03 3.205701410770416260e-01 -8.372714370489120483e-02 2.826299369335174561e-01 -4.385875165462493896e-02 -9.069084376096725464e-02 5.243772640824317932e-02 -6.916642189025878906e-02 1.859243065118789673e-01 1.440161168575286865e-01 -2.153444886207580566e-01 -1.631670445203781128e-01 6.898953765630722046e-02 -4.571852460503578186e-02 -1.928007453680038452e-01 -4.125368222594261169e-02 2.017778716981410980e-02 -6.300611048936843872e-02 1.381282508373260498e-01 -7.497435063123703003e-02 2.329202294349670410e-01 2.457957714796066284e-01 -6.767099350690841675e-02 -1.632024161517620087e-02 -1.560856252908706665e-01
-2.649669051170349121e-01 2.686300575733184814e-01 1.563315838575363159e-01 -2.185164242982864380e-01 -1.301345527172088623e-01 1.641049534082412720e-01 -1.533513665199279785e-01 8.049167692661285400e-02 2.551802694797515869e-01 1.100057065486907959e-01 -2.421923577785491943e-01 -4.407284408807754517e-02 -6.852488219738006592e-02 3.268721997737884521e-01 8.104120939970016479e-02 1.835400611162185669e-01 2.072186022996902466e-01 -2.846675217151641846e-01 -1.137036010622978210e-01 -1.248891279101371765e-01 -1.304978728294372559e-01 5.321291155269136652e-06 1.112930774688720703e-01 2.142610996961593628e-01 -8.414034545421600342e-02 3.940274566411972046e-02 2.423986941576004028e-01 3.775363415479660034e-02 2.722884714603424072e-01 6.302883476018905640e-02 1.945429891347885132e-01 9.678340703248977661e-02
2.260393230244517326e-03 8.541477471590042114e-02 -1.070456132292747498e-01 -2.157336175441741943e-01 2.085155621170997620e-02 -1.310074031352996826e-01 -1.042293459177017212e-01 -5.355484038591384888e-02 -7.244090735912322998e-02 2.024754285812377930e-01 -1.247885003685951233e-01 1.235093083232641220e-02 -1.544845551252365112e-01 1.000876799225807190e-01 -1.675325781106948853e-01 4.523419588804244995e-02 2.263799011707305908e-01 -2.660921216011047363e-01 -1.319545954465866089e-01 1.519555300474166870e-01 -2.477151304483413696e-01 8.027559518814086914e-02 -2.358146905899047852e-01 -1.743504554033279419e-01 1.721869409084320068e-01 4.101465344429016113e-01 6.860951334238052368e-02 -1.115742102265357971e-01 2.999591231346130371e-01 1.915022730827331543e-01 2.940213978290557861e-01 -1.814224869012832642e-01
-5.300996825098991394e-02 1.301691979169845581e-01 -3.619694337248802185e-02 -2.738991379737854004e-01 1.644341945648193359e-01 -1.223504543304443359e-01 1.949408650398254395e-01 2.565747499465942383e-01 9.719654172658920288e-02 -1.018133535981178284e-01 2.134969234466552734e-01 1.170939765870571136e-02 1.513050347566604614e-01 -5.414437502622604370e-02 -6.607542186975479126e-02 8.153319358825683594e-02 2.961386181414127350e-02 -2.632499635219573975e-01 -1.714346408843994141e-01 3.792062103748321533e-01 2.593702822923660278e-02 -2.138770744204521179e-02 -2.717172726988792419e-02 -2.823443710803985596e-01 -2.284883558750152588e-01 7.350230962038040161e-02 8.235199004411697388e-02 -1.487524658441543579e-01 3.915483057498931885e-01 -1.377389729022979736e-01 2.444593310356140137e-01 -1.104172766208648682e-01
-1.064417734742164612e-01 2.058042585849761963e-01 7.459160685539245605e-02 -2.464867830276489258e-01 5.300197750329971313e-02 7.053660601377487183e-02 -1.186077520251274109e-01 -1.775784641504287720e-01 3.443257510662078857e-01 -2.709997296333312988e-01 -8.283513784408569336e-02 -1.047685295343399048e-01 -3.497207164764404297e-02 4.147474467754364014e-02 -9.711197763681411743e-02 1.998509764671325684e-01 -2.452563196420669556e-01 -5.224296450614929199e-01 2.339287400245666504e-01 -1.078808829188346863e-01 4.658551141619682312e-02 -4.293552041053771973e-02 -4.923859238624572754e-02 -7.396888732910156250e-02 -9.615330398082733154e-02 -6.366006284952163696e-02 1.327201128005981445e-01 2.236941009759902954e-01 1.259417235851287842e-01 -9.021308273077011108e-02 1.746551096439361572e-01 1.328355222940444946e-01
1.515078991651535034e-01 1.490835547447204590e-01 -1.592551171779632568e-01 -2.813849747180938721e-01 -7.527934759855270386e-02 9.028504043817520142e-02 1.917478442192077637e-01 -7.903680205345153809e-02 3.289578109979629517e-02 -2.788600921630859375e-01 -2.220722287893295288e-01 -2.195972353219985962e-01 -6.709367781877517700e-02 -2.461080439388751984e-02 2.631685435771942139e-01 2.340360358357429504e-02 -4.840624053031206131e-03 -1.153175905346870422e-01 -9.973406791687011719e-02 1.539545133709907532e-02 -1.686010882258415222e-02 -3.466791510581970215e-01 1.954650878906250000e-01 -1.554246544837951660e-01 6.680440902709960938e-02 2.650252077728509903e-03 2.101888656616210938e-01 -1.404359936714172363e-03 1.181234419345855713e-01 -1.384694427251815796e-01 3.402472734451293945e-01 -3.718396127223968506e-01
-2.893219590187072754e-01 7.114434242248535156e-02 -7.612138986587524414e-02 -3.646706640720367432e-01 8.340970426797866821e-02 -2.208457589149475098e-01 -2.873165309429168701e-01 1.480444967746734619e-01 -9.533220902085304260e-03 1.244097128510475159e-01 2.315781451761722565e-02 5.274817720055580139e-02 -2.277865111827850342e-01 -1.840433329343795776e-01 6.351926922798156738e-02 -3.511520475149154663e-02 1.581295728683471680e-01 -2.386865913867950439e-01 -4.052132070064544678e-01 2.279272377490997314e-01 -1.944917440414428711e-01 1.169931422919034958e-02 -6.900746375322341919e-02 2.203323505818843842e-02 7.147395610809326172e-02 1.587448269128799438e-01 3.405035659670829773e-02 1.678321138024330139e-02 2.507695257663726807e-01 1.109676584601402283e-01 1.276365220546722412e-01 -1.943304985761642456e-01
4.034959897398948669e-02 1.562572121620178223e-01 -2.324235141277313232e-01 -2.522525787353515625e-01 -2.415333390235900879e-01 -1.379859074950218201e-02 9.606488049030303955e-02 -5.838703364133834839e-02 -1.904187649488449097e-01 6.856822222471237183e-02 5.215069279074668884e-02 -5.744468886405229568e-03 -6.317733973264694214e-02 9.830280393362045288e-02 -2.913839817047119141e-01 1.247772499918937683e-01 2.065757364034652710e-01 -4.728790223598480225e-01 -1.449977457523345947e-01 1.905654817819595337e-01 7.593677379190921783e-03 -6.763158738613128662e-02 -3.376709520816802979e-01 -1.534291207790374756e-01 4.846150055527687073e-02 8.833135664463043213e-02 2.395196557044982910e-01 -8.546513319015502930e-02 2.726667523384094238e-01 5.804127082228660583e-03 7.852431386709213257e-02 -7.811229676008224487e-02
-8.652399480342864990e-02 -4.062433913350105286e-02 5.700302869081497192e-02 -4.725164175033569336e-01 -5.156199634075164795e-02 2.500244043767452240e-02 2.149182856082916260e-01 5.554204061627388000e-02 2.923025786876678467e-01 -8.128610253334045410e-02 1.430420428514480591e-01 -7.596391439437866211e-02 -4.273640811443328857e-01 3.482632637023925781e-01 1.368227414786815643e-02 -5.954745411872863770e-02 -4.572111181914806366e-03 -2.683883607387542725e-01 1.154692396521568298e-01 2.882563769817352295e-01 -5.629031360149383545e-02 -1.028580665588378906e-01 1.271957159042358398e-01 1.764247268438339233e-01 3.803498297929763794e-02 6.339184194803237915e-02 1.079998686909675598e-01 -6.676477193832397461e-02 7.012906018644571304e-03 -7.476005703210830688e-02 1.666724085807800293e-01 -3.616254776716232300e-02
-7.139810174703598022e-02 -1.578137576580047607e-01 7.538102101534605026e-03 -3.564459085464477539e-01 -8.890109509229660034e-02 -6.047032028436660767e-02 1.959989964962005615e-01 -1.040643230080604553e-01 2.930613458156585693e-01 -6.115143746137619019e-02 2.288947254419326782e-01 -1.093598678708076477e-01 -3.391339480876922607e-01 1.236891970038414001e-01 5.167074128985404968e-02 1.351923048496246338e-01 -1.786875911056995392e-02 -2.755393683910369873e-01 1.641336977481842041e-01 6.766905635595321655e-02 -4.966793209314346313e-02 -1.935814507305622101e-02 2.403926998376846313e-01 1.650498658418655396e-01 1.878188103437423706e-01 1.395345479249954224e-02 2.824504077434539795e-01 8.980488777160644531e-02 7.122732698917388916e-02 -1.682961434125900269e-01 3.329958915710449219e-01 -1.166969090700149536e-01
1.259603053331375122e-01 3.526002764701843262e-01 -1.255975961685180664e-01 -1.455588787794113159e-01 4.177752509713172913e-02 -3.092091977596282959e-01 1.650087982416152954e-01 -8.661993592977523804e-02 2.860700190067291260e-01 -1.417065262794494629e-01 3.078965842723846436e-01 7.956588268280029297e-02 5.146809853613376617e-03 -1.302820593118667603e-01 5.234091076999902725e-03 2.653286159038543701e-01 7.097357511520385742e-02 -3.495620191097259521e-01 -1.831171363592147827e-01 2.063641101121902466e-01 -3.892630711197853088e-02 4.151903465390205383e-02 7.502444088459014893e-03 -1.731164008378982544e-01 -3.080022931098937988e-01 -1.295516174286603928e-02 -4.489088431000709534e-03 -2.322742342948913574e-02 1.751870065927505493e-01 1.807672679424285889e-01 4.699504375457763672e-02 -5.001538991928100586e-02
-1.225177571177482605e-01 7.521523535251617432e-02 -8.844222128391265869e-02 -3.606404364109039307e-01 3.748306035995483398e-01 -2.029055505990982056e-01 -1.106062605977058411e-01 -8.047585934400558472e-02 1.284844428300857544e-01 -5.271399393677711487e-02 1.612055003643035889e-01 -1.842010021209716797e-01 -2.387783117592334747e-02 8.228562027215957642e-02 1.211288198828697205e-01 -5.784180015325546265e-02 1.109965369105339050e-01 -2.969396710395812988e-01 -1.632775962352752686e-01 -7.829965651035308838e-02 5.042180046439170837e-02 1.808096021413803101e-01 -1.175928041338920593e-01 8.628359436988830566e-02 1.311842650175094604e-01 1.219526771456003189e-02 3.688510358333587646e-01 1.989513933658599854e-01 4.008396714925765991e-02 -1.664682924747467041e-01 3.453492820262908936e-01 7.169464975595474243e-02
2.209270447492599487e-01 -5.095167830586433411e-02 -4.164182022213935852e-02 -2.543199062347412109e-01 -1.465031504631042480e-01 6.838158518075942993e-02 -1.692965328693389893e-01 3.363779559731483459e-02 8.519995957612991333e-02 -1.935577839612960815e-01 1.203072071075439453e-01 2.667661989107728004e-03 3.897481039166450500e-02 -1.070101633667945862e-01 6.574478466063737869e-03 -3.321285173296928406e-02 2.293584793806076050e-01 7.754142861813306808e-03 2.228606194257736206e-01 1.424507349729537964e-01 -2.032993137836456299e-01 -7.792459335178136826e-03 1.043421253561973572e-01 -1.283550262451171875e-01 -4.681804031133651733e-02 1.411300450563430786e-01 4.483659565448760986e-01 4.301863014698028564e-01 1.330388039350509644e-01 4.055429890286177397e-04 3.638643026351928711e-01 -5.703181773424148560e-02
1.723975092172622681e-01 -6.255325675010681152e-02 -2.264688909053802490e-01 -2.737613916397094727e-01 -1.530755758285522461e-01 -8.008790761232376099e-02 1.094294935464859009e-01 2.508513331413269043e-01 5.506475642323493958e-02 2.002304494380950928e-01 -1.138486489653587341e-01 -1.566909849643707275e-01 -2.631079554557800293e-01 1.685470342636108398e-01 -1.767695248126983643e-01 -1.803759187459945679e-01 8.611550927162170410e-02 -4.465227723121643066e-01 5.411859601736068726e-02 2.480412274599075317e-02 -8.499927818775177002e-02 -8.769091218709945679e-04 -1.549650332890450954e-03 -3.924044594168663025e-02 1.119315475225448608e-01 1.231235563755035400e-01 1.896081119775772095e-02 1.292887330055236816e-01 3.481468185782432556e-02 1.966685354709625244e-01 2.316798418760299683e-01 -3.686338961124420166e-01
2.220326811075210571e-01 -5.243403092026710510e-02 2.218215316534042358e-01 -3.475135564804077148e-01 -2.201211452484130859e-02 8.290379494428634644e-02 -1.272511016577482224e-02 -1.675728559494018555e-01 3.262321352958679199e-01 6.861838698387145996e-02 3.055324777960777283e-02 -6.073797121644020081e-02 -5.342734605073928833e-02 2.321803867816925049e-01 5.813349038362503052e-03 -2.022925913333892822e-01 1.298132091760635376e-01 -4.190416932106018066e-01 5.825795605778694153e-02 9.249231964349746704e-02 -1.631719470024108887e-01 3.650009632110595703e-02 -3.143518865108489990e-01 -2.385728508234024048e-01 -8.263009041547775269e-02 -8.317425847053527832e-02 1.958191245794296265e-01 -4.467226192355155945e-02 2.234010547399520874e-01 -8.415073901414871216e-02 9.736452251672744751e-02 -1.423422694206237793e-01
-2.679104357957839966e-02 -3.493019565939903259e-02 -9.633430093526840210e-02 -2.418446987867355347e-01 6.708041578531265259e-02 -3.043246865272521973e-01 -1.508119851350784302e-01 1.434329301118850708e-01 1.824063062667846680e-01 9.154321998357772827e-02 1.636927574872970581e-01 -1.059882417321205139e-01 -1.624093204736709595e-01 1.551686674356460571e-01 3.713306784629821777e-02 1.714380830526351929e-01 -7.310148328542709351e-02 -4.382403492927551270e-01 -1.329564303159713745e-01 1.267632544040679932e-01 3.422330021858215332e-01 -1.253701746463775635e-01 2.113616652786731720e-02 1.410954743623733521e-01 9.577851742506027222e-02 4.095612093806266785e-02 -6.229544803500175476e-02 2.748336493968963623e-01 1.629612147808074951e-01 6.914641708135604858e-03 2.579925358295440674e-01 -2.473608702421188354e-01
-2.167979627847671509e-02 5.752849951386451721e-02 -1.036921888589859009e-01 -3.666864633560180664e-01 -1.417366862297058105e-01 4.578935727477073669e-02 1.074849367141723633e-01 5.908361822366714478e-02 3.418110013008117676e-01 -1.151270791888237000e-02 3.287638723850250244e-02 -7.414522767066955566e-02 -3.266782462596893311e-01 2.353907823562622070e-01 3.684867173433303833e-02 1.105952709913253784e-01 -3.317855298519134521e-02 -2.962296903133392334e-01 -2.211127663031220436e-03 2.058258950710296631e-01 -1.529860962182283401e-02 -1.800355017185211182e-01 1.403595507144927979e-01 2.134029008448123932e-02 2.640296816825866699e-01 -2.646587230265140533e-02 2.457924336194992065e-01 1.339566111564636230e-01 5.098821967840194702e-02 -3.381766080856323242e-01 2.481260150671005249e-01 5.649884790182113647e-02
6.221982836723327637e-02 1.111315339803695679e-01 -7.138334214687347412e-02 -3.621145188808441162e-01 4.897145181894302368e-02 -1.494340300559997559e-01 -1.509521603584289551e-01 -1.506440490484237671e-01 2.783208489418029785e-01 -1.747640520334243774e-01 -1.794637180864810944e-02 -9.452974051237106323e-02 -1.490614712238311768e-01 2.299960106611251831e-01 3.413500785827636719e-01 -7.618877291679382324e-02 7.739765197038650513e-02 -3.725092411041259766e-01 4.967248067259788513e-02 -2.173098474740982056e-01 1.000977531075477600e-01 -2.759784273803234100e-02 3.119409270584583282e-02 -9.668780118227005005e-02 -1.009520962834358215e-01 -5.868454277515411377e-02 2.707992196083068848e-01 1.911247521638870239e-01 -8.901455253362655640e-02 7.338269054889678955e-02 2.638565897941589355e-01 2.016673833131790161e-01
7.384742796421051025e-02 -2.361703813076019287e-01 -4.899147152900695801e-02 -1.964354366064071655e-01 -8.861334621906280518e-02 1.748187243938446045e-01 -1.950689707882702351e-03 -1.394742578268051147e-01 9.019743651151657104e-02 6.795309484004974365e-02 3.132739663124084473e-02 -4.433385655283927917e-02 3.283233940601348877e-02 2.232149988412857056e-01 -2.419965863227844238e-01 1.721906363964080811e-01 2.062576115131378174e-01 -2.798390090465545654e-01 9.319853037595748901e-02 -6.628802046179771423e-03 -2.023945450782775879e-01 1.163607761263847351e-01 -1.743475198745727539e-01 -3.640278279781341553e-01 -1.786078214645385742e-01 -6.874921917915344238e-02 1.027631908655166626e-01 1.037941351532936096e-01 6.255550682544708252e-02 -8.396980352699756622e-03 4.849827587604522705e-01 -2.023512870073318481e-01
2.072683125734329224e-01 1.244239360094070435e-01 -4.306488856673240662e-02 -1.573148071765899658e-01 1.129960864782333374e-01 -1.727629750967025757e-01 -5.845483392477035522e-02 -2.064330689609050751e-02 1.456031650304794312e-01 5.787813663482666016e-02 -1.310970038175582886e-01 5.823802947998046875e-02 -8.371119387447834015e-03 -1.617787778377532959e-01 -1.163763776421546936e-01 7.470682263374328613e-02 1.013643667101860046e-01 -3.345992863178253174e-01 1.330136209726333618e-01 1.666026562452316284e-01 2.927793264389038086e-01 -1.229905150830745697e-02 -8.101968467235565186e-02 1.251002401113510132e-01 -2.699184417724609375e-01 7.287363708019256592e-02 3.469527065753936768e-01 3.997568190097808838e-01 3.351673781871795654e-01 -2.865963429212570190e-02 7.802075147628784180e-02 1.569800078868865967e-01
-1.216443106532096863e-01 -2.978385798633098602e-02 -2.887969017028808594e-01 -1.550206691026687622e-01 8.319742232561111450e-02 -3.908238187432289124e-02 2.727347239851951599e-02 4.980822559446096420e-03 2.694058418273925781e-02 -2.620872855186462402e-01 -1.564531624317169189e-01 -4.161754623055458069e-02 -3.520320653915405273e-01 6.109374389052391052e-02 1.543215811252593994e-01 -1.495908945798873901e-01 -1.576127856969833374e-02 -2.812221348285675049e-01 -7.172409445047378540e-02 6.948932260274887085e-02 1.595540195703506470e-01 -6.357256323099136353e-02 -1.549413520842790604e-02 3.651022538542747498e-02 3.336775302886962891e-02 3.810787796974182129e-01 1.655879020690917969e-01 2.693620026111602783e-01 1.009588912129402161e-01 -3.216049075126647949e-01 2.494022250175476074e-01 -2.359511703252792358e-01
-1.945448666810989380e-01 -9.883108735084533691e-02 6.790435314178466797e-02 -4.772217869758605957e-01 1.729913428425788879e-02 1.067726537585258484e-01 2.369720488786697388e-02 1.677243225276470184e-02 4.757276549935340881e-02 1.104902774095535278e-01 -3.584890961647033691e-01 -2.844668030738830566e-01 -1.598352342844009399e-01 2.618531286716461182e-01 1.503384560346603394e-01 2.160344421863555908e-01 7.450427860021591187e-02 -6.143764778971672058e-02 -1.709687560796737671e-01 1.530035585165023804e-01 1.650072187185287476e-01 4.122429341077804565e-02 -1.335662454366683960e-01 8.990269154310226440e-02 -9.876228868961334229e-02 -4.290977492928504944e-02 3.235507011413574219e-01 8.211915940046310425e-02 2.457466870546340942e-01 1.928760111331939697e-02 1.136287227272987366e-01 8.174694329500198364e-02
2.290971875190734863e-01 5.043866857886314392e-02 -1.419352591037750244e-01 -5.699220299720764160e-01 -1.813302040100097656e-01 -1.467691957950592041e-01 -1.085780654102563858e-02 2.083847075700759888e-01 2.054392099380493164e-01 1.386535316705703735e-01 8.195285499095916748e-02 7.205426227301359177e-03 -4.888721555471420288e-02 6.593689322471618652e-02 -8.503999561071395874e-02 1.970663964748382568e-01 2.404936403036117554e-01 -2.693825662136077881e-01 1.263977400958538055e-02 -4.070110619068145752e-02 -1.635019481182098389e-01 -5.474952980875968933e-02 -5.026239901781082153e-02 1.702384352684020996e-01 -2.193539775907993317e-02 6.648959591984748840e-03 -1.424588263034820557e-01 4.478903859853744507e-02 3.252773284912109375e-01 -2.281238138675689697e-01 7.108814269304275513e-02 -4.316542670130729675e-02
1.844890601933002472e-02 1.785364151000976562e-01 -5.695931985974311829e-02 -2.139005362987518311e-01 6.194236874580383301e-02 -3.092231154441833496e-01 1.841533333063125610e-01 1.194885149598121643e-01 5.735892429947853088e-02 1.161843761801719666e-01 -6.759418547153472900e-02 2.231582626700401306e-02 -1.865497529506683350e-01 9.325449913740158081e-02 -3.248430043458938599e-02 8.881887421011924744e-03 8.983521163463592529e-02 -4.699811041355133057e-01 1.287862006574869156e-02 -8.127001672983169556e-02 -1.982063204050064087e-01 9.063324332237243652e-02 1.148131117224693298e-01 1.791460514068603516e-01 2.461880631744861603e-02 -1.462875306606292725e-01 2.285602986812591553e-01 1.565003544092178345e-01 1.182657331228256226e-01 -2.461985498666763306e-01 2.082230895757675171e-01 -3.993233144283294678e-01
-2.072313129901885986e-01 4.405337274074554443e-01 1.155714839696884155e-01 -2.042547762393951416e-01 -2.724705450236797333e-02 4.066176246851682663e-03 9.927619248628616333e-02 1.462318152189254761e-01 2.388445138931274414e-01 1.090585216879844666e-01 -1.724087446928024292e-01 -9.851367771625518799e-02 -5.002220161259174347e-03 4.360360503196716309e-01 1.725824475288391113e-01 2.050357908010482788e-01 2.550880908966064453e-01 -1.739733964204788208e-01 -8.692417293787002563e-02 -8.364069461822509766e-02 -1.042768657207489014e-01 7.506409287452697754e-02 1.348003298044204712e-01 2.264213375747203827e-02 -1.434992700815200806e-01 9.883809089660644531e-02 1.695484966039657593e-01 2.045124918222427368e-01 1.185053586959838867e-01 5.897146835923194885e-02 1.802111119031906128e-01 -9.773612022399902344e-02
9.258379042148590088e-02 1.092989817261695862e-01 1.709272339940071106e-02 -3.125584721565246582e-01 -1.396939903497695923e-02 -7.016685325652360916e-03 8.558277972042560577e-03 -1.580544561147689819e-01 -2.533519864082336426e-01 -3.657830506563186646e-02 -2.032721340656280518e-01 2.887358143925666809e-02 1.025948077440261841e-01 9.102086722850799561e-02 -8.198917657136917114e-02 -2.573104500770568848e-01 1.801832020282745361e-01 -2.823646366596221924e-01 3.177116438746452332e-02 1.696346402168273926e-01 -2.430970035493373871e-02 8.833961933851242065e-02 -1.426935195922851562e-01 -1.479035764932632446e-01 -3.648477047681808472e-02 4.509074985980987549e-01 1.823420226573944092e-01 1.402789801359176636e-01 3.049291670322418213e-01 -4.531247168779373169e-02 3.201242089271545410e-01 -9.526462107896804810e-02
-4.797397926449775696e-02 9.672542661428451538e-02 -3.837657719850540161e-02 -3.228099644184112549e-01 3.743818402290344238e-02 -6.981474813073873520e-03 2.447845935821533203e-01 3.384080901741981506e-02 4.904836788773536682e-02 -2.537732720375061035e-01 2.916718721389770508e-01 -1.649063825607299805e-02 -1.694280356168746948e-01 -1.232689917087554932e-01 1.651707142591476440e-01 -6.799807306379079819e-03 1.491986215114593506e-02 -4.530594646930694580e-01 3.487933278083801270e-01 1.111155189573764801e-02 -2.222934514284133911e-01 -5.285884439945220947e-02 4.025388881564140320e-02 -9.620600938796997070e-02 -1.679679304361343384e-01 2.261628769338130951e-02 2.596499025821685791e-01 1.227981746196746826e-01 8.846741169691085815e-02 -2.119107842445373535e-01 1.734820455312728882e-01 -1.112108826637268066e-01
-2.025212906301021576e-02 5.441964790225028992e-02 5.167951807379722595e-02 -5.126978754997253418e-01 1.633944064378738403e-01 -6.614374462515115738e-03 -2.698255181312561035e-01 2.811948359012603760e-01 2.333287447690963745e-01 -2.119032479822635651e-02 -1.038744747638702393e-01 -2.115547508001327515e-01 -1.284126043319702148e-01 -3.553711250424385071e-02 -7.625290309078991413e-04 1.756232418119907379e-02 2.444025576114654541e-01 -1.195796653628349304e-01 -1.370108406990766525e-02 1.182872876524925232e-01 6.817889213562011719e-02 1.652411371469497681e-01 -1.764503866434097290e-02 1.655588448047637939e-01 8.253289386630058289e-03 -4.198151081800460815e-02 -3.835539519786834717e-02 1.815737932920455933e-01 4.402954578399658203e-01 6.838510185480117798e-02 1.114004626870155334e-01 -1.699396669864654541e-01
1.909225881099700928e-01 1.402366347610950470e-02 3.403480052947998047e-01 -3.164943754673004150e-01 -6.589824706315994263e-02 1.138987913727760315e-01 7.118702679872512817e-02 -1.017622724175453186e-01 1.885168999433517456e-01 2.122145146131515503e-01 1.711925305426120758e-02 -1.006374880671501160e-01 -2.140303403139114380e-01 5.990736186504364014e-02 4.682614654302597046e-02 -1.421889513731002808e-01 1.162519678473472595e-01 -3.543400168418884277e-01 8.893131278455257416e-03 2.102447450160980225e-01 -1.553147733211517334e-01 -1.316612064838409424e-01 -2.393447607755661011e-01 -2.821755409240722656e-01 1.029718741774559021e-01 1.420846879482269287e-01 2.160781025886535645e-01 1.095392554998397827e-01 2.881869487464427948e-02 -2.616896033287048340e-01 1.377186626195907593e-01 -1.110269278287887573e-01
1.899079233407974243e-01 -5.087232217192649841e-02 1.311579197645187378e-01 -3.337166905403137207e-01 2.083120681345462799e-02 -2.971614152193069458e-02 2.006645649671554565e-01 -4.767459630966186523e-02 2.214115560054779053e-01 -1.852629482746124268e-01 -7.054816931486129761e-02 2.363286912441253662e-01 -1.402913928031921387e-01 -3.018597364425659180e-01 -7.058610022068023682e-02 -9.804586321115493774e-02 -1.167115289717912674e-02 -2.777249217033386230e-01 -1.961628347635269165e-01 -2.316643595695495605e-01 -1.121708303689956665e-01 7.451327145099639893e-02 -2.310219779610633850e-02 4.337430372834205627e-02 -9.582472592592239380e-02 3.188046813011169434e-01 3.145541623234748840e-02 2.229073494672775269e-01 3.570683598518371582e-01 1.597882062196731567e-01 -8.888725936412811279e-02 -8.342237770557403564e-02
-2.566775772720575333e-03 1.089854761958122253e-01 1.396387368440628052e-01 1.508758869022130966e-02 -1.099354252219200134e-01 -4.895502701401710510e-02 2.308027446269989014e-02 -9.279615432024002075e-02 2.184439748525619507e-01 -1.733203791081905365e-02 -1.748157739639282227e-01 2.825545072555541992e-01 -1.640270501375198364e-01 5.737532302737236023e-02 -1.102504655718803406e-01 2.119669020175933838e-01 2.198567837476730347e-01 -2.675673067569732666e-01 -1.927848607301712036e-01 1.430356055498123169e-01 -2.043767124414443970e-01 -2.591490745544433594e-02 -3.762410581111907959e-02 -3.239778876304626465e-01 -5.976374447345733643e-02 2.012210488319396973e-01 -1.316656768321990967e-01 2.709000110626220703e-01 2.119339555501937866e-01 1.259979158639907837e-01 4.071477055549621582e-01 -1.065216735005378723e-01
9.796375036239624023e-02 -2.731678076088428497e-02 -1.059934273362159729e-01 -7.187160849571228027e-02 4.181200265884399414e-02 -5.381996557116508484e-02 1.379883140325546265e-01 3.134950995445251465e-02 -5.746274441480636597e-02 -1.770314872264862061e-01 1.126012429594993591e-01 9.596117585897445679e-02 -3.593011945486068726e-02 8.754502981901168823e-02 -7.239909470081329346e-02 2.096575796604156494e-01 1.823938190937042236e-01 -3.682705760002136230e-01 1.625492274761199951e-01 2.813854813575744629e-01 -1.147039514034986496e-02 -4.079015254974365234e-01 2.110013216733932495e-01 -2.259563356637954712e-01 -1.954208314418792725e-01 1.127195581793785095e-01 1.783105432987213135e-01 -3.430503653362393379e-03 2.009182870388031006e-01 -5.600502714514732361e-02 4.132010638713836670e-01 -1.950279064476490021e-02
1.752493828535079956e-01 -9.912826865911483765e-02 2.376528531312942505e-01 -3.344254791736602783e-01 -1.362714916467666626e-01 5.866757407784461975e-02 -1.485693603754043579e-01 -1.958171129226684570e-01 1.774131506681442261e-01 1.392008513212203979e-01 1.151970997452735901e-01 -9.958302974700927734e-02 -6.234076991677284241e-02 2.986081540584564209e-01 7.646231912076473236e-03 -3.079182468354701996e-02 1.240636408329010010e-01 -4.147745966911315918e-01 7.393506914377212524e-02 -3.572683781385421753e-02 -1.061781793832778931e-01 -7.537481933832168579e-02 -2.989398241043090820e-01 -2.020092010498046875e-01 -3.898461116477847099e-03 -4.837572202086448669e-02 2.275571674108505249e-01 9.482469409704208374e-02 2.379359751939773560e-01 -9.195886552333831787e-02 4.643628373742103577e-02 -2.625976204872131348e-01
9.558484703302383423e-02 -2.095735222101211548e-01 -6.590317189693450928e-02 -3.621043264865875244e-01 9.504881501197814941e-02 9.159201383590698242e-02 5.099995061755180359e-02 -3.500405848026275635e-01 1.632029116153717041e-01 1.051388867199420929e-02 -4.502071812748908997e-02 -7.680448144674301147e-02 -5.340433865785598755e-02 4.127420112490653992e-02 1.250540912151336670e-01 -1.575390398502349854e-01 2.485465258359909058e-02 -2.294050902128219604e-01 -9.266913682222366333e-02 -8.825638890266418457e-02 -3.646633774042129517e-02 4.831270128488540649e-02 -2.800375223159790039e-01 -1.560871005058288574e-01 -4.918776825070381165e-02 3.744575381278991699e-02 1.135217472910881042e-01 -1.560092866420745850e-01 4.126462340354919434e-01 2.548718750476837158e-01 3.143352866172790527e-01 -1.951474547386169434e-01
-3.674200922250747681e-02 3.863794729113578796e-02 -6.249555572867393494e-02 -4.240819811820983887e-01 8.274018019437789917e-02 -1.811568439006805420e-01 -8.372551947832107544e-02 -2.064400613307952881e-01 4.583646953105926514e-01 -1.429129391908645630e-01 -6.101042777299880981e-02 -7.533729076385498047e-02 -3.805132210254669189e-02 2.102177292108535767e-01 2.498267889022827148e-01 -8.345559239387512207e-02 -4.642990417778491974e-03 -4.729118049144744873e-01 1.025684550404548645e-01 -1.534999907016754150e-01 -3.472471982240676880e-02 -8.179492503404617310e-02 1.379536539316177368e-01 1.530355401337146759e-02 9.280525147914886475e-03 -1.144154742360115051e-02 1.309021413326263428e-01 1.245654299855232239e-01 4.364313185214996338e-02 -2.913281321525573730e-02 1.858744174242019653e-01 1.187173128128051758e-01
2.706738114356994629e-01 -4.298133403062820435e-02 -6.884219497442245483e-02 -3.483328819274902344e-01 -3.181406483054161072e-02 9.946082532405853271e-02 1.712408959865570068e-01 8.376130461692810059e-02 2.409502267837524414e-01 1.777889877557754517e-01 9.084144979715347290e-02 -8.423075079917907715e-02 2.564328163862228394e-02 -3.126713261008262634e-02 -1.350798308849334717e-01 2.684887349605560303e-01 2.614940404891967773e-01 -2.700837552547454834e-01 1.541286408901214600e-01 1.020433381199836731e-01 -4.574426636099815369e-02 -3.017597794532775879e-01 1.357630938291549683e-01 7.329495996236801147e-02 -5.938823521137237549e-02 2.419633418321609497e-01 2.480271831154823303e-02 1.978000998497009277e-01 3.387484252452850342e-01 -8.012768626213073730e-02 1.121339723467826843e-01 -1.630405187606811523e-01
3.634342849254608154e-01 1.067231297492980957e-01 -1.927655488252639771e-01 -2.654191851615905762e-01 -7.634241878986358643e-02 -1.415793150663375854e-01 2.138204639777541161e-03 1.610867083072662354e-01 1.528520137071609497e-01 -2.186914533376693726e-01 9.282287210226058960e-03 1.655795797705650330e-02 2.016821876168251038e-02 2.345578819513320923e-01 -6.132780387997627258e-02 6.541868299245834351e-02 -4.076713323593139648e-02 -6.718520820140838623e-02 -2.460023015737533569e-02 4.950767010450363159e-02 1.765182167291641235e-01 -1.249021217226982117e-01 1.982259750366210938e-01 -2.508948743343353271e-01 2.016936838626861572e-01 1.173924431204795837e-01 2.532458901405334473e-01 -3.163261339068412781e-02 2.590270340442657471e-01 -7.513155043125152588e-02 2.615861296653747559e-01 -3.782635033130645752e-01
1.455339789390563965e-01 1.524545550346374512e-01 -3.185726106166839600e-01 -1.973033100366592407e-01 -9.547823667526245117e-02 -2.422988265752792358e-01 -7.535098493099212646e-02 -2.765793502330780029e-01 9.302179329097270966e-03 -1.963461339473724365e-01 -5.405109748244285583e-02 -7.062681019306182861e-02 -1.106331124901771545e-01 -3.742397949099540710e-02 2.307370007038116455e-01 -2.850018069148063660e-02 5.857105553150177002e-02 -3.390545845031738281e-01 -1.681412309408187866e-01 2.007266879081726074e-01 -2.464525699615478516e-01 6.235168874263763428e-02 1.751105636358261108e-01 -8.467545732855796814e-03 -7.933524250984191895e-02 5.186614766716957092e-02 1.099759489297866821e-01 -8.628518879413604736e-02 3.929595053195953369e-01 -2.308471649885177612e-01 1.702243685722351074e-01 -5.831281095743179321e-02
8.884529024362564087e-02 3.107554838061332703e-02 -9.175242483615875244e-02 -1.645270437002182007e-01 7.088379561901092529e-02 -2.319832444190979004e-01 -2.027818709611892700e-01 6.360846012830734253e-02 1.648539900779724121e-01 -1.337886750698089600e-01 -4.174951463937759399e-02 -1.252888739109039307e-01 -1.018197983503341675e-01 1.391635183244943619e-02 -8.404597640037536621e-02 -3.211711719632148743e-02 1.733509302139282227e-01 -7.759966254234313965e-01 3.966219723224639893e-03 -6.711468845605850220e-02 6.351416558027267456e-02 -1.507443934679031372e-01 -1.788722351193428040e-02 -3.979775309562683105e-02 -6.653916090726852417e-02 -5.872922390699386597e-02 1.959558725357055664e-01 -1.247261986136436462e-01 -5.073619633913040161e-02 9.380435198545455933e-02 1.614412963390350342e-01 7.616854459047317505e-02
-2.487058490514755249e-01 -3.927330300211906433e-02 7.916245609521865845e-02 -2.372402250766754150e-01 7.997954264283180237e-03 2.054269313812255859e-01 -2.920788824558258057e-01 1.710433661937713623e-01 4.706442728638648987e-02 -3.438413515686988831e-02 -2.541770935058593750e-01 -2.065257579088211060e-01 -1.161904409527778625e-01 7.612612098455429077e-02 1.785936206579208374e-01 2.923969626426696777e-01 1.052152737975120544e-01 -3.031041622161865234e-01 -2.170394361019134521e-01 1.621545255184173584e-01 -1.309531647711992264e-02 -3.096859529614448547e-02 4.101813584566116333e-02 8.493112772703170776e-02 -1.039190515875816345e-01 -9.693019092082977295e-02 2.179380804300308228e-01 2.261728942394256592e-01 2.461501806974411011e-01 1.269906312227249146e-01 2.710956931114196777e-01 1.202325597405433655e-01
-1.172632277011871338e-01 1.056451573967933655e-01 -1.064126119017601013e-01 -4.157229661941528320e-01 2.808669209480285645e-01 4.381480067968368530e-02 -1.076716259121894836e-01 1.373562663793563843e-01 2.626765370368957520e-01 -2.550598680973052979e-01 1.039690002799034119e-01 -1.328706443309783936e-01 5.622060596942901611e-02 -2.667352184653282166e-02 7.861203700304031372e-02 -6.503206491470336914e-02 -1.949840784072875977e-01 -1.582309901714324951e-01 1.610176265239715576e-01 1.028944328427314758e-01 -1.560402661561965942e-01 1.376898214221000671e-02 -2.315629571676254272e-01 -2.682935297489166260e-01 -5.329960212111473083e-02 1.512495428323745728e-01 2.555802762508392334e-01 2.514429390430450439e-01 2.318014800548553467e-01 -2.808679826557636261e-02 1.827016621828079224e-01 1.048797667026519775e-01
-3.041476309299468994e-01 6.081865727901458740e-02 2.439931929111480713e-01 -2.544241547584533691e-01 -8.758538961410522461e-02 -1.293469369411468506e-01 -1.786665618419647217e-01 -8.528396487236022949e-02 2.858536541461944580e-01 -3.247408866882324219e-01 -1.578677892684936523e-01 7.659356296062469482e-02 -1.920116096735000610e-01 3.802886605262756348e-02 8.914721012115478516e-02 1.976709365844726562e-01 -1.514850258827209473e-01 -3.236046433448791504e-01 2.137193828821182251e-02 5.838795006275177002e-02 -3.777818009257316589e-02 3.090399689972400665e-02 -1.938508749008178711e-01 2.112585678696632385e-02 -2.201452404260635376e-01 -7.294081617146730423e-03 2.350351512432098389e-01 2.447205036878585815e-01 4.754501953721046448e-02 -1.009115725755691528e-01 2.322206348180770874e-01 -1.033607944846153259e-01
1.954929530620574951e-01 3.994615003466606140e-02 -8.044478297233581543e-02 -2.137608528137207031e-01 -1.037846431136131287e-01 -5.513830482959747314e-02 -3.686382621526718140e-02 1.049087941646575928e-01 2.895335853099822998e-01 -1.401154696941375732e-01 4.229115694761276245e-02 -9.545581787824630737e-02 -2.436438947916030884e-01 -8.835706859827041626e-02 2.135234512388706207e-02 2.635989151895046234e-02 7.489180564880371094e-02 -2.666971087455749512e-01 4.967020079493522644e-02 1.496510356664657593e-01 -3.422882854938507080e-01 2.220302820205688477e-01 3.541409596800804138e-02 -2.302043512463569641e-02 -2.495749592781066895e-01 -1.356550008058547974e-01 1.429855823516845703e-01 -8.282176218926906586e-03 3.355378052219748497e-03 2.376635819673538208e-01 5.091502070426940918e-01 1.113061010837554932e-01
6.715817004442214966e-02 1.290123909711837769e-01 -1.039821840822696686e-02 -2.882601022720336914e-01 -1.438191086053848267e-01 6.727152317762374878e-02 5.723062157630920410e-02 -3.844327852129936218e-02 -8.870021998882293701e-02 7.662682235240936279e-02 -7.774896174669265747e-02 -1.445392072200775146e-01 -1.246592551469802856e-01 1.258519738912582397e-01 -2.881074249744415283e-01 1.358449459075927734e-01 1.471319347620010376e-01 -3.792574107646942139e-01 4.544490575790405273e-02 3.159904778003692627e-01 -9.180863946676254272e-02 2.286233901977539062e-01 -2.260800302028656006e-01 -1.216524317860603333e-01 -1.476444453001022339e-01 4.166507720947265625e-01 9.985647350549697876e-02 3.517680987715721130e-02 2.242165952920913696e-01 -3.799255006015300751e-03 1.991378366947174072e-01 -4.012158513069152832e-02
9.657714515924453735e-03 5.575474724173545837e-02 2.985325641930103302e-02 -3.914029002189636230e-01 6.547457724809646606e-02 -2.208440750837326050e-01 -7.477439939975738525e-02 5.023196339607238770e-03 1.133479475975036621e-01 -8.782047778367996216e-02 -9.264931827783584595e-02 2.812520563602447510e-01 -2.515677809715270996e-01 -4.016032442450523376e-02 1.504557579755783081e-01 2.519087493419647217e-01 3.112818300724029541e-01 -2.849076092243194580e-01 1.140938028693199158e-01 7.551082223653793335e-02 1.040647998452186584e-01 -1.867015361785888672e-01 -1.723551303148269653e-01 1.038668975234031677e-01 7.748549431562423706e-02 4.421130418777465820e-01 -5.802663415670394897e-02 -1.092571094632148743e-01 2.449853718280792236e-02 7.531208544969558716e-02 -1.659219153225421906e-02 -1.360339373350143433e-01
2.991245500743389130e-02 1.106439977884292603e-01 3.603759706020355225e-01 -3.107595741748809814e-01 1.273605227470397949e-01 -1.722926944494247437e-01 -6.568662822246551514e-02 -1.574606448411941528e-01 2.352363914251327515e-01 9.409955143928527832e-02 2.197439670562744141e-01 -2.288334071636199951e-02 -1.490530818700790405e-01 -1.086457222700119019e-01 1.739114522933959961e-01 -2.279060631990432739e-01 -7.696409523487091064e-02 -6.280390918254852295e-02 -1.265848875045776367e-01 -9.243599325418472290e-02 3.765321522951126099e-02 1.699030697345733643e-01 -8.585032820701599121e-02 -8.516962081193923950e-02 -4.758623894304037094e-03 -2.006157673895359039e-02 1.413084417581558228e-01 1.886379271745681763e-01 4.903156459331512451e-01 1.364407390356063843e-01 1.686420738697052002e-01 -1.827835887670516968e-01
-1.514798700809478760e-01 1.276279054582118988e-02 -1.306763291358947754e-01 -3.595216274261474609e-01 -2.774690687656402588e-01 -1.097659543156623840e-01 8.188235014677047729e-02 -1.127861812710762024e-01 3.060964941978454590e-01 -1.011738330125808716e-01 1.921187788248062134e-01 -2.430627942085266113e-01 -2.789283394813537598e-01 2.420636117458343506e-01 -1.287034600973129272e-01 2.494503557682037354e-01 -2.236666157841682434e-02 -1.655681282281875610e-01 2.048762291669845581e-01 1.926323920488357544e-01 -1.127882823348045349e-01 -6.645552814006805420e-02 5.835836008191108704e-02 9.011523425579071045e-02 1.277403533458709717e-01 5.597250536084175110e-02 2.593704760074615479e-01 5.350623396225273609e-04 1.905526034533977509e-03 -1.639313101768493652e-01 1.548259556293487549e-01 -1.837364882230758667e-01
1.550127565860748291e-01 -2.014763951301574707e-01 -2.025720328092575073e-01 -1.649452745914459229e-01 1.224632114171981812e-01 -1.194143965840339661e-01 -9.002807736396789551e-02 -1.492875814437866211e-01 1.104855388402938843e-01 -1.289604008197784424e-01 -2.938899397850036621e-01 -4.683798179030418396e-02 -7.276578247547149658e-02 -1.460964977741241455e-01 1.278837174177169800e-01 1.847115457057952881e-01 1.246634945273399353e-01 -2.638745903968811035e-01 6.229282356798648834e-03 3.059434294700622559e-01 8.484303019940853119e-03 -1.253757043741643429e-03 1.549524068832397461e-01 -9.491407126188278198e-02 -9.656258672475814819e-02 6.855339556932449341e-02 1.584178507328033447e-01 -8.533173799514770508e-02 5.754995942115783691e-01 -5.556407570838928223e-02 1.407967065460979939e-03 -1.427527070045471191e-01
-1.013496667146682739e-01 1.495157182216644287e-01 -3.216115757822990417e-02 -6.430267542600631714e-02 -3.760867416858673096e-01 1.219521742314100266e-02 1.410612314939498901e-01 1.401455700397491455e-02 1.689288169145584106e-01 1.135729178786277771e-01 8.785549551248550415e-02 1.513677686452865601e-01 -1.828289777040481567e-01 -9.804210625588893890e-03 6.585421413183212280e-02 7.476634532213211060e-02 -2.651353366672992706e-02 -2.836395502090454102e-01 -1.378658860921859741e-01 -1.420634537935256958e-01 -1.936920732259750366e-01 -6.065807491540908813e-02 -2.742654383182525635e-01 -1.919144988059997559e-01 1.786116361618041992e-01 4.582261741161346436e-01 2.479774206876754761e-01 1.332764774560928345e-01 2.997794747352600098e-01 -1.087947376072406769e-02 1.448324695229530334e-02 -9.323422797024250031e-03
-2.111155390739440918e-01 9.444981813430786133e-02 1.108495816588401794e-01 -4.187675118446350098e-01 -4.482564702630043030e-02 -2.365144044160842896e-01 -5.562328919768333435e-02 1.814920604228973389e-01 2.185204923152923584e-01 -1.406169682741165161e-01 1.456535048782825470e-02 9.931160137057304382e-03 -2.751871645450592041e-01 1.690081506967544556e-01 2.369545847177505493e-01 7.862979918718338013e-02 3.019111752510070801e-01 -1.901102364063262939e-01 2.592003643512725830e-01 1.632463485002517700e-01 -1.151656210422515869e-01 -1.522971242666244507e-01 -1.333779990673065186e-01 2.373884916305541992e-01 8.570184931159019470e-03 1.457297056913375854e-01 -1.243297103792428970e-02 -7.859975844621658325e-02 1.680298298597335815e-01 1.715978533029556274e-01 -5.199215561151504517e-02 -1.032655537128448486e-01
1.855915412306785583e-02 2.347260117530822754e-01 -8.104625344276428223e-02 -4.217453598976135254e-01 -1.809886395931243896e-01 -1.312272101640701294e-01 1.984115093946456909e-01 7.777716964483261108e-02 -2.124565392732620239e-01 3.992845863103866577e-02 -1.066007539629936218e-01 6.018695235252380371e-02 -2.387604117393493652e-01 3.698710352182388306e-02 -1.979064047336578369e-01 -5.703718401491641998e-03 2.370053827762603760e-01 -4.914161860942840576e-01 6.452613044530153275e-03 4.395181313157081604e-02 -6.356386840343475342e-02 1.239588707685470581e-01 -1.736090630292892456e-01 -1.626352816820144653e-01 6.828516721725463867e-02 2.870443761348724365e-01 1.494899392127990723e-01 -1.077316850423812866e-01 3.758227452635765076e-02 1.393151353113353252e-03 5.922020226716995239e-02 -6.222560629248619080e-02
1.658665239810943604e-01 -3.712206333875656128e-02 -6.826367974281311035e-02 -1.675984114408493042e-01 -2.505457960069179535e-02 -1.662731468677520752e-01 -3.468153998255729675e-02 -1.294077634811401367e-01 -1.439947783946990967e-01 -2.154643833637237549e-01 -2.618055976927280426e-02 -7.040181010961532593e-02 -3.431962057948112488e-02 3.909579664468765259e-02 -2.586086653172969818e-02 2.060037106275558472e-01 3.680889680981636047e-02 -2.555831670761108398e-01 -3.579479828476905823e-02 1.497535556554794312e-01 -7.752177864313125610e-02 1.566729396581649780e-01 -8.229168504476547241e-02 -8.524890989065170288e-02 -2.966494560241699219e-01 -9.425368905067443848e-02 3.047649376094341278e-02 3.429565951228141785e-02 3.838464319705963135e-01 1.884856447577476501e-02 6.195159554481506348e-01 -8.977752923965454102e-02
-7.874505966901779175e-02 -2.921426594257354736e-01 -1.953163594007492065e-01 -4.671520292758941650e-01 -1.610543578863143921e-01 -1.321399956941604614e-01 -1.278232783079147339e-01 1.860471218824386597e-01 2.104230374097824097e-01 1.971513964235782623e-02 9.367409348487854004e-02 -9.472495876252651215e-04 -1.927601546049118042e-01 -1.885814964771270752e-01 -1.154822930693626404e-01 3.641734644770622253e-02 2.166726440191268921e-01 -3.058126568794250488e-01 -1.163166463375091553e-01 7.253129035234451294e-02 5.459157750010490417e-02 -1.163396388292312622e-01 -1.311984360218048096e-01 6.553236395120620728e-02 -6.804205477237701416e-02 9.733619540929794312e-02 3.259881213307380676e-02 4.689512401819229126e-02 3.493044674396514893e-01 -2.322687953710556030e-01 -3.935357183218002319e-02 -1.572837084531784058e-01
-5.973463505506515503e-02 1.128055751323699951e-01 1.075933799147605896e-01 -2.427619248628616333e-01 1.333812326192855835e-01 -5.930501222610473633e-02 -4.941307380795478821e-02 -1.409808695316314697e-01 7.100098580121994019e-02 -3.992161750793457031e-01 2.170275896787643433e-01 -3.958672168664634228e-04 -8.219834417104721069e-02 2.634284496307373047e-01 2.384704500436782837e-01 5.296910554170608521e-02 -3.473972901701927185e-02 -2.475092858076095581e-01 -4.094981849193572998e-01 -4.723947495222091675e-02 -4.674937948584556580e-02 -2.776506245136260986e-01 1.035368815064430237e-01 -4.377339407801628113e-02 -2.091326713562011719e-01 6.375166028738021851e-02 9.924254566431045532e-02 1.009456366300582886e-01 1.522526741027832031e-01 -2.558165490627288818e-01 8.453492075204849243e-02 -1.852641701698303223e-01
-1.754597127437591553e-01 1.678963899612426758e-01 2.111477404832839966e-01 -1.691867709159851074e-01 -3.254668414592742920e-01 -4.426155705004930496e-03 1.361968815326690674e-01 -3.001735806465148926e-01 5.479184910655021667e-02 -1.645725220441818237e-01 -8.563977666199207306e-03 1.537565793842077255e-02 -1.370875388383865356e-01 1.337517946958541870e-01 -2.086044400930404663e-01 1.604112088680267334e-01 1.919162571430206299e-01 -2.169745117425918579e-01 -3.833657130599021912e-02 3.977256268262863159e-02 8.270592987537384033e-02 -1.973278373479843140e-01 -8.765029488131403923e-04 -1.386188417673110962e-01 8.415880799293518066e-02 3.253585100173950195e-01 1.885665953159332275e-01 1.498051881790161133e-01 3.428923785686492920e-01 1.229273602366447449e-01 2.065049707889556885e-01 1.366108655929565430e-01
2.483897209167480469e-01 -3.742108121514320374e-02 3.199861347675323486e-01 -2.337777465581893921e-01 7.585875224322080612e-03 -2.319302260875701904e-01 -1.533939242362976074e-01 -3.065303564071655273e-01 6.750043481588363647e-02 5.583125352859497070e-02 -8.548597991466522217e-02 -8.345690369606018066e-02 -6.175040826201438904e-02 8.339886553585529327e-03 5.682033300399780273e-02 2.823606505990028381e-02 1.029513031244277954e-01 -4.096875488758087158e-01 2.600575983524322510e-01 -2.542416332289576530e-03 -2.335089147090911865e-01 -7.033073157072067261e-02 -1.895731687545776367e-01 -2.935796231031417847e-02 -4.345035925507545471e-02 1.600558124482631683e-02 6.886430084705352783e-02 -5.505191534757614136e-02 3.311740756034851074e-01 -2.808964625000953674e-02 2.990188002586364746e-01 -1.628423780202865601e-01
1.144639104604721069e-01 -1.059657186269760132e-01 -2.424587681889533997e-02 -5.225666165351867676e-01 -3.124225325882434845e-02 2.088980749249458313e-02 -7.541640102863311768e-02 1.223117634654045105e-01 6.986372917890548706e-02 -1.558397859334945679e-01 6.751357018947601318e-02 -3.625292330980300903e-02 9.856250137090682983e-02 -4.515488073229789734e-02 -2.277787625789642334e-01 3.068932797759771347e-03 1.418447792530059814e-01 -9.008335322141647339e-02 3.711899742484092712e-02 1.575688831508159637e-02 -2.319386461749672890e-03 -5.983346700668334961e-02 1.041847765445709229e-01 5.523473769426345825e-02 -1.255489885807037354e-01 -1.190073415637016296e-02 3.222535252571105957e-01 1.554587483406066895e-01 2.883341312408447266e-01 -2.072218805551528931e-01 5.084292888641357422e-01 7.356258481740951538e-02
4.134141281247138977e-02 4.689718037843704224e-02 -5.041689798235893250e-02 -2.353709638118743896e-01 2.149801552295684814e-01 8.182447403669357300e-02 9.174277633428573608e-02 -1.905304938554763794e-02 1.695145368576049805e-01 -3.951386511325836182e-01 6.737299263477325439e-02 -1.243469417095184326e-01 -2.183832228183746338e-01 5.678615719079971313e-02 1.881055682897567749e-01 1.103037223219871521e-01 -1.594599336385726929e-01 -3.191672563552856445e-01 1.818696856498718262e-01 -9.742084890604019165e-02 5.732926540076732635e-03 -1.258541941642761230e-01 -9.732240438461303711e-02 -2.299979627132415771e-01 -1.382853537797927856e-01 2.466577440500259399e-01 3.366841971874237061e-01 1.891127973794937134e-01 5.343345925211906433e-02 -1.528853774070739746e-01 2.046727836132049561e-01 1.667722016572952271e-01
1.788894385099411011e-01 6.201098859310150146e-02 4.928554408252239227e-03 -3.045065402984619141e-01 1.307177692651748657e-01 -2.019748389720916748e-01 4.436207935214042664e-02 1.039399653673171997e-01 5.460140854120254517e-02 -8.305306732654571533e-02 2.971776425838470459e-01 6.668519228696823120e-02 -1.412541121244430542e-01 1.141728535294532776e-01 -5.774446576833724976e-02 3.928494639694690704e-03 4.417598992586135864e-02 -5.033851265907287598e-01 1.540558785200119019e-01 5.651428177952766418e-02 -8.421859890222549438e-02 1.349253207445144653e-01 2.957747280597686768e-01 1.290561109781265259e-01 -1.659466177225112915e-01 -1.121011376380920410e-01 2.547893524169921875e-01 -2.805510163307189941e-02 6.764995306730270386e-02 -1.330868750810623169e-01 2.391477227210998535e-01 -2.545049488544464111e-01
8.096365630626678467e-02 1.714287102222442627e-01 -2.464125007390975952e-01 -2.347523719072341919e-01 1.230540797114372253e-01 -9.513843059539794922e-02 1.069710329174995422e-01 -1.468310654163360596e-01 7.545313984155654907e-02 -1.274104416370391846e-01 -1.575683206319808960e-01 -1.895406395196914673e-01 1.085977032780647278e-01 8.024905622005462646e-02 3.020158410072326660e-01 5.557050183415412903e-02 -3.852262720465660095e-02 -4.307756423950195312e-01 -1.952827274799346924e-01 3.863137662410736084e-01 -2.492690235376358032e-01 -7.244063913822174072e-02 7.875992357730865479e-02 -1.518635153770446777e-01 1.165943127125501633e-02 5.580135062336921692e-02 -6.898815184831619263e-02 -1.381578445434570312e-01 2.899936139583587646e-01 -5.405953153967857361e-03 1.102189645171165466e-01 -3.707044199109077454e-02
2.924301475286483765e-02 8.086248300969600677e-03 -5.283184349536895752e-02 -4.997509717941284180e-01 -8.926149457693099976e-02 -3.026458024978637695e-01 -9.036561101675033569e-02 -1.409159004688262939e-01 3.916718959808349609e-01 -1.792714893817901611e-01 6.107838451862335205e-02 -8.926811069250106812e-02 -4.752876982092857361e-02 1.770434230566024780e-01 2.648714482784271240e-01 -3.056789375841617584e-02 -8.665218204259872437e-02 -3.994440734386444092e-01 3.151213377714157104e-02 -1.681379824876785278e-01 -2.007804252207279205e-02 3.315366059541702271e-02 2.016410976648330688e-02 -5.705955624580383301e-02 -8.446982502937316895e-02 1.727071106433868408e-01 1.082763299345970154e-01 1.983343660831451416e-01 -2.311930805444717407e-02 -2.064165845513343811e-02 1.321834474802017212e-01 9.520706534385681152e-02
-1.610156148672103882e-01 1.729549020528793335e-01 -6.856497842818498611e-03 -2.779279053211212158e-01 -7.829737663269042969e-02 -1.290698647499084473e-01 -2.492440678179264069e-02 1.354520916938781738e-01 2.910112738609313965e-01 -1.642321199178695679e-01 -7.905697822570800781e-02 -5.237935855984687805e-02 3.874192386865615845e-02 -3.129801899194717407e-02 9.063599864020943642e-04 1.764640361070632935e-01 -1.020262539386749268e-01 -3.546115159988403320e-01 2.422526292502880096e-02 3.376306891441345215e-01 2.701710760593414307e-01 5.432139337062835693e-02 -1.884170621633529663e-01 -4.152515158057212830e-02 -2.499429434537887573e-01 1.792197823524475098e-01 1.631567180156707764e-01 2.459918409585952759e-01 -4.893313348293304443e-02 -8.169556409120559692e-02 2.689112126827239990e-01 -2.093410640954971313e-01
1.380511075258255005e-01 -8.842750452458858490e-03 -9.226104617118835449e-02 -4.039785638451576233e-02 5.012819310650229454e-04 -2.950054705142974854e-01 2.146106213331222534e-02 3.471021354198455811e-02 8.742852509021759033e-02 1.732827574014663696e-01 2.827095240354537964e-02 1.101349666714668274e-01 -2.225143909454345703e-01 3.445684015750885010e-01 1.028024256229400635e-01 7.281961292028427124e-02 6.176530197262763977e-02 -3.225314915180206299e-01 3.285610079765319824e-01 2.873103320598602295e-01 1.047400683164596558e-01 -1.209243610501289368e-01 6.014257669448852539e-02 -2.098856717348098755e-01 1.059534624218940735e-01 -9.730837494134902954e-02 1.904129683971405029e-01 2.795633971691131592e-01 2.644159495830535889e-01 -1.181084737181663513e-01 2.057606428861618042e-01 -1.200037226080894470e-01
-2.052870690822601318e-01 8.732806146144866943e-02 -8.412353694438934326e-02 -5.345682501792907715e-01 2.186998128890991211e-01 -1.117281541228294373e-01 -6.774581223726272583e-02 3.257556632161140442e-02 1.634287387132644653e-01 -1.061185449361801147e-02 3.375731781125068665e-02 -1.106639802455902100e-01 -1.006198376417160034e-01 -4.884730651974678040e-02 5.477176979184150696e-03 -2.819186262786388397e-02 -2.337683551013469696e-02 -3.346005380153656006e-01 5.338312685489654541e-02 2.770738117396831512e-02 -1.212801858782768250e-01 -1.220814064145088196e-01 4.230479523539543152e-02 -5.185516923666000366e-02 4.686414077877998352e-02 -1.066920831799507141e-01 4.232148826122283936e-01 -4.110181331634521484e-02 6.705081462860107422e-02 -2.108840644359588623e-01 1.078651249408721924e-01 3.642654716968536377e-01
6.203264370560646057e-02 -2.469353377819061279e-01 1.124883666634559631e-01 -2.571609020233154297e-01 -6.226386874914169312e-02 -4.680674523115158081e-03 -6.546821445226669312e-02 -1.495240479707717896e-01 2.089730948209762573e-01 -1.846620589494705200e-01 -9.930675476789474487e-02 2.721714973449707031e-01 -1.701669543981552124e-01 -1.429260969161987305e-01 1.702756620943546295e-02 -1.340959668159484863e-01 -1.330770105123519897e-01 -2.999147176742553711e-01 -6.053439900279045105e-02 -1.854528486728668213e-01 6.786043196916580200e-02 -4.797034710645675659e-02 -1.581451147794723511e-01 -1.266607940196990967e-01 -1.119736060500144958e-01 1.412592977285385132e-01 2.461774796247482300e-01 1.562657803297042847e-01 4.137831330299377441e-01 3.182767331600189209e-01 -4.113931581377983093e-02 -1.052799820899963379e-01
-1.038387268781661987e-01 2.219077944755554199e-01 -7.169202715158462524e-02 -4.544232785701751709e-01 6.143860891461372375e-02 1.073246076703071594e-01 1.409181505441665649e-01 5.881253629922866821e-02 1.307407766580581665e-01 -2.262459099292755127e-01 1.082472652196884155e-01 -1.303790509700775146e-01 -1.063762530684471130e-01 5.352908372879028320e-02 2.187376283109188080e-02 4.864429309964179993e-02 -1.364104598760604858e-01 -4.246065914630889893e-01 2.165765464305877686e-01 1.202712208032608032e-01 -1.273857057094573975e-01 -2.042488753795623779e-01 5.385305732488632202e-02 9.823263436555862427e-02 1.160867437720298767e-01 -1.042599231004714966e-01 3.473581075668334961e-01 1.939519792795181274e-01 1.722739338874816895e-01 -8.420196175575256348e-02 4.644111543893814087e-02 1.529429256916046143e-01
-2.050884999334812164e-02 4.149155914783477783e-01 1.017220020294189453e-01 -2.477328032255172729e-01 -3.696389263495802879e-03 -1.651009768247604370e-01 4.866290092468261719e-02 1.396061033010482788e-01 9.325898438692092896e-02 -4.651636257767677307e-02 -2.574699819087982178e-01 1.882626861333847046e-01 -1.327546834945678711e-01 3.778100609779357910e-01 -4.274552688002586365e-02 2.507228255271911621e-01 -9.307184815406799316e-02 -2.983485162258148193e-01 5.204443261027336121e-02 4.131631925702095032e-02 -1.551770418882369995e-02 -3.319264054298400879e-01 3.135139122605323792e-02 -1.973530799150466919e-01 -2.598734945058822632e-02 -1.144493594765663147e-01 1.164406165480613708e-01 -1.781828999519348145e-01 1.872495561838150024e-01 -1.987520977854728699e-02 1.304331123828887939e-01 -7.027731835842132568e-02
3.013122454285621643e-02 8.963235467672348022e-02 4.084726795554161072e-02 -3.168110847473144531e-01 -2.605937719345092773e-01 3.364465758204460144e-02 7.799866050481796265e-02 -2.198946326971054077e-01 -6.726812571287155151e-02 9.457451105117797852e-02 5.695180967450141907e-02 -1.882618963718414307e-01 -1.735194325447082520e-01 1.272480189800262451e-01 -3.137742280960083008e-01 3.114904463291168213e-01 1.546991914510726929e-01 -2.644033730030059814e-01 -2.509314008057117462e-02 2.544195353984832764e-01 -1.718473806977272034e-02 1.734090447425842285e-01 -1.169820502400398254e-01 -1.082791611552238464e-01 -9.192588180303573608e-02 4.461347758769989014e-01 8.144544810056686401e-02 1.737385988235473633e-01 7.150468230247497559e-02 -6.707387417554855347e-02 4.942025244235992432e-02 -1.645297370851039886e-02
-1.325327716767787933e-02 6.777736544609069824e-02 1.848342828452587128e-02 -2.215007096529006958e-01 5.552722141146659851e-02 -1.300110518932342529e-01 1.248718574643135071e-01 -1.860590130090713501e-01 1.300992369651794434e-01 -1.471380144357681274e-01 -7.374486327171325684e-02 2.212318927049636841e-01 -1.607000678777694702e-01 1.323679387569427490e-01 1.059725508093833923e-01 2.375341653823852539e-01 1.223716735839843750e-01 -2.767079472541809082e-01 -9.327427297830581665e-02 1.554023772478103638e-01 -3.829915225505828857e-01 5.467919260263442993e-02 -1.546638458967208862e-02 -2.913087606430053711e-01 -1.237733587622642517e-01 -5.452772974967956543e-02 -1.109406948089599609e-01 1.748196035623550415e-01 4.517241846770048141e-03 3.686166703701019287e-01 3.007294833660125732e-01 -1.581441909074783325e-01
1.895276010036468506e-01 -6.955950811970978975e-05 -7.000559568405151367e-02 -1.484179347753524780e-01 -8.963182568550109863e-02 -1.887073665857315063e-01 9.943031519651412964e-02 1.839014738798141479e-01 6.686525791883468628e-02 -1.209470257163047791e-02 9.572824835777282715e-02 -5.230532959103584290e-03 -3.241380155086517334e-01 -1.303157508373260498e-01 1.657580584287643433e-01 6.014471128582954407e-02 7.661756873130798340e-02 -3.348764479160308838e-01 -3.782439529895782471e-01 -1.817892789840698242e-01 -8.298040181398391724e-02 2.159951254725456238e-02 -3.056156635284423828e-01 -1.152881383895874023e-01 -2.101036012172698975e-01 4.238330423831939697e-01 -3.011164953932166100e-04 9.885396808385848999e-02 1.290943026542663574e-01 -9.715713560581207275e-02 7.415060698986053467e-02 -9.759558737277984619e-02
-3.056747019290924072e-01 9.834218770265579224e-02 7.972554862499237061e-02 -1.023022225126624107e-03 -1.435830146074295044e-01 -2.285927534103393555e-01 1.020769774913787842e-01 4.305179789662361145e-02 3.020472526550292969e-01 1.076644882559776306e-01 -2.952908165752887726e-02 7.245183736085891724e-02 -2.663950622081756592e-01 2.786647677421569824e-01 2.492277324199676514e-01 4.231003299355506897e-02 3.559274077415466309e-01 -9.261225163936614990e-02 -2.051232010126113892e-01 2.637903094291687012e-01 -4.755791742354631424e-03 -1.616984158754348755e-01 -1.561747789382934570e-01 -2.114722877740859985e-01 -3.125184029340744019e-02 -8.980027586221694946e-02 1.222458258271217346e-01 2.319359686225652695e-03 1.496546566486358643e-01 -6.298642605543136597e-02 1.664714068174362183e-01 -2.522923350334167480e-01
2.513818256556987762e-02 2.669676244258880615e-01 1.171687096357345581e-01 -1.767476797103881836e-01 -9.232768416404724121e-02 2.428064495325088501e-02 -4.631551727652549744e-02 -1.556356400251388550e-01 -1.446213871240615845e-01 9.809049963951110840e-02 3.528160229325294495e-02 1.006726846098899841e-01 -7.665398716926574707e-02 1.565919071435928345e-01 -3.171353638172149658e-01 2.208673655986785889e-01 1.764171570539474487e-01 -3.500898480415344238e-01 5.157949402928352356e-02 2.531345486640930176e-01 -1.992717757821083069e-02 8.706831187009811401e-02 -1.949917078018188477e-01 -8.081464469432830811e-02 -2.393749058246612549e-01 4.079840183258056641e-01 1.949607580900192261e-01 1.238903552293777466e-01 2.447701990604400635e-01 -1.156594827771186829e-01 4.815951362252235413e-02 -1.740096695721149445e-02
5.053252913057804108e-03 -1.169464290142059326e-01 1.019226089119911194e-01 -4.136953055858612061e-01 -7.880128175020217896e-02 -2.345267124474048615e-02 -1.705474704504013062e-01 7.550203800201416016e-02 2.037457376718521118e-01 -2.669107317924499512e-01 7.527907192707061768e-02 -9.545752406120300293e-02 -8.470962196588516235e-02 8.843869902193546295e-03 -9.361254423856735229e-02 7.387987524271011353e-02 -3.757932409644126892e-02 1.730100624263286591e-02 2.888345532119274139e-02 2.773362398147583008e-01 6.253134459257125854e-02 -1.338914036750793457e-01 -2.683118581771850586e-01 1.546439975500106812e-01 -2.504497766494750977e-01 2.329667061567306519e-01 2.955147624015808105e-01 3.119336962699890137e-01 1.817064136266708374e-01 1.505814194679260254e-01 1.628018617630004883e-01 -1.821551471948623657e-01
6.172891706228256226e-02 -2.452806755900382996e-02 -1.353641301393508911e-01 -9.985421597957611084e-02 7.881271094083786011e-02 -9.301598370075225830e-02 4.246400669217109680e-02 -1.325398832559585571e-01 -2.499371953308582306e-02 -2.952013015747070312e-01 -2.451243102550506592e-01 -2.215919792652130127e-01 3.432810679078102112e-02 5.056619271636009216e-02 1.154396086931228638e-01 -7.367295771837234497e-02 2.243881970643997192e-01 -2.968240678310394287e-01 2.073802798986434937e-02 2.483800351619720459e-01 -4.012306630611419678e-01 6.974477320909500122e-02 -6.528834998607635498e-02 -7.496511936187744141e-02 -2.402520030736923218e-01 1.437094807624816895e-01 1.083347573876380920e-01 -3.091691993176937103e-02 4.045324623584747314e-01 -1.998060196638107300e-01 1.184471696615219116e-01 -1.692300736904144287e-01
2.349633574485778809e-01 4.357039555907249451e-02 -2.447109222412109375e-01 -2.980186343193054199e-01 1.648441851139068604e-01 -5.702590197324752808e-02 1.989101618528366089e-01 2.575936727225780487e-02 2.819350063800811768e-01 -1.698288619518280029e-01 6.385850161314010620e-02 -9.155789762735366821e-02 -1.887270510196685791e-01 1.017892658710479736e-01 1.656531244516372681e-01 2.757702767848968506e-01 4.165175557136535645e-02 1.811462081968784332e-02 -2.119838297367095947e-01 -5.696725472807884216e-02 -3.815299272537231445e-02 5.596486479043960571e-02 3.561729192733764648e-02 -4.073897302150726318e-01 3.666769340634346008e-02 1.917194128036499023e-01 1.894319653511047363e-01 2.054246515035629272e-01 6.002034619450569153e-02 5.451964586973190308e-02 3.134838044643402100e-01 -1.009081974625587463e-01
6.647609919309616089e-02 -8.436114341020584106e-02 2.739119231700897217e-01 -3.871877491474151611e-01 -1.321364641189575195e-01 1.683197319507598877e-01 -1.092160269618034363e-01 -1.192490980029106140e-01 -2.751846052706241608e-02 7.315881550312042236e-02 6.078381836414337158e-02 -1.017009317874908447e-01 -1.017971113324165344e-01 9.963978081941604614e-03 -1.677204221487045288e-01 -1.893481910228729248e-01 2.547324299812316895e-01 -4.447421431541442871e-01 -4.103329032659530640e-02 2.115709185600280762e-01 -1.199148222804069519e-01 -2.247646152973175049e-01 -1.079619452357292175e-01 -1.914068758487701416e-01 -1.261041462421417236e-01 9.055972099304199219e-02 2.438507676124572754e-01 4.735929146409034729e-02 9.326905012130737305e-02 -1.678003370761871338e-01 1.109912097454071045e-01 -1.992089748382568359e-01
1.267382055521011353e-01 2.606687247753143311e-01 1.852975040674209595e-01 -3.099263608455657959e-01 3.435204923152923584e-02 3.205933421850204468e-02 2.521016299724578857e-01 -3.099153563380241394e-02 2.890683524310588837e-02 3.050345182418823242e-02 -5.970260500907897949e-02 -9.964735805988311768e-02 -3.341420292854309082e-01 1.318007111549377441e-01 -1.238050907850265503e-01 -8.415726572275161743e-02 2.670857012271881104e-01 -2.480651438236236572e-01 6.756477057933807373e-02 3.886787965893745422e-02 -1.211219131946563721e-01 -1.413908600807189941e-01 7.499337941408157349e-02 1.199804767966270447e-01 2.941116392612457275e-01 1.147876009345054626e-01 2.385946661233901978e-01 -9.608581662178039551e-02 3.069248795509338379e-01 -1.115708202123641968e-01 2.250368446111679077e-01 1.882165968418121338e-01
1.446020305156707764e-01 -3.438914194703102112e-02 -2.086851447820663452e-01 -4.443668127059936523e-01 -1.597809488885104656e-03 4.207259416580200195e-02 8.137876540422439575e-02 -1.080817431211471558e-01 3.268581330776214600e-01 2.286502569913864136e-01 5.539421364665031433e-02 8.111395686864852905e-02 -2.104594931006431580e-02 -1.656034290790557861e-01 -3.085312545299530029e-01 8.207573741674423218e-02 2.625429332256317139e-01 -2.880886793136596680e-01 -5.458281934261322021e-02 -1.102418601512908936e-01 2.482081018388271332e-02 -1.378495544195175171e-01 5.535267665982246399e-02 2.115789353847503662e-01 -4.550260305404663086e-02 1.877093911170959473e-01 3.197052329778671265e-02 7.771559804677963257e-02 3.170158863067626953e-01 -9.764865040779113770e-02 1.388532519340515137e-01 -1.003632768988609314e-01
2.169943451881408691e-01 7.235875725746154785e-02 2.731619179248809814e-01 -2.831453979015350342e-01 -4.636767134070396423e-02 -1.369651854038238525e-01 -1.578517705202102661e-01 -2.864202558994293213e-01 2.168908715248107910e-02 -6.190707162022590637e-02 -4.790502786636352539e-02 -1.165001913905143738e-01 -3.517368808388710022e-03 1.182767152786254883e-01 -1.376382559537887573e-01 -1.903537958860397339e-01 1.063808053731918335e-01 -2.373059839010238647e-01 1.052455008029937744e-01 2.366927117109298706e-01 -2.314302027225494385e-01 8.717256039381027222e-02 -2.474689930677413940e-01 -3.174496442079544067e-02 -2.843016982078552246e-01 1.216607019305229187e-01 2.979249060153961182e-01 1.744948327541351318e-01 1.551844030618667603e-01 -4.289541766047477722e-02 2.582539618015289307e-01 -1.004114598035812378e-01
3.482171334326267242e-03 1.772595942020416260e-01 -1.940205544233322144e-01 -4.115068614482879639e-01 -1.604774966835975647e-02 6.831460446119308472e-02 1.076813489198684692e-01 8.883436769247055054e-02 2.143328487873077393e-01 -3.006344437599182129e-01 1.271836832165718079e-02 -2.313972711563110352e-01 -2.795600704848766327e-02 -1.899640820920467377e-02 -2.372227981686592102e-02 1.954965107142925262e-02 -1.251472085714340210e-01 -3.659622669219970703e-01 1.463622748851776123e-01 2.028774619102478027e-01 -1.599951237440109253e-01 -2.791486680507659912e-01 -6.771848350763320923e-02 -1.151941642165184021e-01 1.374505311250686646e-01 -2.714043110609054565e-02 3.190873563289642334e-01 2.647381424903869629e-01 -2.137353457510471344e-02 -1.935134455561637878e-02 2.581990882754325867e-02 1.359443068504333496e-01
-3.489730656147003174e-01 1.210980303585529327e-02 9.167421609163284302e-02 -2.857284545898437500e-01 1.456569433212280273e-01 1.418606936931610107e-01 -3.377878963947296143e-01 1.238415539264678955e-01 9.138687700033187866e-02 -4.702442511916160583e-02 4.688407760113477707e-03 -9.347578138113021851e-02 -5.644916370511054993e-02 1.273585706949234009e-01 2.420145124197006226e-01 1.513848602771759033e-01 3.765759617090225220e-02 -2.832021117210388184e-01 -1.934870332479476929e-01 2.809755504131317139e-01 2.719467971473932266e-03 -6.609194725751876831e-02 6.845991313457489014e-02 1.514097452163696289e-01 -1.655304729938507080e-01 3.780251834541559219e-03 2.656766176223754883e-01 1.393928229808807373e-01 2.537835836410522461e-01 1.934811621904373169e-01 1.963846683502197266e-01 9.591875970363616943e-02
-2.112298645079135895e-02 -2.103539556264877319e-01 -4.982733353972434998e-02 -2.123104482889175415e-01 1.914793699979782104e-01 -3.499112650752067566e-02 2.586226463317871094e-01 -9.322723001241683960e-02 3.271986544132232666e-01 5.221319198608398438e-02 -8.954699337482452393e-02 4.038635492324829102e-01 1.910159438848495483e-01 1.663690358400344849e-01 -3.849341766908764839e-03 -5.399010330438613892e-02 -8.233675360679626465e-02 -2.314240485429763794e-01 -2.013892531394958496e-01 3.070686459541320801e-01 -6.968050450086593628e-02 -1.585541963577270508e-01 -3.335838019847869873e-02 4.803419858217239380e-02 -3.810820728540420532e-02 2.260651886463165283e-01 3.266845345497131348e-01 1.343442946672439575e-01 1.747429519891738892e-01 -2.460543252527713776e-02 6.432233005762100220e-02 -7.119528949260711670e-02
-7.790691684931516647e-03 2.518839836120605469e-01 -2.956691011786460876e-02 -3.611421585083007812e-01 -2.082882374525070190e-01 -1.428884863853454590e-01 1.013003382831811905e-02 -8.976437151432037354e-03 -9.441688656806945801e-02 1.160984933376312256e-01 1.218886822462081909e-01 9.166233986616134644e-02 -9.774178266525268555e-02 1.054713129997253418e-01 -2.280846536159515381e-01 -2.513956129550933838e-01 2.246043384075164795e-01 -3.429152667522430420e-01 -1.375373750925064087e-01 1.675722599029541016e-01 -1.666766777634620667e-02 9.461713582277297974e-02 -2.210287600755691528e-01 -1.239802017807960510e-01 7.056062109768390656e-03 3.827591538429260254e-01 2.604568898677825928e-01 -5.037442967295646667e-02 3.229046612977981567e-02 -1.330431699752807617e-01 1.883782446384429932e-01 -3.168265335261821747e-03
1.580616086721420288e-01 1.902104467153549194e-01 -6.472360342741012573e-02 -3.161582648754119873e-01 2.315175086259841919e-01 1.954000815749168396e-02 -8.033209294080734253e-02 7.542005181312561035e-02 2.703070044517517090e-01 -1.059797629714012146e-01 -9.425233304500579834e-02 -2.107540145516395569e-02 1.745837926864624023e-02 -2.472506277263164520e-02 -2.681566402316093445e-02 -3.697446361184120178e-02 2.178410291671752930e-01 -1.378495842218399048e-01 -6.326272338628768921e-02 1.309250891208648682e-01 -7.498311251401901245e-02 -1.672203093767166138e-02 -2.714152336120605469e-01 3.093908727169036865e-01 -1.207759976387023926e-01 -8.209189772605895996e-02 2.288670837879180908e-02 2.762652635574340820e-01 3.954481184482574463e-01 -1.016504243016242981e-01 3.651311099529266357e-01 1.041321828961372375e-01
-7.196372747421264648e-02 1.631319373846054077e-01 1.053649112582206726e-01 -1.920753568410873413e-01 -6.334052234888076782e-02 1.294242031872272491e-02 1.958296298980712891e-01 5.445590987801551819e-02 8.255046606063842773e-02 -1.069580316543579102e-01 -6.472622603178024292e-02 7.549264281988143921e-02 2.458404153585433960e-01 -6.056099385023117065e-02 -2.734490856528282166e-02 -2.253281623125076294e-01 1.287949830293655396e-01 -2.595303952693939209e-01 1.819934993982315063e-01 2.197119891643524170e-01 5.052682012319564819e-02 9.627792052924633026e-03 -7.828339189291000366e-02 -1.192791238427162170e-01 -3.913007676601409912e-02 3.847774267196655273e-01 3.555789291858673096e-01 -2.796918153762817383e-02 1.814572215080261230e-01 3.341983556747436523e-01 1.978445500135421753e-01 -2.864427268505096436e-01
2.449056208133697510e-01 2.645365297794342041e-01 -1.690613329410552979e-01 -1.881541907787322998e-01 1.235767751932144165e-01 -1.530538406223058701e-02 -5.904618278145790100e-02 -1.467197835445404053e-01 1.989294029772281647e-02 -1.921944618225097656e-01 3.372113406658172607e-02 4.341492056846618652e-02 -1.227183192968368530e-01 1.205733492970466614e-01 3.466226905584335327e-02 1.021710932254791260e-01 6.940178573131561279e-02 -3.338252902030944824e-01 -7.539157569408416748e-02 1.523771975189447403e-02 9.846530854701995850e-02 -8.267500251531600952e-02 3.040686845779418945e-01 -2.286318689584732056e-01 1.541267484426498413e-01 5.769312381744384766e-02 2.346300184726715088e-01 -1.176235228776931763e-01 1.257745325565338135e-01 -1.093075796961784363e-01 2.463757693767547607e-01 -4.648371040821075439e-01
-8.582560718059539795e-02 8.575470000505447388e-02 4.191730543971061707e-02 -8.318364620208740234e-02 -1.350327730178833008e-01 -3.523895144462585449e-01 1.642883718013763428e-01 9.147577732801437378e-02 2.561214147135615349e-03 2.593907117843627930e-01 2.026001689955592155e-03 7.820764183998107910e-02 -1.046348363161087036e-01 3.054571449756622314e-01 3.510904312133789062e-02 3.913299366831779480e-02 -4.668575245887041092e-03 -2.468535453081130981e-01 -4.376594349741935730e-02 6.253100186586380005e-02 5.708343535661697388e-02 -9.090726822614669800e-02 7.050799578428268433e-02 -3.379046022891998291e-01 1.328571438789367676e-01 -1.236239522695541382e-01 2.467779517173767090e-01 3.003703057765960693e-01 3.337264657020568848e-01 2.774372324347496033e-02 3.322608768939971924e-01 -1.198001876473426819e-01
1.758242025971412659e-02 1.608476787805557251e-01 -1.659540832042694092e-01 -3.300189971923828125e-01 1.552830189466476440e-01 -2.211601138114929199e-01 6.158850342035293579e-02 5.626423656940460205e-02 -7.120338827371597290e-02 9.441839903593063354e-02 -1.556656807661056519e-01 1.916894614696502686e-01 -1.348094493150711060e-01 3.231391683220863342e-02 -8.553510904312133789e-02 1.959189474582672119e-01 8.836913108825683594e-02 -2.598089165985584259e-02 -1.968372762203216553e-01 2.563839256763458252e-01 -1.381452977657318115e-01 1.116820126771926880e-01 -1.653249114751815796e-01 -1.647463887929916382e-01 1.579356044530868530e-01 1.448777168989181519e-01 2.057757079601287842e-01 2.886047363281250000e-01 4.780640602111816406e-01 -6.575081497430801392e-02 1.115342900156974792e-01 -4.040167853236198425e-02
1.038320213556289673e-01 8.923377096652984619e-02 -1.656697243452072144e-01 -5.933734774589538574e-01 -8.551098406314849854e-03 -1.607469767332077026e-01 5.198458582162857056e-02 -1.932335644960403442e-02 1.686979681253433228e-01 2.801856696605682373e-01 2.215311378240585327e-01 6.392189115285873413e-02 -1.031558364629745483e-01 1.351639442145824432e-02 -1.350940763950347900e-01 1.727115362882614136e-01 2.507475316524505615e-01 -2.645152211189270020e-01 -1.010462343692779541e-01 4.747092351317405701e-02 -7.613756507635116577e-02 -7.523325085639953613e-02 2.858010865747928619e-02 6.518860906362533569e-02 -1.890729665756225586e-01 1.317880302667617798e-02 -1.563965678215026855e-01 2.634214758872985840e-01 1.838349699974060059e-01 -6.308917701244354248e-02 2.106691338121891022e-02 -1.545264422893524170e-01
1.111767441034317017e-01 1.794460117816925049e-01 2.165796048939228058e-02 6.332723796367645264e-02 1.003937646746635437e-01 -6.201329827308654785e-02 -1.851910650730133057e-01 -3.543264046311378479e-02 1.268875449895858765e-01 2.215812169015407562e-02 -1.827588230371475220e-01 2.892550230026245117e-01 -9.268545359373092651e-02 1.485882047563791275e-02 1.050977334380149841e-01 -1.992696337401866913e-02 2.799726724624633789e-01 -3.138937354087829590e-01 -2.147237956523895264e-01 2.316796630620956421e-01 -4.695560038089752197e-02 -1.280363202095031738e-01 -1.608128696680068970e-01 -1.678498536348342896e-01 -6.420408189296722412e-02 3.538375496864318848e-01 1.078632771968841553e-01 1.280109882354736328e-01 3.880864083766937256e-01 1.998670101165771484e-01 2.225784063339233398e-01 2.823715284466743469e-02
9.583329409360885620e-02 3.554542362689971924e-02 -5.027249827980995178e-02 -1.381535828113555908e-01 -4.410000145435333252e-02 -4.514504224061965942e-02 -1.033411994576454163e-01 5.793552100658416748e-02 -3.588194400072097778e-02 1.126738563179969788e-01 1.471262238919734955e-02 2.002320289611816406e-01 -2.057568132877349854e-01 1.541537195444107056e-01 -3.891234472393989563e-02 -3.254894912242889404e-02 3.013565540313720703e-01 -5.218865871429443359e-01 -6.326820701360702515e-02 1.075446158647537231e-01 -5.754409730434417725e-02 2.608277797698974609e-01 -8.319667726755142212e-02 -1.112056151032447815e-01 1.073559299111366272e-01 2.510929703712463379e-01 2.518582642078399658e-01 -5.912884697318077087e-02 2.883602976799011230e-01 -3.325556814670562744e-01 9.398128092288970947e-02 1.161682903766632080e-01
1.318280547857284546e-01 -1.792139708995819092e-01 2.721150517463684082e-01 -3.027074038982391357e-01 1.401162445545196533e-01 -1.094577684998512268e-01 -1.243588775396347046e-01 -2.518778145313262939e-01 1.721784472465515137e-01 -4.805304855108261108e-02 -3.000554163008928299e-03 4.116656258702278137e-03 -1.552589330822229385e-02 9.656501561403274536e-02 2.993807792663574219e-01 -8.285719156265258789e-02 -1.486734747886657715e-01 -9.398716688156127930e-02 1.554487794637680054e-01 1.312355399131774902e-01 -1.593363434076309204e-01 -9.182841330766677856e-02 -2.122946083545684814e-01 -1.725726574659347534e-01 -2.952946126461029053e-01 1.181244552135467529e-01 1.588840782642364502e-01 1.567659378051757812e-01 2.753153145313262939e-01 1.206368133425712585e-01 2.729901075363159180e-01 -1.985476762056350708e-01
8.410926163196563721e-02 1.859648972749710083e-01 -7.027872651815414429e-02 -2.336514741182327271e-01 3.658064454793930054e-02 -6.336980313062667847e-02 -5.795856192708015442e-02 6.611507385969161987e-02 3.511347174644470215e-01 1.760049606673419476e-03 -1.992713361978530884e-01 -9.105873852968215942e-02 -3.393689692020416260e-01 -1.178921908140182495e-01 -1.378505975008010864e-01 -5.716075003147125244e-02 1.967127621173858643e-01 -1.055331006646156311e-01 1.850519627332687378e-01 1.151510775089263916e-01 1.770029962062835693e-02 1.309800446033477783e-01 -1.433774828910827637e-01 1.944996863603591919e-01 -7.103648781776428223e-02 1.136867329478263855e-03 3.610859811305999756e-01 3.455850481986999512e-01 3.343382477760314941e-01 -1.080498471856117249e-01 1.074617058038711548e-01 5.389662925153970718e-03
1.140589192509651184e-01 2.215133905410766602e-01 -2.255318462848663330e-01 -1.448828428983688354e-01 -3.364540636539459229e-01 -1.019549220800399780e-01 2.254590094089508057e-01 -2.812904417514801025e-01 2.727810479700565338e-02 -2.819063961505889893e-01 1.902103573083877563e-01 8.823247253894805908e-02 4.269362613558769226e-02 -4.222592338919639587e-03 1.517738495022058487e-02 1.184245496988296509e-01 1.777701377868652344e-01 -1.732948124408721924e-01 -1.591809466481208801e-02 -4.089944995939731598e-03 -1.101788952946662903e-01 1.161763444542884827e-01 -1.105295866727828979e-01 -1.630650162696838379e-01 -3.675536513328552246e-01 1.336559802293777466e-01 9.384211897850036621e-02 7.298697531223297119e-02 3.260052800178527832e-01 3.202532976865768433e-02 2.670654356479644775e-01 1.304765231907367706e-02
2.233670502901077271e-01 -1.025408506393432617e-01 -1.163552328944206238e-01 -1.166910752654075623e-01 -9.881269186735153198e-02 8.487251400947570801e-02 -3.132629096508026123e-01 -8.766528964042663574e-02 1.333155436441302299e-03 -3.173453360795974731e-02 6.680857390165328979e-02 4.458119347691535950e-02 -2.709781229496002197e-01 1.676750481128692627e-01 9.944824129343032837e-02 3.697390556335449219e-01 1.198505535721778870e-01 -2.152524888515472412e-01 -1.325229853391647339e-01 3.615734279155731201e-01 -6.624970585107803345e-02 -1.527030616998672485e-01 -2.491375803947448730e-01 1.213129386305809021e-01 -1.266144961118698120e-01 2.664025127887725830e-01 1.073896735906600952e-01 1.870918571949005127e-01 2.372664958238601685e-01 5.738647188991308212e-03 8.140105009078979492e-02 1.551431715488433838e-01
-1.761402375996112823e-02 -1.501435320824384689e-02 -1.575150936841964722e-01 -4.773496687412261963e-01 5.337144806981086731e-02 -8.285615593194961548e-02 -1.335634570568799973e-02 4.650847986340522766e-02 1.990134119987487793e-01 2.963125705718994141e-01 2.237862497568130493e-01 -5.900428164750337601e-03 -6.850092858076095581e-02 -5.884161964058876038e-02 -2.236725091934204102e-01 2.031869739294052124e-01 3.752106130123138428e-01 -1.896757036447525024e-01 -8.607411384582519531e-02 -3.043859452009201050e-02 -2.794178761541843414e-02 1.670889760134741664e-04 -9.493049234151840210e-02 6.771696358919143677e-02 -1.736367195844650269e-01 3.503447771072387695e-02 1.379902958869934082e-01 2.271583825349807739e-01 3.525156676769256592e-01 -1.665844917297363281e-01 5.572636052966117859e-02 -3.358741477131843567e-02
2.054633013904094696e-02 8.630435168743133545e-02 -1.151915565133094788e-01 -1.075092479586601257e-01 -7.360044866800308228e-02 -9.919859468936920166e-02 2.765549123287200928e-01 -8.642011135816574097e-02 3.231425583362579346e-01 -3.640112699940800667e-03 1.556903719902038574e-01 -2.358647733926773071e-01 -2.745404243469238281e-01 -1.045782342553138733e-01 3.963426053524017334e-01 -2.036126144230365753e-02 6.865524500608444214e-02 -1.984924972057342529e-01 -2.805955111980438232e-01 2.223944813013076782e-01 -4.657749459147453308e-02 1.384731829166412354e-01 9.554513543844223022e-02 -1.030842065811157227e-01 3.355147549882531166e-03 -1.050966605544090271e-01 2.166194617748260498e-01 1.340255588293075562e-01 8.658015727996826172e-02 2.280670404434204102e-01 2.953940033912658691e-01 -6.212284415960311890e-02
-3.913831338286399841e-02 6.272223591804504395e-02 -1.337140649557113647e-01 -8.509577065706253052e-02 -4.785678535699844360e-02 -9.126494824886322021e-02 1.055361889302730560e-02 -2.552301622927188873e-02 2.786333858966827393e-01 1.172129288315773010e-01 -2.223480939865112305e-01 2.592158503830432892e-02 -5.444607734680175781e-01 4.094276428222656250e-01 1.127433106303215027e-01 5.863356217741966248e-02 1.182131767272949219e-01 -1.472118794918060303e-01 1.690518260002136230e-01 1.827459484338760376e-01 1.617103517055511475e-01 -6.520029157400131226e-02 -1.048632860183715820e-01 -4.173354804515838623e-02 -2.413158416748046875e-01 8.230450749397277832e-02 2.673651278018951416e-02 2.991729043424129486e-02 1.852329373359680176e-01 -2.293414920568466187e-01 2.031101733446121216e-01 2.807625196874141693e-02
7.050968706607818604e-02 1.537988483905792236e-01 2.983035147190093994e-01 -4.794340729713439941e-01 -3.187040090560913086e-01 9.222728759050369263e-02 1.371698379516601562e-01 -2.205950617790222168e-01 -1.211860124021768570e-02 -3.850204870104789734e-02 -5.018131434917449951e-02 -1.402408182621002197e-01 -1.030473411083221436e-01 1.690990030765533447e-01 -1.685986071825027466e-01 1.757891029119491577e-01 1.766658127307891846e-01 -1.903898715972900391e-01 2.182332612574100494e-02 2.084848433732986450e-01 -2.213606610894203186e-02 -1.028872281312942505e-01 -2.155094780027866364e-02 -1.175686642527580261e-01 1.339172758162021637e-02 3.976716697216033936e-01 3.578196838498115540e-02 -9.083207696676254272e-02 1.817101091146469116e-01 7.243596762418746948e-02 7.299398630857467651e-02 -6.641159951686859131e-02
-3.215105459094047546e-02 2.359072491526603699e-02 -1.162827089428901672e-01 -1.913988888263702393e-01 -5.314828827977180481e-02 -3.941819369792938232e-01 2.018082737922668457e-01 -6.402349565178155899e-03 1.807312518358230591e-01 1.482115834951400757e-01 -2.265134006738662720e-01 1.181314811110496521e-01 -5.001705288887023926e-01 2.933807671070098877e-01 -5.888611823320388794e-02 -1.297820508480072021e-01 8.471348322927951813e-03 -2.388151139020919800e-01 9.898643940687179565e-02 2.186998128890991211e-01 -1.507800258696079254e-02 2.232691273093223572e-02 4.830417409539222717e-02 -1.512577198445796967e-02 -3.040571510791778564e-01 -4.649510979652404785e-02 1.380764991044998169e-01 3.695777803659439087e-02 1.087372004985809326e-01 -1.032670512795448303e-01 2.204483561217784882e-02 -1.296053975820541382e-01
-9.616038203239440918e-02 5.996959283947944641e-02 -9.478771686553955078e-02 -4.815200567245483398e-01 1.387020945549011230e-01 -3.178669838234782219e-03 -1.678175479173660278e-01 -2.208439856767654419e-01 3.526661396026611328e-01 -1.879685074090957642e-01 7.662550779059529305e-04 -7.157608866691589355e-02 -1.088457778096199036e-01 3.468722105026245117e-02 1.609608083963394165e-01 1.130885481834411621e-01 -7.565936446189880371e-02 -1.543822288513183594e-01 1.147248521447181702e-01 -1.739641092717647552e-02 -1.789516769349575043e-02 1.812369376420974731e-01 -1.669408529996871948e-01 3.346885740756988525e-02 1.120537221431732178e-01 6.912431865930557251e-02 1.669875234365463257e-01 4.164001345634460449e-01 2.540787756443023682e-01 -7.888597995042800903e-02 1.835855543613433838e-01 7.266573607921600342e-02
4.157503321766853333e-02 1.498175710439682007e-01 -4.593812301754951477e-02 -4.104194939136505127e-01 -6.052131578326225281e-02 -2.743464410305023193e-01 1.750988811254501343e-01 1.567318886518478394e-01 1.283858865499496460e-01 -2.042002528905868530e-01 3.012171983718872070e-01 -3.863989189267158508e-02 -3.291518986225128174e-01 -7.910489290952682495e-02 1.093184575438499451e-01 1.336389631032943726e-01 2.827493846416473389e-01 1.502054184675216675e-01 -1.352573186159133911e-01 -1.133175045251846313e-01 1.123962104320526123e-01 4.120239987969398499e-03 -9.690202027559280396e-02 -7.795897871255874634e-02 2.761892974376678467e-02 9.235467761754989624e-02 2.046527415513992310e-01 4.080536961555480957e-02 3.430900871753692627e-01 3.809818625450134277e-02 1.415399909019470215e-01 1.500225067138671875e-01
-1.543579697608947754e-01 8.148673921823501587e-02 -4.391183331608772278e-02 -2.612632215023040771e-01 8.769983798265457153e-02 -1.022514626383781433e-01 4.510579630732536316e-02 2.307095974683761597e-01 3.731443583965301514e-01 -1.916687041521072388e-01 -4.494389519095420837e-02 -1.159520819783210754e-01 -3.774558380246162415e-02 -8.221203088760375977e-02 -2.916297502815723419e-02 -9.523097425699234009e-02 8.700581267476081848e-03 -3.018922805786132812e-01 -4.459682852029800415e-02 1.873293817043304443e-01 3.008980751037597656e-01 -5.418198928236961365e-02 -1.175365895032882690e-01 -1.818057596683502197e-01 -2.122849971055984497e-01 1.377436369657516479e-01 1.838265210390090942e-01 2.814641594886779785e-01 1.482232753187417984e-02 3.731950744986534119e-02 1.808784306049346924e-01 -3.692911863327026367e-01
1.595588177442550659e-01 -1.540675610303878784e-01 -2.853148579597473145e-01 -1.762196794152259827e-02 1.082909554243087769e-01 -5.802238360047340393e-02 -7.179287821054458618e-02 -1.486631035804748535e-01 1.091265901923179626e-01 -1.291889250278472900e-01 -1.906844377517700195e-01 -1.215595081448554993e-01 -2.937230467796325684e-01 1.936564221978187561e-02 3.365704044699668884e-02 1.237535029649734497e-01 3.895191010087728500e-03 -2.772960364818572998e-01 -8.599446713924407959e-02 3.006306886672973633e-01 -3.098814282566308975e-03 2.529328130185604095e-02 3.496012464165687561e-02 -1.081010252237319946e-01 -6.323336809873580933e-02 6.869047135114669800e-02 2.333562076091766357e-01 -5.257172137498855591e-02 6.083155870437622070e-01 -7.640907913446426392e-02 -1.060489658266305923e-02 -1.171963140368461609e-01
-1.072669178247451782e-01 6.420537084341049194e-02 -1.506832987070083618e-01 -1.321286708116531372e-01 -1.169791072607040405e-01 -3.292809426784515381e-01 9.178508818149566650e-02 -3.147528320550918579e-02 3.193386197090148926e-01 1.667469441890716553e-01 7.034060359001159668e-02 -8.552702516317367554e-02 -1.569240838289260864e-01 3.957986831665039062e-01 2.135073989629745483e-01 1.187954246997833252e-01 5.628060083836317062e-03 -2.837439812719821930e-02 -1.410148441791534424e-01 5.373263359069824219e-02 -1.604212820529937744e-01 -2.759324610233306885e-01 -9.772537648677825928e-02 -1.963396966457366943e-01 -1.508473157882690430e-01 2.564802952110767365e-02 -9.494104236364364624e-02 1.054964065551757812e-01 2.403191924095153809e-01 -1.473425775766372681e-01 2.346357554197311401e-01 -2.792909741401672363e-01
-9.257680922746658325e-02 -1.778111010789871216e-01 -7.280676066875457764e-02 -2.147655338048934937e-01 2.671699523925781250e-01 -2.166009992361068726e-01 2.261909991502761841e-01 -8.318286389112472534e-02 1.740716248750686646e-01 9.954977780580520630e-02 -2.086694538593292236e-01 2.404795587062835693e-01 1.480737179517745972e-01 -1.054192706942558289e-02 8.288374543190002441e-02 5.317518487572669983e-02 -2.469152770936489105e-02 -1.497630774974822998e-01 9.072595834732055664e-02 1.841726601123809814e-01 -1.235262900590896606e-01 -1.982339024543762207e-01 6.690992414951324463e-02 -7.984795421361923218e-02 -6.291742622852325439e-02 2.512948513031005859e-01 4.326744675636291504e-01 6.317820399999618530e-02 3.793571591377258301e-01 -7.151299715042114258e-02 2.756711281836032867e-02 -1.414272636175155640e-01
-5.407042428851127625e-02 1.438166201114654541e-01 -1.375225186347961426e-01 -2.095461338758468628e-01 -2.020993977785110474e-01 -8.362396806478500366e-02 1.349693089723587036e-01 -5.970592424273490906e-02 -1.741460263729095459e-01 8.911404013633728027e-02 1.263743042945861816e-01 -3.848654031753540039e-02 -1.517092138528823853e-01 1.282149106264114380e-01 -1.346105486154556274e-01 -8.852832764387130737e-02 1.261751055717468262e-01 -4.774480760097503662e-01 -8.044781535863876343e-02 1.284989863634109497e-01 1.699451059103012085e-01 1.191443577408790588e-01 -1.650496870279312134e-01 -1.549369543790817261e-01 1.501810997724533081e-01 2.837927937507629395e-01 1.464085578918457031e-01 1.242718473076820374e-01 3.851055502891540527e-01 2.186119109392166138e-01 1.103291362524032593e-01 -1.157360076904296875e-01
-2.958786487579345703e-02 1.427061259746551514e-01 -1.245344355702400208e-01 -3.869909346103668213e-01 -2.397641390562057495e-01 -6.489577889442443848e-02 1.107344552874565125e-01 1.004778072237968445e-01 -2.543281912803649902e-01 8.605294860899448395e-03 -1.370434165000915527e-01 4.316805303096771240e-02 -2.145894169807434082e-01 1.218634471297264099e-01 -1.315351873636245728e-01 -8.853634446859359741e-02 1.829959005117416382e-01 -3.115920424461364746e-01 -7.401011139154434204e-02 1.657645106315612793e-01 7.140640169382095337e-02 9.118493646383285522e-02 -1.307957321405410767e-01 -1.310691237449645996e-01 9.936535358428955078e-02 2.675678431987762451e-01 2.576585412025451660e-01 1.155515164136886597e-01 3.678437173366546631e-01 2.111980319023132324e-01 6.431641429662704468e-02 -3.876633942127227783e-02
-2.350599169731140137e-01 2.057210952043533325e-01 -6.465087085962295532e-02 -3.678785562515258789e-01 -8.205522596836090088e-02 1.336771249771118164e-01 -2.117155641317367554e-01 -1.061930204741656780e-03 2.333377152681350708e-01 -1.427614092826843262e-01 -1.715190522372722626e-02 9.514396637678146362e-02 -1.907767653465270996e-01 2.786479592323303223e-01 2.442083656787872314e-01 1.419300958514213562e-02 3.382008150219917297e-02 -2.039965689182281494e-01 -2.876224219799041748e-01 1.073057055473327637e-01 -2.559230029582977295e-01 1.198983341455459595e-01 -1.197489630430936813e-02 1.823888123035430908e-01 1.111376881599426270e-01 -5.778425931930541992e-02 3.485995531082153320e-01 9.489334374666213989e-02 1.332565490156412125e-02 1.851690113544464111e-01 6.065622344613075256e-02 -2.807844430208206177e-02
3.305042907595634460e-02 -1.072246655821800232e-01 -7.746566087007522583e-02 -3.641032576560974121e-01 4.037005826830863953e-02 -3.387030959129333496e-02 -2.605619840323925018e-02 1.127855554223060608e-01 3.961948305368423462e-02 -1.006704643368721008e-01 1.992047876119613647e-01 -2.869330048561096191e-01 -2.535399794578552246e-01 2.207299917936325073e-01 2.003894187510013580e-02 -1.714112702757120132e-03 -5.209000408649444580e-02 -3.511975109577178955e-01 2.061432301998138428e-01 1.096445173025131226e-01 -1.524042934179306030e-01 -3.772000595927238464e-02 2.764044702053070068e-01 5.674022063612937927e-02 -1.192754805088043213e-01 1.084881648421287537e-01 4.036673605442047119e-01 -3.955018520355224609e-02 1.828935369849205017e-02 -1.418167799711227417e-01 2.890534698963165283e-01 -7.868236303329467773e-02
-4.806688800454139709e-02 8.154314756393432617e-02 -1.884561032056808472e-01 -4.691891968250274658e-01 1.543601155281066895e-01 -6.241848319768905640e-02 -1.644472032785415649e-01 -1.798288077116012573e-01 3.068334162235260010e-01 -1.163475811481475830e-01 -1.028375234454870224e-02 -1.423269659280776978e-01 -1.041441336274147034e-01 -1.549763418734073639e-02 1.911695152521133423e-01 5.043156817555427551e-02 -1.211133319884538651e-02 -1.744512617588043213e-01 1.624998599290847778e-01 -1.591258794069290161e-01 -3.683483600616455078e-02 1.185389906167984009e-01 -4.001699015498161316e-02 -4.776856303215026855e-02 1.849541068077087402e-02 -2.831262536346912384e-02 2.394960820674896240e-01 4.500449001789093018e-01 2.383977472782135010e-01 -2.047758176922798157e-02 2.238632142543792725e-01 -7.179478183388710022e-03
-9.467957913875579834e-02 -6.359568238258361816e-02 -4.719592630863189697e-02 -1.358469724655151367e-01 -8.466014266014099121e-02 -1.115487189963459969e-03 -7.550874352455139160e-02 -1.151067316532135010e-01 2.599508762359619141e-01 -4.209340214729309082e-01 4.167442396283149719e-02 5.770811066031455994e-02 -2.023183852434158325e-01 -3.910544514656066895e-02 -4.699573910329490900e-04 5.025109741836786270e-03 2.787372469902038574e-01 -1.838639229536056519e-01 -3.449148535728454590e-01 -6.029250100255012512e-02 -7.550998032093048096e-02 -1.393399685621261597e-01 -9.483546018600463867e-02 -3.400259912014007568e-01 3.703668015077710152e-03 1.170316934585571289e-01 -8.236186951398849487e-02 1.543808579444885254e-01 1.963539570569992065e-01 -4.486659914255142212e-02 3.975102305412292480e-01 1.453804969787597656e-01
1.897033452987670898e-01 1.923602446913719177e-02 -1.355260014533996582e-01 -8.562504500150680542e-02 2.396249584853649139e-02 -1.726097911596298218e-01 -1.343608200550079346e-01 -2.115365862846374512e-01 1.465611457824707031e-01 -2.342784106731414795e-01 1.554047465324401855e-01 2.590662043076008558e-04 4.382054135203361511e-02 2.567548453807830811e-01 8.620546013116836548e-02 1.138142049312591553e-01 3.008615374565124512e-01 -1.248856559395790100e-01 -2.629202790558338165e-02 2.431282997131347656e-01 -4.497964978218078613e-01 -2.506082132458686829e-02 -2.615840137004852295e-01 -8.531026542186737061e-02 -1.857886910438537598e-01 8.379763364791870117e-02 2.735027372837066650e-01 7.047362625598907471e-02 2.738935649394989014e-01 -3.551081940531730652e-02 1.031080856919288635e-01 -5.695244669914245605e-02
-6.614721566438674927e-02 9.706228226423263550e-02 -1.139502376317977905e-01 -1.974101662635803223e-01 -2.026775479316711426e-01 -1.710419654846191406e-01 1.127858459949493408e-02 -1.061882749199867249e-01 2.171276211738586426e-01 1.105045974254608154e-01 -1.345299929380416870e-01 1.993830129504203796e-02 -1.944384127855300903e-01 3.062441712245345116e-03 1.083547249436378479e-01 2.426994740962982178e-01 1.401393264532089233e-01 -2.319209873676300049e-01 -1.868133842945098877e-01 3.095100820064544678e-01 -7.433409243822097778e-02 6.534057110548019409e-02 1.848786473274230957e-01 -2.775481902062892914e-02 -3.637415468692779541e-01 -4.523338377475738525e-02 -6.181205436587333679e-02 -3.136776387691497803e-02 1.095275729894638062e-01 3.109395205974578857e-01 3.260484933853149414e-01 -2.513700723648071289e-01
-7.456153631210327148e-02 1.070850417017936707e-01 9.451439231634140015e-02 -1.925484389066696167e-01 1.005448102951049805e-01 -3.802033960819244385e-01 3.201288282871246338e-01 -2.432388998568058014e-02 1.987133324146270752e-01 7.552877999842166901e-03 1.494012027978897095e-01 2.050364166498184204e-01 -3.859370946884155273e-02 1.176502108573913574e-01 1.260590106248855591e-01 3.063669241964817047e-02 1.011643856763839722e-01 -2.657515704631805420e-01 -8.604902774095535278e-02 1.215474382042884827e-01 -2.099761813879013062e-01 -6.399666517972946167e-02 -1.197075191885232925e-02 1.494756340980529785e-01 -1.201457306742668152e-01 2.293550372123718262e-01 5.421954393386840820e-01 -6.682485342025756836e-02 -6.010743975639343262e-02 1.199667807668447495e-03 1.023720111697912216e-02 1.596216671168804169e-02
-7.113128900527954102e-02 -2.735059261322021484e-01 5.436695367097854614e-02 -2.720680236816406250e-01 -5.513011664152145386e-02 1.690016388893127441e-01 -1.059245541691780090e-01 2.969764471054077148e-01 2.267242819070816040e-01 -2.916748821735382080e-01 -1.421233713626861572e-01 1.187653541564941406e-01 -2.646927256137132645e-03 3.740469217300415039e-01 1.024397835135459900e-01 1.240570172667503357e-01 -5.346095561981201172e-02 -3.054778873920440674e-01 -9.596316516399383545e-02 9.821762144565582275e-02 1.064916253089904785e-01 -1.288189142942428589e-01 -1.113108620047569275e-01 2.068818211555480957e-01 -2.423149496316909790e-01 -4.962707869708538055e-03 2.315308451652526855e-01 9.862241894006729126e-02 9.581881761550903320e-02 1.727541685104370117e-01 1.238095015287399292e-01 3.121060691773891449e-02
2.830280661582946777e-01 1.779722236096858978e-02 9.751600027084350586e-02 1.355173531919717789e-02 -1.418059021234512329e-01 -2.618953287601470947e-01 6.018291413784027100e-02 -4.830590263009071350e-02 6.826038658618927002e-02 1.496640443801879883e-01 -1.380421519279479980e-01 1.079829111695289612e-01 -1.922834366559982300e-01 3.822732567787170410e-01 -8.962471783161163330e-02 -2.464180998504161835e-02 2.449023164808750153e-02 -4.930715262889862061e-01 1.189363226294517517e-01 1.966653466224670410e-01 1.953458487987518311e-01 -2.236811667680740356e-01 -1.284023188054561615e-02 -1.380585134029388428e-01 7.983303628861904144e-03 -6.329532712697982788e-02 2.345302514731884003e-02 2.023600041866302490e-01 2.264318764209747314e-01 -4.697620868682861328e-02 2.501157820224761963e-01 1.203987002372741699e-02
-6.098433956503868103e-02 2.228795140981674194e-01 -1.844434291124343872e-01 -3.694145083427429199e-01 1.941724568605422974e-01 -2.426444590091705322e-01 -5.981424450874328613e-02 -3.642899973783642054e-04 -5.657142028212547302e-02 7.760373502969741821e-02 -2.062652707099914551e-01 6.303291767835617065e-02 -1.527993679046630859e-01 4.552938416600227356e-02 -2.208822071552276611e-01 6.929880380630493164e-02 3.634434193372726440e-02 -6.821636110544204712e-02 -3.503174483776092529e-01 1.426160782575607300e-01 -1.716085076332092285e-01 -5.822461564093828201e-03 -1.477921605110168457e-01 -1.556292474269866943e-01 4.723764210939407349e-02 2.590419948101043701e-01 2.018478065729141235e-01 2.659359872341156006e-01 3.175853192806243896e-01 7.778635621070861816e-02 1.222411617636680603e-01 -1.182111650705337524e-01
2.875711619853973389e-01 7.314569503068923950e-02 1.366737484931945801e-01 -2.353914231061935425e-01 -2.174545526504516602e-01 -1.265228837728500366e-01 -3.457341492176055908e-01 5.800804495811462402e-02 8.028747141361236572e-02 -1.309833973646163940e-01 -1.759014725685119629e-01 -7.931120693683624268e-02 -1.323594003915786743e-01 2.188997864723205566e-01 -3.146545495837926865e-03 1.155050471425056458e-01 8.311772346496582031e-02 -3.593495488166809082e-01 1.434136331081390381e-01 1.230589300394058228e-01 -1.813134551048278809e-01 -3.338930755853652954e-02 -1.045259367674589157e-02 1.334501802921295166e-01 -7.674520462751388550e-02 -2.860982120037078857e-01 2.802979946136474609e-01 1.888516992330551147e-01 -7.314799726009368896e-02 -1.550176274031400681e-02 2.600070238113403320e-01 -1.149898320436477661e-01
7.090686261653900146e-02 -1.071498543024063110e-02 2.878078818321228027e-01 -2.480192035436630249e-01 -1.029669418931007385e-01 -7.078389823436737061e-02 6.772506982088088989e-02 -4.124646782875061035e-01 1.301715373992919922e-01 1.717153564095497131e-02 -5.662849918007850647e-02 -1.966158598661422729e-01 -1.038814783096313477e-01 -1.198470145463943481e-01 -6.247650086879730225e-02 -1.064409315586090088e-01 -2.397021204233169556e-01 -3.225713372230529785e-01 -8.067622780799865723e-02 5.390689894556999207e-02 -1.648541390895843506e-01 -9.131861478090286255e-02 -3.452070355415344238e-01 -1.334408670663833618e-01 -8.532136678695678711e-02 1.228351294994354248e-01 2.525553405284881592e-01 4.502580687403678894e-02 3.188129961490631104e-01 9.799858927726745605e-02 1.112607195973396301e-01 7.398509234189987183e-02
-4.676527380943298340e-01 9.145730733871459961e-02 2.557140402495861053e-02 -1.647235900163650513e-01 2.406155318021774292e-01 -1.622204631567001343e-01 -5.273890122771263123e-02 -4.791004210710525513e-02 4.351517185568809509e-02 9.597329050302505493e-02 -1.144932359457015991e-01 -3.439732268452644348e-02 -1.148813739418983459e-01 2.486128062009811401e-01 1.584230363368988037e-01 5.534689128398895264e-02 7.835467159748077393e-02 -3.988900482654571533e-01 -1.129478663206100464e-01 1.432852894067764282e-01 9.800656698644161224e-05 -6.136749288998544216e-05 1.140786111354827881e-01 -1.110200360417366028e-01 -1.608197987079620361e-01 1.221116408705711365e-01 3.222699463367462158e-01 1.605526208877563477e-01 2.593123614788055420e-01 4.972390830516815186e-02 -1.562644243240356445e-01 1.971647441387176514e-01
1.982449926435947418e-02 2.888339459896087646e-01 -2.999237179756164551e-02 -1.141550093889236450e-01 -1.185991391539573669e-01 5.403634905815124512e-02 -3.186924755573272705e-01 -8.532472699880599976e-02 -1.432997137308120728e-01 2.031447142362594604e-01 -2.952354773879051208e-02 2.120990157127380371e-01 -1.593789309263229370e-01 2.364713698625564575e-02 2.335092611610889435e-02 1.422235816717147827e-01 2.007610052824020386e-01 -3.229236602783203125e-01 -1.671611368656158447e-01 2.430779337882995605e-01 3.757784143090248108e-02 -5.414807423949241638e-02 -1.468780934810638428e-01 -3.261138498783111572e-01 -1.597528308629989624e-01 2.562591731548309326e-01 2.171298563480377197e-01 -9.736798703670501709e-03 3.084080517292022705e-01 -3.979305550456047058e-02 1.130407825112342834e-01 -1.011792644858360291e-01
-3.039975762367248535e-01 1.150978263467550278e-02 -1.014149263501167297e-01 -9.784990549087524414e-02 2.855821512639522552e-02 -1.725097447633743286e-01 1.450026631355285645e-01 -2.202639728784561157e-01 3.402786552906036377e-01 1.991619765758514404e-01 1.848420314490795135e-02 -3.415834903717041016e-02 -9.014236181974411011e-02 1.565580815076828003e-01 1.754312664270401001e-01 1.185762956738471985e-01 2.713012993335723877e-01 -1.475636959075927734e-01 -1.682430803775787354e-01 1.417652368545532227e-01 -1.670541912317276001e-01 -4.296497702598571777e-01 -1.350774765014648438e-01 -2.227982692420482635e-02 -1.279633939266204834e-01 9.646108001470565796e-02 -4.726547747850418091e-02 1.249968111515045166e-01 1.238739714026451111e-01 -7.991592586040496826e-02 2.569834589958190918e-01 -2.161014676094055176e-01
[truncated: 3,270,712 more chars]
