# Supplementary material for: The Language of Innovation
Source: PLoS One. 2020 Apr 30;15(4):e0230107. doi: 10.1371/journal.pone.0230107 (PMC7194493; doi:10.1371/journal.pone.0230107)
Supplement: S26 File — (GZ) [file pone.0230107.s026.tar.gz › 2004-2008/V2Run_5_VS_4500_embeddings2004-2008ED32.txt]

7.366042584180831909e-02 7.371039688587188721e-02 2.784088551998138428e-01 3.950773179531097412e-02 -2.843689322471618652e-01 -2.355203926563262939e-01 -1.248844861984252930e-01 2.091033011674880981e-01 1.630224883556365967e-01 -2.715998291969299316e-01 -1.128156557679176331e-01 2.739597558975219727e-01 -3.122023306787014008e-02 -2.979742176830768585e-02 2.800832688808441162e-01 1.064682602882385254e-01 -2.772107534110546112e-02 -2.248316258192062378e-02 2.447950392961502075e-01 -2.389957755804061890e-01 -2.796241044998168945e-01 1.261762529611587524e-01 -5.483241751790046692e-02 -1.205009743571281433e-01 -1.246567294001579285e-01 1.962765604257583618e-01 -1.846832633018493652e-01 -5.943807214498519897e-02 -1.547008603811264038e-01 -1.597754955291748047e-01 -1.201353222131729126e-01 -2.215659618377685547e-01
2.898833155632019043e-01 1.778406649827957153e-01 -5.938349291682243347e-02 1.163091585040092468e-01 2.368105575442314148e-02 -2.233809828758239746e-01 8.646123856306076050e-02 5.143062472343444824e-01 1.833973526954650879e-01 1.553728133440017700e-01 1.984079182147979736e-01 -9.092963486909866333e-02 2.369122020900249481e-02 1.502046436071395874e-01 3.299098834395408630e-02 2.356806844472885132e-01 3.152798861265182495e-02 -2.177204191684722900e-02 -1.009232085198163986e-02 7.880143821239471436e-02 -1.366377025842666626e-01 2.867119908332824707e-01 -9.240962564945220947e-02 -8.051272481679916382e-02 -7.687611132860183716e-02 2.219005674123764038e-01 -2.482629418373107910e-01 2.500400841236114502e-01 -8.364546298980712891e-02 4.538704082369804382e-02 2.123491168022155762e-01 -5.045931041240692139e-02
8.365815132856369019e-02 -1.725605279207229614e-01 -9.099942445755004883e-02 6.439362466335296631e-02 -6.884929537773132324e-02 -1.467623859643936157e-01 -1.268236041069030762e-01 1.996887624263763428e-01 1.777222901582717896e-01 -1.708151698112487793e-01 -6.138048693537712097e-02 3.076610565185546875e-01 1.615271717309951782e-01 -9.718759357929229736e-02 2.199750766158103943e-02 1.244187442352995276e-04 1.557126641273498535e-01 1.601131856441497803e-01 -1.553819030523300171e-01 -2.630701959133148193e-01 -4.482873082160949707e-01 3.852775394916534424e-01 -1.789908558130264282e-01 -3.647013381123542786e-02 9.590672701597213745e-02 4.317842423915863037e-02 -6.597817689180374146e-02 3.033909201622009277e-01 -6.092002987861633301e-02 -4.400828480720520020e-02 6.695719063282012939e-02 -1.725056767463684082e-01
8.072894811630249023e-02 1.839104592800140381e-01 2.489704191684722900e-01 1.896253675222396851e-01 -3.344066143035888672e-01 -1.629371643066406250e-01 7.887369394302368164e-02 3.426529169082641602e-01 -1.807728223502635956e-02 2.211930751800537109e-01 -6.435885280370712280e-02 -1.097135469317436218e-01 7.885568588972091675e-02 9.403597563505172729e-02 1.881019920110702515e-01 1.653219759464263916e-01 -1.212889421731233597e-02 1.151352450251579285e-01 -1.269402951002120972e-01 -7.309232652187347412e-02 -2.026098221540451050e-01 1.221095323562622070e-01 -1.522286087274551392e-01 1.688748151063919067e-01 1.728608906269073486e-01 1.617396026849746704e-01 -4.454000294208526611e-01 2.534734085202217102e-02 2.119488567113876343e-01 -1.017167977988719940e-02 -7.992845028638839722e-02 -8.665174990892410278e-02
1.044643297791481018e-01 1.648520231246948242e-01 1.991892307996749878e-01 5.240759812295436859e-03 -2.262336164712905884e-01 -9.397924691438674927e-02 -1.178427264094352722e-01 1.857920140027999878e-01 1.700273603200912476e-01 1.167465671896934509e-01 -1.903075873851776123e-01 -3.592309728264808655e-02 -1.605889648199081421e-01 4.087569937109947205e-02 1.781788766384124756e-01 1.349572241306304932e-01 1.584978103637695312e-01 9.644808620214462280e-02 1.171234324574470520e-01 -3.369495272636413574e-01 -2.052516639232635498e-01 -1.282716691493988037e-01 -6.871286034584045410e-02 2.105960063636302948e-02 -2.692688703536987305e-01 2.015322446823120117e-01 -1.714502871036529541e-01 3.557172715663909912e-01 1.670877188444137573e-01 -2.796816825866699219e-01 -1.138312146067619324e-01 -2.067567110061645508e-01
3.816807866096496582e-01 2.435910515487194061e-02 -2.290261536836624146e-02 1.206892058253288269e-01 -3.510278761386871338e-01 -2.247393280267715454e-01 -6.884612888097763062e-02 2.039931267499923706e-01 6.338018923997879028e-02 1.530057191848754883e-01 -1.351021826267242432e-01 -4.144081845879554749e-02 -8.586436510086059570e-02 -1.349310949444770813e-02 2.059073932468891144e-02 -8.110421895980834961e-02 2.372778058052062988e-01 -2.870993614196777344e-01 -1.082191392779350281e-01 -2.087233364582061768e-01 -3.477628827095031738e-01 1.450412273406982422e-01 -7.568307965993881226e-02 2.072898484766483307e-02 7.083059847354888916e-02 1.327674388885498047e-01 -2.481553107500076294e-01 1.299811154603958130e-01 1.326073259115219116e-01 -3.046233654022216797e-01 4.529840871691703796e-02 -3.017892874777317047e-02
8.727023750543594360e-02 1.290456950664520264e-01 2.238859236240386963e-01 2.358474135398864746e-01 -3.906574249267578125e-01 6.804118305444717407e-02 -1.693022698163986206e-01 3.098568916320800781e-01 1.980042010545730591e-01 4.554639384150505066e-02 -2.009054422378540039e-01 3.788816928863525391e-02 -1.157450377941131592e-01 1.217364296317100525e-01 -1.381094604730606079e-01 1.009671613574028015e-01 2.612865567207336426e-01 1.919176578521728516e-01 -1.309985220432281494e-01 -1.121635958552360535e-01 -6.764372438192367554e-02 2.872067391872406006e-01 9.815236926078796387e-02 7.254283130168914795e-02 -2.857077680528163910e-02 1.262394189834594727e-01 -3.098169267177581787e-01 1.497404128313064575e-01 2.213145345449447632e-01 -1.612951457500457764e-01 -7.768809795379638672e-03 2.188306115567684174e-02
1.445484757423400879e-01 -1.394257694482803345e-01 1.446255296468734741e-01 5.637188628315925598e-02 -2.094928622245788574e-01 -4.610645771026611328e-01 1.853853762149810791e-01 2.738682627677917480e-01 -4.748713225126266479e-02 -1.516374945640563965e-01 1.529199928045272827e-01 -4.393029958009719849e-02 -7.578542828559875488e-02 2.837299406528472900e-01 -2.998416870832443237e-02 2.153628021478652954e-01 1.758570075035095215e-01 5.783699452877044678e-02 -4.736593365669250488e-02 -7.416309416294097900e-02 -3.041926324367523193e-01 4.874746873974800110e-02 5.162817984819412231e-02 1.786847412586212158e-02 -2.463728040456771851e-01 1.758349835872650146e-01 -3.605395257472991943e-01 5.389881879091262817e-02 -1.847197301685810089e-02 1.270675510168075562e-01 6.072489172220230103e-02 -3.236884251236915588e-02
2.788142487406730652e-02 5.674214661121368408e-02 6.563856452703475952e-02 1.517787426710128784e-01 -4.052787721157073975e-01 -1.920254826545715332e-01 6.476083397865295410e-02 2.693398594856262207e-01 1.485068798065185547e-01 -2.840396463871002197e-01 -1.883813142776489258e-01 -1.957098990678787231e-01 -7.788901776075363159e-02 9.169026464223861694e-02 4.520358145236968994e-02 2.458128035068511963e-01 1.393473744392395020e-01 -9.448322653770446777e-02 -8.404166996479034424e-02 -1.572780907154083252e-01 -2.072386145591735840e-01 1.356278210878372192e-01 -1.256985366344451904e-01 6.151467189192771912e-02 1.540886908769607544e-01 1.882272958755493164e-02 -2.132379412651062012e-01 1.253526210784912109e-01 1.504682153463363647e-01 -2.670362591743469238e-01 -2.641992866992950439e-01 -2.173213660717010498e-01
8.546376228332519531e-02 2.819208800792694092e-01 8.213711529970169067e-02 2.032123953104019165e-01 -9.343560039997100830e-02 -3.273476660251617432e-01 -9.021306037902832031e-02 2.490613609552383423e-01 -3.356464952230453491e-02 -9.270311146974563599e-02 -2.303284406661987305e-01 1.753782778978347778e-01 -2.037626802921295166e-01 -1.055741533637046814e-01 2.614059112966060638e-02 3.295903801918029785e-01 2.007148116827011108e-01 5.972385033965110779e-02 -5.801139771938323975e-02 -4.388588666915893555e-02 -2.240560948848724365e-01 3.705221414566040039e-01 1.280018538236618042e-01 -4.696397855877876282e-02 -7.583163678646087646e-02 1.922996714711189270e-02 -2.271473258733749390e-01 2.323477268218994141e-01 4.635632038116455078e-02 1.880500018596649170e-01 1.208143606781959534e-01 6.766608357429504395e-02
-5.167130008339881897e-02 2.488940581679344177e-02 3.912872821092605591e-02 1.664274483919143677e-01 -1.232953965663909912e-01 -5.893721431493759155e-02 6.118042767047882080e-02 1.435563117265701294e-01 3.767872452735900879e-01 2.516015060245990753e-02 -8.407400548458099365e-02 1.289173662662506104e-01 6.599863059818744659e-03 6.756468117237091064e-02 -6.819881498813629150e-02 1.143544353544712067e-02 8.100797235965728760e-02 -6.759355217218399048e-02 1.938696950674057007e-01 -2.179593294858932495e-01 -3.670649826526641846e-01 4.478183388710021973e-02 6.097577884793281555e-02 2.481316030025482178e-01 -9.650950878858566284e-02 -8.631075918674468994e-02 -2.646020948886871338e-01 3.626801967620849609e-01 -2.664962410926818848e-01 1.334472000598907471e-01 -5.366565287113189697e-02 -3.748321235179901123e-01
2.304507941007614136e-01 2.417843788862228394e-02 6.836730241775512695e-02 2.828573584556579590e-01 -2.412865757942199707e-01 -1.595150977373123169e-01 -1.516042500734329224e-01 3.078941106796264648e-01 1.890963762998580933e-01 8.577648550271987915e-02 -2.566732168197631836e-01 8.932147920131683350e-02 -6.625837087631225586e-02 -1.297230180352926254e-02 1.133772879838943481e-01 1.190952435135841370e-01 1.908282488584518433e-01 -1.694740355014801025e-01 -1.341998577117919922e-01 -1.255960464477539062e-01 -4.367226958274841309e-01 9.765848517417907715e-04 1.143894866108894348e-01 -2.083569616079330444e-01 -8.388563990592956543e-02 4.262788966298103333e-02 -1.403519213199615479e-01 -4.606926813721656799e-02 2.108633369207382202e-01 -2.178612053394317627e-01 -1.842993050813674927e-01 -9.430556744337081909e-02
2.766090333461761475e-01 -1.035575196146965027e-02 1.523883640766143799e-01 1.868254095315933228e-01 -2.592095434665679932e-01 -2.631311416625976562e-01 -5.297402665019035339e-02 1.213285475969314575e-01 8.516074717044830322e-02 -1.503363065421581268e-02 -9.180550277233123779e-02 -9.434320963919162750e-03 -2.329792082309722900e-02 1.149978861212730408e-01 3.329567313194274902e-01 3.839715197682380676e-02 2.282698154449462891e-01 -1.539801359176635742e-01 1.682171672582626343e-01 7.931587100028991699e-02 -1.927438378334045410e-01 1.096092090010643005e-01 -9.547605365514755249e-02 -1.465341895818710327e-01 4.360628873109817505e-02 -8.738695643842220306e-03 -4.730167686939239502e-01 1.529808193445205688e-01 3.427658081054687500e-01 -4.213828220963478088e-02 -1.011780742555856705e-02 -1.027265265583992004e-01
3.788006603717803955e-01 2.303853631019592285e-01 6.581245362758636475e-02 1.295946091413497925e-01 -2.289347797632217407e-01 -1.034565195441246033e-01 -5.159448459744453430e-02 3.084338009357452393e-01 5.637608468532562256e-02 7.282144576311111450e-02 -1.926303505897521973e-01 -3.891872242093086243e-02 4.593147337436676025e-02 -1.190541591495275497e-02 2.909717441070824862e-04 2.783205211162567139e-01 2.448927462100982666e-01 1.173102408647537231e-01 -5.783507134765386581e-03 -4.187298566102981567e-02 -3.569647371768951416e-01 1.668379604816436768e-01 1.420439481735229492e-01 2.986452914774417877e-02 -1.606120616197586060e-01 1.221882831305265427e-02 -1.827071160078048706e-01 1.392993479967117310e-01 1.047786101698875427e-01 -3.224536478519439697e-01 -1.251184046268463135e-01 -1.827389597892761230e-01
7.661205530166625977e-02 3.845415636897087097e-02 1.115711331367492676e-01 7.934054732322692871e-02 1.169847045093774796e-02 8.869515359401702881e-02 -1.722112670540809631e-02 2.035050988197326660e-01 3.174028396606445312e-01 -5.769724771380424500e-02 8.213042165152728558e-04 3.638687133789062500e-01 1.181851103901863098e-01 -1.587457358837127686e-01 -1.302765756845474243e-01 -2.944261133670806885e-01 3.332502394914627075e-02 6.756018847227096558e-02 3.837583214044570923e-02 -1.783919632434844971e-01 -3.846852779388427734e-01 1.564166396856307983e-01 -2.701244354248046875e-01 4.433077573776245117e-02 -3.053272888064384460e-02 2.419987171888351440e-01 -2.515817284584045410e-01 7.853735238313674927e-02 6.910138577222824097e-02 3.095024079084396362e-02 8.761078119277954102e-02 -3.408440649509429932e-01
-7.051180116832256317e-03 1.118191629648208618e-01 1.025998443365097046e-01 1.522961407899856567e-01 -4.236243367195129395e-01 -1.709999740123748779e-01 -5.210875347256660461e-02 1.602782309055328369e-01 -1.190275773406028748e-01 -7.280994206666946411e-02 -1.920467801392078400e-02 -1.958283483982086182e-01 -6.812527030706405640e-02 1.457620114088058472e-01 -6.110924482345581055e-02 2.946291118860244751e-02 1.592624187469482422e-02 -1.349508948624134064e-02 1.932061910629272461e-01 8.237589895725250244e-02 -1.293650716543197632e-01 2.386234402656555176e-01 -1.817057281732559204e-01 -5.155919864773750305e-02 -3.307434320449829102e-01 2.200584858655929565e-01 -3.827950060367584229e-01 2.943507432937622070e-01 3.289107605814933777e-02 2.276892662048339844e-01 1.731887757778167725e-01 -1.159715838730335236e-02
1.207242459058761597e-01 -4.063658788800239563e-02 1.218339279294013977e-01 9.469300508499145508e-02 -1.653837561607360840e-01 -2.415995858609676361e-02 1.695465594530105591e-01 2.821490764617919922e-01 9.880504757165908813e-02 1.323575079441070557e-01 -1.464071422815322876e-01 -6.154021248221397400e-02 -1.469320654869079590e-01 2.841708958148956299e-01 -5.123431608080863953e-02 1.721022874116897583e-01 3.344092965126037598e-01 1.705604344606399536e-01 -1.188098266720771790e-01 -4.273205623030662537e-02 -3.977802991867065430e-01 1.982505768537521362e-01 -1.378473937511444092e-01 7.024623453617095947e-02 -2.084567584097385406e-02 2.058575861155986786e-02 -3.389393091201782227e-01 2.018715739250183105e-01 2.599053084850311279e-02 -6.530730426311492920e-02 -2.839233875274658203e-01 1.273204982280731201e-01
8.510762453079223633e-02 3.535202145576477051e-01 9.196528792381286621e-02 3.564006462693214417e-02 -4.045221805572509766e-01 -1.731407642364501953e-01 4.462898895144462585e-02 2.207618057727813721e-01 6.732125580310821533e-02 -1.088488101959228516e-01 1.251031607389450073e-01 6.799475103616714478e-02 -1.239906325936317444e-01 -9.620447456836700439e-02 -1.962409466505050659e-01 3.772471845149993896e-01 1.902215369045734406e-02 1.118903532624244690e-01 1.358791440725326538e-01 -1.254619359970092773e-01 -1.316439360380172729e-01 3.361180126667022705e-01 -1.058516129851341248e-01 -6.746512651443481445e-02 -1.154819801449775696e-01 -1.269125491380691528e-01 -1.597520411014556885e-01 2.255369424819946289e-01 -1.511509269475936890e-01 1.316423118114471436e-01 8.462941646575927734e-02 -1.590090245008468628e-01
-2.968839369714260101e-02 -7.592034339904785156e-02 9.110440313816070557e-02 1.623550355434417725e-01 -1.639367789030075073e-01 -4.212583228945732117e-02 -7.843222469091415405e-02 3.345119655132293701e-01 -7.749409973621368408e-02 -1.827977150678634644e-01 -2.717288434505462646e-01 5.062771961092948914e-02 2.509194612503051758e-01 -3.010831773281097412e-01 -2.121043503284454346e-01 -2.233926355838775635e-01 1.209154129028320312e-01 1.583701185882091522e-02 -1.153785437345504761e-01 -1.202127039432525635e-01 -4.765635430812835693e-01 1.521099954843521118e-01 -2.129231989383697510e-01 6.044499203562736511e-02 -3.253204002976417542e-02 1.603302061557769775e-01 -1.427608877420425415e-01 1.652238070964813232e-01 -6.756193190813064575e-02 -1.535863615572452545e-02 -9.662630409002304077e-02 -1.312094628810882568e-01
2.915885150432586670e-01 1.631447076797485352e-01 5.255902186036109924e-02 5.770826712250709534e-02 -2.344000339508056641e-01 -1.766415685415267944e-01 -6.211735308170318604e-02 1.151093393564224243e-01 3.132267594337463379e-01 -1.524398475885391235e-01 -7.319378107786178589e-02 5.021714791655540466e-02 -1.312772482633590698e-01 1.981067806482315063e-01 2.234506309032440186e-01 6.990166008472442627e-02 2.184077352285385132e-01 -9.974073618650436401e-02 -8.963379263877868652e-02 -1.679159104824066162e-01 -4.015066325664520264e-01 -1.316900481469929218e-03 -1.959073096513748169e-01 -1.147834286093711853e-01 2.232624031603336334e-02 -2.164656482636928558e-02 -2.214959114789962769e-01 -5.950112640857696533e-02 3.655792474746704102e-01 -6.933388859033584595e-02 8.000566810369491577e-02 -1.828112453222274780e-01
2.565141916275024414e-01 1.276414841413497925e-01 7.461021840572357178e-02 3.068788349628448486e-01 -2.616062527522444725e-03 -1.217108890414237976e-01 -6.351579446345567703e-03 3.280545026063919067e-02 1.800122261047363281e-01 2.668314846232533455e-03 -1.820798218250274658e-01 1.310085207223892212e-01 1.882100552320480347e-01 -1.368641257286071777e-01 -2.054947987198829651e-02 2.534303814172744751e-02 1.039698347449302673e-01 -1.532655954360961914e-01 2.527652680873870850e-01 -2.561915516853332520e-01 -4.068854749202728271e-01 1.047313734889030457e-01 -3.794359415769577026e-02 -1.728419661521911621e-01 9.233663789927959442e-03 8.249591104686260223e-03 -2.285641133785247803e-01 3.489636182785034180e-01 -2.382672429084777832e-01 -1.354023814201354980e-02 -2.697191946208477020e-02 -2.465102821588516235e-01
2.660903632640838623e-01 1.196389496326446533e-01 8.463352173566818237e-02 3.522268682718276978e-02 -2.693505585193634033e-01 5.592784285545349121e-02 6.314101070165634155e-02 3.112434744834899902e-01 3.533817455172538757e-02 1.441533565521240234e-01 7.565258443355560303e-02 2.568800002336502075e-03 -1.917464658617973328e-02 -2.930493466556072235e-02 4.569953680038452148e-02 2.276363670825958252e-01 2.701836526393890381e-01 -1.389634907245635986e-01 7.976812869310379028e-02 -1.299303174018859863e-01 -1.765726208686828613e-01 1.474604457616806030e-01 -1.138823628425598145e-01 -7.290109246969223022e-02 1.164313629269599915e-01 2.600223757326602936e-02 -4.965772926807403564e-01 -1.649898141622543335e-01 3.598766624927520752e-01 -1.921927928924560547e-01 -7.611101865768432617e-02 1.898668357171118259e-03
2.532876431941986084e-01 4.878459125757217407e-02 1.252953857183456421e-01 1.366681158542633057e-01 -3.369494378566741943e-01 -1.240607947111129761e-01 -9.506069868803024292e-02 2.619559466838836670e-01 1.543581336736679077e-01 9.267957508563995361e-02 -3.229221701622009277e-02 -1.509795039892196655e-01 -9.598107635974884033e-02 -1.416537072509527206e-02 4.190164431929588318e-02 1.433972120285034180e-01 2.366200461983680725e-02 -1.078909188508987427e-01 2.527145855128765106e-02 -1.885533332824707031e-01 -3.323092460632324219e-01 8.083277940750122070e-02 1.194102540612220764e-01 -1.629660092294216156e-02 -2.523652613162994385e-01 -9.309507906436920166e-02 -4.305316209793090820e-01 1.218350008130073547e-01 2.623458206653594971e-01 -2.135904878377914429e-01 -1.850650310516357422e-01 5.821720138192176819e-02
1.204500272870063782e-01 -1.223843842744827271e-01 6.428962200880050659e-02 2.125764489173889160e-01 -4.045760259032249451e-02 -1.552264690399169922e-01 -6.994784623384475708e-02 1.732535064220428467e-01 2.169812172651290894e-01 2.886563539505004883e-01 -2.115556299686431885e-01 1.459981054067611694e-01 2.193341255187988281e-01 -8.768236637115478516e-02 7.837687432765960693e-02 1.123710814863443375e-02 -4.073614254593849182e-02 -9.264554828405380249e-02 1.962509900331497192e-01 -2.352134585380554199e-01 -3.136056661605834961e-01 2.530427575111389160e-01 7.131142914295196533e-02 2.196297794580459595e-01 -2.702272310853004456e-02 1.398527771234512329e-01 -1.914671957492828369e-01 2.010242342948913574e-01 -2.575905323028564453e-01 -6.812198460102081299e-02 -2.681726962327957153e-02 -3.363846838474273682e-01
2.942056953907012939e-01 2.044873088598251343e-01 -3.923409804701805115e-02 -8.194348216056823730e-02 -3.504095077514648438e-01 5.876591801643371582e-02 -2.628087252378463745e-02 1.409028023481369019e-01 2.192970961332321167e-01 8.945985883474349976e-02 -3.721821606159210205e-01 -9.305774234235286713e-03 -8.742419630289077759e-02 -1.288023740053176880e-01 1.010666340589523315e-01 4.046386107802391052e-02 2.072609663009643555e-01 3.223073109984397888e-02 -1.748623698949813843e-01 -1.918188184499740601e-01 -4.403042495250701904e-01 -1.048487573862075806e-01 1.650953441858291626e-01 9.008587151765823364e-02 -4.051827639341354370e-02 9.860823303461074829e-02 -2.926502227783203125e-01 7.498794049024581909e-02 -1.274155080318450928e-01 9.351898916065692902e-03 -7.891075313091278076e-02 -9.498496353626251221e-02
3.607001006603240967e-01 1.604629755020141602e-01 1.724171936511993408e-01 1.287130713462829590e-01 -3.310497999191284180e-01 3.234811872243881226e-02 -2.079365551471710205e-01 2.581684589385986328e-01 1.260626763105392456e-01 6.783327553421258926e-03 -1.482597887516021729e-01 -9.399901330471038818e-02 -8.881205320358276367e-02 1.234117522835731506e-01 4.188393428921699524e-02 2.284079343080520630e-01 5.594032257795333862e-02 -6.681941449642181396e-02 6.235229317098855972e-03 -2.409591525793075562e-01 -4.512974023818969727e-01 4.720284417271614075e-02 3.628140687942504883e-02 -9.982398152351379395e-02 -3.139938414096832275e-02 1.715086698532104492e-01 -1.940305083990097046e-01 2.356165647506713867e-01 -7.913632318377494812e-03 -1.508617997169494629e-01 -1.551305502653121948e-01 1.420862879604101181e-02
1.422906070947647095e-01 -7.256818562746047974e-02 1.004803404211997986e-01 -1.899216026067733765e-01 1.443180143833160400e-01 -4.481596499681472778e-02 -9.189910441637039185e-02 3.139693737030029297e-01 -1.038511916995048523e-01 -1.160620301961898804e-01 -7.341524958610534668e-02 9.431880712509155273e-02 1.465662661939859390e-02 -2.345629408955574036e-02 -1.911435723304748535e-01 -3.496822118759155273e-01 1.869941502809524536e-01 -9.261901676654815674e-02 1.850367486476898193e-01 -1.878340095281600952e-01 -2.989236414432525635e-01 1.646347194910049438e-01 -2.454770952463150024e-01 -1.159049123525619507e-01 -2.124591916799545288e-01 8.660431951284408569e-03 -2.693006694316864014e-01 2.196285873651504517e-01 -2.417489886283874512e-01 6.720157712697982788e-02 7.416778057813644409e-02 -2.503823637962341309e-01
3.864883780479431152e-01 2.147768884897232056e-01 2.556959986686706543e-01 4.169507697224617004e-02 -2.412415444850921631e-01 -1.036904677748680115e-01 -6.007990986108779907e-02 4.380793273448944092e-01 9.018956124782562256e-02 1.179102733731269836e-01 -5.573851242661476135e-02 -2.945484966039657593e-02 -6.703751534223556519e-02 4.821751266717910767e-02 1.619265079498291016e-01 4.194435477256774902e-02 1.305744051933288574e-01 -2.537568807601928711e-01 1.562736034393310547e-01 -8.923233300447463989e-02 -1.389185804873704910e-02 1.131674721837043762e-01 -1.422115862369537354e-01 5.739675834774971008e-02 -2.307563126087188721e-01 2.222888171672821045e-01 -2.670401930809020996e-01 -1.088910102844238281e-01 1.770104616880416870e-01 -6.114102527499198914e-02 -1.983179450035095215e-01 3.902114927768707275e-02
4.066156744956970215e-01 -1.851828023791313171e-02 1.340212672948837280e-01 4.021438583731651306e-02 -2.825167775154113770e-01 -8.174907416105270386e-02 -1.145197600126266479e-01 2.310718297958374023e-01 -1.026442945003509521e-01 -1.760006397962570190e-01 -9.031608700752258301e-02 2.094203084707260132e-01 -1.873115748167037964e-01 1.112167090177536011e-01 6.782328337430953979e-02 1.400416344404220581e-01 4.722620174288749695e-02 9.069678187370300293e-02 -1.694820262491703033e-02 -2.522202134132385254e-01 -1.428988128900527954e-01 8.066712319850921631e-02 -1.344916522502899170e-01 1.964178085327148438e-01 3.963964805006980896e-02 3.555107116699218750e-02 -4.642338454723358154e-01 2.537306845188140869e-01 4.834930598735809326e-02 1.608208119869232178e-01 3.764554858207702637e-02 1.619951277971267700e-01
2.084193527698516846e-01 -2.240281701087951660e-01 -8.583407849073410034e-02 2.670746445655822754e-01 -4.431585222482681274e-02 1.019505858421325684e-01 -1.205082386732101440e-01 1.892874687910079956e-01 1.786943972110748291e-01 -1.667153537273406982e-01 -4.901739954948425293e-02 2.899354994297027588e-01 1.475255042314529419e-01 -1.012831553816795349e-02 -8.003471046686172485e-02 -1.349723339080810547e-01 9.663303196430206299e-02 -1.562155336141586304e-01 1.594000607728958130e-01 -2.115109115839004517e-01 -3.853548765182495117e-01 2.642078995704650879e-01 -9.503240883350372314e-02 3.000351414084434509e-02 1.635016314685344696e-02 1.191559135913848877e-01 -2.566515207290649414e-01 3.218751847743988037e-01 -6.956950295716524124e-03 -1.150860190391540527e-01 -1.091486588120460510e-01 -1.761202067136764526e-01
1.050441935658454895e-01 -1.399672925472259521e-01 1.382514089345932007e-01 1.181478202342987061e-01 -4.057222232222557068e-02 -1.529986690729856491e-02 -2.737159375101327896e-03 2.782988548278808594e-01 1.392294317483901978e-01 -1.532472670078277588e-01 -1.260037124156951904e-01 3.019903302192687988e-01 2.582620382308959961e-01 1.862606406211853027e-02 -1.022982969880104065e-01 7.677479879930615425e-04 1.201450228691101074e-01 -1.638402417302131653e-02 1.257998496294021606e-01 -3.570769727230072021e-01 -4.960240721702575684e-01 3.212602138519287109e-01 -3.959256410598754883e-02 7.269204594194889069e-03 1.755144149065017700e-01 6.690878421068191528e-02 -1.569145917892456055e-01 1.617928445339202881e-01 5.424411967396736145e-02 8.801948279142379761e-02 8.384911715984344482e-02 -1.296351999044418335e-01
7.126282900571823120e-02 -4.236145690083503723e-02 1.462674587965011597e-01 1.293004155158996582e-01 -8.558234572410583496e-02 7.739861961454153061e-03 -8.720528334379196167e-02 2.462392896413803101e-01 2.139048874378204346e-01 -8.587370067834854126e-02 -6.574650853872299194e-02 4.414570629596710205e-01 1.452261656522750854e-01 -8.070450276136398315e-02 -8.064677566289901733e-02 2.099858038127422333e-02 3.016795963048934937e-02 -2.784243784844875336e-02 7.119036279618740082e-03 -2.670964598655700684e-01 -5.179228782653808594e-01 3.912940919399261475e-01 -9.593145549297332764e-02 -2.922858297824859619e-02 6.137881800532341003e-02 5.793805420398712158e-02 -1.029473915696144104e-01 1.704489290714263916e-01 -1.081173717975616455e-01 2.199995145201683044e-02 -1.378554999828338623e-01 -1.003238558769226074e-01
-8.688986301422119141e-02 -1.524537503719329834e-01 -4.884758964180946350e-02 6.006707251071929932e-02 -2.028780430555343628e-01 -2.492725998163223267e-01 5.287184193730354309e-02 4.344337880611419678e-01 1.814811527729034424e-01 -4.390163347125053406e-02 8.018667250871658325e-02 2.985971570014953613e-01 -4.012586548924446106e-02 1.489761769771575928e-01 -4.765157774090766907e-02 2.789037525653839111e-01 4.097221791744232178e-02 1.451767235994338989e-01 -2.670723497867584229e-01 -1.093723848462104797e-01 -8.658478409051895142e-02 3.803736716508865356e-02 -2.115353941917419434e-01 -3.052489086985588074e-02 -9.616009891033172607e-02 1.237130388617515564e-01 -4.739210307598114014e-01 9.773875027894973755e-02 6.550009548664093018e-02 -2.182700484991073608e-02 7.490510493516921997e-02 6.575258821249008179e-02
3.259529173374176025e-01 1.366328150033950806e-01 2.429257519543170929e-02 9.313277155160903931e-02 -3.490206897258758545e-01 -7.794251292943954468e-02 -1.846478581428527832e-01 2.926379442214965820e-01 2.249692827463150024e-01 -4.949725419282913208e-02 -1.102781370282173157e-01 -1.046459078788757324e-01 1.098918821662664413e-02 5.200399458408355713e-02 2.411370724439620972e-01 1.023492515087127686e-01 -1.828458718955516815e-02 -5.220596119761466980e-02 -9.504920989274978638e-02 7.868834771215915680e-03 -2.282348126173019409e-01 3.554059565067291260e-01 2.761629968881607056e-02 5.781554430723190308e-02 -1.662968844175338745e-01 9.210707247257232666e-02 -1.951098740100860596e-01 2.369843572378158569e-01 1.009631827473640442e-01 -2.557354867458343506e-01 -2.644525468349456787e-01 -4.019574727863073349e-03
1.548281461000442505e-01 -9.938345104455947876e-02 1.874285042285919189e-01 1.010149642825126648e-01 -2.997226454317569733e-02 -1.409804821014404297e-01 1.835550367832183838e-01 3.382311463356018066e-01 1.569303125143051147e-02 2.605901360511779785e-01 -1.118530705571174622e-01 1.631765663623809814e-01 -1.173560097813606262e-01 3.038728833198547363e-01 3.625486977398395538e-03 -1.030015498399734497e-01 -3.079863451421260834e-02 2.376049570739269257e-02 1.901464313268661499e-01 2.011253088712692261e-01 -3.136091232299804688e-01 2.073806971311569214e-01 -8.286376297473907471e-02 1.342941969633102417e-01 -1.430726703256368637e-02 1.770692020654678345e-01 -3.964683711528778076e-01 -1.749680936336517334e-01 -5.471888929605484009e-02 -1.681575328111648560e-01 -1.780443936586380005e-01 -3.488978371024131775e-02
-1.458838861435651779e-02 -9.096328914165496826e-02 1.249074414372444153e-01 1.706859320402145386e-01 -1.471265852451324463e-01 -5.197624862194061279e-02 1.359926909208297729e-01 1.132531985640525818e-01 2.548885643482208252e-01 -9.186635166406631470e-02 -2.463407069444656372e-01 2.542258799076080322e-01 -2.563132047653198242e-01 7.113619148731231689e-02 1.851470023393630981e-01 3.504683673381805420e-01 3.801545500755310059e-02 -1.141941398382186890e-01 -1.174089834094047546e-01 -1.177277192473411560e-01 -1.044307053089141846e-01 2.098630815744400024e-01 -9.098139405250549316e-02 1.181388273835182190e-01 -1.062700077891349792e-01 7.823687046766281128e-02 -2.182376235723495483e-01 3.441642522811889648e-01 -2.159633040428161621e-01 -1.869824379682540894e-01 9.907799959182739258e-02 -2.651410698890686035e-01
-1.970884576439857483e-02 5.965286120772361755e-02 -4.033224284648895264e-02 1.601770222187042236e-01 -1.326135098934173584e-01 1.654770225286483765e-01 1.308571547269821167e-01 2.098289132118225098e-01 4.815035033971071243e-03 1.301849633455276489e-01 -1.659982502460479736e-01 8.850667625665664673e-02 8.684481680393218994e-02 -1.808754540979862213e-02 5.380213260650634766e-02 1.547219604253768921e-01 1.411535143852233887e-01 3.424564749002456665e-02 -1.119982376694679260e-01 -8.199278265237808228e-02 -1.390739232301712036e-01 2.999025881290435791e-01 1.246870309114456177e-01 6.399489194154739380e-02 -1.022951770573854446e-02 8.117200434207916260e-02 -3.368018567562103271e-01 2.331356406211853027e-01 1.466642022132873535e-01 -1.453703194856643677e-01 -9.537267684936523438e-02 -6.165039539337158203e-01
-9.472517669200897217e-02 -2.663417719304561615e-02 1.899690367281436920e-02 -7.053209096193313599e-02 1.398524083197116852e-02 -1.223850920796394348e-01 2.968680858612060547e-02 3.479627370834350586e-01 2.839153707027435303e-01 4.341279342770576477e-02 -1.567224711179733276e-01 9.650191664695739746e-02 1.898838728666305542e-01 -1.523293107748031616e-01 -2.095003724098205566e-01 -1.324255466461181641e-01 -6.560115516185760498e-02 -6.644774228334426880e-02 5.844878032803535461e-02 1.591021195054054260e-02 -3.414007425308227539e-01 3.131384849548339844e-01 -2.425215095281600952e-01 4.361379146575927734e-02 -4.708655923604965210e-02 -2.101816087961196899e-01 -3.914358317852020264e-01 2.606571316719055176e-01 1.995695233345031738e-01 4.284188896417617798e-02 -7.632535416632890701e-03 -1.174666509032249451e-01
3.197572529315948486e-01 6.128709018230438232e-02 2.522044181823730469e-01 -1.431393437087535858e-02 -3.422043919563293457e-01 7.056742906570434570e-02 -1.447574235498905182e-03 3.892077803611755371e-01 2.769657373428344727e-01 1.112137436866760254e-01 -2.559039592742919922e-01 -5.765017494559288025e-02 8.531621843576431274e-02 5.613592453300952911e-03 1.312825679779052734e-01 -8.115020394325256348e-02 1.149583905935287476e-01 -3.162644430994987488e-02 -1.208291128277778625e-01 -8.000814914703369141e-02 -2.466186583042144775e-01 -3.240596130490303040e-02 1.403343770653009415e-02 -1.850636154413223267e-01 -1.655810475349426270e-01 1.959098316729068756e-02 -2.684332728385925293e-01 1.426799744367599487e-01 -1.857412047684192657e-03 -8.570472151041030884e-02 -1.311172842979431152e-01 -3.021767139434814453e-01
-4.188524186611175537e-02 3.612022846937179565e-02 1.446463465690612793e-01 -5.588607117533683777e-02 -2.291725873947143555e-01 -2.778466045856475830e-01 -1.182716190814971924e-01 2.171507626771926880e-01 2.453240305185317993e-01 2.238697372376918793e-03 -2.432414740324020386e-01 1.275312304496765137e-01 -6.967379152774810791e-02 1.571369916200637817e-01 1.050588712096214294e-01 2.535966336727142334e-01 1.272277981042861938e-01 4.984850808978080750e-02 1.200488861650228500e-02 1.074541546404361725e-02 -3.509847819805145264e-01 6.224756687879562378e-02 2.172394394874572754e-01 1.154114082455635071e-01 5.776105448603630066e-02 5.024704337120056152e-02 -4.273366928100585938e-01 2.858023047447204590e-01 9.115071967244148254e-03 -7.651789486408233643e-02 -1.325950175523757935e-01 -2.032966017723083496e-01
2.930763550102710724e-02 -3.254346549510955811e-02 3.182161748409271240e-01 2.585512101650238037e-01 -1.970140039920806885e-01 -6.569373607635498047e-02 4.351903870701789856e-02 1.874926537275314331e-01 2.247499376535415649e-01 2.575840950012207031e-01 6.523351371288299561e-02 3.753739222884178162e-02 -1.176261454820632935e-01 -1.000817865133285522e-01 1.208657547831535339e-01 -3.757095709443092346e-02 1.330539863556623459e-02 3.417767882347106934e-01 8.684567362070083618e-02 1.033143848180770874e-01 -1.747697144746780396e-01 1.356544494628906250e-01 6.848651170730590820e-02 6.465514749288558960e-02 -1.604789942502975464e-01 1.425240933895111084e-01 -4.940578341484069824e-01 1.986775845289230347e-01 -9.959699958562850952e-02 -1.613062769174575806e-01 1.196545269340276718e-02 1.692880243062973022e-01
2.079332172870635986e-01 2.885051369667053223e-01 1.494117230176925659e-01 7.037604600191116333e-02 -2.189927846193313599e-01 -1.340384036302566528e-01 -1.505002230405807495e-01 1.736155152320861816e-01 3.551041781902313232e-01 2.000485062599182129e-01 -1.798842288553714752e-02 -1.283991187810897827e-01 8.658522367477416992e-02 1.427629441022872925e-01 -9.537810832262039185e-02 1.455183774232864380e-01 1.552930921316146851e-01 -9.909008443355560303e-02 -2.624469809234142303e-02 -1.709611415863037109e-01 -3.234118223190307617e-01 1.925839334726333618e-01 -5.951850861310958862e-02 -5.548612773418426514e-02 2.559944801032543182e-02 -7.324709743261337280e-02 -3.291715979576110840e-01 1.334007382392883301e-01 1.290108859539031982e-01 -1.361960321664810181e-01 -2.781837880611419678e-01 -1.719013750553131104e-01
-1.144716888666152954e-02 -1.806656718254089355e-01 1.645221561193466187e-01 1.085702404379844666e-01 -5.306604132056236267e-02 2.606644853949546814e-02 -3.177126124501228333e-02 2.658543884754180908e-01 7.412038743495941162e-02 -1.068759113550186157e-01 -1.128235459327697754e-02 2.963854074478149414e-01 2.564411163330078125e-01 1.517018023878335953e-02 -1.329499036073684692e-01 -1.062432769685983658e-02 4.770110547542572021e-02 1.478995662182569504e-02 4.901380836963653564e-02 -2.908332049846649170e-01 -5.533568859100341797e-01 3.744228780269622803e-01 -3.247372061014175415e-02 -1.070143207907676697e-01 1.247263103723526001e-01 -6.478358805179595947e-02 -2.043848484754562378e-01 1.071979030966758728e-01 2.855647727847099304e-02 -3.198586404323577881e-02 2.104881405830383301e-02 -2.020858377218246460e-01
1.861132681369781494e-01 2.499002730473875999e-03 8.814019709825515747e-02 2.766842395067214966e-02 -2.574836611747741699e-01 3.276058658957481384e-02 -2.225160300731658936e-01 2.536351084709167480e-01 1.668477654457092285e-01 -1.592516899108886719e-01 -4.011940360069274902e-01 8.600433170795440674e-02 -3.791975229978561401e-02 1.760545819997787476e-01 2.610743641853332520e-01 2.089990228414535522e-01 1.116786077618598938e-01 -5.466100573539733887e-02 4.130533710122108459e-02 -2.303645908832550049e-01 -2.228937596082687378e-01 4.110811743885278702e-03 1.692858040332794189e-01 -1.021043490618467331e-02 -1.952085047960281372e-01 8.496055752038955688e-02 1.961715705692768097e-02 3.500672280788421631e-01 -1.784767769277095795e-02 -1.241917461156845093e-01 2.502068318426609039e-02 -2.765155732631683350e-01
9.577967226505279541e-02 -1.428643316030502319e-01 1.134151890873908997e-01 1.054149717092514038e-01 4.163077101111412048e-02 1.411744654178619385e-01 -9.658890962600708008e-02 3.270589709281921387e-01 7.421043515205383301e-02 -1.441790461540222168e-01 -2.044991850852966309e-01 3.484703898429870605e-01 2.500008940696716309e-01 5.560907721519470215e-02 -5.382752418518066406e-02 1.016329880803823471e-02 7.602595537900924683e-02 4.976810514926910400e-02 -1.535934279672801495e-03 -2.553910911083221436e-01 -5.225882530212402344e-01 3.281321823596954346e-01 -6.428963690996170044e-02 -7.837548106908798218e-02 4.959246888756752014e-02 -1.048196479678153992e-01 -1.330296099185943604e-01 1.499906480312347412e-01 -2.512922883033752441e-02 2.628263831138610840e-02 -2.005710639059543610e-02 -1.744893193244934082e-01
3.545367419719696045e-01 4.949320107698440552e-02 3.670546039938926697e-02 4.887338355183601379e-02 -1.315330266952514648e-01 3.472959622740745544e-02 -2.766215801239013672e-01 3.332462608814239502e-01 2.581785023212432861e-01 3.515528887510299683e-02 -2.153474092483520508e-01 -1.119285821914672852e-01 4.366377834230661392e-03 -1.239439919590950012e-01 1.048974767327308655e-01 3.376074880361557007e-02 9.909712523221969604e-02 1.223223190754652023e-02 -2.019032239913940430e-01 -2.495030015707015991e-01 -9.157717227935791016e-02 3.825825452804565430e-02 2.531946450471878052e-02 -1.799978315830230713e-01 -5.035490542650222778e-02 7.743144035339355469e-02 -4.296697080135345459e-01 2.316575497388839722e-01 6.545595824718475342e-02 -2.093356996774673462e-01 -1.820649057626724243e-01 -1.541966944932937622e-01
6.591680645942687988e-02 -9.147273376584053040e-03 1.217182576656341553e-01 7.083742320537567139e-02 -7.472468912601470947e-02 -4.953008890151977539e-02 -1.085754558444023132e-01 2.272475957870483398e-01 8.856284618377685547e-02 -2.639673948287963867e-01 -1.227411907166242599e-02 1.772135943174362183e-01 2.847162485122680664e-01 1.150853466242551804e-02 -6.739471107721328735e-02 -3.390652709640562534e-04 -8.671218156814575195e-02 -2.733845636248588562e-02 1.379096657037734985e-01 -2.517170608043670654e-01 -5.372855663299560547e-01 4.047289192676544189e-01 -2.010340802371501923e-02 3.125229477882385254e-02 5.707344040274620056e-02 1.432721465826034546e-01 -1.489358097314834595e-01 2.854652106761932373e-01 1.085913833230733871e-02 2.396469376981258392e-02 1.547669060528278351e-02 -1.912019103765487671e-01
2.651101052761077881e-01 1.420425921678543091e-01 2.298467457294464111e-01 -1.844371110200881958e-02 -2.654482424259185791e-01 -1.052094250917434692e-01 -1.899513751268386841e-01 1.611456423997879028e-01 1.767493337392807007e-01 -6.508805602788925171e-02 -3.759877085685729980e-01 -1.177188828587532043e-01 1.234539002180099487e-01 1.291916668415069580e-01 1.531989406794309616e-02 5.907836928963661194e-02 3.991279378533363342e-02 -8.477507531642913818e-02 8.016534149646759033e-03 -1.060629189014434814e-01 -3.091703951358795166e-01 2.732394337654113770e-01 2.020616084337234497e-02 -3.819813206791877747e-02 -8.146703243255615234e-02 1.113371998071670532e-01 -3.105370104312896729e-01 1.798961162567138672e-01 2.220917195081710815e-01 -1.647124737501144409e-01 -2.618259191513061523e-01 -3.726514801383018494e-02
1.276621781289577484e-02 8.919515646994113922e-03 3.484382629394531250e-01 -1.248127128928899765e-02 -1.273632645606994629e-01 -2.558905482292175293e-01 -2.553281188011169434e-02 1.378923505544662476e-01 3.730540275573730469e-01 -1.094385385513305664e-01 -5.120266601443290710e-02 8.846691995859146118e-02 -5.618359521031379700e-02 2.658442854881286621e-01 8.259044587612152100e-02 2.654508948326110840e-01 8.006308972835540771e-02 1.170391589403152466e-01 7.920036464929580688e-02 -1.625205948948860168e-02 -3.092025220394134521e-01 1.358578205108642578e-01 -2.605691552162170410e-01 -4.309390857815742493e-02 -7.580924034118652344e-02 1.678561270236968994e-01 -2.092899084091186523e-01 2.946270108222961426e-01 -1.975452899932861328e-01 1.647303849458694458e-01 1.193627119064331055e-01 9.335780888795852661e-02
4.079282283782958984e-02 -6.964432448148727417e-02 1.557344645261764526e-01 1.525574326515197754e-01 9.953851997852325439e-02 -1.742167472839355469e-01 -1.266410946846008301e-01 6.824553757905960083e-02 2.657569013535976410e-02 9.068012237548828125e-02 -8.036783337593078613e-02 2.081558555364608765e-01 9.430189430713653564e-02 -1.365859061479568481e-01 4.798317700624465942e-02 -4.040008038282394409e-02 1.680367439985275269e-01 -8.157635480165481567e-02 2.455267161130905151e-01 -4.045510888099670410e-01 -3.669178485870361328e-01 2.742734253406524658e-01 -9.571238607168197632e-02 -4.614937305450439453e-02 -6.654822826385498047e-02 8.752167969942092896e-02 -2.305853068828582764e-01 4.021239280700683594e-01 3.897078707814216614e-02 -5.777138285338878632e-03 2.480807714164257050e-02 -2.927336692810058594e-01
1.970695555210113525e-01 2.151016332209110260e-02 2.898947894573211670e-02 1.592649966478347778e-01 -4.982984364032745361e-01 -8.290360122919082642e-02 -1.233395487070083618e-01 1.863821595907211304e-01 2.762338221073150635e-01 9.192942082881927490e-02 -2.637138403952121735e-02 3.013179637491703033e-02 -2.221243381500244141e-01 1.349960416555404663e-01 9.080356359481811523e-02 4.786168634891510010e-01 -1.023613959550857544e-01 -1.432388573884963989e-01 2.124434560537338257e-01 -4.855799674987792969e-02 -1.904934346675872803e-01 1.847489327192306519e-01 2.726636454463005066e-02 -1.251530200242996216e-01 -3.685178607702255249e-02 -1.031461358070373535e-01 -1.375460624694824219e-01 3.595218295231461525e-03 -7.720920443534851074e-02 -6.026228517293930054e-02 1.209421083331108093e-01 -1.329174637794494629e-01
2.140173614025115967e-01 2.572942972183227539e-01 2.239033207297325134e-02 4.019550383090972900e-01 -2.591320574283599854e-01 -9.646037966012954712e-02 -1.272214651107788086e-01 2.030268907546997070e-01 -3.326179459691047668e-02 -1.656245440244674683e-01 -1.049674376845359802e-01 -1.814431697130203247e-01 -1.348436027765274048e-01 1.676589995622634888e-01 2.335999906063079834e-02 2.365432083606719971e-01 2.909889444708824158e-02 -8.182239532470703125e-02 9.763279557228088379e-02 -1.867116093635559082e-01 -1.055647432804107666e-02 2.670879662036895752e-01 -6.249848008155822754e-02 6.780229508876800537e-02 -3.690193220973014832e-02 3.353005945682525635e-01 -3.077494204044342041e-01 -2.360332310199737549e-01 -9.970459155738353729e-03 5.013677850365638733e-02 -1.297442615032196045e-01 3.546020016074180603e-02
2.255105674266815186e-01 1.499221324920654297e-01 6.481199711561203003e-02 7.632008939981460571e-02 -2.849628627300262451e-01 -1.108093187212944031e-01 -4.714802280068397522e-02 4.158315658569335938e-01 4.783399775624275208e-02 -8.555255085229873657e-02 -3.264441192150115967e-01 -1.303052306175231934e-01 5.551249906420707703e-02 2.610895037651062012e-01 6.954922527074813843e-02 5.007606744766235352e-02 1.043656468391418457e-01 -1.349076181650161743e-01 -5.572163686156272888e-02 -2.036375850439071655e-01 -2.971922755241394043e-01 1.262537240982055664e-01 2.277291417121887207e-01 -4.565734416246414185e-02 -1.117460206151008606e-01 -2.691256068646907806e-02 -1.650341302156448364e-01 3.004043400287628174e-01 1.411365065723657608e-02 -2.212990373373031616e-01 -1.519976109266281128e-01 -3.787881880998611450e-02
-6.817754823714494705e-03 2.525260299444198608e-02 -5.828554276376962662e-03 -5.560261011123657227e-02 -6.720371544361114502e-03 -3.866320848464965820e-01 6.627353280782699585e-02 1.056726723909378052e-01 2.323221117258071899e-01 -4.481580853462219238e-02 -1.246917471289634705e-01 2.225341647863388062e-01 1.921028345823287964e-01 1.939361169934272766e-02 4.840910434722900391e-02 7.930146902799606323e-02 1.530783176422119141e-01 9.316077828407287598e-02 1.062322109937667847e-01 -1.607949137687683105e-01 8.316246420145034790e-02 2.529082596302032471e-01 -2.538090646266937256e-01 4.524231329560279846e-02 -1.427803933620452881e-01 1.038672178983688354e-01 -6.192843317985534668e-01 -4.855868220329284668e-02 -1.336748749017715454e-01 -3.338417038321495056e-03 1.386352032423019409e-01 -5.827801674604415894e-02
1.671498119831085205e-01 9.918397665023803711e-02 -4.342437908053398132e-02 1.990026533603668213e-01 -2.955265045166015625e-01 -1.613448411226272583e-01 -8.639054372906684875e-03 2.218939363956451416e-01 1.477393507957458496e-01 1.329612135887145996e-01 -1.514498144388198853e-01 -9.765924513339996338e-02 -4.484975710511207581e-02 1.848857700824737549e-01 1.000809296965599060e-01 1.146785095334053040e-01 6.357891857624053955e-02 -1.553186923265457153e-01 -2.878540195524692535e-02 -9.036809951066970825e-02 -4.153580367565155029e-01 2.432284355163574219e-01 2.233865261077880859e-01 5.553673952817916870e-03 -3.263590037822723389e-01 1.683673411607742310e-01 -8.650489896535873413e-02 2.144155949354171753e-01 1.981719881296157837e-01 -2.212707400321960449e-01 -4.728743433952331543e-02 -1.707477420568466187e-01
-4.439441487193107605e-03 1.027662903070449829e-01 3.124080896377563477e-01 5.035807192325592041e-02 -1.256221979856491089e-01 -1.557241678237915039e-01 -2.920184051617980003e-03 3.998793959617614746e-01 3.187172412872314453e-01 -7.629068940877914429e-02 -2.965280115604400635e-01 1.461884081363677979e-01 -2.357359603047370911e-02 2.283660471439361572e-01 8.365602791309356689e-02 2.495350986719131470e-01 2.491877526044845581e-01 2.295845001935958862e-02 -4.400666058063507080e-02 -6.417814642190933228e-02 -2.175639122724533081e-01 4.966745898127555847e-02 2.055235356092453003e-01 1.846151798963546753e-01 6.123831495642662048e-02 6.932131201028823853e-02 -3.028184771537780762e-01 4.589945822954177856e-02 1.135698519647121429e-02 -1.691571474075317383e-01 -9.897702187299728394e-02 -1.223374158143997192e-01
3.298580273985862732e-02 -1.189284026622772217e-01 7.346845418214797974e-02 1.327914148569107056e-01 6.836841255426406860e-02 -6.246850267052650452e-02 -9.685675054788589478e-02 4.809918403625488281e-01 1.075190007686614990e-01 -1.305143684148788452e-01 -2.013400197029113770e-01 3.136373162269592285e-01 1.582226306200027466e-01 -2.270768396556377411e-02 -1.122308820486068726e-01 -5.532332137227058411e-02 6.813518702983856201e-02 -2.439025789499282837e-02 4.132628068327903748e-02 -2.964976429939270020e-01 -4.342057108879089355e-01 2.741118669509887695e-01 -1.488986015319824219e-01 9.243869222700595856e-03 1.978582590818405151e-01 2.834124304354190826e-02 -1.327216774225234985e-01 1.379816532135009766e-01 -5.780554562807083130e-02 7.201386243104934692e-02 3.996470198035240173e-02 -1.902759820222854614e-01
2.651228308677673340e-01 2.656602114439010620e-02 1.442630589008331299e-01 9.670235216617584229e-02 -1.674949377775192261e-01 -2.283822372555732727e-02 -2.891703695058822632e-02 3.167210817337036133e-01 1.901814788579940796e-01 -6.941942125558853149e-02 7.305762916803359985e-02 3.012488968670368195e-02 -1.523194164037704468e-01 7.005567848682403564e-02 1.520458757877349854e-01 4.229052066802978516e-01 1.192091777920722961e-01 1.748130917549133301e-01 -1.461559981107711792e-01 -3.427127599716186523e-01 -2.099201977252960205e-01 1.457741260528564453e-01 1.131589040160179138e-01 1.161212548613548279e-01 9.277232736349105835e-02 6.699245423078536987e-02 -3.696592450141906738e-01 1.052362546324729919e-01 1.943592578172683716e-01 -1.293203681707382202e-01 2.551477216184139252e-02 2.550229430198669434e-02
-1.445009261369705200e-01 -2.539282105863094330e-02 -5.554101616144180298e-02 1.925717890262603760e-01 -4.807668738067150116e-03 2.384682558476924896e-02 -1.669005453586578369e-01 3.418153226375579834e-01 2.957969307899475098e-01 -1.784538775682449341e-01 -1.087525412440299988e-01 3.009520769119262695e-01 2.574253380298614502e-01 -4.178816080093383789e-02 -7.703153789043426514e-02 -1.425217986106872559e-01 9.532037377357482910e-02 6.188505515456199646e-02 1.906889528036117554e-01 -1.014033630490303040e-01 -3.350329995155334473e-01 3.101382553577423096e-01 -7.763691991567611694e-02 9.337022155523300171e-02 -5.163837969303131104e-02 1.052693724632263184e-01 -2.577713429927825928e-01 3.177493214607238770e-01 -8.386688679456710815e-02 5.491180345416069031e-02 2.327413856983184814e-02 -5.030949786305427551e-02
5.407139286398887634e-02 -1.350095868110656738e-01 7.264694571495056152e-02 -4.571996256709098816e-02 -7.513889670372009277e-02 7.205273211002349854e-02 -7.428423315286636353e-02 3.631000220775604248e-01 2.073305845260620117e-01 -1.472069025039672852e-01 -1.675150245428085327e-01 2.775756120681762695e-01 1.039085760712623596e-01 5.417345673777163029e-04 -8.283589780330657959e-02 -1.049160957336425781e-02 6.713194400072097778e-02 4.530727118253707886e-02 2.040823101997375488e-01 -2.233171314001083374e-01 -5.117656588554382324e-01 3.834580779075622559e-01 -1.532664299011230469e-01 -1.450073570013046265e-01 1.544495671987533569e-01 7.058285176753997803e-02 -5.733326077461242676e-02 1.792112141847610474e-01 -2.496044896543025970e-02 5.565445125102996826e-02 4.696331918239593506e-03 -1.273768991231918335e-01
4.476780816912651062e-02 -7.558247447013854980e-02 1.752675138413906097e-02 1.323392987251281738e-01 1.229958087205886841e-01 5.383663624525070190e-02 1.342050433158874512e-01 3.647964596748352051e-01 1.909545809030532837e-01 -9.122533351182937622e-02 -6.148523464798927307e-02 -1.996458172798156738e-01 2.001291885972023010e-02 -4.117807149887084961e-01 2.969574034214019775e-01 4.767902195453643799e-02 -1.210529729723930359e-02 -1.375445723533630371e-01 -6.404447555541992188e-02 -2.432820945978164673e-01 -1.364003717899322510e-01 1.092680022120475769e-01 -3.091940283775329590e-01 -4.841388389468193054e-02 -3.793549537658691406e-01 3.087278455495834351e-02 -1.946669667959213257e-01 1.504622399806976318e-01 6.694775074720382690e-02 2.264292910695075989e-02 -1.403626948595046997e-01 -1.247674748301506042e-01
1.468178629875183105e-01 5.174272507429122925e-02 -2.535051852464675903e-02 2.659517824649810791e-01 9.576337411999702454e-03 -6.198829784989356995e-02 9.893990308046340942e-02 -1.088847499340772629e-02 -3.910729289054870605e-02 5.637643858790397644e-02 -1.685611456632614136e-01 1.876096129417419434e-01 1.256422996520996094e-01 5.671774968504905701e-02 -4.750076308846473694e-02 -1.488111168146133423e-01 1.190487742424011230e-01 -1.435386687517166138e-01 8.230073004961013794e-02 -3.855459094047546387e-01 -3.887750804424285889e-01 3.631595671176910400e-01 -2.059224620461463928e-02 5.358682479709386826e-03 -7.941670715808868408e-02 2.255273014307022095e-01 -2.247307449579238892e-01 3.148500621318817139e-01 -1.522902399301528931e-01 2.098655700683593750e-02 -9.740677475929260254e-02 -2.553954720497131348e-01
1.853127330541610718e-01 7.332748919725418091e-02 1.161282137036323547e-02 1.340877860784530640e-01 -2.954693734645843506e-01 -2.410885840654373169e-01 -9.283559396862983704e-03 1.777632087469100952e-01 2.013007998466491699e-01 -5.101085826754570007e-02 -2.725446224212646484e-01 -1.070725768804550171e-01 4.043218865990638733e-02 3.152360208332538605e-03 1.895608194172382355e-02 -4.835284128785133362e-02 3.694269061088562012e-01 -9.712880104780197144e-02 5.784437991678714752e-03 -1.229417920112609863e-01 -4.054877460002899170e-01 -1.368525773286819458e-01 -8.690711855888366699e-02 -7.685813307762145996e-02 -2.654487453401088715e-02 -1.758502982556819916e-02 -3.196636140346527100e-01 -3.035100363194942474e-02 2.343603968620300293e-01 -2.449863255023956299e-01 6.491957604885101318e-02 -2.256105542182922363e-01
1.065835654735565186e-01 -8.256386965513229370e-03 2.840477824211120605e-01 1.297479122877120972e-02 -2.645580768585205078e-01 -3.551459014415740967e-01 1.320236325263977051e-01 3.396057784557342529e-01 5.192564427852630615e-02 1.623884402215480804e-02 -7.675126940011978149e-02 2.246325612068176270e-01 6.494980305433273315e-02 2.003972828388214111e-01 8.103037625551223755e-02 1.918180733919143677e-01 3.951191157102584839e-02 3.540014624595642090e-01 -9.808058850467205048e-03 -1.643023639917373657e-01 -8.100956678390502930e-02 3.191132545471191406e-01 4.004716873168945312e-02 2.993858233094215393e-02 -2.856862545013427734e-01 7.632604800164699554e-03 -1.315440535545349121e-01 1.076112166047096252e-01 8.519692718982696533e-02 1.093581318855285645e-01 1.706383228302001953e-01 -8.961306512355804443e-02
1.240206882357597351e-01 1.265866309404373169e-01 -1.930926889181137085e-01 1.834949851036071777e-01 -1.084025800228118896e-01 -1.834297627210617065e-01 -1.529838442802429199e-01 3.967612087726593018e-01 1.513526141643524170e-01 -1.446075141429901123e-01 -4.870077595114707947e-03 7.908824831247329712e-02 -1.442503631114959717e-01 1.344068199396133423e-01 -2.139055281877517700e-01 2.136323899030685425e-01 5.150377377867698669e-02 -1.768785342574119568e-02 2.067470550537109375e-01 2.357299923896789551e-01 -1.696846187114715576e-01 3.760708868503570557e-02 1.690727844834327698e-02 4.376977309584617615e-02 -2.919113337993621826e-01 1.143985688686370850e-01 -4.982416331768035889e-01 3.287829458713531494e-02 5.288583785295486450e-02 -6.367306690663099289e-03 7.383111864328384399e-02 3.811054676771163940e-02
2.036457061767578125e-01 6.296841893345117569e-03 2.168177217245101929e-01 7.769415527582168579e-02 -1.793689727783203125e-01 -1.306899785995483398e-01 -1.044200733304023743e-01 1.582904905080795288e-01 1.270489841699600220e-01 -1.496325731277465820e-01 1.650399565696716309e-01 -4.191510379314422607e-02 -1.104170083999633789e-01 1.281288731843233109e-02 1.249077618122100830e-01 2.033568918704986572e-01 1.188064962625503540e-01 1.697476208209991455e-01 8.461355417966842651e-02 -3.965583741664886475e-01 3.825177624821662903e-02 3.972531110048294067e-02 -8.002450317144393921e-02 1.670884490013122559e-01 -2.104762941598892212e-01 2.018972486257553101e-01 -4.912170171737670898e-01 1.932261884212493896e-01 1.601182669401168823e-01 6.440924853086471558e-02 2.122184187173843384e-01 1.280790939927101135e-02
-6.343055516481399536e-02 -1.743784989230334759e-03 2.079134583473205566e-01 5.450185015797615051e-02 -3.976225852966308594e-01 1.158843841403722763e-02 -1.740757003426551819e-02 2.933983318507671356e-02 -2.010027132928371429e-02 1.233143359422683716e-02 -2.368235141038894653e-01 -1.321804523468017578e-01 1.837569102644920349e-02 7.960716634988784790e-02 2.082358896732330322e-01 2.280196398496627808e-01 1.874858438968658447e-01 6.804408133029937744e-02 -2.968311011791229248e-01 -4.037491679191589355e-01 -1.859416961669921875e-01 1.533568203449249268e-01 -7.931103557348251343e-02 -1.087667793035507202e-01 6.096545234322547913e-02 -1.801182627677917480e-01 -3.059924840927124023e-01 2.337176203727722168e-01 4.418517649173736572e-02 -9.719879925251007080e-02 1.396631598472595215e-01 -1.783072948455810547e-01
3.067780137062072754e-01 5.443577095866203308e-02 2.176466584205627441e-01 1.568315029144287109e-01 -1.372027099132537842e-01 6.504672020673751831e-02 1.409419924020767212e-01 2.687134742736816406e-01 2.294230908155441284e-01 -9.162696078419685364e-03 6.276936735957860947e-03 2.024920657277107239e-02 -2.053393274545669556e-01 6.424962729215621948e-02 1.454550325870513916e-01 3.727205330505967140e-03 8.260656148195266724e-02 7.353902608156204224e-02 3.160627791658043861e-03 1.134784775786101818e-03 -2.480141222476959229e-01 2.632456421852111816e-01 5.704575404524803162e-02 1.422400176525115967e-01 -1.802195757627487183e-01 1.070650294423103333e-01 -3.464322686195373535e-01 -5.820841714739799500e-02 -1.127921640872955322e-01 -3.470344245433807373e-01 -3.516464829444885254e-01 6.711456924676895142e-02
7.477814331650733948e-03 -1.995523273944854736e-02 -1.331704407930374146e-01 -4.453378915786743164e-02 6.417963653802871704e-02 -2.550855837762355804e-02 -1.367964893579483032e-01 2.141455709934234619e-01 1.044159661978483200e-02 -2.020606100559234619e-01 -1.705396473407745361e-01 2.505440413951873779e-01 2.470646947622299194e-01 -2.026705145835876465e-01 9.348893165588378906e-02 -6.825847923755645752e-02 5.061655119061470032e-02 6.175895780324935913e-02 2.088531553745269775e-01 -2.301789224147796631e-01 -5.681424736976623535e-01 6.612064689397811890e-02 -8.383255451917648315e-02 1.265145838260650635e-01 -2.727174200117588043e-02 1.001686379313468933e-01 -2.387943267822265625e-01 2.827990949153900146e-01 -7.166201621294021606e-02 -3.317278623580932617e-02 -8.069385588169097900e-02 -2.201927751302719116e-01
-5.757835134863853455e-02 6.759067624807357788e-02 7.123024016618728638e-02 1.430841535329818726e-01 -9.139831364154815674e-02 -3.647246658802032471e-01 2.179549932479858398e-01 3.140257596969604492e-01 -4.597836360335350037e-02 1.032200828194618225e-01 -6.655025645159184933e-04 1.901607513427734375e-01 -2.250813543796539307e-01 5.085413530468940735e-02 -4.442572593688964844e-02 2.648839950561523438e-01 6.822710484266281128e-02 -1.814987808465957642e-01 2.326336801052093506e-01 -2.441823035478591919e-01 -4.717196151614189148e-02 2.462897151708602905e-01 8.691252768039703369e-02 -1.572344601154327393e-01 -1.664171218872070312e-01 -9.812290966510772705e-02 -4.134491980075836182e-01 1.139996349811553955e-01 4.343919083476066589e-02 1.799117624759674072e-01 4.105942323803901672e-02 3.255261480808258057e-02
-1.598002314567565918e-01 3.460096195340156555e-02 1.553436554968357086e-02 3.135956227779388428e-01 4.111102595925331116e-02 -2.825361490249633789e-01 -1.017982587218284607e-01 1.486411243677139282e-01 2.565748095512390137e-01 3.503544721752405167e-04 -1.511683687567710876e-02 2.905772626399993896e-01 1.472834050655364990e-01 9.212945401668548584e-02 1.317761391401290894e-01 3.995012957602739334e-03 5.716346204280853271e-02 -8.440560847520828247e-02 1.371080726385116577e-01 -2.440420165657997131e-02 -1.725615113973617554e-01 4.187216758728027344e-01 -3.619527220726013184e-01 8.442517369985580444e-02 -2.753255665302276611e-01 6.141966953873634338e-02 -2.539702057838439941e-01 -7.071191817522048950e-02 1.144067496061325073e-01 -2.963059209287166595e-02 1.625497788190841675e-01 1.256334595382213593e-02
2.258411943912506104e-01 1.103036105632781982e-02 2.600988745689392090e-01 -3.616156056523323059e-02 -1.840599328279495239e-01 -1.196789443492889404e-01 1.581449657678604126e-01 2.057391405105590820e-01 7.239150255918502808e-02 3.096188008785247803e-01 -7.719564437866210938e-02 -2.660712040960788727e-02 -2.958856523036956787e-03 1.410971134901046753e-01 -8.234606124460697174e-03 1.903455555438995361e-01 2.018912732601165771e-01 1.903919279575347900e-01 3.405533134937286377e-01 -7.672023028135299683e-02 -2.855756878852844238e-01 2.859944105148315430e-01 -5.608907714486122131e-02 5.334524437785148621e-02 4.820811375975608826e-02 1.192406341433525085e-01 -2.379893064498901367e-01 -9.603060036897659302e-02 -2.193888574838638306e-01 -1.926940381526947021e-01 -2.490261048078536987e-01 4.998282343149185181e-02
1.372747216373682022e-02 -1.048870012164115906e-01 1.095703095197677612e-01 3.214588165283203125e-01 1.880731433629989624e-02 -3.557030260562896729e-01 -1.158352270722389221e-01 2.254087179899215698e-01 2.623034082353115082e-02 -4.472849145531654358e-02 -3.296110406517982483e-02 2.738641202449798584e-01 1.972942948341369629e-01 -1.766218058764934540e-02 -4.473851621150970459e-02 3.513446450233459473e-02 1.324689984321594238e-01 -6.657315790653228760e-02 1.188021451234817505e-01 -1.242507621645927429e-01 -1.107729300856590271e-01 2.891838550567626953e-01 -3.719482719898223877e-01 -1.690697111189365387e-02 -3.619610965251922607e-01 1.006435602903366089e-01 -2.836252450942993164e-01 5.978272110223770142e-02 7.301015406847000122e-02 -1.124041303992271423e-01 4.772624000906944275e-02 1.721841096878051758e-01
4.142146185040473938e-02 3.843154385685920715e-02 -2.741070091724395752e-02 -9.434828534722328186e-03 -6.598031520843505859e-02 -1.290379613637924194e-01 -1.034312322735786438e-01 3.296380937099456787e-01 3.343489170074462891e-01 -2.216696739196777344e-01 -1.748092323541641235e-01 2.483468055725097656e-01 1.827132552862167358e-01 5.795191042125225067e-03 -2.764723896980285645e-01 -1.722890436649322510e-01 -2.576280571520328522e-02 1.202995143830776215e-02 -3.950975369662046432e-03 -2.764114141464233398e-01 -4.201986491680145264e-01 2.811135351657867432e-01 -1.482160389423370361e-01 -2.116415463387966156e-02 5.048532411456108093e-02 7.064550369977951050e-02 -1.505579203367233276e-01 1.778002232313156128e-01 -5.689636990427970886e-02 3.326045582070946693e-03 -2.028368040919303894e-02 -2.054000496864318848e-01
5.831316486001014709e-02 -3.905556723475456238e-02 -1.302470564842224121e-01 3.186036050319671631e-01 -2.226347327232360840e-01 -1.454114764928817749e-01 1.269509643316268921e-01 2.167709022760391235e-01 1.714408248662948608e-01 2.751417085528373718e-02 -2.359032481908798218e-01 -1.062769666314125061e-01 1.319067031145095825e-01 5.793498083949089050e-02 3.310733735561370850e-01 1.248246505856513977e-01 3.160420358180999756e-01 -1.351657658815383911e-01 1.760934591293334961e-01 -9.702339023351669312e-02 -1.328231841325759888e-01 3.155250251293182373e-01 6.470542401075363159e-02 7.909698784351348877e-02 -1.830328553915023804e-01 -8.654204756021499634e-02 -1.860394179821014404e-01 7.022815197706222534e-02 8.925066143274307251e-02 2.324094325304031372e-01 -1.268579997122287750e-02 2.661843597888946533e-01
2.157873213291168213e-01 -7.265226542949676514e-02 -2.131682634353637695e-01 1.834744065999984741e-01 -3.454796969890594482e-01 2.078628391027450562e-01 -1.277140974998474121e-01 1.663350462913513184e-01 2.917525172233581543e-02 -4.809999838471412659e-02 1.594436354935169220e-02 -1.182230934500694275e-01 -1.353469043970108032e-01 2.463480383157730103e-01 2.444922691211104393e-03 1.319829225540161133e-01 2.328131943941116333e-01 -1.198892146348953247e-01 6.530316546559333801e-03 2.741927746683359146e-03 -1.276353001594543457e-01 2.765204906463623047e-01 -2.200689613819122314e-01 -7.172714918851852417e-02 -2.964599728584289551e-01 8.718565851449966431e-02 -4.557926654815673828e-01 -6.382267922163009644e-02 5.387723445892333984e-03 1.476648449897766113e-01 -6.619559973478317261e-02 -1.428905501961708069e-02
2.062112241983413696e-01 -3.261682018637657166e-02 -5.241890624165534973e-02 6.559728831052780151e-02 -8.893205225467681885e-02 4.921058937907218933e-02 -7.640597969293594360e-02 3.208072185516357422e-01 4.817852750420570374e-02 -1.049721688032150269e-01 -1.182894930243492126e-01 3.028198778629302979e-01 2.673421502113342285e-01 -2.062794566154479980e-02 -1.975714266300201416e-01 2.065288834273815155e-02 9.811501204967498779e-02 3.376280143857002258e-02 4.942981526255607605e-02 -3.529373705387115479e-01 -4.571395814418792725e-01 3.933152258396148682e-01 -1.523509621620178223e-01 3.493269905447959900e-02 9.905236214399337769e-02 2.841184381395578384e-03 -8.653464913368225098e-02 1.082539260387420654e-01 -9.658615291118621826e-02 2.296486124396324158e-02 -6.194221973419189453e-02 -1.768801957368850708e-01
7.535324990749359131e-02 1.122723445296287537e-01 -1.978893876075744629e-01 2.373152822256088257e-01 -1.100908382795751095e-03 6.209409609436988831e-02 1.751931458711624146e-01 3.212964832782745361e-01 2.723956406116485596e-01 -1.816545426845550537e-01 -2.882684469223022461e-01 -2.073284685611724854e-01 -2.176445908844470978e-03 -2.987601421773433685e-02 9.010703861713409424e-02 -2.060916740447282791e-03 -3.017371296882629395e-01 5.239002034068107605e-02 -8.903010748326778412e-03 -3.621737957000732422e-01 -2.723852097988128662e-01 2.131893634796142578e-01 -5.465635657310485840e-02 1.522929817438125610e-01 -3.229809999465942383e-01 -1.152981258928775787e-02 -6.993981450796127319e-02 -9.502157568931579590e-02 1.969485357403755188e-02 -7.302631437778472900e-02 1.256156526505947113e-02 -1.050848588347434998e-01
4.487537145614624023e-01 2.013234980404376984e-02 1.144242510199546814e-01 3.831027746200561523e-01 -1.509762555360794067e-01 -4.628371819853782654e-02 -3.607584908604621887e-02 2.275601178407669067e-01 4.214776307344436646e-02 1.139433309435844421e-01 -1.189885735511779785e-01 -3.260799497365951538e-02 -8.053556084632873535e-02 1.059927120804786682e-01 -8.517133444547653198e-02 -5.481898039579391479e-02 3.050889372825622559e-01 6.584716588258743286e-02 -6.563752144575119019e-02 -3.544373512268066406e-01 -2.419013828039169312e-01 -9.729056619107723236e-03 -4.883502423763275146e-02 -1.068790853023529053e-01 -2.732845023274421692e-03 -4.553077369928359985e-02 -2.554014027118682861e-01 2.838000888004899025e-03 1.904288530349731445e-01 -1.821543872356414795e-01 -1.338421553373336792e-01 -2.189262956380844116e-01
2.561483085155487061e-01 7.461380958557128906e-02 6.333048641681671143e-02 1.383726000785827637e-01 -4.545353651046752930e-01 -1.579376906156539917e-01 -4.349445551633834839e-02 1.564662456512451172e-01 5.036240443587303162e-02 3.214370831847190857e-02 -2.602075338363647461e-01 1.896099187433719635e-02 -7.436773926019668579e-02 2.258042842149734497e-01 1.057704165577888489e-01 4.701548069715499878e-02 2.371678948402404785e-01 -7.064276933670043945e-02 7.705935835838317871e-02 -1.806092113256454468e-01 -3.111104965209960938e-01 -8.856372907757759094e-03 -6.246098875999450684e-02 -6.347680836915969849e-02 5.436022207140922546e-02 7.726572453975677490e-02 -3.779625892639160156e-01 -7.513824850320816040e-02 2.121433019638061523e-01 -1.932176351547241211e-01 2.536337077617645264e-02 -2.473591268062591553e-01
1.062863618135452271e-01 -1.136235445737838745e-01 9.504240751266479492e-02 1.845972985029220581e-01 5.954197794198989868e-02 -2.488629706203937531e-02 -1.323781325481832027e-03 2.665435373783111572e-01 1.655843257904052734e-01 -1.118620671331882477e-02 2.002427820116281509e-03 1.219180822372436523e-01 3.055870831012725830e-01 -1.716299951076507568e-01 1.077194362878799438e-01 -3.236402571201324463e-02 1.169191896915435791e-01 -1.156001836061477661e-01 9.535101056098937988e-02 -4.649294018745422363e-01 -2.354759424924850464e-01 2.168722748756408691e-01 -6.656131893396377563e-02 -1.227106451988220215e-01 9.709437191486358643e-02 1.750064194202423096e-01 -2.766389846801757812e-01 3.755287826061248779e-01 -5.340742319822311401e-02 -9.684314951300621033e-03 -1.277685463428497314e-01 -1.686341762542724609e-01
9.934058785438537598e-02 -1.294414103031158447e-01 9.931240230798721313e-02 2.698231041431427002e-01 -2.200220823287963867e-01 -1.849063485860824585e-01 -3.972328826785087585e-02 2.994377315044403076e-01 9.535504132509231567e-02 -7.260286062955856323e-02 -6.590528041124343872e-02 2.670625038444995880e-02 -2.187140136957168579e-01 1.324736922979354858e-01 1.001160684973001480e-02 3.389250487089157104e-02 -6.434731930494308472e-02 -1.239597871899604797e-01 -2.453893721103668213e-01 -3.675580024719238281e-01 4.853864386677742004e-02 4.102648496627807617e-01 -9.829845279455184937e-02 8.015001565217971802e-02 5.621784180402755737e-02 2.481383830308914185e-01 -2.915582954883575439e-01 -1.354193091392517090e-01 -2.420835662633180618e-03 1.630035191774368286e-01 -2.229896560311317444e-02 -1.846106946468353271e-01
-2.755146287381649017e-02 4.430432617664337158e-02 -1.813398450613021851e-01 -8.393952995538711548e-02 -3.164774551987648010e-02 7.997619360685348511e-02 1.428158953785896301e-02 1.476034373044967651e-01 9.863659739494323730e-02 7.844349741935729980e-02 -2.719432674348354340e-02 5.695722647942602634e-04 2.333894819021224976e-01 2.328353971242904663e-01 1.571045964956283569e-01 -3.629815205931663513e-02 2.711323499679565430e-01 1.820061802864074707e-01 -9.817349165678024292e-02 -1.066095009446144104e-02 -3.783558905124664307e-01 1.480460166931152344e-01 -1.999777406454086304e-01 1.632485240697860718e-01 -5.953010916709899902e-02 3.331163227558135986e-01 -3.001661002635955811e-01 1.930649727582931519e-01 6.375162303447723389e-02 1.162826940417289734e-01 -1.959351077675819397e-02 -4.107289314270019531e-01
1.959829777479171753e-01 -8.834533393383026123e-02 -2.652785554528236389e-02 -1.646850258111953735e-01 -2.487396299839019775e-01 -3.381248712539672852e-01 2.563649415969848633e-01 2.204501032829284668e-01 6.457058340311050415e-02 -8.770253509283065796e-03 4.924883693456649780e-02 1.999579668045043945e-01 -1.957736909389495850e-01 8.815947920083999634e-02 -7.156932353973388672e-02 9.013903886079788208e-02 1.799710094928741455e-01 2.106239497661590576e-01 -1.000689156353473663e-02 -2.918356060981750488e-01 -1.452766805887222290e-01 3.496937155723571777e-01 2.140864916145801544e-02 1.447876244783401489e-01 -2.121629565954208374e-01 1.290988177061080933e-01 -3.109208941459655762e-01 1.130349636077880859e-01 -4.175432026386260986e-02 1.584763526916503906e-01 6.655284017324447632e-02 1.377196330577135086e-02
2.368946522474288940e-01 2.485709451138973236e-02 1.668533235788345337e-01 2.195543050765991211e-01 1.581911742687225342e-01 -3.415846452116966248e-02 -7.815088331699371338e-02 1.613696292042732239e-02 8.116520196199417114e-02 -1.465255767107009888e-01 -2.305365651845932007e-01 1.270954459905624390e-01 1.511785835027694702e-01 -1.415280252695083618e-01 1.154832541942596436e-01 -2.905650250613689423e-02 1.022072806954383850e-01 -2.006670236587524414e-01 1.583327800035476685e-01 -4.181895256042480469e-01 -4.200221300125122070e-01 1.818119883537292480e-01 -1.931059360504150391e-01 8.439215272665023804e-02 -1.744486838579177856e-01 -1.227076631039381027e-02 -1.320526897907257080e-01 2.217096239328384399e-01 -3.709513321518898010e-02 2.388370223343372345e-02 -2.609363198280334473e-01 -9.205695241689682007e-02
-1.068123728036880493e-01 -1.104652658104896545e-01 -2.082304656505584717e-01 1.891193240880966187e-01 -1.919862329959869385e-01 -1.736552566289901733e-01 1.499738246202468872e-01 3.304200768470764160e-01 1.904439330101013184e-01 4.626342654228210449e-02 -1.961694210767745972e-01 -1.101014316082000732e-01 1.055748984217643738e-01 -4.492851346731185913e-02 2.043701559305191040e-01 2.148830741643905640e-01 1.693277508020401001e-01 -7.014829665422439575e-02 4.131521284580230713e-01 -2.357932925224304199e-01 -1.603572219610214233e-01 1.282915920019149780e-01 6.715958565473556519e-02 1.248906478285789490e-01 -3.506097793579101562e-01 1.338842362165451050e-01 -8.649656176567077637e-02 -3.720755502581596375e-02 4.832577705383300781e-02 4.654186218976974487e-02 1.015281956642866135e-02 1.787949651479721069e-01
3.514454513788223267e-02 1.916657686233520508e-01 6.079702079296112061e-02 2.575750946998596191e-01 -4.150402545928955078e-01 -1.231730580329895020e-01 -4.346434772014617920e-02 2.436071038246154785e-01 2.133968174457550049e-01 -3.498838841915130615e-02 -1.916456781327724457e-02 9.344336390495300293e-02 -1.213880628347396851e-01 2.135817259550094604e-01 4.165868088603019714e-02 8.468317240476608276e-02 1.345918029546737671e-01 -1.079443749040365219e-02 1.177674606442451477e-01 1.005910262465476990e-01 -6.153234094381332397e-02 2.426085770130157471e-01 -1.392710059881210327e-01 -1.164777651429176331e-01 -3.024083673954010010e-01 4.005752801895141602e-01 -2.662499547004699707e-01 -8.750731498003005981e-02 1.655946224927902222e-01 1.009329780936241150e-01 1.096661686897277832e-01 1.681616343557834625e-02
1.860629394650459290e-02 1.508962810039520264e-01 1.804333478212356567e-01 2.071262449026107788e-01 -2.890181839466094971e-01 -1.781004965305328369e-01 -1.537662595510482788e-01 2.360226064920425415e-01 9.647545963525772095e-02 -1.313063502311706543e-01 3.512395918369293213e-02 -2.202403731644153595e-02 -1.100419312715530396e-01 -1.586104556918144226e-02 3.019900918006896973e-01 1.523522194474935532e-02 -2.004575729370117188e-02 7.157059013843536377e-02 -1.381472945213317871e-01 1.669741608202457428e-02 -3.708007335662841797e-01 6.228680536150932312e-02 5.451128259301185608e-02 -2.555685341358184814e-01 -1.242279186844825745e-01 -5.580795556306838989e-02 -2.423928678035736084e-01 3.123868405818939209e-01 1.320249438285827637e-01 6.194702582433819771e-04 -3.731163740158081055e-01 9.319429099559783936e-02
1.370992809534072876e-01 -1.200779378414154053e-01 1.557051092386245728e-01 1.939618736505508423e-01 -3.007950494065880775e-03 -6.307143718004226685e-02 -7.435186207294464111e-02 2.858062982559204102e-01 8.320203423500061035e-02 -1.746155917644500732e-01 -3.670442476868629456e-02 2.495997101068496704e-01 1.492177397012710571e-01 -6.819470971822738647e-02 -3.414316847920417786e-02 -5.962609499692916870e-02 1.776040531694889069e-02 7.791525870561599731e-02 1.079154387116432190e-01 -1.953668892383575439e-01 -4.990227520465850830e-01 3.406214416027069092e-01 -1.091349571943283081e-01 6.305846571922302246e-02 2.192483395338058472e-01 -7.100099232047796249e-03 -2.018250375986099243e-01 3.001384139060974121e-01 -5.305603891611099243e-02 -4.025937616825103760e-02 -7.167319208383560181e-02 -2.353253513574600220e-01
2.803957760334014893e-01 6.640581041574478149e-02 2.600468099117279053e-01 2.743780612945556641e-01 -3.590682446956634521e-01 -1.375153064727783203e-01 -1.990978568792343140e-01 1.126607730984687805e-01 2.127811759710311890e-01 1.016845181584358215e-01 -2.336894273757934570e-01 -2.782243676483631134e-02 -1.192429438233375549e-01 -1.715540289878845215e-01 1.474168300628662109e-01 -1.374631468206644058e-02 2.621725201606750488e-01 -3.272272879257798195e-04 -1.166391279548406601e-02 -1.520633697509765625e-01 -2.281209379434585571e-01 1.177069246768951416e-01 1.079955697059631348e-02 -2.359736477956175804e-03 9.245969355106353760e-02 1.051569241099059582e-03 -2.703884541988372803e-01 -1.171535402536392212e-01 1.853661686182022095e-01 -1.908499598503112793e-01 -2.938664518296718597e-02 -2.688392102718353271e-01
5.173183605074882507e-02 2.938933111727237701e-02 1.725810021162033081e-01 3.248202204704284668e-01 -2.568132281303405762e-01 -1.356666386127471924e-01 -1.065460126847028732e-02 2.590515315532684326e-01 6.337326020002365112e-02 5.216473713517189026e-02 1.983594149351119995e-01 2.028456181287765503e-01 -5.911917984485626221e-02 -5.423942953348159790e-02 -7.431746274232864380e-02 1.331261247396469116e-01 1.700469255447387695e-01 -1.271649450063705444e-01 -2.680438756942749023e-01 1.098090782761573792e-02 -5.890030879527330399e-03 2.312402613461017609e-02 -2.599916160106658936e-01 1.482986006885766983e-02 -2.267965376377105713e-01 2.141306102275848389e-01 -4.254226386547088623e-01 8.342672139406204224e-02 6.614481657743453979e-02 -2.938031591475009918e-02 1.836628913879394531e-01 -2.881524860858917236e-01
2.835510969161987305e-01 1.704184338450431824e-02 1.425677631050348282e-02 1.549126505851745605e-01 -3.081826269626617432e-01 -1.850437223911285400e-01 3.891438245773315430e-03 1.686787605285644531e-01 2.029618471860885620e-01 1.267570555210113525e-01 -1.706671118736267090e-01 -6.897001527249813080e-03 -2.509672380983829498e-02 2.248733937740325928e-01 1.315242499113082886e-01 5.659252032637596130e-02 3.354085683822631836e-01 -4.331009462475776672e-02 4.284592345356941223e-03 -2.202361524105072021e-01 -3.295757770538330078e-01 1.003617271780967712e-01 -7.103370875120162964e-02 -1.938467621803283691e-01 1.230835691094398499e-01 -6.105390936136245728e-02 -2.885591983795166016e-01 -1.224342733621597290e-01 2.802612185478210449e-01 -2.116031497716903687e-01 8.669932931661605835e-02 -8.427438884973526001e-02
-1.663615554571151733e-01 2.199801653623580933e-01 -1.744784712791442871e-01 1.954867243766784668e-01 2.685051411390304565e-02 -1.016537919640541077e-01 -2.485606670379638672e-01 2.781020700931549072e-01 1.625989824533462524e-01 -8.254386484622955322e-02 6.649965792894363403e-02 1.153429970145225525e-02 1.857309937477111816e-01 -6.262009590864181519e-02 3.483858704566955566e-02 7.946899533271789551e-02 2.220358103513717651e-01 -1.116563901305198669e-01 4.487205669283866882e-02 -2.749671638011932373e-01 -2.221010327339172363e-01 -4.663220793008804321e-02 -2.691630274057388306e-02 -2.487150207161903381e-02 4.660921916365623474e-02 2.298887073993682861e-02 -4.002412855625152588e-01 -2.642707824707031250e-01 1.348830386996269226e-02 2.531480789184570312e-01 3.634603619575500488e-01 -2.683707745745778084e-03
1.147724390029907227e-01 -2.058016806840896606e-01 8.074952661991119385e-02 1.763927191495895386e-01 -5.160834640264511108e-02 -1.512278430163860321e-02 -4.688325151801109314e-02 1.875481754541397095e-01 1.789181232452392578e-01 -1.227687448263168335e-01 -1.717407256364822388e-01 3.058341145515441895e-01 2.326972782611846924e-01 -4.084155708551406860e-02 -8.644989132881164551e-02 -6.529792398214340210e-02 8.661439269781112671e-02 1.100990474224090576e-01 1.013731807470321655e-01 -2.342314869165420532e-01 -4.061303138732910156e-01 3.383928239345550537e-01 4.640482738614082336e-02 -6.772925704717636108e-02 -2.547869645059108734e-02 6.906083971261978149e-02 -3.069171905517578125e-01 2.835548818111419678e-01 2.534721791744232178e-02 -1.475979294627904892e-02 7.518306374549865723e-03 -2.775125503540039062e-01
2.193136066198348999e-01 3.625908493995666504e-01 2.719688788056373596e-02 1.855592615902423859e-02 -1.569381356239318848e-01 -1.006704792380332947e-01 1.462817043066024780e-01 1.410179287195205688e-01 3.295397758483886719e-01 2.630363591015338898e-02 -2.399563044309616089e-01 -4.984735511243343353e-03 -1.683773100376129150e-01 2.818794846534729004e-01 8.477704226970672607e-02 7.510662078857421875e-02 1.205234006047248840e-01 -1.648983806371688843e-01 -3.885556757450103760e-02 -1.979566067457199097e-01 -4.530976340174674988e-02 1.973233222961425781e-01 -7.187704090029001236e-03 -1.979431062936782837e-01 -1.760971993207931519e-01 2.023459672927856445e-01 -3.832817375659942627e-01 2.852415293455123901e-02 1.576792448759078979e-01 -9.886776655912399292e-02 -1.296032965183258057e-01 -1.484105587005615234e-01
-5.140392854809761047e-02 2.566998451948165894e-02 1.481650024652481079e-01 1.283954530954360962e-01 -3.155375719070434570e-01 -3.931744992733001709e-01 7.988753914833068848e-02 3.565871417522430420e-01 8.560314774513244629e-03 9.612028487026691437e-03 -3.796899691224098206e-02 1.697132140398025513e-01 -2.940086126327514648e-01 5.728431791067123413e-02 -1.445257067680358887e-01 4.554359242320060730e-02 1.800095885992050171e-01 5.640969797968864441e-02 -1.039305180311203003e-01 -1.949588805437088013e-01 -3.398909233510494232e-03 2.701566815376281738e-01 -1.541958749294281006e-01 3.741833567619323730e-02 -2.881842851638793945e-01 1.959436982870101929e-01 -1.090372949838638306e-01 7.734794169664382935e-02 -5.183916911482810974e-02 1.996095925569534302e-01 1.945368051528930664e-01 -1.588054001331329346e-01
1.648571640253067017e-01 -6.384869664907455444e-02 -1.526537090539932251e-01 2.612349092960357666e-01 -1.393565833568572998e-01 1.145610734820365906e-01 3.284694552421569824e-01 3.255103528499603271e-01 2.063837200403213501e-01 1.244783699512481689e-01 -3.153460919857025146e-01 9.331636130809783936e-02 1.011317670345306396e-01 2.310069203376770020e-01 3.124787472188472748e-02 5.608237534761428833e-02 -3.297116979956626892e-02 3.505488485097885132e-02 2.232856005430221558e-01 -1.039593368768692017e-01 -1.888063699007034302e-01 1.188881173729896545e-01 -2.004303783178329468e-01 -1.073096022009849548e-01 -1.626432090997695923e-01 -3.819293901324272156e-02 -3.330371677875518799e-01 2.143335528671741486e-02 -3.457586467266082764e-02 1.614022105932235718e-01 1.875650733709335327e-01 1.751860529184341431e-01
-2.122924290597438812e-02 -1.093323454260826111e-01 6.851205974817276001e-02 1.895841807126998901e-01 -6.680858880281448364e-02 -1.746161729097366333e-01 -1.256385631859302521e-02 3.511494770646095276e-02 1.473051160573959351e-01 4.785390198230743408e-02 -2.469868510961532593e-01 2.713455259799957275e-01 1.543269306421279907e-01 -4.337479919195175171e-02 -3.486187383532524109e-02 -4.366089403629302979e-02 -7.268468290567398071e-02 -1.898871064186096191e-01 1.946119368076324463e-01 -4.100310802459716797e-01 -3.827363848686218262e-01 2.026723772287368774e-01 9.822633117437362671e-02 -1.265819668769836426e-01 -1.547151356935501099e-01 5.633402615785598755e-02 -2.585610151290893555e-01 3.493698239326477051e-01 -4.028445854783058167e-02 -3.022168576717376709e-02 -1.033288463950157166e-01 -1.826596111059188843e-01
-2.191804945468902588e-01 5.271010845899581909e-02 2.181367017328739166e-02 -1.248866692185401917e-01 -6.343214958906173706e-02 -3.390272380784153938e-03 2.288562059402465820e-02 1.740113049745559692e-01 2.091559320688247681e-01 -1.306270211935043335e-01 -3.160408437252044678e-01 1.325506567955017090e-01 -1.217216178774833679e-01 -5.491641536355018616e-02 -5.650248378515243530e-02 4.848967865109443665e-02 1.281827688217163086e-01 -2.617366611957550049e-01 3.193588182330131531e-02 -1.387580186128616333e-01 -6.493882089853286743e-02 4.111215174198150635e-01 -2.163023129105567932e-02 -2.924512624740600586e-01 -1.016104593873023987e-02 1.700994074344635010e-01 -4.972635507583618164e-01 2.520965971052646637e-02 -6.928128004074096680e-02 3.866179287433624268e-02 1.568475179374217987e-02 2.206919938325881958e-01
-1.366222649812698364e-01 -3.415144979953765869e-02 -1.291371732950210571e-01 1.978852748870849609e-01 -6.992793828248977661e-02 6.404307484626770020e-02 -1.219268292188644409e-01 1.581770926713943481e-01 1.998888850212097168e-01 2.856569364666938782e-02 -1.253199726343154907e-01 2.539646327495574951e-01 1.867240369319915771e-01 1.426746696233749390e-01 1.411421298980712891e-01 -6.018995121121406555e-02 5.571746081113815308e-02 3.054168820381164551e-02 1.784369349479675293e-01 1.052895113825798035e-01 -2.761676013469696045e-01 7.766643166542053223e-02 -9.539188444614410400e-02 5.516659468412399292e-02 1.066495701670646667e-01 4.120936989784240723e-01 -4.601009786128997803e-01 2.059863209724426270e-01 -2.353107370436191559e-02 1.251394003629684448e-01 -2.145266979932785034e-01 -1.917145550251007080e-01
2.435493320226669312e-01 1.596323400735855103e-01 1.216503307223320007e-01 5.654394626617431641e-02 -3.362347781658172607e-01 -1.361499130725860596e-01 1.370501071214675903e-01 2.000249028205871582e-01 -2.740483731031417847e-02 -1.166790127754211426e-01 -1.422522515058517456e-01 -1.431339234113693237e-01 -5.421751737594604492e-02 1.450115591287612915e-01 3.492290973663330078e-01 8.366962522268295288e-02 2.166542112827301025e-01 5.700127780437469482e-02 -1.091854646801948547e-01 -3.235016465187072754e-01 -1.902165561914443970e-01 -1.938452944159507751e-02 4.397729411721229553e-02 -4.735323786735534668e-02 1.956122368574142456e-01 -1.330067068338394165e-01 -2.736072540283203125e-01 1.626605838537216187e-01 -1.160265132784843445e-01 -1.620665937662124634e-01 1.435662209987640381e-01 -2.714658379554748535e-01
1.356468796730041504e-01 3.738022595643997192e-02 1.373702436685562134e-01 -7.258412986993789673e-02 -2.241575270891189575e-01 9.784123301506042480e-02 -2.988209724426269531e-01 3.693202137947082520e-01 -6.830298155546188354e-02 1.929370015859603882e-01 -2.560181021690368652e-01 -1.382651031017303467e-01 -1.601427644491195679e-01 2.055247426033020020e-01 5.718122422695159912e-02 1.698622107505798340e-01 4.408530076034367085e-04 -7.051614671945571899e-02 -4.586337134242057800e-03 -1.379690617322921753e-01 -1.605630517005920410e-01 1.237385869026184082e-01 -1.094421446323394775e-01 -1.765783727169036865e-01 -3.414825499057769775e-01 8.043696731328964233e-02 -1.927769780158996582e-01 1.026230603456497192e-01 -1.086496934294700623e-02 -1.063771098852157593e-01 -5.207771062850952148e-02 -3.883191049098968506e-01
-2.167725004255771637e-02 -1.586916744709014893e-01 9.211634844541549683e-02 1.282310187816619873e-01 4.165424779057502747e-02 -3.061813116073608398e-02 -6.064301356673240662e-02 3.090837001800537109e-01 1.322700381278991699e-01 -1.817606836557388306e-01 -4.775884561240673065e-03 2.181013077497482300e-01 2.112804651260375977e-01 9.005824476480484009e-02 -2.969233691692352295e-02 -1.498843729496002197e-01 -1.463097333908081055e-02 9.509883075952529907e-02 8.477907627820968628e-03 -2.314160317182540894e-01 -5.876063704490661621e-01 2.463558763265609741e-01 -5.351500213146209717e-02 1.418506260961294174e-02 2.037011831998825073e-01 6.733208894729614258e-02 -2.469155341386795044e-01 2.519738674163818359e-01 -5.636462569236755371e-02 5.533393844962120056e-02 -5.489419680088758469e-03 -1.569711565971374512e-01
-3.692753985524177551e-02 -9.989273734390735626e-03 1.050442531704902649e-01 2.872453927993774414e-01 1.305666752159595490e-02 -2.282572090625762939e-01 7.397025823593139648e-02 9.572153538465499878e-02 2.164360582828521729e-01 -2.025472819805145264e-01 -1.910484284162521362e-01 1.328916251659393311e-01 2.156493365764617920e-01 1.187089309096336365e-01 -2.732616849243640900e-03 2.146925777196884155e-01 1.153817623853683472e-01 -1.203050184994935989e-02 1.062497794628143311e-01 -1.371794342994689941e-01 -6.663401145488023758e-03 2.502989768981933594e-01 -5.001518726348876953e-01 2.732040546834468842e-02 -1.638077050447463989e-01 6.953908503055572510e-02 -3.963705301284790039e-01 -2.720685303211212158e-02 3.159999102354049683e-02 -1.228217706084251404e-01 1.630137711763381958e-01 5.199650768190622330e-03
2.181102931499481201e-01 1.737878620624542236e-01 1.056444346904754639e-01 1.620193719863891602e-01 -4.585665464401245117e-01 -1.447612345218658447e-01 -1.979489065706729889e-02 1.212238147854804993e-01 -1.470873504877090454e-01 5.930660665035247803e-02 -1.146521940827369690e-01 1.360390186309814453e-01 1.187797933816909790e-01 8.406152948737144470e-03 5.617312714457511902e-02 1.038137599825859070e-01 5.171336233615875244e-02 -1.412248909473419189e-01 -7.663926482200622559e-02 -1.290417015552520752e-01 -4.393933415412902832e-01 1.420364677906036377e-01 -2.105002701282501221e-01 -1.746463924646377563e-01 -1.443639546632766724e-01 -8.741433918476104736e-02 -1.874224990606307983e-01 1.156186386942863464e-01 3.323502242565155029e-01 -1.532732546329498291e-01 6.656300276517868042e-02 -7.084465771913528442e-02
6.652791798114776611e-02 2.391276657581329346e-01 3.586314022541046143e-01 3.236263692378997803e-01 -2.008482962846755981e-01 -1.667202562093734741e-01 1.592804640531539917e-01 1.337798386812210083e-01 2.010109424591064453e-01 9.873802959918975830e-02 1.184860765933990479e-01 5.150682479143142700e-02 1.230334863066673279e-01 -1.220943555235862732e-01 2.690632045269012451e-01 1.810335665941238403e-01 1.258504241704940796e-01 1.872939057648181915e-02 -1.027445048093795776e-01 -3.633438609540462494e-03 -1.992278397083282471e-01 1.384588032960891724e-01 -8.426830917596817017e-02 -2.402078211307525635e-01 -8.390839397907257080e-02 3.156341910362243652e-01 -1.805399656295776367e-01 1.949669420719146729e-01 7.802043855190277100e-02 1.140179019421339035e-02 -2.336743324995040894e-01 5.535532906651496887e-02
2.340295352041721344e-02 -7.362335920333862305e-02 9.751629829406738281e-02 4.072551056742668152e-02 6.936694961041212082e-03 -2.581267431378364563e-02 -1.284481287002563477e-01 4.291805624961853027e-01 1.035374924540519714e-01 -2.309481203556060791e-01 -1.017518192529678345e-01 2.627477943897247314e-01 2.717751264572143555e-01 5.069590732455253601e-02 -5.957913771271705627e-02 -6.061901897192001343e-02 1.333790123462677002e-01 8.665870130062103271e-02 -1.478402782231569290e-02 -3.141746222972869873e-01 -5.131719112396240234e-01 2.641928493976593018e-01 -5.018931627273559570e-02 -1.608721539378166199e-02 9.674788266420364380e-02 7.559654861688613892e-02 -3.408375754952430725e-02 1.690877526998519897e-01 2.458732388913631439e-02 7.974264770746231079e-02 3.815037012100219727e-02 -2.023865431547164917e-01
9.255303069949150085e-03 -1.936995238065719604e-02 1.838685572147369385e-02 2.839648723602294922e-01 -1.689249128103256226e-01 6.441575288772583008e-02 1.124679148197174072e-01 1.225408315658569336e-01 2.423117905855178833e-01 -6.322495639324188232e-02 -2.764702737331390381e-01 2.943202555179595947e-01 -4.738960042595863342e-02 9.322099387645721436e-02 9.801220148801803589e-02 1.377217024564743042e-01 1.361390925012528896e-03 -1.371768563985824585e-01 1.835710406303405762e-01 -3.043816685676574707e-01 -1.257315576076507568e-01 1.776344180107116699e-01 9.686946123838424683e-02 1.966942846775054932e-01 -3.119558691978454590e-01 9.422317892313003540e-02 -1.237758100032806396e-01 2.454382628202438354e-01 -8.326915651559829712e-02 -6.208023056387901306e-02 2.685256302356719971e-01 -2.961138188838958740e-01
1.654348373413085938e-01 3.547042235732078552e-02 6.792189180850982666e-02 -3.525490313768386841e-02 5.180655419826507568e-02 -1.695129871368408203e-01 -8.064357936382293701e-02 3.186500370502471924e-01 3.364448249340057373e-01 -1.823654472827911377e-01 -4.944931715726852417e-02 1.067170687019824982e-02 2.348373681306838989e-01 -6.267033517360687256e-02 -8.878852427005767822e-02 -2.848950624465942383e-01 7.989903539419174194e-02 1.224146597087383270e-02 1.536643803119659424e-01 2.966094389557838440e-02 -3.161494731903076172e-01 3.741526901721954346e-01 -2.242965251207351685e-01 2.459303438663482666e-01 -1.431217938661575317e-01 9.778985381126403809e-02 -1.895439475774765015e-01 2.232151180505752563e-01 7.870482653379440308e-02 -1.425122171640396118e-01 -1.023118529701605439e-04 -6.971725076436996460e-02
6.810380518436431885e-02 1.300870329141616821e-01 -1.286005377769470215e-01 2.283461019396781921e-02 -3.161034882068634033e-01 -2.002674490213394165e-01 -1.816529929637908936e-01 2.765146791934967041e-01 -3.597715124487876892e-02 8.423428982496261597e-02 -3.651366382837295532e-02 1.957747489213943481e-01 -5.483336001634597778e-02 7.115580141544342041e-02 8.671615272760391235e-02 2.771193161606788635e-02 1.132441610097885132e-01 -2.076441645622253418e-01 6.218479946255683899e-02 -1.211443543434143066e-01 -3.905993402004241943e-01 3.135667741298675537e-02 -1.957828551530838013e-01 -2.186195105314254761e-01 1.325282603502273560e-01 -2.294822782278060913e-02 -2.597429454326629639e-01 1.604844778776168823e-01 4.161224067211151123e-01 3.746480867266654968e-02 -4.985279962420463562e-02 -2.120524793863296509e-01
1.449081003665924072e-01 2.000468820333480835e-01 1.672422587871551514e-01 -8.796152472496032715e-02 -1.224425341933965683e-02 -7.833494246006011963e-02 1.444654911756515503e-01 3.009470999240875244e-01 3.844148293137550354e-02 2.882304787635803223e-02 -1.397238373756408691e-01 2.078832685947418213e-01 -1.645281910896301270e-01 8.524393290281295776e-02 1.257829666137695312e-01 1.955594867467880249e-01 -5.345080792903900146e-02 1.546082943677902222e-01 7.094386219978332520e-02 -3.050345778465270996e-01 -1.304300874471664429e-01 1.763642430305480957e-01 -8.281566947698593140e-02 -1.450608074665069580e-01 -3.975970149040222168e-01 1.886595487594604492e-01 -2.248793542385101318e-01 8.128187060356140137e-02 -1.883464008569717407e-01 2.778828740119934082e-01 1.592122763395309448e-01 -2.057908177375793457e-01
1.476498395204544067e-01 2.760016126558184624e-03 -9.867899119853973389e-02 2.507561743259429932e-01 -2.726491391658782959e-01 4.121370986104011536e-02 -1.484022587537765503e-01 3.110460937023162842e-01 6.437928229570388794e-02 2.413724958896636963e-01 -3.308761417865753174e-01 -1.666697412729263306e-01 -1.940192654728889465e-02 2.042389214038848877e-01 1.136492043733596802e-01 3.862773254513740540e-02 1.667371541261672974e-01 -3.618964925408363342e-02 8.228255063295364380e-02 -3.184610605239868164e-01 -4.385189339518547058e-02 1.347930431365966797e-01 -1.565054655075073242e-01 1.833413392305374146e-01 1.341781299561262131e-02 8.702232502400875092e-03 -2.734015583992004395e-01 3.892567753791809082e-02 2.079583406448364258e-01 3.277344703674316406e-01 9.468635916709899902e-02 -5.444997176527976990e-02
-1.598935723304748535e-01 5.848035961389541626e-02 -1.126257553696632385e-01 5.532834213227033615e-03 -1.220191940665245056e-01 -1.723719090223312378e-01 -9.715633839368820190e-02 4.570440948009490967e-01 2.313205003738403320e-01 1.482909768819808960e-01 -1.290046516805887222e-02 -1.505590081214904785e-01 -1.666610240936279297e-01 1.328224837779998779e-01 1.516236960887908936e-01 -1.357155144214630127e-01 3.298731893301010132e-02 1.574494391679763794e-01 2.496486902236938477e-01 -2.037937790155410767e-01 -2.232109159231185913e-01 1.233569234609603882e-01 6.668416410684585571e-02 -7.750510424375534058e-02 -1.996110975742340088e-01 -3.193009495735168457e-01 -9.937621653079986572e-02 2.845734059810638428e-01 4.439337179064750671e-02 -1.445409059524536133e-01 1.301189959049224854e-01 -1.803655624389648438e-01
4.630082473158836365e-02 9.674443304538726807e-02 3.410481847822666168e-03 9.759023785591125488e-03 1.273820735514163971e-02 -1.829643994569778442e-01 -1.728802621364593506e-01 1.993542760610580444e-01 -1.452685892581939697e-01 1.780544756911695004e-03 -6.719882041215896606e-02 -1.843249946832656860e-01 5.316362902522087097e-02 3.397234529256820679e-02 2.351320981979370117e-01 1.792390346527099609e-01 1.679187715053558350e-01 1.241192072629928589e-01 -5.603760108351707458e-02 -1.585311591625213623e-01 -5.392057448625564575e-02 2.002421319484710693e-01 -1.210640147328376770e-01 2.052700668573379517e-01 -4.848926141858100891e-02 -2.767164111137390137e-01 -4.191978573799133301e-01 1.467650532722473145e-01 2.704459615051746368e-02 -4.645940661430358887e-01 1.913144588470458984e-01 -1.819032132625579834e-01
-1.702827811241149902e-01 9.067787230014801025e-02 2.468853890895843506e-01 5.510503053665161133e-02 -4.440016299486160278e-02 -1.595216989517211914e-01 -8.160081692039966583e-03 2.801346480846405029e-01 -1.063683629035949707e-01 -1.691630110144615173e-02 -1.351003646850585938e-01 1.026420518755912781e-01 -6.924477964639663696e-02 1.599826365709304810e-01 5.874358862638473511e-02 3.370249569416046143e-01 1.586113870143890381e-01 -2.163713574409484863e-01 -9.037958085536956787e-02 2.284291759133338928e-02 -3.175235688686370850e-01 -5.658410489559173584e-03 3.744783997535705566e-02 1.001711264252662659e-01 -1.950493603944778442e-01 5.666559562087059021e-02 -4.532195627689361572e-01 2.448387742042541504e-01 -2.269344031810760498e-01 -1.538981199264526367e-01 -5.657736212015151978e-02 -1.645287126302719116e-01
1.052816063165664673e-01 3.658716678619384766e-01 -1.081227734684944153e-01 -9.007678367197513580e-03 -1.761883497238159180e-01 -7.399741560220718384e-03 6.617246568202972412e-02 2.234067767858505249e-01 2.298580557107925415e-01 1.354916095733642578e-01 -3.035114705562591553e-01 -1.291397511959075928e-01 -2.748700976371765137e-01 -1.920367963612079620e-02 1.058807298541069031e-01 3.940862789750099182e-02 1.558875292539596558e-01 -1.211559996008872986e-01 -1.485517155379056931e-02 -7.340428233146667480e-02 -1.270967721939086914e-01 1.183403432369232178e-01 1.032524928450584412e-01 -1.168202236294746399e-01 -1.740304380655288696e-01 -9.269917383790016174e-03 -5.462790727615356445e-01 -6.929697841405868530e-02 9.107142686843872070e-02 -1.489204019308090210e-01 -1.268979609012603760e-01 -9.997963905334472656e-02
-9.536963701248168945e-02 2.619467489421367645e-02 3.641249835491180420e-01 2.676507234573364258e-01 -1.472685039043426514e-01 -1.351121366024017334e-01 2.505835704505443573e-02 3.322716355323791504e-01 5.036946013569831848e-02 -1.413140147924423218e-01 6.817197799682617188e-02 5.407898500561714172e-02 -7.146538048982620239e-02 1.817268133163452148e-01 -2.457026951014995575e-02 2.330836653709411621e-01 1.797074973583221436e-01 6.771590560674667358e-03 -1.546318978071212769e-01 -2.559323906898498535e-01 -1.437129974365234375e-01 -7.667432725429534912e-02 -6.314026564359664917e-02 2.253543026745319366e-02 1.017979830503463745e-01 1.269683837890625000e-01 -5.417084097862243652e-01 1.433680951595306396e-01 -5.698737129569053650e-02 1.223843023180961609e-01 -1.158379577100276947e-02 1.584297604858875275e-02
2.185359001159667969e-01 -1.579343825578689575e-01 -9.252010844647884369e-03 1.658651977777481079e-01 -2.827167138457298279e-02 -1.067178919911384583e-01 -1.940294355154037476e-01 1.013942360877990723e-01 9.148085862398147583e-02 -6.717825680971145630e-02 -3.408326208591461182e-02 2.655051052570343018e-01 4.634993895888328552e-02 -1.805683076381683350e-01 -6.139007210731506348e-02 6.946190446615219116e-02 2.626390568912029266e-02 -4.893983155488967896e-02 2.772945165634155273e-01 -3.682895302772521973e-01 -3.204551935195922852e-01 2.075774222612380981e-01 -1.563257537782192230e-03 4.885766189545392990e-03 -1.247627846896648407e-02 9.420425444841384888e-02 -3.441282212734222412e-01 3.603653907775878906e-01 -8.594017475843429565e-02 -6.876941770315170288e-02 -1.391193084418773651e-02 -2.839999794960021973e-01
3.660682961344718933e-02 3.877253234386444092e-01 -6.525836884975433350e-02 1.776862889528274536e-01 -3.009409904479980469e-01 -9.459331631660461426e-02 3.175359964370727539e-02 1.253026654012501240e-03 2.101854532957077026e-01 -1.169182807207107544e-01 -2.348107397556304932e-01 -1.062872931361198425e-01 -1.221016868948936462e-01 1.321484893560409546e-01 5.829053744673728943e-02 7.297916710376739502e-02 3.473978638648986816e-01 1.823856867849826813e-02 3.799641504883766174e-02 4.215573146939277649e-02 -2.584802210330963135e-01 1.190115138888359070e-01 -1.708697825670242310e-01 4.966405779123306274e-02 6.039816141128540039e-02 -6.433675438165664673e-02 -4.756841957569122314e-01 -1.182709187269210815e-01 1.559841483831405640e-01 6.632924079895019531e-02 1.814024448394775391e-01 -5.687300581485033035e-03
2.178499847650527954e-01 -1.562575995922088623e-01 5.162243545055389404e-02 1.277142763137817383e-01 3.967553749680519104e-02 -5.975655838847160339e-02 -1.413587629795074463e-01 9.286721050739288330e-02 1.648730039596557617e-01 5.632007867097854614e-02 -1.816913634538650513e-01 1.190099790692329407e-01 1.170685291290283203e-01 -8.019437640905380249e-02 1.294688582420349121e-01 -3.872574120759963989e-02 1.006678678095340729e-02 -6.593402475118637085e-02 2.515073120594024658e-01 -3.664241731166839600e-01 -4.218099415302276611e-01 2.708950340747833252e-01 -9.685899317264556885e-02 -7.013300061225891113e-02 -1.940186507999897003e-02 5.784414336085319519e-02 -2.355834096670150757e-01 4.445034563541412354e-01 -6.526671350002288818e-02 6.332136690616607666e-02 -1.260886900126934052e-02 -1.632678955793380737e-01
8.024716377258300781e-02 -6.097887456417083740e-02 3.845915198326110840e-02 1.713894656859338284e-03 1.484915763139724731e-01 -2.221381366252899170e-01 -1.876858994364738464e-02 1.839103847742080688e-01 1.622430533170700073e-01 7.989002764225006104e-02 -1.663578599691390991e-01 1.715954989194869995e-01 5.469401925802230835e-02 -1.047271266579627991e-01 2.106018178164958954e-02 2.025029622018337250e-02 8.227533847093582153e-02 -1.819816380739212036e-01 3.099412322044372559e-01 -4.180055260658264160e-01 -3.782792389392852783e-01 3.308689296245574951e-01 -7.183349877595901489e-02 -1.140997335314750671e-01 -1.095820590853691101e-01 -4.359498620033264160e-03 -1.198329478502273560e-01 3.306273818016052246e-01 -2.489907294511795044e-02 -9.841162711381912231e-02 -1.167212724685668945e-01 -1.925989389419555664e-01
1.638710051774978638e-01 1.174121424555778503e-01 2.358024567365646362e-02 8.448821306228637695e-02 -1.416712999343872070e-01 -2.968089580535888672e-01 1.770562119781970978e-02 1.495928168296813965e-01 2.201805859804153442e-01 -3.003080841153860092e-03 1.843106374144554138e-02 2.227551043033599854e-01 2.816999256610870361e-01 -2.014700472354888916e-01 2.418805211782455444e-01 1.048868615180253983e-02 -1.995562948286533356e-02 1.027020663022994995e-01 8.362107910215854645e-03 3.543630009517073631e-03 -2.697682976722717285e-01 1.265755444765090942e-01 -2.974508106708526611e-01 2.470706403255462646e-01 -3.285877108573913574e-01 1.329467296600341797e-01 -3.585216104984283447e-01 -3.758282959461212158e-02 -4.103666916489601135e-02 5.401710420846939087e-02 1.825094521045684814e-01 -3.077805787324905396e-02
1.041532456874847412e-01 -1.552714854478836060e-01 3.742157518863677979e-01 1.315282434225082397e-01 -1.936005800962448120e-01 -2.135994732379913330e-01 -9.827467054128646851e-02 3.432595431804656982e-01 -5.077679827809333801e-02 -1.348731666803359985e-01 1.489385664463043213e-01 -1.505168434232473373e-02 -1.603264957666397095e-01 -1.707129180431365967e-01 1.249923780560493469e-01 2.023859471082687378e-01 1.886359751224517822e-01 1.618960052728652954e-01 -7.235593348741531372e-02 -1.277550309896469116e-01 -9.029642492532730103e-02 2.016878500580787659e-02 -2.791353464126586914e-01 1.723728328943252563e-01 -6.267794221639633179e-02 1.671890318393707275e-01 -4.239532947540283203e-01 1.310686767101287842e-01 4.351781681180000305e-02 3.479026257991790771e-02 -9.418377280235290527e-02 -4.685536399483680725e-02
4.770127125084400177e-03 1.042831316590309143e-01 -1.162268444895744324e-01 3.055458962917327881e-01 -4.138483405113220215e-01 -2.652662433683872223e-02 1.051879674196243286e-01 2.928853332996368408e-01 3.826410174369812012e-01 2.909591980278491974e-02 -2.501628696918487549e-01 -9.525971859693527222e-02 1.535262018442153931e-01 1.302485316991806030e-01 2.415849082171916962e-02 1.729355454444885254e-01 2.791963219642639160e-01 1.867044158279895782e-02 2.498034685850143433e-01 -1.501658856868743896e-01 5.384545028209686279e-02 9.259144961833953857e-02 -1.333959251642227173e-01 3.712917119264602661e-02 -3.036680817604064941e-02 7.828754186630249023e-02 -2.590610086917877197e-01 -1.229009777307510376e-01 2.641744911670684814e-03 1.240718141198158264e-01 1.006283387541770935e-01 1.215784624218940735e-01
-2.209665477275848389e-01 -2.026757225394248962e-02 1.355361193418502808e-01 3.301460444927215576e-01 -1.898320019245147705e-02 -1.037538200616836548e-01 6.954086571931838989e-02 2.795872986316680908e-01 -7.761651277542114258e-02 -4.985529556870460510e-02 -1.345025002956390381e-01 3.520555421710014343e-02 7.140554487705230713e-02 2.720162570476531982e-01 1.761650741100311279e-01 9.812930971384048462e-02 1.983743458986282349e-01 -1.921929768286645412e-03 1.278576720505952835e-02 -1.054015848785638809e-02 3.703507781028747559e-02 3.329001963138580322e-01 -8.883451670408248901e-02 -2.511356472969055176e-01 -3.211339116096496582e-01 2.816431820392608643e-01 -2.650663554668426514e-01 -1.124509051442146301e-01 -8.014300256036221981e-04 -1.894511878490447998e-01 -1.475869119167327881e-01 -1.893567442893981934e-01
6.140927970409393311e-02 1.542695015668869019e-01 2.053248435258865356e-01 2.094731628894805908e-01 -2.745721042156219482e-01 -2.605291604995727539e-01 6.614620983600616455e-02 3.083310425281524658e-01 1.619575321674346924e-01 -6.448668241500854492e-02 1.544502843171358109e-02 -6.523367017507553101e-02 -1.640572696924209595e-01 2.745744027197360992e-02 7.818037271499633789e-02 8.143448084592819214e-02 1.083399057388305664e-01 1.220635324716567993e-01 -1.756222099065780640e-01 -2.556192576885223389e-01 -2.077352851629257202e-01 1.255464851856231689e-01 -9.181826561689376831e-02 2.334447801113128662e-01 2.052911072969436646e-01 9.532245993614196777e-02 -3.683076202869415283e-01 3.051890134811401367e-01 1.304651796817779541e-01 2.560041286051273346e-02 -1.611777245998382568e-01 -6.913749966770410538e-03
3.646984696388244629e-02 1.781718432903289795e-01 1.354357600212097168e-01 1.183895096182823181e-01 -3.490405529737472534e-02 -1.588818877935409546e-01 -3.201212966814637184e-03 2.170853912830352783e-01 1.522726565599441528e-01 -8.968701958656311035e-02 -3.249987959861755371e-01 8.200976252555847168e-02 -1.555471718311309814e-01 1.158035025000572205e-01 2.060690224170684814e-01 2.587275207042694092e-01 2.125594019889831543e-01 8.290972560644149780e-02 -1.470106542110443115e-01 -2.147091925144195557e-01 -2.790134847164154053e-01 7.539264857769012451e-02 1.560732573270797729e-01 1.492138952016830444e-01 1.411678344011306763e-01 -3.742220997810363770e-02 -3.103306293487548828e-01 2.484630942344665527e-01 -1.236963570117950439e-01 -6.291662156581878662e-02 -2.375358641147613525e-01 -2.557406723499298096e-01
7.969425618648529053e-02 9.559009224176406860e-02 -9.825429320335388184e-02 6.739700585603713989e-02 -1.659313142299652100e-01 -1.899771690368652344e-01 8.128810673952102661e-02 3.694335222244262695e-01 1.864415854215621948e-01 -1.269978564232587814e-02 -8.712840080261230469e-02 -1.882274746894836426e-01 -1.293376237154006958e-01 -1.646416634321212769e-01 2.048206031322479248e-01 -5.192945897579193115e-02 -1.375286132097244263e-01 2.723901271820068359e-01 1.980618536472320557e-01 -4.196396768093109131e-01 -2.172612994909286499e-01 -1.165862530469894409e-01 4.954212903976440430e-02 1.468572486191987991e-02 -2.575922608375549316e-01 3.277389705181121826e-02 -9.965248405933380127e-02 -1.669070217758417130e-03 5.434827506542205811e-02 -1.787102669477462769e-01 3.081237375736236572e-01 -1.344681233167648315e-01
-2.067508995532989502e-01 1.488215476274490356e-01 -4.527660831809043884e-02 1.797625720500946045e-01 -1.852091401815414429e-01 -3.695243597030639648e-01 -4.945876821875572205e-02 3.416361510753631592e-01 9.099108725786209106e-02 -4.215574637055397034e-02 8.307901024818420410e-02 -2.328494563698768616e-02 -1.777303814888000488e-01 1.081668958067893982e-01 2.080383896827697754e-01 2.303402721881866455e-01 1.922033727169036865e-01 -5.260051111690700054e-04 -5.377179011702537537e-02 -1.112609803676605225e-01 -1.495050340890884399e-01 5.806596949696540833e-02 -1.117234006524085999e-01 1.205511614680290222e-01 1.344173699617385864e-01 6.640120595693588257e-02 -4.106261432170867920e-01 1.481282711029052734e-01 -2.103919237852096558e-01 1.264767795801162720e-01 -2.744090855121612549e-01 -7.659424562007188797e-03
1.947079002857208252e-01 -4.551905672997236252e-03 7.328724954277276993e-03 3.003239333629608154e-01 -3.276843726634979248e-01 -1.587840169668197632e-01 -2.487518787384033203e-01 7.421506941318511963e-02 -5.271222442388534546e-02 1.424507647752761841e-01 -1.546940207481384277e-01 1.313091665506362915e-01 -7.066595554351806641e-02 5.180215090513229370e-02 -5.283202230930328369e-02 1.129012033343315125e-01 1.667330116033554077e-01 -8.258292824029922485e-02 -7.914902269840240479e-02 -1.611568927764892578e-01 -4.682034254074096680e-01 8.053031563758850098e-02 -2.395249903202056885e-01 -8.230344206094741821e-02 -7.483487576246261597e-02 1.363181509077548981e-02 -2.067332416772842407e-01 1.213104873895645142e-01 3.462731838226318359e-01 -1.944056898355484009e-01 -4.166816547513008118e-02 -7.077735662460327148e-02
-1.529631614685058594e-01 1.300928145647048950e-01 8.588510751724243164e-02 -7.642448693513870239e-02 1.159255877137184143e-01 -6.918726861476898193e-02 1.061135083436965942e-01 1.578679084777832031e-01 4.463798180222511292e-02 -2.542664706707000732e-01 -2.802357375621795654e-01 7.763146609067916870e-02 5.434814840555191040e-02 -1.256283223628997803e-01 8.590666949748992920e-02 -9.226579964160919189e-02 3.701006472110748291e-01 -1.170500740408897400e-01 9.429246187210083008e-02 -1.214659586548805237e-02 -1.364297717809677124e-01 3.589599430561065674e-01 3.033589757978916168e-02 -1.058608144521713257e-01 -1.580135971307754517e-01 2.718394696712493896e-01 -4.584391415119171143e-01 9.601453691720962524e-02 -8.713407814502716064e-02 -7.298658788204193115e-02 2.178714424371719360e-01 9.098250418901443481e-02
2.440711669623851776e-02 3.853411674499511719e-01 7.147987186908721924e-02 1.635092347860336304e-01 -2.440338023006916046e-02 7.650173455476760864e-02 1.381722241640090942e-01 2.581951916217803955e-01 5.668373312801122665e-03 -1.037349179387092590e-01 -6.186006590723991394e-02 2.432173043489456177e-01 2.355331555008888245e-02 5.335182324051856995e-02 1.228774413466453552e-01 2.686996161937713623e-01 -2.337774075567722321e-02 3.798017799854278564e-01 4.784135147929191589e-02 -2.868045866489410400e-01 -4.734677076339721680e-02 2.283216118812561035e-01 -3.354775905609130859e-02 -1.186544001102447510e-01 -2.331654280424118042e-01 2.078669369220733643e-01 -3.223040401935577393e-01 1.148487553000450134e-01 -4.776900261640548706e-02 1.327152699232101440e-01 1.694701164960861206e-01 1.466047111898660660e-02
1.792304217815399170e-02 1.824132055044174194e-01 2.315497547388076782e-01 2.032076567411422729e-01 -1.842590272426605225e-01 2.937589772045612335e-02 -6.487146019935607910e-02 3.946599662303924561e-01 1.865274608135223389e-01 -2.218140959739685059e-01 -9.719919413328170776e-03 1.920275762677192688e-02 1.038287878036499023e-01 -5.644737556576728821e-02 2.644282579421997070e-01 1.813088804483413696e-01 1.145858839154243469e-01 1.182405743747949600e-02 -1.613388657569885254e-01 -1.893171668052673340e-01 -2.657430469989776611e-01 1.151888743042945862e-01 9.522861987352371216e-02 -2.499830909073352814e-02 -5.353165045380592346e-02 -9.733065217733383179e-02 -2.287737280130386353e-01 2.376143187284469604e-01 3.017773926258087158e-01 -5.624342337250709534e-02 -2.835136950016021729e-01 1.050013452768325806e-01
8.023099601268768311e-02 7.996874302625656128e-02 1.241913586854934692e-01 1.545217037200927734e-01 -4.373492300510406494e-01 -3.894777595996856689e-02 -1.793520599603652954e-01 2.340632826089859009e-01 -1.135561689734458923e-01 8.773903548717498779e-02 -2.552691996097564697e-01 -5.485959723591804504e-02 -1.957244426012039185e-02 7.412624359130859375e-02 2.657795846462249756e-01 1.958573162555694580e-01 2.232952415943145752e-01 5.046141520142555237e-02 6.915478967130184174e-03 -1.847615838050842285e-01 2.383202128112316132e-02 8.463121205568313599e-02 -1.299507617950439453e-01 1.886111944913864136e-01 -2.551596760749816895e-01 -2.173988074064254761e-01 -3.071640133857727051e-01 -1.436717212200164795e-01 1.567254192195832729e-03 -2.699323296546936035e-01 1.296543478965759277e-01 2.573117054998874664e-02
-9.154105931520462036e-02 1.484038978815078735e-01 -4.296420887112617493e-02 1.746594160795211792e-01 9.476877003908157349e-02 -2.851175665855407715e-01 5.796614289283752441e-02 6.275226920843124390e-02 1.801761537790298462e-01 -2.051513344049453735e-01 -9.154208749532699585e-02 1.586988270282745361e-01 3.053622543811798096e-01 -6.366195529699325562e-02 7.427184283733367920e-02 1.673967689275741577e-01 -2.691182075068354607e-03 1.543958932161331177e-01 1.135795563459396362e-01 -2.651314735412597656e-01 -1.833529584109783173e-02 2.990230619907379150e-01 -6.134685873985290527e-02 -8.598264306783676147e-03 -2.792599201202392578e-01 8.518239110708236694e-02 -5.027652978897094727e-01 -1.535814404487609863e-01 -3.360938653349876404e-02 -8.543660491704940796e-02 7.671888917684555054e-02 -1.554832905530929565e-01
1.188811734318733215e-01 3.758035302162170410e-01 1.134404242038726807e-01 1.540948897600173950e-01 -2.796784639358520508e-01 -7.939255447126924992e-04 1.270700842142105103e-01 2.649261653423309326e-01 6.143821775913238525e-02 -5.190307274460792542e-02 -1.190064698457717896e-01 8.059082180261611938e-02 -2.973364591598510742e-01 2.263437025249004364e-02 2.260236628353595734e-02 2.849042881280183792e-03 -3.482255339622497559e-02 -6.137120351195335388e-02 1.061716303229331970e-01 -1.236545741558074951e-01 -2.370750159025192261e-01 3.920540511608123779e-01 -6.748511642217636108e-02 -5.715870112180709839e-02 -2.648808956146240234e-01 -4.435623064637184143e-03 -1.133339032530784607e-01 4.105697274208068848e-01 1.439806520938873291e-01 5.924651399254798889e-02 -1.695576310157775879e-02 3.885243088006973267e-02
6.680251657962799072e-02 2.070611566305160522e-01 -1.909405887126922607e-01 1.119993776082992554e-01 -9.749186038970947266e-02 -2.343010455369949341e-01 4.089276865124702454e-02 1.994449943304061890e-01 4.609298706054687500e-02 -1.299401223659515381e-01 -1.632224619388580322e-01 2.465079575777053833e-01 1.315514743328094482e-01 2.760089375078678131e-02 2.047024965286254883e-01 1.162921711802482605e-01 -9.175495360977947712e-04 1.570882648229598999e-01 2.224001139402389526e-01 -7.846226915717124939e-03 2.695865184068679810e-02 1.521508693695068359e-01 -1.897559463977813721e-01 4.898253455758094788e-02 -2.818610966205596924e-01 2.026367634534835815e-01 -5.679121017456054688e-01 -6.531066447496414185e-02 -9.227262437343597412e-02 4.708910733461380005e-02 1.440504938364028931e-01 5.132469907402992249e-02
-2.638846933841705322e-01 2.909968495368957520e-01 -5.246654152870178223e-02 2.215475738048553467e-01 -2.771111428737640381e-01 -3.870082274079322815e-02 2.664037235081195831e-02 3.173293769359588623e-01 -9.198093414306640625e-02 -4.360827431082725525e-02 1.940388381481170654e-01 1.973422616720199585e-01 2.426221268251538277e-03 1.325638741254806519e-01 3.023031949996948242e-01 -1.440228372812271118e-01 8.056920766830444336e-02 -1.629363447427749634e-01 2.132182568311691284e-01 -5.624522641301155090e-02 -3.252960443496704102e-01 7.186233252286911011e-02 -1.893783807754516602e-01 -4.990677908062934875e-02 -7.363471388816833496e-02 1.788437068462371826e-01 -3.704002872109413147e-02 -4.361978918313980103e-02 -3.122151196002960205e-01 -2.305711433291435242e-02 -1.664589792490005493e-01 -9.249076247215270996e-03
-1.583183407783508301e-01 5.046204328536987305e-01 -2.670509368181228638e-02 2.014820575714111328e-01 -2.460417598485946655e-01 -1.132022663950920105e-01 1.824377924203872681e-01 2.351594418287277222e-01 9.929403662681579590e-02 1.086013466119766235e-01 -6.978155672550201416e-02 4.356820508837699890e-02 1.355272233486175537e-01 7.152429223060607910e-02 1.041618883609771729e-01 1.419439464807510376e-01 2.581837028264999390e-02 3.962163999676704407e-02 -3.839280456304550171e-02 1.050236299633979797e-01 -3.383348584175109863e-01 9.771894663572311401e-02 -4.219289496541023254e-02 -7.213080674409866333e-02 -2.602669596672058105e-01 3.129597604274749756e-01 -1.424715667963027954e-01 9.614361077547073364e-02 1.660752855241298676e-02 1.271598041057586670e-01 -2.769708633422851562e-01 4.727669525891542435e-03
-1.777019910514354706e-02 -2.286239992827177048e-03 1.063295677304267883e-01 3.533726334571838379e-01 1.337772421538829803e-02 -2.161634117364883423e-01 8.326642960309982300e-02 1.300387978553771973e-01 1.970700025558471680e-01 -3.890684619545936584e-02 -4.657930880784988403e-02 3.151758313179016113e-01 1.585691124200820923e-01 1.157561969012022018e-02 -1.033059209585189819e-01 2.998461015522480011e-02 8.834424614906311035e-02 -7.358118146657943726e-02 6.075953319668769836e-02 -1.737592816352844238e-01 -1.399221569299697876e-01 3.692690730094909668e-01 -3.892087936401367188e-01 -9.748508222401142120e-03 -3.729435801506042480e-01 1.545290499925613403e-01 -2.816050946712493896e-01 -6.476317346096038818e-02 1.816105656325817108e-02 -4.103249311447143555e-02 6.417073309421539307e-02 -8.266966789960861206e-02
9.147002547979354858e-02 -9.248956292867660522e-02 -2.559099346399307251e-02 1.899800151586532593e-01 1.099085658788681030e-01 -5.653056874871253967e-02 2.207409888505935669e-01 3.851981461048126221e-02 2.081717103719711304e-01 4.956422373652458191e-02 -1.133618429303169250e-01 -8.385324478149414062e-02 9.144363552331924438e-02 -5.109316110610961914e-02 1.182755827903747559e-01 2.699091732501983643e-01 8.779276907444000244e-02 -3.022722303867340088e-01 1.332307308912277222e-01 -2.603981196880340576e-01 -5.392120480537414551e-01 2.023697048425674438e-01 5.128301680088043213e-02 6.226450204849243164e-02 -1.804582774639129639e-01 1.942454427480697632e-01 -1.793608367443084717e-01 1.974910795688629150e-01 -1.111029386520385742e-01 -6.692438572645187378e-02 -6.967403739690780640e-02 -1.771115064620971680e-01
2.038994282484054565e-01 -1.581726223230361938e-01 1.018389090895652771e-01 1.655328273773193359e-01 -4.857445508241653442e-02 -7.396356016397476196e-02 -7.308284193277359009e-02 1.145681515336036682e-01 1.955123096704483032e-01 -6.812380626797676086e-03 -8.072927594184875488e-02 2.726897895336151123e-01 1.709676682949066162e-01 -1.162513066083192825e-02 4.249056428670883179e-02 -7.966054230928421021e-02 2.170970290899276733e-02 -4.064024612307548523e-02 2.012097537517547607e-01 -2.330363541841506958e-01 -2.836433351039886475e-01 3.264480233192443848e-01 -1.038225591182708740e-01 -5.193761363625526428e-02 -6.857807934284210205e-02 2.190843522548675537e-01 -2.525795102119445801e-01 3.453882038593292236e-01 -3.247473016381263733e-02 7.268218696117401123e-02 -1.724248230457305908e-01 -3.786840438842773438e-01
-2.182234078645706177e-01 3.678335249423980713e-02 2.020615935325622559e-01 1.621767431497573853e-01 -2.023818045854568481e-01 -2.657229006290435791e-01 5.190971307456493378e-03 3.013204336166381836e-01 8.731512725353240967e-02 1.798902302980422974e-01 -5.029322206974029541e-02 -5.880695581436157227e-02 -2.114205658435821533e-01 1.255055144429206848e-02 2.216934114694595337e-01 -2.380343899130821228e-02 2.307095080614089966e-01 -5.509271100163459778e-02 7.892768830060958862e-02 -2.649568617343902588e-01 4.053035750985145569e-02 1.340202093124389648e-01 -6.943268328905105591e-02 1.131863985210657120e-02 1.425635665655136108e-01 1.242282316088676453e-01 -5.120396614074707031e-01 1.541312038898468018e-01 1.288185715675354004e-01 2.246173098683357239e-02 -1.774604618549346924e-01 1.158810183405876160e-01
1.527894139289855957e-01 -1.121616363525390625e-01 1.113093197345733643e-01 2.526967227458953857e-01 -8.302986621856689453e-02 1.188923045992851257e-02 2.382130175828933716e-01 1.258200705051422119e-01 3.271338641643524170e-01 -1.368101388216018677e-01 -3.696738556027412415e-02 -1.211496442556381226e-01 6.237951293587684631e-02 3.428568318486213684e-02 5.942655354738235474e-02 1.330120712518692017e-01 -7.118737697601318359e-02 4.934656992554664612e-02 2.422372549772262573e-01 -2.239480912685394287e-01 -2.623167335987091064e-01 2.259352803230285645e-01 -5.459345132112503052e-02 6.065110862255096436e-02 -2.833687365055084229e-01 2.629537880420684814e-01 -1.937578171491622925e-01 5.608889833092689514e-02 -2.294699847698211670e-01 1.369583010673522949e-01 2.747516036033630371e-01 -2.454940080642700195e-01
-2.653006017208099365e-01 1.727712713181972504e-02 1.308857202529907227e-01 -1.120408298447728157e-03 -2.529356777667999268e-01 3.422566652297973633e-01 -1.240822970867156982e-01 4.611195623874664307e-01 8.402296155691146851e-02 -4.148493753746151924e-04 -7.607254385948181152e-02 1.517206132411956787e-01 -1.315108090639114380e-01 3.607779368758201599e-02 8.165202289819717407e-02 1.834421977400779724e-02 1.427954733371734619e-01 6.851366907358169556e-02 9.137293696403503418e-02 5.129551142454147339e-02 -3.786357045173645020e-01 3.148993551731109619e-01 7.896278984844684601e-03 2.219479717314243317e-02 -2.580811381340026855e-01 1.078476160764694214e-01 3.090908750891685486e-02 -2.170031964778900146e-01 7.200885564088821411e-02 -1.084617972373962402e-01 1.197200641036033630e-01 -6.973711401224136353e-02
1.643253676593303680e-02 1.070601120591163635e-01 3.302299380302429199e-01 -1.228757295757532120e-02 -9.797487407922744751e-02 -5.305653437972068787e-03 1.228778138756752014e-01 1.829434186220169067e-01 3.378136456012725830e-01 -1.812300831079483032e-02 1.538099199533462524e-01 2.491673678159713745e-01 3.156836703419685364e-02 2.993274033069610596e-01 5.611433833837509155e-02 -1.700200140476226807e-01 -2.508553490042686462e-02 2.784552574157714844e-01 -1.684088259935379028e-01 -1.433175206184387207e-01 -2.206365466117858887e-01 2.360224574804306030e-01 -5.220279842615127563e-02 -6.546308100223541260e-02 -3.686189949512481689e-01 9.743464738130569458e-02 -3.243368566036224365e-01 2.714651869609951973e-03 -1.970762759447097778e-02 -1.862464845180511475e-02 -8.445675671100616455e-02 3.352784365415573120e-02
7.495491951704025269e-02 -9.674198925495147705e-02 2.216168120503425598e-02 1.159330382943153381e-01 7.859171368181705475e-03 7.471129647456109524e-04 -4.885352775454521179e-02 2.901311814785003662e-01 1.576293818652629852e-02 -1.874513924121856689e-01 -7.427560538053512573e-02 2.767052054405212402e-01 2.246665954589843750e-01 -6.455468013882637024e-03 -7.873016595840454102e-02 -2.798832394182682037e-02 7.213557511568069458e-02 1.473237574100494385e-01 6.408408284187316895e-02 -2.657544016838073730e-01 -6.002860665321350098e-01 3.565004765987396240e-01 -6.067121773958206177e-02 4.075888916850090027e-02 1.268866062164306641e-01 -3.524523228406906128e-02 -1.375762224197387695e-01 1.127429828047752380e-01 -9.970704466104507446e-02 1.425793766975402832e-02 -7.677160948514938354e-02 -2.237430661916732788e-01
-4.012295231223106384e-02 -1.931242942810058594e-01 1.302028149366378784e-01 1.096164956688880920e-01 -3.600424155592918396e-02 1.628065854310989380e-02 -1.052345484495162964e-01 1.830545216798782349e-01 1.227556541562080383e-01 -1.154229342937469482e-01 -1.335833966732025146e-01 2.770268619060516357e-01 2.022808045148849487e-01 -3.463069722056388855e-02 -4.624447226524353027e-02 -4.853342473506927490e-02 -2.677590027451515198e-02 1.311812698841094971e-01 8.336198329925537109e-02 -3.662045001983642578e-01 -5.426521301269531250e-01 3.514316380023956299e-01 -6.373215466737747192e-02 -3.495217114686965942e-02 1.255931854248046875e-01 5.134135857224464417e-02 -2.013658881187438965e-01 1.726661771535873413e-01 -1.091091260313987732e-01 2.872697822749614716e-02 -4.121792502701282501e-03 -1.806419789791107178e-01
1.526146531105041504e-01 -1.147035807371139526e-01 1.346641778945922852e-02 2.036007046699523926e-01 -2.297182977199554443e-01 -2.133241444826126099e-01 -1.562824659049510956e-02 3.341847360134124756e-01 1.281829327344894409e-01 -9.904204308986663818e-02 1.170803979039192200e-02 4.595591723918914795e-01 1.768009737133979797e-02 -8.347134292125701904e-02 -1.390764415264129639e-01 -1.352385282516479492e-01 3.117399290204048157e-03 2.639837265014648438e-01 8.110000193119049072e-02 -2.227551639080047607e-01 -3.495003879070281982e-01 3.136586844921112061e-01 1.185900643467903137e-01 -3.037386946380138397e-02 -3.465640824288129807e-03 -6.306965649127960205e-02 -1.687663644552230835e-01 1.101868823170661926e-01 -3.042829781770706177e-02 1.054579615592956543e-01 -7.015073299407958984e-02 -7.898305356502532959e-02
9.549774229526519775e-02 2.081679701805114746e-01 1.250985413789749146e-01 2.644480466842651367e-01 -3.274630308151245117e-01 6.432466208934783936e-02 -1.535953730344772339e-01 3.244502544403076172e-01 5.877952277660369873e-02 -2.629536017775535583e-02 -7.356269750744104385e-03 -1.587819904088973999e-01 -3.519318997859954834e-02 1.440992206335067749e-01 1.089612618088722229e-01 1.218656077980995178e-01 2.824497222900390625e-01 -1.730957441031932831e-02 1.233809143304824829e-01 -1.124168038368225098e-01 3.111528232693672180e-03 1.062469854950904846e-01 4.322070628404617310e-02 -2.527890726923942566e-02 -1.758752614259719849e-01 3.166069090366363525e-01 -4.539691805839538574e-01 -2.064466923475265503e-01 1.564229279756546021e-01 9.512934833765029907e-02 1.098519749939441681e-02 9.128949046134948730e-02
1.210439279675483704e-01 1.732604652643203735e-01 4.645469412207603455e-02 1.255798488855361938e-01 1.040043383836746216e-01 -1.308181881904602051e-01 -3.398140147328376770e-02 2.447178512811660767e-01 1.848193556070327759e-01 -6.947569549083709717e-02 -1.420774608850479126e-01 2.698687613010406494e-01 1.326345950365066528e-01 -8.271537721157073975e-02 6.269852072000503540e-02 2.927909791469573975e-01 2.738777734339237213e-02 3.726113736629486084e-01 3.840159159153699875e-03 -1.087404116988182068e-01 -2.166120707988739014e-01 9.106702357530593872e-02 -4.900461062788963318e-02 1.616283953189849854e-01 -3.268062174320220947e-01 2.323386520147323608e-01 -3.837526142597198486e-01 -1.357775479555130005e-01 -1.930853873491287231e-01 3.076516836881637573e-02 2.216379344463348389e-02 4.432493820786476135e-02
6.631584465503692627e-02 9.319347888231277466e-02 -9.734106808900833130e-02 3.022930324077606201e-01 4.604387562721967697e-03 1.503909677267074585e-01 -1.597069948911666870e-01 3.492344915866851807e-01 1.987698972225189209e-01 -3.078630566596984863e-01 5.861930176615715027e-02 -1.022306084632873535e-02 -1.681318730115890503e-01 2.443786561489105225e-01 6.490711867809295654e-02 -1.413296163082122803e-01 1.906280815601348877e-01 -6.024991348385810852e-02 4.371386468410491943e-01 -2.188302576541900635e-01 -7.373387366533279419e-02 1.661636978387832642e-01 6.797625683248043060e-03 7.116920500993728638e-02 4.456922411918640137e-02 1.775015741586685181e-01 -1.046984270215034485e-01 -2.071153968572616577e-01 -1.578665822744369507e-01 9.714946895837783813e-02 8.931768685579299927e-02 -1.383878588676452637e-01
-1.102795898914337158e-01 5.976473540067672729e-02 -1.146655678749084473e-01 -2.475781738758087158e-02 -2.633359730243682861e-01 -9.849517792463302612e-02 -1.628995686769485474e-01 4.492974281311035156e-01 9.894178062677383423e-02 -8.684938400983810425e-02 -4.940745979547500610e-02 -1.280335932970046997e-01 4.402460530400276184e-02 4.310519993305206299e-02 9.250248223543167114e-02 1.427726540714502335e-02 7.711222022771835327e-02 2.252084575593471527e-02 3.118955492973327637e-01 -1.400722712278366089e-01 -3.699968159198760986e-01 8.149185776710510254e-02 1.092998981475830078e-01 1.291593909263610840e-01 -1.870678365230560303e-01 -3.635119199752807617e-01 -7.123839110136032104e-02 9.883130341768264771e-02 1.739774197340011597e-01 -8.685497194528579712e-02 2.353345453739166260e-01 -2.089005857706069946e-01
-9.005849063396453857e-02 -1.288873609155416489e-02 1.493131462484598160e-02 -6.455492228269577026e-02 -5.890075117349624634e-02 1.083074882626533508e-01 -4.421601071953773499e-02 1.550626754760742188e-01 2.337986230850219727e-01 8.120186626911163330e-03 -3.315826877951622009e-02 1.414889097213745117e-01 -2.554858475923538208e-02 2.779559046030044556e-02 8.521298319101333618e-02 3.083655051887035370e-02 2.447491735219955444e-01 -6.126404926180839539e-02 -4.926248639822006226e-02 -6.313213147222995758e-03 -2.475350350141525269e-01 2.466585040092468262e-01 -1.383951772004365921e-02 1.482900232076644897e-01 7.734621316194534302e-02 4.213545620441436768e-01 -4.262824952602386475e-01 1.336375176906585693e-01 1.049804463982582092e-01 -2.031654715538024902e-01 -1.251327246427536011e-02 -4.633366465568542480e-01
-8.269372582435607910e-02 9.484234452247619629e-02 1.799180060625076294e-01 7.861944288015365601e-02 -2.556557953357696533e-01 -2.496394068002700806e-01 4.012731835246086121e-02 2.965180873870849609e-01 -5.370418354868888855e-02 1.051862761378288269e-01 -1.638409048318862915e-01 -6.575189530849456787e-02 -6.842853128910064697e-02 1.958817243576049805e-03 6.003009900450706482e-02 2.463426142930984497e-01 2.253966182470321655e-01 8.887792378664016724e-02 1.506074517965316772e-01 -2.916411757469177246e-01 -1.105744615197181702e-01 2.013736069202423096e-01 -1.945241391658782959e-01 -6.884914357215166092e-03 2.265692055225372314e-01 1.123703718185424805e-01 -3.845556676387786865e-01 2.395050823688507080e-01 1.078387275338172913e-01 -2.301994897425174713e-02 -2.644831538200378418e-01 7.674754410982131958e-02
2.070026993751525879e-01 1.390675269067287445e-02 2.795923873782157898e-02 1.776814609766006470e-01 -2.834453284740447998e-01 -1.549270153045654297e-01 -1.820887178182601929e-01 2.934305556118488312e-02 1.739881485700607300e-01 1.240614335983991623e-02 -2.501191198825836182e-01 -4.636818915605545044e-02 -3.495890647172927856e-02 1.098554432392120361e-01 1.130323484539985657e-01 9.554798901081085205e-02 2.804439663887023926e-01 -1.808456480503082275e-01 -3.184833377599716187e-02 -2.626062631607055664e-01 -3.648547530174255371e-01 2.093292213976383209e-02 -2.412923872470855713e-01 -2.822850644588470459e-01 2.904546633362770081e-02 -2.139281295239925385e-02 -2.771797180175781250e-01 -2.408539317548274994e-02 2.311818301677703857e-01 -2.222528755664825439e-01 9.286878630518913269e-03 -1.465598791837692261e-01
3.892924869433045387e-03 6.300663948059082031e-02 -6.440482288599014282e-02 1.821979433298110962e-01 1.554785966873168945e-01 1.543091386556625366e-01 -7.716184109449386597e-02 3.470560312271118164e-01 1.280196607112884521e-01 -1.142189726233482361e-01 -1.093801781535148621e-01 1.892271339893341064e-01 2.362846583127975464e-01 -1.663871854543685913e-01 -1.540394965559244156e-03 -2.100727409124374390e-01 -7.417209446430206299e-02 6.935517489910125732e-02 -5.552271381020545959e-02 -2.481716126203536987e-01 -4.875707626342773438e-01 3.400482237339019775e-01 -1.409676074981689453e-01 8.262629806995391846e-02 -2.820281311869621277e-02 1.061418652534484863e-01 -2.045485377311706543e-01 1.452062427997589111e-01 8.583532273769378662e-02 9.449587762355804443e-02 -7.101906090974807739e-02 -1.675182133913040161e-01
-9.430296719074249268e-02 3.264325559139251709e-01 -1.180588081479072571e-01 3.508288562297821045e-01 1.974893063306808472e-01 -1.792930811643600464e-02 2.519793994724750519e-02 1.499376744031906128e-01 1.096526235342025757e-01 9.890732914209365845e-02 1.588602364063262939e-02 1.263092905282974243e-01 -9.957368671894073486e-02 -1.976745575666427612e-01 9.017131477594375610e-02 1.275367140769958496e-01 -9.903354197740554810e-02 2.943491637706756592e-01 2.138490676879882812e-01 -1.860274374485015869e-01 -2.271432876586914062e-01 1.998904049396514893e-01 -3.175418376922607422e-01 -4.126898944377899170e-02 -2.548547685146331787e-01 -4.096732474863529205e-03 -2.798671424388885498e-01 3.616541624069213867e-02 2.055224925279617310e-01 8.128710836172103882e-02 5.753904208540916443e-02 -7.783880084753036499e-02
2.310166060924530029e-01 9.340914338827133179e-02 1.603624671697616577e-01 3.491515815258026123e-01 -3.554375767707824707e-01 -1.491619050502777100e-01 -1.231769695878028870e-01 -2.595544047653675079e-02 -1.446317434310913086e-01 1.402206122875213623e-01 3.464495390653610229e-02 1.738322675228118896e-01 -1.144160255789756775e-01 1.170250847935676575e-01 6.344342976808547974e-02 2.650988101959228516e-01 6.002838723361492157e-03 -5.854234844446182251e-02 -2.178751528263092041e-01 -1.459965705871582031e-01 -3.296575546264648438e-01 8.941552788019180298e-02 -2.532158493995666504e-01 -7.361067831516265869e-02 1.961252652108669281e-02 7.893048226833343506e-02 -2.862499952316284180e-01 4.298137873411178589e-02 1.386606693267822266e-02 3.858749940991401672e-02 -1.172085851430892944e-01 -2.974745929241180420e-01
9.111768752336502075e-02 -1.601234525442123413e-01 -4.913321137428283691e-02 8.313906937837600708e-02 -1.974177062511444092e-01 -2.002148181200027466e-01 -7.071421295404434204e-02 3.128772675991058350e-01 -9.817607700824737549e-02 -9.309766441583633423e-02 2.429875545203685760e-02 -1.156088337302207947e-01 -1.872420012950897217e-01 6.810130923986434937e-02 5.403179302811622620e-02 1.377982273697853088e-02 1.215373724699020386e-01 3.195846825838088989e-02 -2.792803049087524414e-01 -2.509879171848297119e-01 -1.135181486606597900e-01 2.906321585178375244e-01 -2.931604981422424316e-01 2.423201799392700195e-01 4.150580987334251404e-02 1.290765702724456787e-01 -3.554169535636901855e-01 -8.494992554187774658e-02 -1.206152290105819702e-01 1.259800493717193604e-01 2.224180698394775391e-01 -2.628702819347381592e-01
-3.582182154059410095e-02 1.042243838310241699e-01 2.882413268089294434e-01 6.454865634441375732e-02 -3.693738281726837158e-01 -7.608193159103393555e-02 -2.858321368694305420e-01 4.989199042320251465e-01 1.276915967464447021e-01 -8.646778762340545654e-03 -2.812431752681732178e-01 -4.998879134654998779e-02 9.856800734996795654e-02 1.183330565690994263e-01 1.937347352504730225e-01 -6.770042236894369125e-03 9.685932844877243042e-02 5.544864758849143982e-02 7.449925690889358521e-02 -1.767184436321258545e-01 -1.661067903041839600e-01 9.348211437463760376e-02 -1.092380508780479431e-01 6.629931181669235229e-02 -1.754124276340007782e-02 -2.877918779850006104e-01 -5.398863926529884338e-02 1.694384515285491943e-01 -6.030417606234550476e-02 -3.877609968185424805e-02 1.895674914121627808e-01 1.037176251411437988e-01
-1.588202714920043945e-01 3.414412960410118103e-02 4.423483461141586304e-02 4.347090795636177063e-02 -1.052610054612159729e-01 -3.082360029220581055e-01 -7.092735171318054199e-02 2.587056457996368408e-01 1.764181852340698242e-01 -1.942898146808147430e-02 -1.497902572154998779e-01 1.328237056732177734e-01 2.376139163970947266e-01 -1.302666813135147095e-01 -4.471823573112487793e-02 1.875056177377700806e-01 -2.128067016601562500e-01 -2.021913528442382812e-01 5.999449267983436584e-02 -1.906162053346633911e-01 -2.456728368997573853e-01 2.400139421224594116e-01 -2.771877050399780273e-01 -1.373687833547592163e-01 -4.250775873661041260e-01 7.647467404603958130e-02 -2.312968373298645020e-01 4.081725701689720154e-02 -8.603227138519287109e-02 1.051686927676200867e-01 7.121229916810989380e-02 6.740487366914749146e-02
6.261839717626571655e-02 -1.369988024234771729e-01 1.173956170678138733e-01 7.524657249450683594e-02 -2.418584376573562622e-01 -2.799185514450073242e-01 -7.275918871164321899e-02 1.656656563282012939e-01 2.146592736244201660e-02 -3.247446566820144653e-02 2.160630226135253906e-01 7.325418293476104736e-02 -2.775352597236633301e-01 1.496258676052093506e-01 1.268356144428253174e-01 1.781527139246463776e-02 -7.184997946023941040e-02 -4.501243308186531067e-02 -1.932938396930694580e-01 -3.164559304714202881e-01 -2.371526956558227539e-01 3.072426915168762207e-01 -1.923797577619552612e-01 1.326006948947906494e-01 8.712116628885269165e-02 1.751474440097808838e-01 -4.178552925586700439e-01 2.739035896956920624e-02 -4.487337544560432434e-02 1.540887057781219482e-01 1.667186319828033447e-01 -4.236439615488052368e-02
1.337242275476455688e-01 1.113463714718818665e-01 6.748701632022857666e-02 1.703807562589645386e-01 1.307404190301895142e-01 -1.071640998125076294e-01 1.295744255185127258e-02 2.116256654262542725e-01 2.242727577686309814e-01 -1.485384907573461533e-02 -1.823403239250183105e-01 2.847487926483154297e-01 1.598966121673583984e-01 -3.777467831969261169e-02 1.014543026685714722e-01 2.249138355255126953e-01 -2.735763043165206909e-02 2.430958598852157593e-01 -1.624503917992115021e-02 -5.332914739847183228e-02 -1.982717067003250122e-01 1.469400823116302490e-01 -5.404728651046752930e-02 1.424185931682586670e-01 -4.258630275726318359e-01 2.792588770389556885e-01 -3.902921676635742188e-01 -5.510560423135757446e-02 -1.885127574205398560e-01 6.678313016891479492e-02 8.984885364770889282e-02 -6.683187093585729599e-03
-1.654698550701141357e-01 2.502581775188446045e-01 3.323825895786285400e-01 3.093596100807189941e-01 -2.546353638172149658e-01 -1.178979277610778809e-01 -2.642196975648403168e-02 1.828718930482864380e-01 1.051831617951393127e-01 -1.215735673904418945e-01 1.792875528335571289e-01 1.641265898942947388e-01 -2.173370420932769775e-01 9.660634398460388184e-02 -1.700499504804611206e-01 2.327576726675033569e-01 1.591970473527908325e-01 1.107916980981826782e-01 -6.113401055335998535e-02 -3.183399140834808350e-02 -2.000261247158050537e-01 1.999071538448333740e-01 -4.891688004136085510e-02 1.581070721149444580e-01 1.703287810087203979e-01 1.597220748662948608e-01 -3.086316883563995361e-01 -2.306086570024490356e-02 -1.841777116060256958e-01 -7.461500912904739380e-02 -1.267491132020950317e-01 -1.036697477102279663e-01
1.593018770217895508e-01 6.292925775051116943e-02 4.354451224207878113e-02 1.263304054737091064e-01 -1.840864568948745728e-01 -2.325406670570373535e-01 1.822981797158718109e-02 2.607772648334503174e-01 1.509231626987457275e-01 -2.092650234699249268e-01 -7.089897990226745605e-02 2.623293101787567139e-01 2.694862186908721924e-01 -1.148418933153152466e-01 6.467084586620330811e-02 -1.402900218963623047e-01 -1.647107303142547607e-02 -5.350444838404655457e-02 1.179799623787403107e-02 -1.927920579910278320e-01 -3.022750616073608398e-01 5.099875926971435547e-01 2.150004059076309204e-01 -2.916381321847438812e-02 -5.797564610838890076e-02 1.079639121890068054e-01 -8.696489781141281128e-02 1.493199765682220459e-01 -3.921506181359291077e-02 2.137998938560485840e-01 -8.601015061140060425e-02 -8.900108188390731812e-02
1.035753563046455383e-01 -6.018222868442535400e-02 2.109177177771925926e-03 1.461712718009948730e-01 -5.914209038019180298e-02 -1.411152184009552002e-01 2.084108889102935791e-01 2.398988455533981323e-01 1.602600961923599243e-01 -3.093630820512771606e-02 -1.435829997062683105e-01 -7.654888927936553955e-02 3.042937815189361572e-01 2.252075634896755219e-02 2.949551641941070557e-01 3.605554252862930298e-02 4.522649105638265610e-03 2.937057018280029297e-01 8.668239414691925049e-02 -4.166786670684814453e-01 -2.601397931575775146e-01 2.906143069267272949e-01 -9.708368778228759766e-02 -1.051692664623260498e-02 -2.804275155067443848e-01 -1.509554684162139893e-01 -3.758731856942176819e-02 -4.949515312910079956e-02 2.221684437245130539e-03 1.909929960966110229e-01 1.469784528017044067e-01 -1.136042326688766479e-01
-5.133774131536483765e-02 -6.727024167776107788e-02 1.136299222707748413e-01 1.837952286005020142e-01 -2.678938023746013641e-02 1.735908538103103638e-02 -2.083591073751449585e-01 3.175438642501831055e-01 1.191413477063179016e-01 -8.152998238801956177e-02 -8.292363584041595459e-02 2.292062640190124512e-01 2.621355950832366943e-01 6.823287904262542725e-02 -6.183777004480361938e-02 -3.278700634837150574e-02 -5.389590747654438019e-03 7.478369027376174927e-02 6.985925883054733276e-02 -2.390108555555343628e-01 -4.912712275981903076e-01 3.794417679309844971e-01 -1.711273491382598877e-01 9.066816419363021851e-03 1.745314300060272217e-01 -1.928476500324904919e-03 -4.161378368735313416e-02 1.563688218593597412e-01 -2.419284172356128693e-02 5.168814212083816528e-03 -8.667710423469543457e-02 -3.086510896682739258e-01
5.848171934485435486e-02 8.924534171819686890e-02 -2.956447191536426544e-02 1.690599471330642700e-01 3.340869024395942688e-02 -1.249941065907478333e-01 1.900606602430343628e-02 1.957946866750717163e-01 2.347384691238403320e-01 -1.303340424783527851e-03 -2.058257758617401123e-01 2.798050343990325928e-01 2.142253965139389038e-01 -3.146209940314292908e-02 1.958395838737487793e-01 1.167061030864715576e-01 -6.228548660874366760e-02 1.316586136817932129e-01 -1.344372481107711792e-01 1.764448732137680054e-02 -2.473125755786895752e-01 1.116302087903022766e-01 -1.706825643777847290e-01 2.337312847375869751e-01 -2.889740467071533203e-01 2.487015575170516968e-01 -4.174140691757202148e-01 -1.117148995399475098e-01 -2.397169470787048340e-01 7.886519283056259155e-02 1.595197468996047974e-01 1.044941246509552002e-01
-7.191643118858337402e-02 -1.253648549318313599e-01 3.219512850046157837e-02 8.644690364599227905e-02 -1.472916305065155029e-01 -3.128184974193572998e-01 1.175249963998794556e-01 2.262815088033676147e-01 5.419006943702697754e-02 -1.152871325612068176e-01 6.584355235099792480e-02 2.373712509870529175e-01 1.303963959217071533e-01 1.325819939374923706e-01 2.369016557931900024e-01 2.822127640247344971e-01 1.192253082990646362e-01 1.373720914125442505e-01 -2.216991484165191650e-01 -8.887054771184921265e-02 -1.505246162414550781e-01 1.988839805126190186e-01 -3.375698924064636230e-01 -9.387838840484619141e-02 -1.133508384227752686e-01 1.629498451948165894e-01 -4.050254523754119873e-01 1.264512687921524048e-01 -4.215762391686439514e-02 1.897623986005783081e-01 -3.127118572592735291e-02 7.393207401037216187e-02
-1.948545575141906738e-01 9.062144160270690918e-02 -2.352558635175228119e-02 -2.566429227590560913e-02 -1.244538351893424988e-01 2.639197409152984619e-01 4.058484360575675964e-02 2.357741445302963257e-01 2.284121960401535034e-01 1.316880434751510620e-01 -1.600748747587203979e-01 1.894788444042205811e-01 -5.717546120285987854e-02 -7.650406565517187119e-03 1.354224085807800293e-01 2.647607922554016113e-01 1.090784594416618347e-01 2.281618490815162659e-02 -4.160403460264205933e-02 -1.664117127656936646e-01 -2.527892887592315674e-01 2.248373478651046753e-01 9.639579802751541138e-03 2.540916800498962402e-01 1.144215390086174011e-01 3.076636418700218201e-02 -4.627313315868377686e-01 3.000931739807128906e-01 1.822954863309860229e-01 8.953890204429626465e-02 5.781437736004590988e-03 -8.350802958011627197e-02
2.560262382030487061e-01 -1.616286933422088623e-01 1.630692929029464722e-01 -2.396764792501926422e-02 -2.207281887531280518e-01 -1.371974200010299683e-01 -2.251704484224319458e-01 3.376241326332092285e-01 -5.153648555278778076e-03 1.155459657311439514e-01 -6.513218861073255539e-03 5.165297072380781174e-03 -1.986557990312576294e-01 7.236802577972412109e-02 -6.784667819738388062e-02 1.981711536645889282e-01 6.301815807819366455e-02 2.928995527327060699e-03 -9.821039438247680664e-02 -2.222093045711517334e-01 -1.900780051946640015e-01 2.514363527297973633e-01 -6.147714331746101379e-02 3.906068950891494751e-02 9.106354415416717529e-02 -1.623468473553657532e-02 -3.430770039558410645e-01 -4.712696745991706848e-02 1.919217109680175781e-01 2.851592898368835449e-01 1.750811636447906494e-01 -3.193160593509674072e-01
-3.390136361122131348e-02 -7.893512398004531860e-02 1.213769391179084778e-01 3.325271308422088623e-01 -9.779796004295349121e-03 -3.076469600200653076e-01 -2.123334445059299469e-02 1.660642623901367188e-01 2.529192566871643066e-01 -9.467127732932567596e-03 -4.732567351311445236e-03 1.552052795886993408e-01 2.259929776191711426e-01 3.594311326742172241e-02 2.048176713287830353e-02 4.343017935752868652e-03 1.959885209798812866e-01 2.109544537961483002e-02 1.432946771383285522e-01 1.973560266196727753e-02 -2.454785704612731934e-01 2.141417860984802246e-01 -5.052783489227294922e-01 9.732890129089355469e-02 -2.831228375434875488e-01 1.434451490640640259e-01 -2.247449159622192383e-01 9.806458652019500732e-02 -3.144241496920585632e-02 -7.467246800661087036e-02 7.068157196044921875e-02 -2.175666019320487976e-02
4.028241336345672607e-02 1.975143104791641235e-01 4.040400683879852295e-02 2.152747660875320435e-02 -1.203490719199180603e-01 -3.275947272777557373e-01 1.220216751098632812e-01 8.423333615064620972e-02 1.121887117624282837e-01 -1.422672271728515625e-01 2.543446375057101250e-03 2.831609547138214111e-01 1.457694768905639648e-01 -4.370080307126045227e-02 5.485007539391517639e-02 1.626052409410476685e-01 7.544204592704772949e-02 1.308804005384445190e-01 4.983680322766304016e-02 -2.174350023269653320e-01 6.571083515882492065e-02 1.955806910991668701e-01 -1.759638786315917969e-01 -4.799032583832740784e-02 -1.484628021717071533e-01 2.021908164024353027e-01 -6.237455010414123535e-01 -1.398355215787887573e-01 -4.626554902642965317e-03 -1.025049239397048950e-01 8.495023101568222046e-02 -1.008146107196807861e-01
5.454453080892562866e-02 -1.438775658607482910e-01 6.744718551635742188e-02 1.300781071186065674e-01 2.511155232787132263e-02 -6.343551445752382278e-03 -7.949081808328628540e-02 2.836106717586517334e-01 1.282581984996795654e-01 -1.171183809638023376e-01 4.703045636415481567e-02 2.766056656837463379e-01 2.377935051918029785e-01 -5.745240673422813416e-02 -1.429058760404586792e-01 3.560540452599525452e-02 1.918294280767440796e-01 3.784181922674179077e-02 2.118571102619171143e-02 -2.621026933193206787e-01 -5.588404536247253418e-01 3.533892929553985596e-01 -7.982503622770309448e-02 9.940687566995620728e-03 1.259344965219497681e-01 5.652362480759620667e-02 -2.290603071451187134e-01 1.449248343706130981e-01 4.590157419443130493e-02 1.018693149089813232e-01 -5.044719204306602478e-02 -1.356981098651885986e-01
-1.872254014015197754e-01 3.193408623337745667e-02 -1.493310779333114624e-01 2.334803193807601929e-01 -3.934512287378311157e-02 -2.671241164207458496e-01 7.230600714683532715e-02 1.417796313762664795e-01 -5.077139474451541901e-03 -1.033843532204627991e-01 -2.985453233122825623e-02 1.839837431907653809e-01 2.556536197662353516e-01 1.685002893209457397e-01 4.353642836213111877e-02 -3.301893128082156181e-03 3.370951712131500244e-01 -7.022377848625183105e-02 -2.231350541114807129e-02 -1.487688273191452026e-01 -1.268072277307510376e-01 2.783205509185791016e-01 -4.277818799018859863e-01 -1.446402370929718018e-01 -3.517924547195434570e-01 -9.622059017419815063e-02 -2.459262013435363770e-01 -3.719517961144447327e-02 -1.061573177576065063e-01 -3.834487497806549072e-02 1.377765461802482605e-02 -3.611143305897712708e-02
2.691891491413116455e-01 4.612961411476135254e-01 9.878740645945072174e-03 6.232979521155357361e-02 -3.175505101680755615e-01 -1.989051848649978638e-01 -3.673597052693367004e-02 1.103385612368583679e-01 6.568216532468795776e-02 -9.630143642425537109e-02 3.828431293368339539e-02 -4.483647271990776062e-02 -2.225245535373687744e-01 -4.082154110074043274e-02 1.051549315452575684e-01 1.156379375606775284e-02 3.621943667531013489e-02 3.114229626953601837e-02 -2.869648672640323639e-02 -1.198787316679954529e-01 -3.213391602039337158e-01 2.841682434082031250e-01 7.259148359298706055e-02 1.396166086196899414e-01 -3.172061145305633545e-01 8.016464114189147949e-02 -1.726307123899459839e-01 3.022957742214202881e-01 1.172589212656021118e-01 9.416191838681697845e-03 -9.500616043806076050e-02 -7.223999127745628357e-03
-1.373000293970108032e-01 -9.662178903818130493e-02 6.599760055541992188e-02 2.496474087238311768e-01 -5.943487398326396942e-03 1.198485270142555237e-01 3.886646777391433716e-02 1.563494503498077393e-01 2.031709700822830200e-01 -1.420748885720968246e-02 -1.158083751797676086e-01 7.901740074157714844e-02 -1.507733855396509171e-02 -6.025848910212516785e-02 1.591274142265319824e-01 2.049188762903213501e-01 -1.283154189586639404e-01 -1.166479960083961487e-01 5.888217687606811523e-02 -1.452525556087493896e-01 -3.702642321586608887e-01 7.066501677036285400e-02 9.477390348911285400e-02 1.404078751802444458e-01 -2.840707302093505859e-01 2.275137901306152344e-01 -3.279483318328857422e-01 2.987003922462463379e-01 -1.655698865652084351e-01 -1.463631540536880493e-01 1.909604817628860474e-01 -3.041655421257019043e-01
1.638464033603668213e-01 1.697314083576202393e-01 1.872629821300506592e-01 2.506994903087615967e-01 -6.865072250366210938e-02 -7.357636094093322754e-02 1.351082175970077515e-01 2.466766238212585449e-01 2.759324908256530762e-01 -5.438846349716186523e-02 -1.191954985260963440e-01 2.594048082828521729e-01 2.494819164276123047e-01 -9.216595441102981567e-02 1.417131274938583374e-01 2.407412976026535034e-01 -5.769523233175277710e-02 2.375763803720474243e-01 -3.728545829653739929e-02 -2.067602798342704773e-02 -6.502945721149444580e-02 2.132170200347900391e-01 -5.619302019476890564e-02 9.635432064533233643e-02 -3.413096964359283447e-01 1.140679642558097839e-01 -4.173901975154876709e-01 -2.521472610533237457e-02 -7.388353347778320312e-02 7.279128581285476685e-02 4.408311843872070312e-02 -8.397684991359710693e-02
-8.624744415283203125e-02 2.264472395181655884e-01 -1.010448932647705078e-01 2.582078278064727783e-01 -3.242284432053565979e-02 -2.648770809173583984e-01 8.021847158670425415e-02 2.556743025779724121e-01 1.502401381731033325e-01 -2.481349557638168335e-01 -6.441920995712280273e-02 1.481821686029434204e-01 1.691078543663024902e-01 2.038887515664100647e-02 1.435884982347488403e-01 1.622544825077056885e-01 -7.311639189720153809e-02 1.757080107927322388e-01 4.959600791335105896e-02 -1.761827468872070312e-01 4.995906725525856018e-02 1.960966885089874268e-01 7.197213917970657349e-02 -8.171392232179641724e-02 -1.957076340913772583e-01 1.661598384380340576e-01 -5.770285725593566895e-01 -8.352598547935485840e-02 7.216250989586114883e-03 -7.690304517745971680e-02 -2.314480207860469818e-02 -1.733940839767456055e-02
-1.014610286802053452e-02 1.906970515847206116e-02 4.836113378405570984e-02 2.466057389974594116e-01 -6.634014844894409180e-02 -2.014485001564025879e-01 -1.464781444519758224e-02 1.646392792463302612e-01 3.578303158283233643e-01 -2.463631704449653625e-02 2.798003554344177246e-01 4.488294199109077454e-02 1.353956907987594604e-01 2.070188522338867188e-02 -7.153365015983581543e-02 8.853240311145782471e-02 5.113957822322845459e-02 1.572386473417282104e-01 6.028973683714866638e-02 -2.274514287710189819e-01 -2.575994729995727539e-01 2.660953700542449951e-01 -4.701333045959472656e-01 7.477951794862747192e-02 -2.465170025825500488e-01 1.784392744302749634e-01 -1.949079930782318115e-01 1.319920867681503296e-01 -1.317473500967025757e-01 -2.183040045201778412e-02 -7.524400204420089722e-02 7.349491864442825317e-02
-1.987778991460800171e-01 -1.349144876003265381e-01 1.068300604820251465e-01 2.190430015325546265e-01 -1.737601757049560547e-01 1.290858983993530273e-01 1.481022965162992477e-02 1.907854378223419189e-01 7.203044742345809937e-02 6.683141738176345825e-02 -1.369600743055343628e-01 2.063615173101425171e-01 -4.678337648510932922e-02 -1.058750152587890625e-01 1.409360915422439575e-01 3.837319090962409973e-02 2.899230122566223145e-01 -7.893323153257369995e-02 -2.002412229776382446e-01 3.349431976675987244e-02 -2.749732136726379395e-01 5.732270330190658569e-02 -8.389331400394439697e-02 2.886419892311096191e-01 -2.057681605219841003e-02 2.337548136711120605e-01 -4.838622510433197021e-01 8.315815776586532593e-02 5.238039419054985046e-02 -1.033855369314551353e-03 -2.101318687200546265e-01 -2.234542369842529297e-01
-1.222038492560386658e-01 1.875104755163192749e-01 1.551584452390670776e-01 2.507601380348205566e-01 -1.201994493603706360e-01 2.258229851722717285e-01 -2.456431537866592407e-01 3.246665894985198975e-01 2.327328361570835114e-02 -1.207456737756729126e-01 -1.562326848506927490e-01 5.321608856320381165e-02 -7.558920234441757202e-02 2.306142151355743408e-01 3.106837868690490723e-01 -1.689805090427398682e-02 1.895831823348999023e-01 -1.576745137572288513e-02 1.835621744394302368e-01 -2.697750926017761230e-01 -1.764158010482788086e-01 1.964855045080184937e-01 -2.090018987655639648e-01 6.774828583002090454e-02 6.231417879462242126e-02 -6.868036091327667236e-02 -1.534918695688247681e-01 -1.220316588878631592e-01 -1.232843697071075439e-01 1.423168182373046875e-01 -2.436806559562683105e-01 1.764663308858871460e-01
3.399664163589477539e-02 1.324352920055389404e-01 3.139032516628503799e-03 -9.877357631921768188e-02 -1.396531821228563786e-03 4.877970740199089050e-02 -2.904505468904972076e-02 1.689306497573852539e-01 2.003978192806243896e-01 -2.294790372252464294e-02 -2.232119441032409668e-01 -3.630462661385536194e-02 8.208721876144409180e-02 -1.846026033163070679e-01 3.194408258423209190e-03 -3.158282116055488586e-02 3.432190418243408203e-01 -1.065330281853675842e-01 -5.522192269563674927e-02 -9.514523297548294067e-02 2.628487162292003632e-02 4.193485975265502930e-01 -1.096277385950088501e-01 -2.091006487607955933e-01 -2.775768041610717773e-01 1.710821241140365601e-01 -5.204972624778747559e-01 2.999766543507575989e-02 -1.776366084814071655e-01 -8.464406430721282959e-02 1.178860142827033997e-01 4.285959526896476746e-02
3.444316610693931580e-02 -1.071793958544731140e-01 1.345338523387908936e-01 6.527368724346160889e-02 -1.275004148483276367e-01 -1.019869521260261536e-01 2.325533777475357056e-01 4.749248549342155457e-02 4.803388193249702454e-02 1.010142341256141663e-01 7.793027907609939575e-02 2.676114737987518311e-01 7.493048161268234253e-02 2.661511488258838654e-02 -1.061542183160781860e-01 1.710107624530792236e-01 -8.392139524221420288e-02 1.367021352052688599e-01 -1.446712110191583633e-02 -2.354396730661392212e-01 -3.957437872886657715e-01 4.112847447395324707e-01 3.780481591820716858e-02 4.719394072890281677e-02 -1.859532296657562256e-01 -7.101250812411308289e-03 -3.620351254940032959e-01 8.720935136079788208e-02 1.720445901155471802e-01 1.957297474145889282e-01 3.040589392185211182e-01 2.177525311708450317e-02
2.530756592750549316e-01 3.206990063190460205e-01 3.273805603384971619e-02 1.322887092828750610e-01 -2.966006696224212646e-01 -3.450098633766174316e-02 1.134217754006385803e-01 1.608282178640365601e-01 1.337518990039825439e-01 8.335404098033905029e-02 -2.591472566127777100e-01 -4.096070304512977600e-02 -1.651705354452133179e-01 8.561515808105468750e-02 5.426050722599029541e-02 1.448719650506973267e-01 8.801554888486862183e-02 -1.022177338600158691e-01 -7.076072692871093750e-02 -6.934046745300292969e-02 -4.056898504495620728e-02 1.253682821989059448e-01 -1.194039434194564819e-01 -1.788436062633991241e-02 -8.464081585407257080e-02 2.407002449035644531e-02 -5.914127230644226074e-01 7.908717542886734009e-02 -7.211279124021530151e-03 -1.180840581655502319e-01 -2.032663375139236450e-01 -2.353579849004745483e-01
1.854543983936309814e-01 1.482772231101989746e-01 -1.260156482458114624e-01 1.198722571134567261e-01 -3.047358095645904541e-01 -3.077126741409301758e-01 1.369184534996747971e-02 6.084306165575981140e-02 -2.474630717188119888e-03 1.364685297012329102e-01 -1.323178410530090332e-01 2.105997949838638306e-01 6.674442440271377563e-02 5.307731032371520996e-02 2.102519571781158447e-01 1.436146050691604614e-01 2.002342492341995239e-01 3.806681931018829346e-02 -8.267904072999954224e-02 -2.175173610448837280e-01 -4.283585846424102783e-01 7.016757875680923462e-02 -1.942085325717926025e-01 -2.506168782711029053e-01 4.047692939639091492e-02 -7.703577633947134018e-03 -1.682382822036743164e-01 -7.082731276750564575e-02 2.465004771947860718e-01 -2.519204616546630859e-01 6.471063196659088135e-02 -1.458515971899032593e-01
2.460110634565353394e-01 -2.860868573188781738e-01 -8.933033049106597900e-02 2.479650638997554779e-02 -2.342890948057174683e-01 -5.412396043539047241e-02 6.737468391656875610e-02 3.289072215557098389e-01 2.494062781333923340e-01 1.006115451455116272e-01 4.818870127201080322e-02 4.101030528545379639e-02 3.023784756660461426e-01 5.145781859755516052e-02 3.846415504813194275e-02 4.356166720390319824e-02 -1.037924885749816895e-01 3.310063853859901428e-02 1.844476535916328430e-02 -4.101379811763763428e-01 -3.184133470058441162e-01 3.641060590744018555e-01 -5.678702145814895630e-02 -1.305815130472183228e-01 -1.338232606649398804e-01 -6.096463277935981750e-02 -1.118760332465171814e-01 1.661660224199295044e-01 -1.575359143316745758e-02 6.174838636070489883e-03 8.512045443058013916e-02 2.769586257636547089e-02
1.456387788057327271e-01 2.821321785449981689e-01 1.826125383377075195e-01 -1.071984786540269852e-02 -7.427649945020675659e-02 -2.009660154581069946e-01 -9.399658441543579102e-02 4.902601987123489380e-02 9.738608449697494507e-02 1.563722789287567139e-01 -2.799266278743743896e-01 -1.993303745985031128e-02 -9.731850028038024902e-02 4.207278415560722351e-02 8.679214119911193848e-02 -1.428929972462356091e-03 3.006788790225982666e-01 -1.663312613964080811e-01 -7.853230088949203491e-02 -1.408543437719345093e-01 -5.320586264133453369e-02 2.223516851663589478e-01 3.524186462163925171e-02 2.256049588322639465e-02 -1.897338926792144775e-01 -1.017140224575996399e-01 -5.450529456138610840e-01 5.301036313176155090e-02 1.401685923337936401e-01 -9.742824360728263855e-03 -2.355362288653850555e-02 -3.353791534900665283e-01
3.361485004425048828e-01 1.716014295816421509e-01 -1.701683849096298218e-01 2.570873200893402100e-01 -1.088109314441680908e-01 -3.122158162295818329e-02 6.553654372692108154e-02 1.877206265926361084e-01 -2.453336715698242188e-01 -2.225194275379180908e-01 -1.813995540142059326e-01 2.483650743961334229e-01 5.585124716162681580e-02 5.355501919984817505e-02 2.870392203330993652e-01 7.219676673412322998e-02 2.916693687438964844e-03 2.524543702602386475e-01 2.441360503435134888e-01 -6.300092488527297974e-02 -2.531169354915618896e-01 -4.901350941509008408e-03 -3.300901949405670166e-01 4.581091552972793579e-02 1.358539983630180359e-02 -5.094723775982856750e-02 -2.312710583209991455e-01 6.565676629543304443e-02 -2.095050215721130371e-01 -1.150040421634912491e-02 2.154648862779140472e-02 -6.885991990566253662e-02
3.255738019943237305e-01 6.556067615747451782e-02 1.390039473772048950e-01 1.687582284212112427e-01 -3.412839770317077637e-01 -2.115226387977600098e-01 -1.047696247696876526e-01 1.283956319093704224e-01 2.134691923856735229e-01 1.481123566627502441e-01 -2.093296498060226440e-01 -4.248064756393432617e-02 -6.918276101350784302e-02 -9.318060427904129028e-02 7.703459262847900391e-02 -8.890274912118911743e-02 3.041949570178985596e-01 -1.239014556631445885e-03 -4.040860757231712341e-02 -2.939605712890625000e-01 -3.103358149528503418e-01 8.123954758048057556e-03 -2.004937380552291870e-01 -1.912593692541122437e-01 -3.807482495903968811e-02 -9.851240366697311401e-02 -2.512016594409942627e-01 -3.983806818723678589e-02 1.754956394433975220e-01 -2.185479104518890381e-01 2.323899604380130768e-02 -6.408620625734329224e-02
1.275442093610763550e-01 3.143903240561485291e-02 5.378047376871109009e-02 1.258758306503295898e-01 -4.298695623874664307e-01 -1.339124739170074463e-01 -1.688686460256576538e-01 3.533089160919189453e-01 -8.113940060138702393e-02 1.468330472707748413e-01 -1.477778851985931396e-01 1.099968552589416504e-01 -2.902453541755676270e-01 1.398970633745193481e-01 1.099961698055267334e-01 1.159800738096237183e-01 -1.076276693493127823e-02 1.694197207689285278e-01 2.030058205127716064e-01 -8.978021144866943359e-02 -2.506155967712402344e-01 3.792413771152496338e-01 7.398310303688049316e-02 -4.113153088837862015e-03 -3.852322697639465332e-02 -4.132417589426040649e-02 -1.492910236120223999e-01 1.622496917843818665e-02 9.062239527702331543e-02 2.968979477882385254e-01 -5.765814706683158875e-02 2.925996482372283936e-02
-1.357467006891965866e-02 -4.472090303897857666e-02 1.257222443819046021e-01 8.839097619056701660e-02 -1.840428709983825684e-01 -5.279356241226196289e-02 -3.827579915523529053e-01 1.710340976715087891e-01 -2.760526239871978760e-01 -2.492142021656036377e-01 -2.251974493265151978e-01 1.855874247848987579e-02 2.828712165355682373e-01 1.187059730291366577e-01 1.353567540645599365e-01 1.260436475276947021e-01 2.695230245590209961e-01 1.034785583615303040e-01 -4.469176009297370911e-02 -1.732159405946731567e-02 -1.952901035547256470e-01 2.786279320716857910e-01 4.109024628996849060e-02 1.441613733768463135e-01 5.775849148631095886e-02 -1.113351155072450638e-02 -3.575802147388458252e-01 -1.999846100807189941e-01 -8.936967700719833374e-02 -1.662834882736206055e-01 3.139511495828628540e-02 -1.107425689697265625e-01
1.189201474189758301e-01 1.873768121004104614e-01 3.061962127685546875e-01 2.264468520879745483e-01 -2.755326926708221436e-01 -6.590099632740020752e-02 3.110502660274505615e-01 8.073431253433227539e-02 3.174019455909729004e-01 -7.688540220260620117e-02 6.490101665258407593e-02 2.036732435226440430e-01 1.095844656229019165e-01 -9.598419070243835449e-03 -8.761973679065704346e-02 -1.032912358641624451e-01 1.620181798934936523e-01 3.709987550973892212e-02 -2.058597952127456665e-01 -5.286030098795890808e-02 -2.204342484474182129e-01 2.754641473293304443e-01 -1.828538626432418823e-01 6.767484545707702637e-02 -3.150365054607391357e-01 1.039024442434310913e-01 -1.712815612554550171e-01 -5.411522462964057922e-02 -1.585069745779037476e-01 -7.957562059164047241e-02 -3.130499646067619324e-02 1.713260263204574585e-01
9.039838612079620361e-02 8.036370389163494110e-03 1.499446183443069458e-01 1.882978081703186035e-01 -7.435369491577148438e-02 -1.859871596097946167e-01 -2.136999517679214478e-01 3.868755102157592773e-01 -1.037847474217414856e-01 2.322684526443481445e-01 -1.581925004720687866e-01 1.094441208988428116e-02 -2.674597799777984619e-01 1.139673441648483276e-01 2.387087047100067139e-01 1.350485533475875854e-01 1.579976081848144531e-01 6.021996587514877319e-02 2.793092131614685059e-01 -9.923521429300308228e-02 -3.045584559440612793e-01 2.410677969455718994e-01 -4.325885325670242310e-02 1.279765069484710693e-01 -8.710237592458724976e-02 5.272891744971275330e-02 -1.109687238931655884e-01 -9.244523942470550537e-02 1.530828922986984253e-01 3.156709969043731689e-01 4.668157175183296204e-02 -8.183789253234863281e-02
2.091596834361553192e-02 -8.398447930812835693e-02 1.199700906872749329e-01 3.983660340309143066e-01 8.108045160770416260e-02 -1.544236093759536743e-01 5.674852058291435242e-02 -1.526724454015493393e-02 2.033231258392333984e-01 -2.973925173282623291e-01 -2.296379804611206055e-01 -1.390130072832107544e-01 -1.318958997726440430e-01 -1.895519942045211792e-01 6.593422591686248779e-02 -3.221945464611053467e-02 8.175809681415557861e-02 -6.957360357046127319e-02 -2.092575095593929291e-02 -3.135748505592346191e-01 -4.275929629802703857e-01 2.596866898238658905e-02 -8.241855353116989136e-02 -2.788398861885070801e-01 -3.332946896553039551e-01 1.081208884716033936e-01 -1.190288811922073364e-01 -8.341888338327407837e-02 -4.069749265909194946e-03 4.059187322854995728e-02 2.289062365889549255e-02 -2.360345982015132904e-02
6.222939863801002502e-02 1.450831890106201172e-01 1.142483130097389221e-01 1.301409900188446045e-01 -2.614684700965881348e-01 -1.235301643610000610e-01 -1.548810210078954697e-02 2.227881401777267456e-01 2.529638111591339111e-01 -1.088342815637588501e-01 -5.879573523998260498e-03 2.796438932418823242e-01 3.022466599941253662e-01 -1.730997115373611450e-01 8.262281864881515503e-02 4.762570559978485107e-02 -1.029696986079216003e-01 1.081519946455955505e-01 -7.440605759620666504e-02 7.242565602064132690e-02 -2.966549694538116455e-01 1.497040688991546631e-01 -3.837800025939941406e-01 1.247065588831901550e-01 -2.814156711101531982e-01 1.703882589936256409e-02 -3.081154823303222656e-01 -4.924288764595985413e-02 -1.056996583938598633e-01 8.437756448984146118e-02 1.492706537246704102e-01 5.790295079350471497e-02
7.421235740184783936e-02 2.211903631687164307e-01 6.161526963114738464e-02 1.196011677384376526e-01 -1.933301091194152832e-01 -2.463265955448150635e-01 -8.447743207216262817e-02 3.509516417980194092e-01 -9.410937130451202393e-02 -8.994618803262710571e-02 -4.921831190586090088e-02 -7.868251949548721313e-02 -2.171319872140884399e-01 1.313912570476531982e-01 -5.028991773724555969e-02 2.907033562660217285e-01 1.005895361304283142e-01 -1.036313623189926147e-01 7.146977633237838745e-02 -4.986009001731872559e-02 -4.039905220270156860e-02 4.018698632717132568e-01 -1.833511143922805786e-01 -1.414363738149404526e-02 -2.195577621459960938e-01 1.265881210565567017e-01 -3.008676767349243164e-01 3.612332418560981750e-02 9.213183075189590454e-02 2.452815622091293335e-01 6.792572885751724243e-02 -2.595756947994232178e-01
3.077069111168384552e-02 9.339424222707748413e-02 -4.795997589826583862e-02 4.574698954820632935e-02 -3.272230625152587891e-01 1.035786047577857971e-01 3.008384071290493011e-02 3.094489872455596924e-01 -7.998751103878021240e-02 1.637586951255798340e-01 -2.112573571503162384e-02 -1.914947852492332458e-02 1.348698884248733521e-01 -2.478989027440547943e-02 -4.779564589262008667e-02 2.861297130584716797e-01 2.636718451976776123e-01 3.542632982134819031e-02 1.346439123153686523e-01 -3.658068478107452393e-01 -1.505285203456878662e-01 -5.228397622704505920e-02 1.207629665732383728e-01 -1.393838673830032349e-01 -3.342774510383605957e-02 2.655510045588016510e-02 -4.541526436805725098e-01 1.707093715667724609e-01 3.274875134229660034e-02 -1.017428934574127197e-01 -2.914312481880187988e-01 -1.370508074760437012e-01
2.468312382698059082e-01 1.585552990436553955e-01 2.024307250976562500e-01 6.327533163130283356e-03 -2.533544301986694336e-01 -9.196536242961883545e-02 -5.851596966385841370e-02 1.593276113271713257e-01 -1.356688588857650757e-01 8.526154607534408569e-02 5.821047350764274597e-02 4.780012369155883789e-02 -3.835321664810180664e-01 2.773043811321258545e-01 1.814135313034057617e-01 2.051612287759780884e-01 5.420609191060066223e-02 -1.025530323386192322e-01 1.200469434261322021e-01 -2.062928974628448486e-01 -2.805197834968566895e-01 4.099965691566467285e-01 2.927972190082073212e-02 8.263857103884220123e-03 -1.484920084476470947e-01 1.173244602978229523e-02 -2.458931654691696167e-01 3.951234370470046997e-02 1.191472932696342468e-01 4.929248243570327759e-02 4.727166518568992615e-02 -1.410857290029525757e-01
-1.904513314366340637e-02 1.013893112540245056e-01 -9.873086959123611450e-02 2.771557122468948364e-02 4.961961135268211365e-02 -1.326671987771987915e-01 -1.206575185060501099e-01 1.686171144247055054e-01 3.896718025207519531e-01 -1.352037489414215088e-01 -3.723242506384849548e-02 3.266503661870956421e-02 4.394254982471466064e-01 -3.215698525309562683e-02 -4.273249953985214233e-02 -3.654374554753303528e-02 6.080799549818038940e-02 1.899149715900421143e-01 5.833645537495613098e-02 -1.417762935161590576e-01 -9.697451442480087280e-02 1.699804514646530151e-01 -7.701722532510757446e-02 -3.270548209547996521e-02 -2.889007097110152245e-03 3.476195633411407471e-01 -3.760873675346374512e-01 1.236765459179878235e-01 3.454186022281646729e-02 -1.869521588087081909e-01 -6.101994588971138000e-02 -3.462665975093841553e-01
-8.667209744453430176e-02 -1.773775070905685425e-01 -9.441247582435607910e-02 2.913632988929748535e-01 1.136099994182586670e-01 -2.736614048480987549e-01 7.233595848083496094e-02 2.007135897874832153e-01 9.184448421001434326e-02 6.901863031089305878e-03 -1.164469569921493530e-01 7.540221512317657471e-02 1.354109793901443481e-01 1.522137224674224854e-01 9.366818517446517944e-02 -3.293269500136375427e-02 1.614056378602981567e-01 1.320427507162094116e-01 4.945517331361770630e-02 1.154341921210289001e-02 -9.709382057189941406e-02 1.177305206656455994e-01 -3.612507283687591553e-01 -1.658205986022949219e-01 -1.496737599372863770e-01 9.829000383615493774e-02 -5.492306351661682129e-01 -1.411751061677932739e-01 -8.955497294664382935e-02 -1.805845648050308228e-01 6.197085976600646973e-02 -1.712878942489624023e-01
2.414968013763427734e-01 1.357021629810333252e-01 -2.135071605443954468e-01 2.095230072736740112e-01 -3.516519367694854736e-01 -2.981494925916194916e-02 -1.613149344921112061e-01 1.323541998863220215e-01 2.063419073820114136e-01 -4.694246128201484680e-02 9.891156852245330811e-02 -2.189661115407943726e-01 -3.502867221832275391e-01 6.967447698116302490e-02 1.230105087161064148e-01 2.154586277902126312e-02 8.882897347211837769e-02 6.593135744333267212e-02 6.496736407279968262e-02 -4.525187239050865173e-02 -8.907138556241989136e-02 7.282056659460067749e-02 -2.423676252365112305e-01 6.386905163526535034e-02 -3.702227473258972168e-01 9.076157212257385254e-02 -4.070325493812561035e-01 -5.341902840882539749e-03 -5.168242007493972778e-02 -3.542496636509895325e-02 4.728742688894271851e-02 -9.108753502368927002e-02
-8.200602233409881592e-02 -1.072216182947158813e-01 4.028462339192628860e-03 8.961444348096847534e-02 -6.043731048703193665e-02 3.329643011093139648e-01 -2.528004907071590424e-02 2.214762866497039795e-01 2.491016983985900879e-01 1.304462701082229614e-01 -7.278644293546676636e-02 1.055605039000511169e-01 6.855295598506927490e-02 2.654888108372688293e-02 -1.405669725500047207e-03 -8.283541351556777954e-02 3.671348094940185547e-01 -1.060240492224693298e-01 9.485353529453277588e-02 -7.543887197971343994e-02 -4.928606003522872925e-02 2.245348095893859863e-01 -1.383610516786575317e-01 1.172735095024108887e-01 -5.501159932464361191e-03 2.926591336727142334e-01 -4.343517124652862549e-01 6.350894272327423096e-02 6.119421124458312988e-02 -7.302870601415634155e-02 1.482267826795578003e-01 -3.819204270839691162e-01
1.514976620674133301e-01 1.076417788863182068e-01 -5.360971763730049133e-02 1.501296162605285645e-01 -1.849568635225296021e-01 7.338830828666687012e-02 -5.334736779332160950e-02 3.766806125640869141e-01 9.417218714952468872e-02 7.511452585458755493e-02 -4.112816751003265381e-01 -3.828138485550880432e-02 1.939141936600208282e-02 1.738222502171993256e-02 2.257860749959945679e-01 1.415160484611988068e-03 3.225273787975311279e-01 4.338618740439414978e-02 1.651284247636795044e-01 -1.286964714527130127e-01 -1.676764041185379028e-01 3.086815774440765381e-01 -1.351755261421203613e-01 2.002125829458236694e-01 3.672301303595304489e-03 -3.131373524665832520e-01 -7.269235700368881226e-02 2.379422076046466827e-02 -3.232323750853538513e-02 -3.064600192010402679e-02 2.390259504318237305e-01 1.562101691961288452e-01
6.169084459543228149e-02 -2.292537689208984375e-01 -9.679398499429225922e-03 9.394046664237976074e-02 -3.031951785087585449e-01 -2.051574289798736572e-01 -1.235294714570045471e-01 3.105263113975524902e-01 5.921767279505729675e-02 -8.449541777372360229e-02 5.861885473132133484e-02 1.034295633435249329e-01 -3.489372432231903076e-01 -8.630269020795822144e-02 1.058217734098434448e-01 -3.540179133415222168e-02 9.192559868097305298e-02 -1.245681196451187134e-02 -1.676886975765228271e-01 -1.482752710580825806e-01 -1.084646061062812805e-01 4.522542357444763184e-01 -1.127400621771812439e-01 1.351288259029388428e-01 6.140526756644248962e-02 5.779832974076271057e-02 -3.265905976295471191e-01 -9.089708328247070312e-02 6.144598126411437988e-02 1.992469429969787598e-01 1.494872272014617920e-01 -1.695376634597778320e-01
9.102205932140350342e-02 3.724682331085205078e-02 4.942996427416801453e-02 1.093913018703460693e-01 -2.522679567337036133e-01 3.272086754441261292e-02 -5.435553938150405884e-02 3.839736804366111755e-02 2.227619886398315430e-01 8.983031846582889557e-03 -2.877268791198730469e-01 -1.038120388984680176e-01 -7.853277027606964111e-02 1.013631820678710938e-01 1.434066891670227051e-01 2.107996940612792969e-01 3.441804945468902588e-01 -2.397216856479644775e-01 -9.785239398479461670e-02 -1.814638227224349976e-01 -2.110622674226760864e-01 2.330478280782699585e-01 6.950241327285766602e-02 2.593321502208709717e-01 -6.664147973060607910e-02 -1.108312979340553284e-02 -3.162547945976257324e-01 -7.159609347581863403e-02 5.395040381699800491e-03 -7.326325029134750366e-02 6.965906172990798950e-02 -4.156185984611511230e-01
2.853730916976928711e-01 1.620952412486076355e-02 -8.389406651258468628e-02 1.511515229940414429e-01 -2.188656181097030640e-01 -1.730019450187683105e-01 -5.369320511817932129e-03 8.016853779554367065e-02 1.744146198034286499e-01 8.691682666540145874e-02 -1.563235372304916382e-01 5.874875560402870178e-02 -1.137310191988945007e-01 4.768967255949974060e-02 8.713341504335403442e-02 8.717153221368789673e-02 1.879674941301345825e-01 -6.614911556243896484e-02 7.842382788658142090e-02 -1.493325680494308472e-01 -5.330037474632263184e-01 1.376956701278686523e-01 -2.537233829498291016e-01 -9.920440614223480225e-02 9.278035163879394531e-02 -1.607928872108459473e-01 -1.994786262512207031e-01 -2.619530074298381805e-03 2.670041620731353760e-01 -3.154947459697723389e-01 -2.426638640463352203e-02 -1.294481158256530762e-01
2.970704995095729828e-02 1.556155681610107422e-01 2.573885396122932434e-02 -1.258843299001455307e-02 4.798651859164237976e-02 4.884724691510200500e-02 2.043515071272850037e-02 3.793080747127532959e-01 -1.938680261373519897e-01 -6.905465573072433472e-02 2.896694093942642212e-02 -6.369474530220031738e-02 -2.354933414608240128e-03 3.357386216521263123e-02 -1.160943135619163513e-01 6.740908324718475342e-02 -4.263953305780887604e-03 1.215476728975772858e-02 1.036813929677009583e-01 -3.820742070674896240e-01 -2.788564264774322510e-01 2.836485505104064941e-01 -1.021016947925090790e-02 2.272502481937408447e-01 -1.565977334976196289e-01 2.610073424875736237e-02 -2.417543828487396240e-01 -4.989457130432128906e-01 -6.405851244926452637e-02 -5.108527466654777527e-02 1.043504923582077026e-01 -2.040494531393051147e-01
-4.073242098093032837e-02 6.041346862912178040e-02 -5.338357388973236084e-02 -2.623744904994964600e-01 -2.415006011724472046e-01 -1.153931953012943268e-02 -4.937667027115821838e-02 5.229048728942871094e-01 1.084675360471010208e-02 1.611408591270446777e-01 -8.898996561765670776e-02 -4.048384726047515869e-02 5.219135060906410217e-02 1.899839043617248535e-01 3.091569542884826660e-01 -3.145667910575866699e-02 6.076012551784515381e-02 -3.724911436438560486e-02 1.196405068039894104e-01 -2.904049754142761230e-01 -2.997570931911468506e-01 1.098364591598510742e-01 -2.123723030090332031e-01 8.328257501125335693e-02 -9.049257636070251465e-02 -1.646974384784698486e-01 -1.074725314974784851e-01 1.809923499822616577e-01 3.644389566034078598e-03 -2.381693422794342041e-01 7.763128727674484253e-02 1.325828582048416138e-01
1.593376882374286652e-02 5.388905480504035950e-02 -1.606009602546691895e-01 -1.502196192741394043e-01 -3.054846823215484619e-02 1.393894106149673462e-01 1.777466945350170135e-02 2.575891911983489990e-01 4.320122599601745605e-01 -8.908708393573760986e-02 -2.367435395717620850e-01 -5.743145942687988281e-02 1.521650236099958420e-02 -1.104291081428527832e-01 -1.274457853287458420e-02 -2.680443227291107178e-02 3.341664075851440430e-01 1.829892098903656006e-01 1.061019487679004669e-02 -1.033660210669040680e-02 -1.667332053184509277e-01 4.400435388088226318e-01 -5.120598152279853821e-02 -6.062131375074386597e-02 -6.164257973432540894e-02 2.361776381731033325e-01 -3.280931413173675537e-01 -4.001354798674583435e-02 -1.940425038337707520e-01 -1.055309325456619263e-01 -1.196338236331939697e-02 5.799459293484687805e-02
4.426538571715354919e-02 2.368890047073364258e-01 1.642296761274337769e-01 3.838279545307159424e-01 -1.484580188989639282e-01 -1.414763182401657104e-01 9.985084831714630127e-02 3.035715818405151367e-01 -2.482297271490097046e-01 -4.788069427013397217e-02 4.421614110469818115e-02 9.043116867542266846e-02 -2.122505307197570801e-01 8.006530255079269409e-02 -1.475138515233993530e-01 1.857775002717971802e-01 -1.076484844088554382e-01 -4.133112356066703796e-02 -3.092714846134185791e-01 -9.745813906192779541e-02 -2.584502696990966797e-01 1.965054422616958618e-01 -1.529416888952255249e-01 -5.682263150811195374e-02 -2.128443270921707153e-01 9.071311354637145996e-02 -2.780790627002716064e-01 1.220308095216751099e-01 -4.150039050728082657e-03 8.380245417356491089e-02 -4.388404637575149536e-02 -1.909938007593154907e-01
9.160087257623672485e-02 -1.430878695100545883e-02 -5.886539816856384277e-02 2.741116583347320557e-01 4.543446376919746399e-02 1.038342788815498352e-01 -3.005586266517639160e-01 4.944002628326416016e-01 2.456144243478775024e-02 -1.696750074625015259e-01 -1.325108408927917480e-01 2.555347979068756104e-01 -9.737942367792129517e-02 1.560453176498413086e-01 2.537147104740142822e-01 1.580933630466461182e-01 2.195364683866500854e-01 -1.182514429092407227e-01 1.909149289131164551e-01 -1.216431707143783569e-01 -1.303884387016296387e-01 2.706313431262969971e-01 -1.348448395729064941e-01 -2.089670747518539429e-01 1.438458263874053955e-01 -6.761914491653442383e-02 -2.882278896868228912e-02 -9.734851121902465820e-02 -1.381165441125631332e-02 6.419926136732101440e-02 -1.529573947191238403e-01 3.072252310812473297e-02
2.801508605480194092e-01 1.960420906543731689e-01 -3.445611521601676941e-02 5.499263107776641846e-02 -3.256801068782806396e-01 1.612319648265838623e-01 -3.037180379033088684e-02 2.320726215839385986e-01 1.121870428323745728e-01 7.240587472915649414e-02 -3.296470940113067627e-01 8.907198160886764526e-02 1.210164204239845276e-01 -3.803974762558937073e-02 3.384782001376152039e-02 3.177878633141517639e-02 -9.778017550706863403e-02 -5.474152415990829468e-02 -1.623090505599975586e-01 -3.664334714412689209e-01 -1.415143013000488281e-01 1.913393847644329071e-02 -4.825944080948829651e-02 -4.412075038999319077e-03 -1.173269525170326233e-01 -2.187143266201019287e-02 -3.140478134155273438e-01 8.472323417663574219e-02 -9.144562482833862305e-02 -2.243641316890716553e-01 -3.292187452316284180e-01 -2.372766882181167603e-01
-7.729328423738479614e-02 5.654656141996383667e-02 1.762984395027160645e-01 3.131175637245178223e-01 -5.601949244737625122e-02 -2.760295867919921875e-01 -2.141664475202560425e-01 2.439824789762496948e-01 -1.351992934942245483e-01 -3.019160125404596329e-03 -2.782627642154693604e-01 -1.130216121673583984e-01 2.084693759679794312e-01 8.713062107563018799e-02 3.658774197101593018e-01 -9.740488231182098389e-02 1.266272962093353271e-01 1.314351409673690796e-01 -5.919554084539413452e-02 -1.497975289821624756e-01 -4.656840860843658447e-02 1.860760748386383057e-01 1.677761077880859375e-01 8.211302757263183594e-02 -2.358475923538208008e-01 6.286017596721649170e-02 -1.989116072654724121e-01 -1.923102289438247681e-01 -1.668535768985748291e-01 -2.153497189283370972e-01 1.798207461833953857e-01 -2.165615558624267578e-02
-1.981012970209121704e-01 3.520626723766326904e-01 5.758435279130935669e-02 1.464228779077529907e-01 -3.832418844103813171e-02 -2.641917765140533447e-01 -2.278137207031250000e-01 3.146589994430541992e-01 -4.979468882083892822e-02 7.242898643016815186e-02 8.938723802566528320e-02 1.241602376103401184e-01 6.781255453824996948e-02 -3.569236770272254944e-02 5.331318974494934082e-01 -1.462417282164096832e-02 1.085752546787261963e-01 4.692395776510238647e-02 2.545549869537353516e-01 -2.805782258510589600e-01 -1.702744960784912109e-01 3.179853036999702454e-02 3.836308419704437256e-02 -6.929083913564682007e-02 3.436741419136524200e-03 4.782480373978614807e-02 -1.583880633115768433e-01 -1.590158492326736450e-01 -6.081974506378173828e-02 -1.092715933918952942e-01 1.891321502625942230e-02 7.726801186800003052e-02
1.129407882690429688e-01 1.398870795965194702e-01 1.353385001420974731e-01 3.623027801513671875e-01 -3.105277717113494873e-01 1.203575655817985535e-01 6.442688405513763428e-02 4.183870181441307068e-02 5.458519235253334045e-02 -2.599487900733947754e-01 1.451139152050018311e-01 -7.104393094778060913e-02 -1.705956310033798218e-01 -8.079634606838226318e-02 1.714500486850738525e-01 -2.532543055713176727e-02 3.362345099449157715e-01 4.103928804397583008e-02 1.599063277244567871e-01 -1.002249568700790405e-01 -1.529577821493148804e-01 -1.486997678875923157e-02 -1.161897256970405579e-01 5.594963580369949341e-02 1.127537619322538376e-02 -4.647602513432502747e-02 -5.294135808944702148e-01 -5.794516950845718384e-02 1.757342666387557983e-01 -3.979837894439697266e-02 -1.401239931583404541e-01 -1.016397550702095032e-01
-1.170597448945045471e-01 4.124658703804016113e-01 1.777733266353607178e-01 9.906493127346038818e-02 -4.002955928444862366e-02 -4.682545550167560577e-03 8.332268893718719482e-02 2.631738781929016113e-01 1.274612843990325928e-01 3.993470594286918640e-02 1.058736220002174377e-01 -1.121292710304260254e-01 -8.786277472972869873e-02 1.262249946594238281e-01 6.705560535192489624e-02 5.304676666855812073e-02 4.018561542034149170e-01 3.028742372989654541e-01 8.725631982088088989e-02 1.131385788321495056e-01 -2.575284838676452637e-01 -5.849017947912216187e-02 -2.231971174478530884e-01 1.170210540294647217e-01 -2.128639519214630127e-01 -1.322765499353408813e-01 -2.461859583854675293e-01 5.039330944418907166e-02 -5.321917310357093811e-02 2.634673714637756348e-01 4.908764734864234924e-02 -1.297599226236343384e-01
3.156306445598602295e-01 8.315061032772064209e-02 5.939437076449394226e-02 9.979307651519775391e-02 -2.296197116374969482e-01 -2.785965427756309509e-02 -1.179427951574325562e-01 2.285175770521163940e-01 6.688304245471954346e-02 3.259053081274032593e-02 -7.362365722656250000e-02 -5.185529217123985291e-02 -2.853444516658782959e-01 1.478615552186965942e-01 1.522777974605560303e-01 2.297181785106658936e-01 6.766612827777862549e-02 8.825508505105972290e-02 1.442426443099975586e-01 -1.491816043853759766e-01 -4.062266647815704346e-01 3.668566942214965820e-01 -9.982616454362869263e-02 1.608846783638000488e-01 -3.138219192624092102e-02 -7.616862654685974121e-02 -8.104099333286285400e-02 1.175603941082954407e-01 1.516355276107788086e-01 3.531393408775329590e-01 -3.664788976311683655e-02 -1.887036114931106567e-02
-6.198054924607276917e-02 1.719467192888259888e-01 -7.960709184408187866e-02 1.967057734727859497e-01 -7.473704963922500610e-02 -2.838498353958129883e-01 3.296456299722194672e-03 1.901807785034179688e-01 2.071837782859802246e-01 -1.243391558527946472e-01 -4.164412990212440491e-02 2.747966945171356201e-01 -4.016572143882513046e-03 -4.970233142375946045e-02 -7.671622931957244873e-02 1.625951230525970459e-01 -2.138121984899044037e-03 1.481298208236694336e-01 1.215872392058372498e-01 -6.969191133975982666e-02 3.601220250129699707e-02 1.896216571331024170e-01 9.558612480759620667e-03 -1.643777042627334595e-01 -1.090095639228820801e-01 1.910000294446945190e-01 -6.233103871345520020e-01 -1.711687594652175903e-01 -8.962376415729522705e-02 -1.556330770254135132e-01 8.092877268791198730e-02 -1.336048543453216553e-01
9.714162349700927734e-02 -8.244398236274719238e-02 -8.182516694068908691e-02 1.462540496140718460e-02 1.184068024158477783e-01 -7.641878724098205566e-02 7.397399842739105225e-02 2.469827532768249512e-01 1.335815191268920898e-01 -2.467631399631500244e-01 -1.326258778572082520e-01 -1.083054095506668091e-01 9.491573274135589600e-02 -1.597003489732742310e-01 -7.435249537229537964e-02 -1.519962251186370850e-01 -4.601642489433288574e-02 -1.180548802949488163e-03 2.247611805796623230e-02 -3.742512762546539307e-01 -1.609600931406021118e-01 4.756388664245605469e-01 4.179870337247848511e-02 1.798947602510452271e-01 -2.135591357946395874e-01 2.659659981727600098e-01 -2.149094492197036743e-01 -1.149946153163909912e-01 1.359505206346511841e-01 1.137765496969223022e-01 1.137917637825012207e-01 -2.650569379329681396e-01
1.267915666103363037e-01 8.269004523754119873e-02 5.445659533143043518e-02 -1.424292940646409988e-02 -2.736313045024871826e-01 -7.015403360128402710e-02 1.816924363374710083e-01 2.349878847599029541e-01 3.717086091637611389e-02 3.610985726118087769e-02 4.739457368850708008e-02 1.252724826335906982e-01 -9.957521408796310425e-02 2.591114677488803864e-02 -8.121219277381896973e-02 2.448538690805435181e-01 -1.325950771570205688e-01 1.248356252908706665e-01 3.014744259417057037e-03 -3.196888566017150879e-01 -4.065841436386108398e-01 5.176081508398056030e-02 -1.368886679410934448e-01 1.855291426181793213e-01 -2.026734054088592529e-01 3.973239362239837646e-01 -2.647670805454254150e-01 -1.186590865254402161e-01 5.752616375684738159e-02 1.388375908136367798e-01 2.116871029138565063e-01 3.293208405375480652e-02
-1.509827524423599243e-01 1.114699989557266235e-01 3.114770650863647461e-01 8.288493752479553223e-02 -8.919476717710494995e-02 -3.656585514545440674e-02 6.453154981136322021e-02 4.417244493961334229e-01 2.286195158958435059e-01 -3.487564995884895325e-02 -1.669889688491821289e-01 1.515704542398452759e-01 -2.143327146768569946e-01 4.892498999834060669e-02 2.348743006587028503e-02 1.993784904479980469e-01 2.241508364677429199e-01 1.480865776538848877e-01 -8.366078138351440430e-02 -1.538886874914169312e-01 -2.523210048675537109e-01 1.180780380964279175e-01 1.526446938514709473e-01 1.738833785057067871e-01 9.223999828100204468e-02 -4.324385523796081543e-02 -3.722256720066070557e-01 1.082819327712059021e-01 9.350165724754333496e-02 -1.157232969999313354e-01 -1.514849364757537842e-01 -1.400000303983688354e-01
2.961325645446777344e-02 5.726847797632217407e-02 2.197748720645904541e-01 -5.265871435403823853e-02 1.965449154376983643e-01 -8.557833731174468994e-02 -2.688204348087310791e-01 3.345619142055511475e-01 3.220938444137573242e-01 -1.167889535427093506e-01 -1.740134656429290771e-01 -7.038526237010955811e-02 -2.308157682418823242e-01 -1.758493036031723022e-01 1.925577819347381592e-01 2.671705484390258789e-01 -9.335537254810333252e-02 2.046105116605758667e-01 -3.182993829250335693e-02 -7.101957220584154129e-03 -2.411532104015350342e-01 2.065929472446441650e-01 -2.339062839746475220e-01 -1.114905104041099548e-01 -1.738217473030090332e-01 7.224968820810317993e-02 -2.295397222042083740e-01 3.835000470280647278e-02 -1.811507344245910645e-01 3.695501387119293213e-02 3.046632930636405945e-02 -1.581730395555496216e-01
-1.333127170801162720e-01 2.565965950489044189e-01 4.805440828204154968e-02 2.367947809398174286e-02 3.829140961170196533e-02 -1.967702209949493408e-01 -2.470200210809707642e-01 3.074841946363449097e-02 6.203782930970191956e-02 2.277192920446395874e-01 -1.359021477401256561e-02 1.507582515478134155e-02 -3.148464486002922058e-02 -1.112918183207511902e-02 -3.403077274560928345e-02 1.041883230209350586e-01 8.062280714511871338e-02 6.880579050630331039e-03 1.170581951737403870e-01 -5.310770869255065918e-01 -2.128904312849044800e-01 4.943250119686126709e-02 7.390005886554718018e-02 1.672268360853195190e-01 -1.498954147100448608e-01 1.763156652450561523e-01 -4.947158396244049072e-01 -2.291996628046035767e-01 -1.449575275182723999e-02 7.697233930230140686e-03 8.337013423442840576e-02 2.418474294245243073e-02
1.314333528280258179e-01 1.094817221164703369e-01 8.105996064841747284e-03 -1.336620301008224487e-01 -1.351637840270996094e-01 -1.771657317876815796e-01 7.076876610517501831e-02 2.200455665588378906e-01 3.482551574707031250e-01 -1.961882859468460083e-01 -1.440819054841995239e-01 1.278727799654006958e-01 1.270955950021743774e-01 6.328503042459487915e-02 -1.335090845823287964e-01 -2.887101769447326660e-01 9.797979146242141724e-02 -2.317974902689456940e-02 3.293474391102790833e-02 5.198592692613601685e-02 -3.780995309352874756e-01 4.030431509017944336e-01 -2.504082620143890381e-01 1.724582314491271973e-01 -1.813791990280151367e-01 -5.528302490711212158e-02 -1.292497962713241577e-01 2.202450931072235107e-01 -5.116559937596321106e-02 -4.069993272423744202e-02 -3.722268715500831604e-02 -1.135862320661544800e-01
1.823457032442092896e-01 5.543552711606025696e-02 1.320476531982421875e-01 2.021309137344360352e-01 -1.927666515111923218e-01 -4.267539829015731812e-02 7.811915874481201172e-02 2.526941001415252686e-01 2.200307101011276245e-01 1.446284935809671879e-03 1.023472398519515991e-01 3.701581060886383057e-01 8.996574580669403076e-02 -1.219654008746147156e-01 -1.263450831174850464e-01 -1.282076835632324219e-01 1.348405331373214722e-01 2.795689404010772705e-01 -4.636842384934425354e-02 -1.390886455774307251e-01 -4.449649751186370850e-01 3.384600877761840820e-01 9.541965276002883911e-02 -1.402822434902191162e-01 -9.304559975862503052e-02 -1.138556674122810364e-01 -1.245188638567924500e-01 1.692104488611221313e-01 1.284512970596551895e-02 6.320696324110031128e-02 -5.953003466129302979e-02 -1.119726151227951050e-01
6.692292541265487671e-02 1.848107762634754181e-02 -1.108345910906791687e-01 4.051071703433990479e-01 -3.075559735298156738e-01 -1.013540700078010559e-01 1.825899779796600342e-01 1.353075802326202393e-01 2.185285836458206177e-01 -7.723168469965457916e-03 -9.681831300258636475e-02 2.170190662145614624e-01 2.441869815811514854e-03 2.269832231104373932e-02 -5.536885187029838562e-02 2.135045230388641357e-01 1.035255491733551025e-01 1.978365629911422729e-01 1.510248929262161255e-01 -5.015224218368530273e-02 -1.523024290800094604e-01 2.359180897474288940e-01 -3.161585927009582520e-01 6.749929487705230713e-02 -3.633219897747039795e-01 1.270907931029796600e-03 -2.486794739961624146e-01 -6.414783652871847153e-03 9.112085402011871338e-02 1.701195910573005676e-02 2.074835300445556641e-01 6.885714828968048096e-02
4.406337812542915344e-02 2.523411512374877930e-01 -8.088753558695316315e-03 2.330004423856735229e-01 -7.062395662069320679e-02 -7.844541221857070923e-02 -6.970748305320739746e-02 3.195687830448150635e-01 -1.715893000364303589e-01 -1.457599997520446777e-01 -1.575830876827239990e-01 2.836886607110500336e-02 -1.211513429880142212e-01 3.967091813683509827e-02 -6.392862647771835327e-02 2.877575457096099854e-01 7.534154504537582397e-02 2.472523897886276245e-01 -2.422158420085906982e-01 -9.561126679182052612e-02 -1.287641674280166626e-01 -8.775392919778823853e-02 -2.777648568153381348e-01 -2.288289740681648254e-02 -2.370932996273040771e-01 3.384699225425720215e-01 -2.483395785093307495e-01 1.206796988844871521e-01 -1.725040078163146973e-01 -1.150738447904586792e-01 1.267358195036649704e-02 -2.359761595726013184e-01
-3.083088248968124390e-02 -2.945905737578868866e-02 1.119832620024681091e-01 2.399564385414123535e-01 -3.074265643954277039e-02 -4.121449589729309082e-02 1.848204806447029114e-02 2.959243953227996826e-01 1.043136790394783020e-02 -1.470928639173507690e-01 1.172086596488952637e-01 -7.184027135372161865e-02 2.007026374340057373e-01 2.392294108867645264e-01 1.564591675996780396e-01 2.017949521541595459e-01 6.460761278867721558e-02 2.140956073999404907e-01 1.272347569465637207e-01 1.742698624730110168e-02 -2.978679537773132324e-02 1.562781184911727905e-01 -2.873767912387847900e-01 -4.034295082092285156e-01 -4.424495622515678406e-02 1.057258397340774536e-01 -3.936424255371093750e-01 1.167839914560317993e-01 -1.891044974327087402e-01 -8.520711213350296021e-02 -1.061569228768348694e-01 -2.469331920146942139e-01
3.042812049388885498e-01 2.617590427398681641e-01 1.654696762561798096e-01 -9.603404253721237183e-02 -1.057793200016021729e-01 -1.775555163621902466e-01 2.339375615119934082e-01 1.350307315587997437e-01 2.855940759181976318e-01 -9.409636259078979492e-02 -2.009193897247314453e-01 7.463838160037994385e-02 2.575474046170711517e-02 -7.288049906492233276e-02 7.691228389739990234e-02 7.311749458312988281e-02 1.327548772096633911e-01 3.364652022719383240e-02 -5.785476416349411011e-02 -1.198053061962127686e-01 3.015412576496601105e-02 7.290989905595779419e-02 -1.495673954486846924e-01 -1.782927513122558594e-01 -1.474530845880508423e-01 -7.813950069248676300e-03 -5.995292067527770996e-01 6.985891610383987427e-02 -5.628709681332111359e-03 -5.764601379632949829e-02 -2.137549966573715210e-01 -3.190162405371665955e-02
-1.320861428976058960e-01 -2.956964634358882904e-02 1.023435816168785095e-01 1.433318406343460083e-01 1.665887385606765747e-01 -6.408368796110153198e-02 1.612204909324645996e-01 8.826697617769241333e-02 2.815905213356018066e-01 -1.283193975687026978e-01 -1.638355255126953125e-01 3.128902986645698547e-02 1.306230872869491577e-01 -1.178381890058517456e-01 -1.349809858947992325e-02 4.501221328973770142e-02 8.913008496165275574e-03 1.013981476426124573e-01 1.995654702186584473e-01 -4.807147681713104248e-01 -2.515210807323455811e-01 1.224748864769935608e-01 -2.654320597648620605e-01 1.626786440610885620e-01 -2.726569771766662598e-01 -1.150233894586563110e-01 -2.916097640991210938e-01 3.852177038788795471e-02 -6.284542381763458252e-02 1.481492072343826294e-01 2.136532515287399292e-01 -1.618308424949645996e-01
9.487378597259521484e-02 -1.730691641569137573e-02 1.338488161563873291e-01 7.161345332860946655e-02 2.199338674545288086e-01 -1.143031045794487000e-01 -4.613794013857841492e-02 4.198302626609802246e-01 8.756138384342193604e-02 -3.004934787750244141e-01 -2.743265628814697266e-01 6.303781270980834961e-02 -6.923413276672363281e-02 -3.979033231735229492e-01 5.837594717741012573e-02 -7.532989233732223511e-02 6.340631842613220215e-02 -1.225459724664688110e-01 1.194201260805130005e-01 -1.322468072175979614e-01 -2.439872473478317261e-01 2.675423026084899902e-01 -1.400164365768432617e-01 -5.024158582091331482e-02 7.640562951564788818e-02 7.216714322566986084e-02 -2.888869643211364746e-01 2.702400833368301392e-02 -2.541427910327911377e-01 -5.281117931008338928e-02 9.715445339679718018e-02 4.862231388688087463e-02
-6.917367875576019287e-02 1.531945317983627319e-01 1.404649857431650162e-02 4.469268396496772766e-02 -3.339088559150695801e-01 -1.860807463526725769e-02 -1.686365008354187012e-01 3.869757652282714844e-01 -3.965475596487522125e-03 6.281353533267974854e-02 -2.942878603935241699e-01 -8.421771973371505737e-02 1.873068884015083313e-02 3.860049322247505188e-02 3.463898301124572754e-01 -6.581388413906097412e-02 9.625244140625000000e-02 1.160007566213607788e-01 3.305899202823638916e-01 -3.022422492504119873e-01 -1.760015189647674561e-01 1.747388094663619995e-01 -7.172413170337677002e-02 9.438858926296234131e-02 -3.219028189778327942e-02 -2.719052135944366455e-01 -1.037087142467498779e-01 1.237209662795066833e-01 -2.696419134736061096e-02 1.315419934689998627e-02 1.893627643585205078e-01 1.378055065870285034e-01
-2.353554815053939819e-01 1.870829910039901733e-01 -6.452787667512893677e-02 1.683408468961715698e-01 -1.187051981687545776e-01 8.162160217761993408e-02 4.697957076132297516e-03 4.297380745410919189e-01 6.946117430925369263e-02 -1.876963526010513306e-01 7.317705452442169189e-02 1.319953203201293945e-01 -8.646382391452789307e-02 2.311524152755737305e-01 1.438164114952087402e-01 2.106558345258235931e-02 1.706156432628631592e-01 -1.089622732251882553e-02 1.623815596103668213e-01 -3.280555009841918945e-01 -1.119097098708152771e-01 -4.232957959175109863e-02 -9.070292115211486816e-02 3.458715230226516724e-02 -3.942911326885223389e-01 1.377183943986892700e-01 -1.220297440886497498e-01 -2.289247065782546997e-01 -1.986975073814392090e-01 -2.358087301254272461e-01 5.139403045177459717e-02 1.938001625239849091e-02
3.292959332466125488e-01 9.318107366561889648e-02 4.873097315430641174e-02 -5.414900556206703186e-02 -3.233228325843811035e-01 -5.329824239015579224e-02 -9.039915353059768677e-02 2.000375390052795410e-01 1.732092499732971191e-01 1.659054160118103027e-01 -3.558605909347534180e-01 7.817757874727249146e-02 -7.826576381921768188e-02 -2.376289106905460358e-02 -4.129596054553985596e-02 -7.802046835422515869e-02 1.905596256256103516e-01 1.030256748199462891e-01 -1.024458929896354675e-01 -2.970525920391082764e-01 -1.108983829617500305e-01 7.452204823493957520e-02 -9.047569334506988525e-02 -1.605582982301712036e-01 -1.220311596989631653e-01 -1.176438331604003906e-01 -3.030756115913391113e-01 1.099677234888076782e-01 -1.056617572903633118e-01 -3.729233890771865845e-02 -3.581948578357696533e-01 -2.150221168994903564e-01
-1.759445853531360626e-02 -1.600857973098754883e-01 2.654978632926940918e-01 1.264721453189849854e-01 -3.186382055282592773e-01 -1.127228885889053345e-01 -4.428400471806526184e-02 3.128497898578643799e-01 1.824906468391418457e-02 -2.358451932668685913e-01 1.710617989301681519e-01 2.443437837064266205e-02 -2.428296059370040894e-01 1.487056910991668701e-01 2.559104189276695251e-02 3.467349335551261902e-02 -6.445794552564620972e-02 -1.119567267596721649e-02 -9.944171458482742310e-02 -2.427656948566436768e-01 -3.590863943099975586e-02 2.938192188739776611e-01 -2.671582996845245361e-01 9.480985999107360840e-02 3.014268539845943451e-02 1.392667293548583984e-01 -4.020829200744628906e-01 -7.559076696634292603e-02 -9.331414103507995605e-02 8.368995040655136108e-02 9.198973327875137329e-02 -2.276097685098648071e-01
1.282229423522949219e-01 -3.071594610810279846e-02 1.096658185124397278e-01 2.764390707015991211e-01 -2.251312136650085449e-01 -1.509686708450317383e-01 -1.270855367183685303e-01 2.762264311313629150e-01 1.767639964818954468e-01 -1.084806025028228760e-01 -2.621838077902793884e-02 3.141191899776458740e-01 6.922011077404022217e-02 -8.976992964744567871e-02 -2.935812771320343018e-01 -1.581792682409286499e-01 1.459813863039016724e-01 2.077585756778717041e-01 3.669257974252104759e-03 -2.940450608730316162e-01 -3.419456481933593750e-01 3.614461719989776611e-01 1.393856555223464966e-01 -1.195531263947486877e-01 -7.209910452365875244e-02 -2.777632884681224823e-02 -2.277605608105659485e-02 1.025739014148712158e-01 -2.481791190803050995e-02 4.421520978212356567e-02 5.435035750269889832e-02 -8.386877179145812988e-02
2.682007476687431335e-02 1.117092594504356384e-01 -5.643670633435249329e-02 1.755509227514266968e-01 -7.154019176959991455e-02 1.479469686746597290e-01 -7.789377868175506592e-02 9.359081834554672241e-02 2.629988789558410645e-01 -1.198501661419868469e-01 -1.891082823276519775e-01 1.426323056221008301e-01 1.725367009639739990e-01 2.550871483981609344e-02 -1.069080010056495667e-01 2.292773425579071045e-01 3.725004792213439941e-01 -4.444116353988647461e-02 1.749543696641921997e-01 -6.504734605550765991e-02 -2.232526391744613647e-01 2.372668534517288208e-01 -1.167966499924659729e-01 1.771296411752700806e-01 -6.045130267739295959e-02 2.261626571416854858e-01 -1.715664118528366089e-01 2.950556762516498566e-02 2.167870700359344482e-01 2.215485423803329468e-01 -1.476262658834457397e-01 -3.836678862571716309e-01
-3.314564526081085205e-01 2.049826979637145996e-01 -1.494390796869993210e-02 -2.946117334067821503e-02 -6.141718104481697083e-02 1.564339399337768555e-01 -2.536357613280415535e-03 -6.771881133317947388e-02 1.224776357412338257e-02 -3.050212264060974121e-01 -1.381423771381378174e-01 1.454673558473587036e-01 1.543763428926467896e-01 1.047424152493476868e-01 -2.348930947482585907e-02 -8.803059160709381104e-02 2.366567701101303101e-01 1.453447788953781128e-01 1.246622577309608459e-02 -2.006857991218566895e-01 -2.773938775062561035e-01 3.250259160995483398e-01 -2.142339386045932770e-02 5.425798147916793823e-02 -2.791357040405273438e-02 2.325197756290435791e-01 -3.676474988460540771e-01 -4.471473768353462219e-02 1.130261495709419250e-01 -3.711705561727285385e-03 -1.685452759265899658e-01 -3.176424503326416016e-01
5.715657956898212433e-03 -1.275858581066131592e-01 2.508209943771362305e-01 1.812278628349304199e-01 -2.812019586563110352e-01 -2.525736689567565918e-01 -1.039553955197334290e-01 2.807983756065368652e-01 -9.126519411802291870e-02 -4.882507398724555969e-02 -7.536139339208602905e-02 -1.538483649492263794e-01 -1.497031897306442261e-01 3.205283582210540771e-01 1.808146685361862183e-01 -3.825031965970993042e-02 7.588113844394683838e-02 -3.290558606386184692e-02 -2.129905670881271362e-01 -2.422257810831069946e-01 2.245946973562240601e-02 2.828519046306610107e-01 -1.053129285573959351e-01 1.395193338394165039e-01 -1.975025236606597900e-02 -8.916015177965164185e-02 -3.209832310676574707e-01 4.689813777804374695e-02 2.607031539082527161e-02 -9.931517392396926880e-02 2.325558960437774658e-01 -2.364404201507568359e-01
1.335705816745758057e-01 -4.349596798419952393e-02 2.134476602077484131e-01 -2.368336468935012817e-01 -1.679266244173049927e-01 -2.493750862777233124e-02 -3.763219714164733887e-02 3.528210520744323730e-01 1.128875836730003357e-01 -1.587796658277511597e-01 -1.763681620359420776e-01 -1.861354708671569824e-02 -8.357454091310501099e-03 5.741619318723678589e-02 1.371843665838241577e-01 5.945520102977752686e-02 3.610222935676574707e-01 1.051511988043785095e-01 -1.385611742734909058e-01 -2.130802422761917114e-01 -2.826478183269500732e-01 -5.545890703797340393e-02 1.316982954740524292e-01 -1.226876229047775269e-01 5.713018774986267090e-02 -1.624044328927993774e-01 -4.134107232093811035e-01 1.519128978252410889e-01 6.533128023147583008e-02 -1.035498529672622681e-01 2.388417124748229980e-01 -1.083957403898239136e-01
2.062475830316543579e-01 1.629384607076644897e-01 -7.884230464696884155e-02 2.466897070407867432e-01 -2.698687314987182617e-01 -2.654336094856262207e-01 3.145543450955301523e-04 2.265857756137847900e-01 5.168167408555746078e-03 -6.140858400613069534e-03 -5.760491639375686646e-02 2.008604854345321655e-01 -6.291372328996658325e-02 1.386968642473220825e-01 7.686197757720947266e-02 -1.239456087350845337e-01 9.417402744293212891e-02 -1.025289222598075867e-01 -7.076639682054519653e-02 -9.435152262449264526e-02 -3.474006950855255127e-01 2.839065194129943848e-01 -1.939568519592285156e-01 -3.058713972568511963e-01 1.608427613973617554e-01 -1.243487074971199036e-01 -1.779319196939468384e-01 3.194053657352924347e-03 3.230441808700561523e-01 -1.674929112195968628e-01 -8.647324889898300171e-02 -4.871530085802078247e-02
-4.669456742703914642e-03 -1.544143557548522949e-01 -7.068176567554473877e-02 1.589578837156295776e-01 -3.204628825187683105e-01 -3.505145311355590820e-01 -1.220137774944305420e-01 1.997899562120437622e-01 1.525401920080184937e-01 -1.264054328203201294e-01 -5.794622749090194702e-02 9.282211959362030029e-02 3.547244369983673096e-01 3.368844091892242432e-02 -8.312658965587615967e-02 1.263242810964584351e-01 6.650678813457489014e-03 1.320883035659790039e-01 1.027354151010513306e-01 8.173365145921707153e-02 -2.413393259048461914e-01 1.586905866861343384e-01 -2.617089748382568359e-01 4.379777610301971436e-02 -2.465170919895172119e-01 1.849737763404846191e-01 -2.853727638721466064e-01 -5.274956300854682922e-02 -1.770236641168594360e-01 -1.168838515877723694e-02 -2.552276849746704102e-01 8.538303896784782410e-03
1.981308609247207642e-01 3.915814682841300964e-02 1.078215315937995911e-01 3.425818681716918945e-02 -3.476804494857788086e-01 -1.681911349296569824e-01 -6.824070960283279419e-02 1.565237939357757568e-01 1.832073330879211426e-01 1.278617382049560547e-01 -1.248690485954284668e-01 1.227411627769470215e-01 -4.352704063057899475e-02 1.040967106819152832e-01 2.240485697984695435e-01 6.378806382417678833e-02 2.808764874935150146e-01 -9.677756577730178833e-02 7.539260387420654297e-02 -1.719402968883514404e-01 -4.193919003009796143e-01 -4.321273043751716614e-02 -2.230943441390991211e-01 -2.716501653194427490e-01 9.489422291517257690e-02 8.417451381683349609e-02 -1.485898643732070923e-01 -9.955947101116180420e-02 2.222807407379150391e-01 -1.417921036481857300e-01 1.242860704660415649e-01 -2.502954304218292236e-01
-1.904437094926834106e-01 -1.755984574556350708e-01 5.635436624288558960e-02 1.768168061971664429e-01 -1.019714921712875366e-01 -2.328639477491378784e-01 4.071051999926567078e-02 1.528584659099578857e-01 1.314655542373657227e-01 -2.035765051841735840e-01 -1.158531904220581055e-01 2.301288545131683350e-01 1.542318463325500488e-01 8.415574580430984497e-02 -6.341470777988433838e-02 1.427245792001485825e-02 1.671162694692611694e-01 -7.755530066788196564e-03 4.430570453405380249e-02 -3.856970230117440224e-03 -2.598775029182434082e-01 1.938103586435317993e-01 -4.829460680484771729e-01 1.075250506401062012e-01 -2.944168746471405029e-01 1.097202375531196594e-01 -3.195403218269348145e-01 -1.451651602983474731e-01 6.076606735587120056e-02 -1.497273892164230347e-01 1.378563642501831055e-01 -4.159225150942802429e-02
1.349160373210906982e-01 -2.523632906377315521e-02 1.132604181766510010e-01 -1.468019932508468628e-01 -4.716611281037330627e-02 1.748446971178054810e-01 -6.004382297396659851e-02 2.484415471553802490e-01 2.955421619117259979e-02 -2.097629606723785400e-01 -3.163782656192779541e-01 1.394167095422744751e-01 5.704452842473983765e-02 -1.564105451107025146e-01 1.131319906562566757e-02 -2.403195351362228394e-01 1.115178614854812622e-01 -4.190699756145477295e-02 4.754852876067161560e-02 -9.226831048727035522e-02 -4.770189821720123291e-01 3.197748064994812012e-01 -2.627437412738800049e-01 1.620704680681228638e-02 -2.999163232743740082e-02 -4.760515317320823669e-02 -1.409436911344528198e-01 1.950371861457824707e-01 -2.370373904705047607e-01 1.539901643991470337e-01 1.748775094747543335e-01 -5.507581681013107300e-02
2.572443187236785889e-01 1.147645190358161926e-01 2.080075256526470184e-02 1.400663405656814575e-01 -2.430989742279052734e-01 -1.089170798659324646e-01 -2.358517050743103027e-02 9.921411983668804169e-03 1.071777194738388062e-01 1.877695024013519287e-01 -9.854886680841445923e-02 1.133879721164703369e-01 8.684621006250381470e-02 -1.638055592775344849e-02 1.471249461174011230e-01 8.507356047630310059e-02 3.567183911800384521e-01 4.689707607030868530e-02 -2.507992275059223175e-02 -1.928419768810272217e-01 -5.034423470497131348e-01 1.021040827035903931e-01 -2.314258068799972534e-01 -2.381965368986129761e-01 1.440054457634687424e-02 -1.135296896100044250e-01 -1.768881678581237793e-01 -2.389280311763286591e-02 2.612298727035522461e-01 -2.070027887821197510e-01 7.032697647809982300e-02 -1.433469504117965698e-01
-5.920903757214546204e-02 2.333668759092688560e-03 -1.637325286865234375e-01 2.210005819797515869e-01 2.056489139795303345e-01 -1.015292331576347351e-01 -1.060267165303230286e-01 6.175160408020019531e-02 2.616323232650756836e-01 -4.723508656024932861e-02 3.802442178130149841e-02 2.762675285339355469e-01 1.408252269029617310e-01 1.792559325695037842e-01 1.013565286993980408e-01 -1.429313234984874725e-02 4.784404486417770386e-02 1.106668710708618164e-01 1.707956343889236450e-01 -1.344970166683197021e-01 -4.480628073215484619e-01 7.094477117061614990e-02 -1.590377241373062134e-01 7.154072821140289307e-02 -9.234084933996200562e-02 4.326963126659393311e-01 -2.732979655265808105e-01 1.677693873643875122e-01 6.640458852052688599e-02 1.266149729490280151e-01 -3.207819908857345581e-02 -1.556535959243774414e-01
7.299971580505371094e-02 -1.440660953521728516e-01 -3.381677716970443726e-02 2.497565001249313354e-01 7.651337236166000366e-02 -1.951337307691574097e-01 8.449150621891021729e-02 1.734985560178756714e-01 -2.548014186322689056e-02 -7.079026103019714355e-02 -2.974311113357543945e-01 3.420541435480117798e-02 5.714485794305801392e-02 -8.054964989423751831e-02 3.124552778899669647e-02 -1.183546259999275208e-01 6.083574891090393066e-02 -2.371787130832672119e-01 2.166698127985000610e-01 -3.131596446037292480e-01 -4.666796922683715820e-01 3.378953039646148682e-01 -6.140673905611038208e-02 -9.995335340499877930e-02 -9.965880215167999268e-02 -3.335314989089965820e-02 -6.598740816116333008e-02 2.895058691501617432e-01 -5.041893571615219116e-03 -2.218205295503139496e-02 -2.316020280122756958e-01 -7.158851623535156250e-02
1.754644215106964111e-01 -2.622993290424346924e-02 1.979426592588424683e-01 9.927641600370407104e-02 -2.490448057651519775e-01 1.486961729824542999e-02 -6.412906944751739502e-02 8.284426294267177582e-03 3.006042912602424622e-02 -1.234444417059421539e-02 -2.296224385499954224e-01 -3.720324486494064331e-02 -1.370819360017776489e-01 6.642651557922363281e-02 9.478481113910675049e-02 -7.586140930652618408e-02 2.804569303989410400e-01 -2.752003967761993408e-01 -2.065926194190979004e-01 -1.867529898881912231e-01 -2.608057558536529541e-01 1.436319053173065186e-01 -1.273257136344909668e-01 1.953935027122497559e-01 -7.276846468448638916e-02 -2.301996648311614990e-01 -4.716608822345733643e-01 -3.766211867332458496e-02 7.346735894680023193e-02 -5.394504219293594360e-02 -8.934719860553741455e-02 -2.941143512725830078e-01
-1.976695805788040161e-01 -1.056896373629570007e-01 -1.774152740836143494e-02 2.176973968744277954e-01 -1.255682110786437988e-01 2.421020120382308960e-01 6.456633657217025757e-02 1.394439190626144409e-01 2.406767308712005615e-01 -1.613198965787887573e-01 -3.485644981265068054e-02 1.411796957254409790e-01 1.849215179681777954e-01 2.185099422931671143e-01 1.583536118268966675e-01 -2.921045757830142975e-02 1.367769986391067505e-01 8.383069932460784912e-02 -6.873450428247451782e-02 -3.424765542149543762e-02 -3.525957167148590088e-01 7.955569028854370117e-02 -1.124457456171512604e-02 3.989279642701148987e-02 -9.997112676501274109e-03 4.547174572944641113e-01 -3.102911114692687988e-01 3.317340463399887085e-02 1.149465069174766541e-01 -2.686079405248165131e-02 9.771156311035156250e-02 -3.152036666870117188e-01
-3.439890593290328979e-02 -4.363406449556350708e-02 -5.230559781193733215e-02 2.063289433717727661e-01 -9.185155481100082397e-02 -2.882231175899505615e-01 -1.547536104917526245e-01 2.633251249790191650e-01 1.686052829027175903e-01 -2.899158000946044922e-01 -7.291871309280395508e-02 2.315962910652160645e-01 1.693735271692276001e-01 -2.064715921878814697e-01 1.492561697959899902e-01 -1.747845411300659180e-01 -9.198900312185287476e-02 -1.911769807338714600e-01 4.145320132374763489e-02 2.738980017602443695e-02 -2.591997385025024414e-01 4.414004981517791748e-01 2.924762479960918427e-02 -1.220783218741416931e-02 -1.617199331521987915e-01 8.348111808300018311e-02 -1.492614746093750000e-01 4.025420546531677246e-02 -1.118172542192041874e-03 2.396246641874313354e-01 -5.615064408630132675e-03 -2.150636315345764160e-01
-8.465509861707687378e-02 9.208485484123229980e-03 -9.258450567722320557e-02 2.108111679553985596e-01 -8.652298152446746826e-02 -1.815638989210128784e-01 1.727440394461154938e-02 3.378707468509674072e-01 7.189688831567764282e-02 -8.427393436431884766e-02 -1.316855698823928833e-01 1.329763233661651611e-01 1.871378906071186066e-02 1.068064793944358826e-01 -8.203145116567611694e-02 9.564872086048126221e-02 1.498751938343048096e-01 1.723153293132781982e-01 7.868616282939910889e-02 -4.970581084489822388e-02 7.684234529733657837e-02 1.748183965682983398e-01 -1.548316795378923416e-03 -2.002663165330886841e-01 -1.009096428751945496e-01 2.476923465728759766e-01 -5.548126697540283203e-01 -1.349551826715469360e-01 -1.504142135381698608e-01 -2.200380414724349976e-01 1.975172311067581177e-01 -2.547293007373809814e-01
6.747505813837051392e-02 -1.963907666504383087e-02 2.767009139060974121e-01 8.457583934068679810e-02 -1.453660726547241211e-01 1.238145232200622559e-01 -4.234965890645980835e-02 2.920855879783630371e-01 -1.379129588603973389e-01 1.531634628772735596e-01 -2.040515094995498657e-01 -1.332515031099319458e-01 -7.853846065700054169e-03 -1.984499543905258179e-01 6.665535271167755127e-02 4.774713516235351562e-02 -9.166672825813293457e-02 -8.347241580486297607e-02 2.053014785051345825e-01 4.776005074381828308e-02 -2.878483235836029053e-01 2.752022147178649902e-01 -3.790357410907745361e-01 -1.568490266799926758e-01 8.097488433122634888e-03 -5.440382659435272217e-02 -2.392043471336364746e-01 -3.067605197429656982e-01 8.787626773118972778e-02 4.032010212540626526e-02 1.238235235214233398e-01 -2.721183001995086670e-01
1.303073763847351074e-01 2.217327058315277100e-01 2.330370843410491943e-01 2.116400003433227539e-01 8.163650333881378174e-02 1.147790923714637756e-01 -7.144562155008316040e-02 3.709714710712432861e-01 -2.955927699804306030e-02 -2.496167868375778198e-01 3.520312160253524780e-02 -1.675590425729751587e-01 -1.893150061368942261e-01 -1.066981703042984009e-01 -1.237575784325599670e-01 -1.724568195641040802e-02 1.671502552926540375e-02 -1.653006114065647125e-02 2.503407187759876251e-02 -3.975199460983276367e-01 -1.346017718315124512e-01 2.770435512065887451e-01 -2.288571298122406006e-01 -3.599969670176506042e-03 -1.550967246294021606e-01 -5.364527925848960876e-03 -1.192173510789871216e-01 -2.834963202476501465e-01 1.227821186184883118e-01 -7.627291232347488403e-02 1.138019561767578125e-01 -2.405965477228164673e-01
-3.157678619027137756e-02 4.409642815589904785e-01 1.350450664758682251e-01 1.209041252732276917e-01 -2.957853488624095917e-02 1.534819751977920532e-01 1.319658309221267700e-01 3.793543875217437744e-01 -1.189269348978996277e-01 6.487801671028137207e-02 1.601273715496063232e-01 2.638174295425415039e-01 1.445323135703802109e-02 2.275711894035339355e-01 2.125839591026306152e-01 -1.554549932479858398e-01 1.329790949821472168e-01 -8.555154502391815186e-02 1.734771877527236938e-01 -2.478337436914443970e-01 -2.534928917884826660e-01 -5.833577737212181091e-02 -2.616485357284545898e-01 -1.327084470540285110e-02 -4.546880349516868591e-02 -1.616244949400424957e-02 -1.592946797609329224e-01 8.597691357135772705e-02 -2.030032873153686523e-01 -6.434618681669235229e-02 1.084781344980001450e-02 -1.327137649059295654e-01
2.396216802299022675e-02 2.230135947465896606e-01 -7.180177420377731323e-02 9.816637262701988220e-03 -3.308159857988357544e-02 -2.581346333026885986e-01 1.557963192462921143e-01 2.082836925983428955e-01 1.192108020186424255e-01 -1.428652107715606689e-01 -8.859448134899139404e-02 3.051964938640594482e-01 1.250370740890502930e-01 -5.446257442235946655e-02 1.200235858559608459e-01 1.107093766331672668e-01 -2.648787014186382294e-02 1.267530620098114014e-01 5.070542544126510620e-02 -2.867734432220458984e-01 6.354086846113204956e-02 2.060806453227996826e-01 -1.246368512511253357e-01 -3.233366087079048157e-02 -3.198228180408477783e-01 2.175538241863250732e-01 -5.224350094795227051e-01 6.282877177000045776e-02 -4.041765257716178894e-02 5.469949170947074890e-02 1.785611659288406372e-01 -2.240554988384246826e-02
1.409253776073455811e-01 2.779273688793182373e-01 1.153851971030235291e-01 4.490908607840538025e-02 -6.980031728744506836e-02 4.387350752949714661e-02 1.917888075113296509e-01 1.800274848937988281e-01 1.459751278162002563e-01 3.015316650271415710e-02 -9.001247584819793701e-02 2.159650325775146484e-01 1.358248889446258545e-01 7.780519872903823853e-02 4.249281287193298340e-01 3.147062957286834717e-01 1.829809695482254028e-01 -1.005832999944686890e-01 1.504703015089035034e-01 1.604923158884048462e-01 -3.285776674747467041e-01 2.918660044670104980e-01 -5.154518410563468933e-03 1.798360943794250488e-01 -6.426121294498443604e-02 -6.487537175416946411e-02 -1.175080463290214539e-01 9.101825952529907227e-02 -1.912312768399715424e-02 6.811042129993438721e-02 9.091136045753955841e-03 -2.783450484275817871e-01
3.057743608951568604e-01 2.357345670461654663e-01 -1.364170014858245850e-01 2.537262141704559326e-01 -2.113415300846099854e-01 -2.015408873558044434e-01 -6.295900791883468628e-02 1.990901380777359009e-01 -1.006266400218009949e-01 -5.045296624302864075e-02 -1.987876556813716888e-02 1.591990292072296143e-01 -1.393832117319107056e-01 2.105970084667205811e-01 4.937336221337318420e-02 9.372140467166900635e-02 1.109642460942268372e-01 -2.132316976785659790e-01 6.999853253364562988e-02 -1.752491742372512817e-01 -3.709681630134582520e-01 2.308044731616973877e-01 -1.478594392538070679e-01 -1.063567548990249634e-01 7.333229482173919678e-02 -6.428859382867813110e-02 -1.942587792873382568e-01 1.272568404674530029e-01 3.044462502002716064e-01 -9.151107072830200195e-02 -1.478711366653442383e-01 -1.477316170930862427e-01
5.788542330265045166e-03 -1.871050596237182617e-01 -9.119085222482681274e-02 1.049067452549934387e-01 -2.619346976280212402e-01 -1.632159054279327393e-01 -2.816748619079589844e-01 2.981291115283966064e-01 1.666485965251922607e-01 -6.852760910987854004e-02 6.144917383790016174e-02 -5.508061498403549194e-02 -2.212069630622863770e-01 3.275215998291969299e-02 1.267422437667846680e-01 8.981669321656227112e-03 -3.148831799626350403e-02 -1.342608630657196045e-01 -1.772515922784805298e-01 -2.939639687538146973e-01 -6.227054167538881302e-03 2.605471312999725342e-01 -2.194021195173263550e-01 1.001921370625495911e-01 4.371991381049156189e-02 2.135691493749618530e-01 -3.797834515571594238e-01 -9.167098253965377808e-02 1.411102712154388428e-02 1.875205188989639282e-01 1.709527224302291870e-01 -2.214474380016326904e-01
2.361894100904464722e-01 6.541096419095993042e-02 9.630827605724334717e-02 8.616421371698379517e-03 5.989045277237892151e-02 1.421332955360412598e-01 -2.321935631334781647e-02 4.162057340145111084e-01 -4.396272078156471252e-02 6.316120922565460205e-02 -4.709967598319053650e-02 -2.186505794525146484e-01 -1.540731191635131836e-01 4.633464664220809937e-02 -6.802499294281005859e-02 1.819832623004913330e-01 -2.478407137095928192e-02 -2.090608626604080200e-01 8.678097277879714966e-02 -3.761987984180450439e-01 -2.757530808448791504e-01 3.472891747951507568e-01 -9.844477474689483643e-02 1.644218266010284424e-01 -1.168670952320098877e-01 -1.374974101781845093e-01 -1.417901366949081421e-01 -2.448466569185256958e-01 1.632468849420547485e-01 -1.512288749217987061e-01 7.652785629034042358e-02 -1.367680281400680542e-01
-1.062290929257869720e-02 -3.241539001464843750e-03 2.947131991386413574e-01 -7.378918677568435669e-02 -2.536774985492229462e-02 8.245368301868438721e-02 -2.709390819072723389e-01 7.131461799144744873e-02 6.514724344015121460e-02 -8.338151127099990845e-02 -1.888339966535568237e-01 -1.552324891090393066e-01 1.794219762086868286e-01 2.927304208278656006e-01 1.623262763023376465e-01 -9.471810609102249146e-02 2.165504395961761475e-01 -1.510842740535736084e-01 9.593939036130905151e-02 -2.537875473499298096e-01 -2.627417445182800293e-01 1.070566847920417786e-01 -7.974120229482650757e-02 7.483229041099548340e-02 -2.403312921524047852e-01 -1.556259989738464355e-01 -4.767028987407684326e-01 -1.946866959333419800e-01 5.115193873643875122e-02 -6.062118336558341980e-02 -3.714923933148384094e-02 8.305890858173370361e-02
4.169746860861778259e-02 2.096451967954635620e-01 4.347337037324905396e-02 3.378041982650756836e-01 -7.702076435089111328e-02 -2.059669941663742065e-01 2.377372682094573975e-01 1.315586268901824951e-01 2.137419134378433228e-01 5.156915634870529175e-03 -1.280354410409927368e-01 2.578131668269634247e-02 1.797491759061813354e-01 -1.392985135316848755e-01 7.214404642581939697e-02 1.333438754081726074e-01 -7.025308161973953247e-02 1.323272883892059326e-01 2.898287773132324219e-01 -3.342732787132263184e-01 -2.253864705562591553e-01 1.247367858886718750e-01 -1.357754915952682495e-01 7.479912135750055313e-03 -2.989012897014617920e-01 1.916990876197814941e-01 -4.631980136036872864e-02 3.105768188834190369e-02 7.616015523672103882e-02 8.685114234685897827e-02 3.339695632457733154e-01 -1.467783749103546143e-01
-6.626124680042266846e-02 1.482345610857009888e-01 3.656455874443054199e-02 1.297295391559600830e-01 -1.685144305229187012e-01 -8.949138224124908447e-02 -1.122247725725173950e-01 1.315260678529739380e-01 -1.500904858112335205e-01 -1.567019671201705933e-01 -8.455003798007965088e-02 -2.996369600296020508e-01 -5.516346544027328491e-02 2.162533998489379883e-01 3.382330536842346191e-01 4.470228031277656555e-02 1.854728460311889648e-01 9.126947820186614990e-02 -1.503402590751647949e-01 -1.774107068777084351e-01 -1.489666700363159180e-01 1.727671027183532715e-01 2.914276905357837677e-02 1.607060134410858154e-01 2.525481209158897400e-02 -3.267380641773343086e-03 -5.592564344406127930e-01 6.185474246740341187e-02 1.850129961967468262e-01 -1.853482723236083984e-01 1.312627941370010376e-01 1.922396756708621979e-02
-1.275376528501510620e-01 -8.792541176080703735e-02 -1.538237333297729492e-01 1.478865742683410645e-01 -3.673600777983665466e-02 3.847607970237731934e-01 -6.789098260924220085e-04 1.887351870536804199e-01 2.656483948230743408e-01 -1.490149348974227905e-01 -1.752571314573287964e-01 -4.890263453125953674e-02 1.390042155981063843e-01 1.460867561399936676e-02 6.118246540427207947e-02 -8.462759433314204216e-04 8.541270345449447632e-02 -5.887827649712562561e-02 1.212299019098281860e-01 -1.969772577285766602e-01 -2.114430665969848633e-01 1.823236197233200073e-01 -2.318446487188339233e-01 1.791348308324813843e-01 -8.110310137271881104e-02 2.946982383728027344e-01 -3.142533004283905029e-01 1.066194623708724976e-01 4.308963567018508911e-02 -2.116946689784526825e-02 -1.143418997526168823e-01 -3.864221274852752686e-01
2.388286590576171875e-01 4.151471257209777832e-01 1.322057694196701050e-01 4.641748592257499695e-02 -1.622891873121261597e-01 -2.686488330364227295e-01 1.777816191315650940e-02 1.385013610124588013e-01 1.648193150758743286e-01 7.315538823604583740e-02 -1.184764951467514038e-01 -2.708695083856582642e-02 -2.687037885189056396e-01 -6.783680059015750885e-03 1.380714625120162964e-01 -7.208263874053955078e-02 -7.820449769496917725e-02 -4.872215539216995239e-02 1.496022343635559082e-01 -1.569395810365676880e-01 -2.872091233730316162e-01 1.958564966917037964e-01 4.161993786692619324e-02 -2.434604056179523468e-02 -3.073709309101104736e-01 8.764473348855972290e-02 -2.056645452976226807e-01 3.853578269481658936e-01 1.233612671494483948e-01 2.411177381873130798e-02 4.176521673798561096e-02 1.451503601856529713e-03
-6.010526046156883240e-02 1.367939263582229614e-01 -3.899280726909637451e-02 3.303268849849700928e-01 -1.192441508173942566e-01 -6.302403658628463745e-02 -2.764417827129364014e-01 1.578947752714157104e-01 1.147805526852607727e-02 1.079099401831626892e-01 1.428232993930578232e-02 1.355957686901092529e-01 1.192730367183685303e-01 -2.168230414390563965e-01 8.701992034912109375e-02 -6.828940659761428833e-02 -1.210485678166151047e-02 -6.935602426528930664e-02 -8.155620098114013672e-02 -4.357692301273345947e-01 -1.930453628301620483e-01 6.045851390808820724e-03 1.120223328471183777e-01 -1.413139849901199341e-01 -6.214211881160736084e-02 6.662528961896896362e-02 -4.988119304180145264e-01 -2.806425988674163818e-01 -6.538175791501998901e-02 1.587651371955871582e-01 5.102299898862838745e-02 -6.612431257963180542e-02
1.104214638471603394e-01 7.731164991855621338e-02 1.620956361293792725e-01 5.349250882863998413e-02 -2.100064158439636230e-01 -9.161671996116638184e-02 2.269175797700881958e-01 1.835415512323379517e-01 8.237270265817642212e-02 -1.285283416509628296e-01 7.410515099763870239e-02 2.635661065578460693e-01 -1.046051010489463806e-01 1.806177496910095215e-01 5.410222709178924561e-02 1.860209852457046509e-01 -8.349846117198467255e-03 1.919476240873336792e-01 1.242858022451400757e-01 -3.452192842960357666e-01 -2.233056277036666870e-01 3.431260287761688232e-01 -3.403092920780181885e-02 1.815336346626281738e-01 9.331955574452877045e-03 1.731089055538177490e-01 -2.215185314416885376e-01 -3.314041346311569214e-02 4.384553525596857071e-03 2.708401381969451904e-01 3.281513750553131104e-01 -3.360216692090034485e-02
-3.357536718249320984e-02 -1.656840294599533081e-01 -7.639742642641067505e-02 -1.410607807338237762e-02 -2.066837809979915619e-02 -2.009385377168655396e-01 4.198014736175537109e-02 1.292181108146905899e-02 -3.120411187410354614e-03 -1.201184317469596863e-01 -1.934622079133987427e-01 -2.583029270172119141e-01 5.595717579126358032e-02 -8.323408663272857666e-02 3.538187742233276367e-01 -5.581659823656082153e-02 -6.752786040306091309e-02 -1.863071471452713013e-01 8.924349397420883179e-02 -2.738788127899169922e-01 -4.302675127983093262e-01 7.302927225828170776e-02 -1.798961311578750610e-01 -1.572789438068866730e-02 -2.934257686138153076e-01 1.550368517637252808e-01 -1.843363195657730103e-01 1.526692956686019897e-01 -1.534699946641921997e-01 2.195504754781723022e-01 -2.574361860752105713e-02 -2.838060855865478516e-01
5.269321054220199585e-02 -6.248107552528381348e-02 -2.180204242467880249e-01 3.318219780921936035e-01 -2.251576185226440430e-01 -7.247915118932723999e-02 -3.721167147159576416e-01 2.373198270797729492e-01 -1.008375510573387146e-01 -2.921832911670207977e-02 1.204371079802513123e-01 -1.058545634150505066e-01 2.344931103289127350e-02 1.937335357069969177e-02 2.081734836101531982e-01 6.113617867231369019e-02 2.949939370155334473e-01 -3.307639807462692261e-02 -1.579935401678085327e-01 -8.670537173748016357e-02 -1.168455183506011963e-01 1.712622940540313721e-01 2.512843720614910126e-02 6.210312247276306152e-02 -3.346631228923797607e-01 6.224630773067474365e-02 -3.387642502784729004e-01 -2.747465372085571289e-01 5.916861072182655334e-02 3.316951543092727661e-02 9.722485393285751343e-02 1.093940287828445435e-01
3.332784865051507950e-03 -1.048045009374618530e-01 9.452248364686965942e-02 -3.464036062359809875e-02 9.502135217189788818e-02 -2.531699538230895996e-01 -1.487340629100799561e-01 3.078015446662902832e-01 3.676719069480895996e-01 -2.826750874519348145e-01 -2.485306262969970703e-01 3.881964832544326782e-02 -5.997901782393455505e-02 1.018573716282844543e-02 -9.315432608127593994e-02 -7.779558002948760986e-02 -5.795036628842353821e-02 5.931104067713022232e-03 -3.627498075366020203e-02 -6.717889755964279175e-02 -1.066956296563148499e-01 3.943099677562713623e-01 -2.078376114368438721e-01 -2.790596336126327515e-04 -3.407217264175415039e-01 -4.314847663044929504e-02 -2.360447198152542114e-01 2.250015586614608765e-01 -5.378245934844017029e-02 1.508618742227554321e-01 -1.409803032875061035e-01 -5.461849272251129150e-02
-1.111466251313686371e-02 -1.749067334458231926e-03 8.647815883159637451e-02 4.793148487806320190e-02 -5.417183637619018555e-01 -8.199584670364856720e-03 -7.740460336208343506e-02 2.272688299417495728e-01 6.817873567342758179e-02 1.912894248962402344e-01 3.693343698978424072e-02 6.893114745616912842e-02 2.913920283317565918e-01 -6.538087129592895508e-02 1.091069653630256653e-01 -3.069561207666993141e-03 2.284129261970520020e-01 5.817431584000587463e-02 4.621870443224906921e-02 -2.085020691156387329e-01 -3.898065537214279175e-02 3.869504481554031372e-02 1.866420358419418335e-01 -2.764751911163330078e-01 7.770719472318887711e-03 6.462837010622024536e-02 -3.562663495540618896e-01 2.329798042774200439e-01 -9.122317284345626831e-02 8.357691578567028046e-03 -2.006855309009552002e-01 -2.022627741098403931e-01
1.940048933029174805e-01 3.550530225038528442e-02 9.267111122608184814e-02 1.404030900448560715e-02 -4.027837216854095459e-01 6.795578449964523315e-02 -8.911707252264022827e-02 1.681212484836578369e-01 2.317321859300136566e-02 -1.184256188571453094e-02 -1.920723617076873779e-01 5.975797027349472046e-02 -1.005803719162940979e-01 1.761338114738464355e-01 8.122625946998596191e-02 1.235064715147018433e-01 2.928540110588073730e-01 -3.433499038219451904e-01 4.286343231797218323e-02 7.186386734247207642e-02 -3.235774636268615723e-01 1.191727444529533386e-01 -1.318239420652389526e-01 1.387832015752792358e-01 -9.817511588335037231e-02 -1.503302305936813354e-01 -3.565077781677246094e-01 -5.121724680066108704e-02 4.771766811609268188e-02 -1.260165274143218994e-01 7.668871432542800903e-02 -3.048473894596099854e-01
-1.136176660656929016e-01 5.555964633822441101e-02 -1.229650061577558517e-02 4.357554018497467041e-02 5.270436759019503370e-06 -8.206113427877426147e-02 8.201761543750762939e-02 2.530287206172943115e-01 1.787674278020858765e-01 -4.701195284724235535e-02 -1.173849552869796753e-01 -9.406499564647674561e-02 1.892028152942657471e-01 -7.760247588157653809e-02 1.422429978847503662e-01 -6.399005651473999023e-03 2.987897098064422607e-01 -1.802484244108200073e-01 1.462843716144561768e-01 1.455294042825698853e-01 -7.535180449485778809e-02 4.027597010135650635e-01 -1.007763966917991638e-01 -2.808347046375274658e-01 -1.345550566911697388e-01 1.251190602779388428e-01 -5.181006789207458496e-01 1.095358841121196747e-02 -1.180295571684837341e-01 -1.303420066833496094e-01 1.759739816188812256e-01 1.120165828615427017e-02
6.285521667450666428e-03 6.381598860025405884e-02 1.562202572822570801e-01 3.827240169048309326e-01 -3.381420075893402100e-01 -5.666781589388847351e-02 7.466681301593780518e-02 2.819875478744506836e-01 -3.851546719670295715e-02 -1.045008450746536255e-01 1.547091007232666016e-01 2.911367416381835938e-01 -2.067202180624008179e-01 -1.638097688555717468e-02 -1.023190543055534363e-01 2.509351968765258789e-01 -4.513329640030860901e-02 -1.102032661437988281e-01 -1.523889005184173584e-01 -5.781693384051322937e-02 -2.521939575672149658e-01 7.671818882226943970e-02 -1.755058765411376953e-01 -1.955633014440536499e-01 3.085911460220813751e-02 1.826834678649902344e-01 -2.937479317188262939e-01 1.932900696992874146e-01 -1.429477185010910034e-01 7.690736651420593262e-02 8.328369259834289551e-02 -1.195090115070343018e-01
3.887839987874031067e-02 -2.134780585765838623e-01 -7.595039904117584229e-02 6.098283082246780396e-02 9.134815633296966553e-02 2.067851088941097260e-02 3.244851529598236084e-02 3.605291843414306641e-01 -1.641515791416168213e-01 2.121600788086652756e-03 -7.220030762255191803e-03 -5.000733956694602966e-02 1.742399483919143677e-01 1.902927756309509277e-01 2.532359957695007324e-01 1.115043163299560547e-01 2.510998845100402832e-01 -1.205425560474395752e-01 1.446187496185302734e-01 -3.014532625675201416e-01 -4.506473541259765625e-01 -1.158055961132049561e-01 -1.494724750518798828e-01 -6.072252988815307617e-02 -3.070168793201446533e-01 -6.269722431898117065e-02 -7.343590259552001953e-02 -7.670854032039642334e-02 -1.016664281487464905e-01 -5.135781317949295044e-02 -1.139048486948013306e-01 -2.523438632488250732e-01
-3.919759392738342285e-02 7.063554972410202026e-02 7.908179610967636108e-02 3.738088160753250122e-02 -1.780505031347274780e-01 -1.143300905823707581e-01 -2.226124852895736694e-01 3.960242867469787598e-02 -2.458370849490165710e-02 -2.381704747676849365e-02 -1.359621994197368622e-02 -3.033168017864227295e-01 2.719993889331817627e-01 5.405795946717262268e-02 1.230605319142341614e-01 1.707916706800460815e-01 1.073335334658622742e-01 1.162893176078796387e-01 1.080601513385772705e-01 -6.873200088739395142e-02 -2.556360065937042236e-01 4.116599559783935547e-01 -1.277687847614288330e-01 1.654543727636337280e-01 2.212273478507995605e-01 8.752676099538803101e-02 -3.161445260047912598e-01 -2.949509918689727783e-01 -1.731816977262496948e-01 -8.205642551183700562e-02 -1.602590382099151611e-01 -2.223405092954635620e-01
-1.819518208503723145e-02 1.269915252923965454e-01 -5.343224387615919113e-03 -2.932775951921939850e-02 7.785523682832717896e-02 -1.585054993629455566e-01 1.185708940029144287e-01 1.280143558979034424e-01 2.190391272306442261e-01 -3.041158318519592285e-01 -1.911595761775970459e-01 1.764298379421234131e-01 1.819393038749694824e-01 -4.089666903018951416e-02 5.534209311008453369e-02 -3.101999685168266296e-02 2.491306811571121216e-01 1.918459497392177582e-02 -8.678240701556205750e-03 -2.305580116808414459e-02 -2.053563483059406281e-02 3.310748338699340820e-01 -2.523532211780548096e-01 -2.062919586896896362e-01 -9.441979229450225830e-02 7.056599855422973633e-02 -5.455485582351684570e-01 -4.384204372763633728e-02 -9.810845553874969482e-02 -1.107185482978820801e-01 1.941797286272048950e-01 1.474670618772506714e-01
1.156032383441925049e-01 -8.029682189226150513e-02 1.825174316763877869e-02 1.219358146190643311e-01 -1.230969503521919250e-01 4.064751788973808289e-02 1.558948755264282227e-01 1.265109628438949585e-01 2.383630424737930298e-01 5.065874010324478149e-02 -1.127165779471397400e-01 -5.625197291374206543e-02 2.984265796840190887e-03 -1.778897643089294434e-01 -3.110718727111816406e-02 2.933463454246520996e-01 9.627087414264678955e-02 -1.457451432943344116e-01 1.311316192150115967e-01 -1.966225206851959229e-01 -2.621027827262878418e-01 4.530111700296401978e-02 -2.434061281383037567e-02 1.661932319402694702e-01 -2.153670489788055420e-01 2.376536875963211060e-01 -3.137856721878051758e-01 1.919844895601272583e-01 -3.896484971046447754e-01 -2.527682483196258545e-01 8.550807088613510132e-02 -2.596306800842285156e-01
1.285015791654586792e-01 2.159892320632934570e-01 -1.254221610724925995e-02 1.213570013642311096e-01 -1.355991661548614502e-01 -9.563441574573516846e-02 8.657571673393249512e-02 2.506734728813171387e-01 -1.085055470466613770e-01 -8.481007069349288940e-02 1.153882592916488647e-01 1.622961759567260742e-01 -4.025813639163970947e-01 2.574047744274139404e-01 7.888246327638626099e-02 -2.193368040025234222e-02 1.289263367652893066e-01 -1.248584315180778503e-01 1.459946483373641968e-01 -5.309874191880226135e-02 -3.975217044353485107e-01 2.802481949329376221e-01 -5.263230204582214355e-02 8.224786818027496338e-02 4.236636683344841003e-02 1.905499584972858429e-02 -2.878778278827667236e-01 1.561673283576965332e-01 3.068595230579376221e-01 1.038575917482376099e-01 6.258653104305267334e-02 -9.850648045539855957e-02
-8.973917365074157715e-02 -1.965512707829475403e-02 -7.122242450714111328e-02 5.153010413050651550e-02 -6.328777968883514404e-02 1.822473667562007904e-02 -9.565442800521850586e-02 8.851664513349533081e-02 -1.022486686706542969e-01 -1.983045190572738647e-01 -1.430754959583282471e-01 1.252571493387222290e-01 -2.125700116157531738e-01 -2.783958315849304199e-01 1.020665913820266724e-01 3.248736262321472168e-01 -6.821163743734359741e-02 1.481370031833648682e-01 2.303737998008728027e-01 -2.762422338128089905e-02 -8.833308517932891846e-02 5.168162584304809570e-01 2.070757187902927399e-02 1.467232555150985718e-01 -2.420534640550613403e-01 3.847847506403923035e-02 -4.021306037902832031e-01 -7.177867740392684937e-02 5.895785614848136902e-02 -1.662658154964447021e-01 -2.734616957604885101e-02 -4.277022927999496460e-02
6.423080712556838989e-02 1.265792697668075562e-01 -3.569226339459419250e-02 1.566429734230041504e-01 2.008562237024307251e-01 -1.744861528277397156e-02 6.139716133475303650e-02 2.924001812934875488e-01 1.670208871364593506e-01 -8.552838116884231567e-02 -1.068250685930252075e-01 -2.991932928562164307e-01 -5.449587479233741760e-02 5.603434890508651733e-02 2.504404783248901367e-01 -3.600268065929412842e-02 -1.951766014099121094e-01 2.043573111295700073e-01 9.969577193260192871e-02 -3.309391736984252930e-01 -1.751649379730224609e-01 1.430133432149887085e-01 -3.664899989962577820e-02 1.584667414426803589e-01 -2.473576366901397705e-01 -7.360436022281646729e-02 -2.944484949111938477e-01 -2.100836932659149170e-01 5.145458877086639404e-02 -5.248595401644706726e-02 1.111060231924057007e-01 -3.546391725540161133e-01
-2.021944522857666016e-01 2.951586246490478516e-02 1.535608023405075073e-01 1.576542407274246216e-01 -2.631568610668182373e-01 -1.484140157699584961e-01 2.826589047908782959e-01 4.008863568305969238e-01 1.085741445422172546e-01 -1.069964617490768433e-01 2.159326523542404175e-01 1.317428499460220337e-01 -3.376523777842521667e-02 1.088438406586647034e-01 5.340172350406646729e-02 3.103070557117462158e-01 1.911577954888343811e-02 7.384233921766281128e-02 -1.279894858598709106e-01 -1.803887635469436646e-01 -7.970687001943588257e-02 1.384525895118713379e-01 -2.134942561388015747e-01 -8.356317877769470215e-02 1.171082854270935059e-01 2.026652693748474121e-01 -3.904546201229095459e-01 1.264389157295227051e-01 -7.753956317901611328e-02 4.197964910417795181e-03 -1.007524803280830383e-01 -7.964049279689788818e-02
8.079385012388229370e-02 1.209703236818313599e-01 2.514471411705017090e-01 -1.156959868967533112e-02 8.796489983797073364e-02 -2.753386460244655609e-02 -2.314358949661254883e-01 3.039131164550781250e-01 9.591580368578433990e-03 1.805280745029449463e-01 -1.959794014692306519e-01 -3.023199439048767090e-01 2.717424184083938599e-02 -1.158754527568817139e-01 -6.451193988323211670e-02 -2.371560782194137573e-02 -4.121352452784776688e-03 8.286587893962860107e-03 2.104809284210205078e-01 -3.501490950584411621e-01 -1.105455756187438965e-01 2.689262628555297852e-01 -1.473211795091629028e-01 3.130561858415603638e-02 -1.746772527694702148e-01 4.092648625373840332e-01 -2.640551626682281494e-01 -1.801320761442184448e-01 -4.463822394609451294e-02 -2.977378852665424347e-02 1.911185123026371002e-02 4.511599615216255188e-02
2.249219268560409546e-02 6.912522763013839722e-02 -6.227435544133186340e-02 6.536633521318435669e-02 -5.026937276124954224e-02 -9.312039613723754883e-02 1.582172363996505737e-01 2.822124958038330078e-01 1.936534345149993896e-01 -1.189042851328849792e-01 -7.643248885869979858e-02 -5.691875889897346497e-02 1.973894536495208740e-01 -1.598468571901321411e-01 9.386681020259857178e-02 -3.840568661689758301e-02 -1.970722824335098267e-01 2.641219198703765869e-01 1.324627548456192017e-01 -3.765316307544708252e-01 -1.718664765357971191e-01 2.203586399555206299e-01 -1.506494879722595215e-01 3.872673958539962769e-02 -3.082397282123565674e-01 -2.140243947505950928e-01 -3.138190209865570068e-01 -1.379492431879043579e-01 -6.903488934040069580e-02 1.482170075178146362e-01 2.010075300931930542e-01 -1.987185329198837280e-01
1.353349387645721436e-01 8.316493034362792969e-02 1.855906695127487183e-01 3.129594027996063232e-02 -2.085365206003189087e-01 6.291444599628448486e-02 -3.825977146625518799e-01 3.443368375301361084e-01 -6.679046154022216797e-02 -6.566581875085830688e-02 2.598462104797363281e-01 -9.007208794355392456e-02 1.620920025743544102e-03 2.015756964683532715e-01 3.482094109058380127e-01 5.195873323827981949e-03 4.697016254067420959e-02 -1.122872438281774521e-02 7.282947003841400146e-02 -2.495443969964981079e-01 -1.723572909832000732e-01 1.431798934936523438e-01 -2.883954048156738281e-01 6.157428026199340820e-02 -2.206150069832801819e-02 -2.202645093202590942e-01 -1.299432516098022461e-01 1.206479519605636597e-01 -2.748809158802032471e-01 -1.109851896762847900e-01 6.766427308320999146e-02 2.553983777761459351e-02
4.477792605757713318e-02 1.143564954400062561e-01 -8.596959710121154785e-02 4.185667634010314941e-01 -1.857494376599788666e-02 2.336317747831344604e-01 -2.613961100578308105e-01 3.949104845523834229e-01 6.030440330505371094e-02 -7.369425892829895020e-02 4.887896403670310974e-02 9.058351814746856689e-02 -6.702795624732971191e-02 2.437940388917922974e-01 3.218967616558074951e-01 -9.374787658452987671e-02 2.593899369239807129e-01 -2.514979429543018341e-02 2.283001095056533813e-01 -1.806110143661499023e-01 -5.817378684878349304e-02 2.281977534294128418e-01 -1.615392416715621948e-01 -1.646056771278381348e-03 -8.264566212892532349e-02 -9.784962981939315796e-02 -1.384540498256683350e-01 -1.027031168341636658e-01 -2.706560865044593811e-02 -1.841424591839313507e-02 -1.882131099700927734e-01 1.014406010508537292e-01
1.673922687768936157e-02 -3.043803870677947998e-01 1.197540909051895142e-01 1.024101823568344116e-01 -6.795617192983627319e-02 -1.553234308958053589e-01 -1.333858072757720947e-01 2.782267034053802490e-01 5.796397849917411804e-02 -5.402458831667900085e-02 2.529922127723693848e-01 1.208184566348791122e-02 -2.114873528480529785e-01 5.810742080211639404e-02 1.429057680070400238e-02 1.962506771087646484e-01 6.545774638652801514e-02 2.718454226851463318e-02 -2.562780678272247314e-01 -2.572341859340667725e-01 -1.078401952981948853e-01 2.618020474910736084e-01 -2.402045726776123047e-01 1.207525804638862610e-01 -9.212770313024520874e-02 -9.565302170813083649e-03 -5.322751402854919434e-01 -8.136811107397079468e-02 -2.495577745139598846e-02 7.234301418066024780e-03 2.037601731717586517e-02 -1.100877150893211365e-01
-1.247005537152290344e-01 -2.505087759345769882e-04 2.702592909336090088e-01 9.962010197341442108e-03 -1.024825200438499451e-01 8.234122395515441895e-02 -8.637271076440811157e-02 2.970106899738311768e-01 9.955424070358276367e-02 -1.422499492764472961e-02 -3.324294462800025940e-02 1.407772451639175415e-01 1.182507351040840149e-01 -3.967536240816116333e-02 -1.469296216964721680e-02 2.386571317911148071e-01 3.362084925174713135e-02 2.923306822776794434e-02 3.937985748052597046e-02 4.045649990439414978e-02 -3.437311649322509766e-01 2.250015735626220703e-01 -3.171318024396896362e-02 9.287487715482711792e-02 9.156054817140102386e-03 3.467935025691986084e-01 -3.380945920944213867e-01 -5.283798556774854660e-03 2.293927520513534546e-01 2.306051403284072876e-01 -4.074183758348226547e-03 -4.129190146923065186e-01
1.908248066902160645e-01 -4.202171787619590759e-02 1.354118287563323975e-01 3.360945582389831543e-01 -2.855154573917388916e-01 -5.867389962077140808e-02 1.901303790509700775e-02 3.050992488861083984e-01 1.616438627243041992e-01 -1.629456877708435059e-01 6.255468470044434071e-04 2.863446176052093506e-01 1.660384833812713623e-01 -1.640197038650512695e-01 -1.930857598781585693e-01 -7.908815145492553711e-02 3.001068346202373505e-02 1.820522695779800415e-01 -7.662473618984222412e-02 -2.126272171735763550e-01 -4.188614785671234131e-01 3.297457098960876465e-01 6.311996281147003174e-02 -1.300658732652664185e-01 3.655980527400970459e-02 -6.755968090146780014e-03 -4.201771691441535950e-02 1.356064081192016602e-01 -5.354217067360877991e-02 2.409018762409687042e-02 -5.899649858474731445e-02 -2.766167744994163513e-02
-1.119439154863357544e-01 -7.567568123340606689e-02 1.494273394346237183e-01 -1.077971979975700378e-02 1.926049143075942993e-01 3.360895812511444092e-02 -3.182012354955077171e-03 8.133636415004730225e-02 2.195360362529754639e-01 -2.102259993553161621e-01 -1.250196844339370728e-01 -8.215266466140747070e-02 -3.191298106685280800e-03 -6.625872105360031128e-03 2.646636366844177246e-01 -1.333306580781936646e-01 8.443195372819900513e-03 -1.677350141108036041e-02 9.646210819482803345e-03 -6.319799274206161499e-02 -2.258750349283218384e-01 4.982093572616577148e-01 7.916305959224700928e-02 9.298534691333770752e-02 -1.803807020187377930e-01 2.554364502429962158e-01 -3.223437368869781494e-01 1.579252183437347412e-01 -4.551810398697853088e-02 2.474927008152008057e-01 1.291637569665908813e-01 -2.942341268062591553e-01
-7.426454871892929077e-02 3.572076559066772461e-02 1.888160258531570435e-01 2.909424304962158203e-01 -6.263040006160736084e-02 1.073503494262695312e-01 -1.933352798223495483e-01 3.625703454017639160e-01 -2.334277033805847168e-01 3.178263083100318909e-02 -2.306377589702606201e-01 -2.240815758705139160e-01 -6.974834948778152466e-02 1.352496352046728134e-02 1.688262633979320526e-02 1.053305640816688538e-01 6.537228077650070190e-02 1.640129983425140381e-01 1.081064045429229736e-01 -2.971289455890655518e-01 -5.284072458744049072e-02 3.478003144264221191e-01 -9.905823320150375366e-02 1.753494739532470703e-01 -5.239214375615119934e-02 -4.875767603516578674e-02 -1.815832555294036865e-01 -2.162912935018539429e-01 1.377840489149093628e-01 -2.553471624851226807e-01 1.776716560125350952e-01 -1.311525553464889526e-01
-1.154972612857818604e-01 1.815118789672851562e-01 1.181517094373703003e-01 2.322512716054916382e-01 -3.143059313297271729e-01 -7.031350978650152683e-04 -9.477771818637847900e-03 3.130929470062255859e-01 2.730137296020984650e-02 1.443014480173587799e-03 1.179502457380294800e-01 2.895460426807403564e-01 -1.603723615407943726e-01 3.882724344730377197e-01 1.822396665811538696e-01 2.046081274747848511e-01 2.313870638608932495e-01 -1.457967311143875122e-01 -1.709933159872889519e-03 -3.253683820366859436e-02 -1.871302872896194458e-01 2.715635597705841064e-01 2.580530196428298950e-02 1.079416200518608093e-01 -7.413268089294433594e-02 -1.787335127592086792e-01 -1.126057952642440796e-01 7.191216945648193359e-02 -1.883798688650131226e-01 -9.472464025020599365e-02 7.148735225200653076e-03 -2.052237689495086670e-01
-1.837124675512313843e-01 6.453043222427368164e-02 3.508205711841583252e-02 -6.497763842344284058e-02 -3.164019584655761719e-01 -1.495443582534790039e-01 -2.189921438694000244e-01 3.996603786945343018e-01 1.414228975772857666e-01 -6.389680504798889160e-02 -3.561732769012451172e-01 -1.503780633211135864e-01 -5.927458778023719788e-02 1.447027027606964111e-01 3.736923336982727051e-01 -2.120098844170570374e-02 8.589731156826019287e-02 1.961392350494861603e-03 7.606311142444610596e-02 -1.815644055604934692e-01 -2.950051128864288330e-01 1.867745518684387207e-01 -3.500787168741226196e-02 5.176815390586853027e-02 -8.751001954078674316e-02 -2.517669200897216797e-01 1.205907203257083893e-02 1.038336828351020813e-01 -4.484215378761291504e-02 -1.938796974718570709e-02 1.660807132720947266e-01 -6.690461933612823486e-02
7.709347456693649292e-02 -2.543083950877189636e-02 6.693965941667556763e-02 1.991446465253829956e-01 -2.187922149896621704e-01 -1.823727190494537354e-01 6.067607924342155457e-02 2.923835217952728271e-01 5.670689791440963745e-02 -2.228678613901138306e-01 5.786127876490354538e-03 3.767889738082885742e-01 1.101669669151306152e-01 -1.627266407012939453e-02 -1.317688971757888794e-01 -1.505237966775894165e-01 1.778332442045211792e-01 2.547452747821807861e-01 -2.708941325545310974e-02 -2.152940630912780762e-01 -4.375463128089904785e-01 2.524783313274383545e-01 1.606374531984329224e-01 -4.436103627085685730e-02 -6.357347965240478516e-02 -1.200596317648887634e-01 -1.298728287220001221e-01 1.555322557687759399e-01 8.260259404778480530e-03 4.906468093395233154e-02 -1.675172299146652222e-01 -1.226351931691169739e-01
-1.200423017144203186e-01 1.301262825727462769e-01 3.557562232017517090e-01 1.985431462526321411e-01 -1.249259710311889648e-01 1.847216337919235229e-01 -4.322492331266403198e-02 4.025090932846069336e-01 -3.990536928176879883e-02 -5.537970364093780518e-02 -4.933929815888404846e-02 -1.773973852396011353e-01 -6.405946612358093262e-02 -1.463031023740768433e-01 -2.114015631377696991e-02 9.468124806880950928e-02 5.338003858923912048e-02 -7.793058454990386963e-02 1.647947579622268677e-01 -4.365865588188171387e-01 -1.303319334983825684e-01 3.939702510833740234e-01 -2.353292256593704224e-01 7.739058136940002441e-02 -9.029544144868850708e-02 1.650802940130233765e-01 2.137657022103667259e-03 -7.354619354009628296e-02 -4.004555195569992065e-02 -1.126784831285476685e-01 -9.613372385501861572e-03 -1.070874463766813278e-02
-4.162431135773658752e-02 -1.388658285140991211e-01 2.132790237665176392e-01 1.998902671039104462e-02 -6.126993894577026367e-02 2.964520752429962158e-01 -1.887980699539184570e-01 2.043993920087814331e-01 1.417236030101776123e-01 9.125136584043502808e-02 3.700698539614677429e-02 -7.472172845155000687e-03 -6.103684380650520325e-02 -2.720627784729003906e-01 2.322393059730529785e-01 -5.764782801270484924e-02 1.884825229644775391e-01 1.279727071523666382e-01 -1.101676523685455322e-01 -2.067408412694931030e-01 -2.348619699478149414e-01 1.177020147442817688e-01 -2.718312144279479980e-01 -9.806106984615325928e-02 -3.731259405612945557e-01 9.213066846132278442e-02 -2.141574621200561523e-01 -3.266788721084594727e-01 -8.092499524354934692e-02 1.693930178880691528e-01 -5.712101608514785767e-02 -3.304558247327804565e-02
1.070641502737998962e-01 1.881038844585418701e-01 -3.351297602057456970e-02 3.056189119815826416e-01 -3.928572833538055420e-01 -8.492176979780197144e-02 1.526092644780874252e-02 4.760075360536575317e-02 2.516916394233703613e-02 6.016541272401809692e-02 -1.033723652362823486e-01 4.235159978270530701e-02 -1.830992102622985840e-01 1.221085190773010254e-01 4.479684308171272278e-02 6.515217572450637817e-02 3.196446001529693604e-01 -2.314052581787109375e-01 1.135925203561782837e-02 -1.191547140479087830e-01 -4.682911336421966553e-01 -4.837299510836601257e-02 -2.511565089225769043e-01 -9.458100050687789917e-02 -2.050068415701389313e-02 -4.931724816560745239e-02 -2.846417129039764404e-01 7.960760593414306641e-02 2.274056673049926758e-01 -5.070541799068450928e-02 6.318105757236480713e-02 -1.047095283865928650e-01
-4.477402195334434509e-02 6.663212925195693970e-02 -1.262936890125274658e-01 3.177893161773681641e-01 3.824027627706527710e-02 1.626393012702465057e-02 -4.210007190704345703e-02 1.213588863611221313e-01 2.426355183124542236e-01 6.100374087691307068e-02 3.773017600178718567e-02 2.305230870842933655e-02 -1.697544939815998077e-03 -1.199141293764114380e-01 -8.148477226495742798e-02 -3.974026441574096680e-02 -1.171968728303909302e-01 -4.065259918570518494e-02 8.118318766355514526e-02 -1.693148910999298096e-01 -4.421928822994232178e-01 -1.650047451257705688e-01 -3.754561841487884521e-01 -6.420920789241790771e-02 -6.286598742008209229e-02 -1.018454730510711670e-01 -5.116170644760131836e-01 -1.183154433965682983e-01 2.460042573511600494e-02 2.378224730491638184e-01 -3.336594626307487488e-02 -6.624039262533187866e-02
5.083350092172622681e-02 3.519475087523460388e-02 -3.890967071056365967e-01 3.397737741470336914e-01 -2.735596895217895508e-01 -3.767702495679259300e-03 -1.101894751191139221e-01 2.349250316619873047e-01 -2.857299149036407471e-02 5.271953716874122620e-02 4.372781887650489807e-02 -5.129827186465263367e-02 -2.165125608444213867e-01 -1.072029676288366318e-02 2.732387781143188477e-01 1.824700534343719482e-01 1.920372694730758667e-01 -1.603957451879978180e-02 -4.764727875590324402e-02 2.430515363812446594e-02 -9.472930431365966797e-02 3.282265067100524902e-01 -1.468548476696014404e-01 -1.205431763082742691e-02 -3.067942559719085693e-01 7.122973352670669556e-02 -3.222881853580474854e-01 -1.791211068630218506e-01 8.911304920911788940e-02 2.901791222393512726e-02 -3.986109793186187744e-02 -1.142301876097917557e-02
1.613013148307800293e-01 1.482659876346588135e-01 -1.164454668760299683e-01 -5.680290237069129944e-02 -2.352187782526016235e-01 -4.414001703262329102e-01 -9.346442669630050659e-02 -3.797248005867004395e-02 1.545274555683135986e-01 -2.590800523757934570e-01 -1.137803681194782257e-02 1.279459297657012939e-01 -2.299514226615428925e-02 1.452415902167558670e-02 -3.790147602558135986e-02 1.116169542074203491e-01 1.535826474428176880e-01 9.820760786533355713e-02 -2.646181173622608185e-02 -9.939543157815933228e-02 -9.036850184202194214e-02 2.044387757778167725e-01 -3.322505950927734375e-01 -2.544145286083221436e-01 -3.014898598194122314e-01 1.110734939575195312e-01 -3.464381098747253418e-01 -1.056104078888893127e-01 -1.798245012760162354e-01 -1.604182645678520203e-02 -1.270100921392440796e-01 2.673785947263240814e-02
8.273120224475860596e-02 -9.943009912967681885e-02 2.565194964408874512e-01 1.787301152944564819e-01 4.888631403446197510e-02 -1.990864574909210205e-01 -3.869357705116271973e-02 1.138145029544830322e-01 2.729996740818023682e-01 -1.567123979330062866e-01 -1.691975444555282593e-01 7.864675670862197876e-02 1.852966472506523132e-02 -6.013302505016326904e-02 -6.626519374549388885e-03 5.367768183350563049e-02 2.834280431270599365e-01 -2.481871247291564941e-01 2.424027323722839355e-01 -3.342467546463012695e-01 -3.865287005901336670e-01 1.697261333465576172e-01 -1.244479715824127197e-01 -5.333713442087173462e-02 -1.532450169324874878e-01 5.039681494235992432e-02 4.094392806291580200e-02 3.104988336563110352e-01 -1.459337770938873291e-01 -9.258342534303665161e-02 -3.273629769682884216e-02 -1.557545512914657593e-01
-9.184960275888442993e-02 6.768450886011123657e-02 -6.304062902927398682e-02 7.389348000288009644e-02 -2.836893498897552490e-01 -1.690079569816589355e-01 -1.998141705989837646e-01 4.884588122367858887e-01 -9.495174163021147251e-04 1.580958813428878784e-01 -2.961041629314422607e-01 1.157280406914651394e-03 -5.313584953546524048e-02 -4.826662130653858185e-03 1.890611052513122559e-01 6.618889514356851578e-03 1.466512084007263184e-01 5.275147035717964172e-03 1.363571435213088989e-01 -3.373709619045257568e-01 -2.454516887664794922e-01 2.603262364864349365e-01 -5.177694372832775116e-03 1.068324074149131775e-01 2.231039339676499367e-03 -2.634972631931304932e-01 4.473662748932838440e-02 1.370101571083068848e-01 -4.634265974164009094e-02 -3.149294108152389526e-02 2.212758809328079224e-01 5.443869903683662415e-02
1.057314947247505188e-01 -5.156678333878517151e-02 5.674292892217636108e-02 1.676841080188751221e-02 -9.854392707347869873e-02 -1.737759560346603394e-01 -9.836493991315364838e-03 5.362851619720458984e-01 5.081307142972946167e-02 -1.255780756473541260e-01 5.611393228173255920e-02 -4.028848558664321899e-02 -3.488771617412567139e-01 2.108244746923446655e-01 -3.030276112258434296e-02 -4.795020073652267456e-02 7.590191066265106201e-02 -7.568430900573730469e-02 -1.230032891035079956e-01 -1.290097087621688843e-01 -8.896002173423767090e-02 2.745766937732696533e-01 -1.895788460969924927e-01 6.144521385431289673e-02 3.496489301323890686e-02 2.747890651226043701e-01 -2.888301610946655273e-01 -1.282476633787155151e-01 2.581774443387985229e-02 2.063149809837341309e-01 1.633208096027374268e-01 -2.230635136365890503e-01
-3.022203454747796059e-03 1.888354420661926270e-01 3.309614956378936768e-02 -1.355558484792709351e-01 -1.909591443836688995e-02 -8.429723232984542847e-02 1.891296356916427612e-02 3.126820623874664307e-01 1.107164248824119568e-01 -1.015668883919715881e-01 -1.827290952205657959e-01 8.475648611783981323e-02 3.074871562421321869e-02 -1.102624610066413879e-01 1.120201647281646729e-01 -1.030047610402107239e-01 2.597276270389556885e-01 -2.365020662546157837e-01 -1.033803597092628479e-01 1.454476919025182724e-02 -8.562611043453216553e-02 3.684688508510589600e-01 -3.090993687510490417e-02 -3.696617782115936279e-01 -9.781213477253913879e-03 1.921731382608413696e-01 -4.602441489696502686e-01 -4.940563067793846130e-02 -2.314268648624420166e-01 -1.386619657278060913e-01 -1.234663464128971100e-02 -2.503322251141071320e-02
2.534175515174865723e-01 -2.363141812384128571e-02 1.404834687709808350e-01 2.454842180013656616e-01 -6.325079593807458878e-04 -1.094230338931083679e-01 5.473265051841735840e-02 3.064625859260559082e-01 5.127795413136482239e-02 1.961485669016838074e-02 1.259357631206512451e-01 3.035883605480194092e-01 1.480409204959869385e-01 -1.252257674932479858e-01 -1.490362882614135742e-01 -5.449742451310157776e-02 7.480983436107635498e-02 2.621343731880187988e-01 -2.321196952834725380e-03 -2.475915849208831787e-01 -4.845458567142486572e-01 2.803487181663513184e-01 1.439070850610733032e-01 1.621625386178493500e-03 -4.130645841360092163e-02 -1.626757439225912094e-03 -1.792919635772705078e-01 9.494180977344512939e-02 -2.011032402515411377e-01 4.298371076583862305e-02 3.597588464617729187e-02 -1.278760880231857300e-01
1.323761492967605591e-01 -4.580425471067428589e-02 -1.945307701826095581e-01 1.828529536724090576e-01 -1.495875716209411621e-01 -2.379253739491105080e-03 1.581024080514907837e-01 2.128126621246337891e-01 3.093366324901580811e-01 -2.271530181169509888e-01 1.937259919941425323e-03 -1.167080830782651901e-02 1.389167904853820801e-01 -4.842858761548995972e-02 1.702672541141510010e-01 -3.307652194052934647e-03 -5.885419994592666626e-02 2.215338945388793945e-01 1.722424626350402832e-01 -4.477068483829498291e-01 -1.431251764297485352e-01 2.098532468080520630e-01 -1.573116034269332886e-01 2.719353884458541870e-02 -2.666026353836059570e-01 -2.024358212947845459e-01 -2.197738140821456909e-01 -1.701307110488414764e-02 -8.211251348257064819e-02 1.749671548604965210e-01 2.153522372245788574e-01 -3.634933009743690491e-02
3.209144622087478638e-02 7.905511558055877686e-02 7.777540385723114014e-02 1.335680019110441208e-02 -1.506129056215286255e-01 1.002134680747985840e-01 -8.839341998100280762e-02 6.008339673280715942e-02 1.105119585990905762e-01 -6.268551200628280640e-02 -1.386347413063049316e-01 -3.264647722244262695e-02 -1.773074716329574585e-01 2.901965081691741943e-01 -9.050485491752624512e-02 1.007892787456512451e-01 4.385529458522796631e-02 4.390405118465423584e-02 1.252917796373367310e-01 8.126483857631683350e-02 -4.950861930847167969e-01 1.866923868656158447e-01 8.970072865486145020e-02 -3.753591775894165039e-01 6.948476284742355347e-02 9.317485988140106201e-02 -3.335675001144409180e-01 -8.213373832404613495e-03 -3.289340734481811523e-01 -5.173107236623764038e-02 2.663387060165405273e-01 -1.009991914033889771e-01
2.417900562286376953e-01 6.027469038963317871e-02 -9.291268885135650635e-02 2.065427005290985107e-01 -1.437706202268600464e-01 -1.354882270097732544e-01 -1.410077214241027832e-01 1.530860215425491333e-01 7.501494139432907104e-02 5.892315506935119629e-02 -1.742424815893173218e-02 1.841011792421340942e-01 -7.789476215839385986e-02 1.428309977054595947e-01 3.295095562934875488e-01 9.953996539115905762e-02 2.078820168972015381e-01 2.074307501316070557e-01 1.767975836992263794e-01 1.574391275644302368e-01 -1.761586070060729980e-01 3.464984297752380371e-01 -1.825678050518035889e-01 -1.188976839184761047e-01 -1.188660487532615662e-01 -1.375784575939178467e-01 -2.109592854976654053e-01 -9.659288078546524048e-02 -2.228755131363868713e-02 2.840799689292907715e-01 1.722352802753448486e-01 -2.782368659973144531e-01
7.296103984117507935e-02 3.002234101295471191e-01 -3.865844011306762695e-02 2.964352965354919434e-01 -7.097782101482152939e-03 1.288481708616018295e-02 1.068315431475639343e-01 1.422234773635864258e-01 -2.801270186901092529e-01 -2.051589190959930420e-01 -3.792297244071960449e-01 2.889889478683471680e-01 -1.480980068445205688e-01 -1.071910001337528229e-02 1.963106095790863037e-01 -1.596354097127914429e-01 6.043223664164543152e-02 1.555551141500473022e-01 6.078331172466278076e-02 -1.493924558162689209e-01 -2.442834377288818359e-01 3.965314850211143494e-02 -9.976118057966232300e-02 1.660936474800109863e-01 -7.822352647781372070e-02 1.482055634260177612e-01 -2.705095410346984863e-01 -4.851129837334156036e-03 -2.164457291364669800e-01 -6.115797162055969238e-02 2.096838951110839844e-01 -2.948541752994060516e-02
-5.298291519284248352e-02 1.966450661420822144e-01 -3.672580048441886902e-02 -1.524067223072052002e-01 2.387509867548942566e-02 -4.060191288590431213e-02 1.066194176673889160e-01 4.457364678382873535e-01 4.048274084925651550e-02 -1.768501102924346924e-01 3.902073204517364502e-02 1.289896070957183838e-01 -2.218019813299179077e-01 -8.035049587488174438e-02 1.123209074139595032e-01 4.075081348419189453e-01 3.911716490983963013e-02 -4.193042963743209839e-02 1.742150336503982544e-01 -2.652235031127929688e-01 -2.895134091377258301e-01 3.024490177631378174e-02 8.096454292535781860e-02 8.903385698795318604e-02 -1.934527605772018433e-01 1.583487242460250854e-01 -2.573271691799163818e-01 2.498665452003479004e-01 -1.462717652320861816e-01 1.297787874937057495e-01 5.595608055591583252e-02 -2.360865846276283264e-02
3.518711775541305542e-02 2.260171175003051758e-01 -2.634910643100738525e-01 1.477900296449661255e-01 -9.478341788053512573e-03 -1.672050803899765015e-01 -1.407891660928726196e-01 1.537511199712753296e-01 2.028426975011825562e-01 -4.636606201529502869e-02 8.365075290203094482e-02 1.802713125944137573e-01 1.100350171327590942e-02 -2.159528136253356934e-01 1.418076157569885254e-01 9.196635335683822632e-02 -7.116465270519256592e-02 -5.397657305002212524e-02 -8.363344520330429077e-02 -2.932432293891906738e-01 -1.603101193904876709e-01 7.531310617923736572e-02 -4.022474586963653564e-02 2.145741693675518036e-02 -8.618465811014175415e-02 5.085987970232963562e-02 -5.669263005256652832e-01 -3.160906136035919189e-01 -2.107683569192886353e-01 3.752085939049720764e-02 -2.059866487979888916e-02 1.215879023075103760e-01
2.416418939828872681e-01 -1.654553115367889404e-01 1.465286761522293091e-01 3.509595990180969238e-02 -2.736746966838836670e-01 -6.215611100196838379e-02 -3.375335410237312317e-02 3.707827925682067871e-01 2.138635963201522827e-01 -9.668784588575363159e-02 2.099080681800842285e-01 4.232903197407722473e-02 3.288639485836029053e-01 -1.977174431085586548e-01 -7.806451618671417236e-02 -3.587503731250762939e-02 -6.238960847258567810e-02 -1.100586801767349243e-01 2.626699768006801605e-02 -2.711527347564697266e-01 -2.447345256805419922e-01 2.331145852804183960e-01 -2.532188296318054199e-01 -1.384349912405014038e-01 -2.723814845085144043e-01 8.757743984460830688e-02 -5.362045764923095703e-02 1.484242230653762817e-01 -3.965824842453002930e-02 -4.518026486039161682e-02 8.589175343513488770e-02 1.144048944115638733e-01
2.309751212596893311e-01 2.646336518228054047e-02 2.086978703737258911e-01 1.532827466726303101e-01 -4.523045569658279419e-02 -1.787423044443130493e-01 7.885730825364589691e-03 3.736150264739990234e-01 1.912032663822174072e-01 6.479169428348541260e-02 7.857345044612884521e-02 2.507382333278656006e-01 1.450436413288116455e-01 -2.146253436803817749e-01 -1.396115422248840332e-01 -7.547406852245330811e-02 6.460753828287124634e-02 3.119430840015411377e-01 2.584959007799625397e-02 -2.991951704025268555e-01 -3.167120218276977539e-01 2.081010192632675171e-01 9.268204867839813232e-02 -1.372251212596893311e-01 -6.187050044536590576e-02 -6.830830872058868408e-02 -2.068264037370681763e-01 2.098740488290786743e-01 -6.490993499755859375e-02 1.859591305255889893e-01 -4.975013062357902527e-02 -6.225822493433952332e-02
2.586992084980010986e-01 2.644689381122589111e-01 1.785764247179031372e-01 7.272025942802429199e-02 -4.303815364837646484e-01 -1.170865744352340698e-01 -2.592962682247161865e-01 2.882109880447387695e-01 3.899323567748069763e-02 1.720777340233325958e-02 3.867676109075546265e-02 2.220054566860198975e-01 -2.400280982255935669e-01 1.306405663490295410e-02 4.199666529893875122e-02 1.143032759428024292e-01 1.084879133850336075e-02 6.419186294078826904e-02 1.731682568788528442e-01 -9.173665195703506470e-02 -2.760974168777465820e-01 2.040047943592071533e-01 8.139453083276748657e-02 4.193147644400596619e-02 -1.808024644851684570e-01 5.768560990691184998e-02 -1.446026265621185303e-01 2.711607813835144043e-01 1.761427074670791626e-01 3.215266764163970947e-02 6.078167632222175598e-02 -1.281462162733078003e-01
5.044773593544960022e-02 -5.879773572087287903e-02 -8.379070460796356201e-02 2.856786251068115234e-01 -1.932117938995361328e-01 4.216925054788589478e-02 4.067342281341552734e-01 2.381380051374435425e-01 2.153070718050003052e-01 -1.370775997638702393e-01 -2.900496125221252441e-01 -1.741757541894912720e-01 -5.369726568460464478e-03 4.661529511213302612e-02 2.163655757904052734e-01 1.052024215459823608e-01 -2.456708624958992004e-02 6.390015035867691040e-02 1.553611606359481812e-01 -3.036185801029205322e-01 -2.728314697742462158e-01 1.187452226877212524e-01 -2.307153940200805664e-01 -3.817778825759887695e-02 -1.881978213787078857e-01 4.238586127758026123e-02 -5.903331562876701355e-02 -7.666648179292678833e-02 -8.021515607833862305e-02 -3.855479508638381958e-02 2.926869988441467285e-01 4.424768034368753433e-03
-7.147389650344848633e-02 -1.607217080891132355e-02 4.610472172498703003e-02 2.135623097419738770e-01 -4.228128492832183838e-02 -2.251162230968475342e-01 -1.067214552313089371e-02 2.492600530385971069e-01 3.022307455539703369e-01 -7.447531819343566895e-02 1.521834731101989746e-01 1.671643406152725220e-01 1.975978612899780273e-01 7.186736166477203369e-02 -1.151864826679229736e-01 3.961819782853126526e-02 1.226568892598152161e-01 -5.831263586878776550e-02 -9.328217059373855591e-02 -7.678244262933731079e-02 -2.405626922845840454e-01 1.613303422927856445e-01 -5.393553376197814941e-01 9.292957931756973267e-02 -2.771402299404144287e-01 1.384466886520385742e-01 -3.157462179660797119e-01 -3.731596842408180237e-02 9.170688688755035400e-02 3.626375459134578705e-03 5.508228391408920288e-02 1.217466499656438828e-02
-7.769413292407989502e-02 2.506906352937221527e-02 3.145303726196289062e-01 -1.525732368463650346e-04 -2.926569581031799316e-01 -1.243232861161231995e-01 3.485495224595069885e-03 4.555943980813026428e-02 5.227822437882423401e-02 2.635997533798217773e-01 2.114742808043956757e-02 2.113515585660934448e-01 3.583431243896484375e-02 -1.341019570827484131e-01 -6.337592005729675293e-02 3.122534751892089844e-01 -3.669589757919311523e-02 -3.370380401611328125e-02 -1.391132026910781860e-01 -1.031401678919792175e-01 -3.666308820247650146e-01 -1.676975749433040619e-02 -1.186258569359779358e-01 2.956211268901824951e-01 -1.274433732032775879e-01 9.334678202867507935e-02 -4.203881025314331055e-01 1.169230043888092041e-01 -2.155663669109344482e-01 -2.705830708146095276e-02 -2.210529521107673645e-02 -1.463369876146316528e-01
-1.244050860404968262e-01 1.730989478528499603e-02 1.184369027614593506e-01 2.943268977105617523e-02 -5.977525934576988220e-02 -1.160954684019088745e-01 5.609977990388870239e-02 3.136024773120880127e-01 2.062184661626815796e-01 1.151208057999610901e-01 -2.192697674036026001e-01 1.600923389196395874e-01 -1.751916706562042236e-01 -1.168328244239091873e-02 1.706955134868621826e-01 3.343166708946228027e-01 4.520714282989501953e-02 -1.846743188798427582e-02 2.122361212968826294e-01 -1.464492380619049072e-01 -3.523060381412506104e-01 6.229303032159805298e-02 1.600247472524642944e-01 1.074704304337501526e-01 6.251979619264602661e-02 1.844034940004348755e-01 -3.017575442790985107e-01 3.227285146713256836e-01 -4.093014821410179138e-02 9.896024130284786224e-03 2.375200390815734863e-01 -1.556172519922256470e-01
1.033606156706809998e-01 -2.880467846989631653e-02 1.641297638416290283e-01 3.503911197185516357e-02 -2.889141738414764404e-01 -4.471814259886741638e-02 -1.594926416873931885e-01 2.373192012310028076e-01 -6.242052093148231506e-02 -6.297415494918823242e-02 -1.406762599945068359e-01 -1.419809162616729736e-01 -3.282255232334136963e-01 -8.514334261417388916e-02 1.766739040613174438e-01 1.818273663520812988e-01 2.819579541683197021e-01 -2.889762818813323975e-01 -7.399019598960876465e-02 -2.356844395399093628e-01 -2.842335999011993408e-01 2.219041287899017334e-01 -2.862244378775358200e-03 4.561845213174819946e-02 -9.271235764026641846e-02 -3.140404447913169861e-02 -2.101174890995025635e-01 -1.082075834274291992e-01 2.075109332799911499e-01 -1.439532786607742310e-01 -2.133399993181228638e-01 -1.874527931213378906e-01
-7.167751342058181763e-02 5.563273280858993530e-02 3.249128460884094238e-01 -4.738337919116020203e-02 -1.268860995769500732e-01 -2.617225944995880127e-01 -3.460977599024772644e-02 3.866127431392669678e-01 1.406932473182678223e-01 -2.609040401875972748e-02 -3.254288062453269958e-02 3.900316730141639709e-02 -2.668871581554412842e-01 6.236359849572181702e-02 2.906005363911390305e-03 2.930350899696350098e-01 1.899734325706958771e-02 9.202177077531814575e-02 9.642250835895538330e-02 -1.808057725429534912e-01 -1.531706005334854126e-01 1.551651954650878906e-01 3.767951205372810364e-02 -2.855053730309009552e-02 4.965011775493621826e-02 3.259567916393280029e-01 -2.802885174751281738e-01 1.682761907577514648e-01 -2.920699119567871094e-01 -1.798253804445266724e-01 -1.719242334365844727e-01 -3.543081507086753845e-02
2.234809547662734985e-01 -3.837724775075912476e-02 1.742141554132103920e-03 3.320416063070297241e-02 -3.747716844081878662e-01 -2.681629061698913574e-01 1.945817098021507263e-02 1.392083242535591125e-02 1.739169359207153320e-01 -2.860602177679538727e-02 -2.242024242877960205e-01 -5.599945783615112305e-02 -6.222442165017127991e-02 3.167073801159858704e-02 9.441863745450973511e-02 3.314947709441184998e-02 3.013267517089843750e-01 -5.079707596451044083e-03 -6.561232730746269226e-03 -2.122236043214797974e-01 -4.606867432594299316e-01 6.112352758646011353e-02 -1.413497179746627808e-01 -2.191561460494995117e-01 4.865585640072822571e-02 -5.171330645680427551e-02 -2.696430087089538574e-01 -1.294191628694534302e-01 2.587986588478088379e-01 -1.862985044717788696e-01 -1.171121653169393539e-02 -1.377728581428527832e-01
-4.495073482394218445e-02 -1.662209630012512207e-02 1.707817018032073975e-01 9.397302567958831787e-02 -2.339349985122680664e-01 -1.689906865358352661e-01 1.070468127727508545e-01 3.326851725578308105e-01 9.224961698055267334e-02 2.053233562037348747e-03 -2.173113226890563965e-01 1.270322948694229126e-01 -1.181053444743156433e-01 6.814385205507278442e-02 1.209561675786972046e-01 1.280962675809860229e-01 2.763810753822326660e-01 1.122795641422271729e-01 -8.922286331653594971e-02 -2.199076414108276367e-01 -1.834623962640762329e-01 1.972053647041320801e-01 1.820849329233169556e-01 2.373787462711334229e-01 1.821778565645217896e-01 1.480700355023145676e-02 -4.363262355327606201e-01 1.610936820507049561e-01 -2.250193618237972260e-03 -2.365455925464630127e-01 -1.399973630905151367e-01 -1.066584698855876923e-02
5.636877939105033875e-02 1.600643247365951538e-01 -6.738832592964172363e-02 2.356257438659667969e-01 -1.325162313878536224e-02 -1.808955073356628418e-01 -1.137574762105941772e-01 1.802020519971847534e-01 4.004646837711334229e-02 3.483805805444717407e-02 1.411042511463165283e-01 1.378544513136148453e-02 2.092866301536560059e-01 -1.575572043657302856e-01 3.495455905795097351e-02 1.085230037569999695e-01 9.100953117012977600e-03 3.690468147397041321e-02 4.110082983970642090e-02 -3.268915116786956787e-01 -1.685678809881210327e-01 -3.686271142214536667e-03 -1.010012254118919373e-02 -1.928250789642333984e-01 -5.448304861783981323e-02 -2.843463979661464691e-02 -6.095754504203796387e-01 -3.356073796749114990e-01 -8.349878340959548950e-02 1.569397449493408203e-01 1.449254006147384644e-01 -1.094787567853927612e-01
-1.825298517942428589e-01 2.583211958408355713e-01 2.463058801367878914e-03 -1.263900697231292725e-01 -3.075244426727294922e-01 -8.161822706460952759e-02 -1.762372851371765137e-01 3.548912703990936279e-01 1.338256299495697021e-01 -2.087309956550598145e-02 -1.137224286794662476e-01 -8.509521186351776123e-02 3.070058301091194153e-02 2.122799456119537354e-01 7.331971079111099243e-02 -1.873326003551483154e-01 2.692791521549224854e-01 -8.637419342994689941e-02 1.960721313953399658e-01 -3.249185085296630859e-01 -3.090152740478515625e-01 9.007696807384490967e-02 -1.015856713056564331e-01 2.643748223781585693e-01 -3.095546923577785492e-02 -7.835309207439422607e-02 -7.463866472244262695e-02 2.164100855588912964e-01 -6.744233542121946812e-04 -9.901209175586700439e-02 1.259558796882629395e-01 8.810418844223022461e-02
2.140856385231018066e-01 -5.211190879344940186e-02 1.412259936332702637e-01 2.826766856014728546e-02 -3.510983884334564209e-01 -2.624466717243194580e-01 -1.550591886043548584e-01 3.683526441454887390e-02 2.023508548736572266e-01 5.393812805414199829e-02 -9.395582228899002075e-02 -1.029258593916893005e-02 -3.607527539134025574e-02 5.484346672892570496e-02 4.159199073910713196e-02 -4.035190492868423462e-02 2.568562030792236328e-01 5.598590150475502014e-02 1.739266514778137207e-02 -2.898369431495666504e-01 -4.401032030582427979e-01 1.079864725470542908e-01 -6.784269213676452637e-02 -2.676648795604705811e-01 9.929585456848144531e-02 -9.488184750080108643e-02 -2.609910964965820312e-01 -8.937869220972061157e-02 2.446343898773193359e-01 -1.531268656253814697e-01 -4.090653732419013977e-02 -1.942996382713317871e-01
9.461829811334609985e-02 8.789871819317340851e-03 -1.065860986709594727e-01 3.155256807804107666e-01 -2.361413836479187012e-01 8.328314870595932007e-02 8.291418105363845825e-02 2.865014672279357910e-01 1.496735215187072754e-01 7.698852568864822388e-03 4.528056830167770386e-02 2.291956394910812378e-01 3.580521093681454659e-03 -2.138247154653072357e-02 1.260057240724563599e-01 3.242969810962677002e-01 1.224453002214431763e-01 1.432165503501892090e-01 4.275261424481868744e-03 4.333904385566711426e-02 -1.258247345685958862e-01 2.015721350908279419e-01 -2.576896250247955322e-01 -9.931573271751403809e-02 -5.031052827835083008e-01 -7.076057046651840210e-02 -2.516359090805053711e-01 3.928652405738830566e-02 6.996165961027145386e-02 -2.331233769655227661e-02 1.768685430288314819e-01 -1.948132703546434641e-04
1.177171096205711365e-01 -8.832412213087081909e-02 8.954241871833801270e-02 1.130936443805694580e-01 -1.807629615068435669e-01 -1.549988985061645508e-01 -6.466327235102653503e-03 3.530708551406860352e-01 1.333266049623489380e-01 2.510773390531539917e-02 4.865118861198425293e-02 3.036196529865264893e-01 1.794660389423370361e-01 -2.034600675106048584e-01 -1.713032722473144531e-01 -1.305042803287506104e-01 8.785433322191238403e-02 1.354767829179763794e-01 2.190230786800384521e-02 -3.591690063476562500e-01 -3.054805994033813477e-01 3.912018835544586182e-01 -9.221069514751434326e-03 -1.407886892557144165e-01 -1.328819841146469116e-01 -8.235935121774673462e-02 -9.184554964303970337e-02 1.753239333629608154e-01 9.707495570182800293e-02 2.020197808742523193e-01 7.941806316375732422e-02 3.490889817476272583e-02
-4.380684345960617065e-02 2.448599189519882202e-01 1.381054967641830444e-01 -5.456193536520004272e-02 -1.109225153923034668e-01 -1.962720602750778198e-01 -2.909268718212842941e-03 -6.404431909322738647e-02 6.642057746648788452e-02 -2.432492934167385101e-02 -2.529424130916595459e-01 -6.062870845198631287e-02 -2.175927013158798218e-01 1.399415284395217896e-01 4.348554015159606934e-01 1.662429571151733398e-01 2.648162245750427246e-01 -9.201963245868682861e-02 2.445131912827491760e-02 -9.515865892171859741e-02 -3.364084959030151367e-01 8.909586817026138306e-02 -8.794908225536346436e-02 -1.474912278354167938e-02 7.212210446596145630e-02 -1.643263846635818481e-01 -3.371528387069702148e-01 1.338019520044326782e-01 4.765910282731056213e-02 -7.775463163852691650e-02 1.592398732900619507e-01 -3.000808656215667725e-01
-1.182164251804351807e-01 4.469934478402137756e-02 -9.995705448091030121e-03 -7.963427901268005371e-02 1.051689963787794113e-02 -8.719530887901782990e-03 1.381630301475524902e-01 3.077406883239746094e-01 1.494382172822952271e-01 -2.531005740165710449e-01 -2.789011299610137939e-01 -5.758658051490783691e-02 1.420200914144515991e-01 -1.484579890966415405e-01 -2.740606106817722321e-02 -1.247294843196868896e-01 2.255425006151199341e-01 -8.509323745965957642e-02 -4.604374244809150696e-02 -3.793779388070106506e-02 -7.132755219936370850e-02 2.903670370578765869e-01 -1.129966601729393005e-01 -2.925603091716766357e-01 -1.239386796951293945e-01 1.730497181415557861e-01 -5.344572067260742188e-01 8.753274381160736084e-02 -9.374992549419403076e-02 -1.395947337150573730e-01 1.019270792603492737e-01 1.043328270316123962e-01
2.956666052341461182e-01 -7.956998795270919800e-02 -2.241955697536468506e-02 -8.881036192178726196e-03 -2.609342932701110840e-01 -1.594045162200927734e-01 -1.119289845228195190e-01 1.987852603197097778e-01 2.624469576403498650e-03 5.971073359251022339e-02 -5.332430452108383179e-02 1.522992104291915894e-01 -3.119791448116302490e-01 1.634773015975952148e-01 1.139060184359550476e-01 1.264254152774810791e-01 -5.447975546121597290e-02 1.216987147927284241e-01 7.271473109722137451e-02 -2.465218752622604370e-01 -1.870083510875701904e-01 3.480451703071594238e-01 -1.641673743724822998e-01 3.417736291885375977e-01 1.616170555353164673e-01 7.683822419494390488e-03 -2.920930981636047363e-01 -1.051129400730133057e-01 -1.368545927107334137e-02 2.155040055513381958e-01 -2.654796838760375977e-02 -1.546494513750076294e-01
-7.066498696804046631e-02 1.102573424577713013e-01 5.248606204986572266e-03 2.617681920528411865e-01 -6.252442300319671631e-02 -2.318479567766189575e-01 1.038445383310317993e-01 2.679571211338043213e-01 -8.606844395399093628e-02 1.674472838640213013e-01 1.016814187169075012e-01 1.206736788153648376e-01 -2.399466186761856079e-01 -1.357135027647018433e-01 -3.940452635288238525e-02 8.639121055603027344e-02 -1.262817531824111938e-01 1.017396822571754456e-01 2.032637223601341248e-02 -3.289524018764495850e-01 -2.927321791648864746e-01 1.583718657493591309e-01 -6.720819324254989624e-02 -2.958915531635284424e-01 -2.559433281421661377e-01 -4.419469833374023438e-02 -1.749885976314544678e-01 2.544870972633361816e-01 -2.025037556886672974e-01 2.680301368236541748e-01 1.058561727404594421e-01 -6.351639330387115479e-02
1.288014501333236694e-01 -2.180940210819244385e-01 4.466523230075836182e-02 1.585908234119415283e-01 4.864230006933212280e-02 -5.999014899134635925e-02 -2.459346130490303040e-02 1.773680150508880615e-01 1.248607337474822998e-01 -1.203500628471374512e-01 -1.549501568078994751e-01 1.114065349102020264e-01 1.343431472778320312e-01 -3.324612230062484741e-02 4.800410941243171692e-03 5.187639966607093811e-02 -1.256831735372543335e-01 1.005411986261606216e-02 2.465555667877197266e-01 -4.196074604988098145e-01 -1.256966739892959595e-01 1.546437442302703857e-01 -1.680501997470855713e-01 1.031637415289878845e-01 -3.338867053389549255e-02 -6.622099131345748901e-02 -3.966200351715087891e-01 4.466806650161743164e-01 -2.361848801374435425e-01 3.722187131643295288e-02 -3.759675845503807068e-02 -1.733153313398361206e-01
-7.975397258996963501e-02 -7.622538600116968155e-03 4.981401842087507248e-03 1.343540996313095093e-01 2.981001697480678558e-02 -1.877613216638565063e-01 1.101298332214355469e-01 1.664927601814270020e-01 3.040184378623962402e-01 -1.259949952363967896e-01 -2.615021355450153351e-02 2.448236942291259766e-01 1.885807067155838013e-01 3.278702963143587112e-03 1.473201513290405273e-01 2.037150859832763672e-01 8.580935746431350708e-02 1.129512563347816467e-01 9.081650525331497192e-02 -9.881587326526641846e-02 -5.057943239808082581e-02 3.027963936328887939e-01 -3.697972893714904785e-01 1.709099411964416504e-01 -3.128043115139007568e-01 2.149192541837692261e-01 -4.009239673614501953e-01 1.695607788860797882e-02 -8.754409104585647583e-02 -1.183095723390579224e-01 8.140105754137039185e-02 -1.112235616892576218e-02
2.499451637268066406e-01 -8.021158725023269653e-02 1.366981118917465210e-01 1.878157258033752441e-02 1.999611854553222656e-01 -1.705847233533859253e-01 -5.049073696136474609e-02 1.417689211666584015e-02 1.990537196397781372e-01 -7.347879931330680847e-03 -1.037557423114776611e-01 2.666422724723815918e-01 -2.991041634231805801e-03 1.267168223857879639e-01 2.612207531929016113e-01 -2.077471762895584106e-01 1.864269226789474487e-01 -3.592757284641265869e-01 2.376421093940734863e-01 -2.087737768888473511e-01 -3.919533193111419678e-01 2.196875512599945068e-01 2.158690616488456726e-02 1.790483295917510986e-02 -1.347909271717071533e-01 -9.194667637348175049e-02 -2.461185008287429810e-01 1.752055436372756958e-01 -2.624152787029743195e-02 6.683641672134399414e-02 3.125287592411041260e-02 2.494245767593383789e-02
2.402393519878387451e-01 7.078903913497924805e-02 -5.515297874808311462e-02 1.831091940402984619e-01 -3.325418531894683838e-01 -1.876178234815597534e-01 -1.249121204018592834e-01 2.266756743192672729e-01 -3.117292188107967377e-02 -5.478535592555999756e-02 -2.172658890485763550e-01 2.133450955152511597e-01 4.121357575058937073e-02 1.712581026367843151e-03 1.162329614162445068e-01 1.690381765365600586e-01 8.019961416721343994e-02 -2.159081250429153442e-01 -5.256198719143867493e-02 -1.251568943262100220e-01 -4.070488214492797852e-01 -9.093902260065078735e-02 -2.554745674133300781e-01 -1.678501628339290619e-02 -1.042346656322479248e-01 4.386037215590476990e-02 -2.145660221576690674e-01 7.145640440285205841e-03 2.962555587291717529e-01 -2.850438952445983887e-01 8.338969200849533081e-02 -4.027551412582397461e-02
2.032899409532546997e-01 1.462513804435729980e-01 3.710744157433509827e-02 -3.381269425153732300e-02 -1.777516007423400879e-01 -2.029378861188888550e-01 1.443537324666976929e-01 2.082407772541046143e-01 3.329657912254333496e-01 -2.671479992568492889e-02 -1.365492045879364014e-01 5.212822929024696350e-02 9.632469713687896729e-02 -2.020197547972202301e-02 1.943502128124237061e-01 1.238103490322828293e-02 1.598666459321975708e-01 -9.759959578514099121e-02 -2.027142643928527832e-01 -1.165849715471267700e-02 1.361176073551177979e-01 2.324076890945434570e-01 2.009913325309753418e-03 -1.253204643726348877e-01 -1.896287947893142700e-01 6.070819497108459473e-02 -5.852857232093811035e-01 -7.537874579429626465e-02 -4.823887720704078674e-02 -2.236066460609436035e-01 -4.169612750411033630e-02 -1.035042405128479004e-01
-1.950416266918182373e-01 2.812956832349300385e-02 1.415642946958541870e-01 1.810452640056610107e-01 -1.065379902720451355e-01 -1.847310066223144531e-01 -3.562825620174407959e-01 6.836769729852676392e-02 -1.624928787350654602e-02 8.404915034770965576e-02 -3.211645409464836121e-02 -8.823388814926147461e-02 8.798663318157196045e-02 2.776603996753692627e-01 1.289961487054824829e-01 9.415813535451889038e-02 1.907231360673904419e-01 6.742072850465774536e-02 1.094603240489959717e-01 -3.643664121627807617e-01 -1.175124570727348328e-01 1.892779618501663208e-01 2.212167531251907349e-01 -3.689805453177541494e-04 -2.529890835285186768e-01 -3.993211314082145691e-02 -3.822722434997558594e-01 -1.602551192045211792e-01 -4.094868898391723633e-02 -2.211773693561553955e-01 1.678706854581832886e-01 -6.594245880842208862e-02
9.808241575956344604e-02 3.102714121341705322e-01 7.175374776124954224e-02 1.874959915876388550e-01 -3.743912875652313232e-01 -1.300646960735321045e-01 -3.094464540481567383e-03 1.150350198149681091e-01 -5.748138576745986938e-02 -1.098715662956237793e-01 -1.427701208740472794e-04 2.328038662672042847e-01 4.220841079950332642e-02 1.220343355089426041e-02 1.061329543590545654e-01 1.428855061531066895e-01 1.662107259035110474e-01 5.023917555809020996e-02 2.194044291973114014e-01 3.265788033604621887e-02 -4.262511432170867920e-02 1.118402630090713501e-01 -6.089511886239051819e-02 7.763031125068664551e-02 -1.308008432388305664e-01 2.406597584486007690e-01 -5.364232063293457031e-01 -2.910133004188537598e-01 1.291504204273223877e-01 1.043574362993240356e-01 4.145177826285362244e-02 1.129059307277202606e-02
-1.751479879021644592e-02 1.114041507244110107e-01 1.756348460912704468e-01 -3.363965824246406555e-02 -3.634753525257110596e-01 -1.620693802833557129e-01 -2.659164369106292725e-01 1.357963234186172485e-01 8.570424467325210571e-02 -1.119208801537752151e-02 -2.489785104990005493e-01 -2.091143131256103516e-01 -1.251779496669769287e-01 3.130820989608764648e-01 1.953811347484588623e-01 -1.196049377322196960e-01 1.464740931987762451e-01 -1.819673031568527222e-01 -9.776403009891510010e-02 -1.715603470802307129e-01 -2.241697609424591064e-01 2.043323665857315063e-01 2.301139384508132935e-02 1.458817627280950546e-02 -1.592376828193664551e-01 -2.731828689575195312e-01 -2.846047580242156982e-01 -1.602693349123001099e-01 2.914183028042316437e-02 -1.225212067365646362e-01 -3.574253059923648834e-03 -1.398669630289077759e-01
6.416741013526916504e-02 9.236400574445724487e-02 1.367270201444625854e-01 1.905646771192550659e-01 -1.061002984642982483e-01 9.956236928701400757e-02 8.355274796485900879e-03 2.387996762990951538e-01 1.921397447586059570e-01 -1.036703772842884064e-02 -1.165503337979316711e-01 9.730395674705505371e-02 -1.960252374410629272e-01 2.071375697851181030e-01 -1.953817754983901978e-01 9.478818625211715698e-02 5.738436803221702576e-02 2.151626348495483398e-01 7.338389009237289429e-02 -3.575176745653152466e-02 -3.018079996109008789e-01 2.179778814315795898e-01 8.033706247806549072e-02 -1.808337271213531494e-01 1.018711403012275696e-01 -3.792883455753326416e-02 -3.985201716423034668e-01 -1.612064093351364136e-01 -3.370402157306671143e-01 -2.350232601165771484e-01 -2.569697797298431396e-01 -3.628935432061553001e-03
1.680693775415420532e-01 -1.418316736817359924e-02 -4.944091197103261948e-03 8.603085577487945557e-02 -2.571695446968078613e-01 4.521949961781501770e-02 -1.398508250713348389e-01 9.694457054138183594e-02 2.486881054937839508e-02 1.596935689449310303e-01 -2.838857471942901611e-02 1.208624690771102905e-01 -2.739584445953369141e-01 2.168748974800109863e-01 3.851773440837860107e-01 6.156758591532707214e-02 2.368351817131042480e-01 4.677563905715942383e-02 3.208226710557937622e-02 -3.754253983497619629e-01 -4.176655039191246033e-02 4.361926913261413574e-01 3.183896094560623169e-02 4.138835519552230835e-02 -1.714738011360168457e-01 2.216018289327621460e-01 -2.198114991188049316e-01 -1.121442988514900208e-01 6.596303731203079224e-02 -1.113761514425277710e-01 -4.758391994982957840e-03 -6.647748872637748718e-03
1.875777095556259155e-01 1.747003495693206787e-01 2.593127489089965820e-01 3.656437247991561890e-02 2.334734350442886353e-01 8.568241447210311890e-02 -3.459113463759422302e-02 1.898178756237030029e-01 1.141627803444862366e-01 1.133503019809722900e-01 -1.526340544223785400e-01 1.954009830951690674e-01 2.250353246927261353e-02 -3.851822763681411743e-02 1.826578006148338318e-02 2.315377146005630493e-01 9.334931522607803345e-02 2.013335078954696655e-01 -1.784696429967880249e-01 -4.472120106220245361e-02 -3.169605731964111328e-01 2.326314449310302734e-01 -1.310158967971801758e-01 3.161807358264923096e-02 -3.101129829883575439e-01 3.514053821563720703e-01 -3.114492297172546387e-01 -1.614059805870056152e-01 -1.338925510644912720e-01 3.555584698915481567e-02 7.546918001025915146e-03 7.442262768745422363e-02
-1.232422143220901489e-01 -2.173682451248168945e-01 -5.251124128699302673e-02 3.415926694869995117e-01 -2.377582527697086334e-02 -1.838627308607101440e-01 6.199518591165542603e-02 -1.632863283157348633e-02 1.336193978786468506e-01 -1.461771130561828613e-01 -2.386487573385238647e-01 -3.043708801269531250e-01 -1.929035484790802002e-01 -2.558470666408538818e-01 9.337226301431655884e-02 -4.777462407946586609e-02 -5.750996991991996765e-02 -1.685487031936645508e-01 4.312492907047271729e-02 -2.639224529266357422e-01 -4.101253747940063477e-01 1.515148431062698364e-01 -1.693500429391860962e-01 -5.519264191389083862e-02 -2.557149827480316162e-01 -2.122662775218486786e-02 -2.401836961507797241e-01 -1.745876297354698181e-02 -2.274202369153499603e-02 -6.961778737604618073e-03 -1.379401832818984985e-01 -8.722674101591110229e-02
1.731781363487243652e-01 -4.014550894498825073e-02 2.785354554653167725e-01 -1.159631367772817612e-02 -7.777841389179229736e-02 4.118204116821289062e-03 -6.815320253372192383e-02 2.080521434545516968e-01 -1.676666736602783203e-01 -1.749953031539916992e-01 -5.502025783061981201e-02 -6.296092178672552109e-03 -2.295465171337127686e-01 -1.396959275007247925e-01 1.725111007690429688e-01 -2.582392692565917969e-01 -1.607059389352798462e-01 1.093641668558120728e-01 2.052016109228134155e-01 -1.096530109643936157e-01 -1.822218894958496094e-01 2.324671298265457153e-01 1.230461597442626953e-01 -6.892946362495422363e-02 -3.209163248538970947e-01 1.985499169677495956e-03 -4.819923341274261475e-01 -2.263643443584442139e-01 9.076541662216186523e-02 9.901915676891803741e-03 8.503071963787078857e-02 -7.110942155122756958e-02
2.528811395168304443e-01 2.837004661560058594e-01 6.157875061035156250e-02 -6.689976900815963745e-02 -3.420333862304687500e-01 -1.899935305118560791e-02 3.633490204811096191e-02 1.197593882679939270e-01 5.205585062503814697e-02 1.375072151422500610e-01 -1.715978682041168213e-01 -4.386156797409057617e-02 -7.568820565938949585e-02 1.640285849571228027e-01 1.147467494010925293e-01 -4.003656655550003052e-02 2.412914037704467773e-01 -8.157126605510711670e-02 3.969718515872955322e-02 1.185107138007879257e-02 -2.459270358085632324e-01 1.327027678489685059e-01 -2.044057399034500122e-01 -1.714579612016677856e-01 -9.903901256620883942e-03 -1.927820593118667603e-02 -4.954408705234527588e-01 -6.857060641050338745e-02 1.823173016309738159e-01 1.066860705614089966e-01 -8.979716897010803223e-02 -3.077593445777893066e-01
-3.847667574882507324e-02 1.195593848824501038e-01 4.595373943448066711e-02 4.856614470481872559e-01 -3.599351644515991211e-02 -1.318969428539276123e-01 1.538499444723129272e-01 1.755968928337097168e-01 1.549400389194488525e-01 1.030864492058753967e-01 -5.974980816245079041e-02 1.507924944162368774e-01 -1.381970290094614029e-02 2.422139234840869904e-02 6.763871759176254272e-02 2.575418055057525635e-01 -2.908323109149932861e-01 1.070519834756851196e-01 1.070382669568061829e-01 -2.209735363721847534e-01 -2.996610701084136963e-01 2.404001355171203613e-01 -1.143739521503448486e-01 -2.970921993255615234e-02 -2.763184309005737305e-01 1.477403938770294189e-01 -1.937330663204193115e-01 2.214230298995971680e-01 -9.130906313657760620e-02 1.617128700017929077e-01 5.415171384811401367e-02 -1.960507407784461975e-02
-5.601255968213081360e-02 1.782562136650085449e-01 -5.913355946540832520e-02 3.744074404239654541e-01 -4.719819128513336182e-02 -5.017932504415512085e-03 -5.394611135125160217e-02 4.031027555465698242e-01 -3.366068005561828613e-02 -1.406601965427398682e-01 -1.848907768726348877e-01 -1.547443121671676636e-02 -7.256802171468734741e-02 1.116469129920005798e-01 1.170676387846469879e-02 -2.020200639963150024e-01 1.102743148803710938e-01 2.150744944810867310e-01 3.267400562763214111e-01 -3.219373822212219238e-01 -6.893006712198257446e-02 -2.021516859531402588e-02 8.797898888587951660e-02 -4.564468748867511749e-03 -2.196390181779861450e-01 1.719057708978652954e-01 -1.726476401090621948e-01 2.503443509340286255e-02 -2.253888696432113647e-01 1.306823641061782837e-01 -8.834082633256912231e-02 -2.721793353557586670e-01
8.373279124498367310e-02 8.028978854417800903e-02 1.328309029340744019e-01 -7.763320580124855042e-03 -2.807807326316833496e-01 -2.052080780267715454e-01 1.658124178647994995e-01 2.300001829862594604e-01 6.055419892072677612e-02 -2.649211287498474121e-01 2.137928009033203125e-01 1.554473638534545898e-01 -2.752175927162170410e-02 8.437783271074295044e-02 1.568348705768585205e-01 2.301517724990844727e-01 1.403705924749374390e-01 3.020847914740443230e-03 1.190175935626029968e-01 -1.677603572607040405e-01 -3.434571325778961182e-01 8.749099820852279663e-02 -3.056779876351356506e-02 3.382169306278228760e-01 -1.959811300039291382e-01 1.224699243903160095e-01 -2.300234287977218628e-01 -2.282906621694564819e-01 1.285918354988098145e-01 1.981578916311264038e-01 8.447375148534774780e-02 1.182935461401939392e-01
1.018349677324295044e-01 2.200645357370376587e-01 2.310371547937393188e-01 -4.436160624027252197e-02 -4.249039292335510254e-02 -1.717140227556228638e-01 -1.750971190631389618e-02 4.208736419677734375e-01 2.668077051639556885e-01 -1.007130369544029236e-01 3.328317031264305115e-02 2.858453243970870972e-02 3.659631684422492981e-02 3.943182900547981262e-02 -6.298902630805969238e-02 3.564508557319641113e-01 -6.281115114688873291e-02 -1.157127320766448975e-01 6.078494712710380554e-02 -6.535583734512329102e-02 -1.767797917127609253e-01 -2.617125771939754486e-02 4.005063697695732117e-02 -1.667117923498153687e-01 -7.841236889362335205e-02 1.738506853580474854e-01 -4.369993805885314941e-01 2.911779284477233887e-01 -2.160754352807998657e-01 9.443550556898117065e-02 7.135534286499023438e-02 2.218083851039409637e-02
-2.807486653327941895e-01 1.197586059570312500e-01 -1.036416366696357727e-01 1.309046894311904907e-01 -3.590227365493774414e-01 -9.135561436414718628e-02 -8.922979235649108887e-03 4.516303241252899170e-01 1.973645091056823730e-01 -1.167060136795043945e-01 -2.408396452665328979e-01 -2.319074124097824097e-01 -4.760862886905670166e-02 -7.521666586399078369e-02 4.080849140882492065e-02 -1.526404917240142822e-01 -7.970868051052093506e-02 9.777045994997024536e-02 2.633067965507507324e-01 -6.916540861129760742e-02 -2.230668663978576660e-01 6.826481223106384277e-02 -1.789090931415557861e-01 9.193310886621475220e-02 -1.909654140472412109e-01 -6.246069818735122681e-02 -9.205491840839385986e-02 -2.816713042557239532e-02 8.989239484071731567e-02 -9.041021019220352173e-02 9.958847612142562866e-02 -2.823228836059570312e-01
-9.403809905052185059e-03 3.452770113945007324e-01 2.630071938037872314e-01 1.510376036167144775e-01 2.945589460432529449e-02 -9.171929210424423218e-02 1.634752377867698669e-02 1.455166488885879517e-01 -9.357452392578125000e-03 -3.353565558791160583e-02 -2.409774251282215118e-02 2.920040488243103027e-02 -2.183056175708770752e-01 8.302178233861923218e-02 2.496361583471298218e-01 1.900345981121063232e-01 3.274999260902404785e-01 -4.359538480639457703e-02 -9.015540778636932373e-02 4.333403334021568298e-02 -3.543138206005096436e-01 1.872052103281021118e-01 -6.283333152532577515e-02 -3.053961135447025299e-02 2.152308672666549683e-01 -1.312711089849472046e-02 -2.864720821380615234e-01 -1.432052254676818848e-02 9.847794473171234131e-02 -6.216056272387504578e-02 2.482465654611587524e-01 -3.373091816902160645e-01
-8.607321977615356445e-02 9.045010060071945190e-02 7.853027433156967163e-02 2.095132768154144287e-01 -6.828527897596359253e-03 9.783949702978134155e-02 1.105896476656198502e-02 2.088157832622528076e-01 5.014516785740852356e-02 -9.340543299913406372e-02 -1.868376880884170532e-01 2.833803370594978333e-02 5.966135859489440918e-02 -1.034925878047943115e-01 1.585329025983810425e-01 1.215633004903793335e-01 4.727202653884887695e-01 7.622923702001571655e-02 1.626695245504379272e-01 1.543708294630050659e-01 -2.712332010269165039e-01 8.878602832555770874e-02 -8.545275777578353882e-03 1.580681055784225464e-01 1.247685626149177551e-01 8.872126787900924683e-02 -3.760426342487335205e-01 3.383391797542572021e-01 7.803153991699218750e-02 1.067716162651777267e-02 -3.376462310552597046e-02 -3.273099660873413086e-01
1.587969437241554260e-02 -1.144670844078063965e-01 7.845448702573776245e-02 3.581452369689941406e-01 -1.337811797857284546e-01 2.141863340511918068e-03 4.601315408945083618e-02 7.175832986831665039e-02 3.349063694477081299e-01 1.070877611637115479e-01 2.405680716037750244e-02 -1.453853026032447815e-02 -7.493303716182708740e-02 -5.604395642876625061e-02 3.552660346031188965e-02 2.390849739313125610e-01 -2.572888508439064026e-02 -1.204958260059356689e-01 9.758735448122024536e-02 -2.087951004505157471e-01 -2.802316844463348389e-01 3.365896344184875488e-01 5.312673375010490417e-02 1.595883965492248535e-01 -2.085028141736984253e-01 1.900228559970855713e-01 -1.128327697515487671e-01 3.218766450881958008e-01 -2.407163679599761963e-01 -1.408899873495101929e-01 -3.845386579632759094e-02 -2.680476605892181396e-01
-8.253076672554016113e-02 2.541312873363494873e-01 6.212307512760162354e-02 9.875552356243133545e-02 -1.285444051027297974e-01 -2.321612462401390076e-02 -9.354672394692897797e-03 3.083871006965637207e-01 -3.254403918981552124e-02 7.890226691961288452e-02 -5.491708591580390930e-02 2.668047249317169189e-01 -4.316939786076545715e-02 2.528376281261444092e-01 4.018692374229431152e-01 2.029217630624771118e-01 2.752441763877868652e-01 -1.116044372320175171e-01 9.720997512340545654e-02 7.007613033056259155e-02 -1.983097940683364868e-01 2.329955548048019409e-01 1.302172392606735229e-01 1.296727955341339111e-01 -2.062309980392456055e-01 -7.560417056083679199e-02 -1.861742883920669556e-01 1.785175949335098267e-01 -1.938891857862472534e-01 -1.757693588733673096e-01 5.905127525329589844e-02 -1.899405419826507568e-01
5.640512704849243164e-02 1.231153979897499084e-01 -1.457256823778152466e-02 1.885156929492950439e-01 -2.662434279918670654e-01 -8.826046437025070190e-02 -7.632735185325145721e-03 -1.005377899855375290e-02 3.315268158912658691e-01 -7.811367511749267578e-02 -3.610023483633995056e-02 2.215926796197891235e-01 2.917920649051666260e-01 7.945064455270767212e-02 2.103337794542312622e-01 7.455913722515106201e-02 -8.878446370363235474e-02 5.969316512346267700e-02 -2.259968966245651245e-01 -7.957966998219490051e-03 -3.377262353897094727e-01 1.486533284187316895e-01 -3.786642551422119141e-01 2.360811978578567505e-01 -5.122303962707519531e-02 7.783327251672744751e-02 -2.124285697937011719e-01 -1.287357956171035767e-01 -2.868732810020446777e-01 3.537193313241004944e-02 4.232582822442054749e-02 7.629977166652679443e-02
4.486954957246780396e-02 1.795258820056915283e-01 1.739910095930099487e-01 5.437386035919189453e-02 -2.460893094539642334e-01 -1.783701591193675995e-02 1.046531125903129578e-01 1.350526064634323120e-01 5.099769309163093567e-02 -2.997666597366333008e-02 -1.688054800033569336e-01 2.068233210593461990e-03 -1.443033963441848755e-01 8.984222263097763062e-02 3.010016679763793945e-01 8.253379911184310913e-02 4.197439253330230713e-01 -1.997505724430084229e-01 -1.870634108781814575e-01 -2.323427945375442505e-01 -3.651749789714813232e-01 -1.415982935577630997e-02 -1.741323620080947876e-02 -2.980417311191558838e-01 8.221819996833801270e-02 -8.098535984754562378e-02 -2.464463114738464355e-01 8.699287474155426025e-02 8.137074857950210571e-02 -5.074417591094970703e-02 8.741904050111770630e-02 -2.407145351171493530e-01
-7.385091483592987061e-02 2.755575776100158691e-01 1.830680817365646362e-01 -7.088728994131088257e-02 -4.490556716918945312e-01 8.570823818445205688e-02 -7.119600474834442139e-02 3.054815232753753662e-01 1.298569589853286743e-01 3.727097809314727783e-02 -1.208744011819362640e-02 -1.044399514794349670e-01 1.597964614629745483e-01 8.027679473161697388e-02 2.671152353286743164e-01 1.438662856817245483e-01 1.256523877382278442e-01 -2.638722769916057587e-02 2.431395277380943298e-02 -2.855093777179718018e-01 -7.885044813156127930e-02 2.865791320800781250e-01 -1.629774570465087891e-01 -8.961787819862365723e-02 1.060177981853485107e-01 -2.385274469852447510e-01 1.585425436496734619e-02 6.960760802030563354e-02 -1.885403543710708618e-01 -1.823794245719909668e-01 2.094772905111312866e-01 -1.091127991676330566e-01
3.298827111721038818e-01 6.725104153156280518e-02 -1.987976208329200745e-02 3.033471703529357910e-01 -4.560573697090148926e-01 -1.227847635746002197e-01 -2.568343579769134521e-01 1.221309006214141846e-01 -1.282689273357391357e-01 -3.581884875893592834e-02 -2.089559100568294525e-02 5.672007799148559570e-02 -1.726485937833786011e-01 7.132575660943984985e-02 1.707028597593307495e-01 1.572120748460292816e-02 1.080986335873603821e-01 -3.286355733871459961e-02 4.881135746836662292e-02 -4.913570359349250793e-03 -3.400796353816986084e-01 1.079664975404739380e-01 -3.038456290960311890e-02 -5.198139697313308716e-02 -4.915256053209304810e-02 -8.382248878479003906e-02 -3.227009773254394531e-01 -9.831428527832031250e-03 2.471866905689239502e-01 -1.820037723518908024e-03 -2.514032274484634399e-02 -2.882794439792633057e-01
1.625014543533325195e-01 -8.341675624251365662e-03 1.777887046337127686e-01 1.638265848159790039e-01 -2.645512223243713379e-01 1.203100755810737610e-01 -1.843707263469696045e-01 3.225642740726470947e-01 3.524725511670112610e-02 -2.006927579641342163e-01 1.971099339425563812e-02 -7.961374521255493164e-02 -4.993855953216552734e-02 1.849460005760192871e-01 1.402309685945510864e-01 -2.224314084742218256e-04 2.810832560062408447e-01 5.992700904607772827e-02 1.741951890289783478e-02 -3.738516941666603088e-02 -3.417029976844787598e-01 7.772471010684967041e-02 1.540471911430358887e-01 -1.709653288125991821e-01 1.819433867931365967e-01 -3.681039810180664062e-02 -3.275851905345916748e-01 1.629925221204757690e-01 1.204872205853462219e-01 -2.327559441328048706e-01 -2.148369848728179932e-01 -2.114633768796920776e-01
2.554008066654205322e-01 2.621605992317199707e-01 8.482170104980468750e-02 2.023668736219406128e-01 -1.971430182456970215e-01 -3.021485805511474609e-01 -1.967708021402359009e-01 1.289171576499938965e-01 -2.180497497320175171e-01 -3.343150392174720764e-02 -6.485532969236373901e-03 3.251497074961662292e-02 -1.577890962362289429e-01 -6.462442874908447266e-02 1.805918663740158081e-01 1.248417049646377563e-01 4.193287715315818787e-02 -1.476403027772903442e-01 2.359037473797798157e-02 -1.906783878803253174e-01 -3.784291744232177734e-01 1.560132652521133423e-01 -9.279702603816986084e-02 -7.955665886402130127e-02 -7.525866478681564331e-02 1.197408810257911682e-01 -1.435528397560119629e-01 4.343592748045921326e-02 3.277115225791931152e-01 -2.210635989904403687e-01 -1.079358980059623718e-01 -2.280184030532836914e-01
-7.695160061120986938e-02 7.338087260723114014e-02 1.166922748088836670e-01 1.010547727346420288e-01 -8.601977676153182983e-02 1.888699829578399658e-01 -8.563589304685592651e-03 1.747167557477951050e-01 3.979307133704423904e-03 -7.291182875633239746e-02 -1.710723489522933960e-01 1.440165191888809204e-01 -2.561971731483936310e-02 -4.160962253808975220e-02 1.991464383900165558e-02 6.339371949434280396e-02 1.791817694902420044e-01 -9.853487461805343628e-02 3.796143829822540283e-02 -3.546744957566261292e-02 -2.100348323583602905e-01 1.390723288059234619e-01 -1.983741968870162964e-01 4.234078899025917053e-02 1.154084727168083191e-01 4.789495468139648438e-01 -4.313957095146179199e-01 1.125166192650794983e-01 1.002363264560699463e-01 1.432689428329467773e-01 -1.217923760414123535e-01 -4.393823444843292236e-01
-1.235244944691658020e-01 3.486149907112121582e-01 1.747927367687225342e-01 3.889906406402587891e-02 -1.178621798753738403e-01 -2.315714955329895020e-01 1.371136903762817383e-01 2.860597372055053711e-01 1.745250523090362549e-01 -7.037789374589920044e-02 3.185576060786843300e-03 -7.215842604637145996e-03 7.628252357244491577e-02 -1.257198601961135864e-01 5.834429711103439331e-02 1.482605636119842529e-01 -1.656304001808166504e-01 1.111691743135452271e-01 1.904772222042083740e-02 -1.444264501333236694e-01 -5.274599790573120117e-02 1.304315477609634399e-01 1.253829300403594971e-01 -1.657361239194869995e-01 -3.081610798835754395e-01 1.573499143123626709e-01 -5.264526605606079102e-01 -1.565735600888729095e-02 -1.528052091598510742e-01 7.695128768682479858e-02 -1.663820892572402954e-01 -4.940633103251457214e-02
7.419711444526910782e-03 8.803135156631469727e-02 1.166695654392242432e-01 3.733322024345397949e-02 -2.752483785152435303e-01 3.257705271244049072e-02 6.369642913341522217e-02 3.701877892017364502e-01 1.629083901643753052e-01 -1.264817267656326294e-01 -2.913373112678527832e-01 9.690363705158233643e-02 -1.583707034587860107e-01 6.240718066692352295e-02 1.211053580045700073e-01 1.772275418043136597e-01 9.301637858152389526e-02 2.120907455682754517e-01 -7.273451238870620728e-02 -1.384598463773727417e-01 -2.439756691455841064e-01 -4.672871157526969910e-02 2.725009918212890625e-01 8.000124990940093994e-02 3.561439365148544312e-02 1.451627016067504883e-01 -4.471233785152435303e-01 2.081778645515441895e-01 7.460713386535644531e-02 -1.936931312084197998e-01 3.893864527344703674e-02 -1.294452995061874390e-01
3.433429896831512451e-01 7.374554872512817383e-02 2.793543040752410889e-02 -3.159694001078605652e-02 -2.784460186958312988e-01 -2.884578704833984375e-01 -2.342259697616100311e-02 6.304410099983215332e-02 2.168774902820587158e-01 8.411622606217861176e-03 -2.650135159492492676e-01 3.946356847882270813e-02 2.453248575329780579e-02 1.363146305084228516e-01 7.932878285646438599e-02 7.775057572871446609e-03 4.434805512428283691e-01 -2.138781920075416565e-02 7.996791042387485504e-03 -1.895318627357482910e-01 -4.273021221160888672e-01 1.177446171641349792e-01 -3.776714205741882324e-02 -1.649290323257446289e-01 1.231979485601186752e-02 -9.795275330543518066e-02 -1.620565056800842285e-01 -5.621344223618507385e-02 2.877138182520866394e-02 -1.457464396953582764e-01 -1.818384975194931030e-01 -1.126959845423698425e-01
1.851290166378021240e-01 2.318442165851593018e-01 1.877060830593109131e-01 9.349988400936126709e-02 1.480728387832641602e-01 -5.513212829828262329e-02 -1.580549776554107666e-01 1.674656718969345093e-01 -7.237932831048965454e-02 -1.883788406848907471e-01 9.916935116052627563e-02 -1.394248902797698975e-01 -1.803760677576065063e-01 -1.688171625137329102e-01 2.662658877670764923e-02 -6.633315701037645340e-03 3.132662037387490273e-03 -1.044497042894363403e-01 1.660115569829940796e-01 -4.836134016513824463e-01 -1.209583058953285217e-01 2.257239222526550293e-01 -1.005482673645019531e-01 1.109306141734123230e-01 -2.104850709438323975e-01 1.500872150063514709e-02 -2.296776026487350464e-01 -2.489072084426879883e-01 2.498094458132982254e-03 2.805340848863124847e-02 1.007461920380592346e-01 -3.573284745216369629e-01
-7.575350254774093628e-02 -4.092276096343994141e-02 8.411367982625961304e-02 -1.470689848065376282e-02 -2.273208796977996826e-01 -9.645694494247436523e-02 -2.215790599584579468e-01 1.996795684099197388e-01 9.375698119401931763e-02 -8.947414159774780273e-02 9.533616155385971069e-02 -1.752837002277374268e-02 -3.392736315727233887e-01 -8.622948825359344482e-02 8.821944147348403931e-02 -8.420556038618087769e-02 4.067825525999069214e-02 -1.082457900047302246e-01 -1.672669053077697754e-01 -2.682777345180511475e-01 -8.423041552305221558e-02 4.001224040985107422e-01 -4.356547445058822632e-02 1.656282320618629456e-02 -3.547311201691627502e-02 2.695046961307525635e-01 -3.742392361164093018e-01 -1.819756329059600830e-01 1.438255459070205688e-01 1.984675228595733643e-01 1.769317872822284698e-02 -2.856611907482147217e-01
-7.311211526393890381e-02 1.779111027717590332e-01 1.357638388872146606e-01 4.685647040605545044e-02 -1.624567508697509766e-01 -1.486811488866806030e-01 -1.408322900533676147e-01 5.454744100570678711e-01 -1.139261126518249512e-01 1.374192237854003906e-01 -1.705015748739242554e-01 5.830673128366470337e-02 1.403064727783203125e-01 -2.980384230613708496e-02 2.964474558830261230e-01 -1.968785822391510010e-01 2.757096588611602783e-01 -5.473955720663070679e-02 1.080772206187248230e-01 -2.747365832328796387e-01 -2.261194437742233276e-01 -1.535030454397201538e-02 -1.749359816312789917e-01 6.519787013530731201e-02 -6.149997562170028687e-02 -1.222521141171455383e-01 -1.695150323212146759e-02 1.902147196233272552e-02 -1.017015054821968079e-01 -1.754496693611145020e-01 9.684742987155914307e-02 2.065823972225189209e-01
-1.154306679964065552e-01 -1.198955699801445007e-01 -5.907453130930662155e-03 2.957554161548614502e-01 -4.572125151753425598e-02 -2.860319614410400391e-01 4.014859348535537720e-02 2.335586585104465485e-02 1.043090522289276123e-01 -5.024645105004310608e-02 -8.703178167343139648e-02 -9.758318215608596802e-02 3.742837905883789062e-01 6.078158318996429443e-02 7.281032949686050415e-02 1.642665416002273560e-01 8.337418735027313232e-02 -4.877369478344917297e-02 3.014197945594787598e-01 9.138949215412139893e-03 -1.217384561896324158e-01 3.113113939762115479e-01 -3.146906793117523193e-01 -8.204018324613571167e-02 -1.992549598217010498e-01 -1.413004659116268158e-02 -4.746828377246856689e-01 2.323166280984878540e-02 -6.074468046426773071e-02 -3.800411149859428406e-02 2.832528844010084867e-04 -5.915664136409759521e-02
8.508124202489852905e-02 1.817185580730438232e-01 1.574926972389221191e-01 -2.805146388709545135e-03 2.237808555364608765e-01 3.690199926495552063e-02 1.106486748903989792e-02 2.919330894947052002e-01 2.220949381589889526e-01 4.835076630115509033e-02 -1.642852723598480225e-01 2.259083688259124756e-01 -4.509369656443595886e-02 -2.573367953300476074e-02 -3.928114846348762512e-02 3.447131812572479248e-01 1.917275637388229370e-01 2.385150343179702759e-01 -1.041624024510383606e-01 -1.360319834202528000e-02 -3.754011988639831543e-01 7.646396011114120483e-02 -4.427664726972579956e-02 -5.785226356238126755e-03 -3.428557813167572021e-01 2.039403170347213745e-01 -2.985735535621643066e-01 -1.229382157325744629e-01 -1.223574653267860413e-01 -5.924844369292259216e-02 9.673444181680679321e-02 2.636904269456863403e-02
3.318578600883483887e-01 3.349144756793975830e-01 8.557899296283721924e-02 8.084190078079700470e-03 -3.060437440872192383e-01 -2.704494893550872803e-01 -5.882665887475013733e-02 1.401055604219436646e-01 1.083061695098876953e-01 3.995652776211500168e-03 -3.152492344379425049e-01 2.680197060108184814e-01 3.397970646619796753e-02 1.210614070296287537e-01 1.447132527828216553e-01 -7.641116529703140259e-02 7.273983210325241089e-02 -1.059183403849601746e-01 2.345447055995464325e-02 -1.570790559053421021e-01 -3.753760457038879395e-01 7.390094548463821411e-02 -9.838876314461231232e-03 -7.803461700677871704e-02 4.914467781782150269e-02 6.466492265462875366e-02 -2.040799111127853394e-01 1.565150022506713867e-01 1.178386285901069641e-01 -8.752930909395217896e-02 -2.233604639768600464e-01 -1.280467808246612549e-01
2.109092622995376587e-01 -1.625668406486511230e-01 7.965236902236938477e-02 -9.257318824529647827e-02 -1.479474604129791260e-01 -6.898121535778045654e-02 -1.436920464038848877e-01 2.600669860839843750e-01 -5.672223865985870361e-02 -9.575849771499633789e-02 -3.515251278877258301e-01 8.331489749252796173e-03 -1.501100510358810425e-01 -3.379095196723937988e-01 1.699624806642532349e-01 -1.358763575553894043e-01 2.390993386507034302e-02 -7.409704476594924927e-02 3.223918676376342773e-01 1.080769896507263184e-01 -1.351761519908905029e-01 1.773444414138793945e-01 -1.185793578624725342e-01 3.157334029674530029e-02 -1.795424818992614746e-01 1.561678200960159302e-01 -4.624654054641723633e-01 2.748017571866512299e-02 -4.554941505193710327e-02 -4.396003112196922302e-02 1.287391185760498047e-01 2.930489182472229004e-02
-5.523779243230819702e-02 -6.619443744421005249e-02 -5.610183812677860260e-03 1.949436366558074951e-01 -4.572089388966560364e-02 -2.978223562240600586e-01 -8.559620380401611328e-02 1.284390240907669067e-01 6.106901168823242188e-02 -8.122409135103225708e-02 -3.907949849963188171e-02 -1.420812010765075684e-01 1.859125643968582153e-01 2.872286438941955566e-01 2.678007781505584717e-01 -1.031300127506256104e-01 2.296646088361740112e-01 1.147610172629356384e-01 -2.040177397429943085e-02 -2.581371963024139404e-01 1.352082788944244385e-01 1.467612683773040771e-01 -5.479837302118539810e-03 1.214725077152252197e-01 -1.865020543336868286e-01 2.967886254191398621e-02 -4.969508647918701172e-01 -1.946407854557037354e-01 -1.420823037624359131e-01 -1.294339448213577271e-01 1.379813998937606812e-01 -2.107168436050415039e-01
-6.681419163942337036e-02 8.306217193603515625e-02 -1.233185455203056335e-02 1.640766859054565430e-01 -6.275921314954757690e-02 -3.560703992843627930e-01 -3.068685159087181091e-02 2.710828781127929688e-01 1.406892687082290649e-01 1.661526970565319061e-03 -7.027128711342811584e-03 2.297707647085189819e-01 1.532496511936187744e-01 -7.484559714794158936e-02 -2.176531851291656494e-01 7.782836258411407471e-02 8.668555319309234619e-02 -6.240770593285560608e-02 9.527143090963363647e-03 -3.831265727058053017e-03 -1.441889703273773193e-01 4.223010241985321045e-01 -3.974168300628662109e-01 1.358153820037841797e-01 -4.006588757038116455e-01 6.326535344123840332e-02 -1.407324671745300293e-01 2.242273464798927307e-02 -8.196336776018142700e-02 -8.646334707736968994e-02 7.835834473371505737e-02 -9.514094889163970947e-02
1.798281967639923096e-01 4.638242349028587341e-02 -8.750575780868530273e-02 1.458353996276855469e-01 -2.266574501991271973e-01 5.266350694000720978e-03 -1.507741361856460571e-01 1.995171904563903809e-01 -9.981042891740798950e-02 3.132517933845520020e-01 -2.103209495544433594e-01 5.823351070284843445e-02 -1.448435783386230469e-01 2.369591295719146729e-01 1.647332161664962769e-01 1.564586460590362549e-01 2.227676659822463989e-01 -1.074434071779251099e-01 2.793114781379699707e-01 -2.104478776454925537e-01 -2.274136543273925781e-01 4.203532338142395020e-01 3.324364125728607178e-02 1.149287223815917969e-01 -1.182860508561134338e-01 -1.096483618021011353e-01 -1.759821325540542603e-01 -2.817450324073433876e-03 -7.308703381568193436e-03 2.095593661069869995e-01 7.285183668136596680e-02 -7.560031116008758545e-02
2.748165726661682129e-01 6.476271897554397583e-02 -8.243835717439651489e-02 7.186733931303024292e-02 -2.185079306364059448e-01 -1.619679182767868042e-01 -1.385649293661117554e-01 1.974500119686126709e-01 1.734683662652969360e-01 2.928076982498168945e-01 -8.953704684972763062e-02 3.171642124652862549e-02 -3.324804306030273438e-01 1.672612279653549194e-01 1.290700137615203857e-01 1.769631356000900269e-01 3.554185330867767334e-01 -1.140555217862129211e-01 2.091152071952819824e-01 -2.082048207521438599e-01 -2.537471950054168701e-01 3.216633200645446777e-01 1.065510977059602737e-02 4.943870753049850464e-02 -1.162576675415039062e-01 9.838107228279113770e-02 -5.057493597269058228e-02 -4.993644077330827713e-03 -4.139525443315505981e-02 1.622841358184814453e-01 9.884802997112274170e-02 -6.625423580408096313e-02
3.462452441453933716e-02 1.259442120790481567e-01 -2.154603786766529083e-02 -5.027192458510398865e-02 7.041683048009872437e-02 9.156489395536482334e-04 -1.105843856930732727e-01 3.921140432357788086e-01 2.396658062934875488e-01 -1.178733557462692261e-01 -1.391492933034896851e-01 -1.601756736636161804e-02 -3.801751509308815002e-02 -1.799955368041992188e-01 4.607470333576202393e-02 1.057309880852699280e-01 2.753262519836425781e-01 2.505348324775695801e-01 -9.305685013532638550e-02 5.478252191096544266e-03 -3.709547519683837891e-01 4.778222739696502686e-02 -5.676606670022010803e-02 9.895730018615722656e-02 -3.132592141628265381e-01 2.339891046285629272e-01 -2.977346070110797882e-02 -3.130516111850738525e-01 -2.150745391845703125e-01 1.002480089664459229e-01 -5.647672712802886963e-02 -2.438727319240570068e-01
1.952551901340484619e-01 1.764932125806808472e-01 1.337627880275249481e-02 3.310315907001495361e-01 -2.667708098888397217e-01 3.765689209103584290e-02 -1.235631294548511505e-02 1.391273438930511475e-01 7.973266392946243286e-02 -2.816976904869079590e-01 2.634613215923309326e-01 -3.756298869848251343e-02 -1.534134447574615479e-01 6.015380844473838806e-03 2.173523455858230591e-01 -5.174248293042182922e-02 3.630425333976745605e-01 9.024911373853683472e-02 8.711638301610946655e-02 -7.733692228794097900e-02 -2.762283682823181152e-01 1.009215787053108215e-01 4.681162536144256592e-02 3.495666012167930603e-02 1.921074390411376953e-01 -4.880435392260551453e-02 -3.571364283561706543e-01 1.745820045471191406e-01 1.844648569822311401e-01 -8.770306408405303955e-02 -3.120753099210560322e-04 -1.280575245618820190e-01
-1.262388229370117188e-01 1.689869910478591919e-03 1.483565121889114380e-01 -3.024767711758613586e-02 -2.392287105321884155e-01 -7.667359709739685059e-02 2.155437618494033813e-01 2.697811722755432129e-01 2.511132657527923584e-01 2.122778743505477905e-01 -7.942822575569152832e-02 2.260700911283493042e-01 -1.140358597040176392e-01 -2.767547070980072021e-01 2.241494208574295044e-01 2.228965014219284058e-01 1.973134577274322510e-01 9.635922312736511230e-02 7.158871274441480637e-03 -6.153287366032600403e-02 -1.174643710255622864e-01 2.726230323314666748e-01 7.001785933971405029e-02 5.706794187426567078e-02 3.921695798635482788e-02 -1.686422340571880341e-02 -3.072176575660705566e-01 3.160316348075866699e-01 6.984892487525939941e-02 1.833467781543731689e-01 1.327650398015975952e-01 -1.522782742977142334e-01
-1.033677011728286743e-01 -5.472480133175849915e-02 -1.831758916378021240e-01 3.447980284690856934e-01 -4.218942523002624512e-01 2.049721032381057739e-02 -1.524416655302047729e-01 1.648442447185516357e-02 -7.303205132484436035e-02 -4.703345149755477905e-02 6.643339991569519043e-02 1.846625506877899170e-01 5.586739256978034973e-02 1.771482452750205994e-02 1.150046214461326599e-01 2.065097168087959290e-02 2.231667935848236084e-01 7.790605723857879639e-02 2.589242160320281982e-02 3.779353201389312744e-02 -6.121265515685081482e-02 2.587685585021972656e-01 -1.665575355291366577e-01 3.028869442641735077e-02 -4.852189719676971436e-01 -7.291074842214584351e-02 -3.663367629051208496e-01 9.112697094678878784e-03 1.520847380161285400e-01 -1.815618202090263367e-02 1.104336883872747421e-02 -1.133599579334259033e-01
7.015556097030639648e-02 -1.497525870800018311e-01 -4.185626283288002014e-03 9.146790206432342529e-02 -6.530041247606277466e-02 1.218124702572822571e-01 -7.442999631166458130e-02 1.886316835880279541e-01 1.378282755613327026e-01 -2.899935236200690269e-03 -3.541152179241180420e-02 2.597313225269317627e-01 2.015202492475509644e-01 -8.658054471015930176e-02 -6.674143671989440918e-02 -9.354799240827560425e-02 -4.140542820096015930e-02 1.222239732742309570e-01 -1.325471140444278717e-02 -2.907371520996093750e-01 -6.013045310974121094e-01 3.882169425487518311e-01 -3.048794530332088470e-02 -4.779651388525962830e-02 6.295961141586303711e-02 2.821033820509910583e-03 -2.656434774398803711e-01 2.397585809230804443e-01 3.884885460138320923e-02 -3.248738870024681091e-02 -2.899615094065666199e-03 -5.972002446651458740e-02
2.833622395992279053e-01 -9.984397143125534058e-02 2.114754468202590942e-01 8.833774924278259277e-02 -1.216538995504379272e-01 4.838849976658821106e-02 -1.207426488399505615e-01 1.203918009996414185e-01 -4.604822024703025818e-02 6.317981332540512085e-02 7.044923305511474609e-02 3.685437887907028198e-02 -1.478220820426940918e-01 2.985496819019317627e-01 3.198005259037017822e-01 1.218074783682823181e-01 3.750443756580352783e-01 1.747993379831314087e-01 -7.057563960552215576e-02 -3.161777555942535400e-01 -4.864409193396568298e-02 2.913883626461029053e-01 1.682859100401401520e-02 -7.903659343719482422e-02 -1.860253512859344482e-01 2.484720796346664429e-01 -2.643568217754364014e-01 -1.146035790443420410e-01 9.012129902839660645e-02 -8.803781121969223022e-02 -5.044362694025039673e-02 -5.221230536699295044e-02
2.619668841361999512e-01 8.579996973276138306e-02 -6.033956632018089294e-02 -2.893421798944473267e-02 -2.247007489204406738e-01 -1.194854155182838440e-01 -2.987096309661865234e-01 3.530629873275756836e-01 -8.436742424964904785e-02 1.652176380157470703e-01 -8.435899391770362854e-03 6.773669738322496414e-03 -2.254656702280044556e-01 9.494002908468246460e-02 5.334307253360748291e-02 8.165008574724197388e-02 2.271903306245803833e-01 8.046680130064487457e-03 3.936057388782501221e-01 -8.471019566059112549e-02 -2.702675461769104004e-01 2.259937524795532227e-01 -1.414073109626770020e-01 1.943498998880386353e-01 -5.302709713578224182e-02 -2.337510883808135986e-02 -2.376714795827865601e-01 2.491937577724456787e-02 4.413964971899986267e-02 2.790835499763488770e-01 -2.280706726014614105e-02 -2.242940291762351990e-02
2.295915186405181885e-01 1.325174089288339019e-04 -2.880861796438694000e-02 1.135126650333404541e-01 -2.726334333419799805e-01 -8.609784394502639771e-02 8.333291858434677124e-02 9.824103116989135742e-02 7.641640305519104004e-02 9.682341665029525757e-02 -9.787552803754806519e-02 8.868836611509323120e-02 6.846252828836441040e-02 1.360111869871616364e-02 2.154387980699539185e-01 -4.426181782037019730e-03 1.376752853393554688e-01 -1.316592246294021606e-01 -1.364423800259828568e-02 -1.352831274271011353e-01 -5.694490671157836914e-01 7.380797713994979858e-02 -2.168833166360855103e-01 -2.363896369934082031e-01 5.594486743211746216e-02 -1.717576757073402405e-02 -2.663048803806304932e-01 -7.839871942996978760e-02 3.252180516719818115e-01 -8.058903366327285767e-02 1.500542908906936646e-01 -2.204276621341705322e-01
-5.682808905839920044e-02 -9.654114395380020142e-02 -1.141129210591316223e-01 2.391817271709442139e-01 1.048918813467025757e-02 6.774144619703292847e-02 5.443234369158744812e-02 4.180258810520172119e-01 3.294547796249389648e-01 -4.269396420568227768e-03 7.458344101905822754e-02 2.593834698200225830e-02 1.230185851454734802e-01 -1.743283122777938843e-01 1.506459992378950119e-02 1.447350978851318359e-01 -2.507357597351074219e-01 -8.935465663671493530e-02 6.030272319912910461e-02 -2.648064494132995605e-01 -2.653239667415618896e-01 7.067460566759109497e-02 -5.373068526387214661e-02 2.296819686889648438e-01 -3.268219903111457825e-02 -1.708731800317764282e-02 -1.939315050840377808e-01 2.964830100536346436e-01 -1.056243851780891418e-01 -1.589572280645370483e-01 1.843833923339843750e-01 -2.835193872451782227e-01
-2.396993935108184814e-01 1.242468729615211487e-01 1.024761646986007690e-01 1.233463883399963379e-01 -1.003698632121086121e-01 -2.205797433853149414e-01 8.361736685037612915e-02 3.808032870292663574e-01 -6.595999747514724731e-02 -8.940088003873825073e-02 2.584463171660900116e-02 1.276162862777709961e-01 -7.815665751695632935e-02 6.387291848659515381e-02 1.321289986371994019e-01 1.312814056873321533e-01 8.220390230417251587e-02 -3.495766222476959229e-02 -2.369580119848251343e-01 -2.125454843044281006e-01 -9.227105975151062012e-02 1.309721320867538452e-01 -9.941187500953674316e-02 1.159609407186508179e-01 5.038964375853538513e-02 2.319816350936889648e-01 -4.811683893203735352e-01 2.613332569599151611e-01 -1.466480642557144165e-01 -5.492997169494628906e-02 -2.255330383777618408e-01 1.631507724523544312e-01
2.198171243071556091e-02 3.044561445713043213e-01 2.144008576869964600e-01 2.163643240928649902e-01 -1.948317885398864746e-01 -1.191207207739353180e-02 -9.726723283529281616e-02 2.413225471973419189e-01 2.516558859497308731e-03 -3.013268709182739258e-01 8.586940169334411621e-02 -2.542637884616851807e-01 1.808404922485351562e-01 1.886260360479354858e-01 2.673821151256561279e-01 1.157053001224994659e-02 2.418763935565948486e-01 -6.709410250186920166e-02 -1.471293438225984573e-02 6.043712049722671509e-02 -1.404935568571090698e-01 1.917509734630584717e-01 2.080731466412544250e-02 -1.773707121610641479e-01 -1.998523473739624023e-01 2.696855068206787109e-01 -2.527944147586822510e-01 4.553933814167976379e-02 7.420542091131210327e-02 1.399079058319330215e-02 -2.008469998836517334e-01 1.598067283630371094e-01
4.796029627323150635e-02 9.412623196840286255e-02 3.796248883008956909e-02 -6.321455538272857666e-02 -1.376455873250961304e-01 -2.053092867136001587e-01 -4.082147479057312012e-01 2.883754968643188477e-01 1.156549379229545593e-01 -2.592135593295097351e-02 7.692576199769973755e-02 -7.912102341651916504e-02 1.035712435841560364e-01 1.057958975434303284e-01 1.679015159606933594e-01 1.098458468914031982e-01 2.828893065452575684e-01 -6.898883730173110962e-02 5.582274869084358215e-02 -3.557150363922119141e-01 -5.283395200967788696e-02 2.686648070812225342e-01 -1.520136445760726929e-01 1.233812198042869568e-01 9.765163809061050415e-02 -2.322067171335220337e-01 -5.734310019761323929e-03 2.108857333660125732e-01 -3.002563714981079102e-01 -2.052476853132247925e-01 7.513563334941864014e-02 -1.023550778627395630e-01
3.718205960467457771e-03 -1.826061308383941650e-01 -5.979106947779655457e-02 8.705447614192962646e-02 -3.671457171440124512e-01 -1.629085838794708252e-01 -1.465499848127365112e-01 4.205035567283630371e-01 1.057078540325164795e-01 2.624084427952766418e-02 1.345806568861007690e-01 -8.123377710580825806e-02 -2.732816636562347412e-01 2.373535558581352234e-02 -3.884231299161911011e-02 5.774317681789398193e-02 -1.059800311923027039e-01 2.196355722844600677e-03 -1.581244021654129028e-01 -1.862881630659103394e-01 -1.041865646839141846e-01 2.664341628551483154e-01 -1.851700097322463989e-01 1.310391128063201904e-01 -3.414215520024299622e-02 1.656232774257659912e-01 -3.844358325004577637e-01 -1.580708324909210205e-01 -2.575915865600109100e-02 1.333157271146774292e-01 1.647442579269409180e-01 -1.673134267330169678e-01
1.041426435112953186e-01 1.948535740375518799e-01 -3.286328911781311035e-01 3.162837922573089600e-01 -2.772836387157440186e-01 2.251651510596275330e-02 -1.536339372396469116e-01 2.170153856277465820e-01 1.080525368452072144e-01 -2.455297671258449554e-02 1.796436123549938202e-02 -2.755626337602734566e-03 -2.336444705724716187e-01 6.984119862318038940e-02 1.176621317863464355e-01 1.793273538351058960e-01 2.008134126663208008e-01 -6.829347461462020874e-02 -3.057147003710269928e-02 1.789978593587875366e-01 -1.884756982326507568e-01 1.617931276559829712e-01 -1.098881587386131287e-01 -3.621161729097366333e-02 -4.277484118938446045e-01 1.371487975120544434e-01 -2.495993226766586304e-01 -1.139855086803436279e-01 -1.354623585939407349e-01 -2.982164174318313599e-02 -2.896687388420104980e-02 -1.636440008878707886e-01
-2.254446148872375488e-01 1.520359218120574951e-01 -2.100085839629173279e-02 5.384071916341781616e-02 -2.063267976045608521e-01 8.175868541002273560e-02 -1.209183484315872192e-01 4.290258884429931641e-01 -7.613762468099594116e-02 -6.325348466634750366e-02 -1.279602944850921631e-01 3.863469511270523071e-02 -6.659050285816192627e-02 9.340485930442810059e-02 3.034626543521881104e-01 -2.160457074642181396e-01 1.209235787391662598e-01 -1.442401949316263199e-02 1.925751417875289917e-01 -2.864537537097930908e-01 -2.624368369579315186e-01 -1.481143850833177567e-02 -2.145162969827651978e-01 2.636668086051940918e-01 -3.165802732110023499e-02 2.962301857769489288e-02 -1.653850972652435303e-01 1.183103770017623901e-01 -2.632429897785186768e-01 -9.375787526369094849e-02 -9.187248349189758301e-02 2.164096832275390625e-01
7.675132155418395996e-02 -3.119127750396728516e-01 7.428394258022308350e-02 1.311500966548919678e-01 -4.560699313879013062e-02 -2.223035693168640137e-01 4.163643345236778259e-02 -6.783299148082733154e-02 1.362043768167495728e-01 -9.062392264604568481e-02 4.958201199769973755e-03 1.890438944101333618e-01 1.382575929164886475e-01 2.564488910138607025e-03 -1.242733523249626160e-01 1.564243286848068237e-01 -2.050493843853473663e-03 3.912315145134925842e-02 6.371927261352539062e-02 -1.845603883266448975e-01 -3.056652545928955078e-01 3.633291423320770264e-01 -3.628042042255401611e-01 -2.858430519700050354e-02 -3.097852766513824463e-01 2.680279612541198730e-01 -2.959206700325012207e-01 -5.607992061413824558e-04 3.573385998606681824e-02 -1.961096525192260742e-01 -2.964934334158897400e-02 3.428955003619194031e-02
1.018963605165481567e-01 3.797061145305633545e-01 -2.128947153687477112e-02 2.087389081716537476e-01 -2.873306572437286377e-01 -6.763649731874465942e-02 -1.704100966453552246e-01 6.640423089265823364e-02 6.062706932425498962e-02 3.239020705223083496e-02 -2.141617834568023682e-01 7.402984425425529480e-03 -6.946729123592376709e-02 8.697821199893951416e-02 8.807126432657241821e-02 1.353900134563446045e-01 -1.256352365016937256e-01 -2.563486993312835693e-01 -6.628153473138809204e-02 -2.006433755159378052e-01 -3.091267943382263184e-01 3.053579032421112061e-01 -1.242533028125762939e-01 4.886327311396598816e-02 -2.032790035009384155e-01 9.152438491582870483e-02 -1.051874756813049316e-01 4.158697724342346191e-01 1.346568614244461060e-01 6.046218425035476685e-02 -1.177190709859132767e-02 5.738203227519989014e-02
2.729190140962600708e-02 3.841524198651313782e-02 3.510745167732238770e-01 1.691318601369857788e-01 1.430523302406072617e-02 -1.871276050806045532e-01 -1.922649443149566650e-01 2.471248805522918701e-01 -6.308706104755401611e-02 -4.818206652998924255e-02 -1.749172657728195190e-01 -1.886812001466751099e-01 -4.179955646395683289e-02 9.309069812297821045e-02 3.332211971282958984e-01 1.562356501817703247e-01 2.244572341442108154e-01 1.179789081215858459e-01 -2.433451563119888306e-01 -2.557134926319122314e-01 -3.973089531064033508e-02 1.495890915393829346e-01 -1.156925633549690247e-01 2.531763911247253418e-01 4.825598746538162231e-02 -7.804982364177703857e-02 -4.064773023128509521e-01 8.113748580217361450e-02 2.552304416894912720e-02 -1.268794536590576172e-01 5.227144062519073486e-02 -6.520046293735504150e-02
8.186421543359756470e-02 3.033573273569345474e-03 9.066014736890792847e-02 1.705879867076873779e-01 -7.747302949428558350e-02 -1.824762821197509766e-01 -1.216690614819526672e-01 3.844346404075622559e-01 1.113590598106384277e-01 -4.429211467504501343e-02 -3.128708899021148682e-02 3.432371616363525391e-01 4.596896842122077942e-02 -1.221940740942955017e-01 -1.356777250766754150e-01 -5.827934667468070984e-02 6.258973386138677597e-03 3.837561607360839844e-01 1.056607216596603394e-01 -2.641984224319458008e-01 -3.583726882934570312e-01 3.585055768489837646e-01 1.111971661448478699e-01 -1.176914423704147339e-01 -8.896339684724807739e-02 -8.076711744070053101e-02 -6.655292212963104248e-02 2.116295546293258667e-01 5.221024900674819946e-02 4.461111966520547867e-03 9.173443540930747986e-03 6.437012553215026855e-02
4.001486673951148987e-02 1.205111593008041382e-01 7.623498141765594482e-02 1.262231916189193726e-01 -8.138111978769302368e-02 -3.361197710037231445e-01 3.082873672246932983e-02 1.214422807097434998e-01 1.804420500993728638e-01 -1.802963912487030029e-01 -7.104583829641342163e-02 -1.172061823308467865e-02 1.007646024227142334e-01 -3.468684479594230652e-02 -3.421611338853836060e-02 -1.639708727598190308e-01 2.295863479375839233e-01 -4.548224806785583496e-01 -1.246879845857620239e-01 -2.134171426296234131e-01 -2.289786636829376221e-01 8.050966262817382812e-02 -7.050640136003494263e-02 2.229335717856884003e-03 -1.445722728967666626e-01 1.342795044183731079e-02 -3.019146621227264404e-01 -3.052838742733001709e-01 -2.394714206457138062e-01 2.608852982521057129e-01 -2.193128876388072968e-02 -3.594014421105384827e-02
-7.893785089254379272e-02 4.600017145276069641e-02 -1.555568724870681763e-01 9.112226217985153198e-02 2.012192606925964355e-01 -7.680448144674301147e-02 9.496762603521347046e-02 1.574542969465255737e-01 1.794885247945785522e-01 -1.577945649623870850e-01 -1.897542774677276611e-01 -9.871654212474822998e-02 -7.792491465806961060e-03 -6.355136632919311523e-03 2.196545749902725220e-01 -9.239738434553146362e-02 -2.285613566637039185e-01 1.597545295953750610e-01 2.180538326501846313e-01 -3.223306536674499512e-01 -1.484542638063430786e-01 1.658647209405899048e-01 -1.897442191839218140e-01 7.937980443239212036e-02 -2.987775206565856934e-01 -8.119716309010982513e-03 -3.848237991333007812e-01 -5.825697630643844604e-02 1.485185325145721436e-01 -5.122033879160881042e-02 2.612471766769886017e-02 -3.632606267929077148e-01
1.132348738610744476e-02 1.790323257446289062e-01 1.531561091542243958e-02 1.901013031601905823e-02 1.537622325122356415e-02 -4.698217287659645081e-02 1.586603075265884399e-01 3.032270073890686035e-01 -4.431485757231712341e-02 -1.568650901317596436e-01 -1.026640906929969788e-01 -7.309955358505249023e-02 -1.335526108741760254e-01 7.727731764316558838e-02 9.916178882122039795e-02 3.132844269275665283e-01 8.272442035377025604e-03 1.992248892784118652e-01 1.728589683771133423e-01 -2.422427535057067871e-01 -3.808507025241851807e-01 2.068950682878494263e-01 1.287351548671722412e-01 -2.045144513249397278e-02 -2.787498235702514648e-01 3.368818759918212891e-01 -1.224163323640823364e-01 7.347371429204940796e-02 -1.320488005876541138e-01 2.709097862243652344e-01 1.475324481725692749e-01 -1.268189698457717896e-01
1.203550174832344055e-01 -1.329393982887268066e-01 5.293851718306541443e-02 4.067712277173995972e-02 1.476345490664243698e-02 3.254753723740577698e-02 -2.283376455307006836e-02 2.522463500499725342e-01 1.230096369981765747e-01 -1.561583727598190308e-01 -1.284972727298736572e-01 2.906066179275512695e-01 9.207081049680709839e-02 -1.055923029780387878e-01 -1.238081380724906921e-01 -6.448967754840850830e-02 1.720197647809982300e-01 1.709592342376708984e-01 7.816504687070846558e-02 -3.551535606384277344e-01 -5.239222645759582520e-01 2.709848284721374512e-01 -1.041704937815666199e-01 -1.881415396928787231e-02 1.117492374032735825e-02 -4.002897441387176514e-02 -2.282797098159790039e-01 2.588270306587219238e-01 4.328607022762298584e-02 5.928058177232742310e-02 -1.951567232608795166e-01 -6.216381117701530457e-02
4.629291594028472900e-02 6.531175225973129272e-02 1.598449051380157471e-01 3.693704307079315186e-02 1.738292872905731201e-01 -1.465272009372711182e-01 2.323474921286106110e-02 1.028874814510345459e-01 9.776386618614196777e-02 -4.087615385651588440e-02 -1.640082746744155884e-01 3.942675903090275824e-05 1.609779596328735352e-01 -2.560889422893524170e-01 -4.017404839396476746e-02 -3.180523514747619629e-01 9.003404527902603149e-02 -1.361676454544067383e-01 1.332442015409469604e-01 -2.081701010465621948e-01 -5.545303821563720703e-01 2.945931255817413330e-01 -1.498522758483886719e-01 -3.610333800315856934e-02 5.854576826095581055e-02 -8.537926524877548218e-02 -2.557265758514404297e-01 1.955835670232772827e-01 -9.173218905925750732e-02 9.059990197420120239e-02 7.722853124141693115e-02 -1.695043891668319702e-01
1.139614358544349670e-01 8.077987469732761383e-03 -1.854146271944046021e-02 1.873925924301147461e-01 -3.582894504070281982e-01 -1.809985488653182983e-01 -1.000295579433441162e-01 3.882376849651336670e-02 4.381335340440273285e-03 1.392302811145782471e-01 -1.923215985298156738e-01 -2.681111358106136322e-02 -5.547958239912986755e-02 9.485609829425811768e-02 1.985998600721359253e-01 -6.914788484573364258e-02 2.691109776496887207e-01 -8.752147108316421509e-02 1.417279988527297974e-02 -2.045342624187469482e-01 -5.098787546157836914e-01 1.347130239009857178e-01 -2.317553609609603882e-01 -1.541300863027572632e-01 4.435307905077934265e-02 7.436825335025787354e-02 -1.340686827898025513e-01 -1.150281876325607300e-01 3.447201251983642578e-01 -1.250359714031219482e-01 8.075620234012603760e-02 -8.963984996080398560e-02
4.229518398642539978e-02 -1.654745340347290039e-01 -5.406877771019935608e-02 9.270223230123519897e-02 -1.670220792293548584e-01 -1.352482736110687256e-01 1.848052488639950752e-03 3.924078643321990967e-01 1.178275570273399353e-01 -1.508693993091583252e-01 2.174947783350944519e-02 2.288931012153625488e-01 -2.774742245674133301e-01 4.737773165106773376e-02 2.256934791803359985e-01 1.607681661844253540e-01 3.800411475822329521e-03 5.411134287714958191e-02 -1.084938198328018188e-01 -3.130736052989959717e-01 -2.209252566099166870e-01 1.305122971534729004e-01 -1.974034011363983154e-01 2.121965885162353516e-01 3.172359662130475044e-03 2.973392903804779053e-01 -1.726975888013839722e-01 -1.565986871719360352e-01 5.075859278440475464e-02 2.762134969234466553e-01 1.381856948137283325e-01 1.015209034085273743e-01
2.031079828739166260e-01 -4.605218395590782166e-02 8.998470753431320190e-02 5.317860096693038940e-02 9.259962476789951324e-03 -8.315349370241165161e-02 8.116303384304046631e-02 2.812800556421279907e-02 -1.143101602792739868e-01 -1.005787551403045654e-01 -1.505664139986038208e-01 6.658221781253814697e-02 -2.660681009292602539e-01 -1.057361811399459839e-01 2.873344421386718750e-01 6.946777552366256714e-02 -5.535679310560226440e-02 7.184295356273651123e-02 3.741489946842193604e-01 5.550716072320938110e-02 -1.432528793811798096e-01 4.711532592773437500e-01 -5.903247743844985962e-02 5.637660250067710876e-02 -1.847622692584991455e-01 -5.620535463094711304e-03 -4.227703213691711426e-01 -5.964672937989234924e-02 -2.932405769824981689e-01 -8.217274397611618042e-02 -3.886407986283302307e-02 2.232601307332515717e-02
-5.136251822113990784e-02 1.361046545207500458e-02 -2.156173884868621826e-01 -1.031564697623252869e-01 -1.243497729301452637e-01 6.963016837835311890e-02 4.955853149294853210e-02 3.266712129116058350e-01 2.188677936792373657e-01 -1.407331973314285278e-01 -2.171873748302459717e-01 -1.184412688016891479e-01 7.290995866060256958e-02 -3.331194445490837097e-02 -3.394162654876708984e-02 -1.024262532591819763e-01 2.782363593578338623e-01 -2.210389375686645508e-01 2.021476775407791138e-01 6.794171035289764404e-02 7.806196343153715134e-03 3.934438526630401611e-01 -5.828784778714179993e-02 -1.349866539239883423e-01 -1.053132712841033936e-01 4.516827687621116638e-02 -4.673769474029541016e-01 -3.918274864554405212e-02 -2.294763922691345215e-01 -9.543114155530929565e-02 1.185708306729793549e-02 -1.426219791173934937e-01
9.154438972473144531e-03 4.174274206161499023e-01 -6.904785986989736557e-03 1.404784321784973145e-01 -9.838184714317321777e-02 5.734017863869667053e-02 -9.485606849193572998e-02 -6.617604941129684448e-02 2.575227618217468262e-01 -5.509459227323532104e-02 -2.204370647668838501e-01 2.822599560022354126e-02 -9.903612732887268066e-02 -2.991172298789024353e-02 1.778584718704223633e-01 6.173304468393325806e-02 1.916403919458389282e-01 -1.197460815310478210e-01 1.510403156280517578e-01 -2.959857694804668427e-02 -2.081114947795867920e-01 2.409426271915435791e-01 -1.781621128320693970e-01 2.743461169302463531e-03 -8.072487264871597290e-02 1.200861390680074692e-02 -4.771219193935394287e-01 -7.718449085950851440e-02 3.579656183719635010e-01 -7.372412085533142090e-02 1.811217665672302246e-01 1.201344002038240433e-02
-4.893907532095909119e-02 2.183154672384262085e-01 1.296159029006958008e-01 -7.605572789907455444e-02 -2.077670991420745850e-01 -1.216393485665321350e-01 -2.276647239923477173e-01 4.018926322460174561e-01 -5.172148346900939941e-02 -1.271329075098037720e-01 -2.611767649650573730e-01 -9.712935239076614380e-02 3.234499320387840271e-02 9.527094662189483643e-03 3.301779329776763916e-01 1.132207810878753662e-01 2.727314531803131104e-01 6.963462382555007935e-02 5.624301731586456299e-02 -2.748729586601257324e-01 -1.216452568769454956e-01 1.311741173267364502e-01 -1.330908536911010742e-01 1.187224090099334717e-01 2.338212728500366211e-02 -2.221740782260894775e-01 -6.308677047491073608e-02 2.129004299640655518e-01 1.661113649606704712e-02 -2.199884504079818726e-01 1.983668506145477295e-01 -1.661043465137481689e-01
1.492878198623657227e-01 2.061052769422531128e-01 1.230843290686607361e-01 2.473309189081192017e-01 -1.163765639066696167e-01 -1.463237404823303223e-01 -6.393022090196609497e-02 3.059401810169219971e-01 1.032107248902320862e-01 3.971235081553459167e-02 3.403202816843986511e-02 2.084324061870574951e-01 -4.713476449251174927e-02 1.718929409980773926e-02 1.564139276742935181e-01 -1.080419216305017471e-02 -2.380844578146934509e-02 4.575501009821891785e-02 -8.354958146810531616e-03 -1.315658688545227051e-01 -3.244791924953460693e-01 2.101714164018630981e-01 1.549742668867111206e-01 4.985479637980461121e-02 2.197301238775253296e-01 -1.418231576681137085e-01 -2.766999602317810059e-01 2.788914740085601807e-01 3.565263152122497559e-01 -2.772902250289916992e-01 -1.140629723668098450e-01 -8.117340505123138428e-02
2.073699980974197388e-01 1.587699502706527710e-01 -2.931954152882099152e-02 8.602321147918701172e-02 -3.175054788589477539e-01 -7.071193307638168335e-02 -1.315225809812545776e-01 3.068644702434539795e-01 1.073105856776237488e-01 4.191940277814865112e-02 -3.324795961380004883e-01 -7.460708171129226685e-02 4.258416593074798584e-02 -5.839678924530744553e-03 -1.516719069331884384e-02 -7.829648256301879883e-02 1.733134686946868896e-01 -7.202576100826263428e-02 -1.413885205984115601e-01 -2.521902918815612793e-01 -2.996588945388793945e-01 -6.209359318017959595e-02 9.050022810697555542e-02 -5.745996534824371338e-02 -1.641535162925720215e-01 -5.204777698963880539e-03 -2.714881300926208496e-01 2.488420903682708740e-01 -8.669400215148925781e-02 -1.368035823106765747e-01 -3.321622908115386963e-01 -2.134084999561309814e-01
-2.173812687397003174e-02 -4.934258013963699341e-02 1.012764945626258850e-01 2.871775925159454346e-01 -2.312680482864379883e-01 1.633167564868927002e-01 6.631343066692352295e-02 4.150244295597076416e-01 2.566069960594177246e-01 -8.683592081069946289e-02 -6.261458992958068848e-02 -1.068584620952606201e-02 -1.612364053726196289e-01 -1.116368025541305542e-01 5.836329981684684753e-02 7.122676074504852295e-02 3.105890154838562012e-01 -2.318886220455169678e-01 2.284775525331497192e-01 1.129397898912429810e-01 -2.861975133419036865e-01 -4.581813514232635498e-02 7.068735361099243164e-02 1.427064687013626099e-01 -2.260728478431701660e-01 -1.800406165421009064e-02 -1.248498111963272095e-01 3.587329015135765076e-02 1.413545105606317520e-02 -7.222317904233932495e-02 1.835212111473083496e-01 -3.020500838756561279e-01
-2.184851095080375671e-02 -2.446676976978778839e-02 1.586096882820129395e-01 1.266014426946640015e-01 -1.057691574096679688e-01 -2.688778042793273926e-01 2.591232955455780029e-02 1.648070067167282104e-01 2.697148621082305908e-01 -3.003505989909172058e-02 2.386042922735214233e-01 8.132902905344963074e-03 2.329895794391632080e-01 1.565989665687084198e-02 -1.707023824565112591e-03 5.543012544512748718e-02 1.798822730779647827e-01 6.741715222597122192e-02 1.682933419942855835e-01 -2.016160637140274048e-01 -1.664217859506607056e-01 1.658977270126342773e-01 -5.061687827110290527e-01 5.503094941377639771e-02 -3.079077303409576416e-01 1.199219077825546265e-01 -2.463045567274093628e-01 2.439545840024948120e-01 -2.504147216677665710e-02 -2.230390533804893494e-02 -7.542519271373748779e-02 4.078088328242301941e-02
-1.211321651935577393e-01 1.813147366046905518e-01 1.159767135977745056e-01 2.687846869230270386e-02 -1.168862208724021912e-01 -2.031029313802719116e-01 -3.053843379020690918e-01 1.003442928194999695e-01 -7.436131685972213745e-02 4.193101078271865845e-02 -6.454310566186904907e-02 2.537158429622650146e-01 -4.762060474604368210e-03 2.690325081348419189e-01 -4.853593185544013977e-02 -2.948130853474140167e-02 4.350350797176361084e-02 -1.182187572121620178e-01 1.250508427619934082e-01 -4.163011312484741211e-01 -1.196407303214073181e-01 1.512155830860137939e-01 1.690256893634796143e-01 1.230536550283432007e-01 -2.850763872265815735e-02 -1.863584853708744049e-02 -4.560566246509552002e-01 -2.502276301383972168e-01 -7.054961472749710083e-02 1.897148936986923218e-01 3.495880588889122009e-02 -1.700841337442398071e-01
2.217696160078048706e-01 1.345142424106597900e-01 7.985487580299377441e-02 -8.412230014801025391e-02 6.936787813901901245e-02 -2.290039658546447754e-01 5.844518914818763733e-02 -1.087093651294708252e-01 2.045583724975585938e-01 9.644293785095214844e-02 -4.526102542877197266e-02 2.564742565155029297e-01 -3.753219917416572571e-02 -2.835406921803951263e-02 2.020711004734039307e-01 -8.989962935447692871e-02 9.144764626398682594e-04 -2.156127244234085083e-01 1.780745685100555420e-01 -3.892624974250793457e-01 -4.302081465721130371e-01 3.401275277137756348e-01 4.899387713521718979e-03 -3.806478902697563171e-02 -5.689894407987594604e-02 -5.162483453750610352e-02 -1.862301081418991089e-01 2.595600439235568047e-03 -1.593903452157974243e-01 -6.367099285125732422e-02 -2.518810629844665527e-01 -1.059422269463539124e-01
3.787596821784973145e-01 -2.751537412405014038e-02 4.741402342915534973e-02 5.896557122468948364e-02 -2.699750661849975586e-01 1.359432339668273926e-01 -9.578054398298263550e-02 3.035586476325988770e-01 2.369925845414400101e-03 2.931035757064819336e-01 -2.230413556098937988e-01 -6.911662966012954712e-02 -1.604665517807006836e-01 9.279746562242507935e-02 2.571941614151000977e-01 -5.198733136057853699e-02 1.008430272340774536e-01 4.602598492056131363e-03 1.454979777336120605e-01 -1.794359385967254639e-01 -1.102496534585952759e-01 2.726292014122009277e-01 -1.083154156804084778e-01 -1.249861270189285278e-01 -1.653394550085067749e-01 -3.896970674395561218e-02 -7.774852216243743896e-02 3.661881387233734131e-02 7.493111491203308105e-02 3.397736549377441406e-01 -6.116098165512084961e-02 -2.743754982948303223e-01
-3.828028216958045959e-02 4.779700562357902527e-02 -1.745857149362564087e-01 -2.076866477727890015e-01 -4.896165803074836731e-02 -2.287810482084751129e-02 -4.290666058659553528e-02 1.572390198707580566e-01 9.276788681745529175e-02 -3.061809539794921875e-01 -1.605325490236282349e-01 1.995021104812622070e-01 6.117845326662063599e-02 -4.277210682630538940e-02 1.063267588615417480e-01 -1.119612753391265869e-01 1.921738088130950928e-01 -3.505599126219749451e-02 -1.238141208887100220e-01 -9.937318414449691772e-02 -5.379065871238708496e-02 4.462260901927947998e-01 -5.309132114052772522e-02 -3.938711881637573242e-01 -1.621900685131549835e-02 -2.625648165121674538e-03 -4.143901169300079346e-01 -8.384008705615997314e-02 -1.315703541040420532e-01 -2.275349348783493042e-01 9.810415655374526978e-02 -1.214839220046997070e-01
7.220920920372009277e-02 7.771408185362815857e-03 -1.480421274900436401e-01 2.735737562179565430e-01 8.875036984682083130e-02 3.659723699092864990e-02 -1.080000624060630798e-01 1.280957609415054321e-01 2.693131268024444580e-01 -1.084751114249229431e-01 2.548972703516483307e-02 1.539648771286010742e-01 -4.167391918599605560e-03 -9.816253930330276489e-02 -4.451820254325866699e-02 -4.786001518368721008e-02 -1.062674820423126221e-01 3.019216656684875488e-02 1.089639291167259216e-01 -1.268995255231857300e-01 -4.582891166210174561e-01 -7.782107591629028320e-02 -2.612124681472778320e-01 -1.917781680822372437e-01 -1.925224065780639648e-01 -1.548232287168502808e-01 -4.510094523429870605e-01 -1.481971740722656250e-01 1.503789722919464111e-01 1.787662506103515625e-01 1.852990835905075073e-01 3.885738924145698547e-02
6.902489066123962402e-02 6.915280222892761230e-02 1.715171784162521362e-01 1.308883260935544968e-02 5.413847044110298157e-02 -7.158942520618438721e-02 -4.438391923904418945e-01 1.501954495906829834e-01 2.376263402402400970e-02 1.693602204322814941e-01 -2.156174033880233765e-01 1.601686179637908936e-01 -2.346574794501066208e-03 2.244289517402648926e-01 2.697899639606475830e-01 3.682581707835197449e-02 2.052093595266342163e-01 -7.992634549736976624e-03 9.461135417222976685e-02 -3.736829459667205811e-01 -1.689000576734542847e-01 6.678131967782974243e-02 9.624304622411727905e-02 2.596291899681091309e-01 -1.715885400772094727e-01 -8.738777041435241699e-02 -3.595380187034606934e-01 -1.613395661115646362e-01 -5.177849158644676208e-02 1.608830294571816921e-03 3.021099604666233063e-02 -1.046490222215652466e-01
2.098836749792098999e-02 1.030321121215820312e-01 1.003270447254180908e-01 3.017960488796234131e-01 -2.154514044523239136e-01 -3.616735637187957764e-01 -1.405136436223983765e-01 2.227412313222885132e-01 1.800619214773178101e-01 -2.931512705981731415e-02 8.833808451890945435e-02 3.164512515068054199e-01 9.453960508108139038e-02 7.737414538860321045e-02 -8.600672334432601929e-02 6.203408539295196533e-02 7.386482506990432739e-02 -8.591637015342712402e-02 1.936803460121154785e-01 1.005799043923616409e-02 -1.945938020944595337e-01 2.683314085006713867e-01 -2.857352197170257568e-01 -3.080575726926326752e-02 -2.809797227382659912e-01 3.070222735404968262e-01 -1.355053931474685669e-01 -1.565722525119781494e-01 7.955148816108703613e-02 -1.761868968605995178e-02 7.913613319396972656e-02 -4.373621568083763123e-02
-5.922808125615119934e-02 -6.750351190567016602e-02 -1.109782606363296509e-01 2.131509333848953247e-01 -3.091823682188987732e-02 1.990141160786151886e-02 1.616642922163009644e-01 4.004634916782379150e-02 2.583120167255401611e-01 6.957877427339553833e-02 -1.490597706288099289e-02 -8.503221720457077026e-02 1.082183793187141418e-02 -1.563078910112380981e-01 1.113808825612068176e-01 2.509197294712066650e-01 1.918059438467025757e-01 -8.376762270927429199e-02 8.810811489820480347e-02 -1.616003066301345825e-01 -2.872830629348754883e-01 2.119373530149459839e-01 2.468597143888473511e-02 1.178720891475677490e-01 -2.363570928573608398e-01 2.711058855056762695e-01 -2.952432930469512939e-01 3.087671101093292236e-01 -3.810920417308807373e-01 -1.891096681356430054e-01 -1.277592591941356659e-02 -1.161810979247093201e-01
1.522169858217239380e-01 -5.160720646381378174e-02 1.392585784196853638e-01 3.852017223834991455e-02 -2.307866811752319336e-01 -5.596333742141723633e-02 1.767742633819580078e-02 3.063675463199615479e-01 8.089753985404968262e-02 -1.438064873218536377e-01 6.998586654663085938e-02 4.363035038113594055e-02 -1.445968002080917358e-01 1.348478719592094421e-02 1.210756674408912659e-01 7.274358067661523819e-03 1.194675043225288391e-01 7.844961434602737427e-02 -3.686790764331817627e-01 -4.000985324382781982e-01 1.270147413015365601e-01 2.669794559478759766e-01 3.959834948182106018e-02 8.406917005777359009e-02 -1.542615890502929688e-01 -3.720201551914215088e-03 -5.046322345733642578e-01 -4.550210759043693542e-02 4.430691525340080261e-02 1.393224596977233887e-01 6.100612506270408630e-02 -1.216012462973594666e-01
8.043553680181503296e-02 1.487884372472763062e-01 2.230087369680404663e-01 1.589072942733764648e-01 -1.181205138564109802e-01 1.536403447389602661e-01 -7.461883127689361572e-03 2.992993295192718506e-01 -1.518606096506118774e-01 2.052991390228271484e-01 -1.789688915014266968e-01 -3.796041309833526611e-01 -5.743519961833953857e-02 -2.392518073320388794e-01 -1.232582405209541321e-01 -1.188250556588172913e-01 -6.988205015659332275e-02 1.807750388979911804e-02 8.907378464937210083e-02 -1.941542178392410278e-01 -3.334231972694396973e-01 2.906037569046020508e-01 -6.310494244098663330e-02 1.579427905380725861e-02 -4.743430763483047485e-02 2.019197493791580200e-01 -2.903021574020385742e-01 -4.630114510655403137e-02 -1.968750506639480591e-01 -1.244818940758705139e-01 -3.490478917956352234e-02 4.914592951536178589e-02
5.429138988256454468e-02 -8.044011145830154419e-02 -1.120746880769729614e-01 5.077849328517913818e-02 -1.035305634140968323e-01 -3.661217540502548218e-02 1.102212592959403992e-01 2.213963866233825684e-01 2.264255434274673462e-01 -1.927463412284851074e-01 -1.248938441276550293e-01 -2.092383429408073425e-02 2.570218145847320557e-01 9.867720305919647217e-03 2.028409391641616821e-01 3.481286019086837769e-02 -1.624666154384613037e-01 2.441845834255218506e-01 8.070017397403717041e-02 -4.587433636188507080e-01 -1.935194730758666992e-01 1.785759180784225464e-01 -1.974667459726333618e-01 -1.247326433658599854e-01 -2.231106460094451904e-01 -1.550095528364181519e-01 -2.525231242179870605e-01 -2.269556745886802673e-03 -1.021203175187110901e-01 2.775762677192687988e-01 1.930012851953506470e-01 -8.532033301889896393e-03
8.482636511325836182e-02 -1.699670255184173584e-01 -2.770374994724988937e-03 2.003398388624191284e-01 1.609179936349391937e-02 -8.146022446453571320e-03 -1.179806888103485107e-01 8.447728306055068970e-02 2.166319042444229126e-01 -2.376513369381427765e-02 -1.006921306252479553e-01 2.445355802774429321e-01 5.339262261986732483e-02 -2.355263829231262207e-01 -4.009777680039405823e-02 4.652422666549682617e-02 6.163608655333518982e-02 -8.259484544396400452e-03 1.826055943965911865e-01 -4.619839787483215332e-01 -1.917559504508972168e-01 3.398729562759399414e-01 -1.740533262491226196e-01 7.193990051746368408e-03 3.759255260229110718e-02 -2.813902683556079865e-02 -3.536792397499084473e-01 3.401512503623962402e-01 -1.525232344865798950e-01 7.937856018543243408e-02 -6.649350374937057495e-02 -1.122954189777374268e-01
-2.243170514702796936e-02 1.362162828445434570e-01 2.804506421089172363e-01 2.331012189388275146e-01 -2.393219172954559326e-01 -2.141343802213668823e-01 6.672209501266479492e-02 1.855148673057556152e-01 8.235510438680648804e-02 9.785962849855422974e-02 -2.867752872407436371e-02 2.379969656467437744e-01 -1.653406769037246704e-01 -2.608006447553634644e-02 3.694461286067962646e-02 2.788505852222442627e-01 8.393003046512603760e-02 -1.936972290277481079e-01 -1.450614184141159058e-01 -1.911983340978622437e-01 -1.766700744628906250e-01 2.272524535655975342e-01 7.093504071235656738e-02 2.909332513809204102e-01 -6.300219148397445679e-02 9.775147773325443268e-03 -3.664519190788269043e-01 2.051747739315032959e-01 -1.158621087670326233e-01 1.186882704496383667e-01 3.610067442059516907e-02 -2.025777846574783325e-01
1.208520159125328064e-01 3.197982907295227051e-01 8.514125831425189972e-03 2.267673015594482422e-01 -3.295475840568542480e-01 -1.451322883367538452e-01 -1.701581627130508423e-01 2.454523555934429169e-02 1.037032529711723328e-01 -1.127836778759956360e-01 -1.912706047296524048e-01 2.153908461332321167e-01 1.013707648962736130e-02 4.625950008630752563e-02 1.163688302040100098e-01 1.673921197652816772e-01 -2.614368498325347900e-02 -2.292529642581939697e-01 -7.583349198102951050e-02 2.718842215836048126e-02 -4.664508402347564697e-01 2.584386169910430908e-01 -1.625325903296470642e-02 4.100127890706062317e-02 1.112179234623908997e-01 -4.787960276007652283e-02 -1.803323328495025635e-01 1.786427497863769531e-01 1.823200136423110962e-01 -2.304815649986267090e-01 -6.897319853305816650e-02 7.676582783460617065e-02
1.609017550945281982e-01 1.377361565828323364e-01 -2.142966240644454956e-01 1.963612288236618042e-01 -2.507060170173645020e-01 -1.012893952429294586e-02 -1.047700718045234680e-01 1.040487289428710938e-01 1.791771352291107178e-01 2.300076372921466827e-02 -7.763767242431640625e-02 1.092987880110740662e-01 -3.937252759933471680e-01 7.675274461507797241e-02 1.334777474403381348e-01 3.162574470043182373e-01 1.139122769236564636e-01 -2.540685236454010010e-01 6.024077534675598145e-02 -1.505477279424667358e-01 -2.327360659837722778e-01 4.848817363381385803e-02 -1.222862526774406433e-01 -1.462059561163187027e-02 -3.406579196453094482e-01 -8.232499472796916962e-03 -2.834513485431671143e-01 1.081793531775474548e-01 -1.070308312773704529e-01 5.440094694495201111e-02 2.406937330961227417e-01 2.301885560154914856e-02
-7.278248667716979980e-02 -7.023521512746810913e-02 -2.667874991893768311e-01 -1.418351382017135620e-01 2.177663519978523254e-02 1.440040674060583115e-02 6.152088940143585205e-02 2.252780497074127197e-01 1.384634524583816528e-01 1.447729468345642090e-01 -1.891642063856124878e-01 -9.016460925340652466e-02 3.687250614166259766e-02 -1.109903156757354736e-01 4.145947843790054321e-02 -1.821092963218688965e-01 4.251449406147003174e-01 1.488107349723577499e-02 5.730890110135078430e-02 1.537872105836868286e-02 -1.841950267553329468e-01 5.048322081565856934e-01 9.858496487140655518e-03 -1.210997253656387329e-01 -2.780817747116088867e-01 1.305341124534606934e-01 -2.903197407722473145e-01 9.728489443659782410e-03 -1.107819378376007080e-01 -1.669871807098388672e-01 -2.183842100203037262e-02 -5.688409879803657532e-02
3.550477921962738037e-01 2.860436215996742249e-03 3.942173346877098083e-02 5.454195663332939148e-02 -2.177401185035705566e-01 -2.406848818063735962e-01 -1.583235263824462891e-01 7.245952636003494263e-02 1.690634638071060181e-01 4.094813764095306396e-02 -2.373042702674865723e-01 1.350514497607946396e-02 -1.422637552022933960e-01 6.436556577682495117e-02 5.009403079748153687e-02 -2.039981633424758911e-02 3.607119619846343994e-01 -2.669850655365735292e-04 6.715987809002399445e-03 -2.327329218387603760e-01 -4.505437016487121582e-01 5.641891807317733765e-02 -1.222069337964057922e-01 -2.575212717056274414e-01 -1.002840418368577957e-02 -3.368483111262321472e-02 -2.489062398672103882e-01 -3.977166861295700073e-02 1.932970434427261353e-01 -1.525405943393707275e-01 2.562979795038700104e-02 -1.479087173938751221e-01
2.355557829141616821e-01 1.658884882926940918e-01 1.891487091779708862e-01 3.399961441755294800e-02 -2.784878611564636230e-01 5.725498124957084656e-02 9.362110495567321777e-02 2.901909053325653076e-01 1.692865490913391113e-01 9.116949886083602905e-02 -1.984622925519943237e-01 1.072563156485557556e-01 -9.471786767244338989e-02 1.816937178373336792e-01 -5.155176669359207153e-02 1.093719825148582458e-01 2.043609879910945892e-02 6.504889577627182007e-02 3.096772544085979462e-02 -1.522988528013229370e-01 -1.982714384794235229e-01 1.127390936017036438e-01 -7.240127772092819214e-02 9.865180402994155884e-02 -7.145601511001586914e-02 6.692987680435180664e-02 -4.820001125335693359e-01 1.282067894935607910e-01 -5.803491175174713135e-02 -3.187602758407592773e-01 -2.973053753376007080e-01 1.194776445627212524e-01
1.684650406241416931e-02 2.675726413726806641e-01 -7.745847851037979126e-02 1.460491120815277100e-01 -1.902996599674224854e-01 -1.746193170547485352e-01 1.442006439901888371e-03 1.900263726711273193e-01 2.283443361520767212e-01 -1.140020862221717834e-01 -1.461386680603027344e-01 3.459230661392211914e-01 -1.695039272308349609e-01 -4.667241591960191727e-03 3.309243917465209961e-01 1.049308031797409058e-01 9.701292961835861206e-02 2.139960825443267822e-01 2.967196404933929443e-01 2.611488997936248779e-01 -1.610869914293289185e-01 2.511512935161590576e-01 -1.350491046905517578e-01 -9.138842672109603882e-02 -3.619663789868354797e-02 -9.697266668081283569e-02 -1.989051997661590576e-01 -1.261799316853284836e-02 -8.981778472661972046e-02 1.533942520618438721e-01 -4.945724457502365112e-02 -1.760644614696502686e-01
1.636699587106704712e-01 2.566475272178649902e-01 -8.249803632497787476e-02 1.632467657327651978e-01 -3.159191906452178955e-01 -4.834257438778877258e-02 1.772125959396362305e-01 2.716395854949951172e-01 -6.354590505361557007e-02 -5.430470407009124756e-02 1.637574136257171631e-01 6.461334973573684692e-02 -2.364330738782882690e-01 1.968907117843627930e-01 -2.331373095512390137e-02 2.696086093783378601e-02 1.769906431436538696e-01 -9.374843537807464600e-02 3.072755038738250732e-01 -1.914197951555252075e-01 -4.127299785614013672e-01 6.410908699035644531e-02 -2.108141593635082245e-02 -1.567070931196212769e-01 2.764617465436458588e-02 -1.870049908757209778e-02 -1.431838721036911011e-01 1.317361295223236084e-01 2.396429032087326050e-01 2.112347483634948730e-01 -3.955801948904991150e-04 -1.448730379343032837e-01
7.144074887037277222e-02 1.602931916713714600e-01 2.354704029858112335e-02 3.709080442786216736e-02 6.863071769475936890e-02 -2.689187526702880859e-01 -5.750310420989990234e-02 -1.566288061439990997e-03 2.444075793027877808e-01 -8.957351744174957275e-02 -2.123429626226425171e-01 1.868080347776412964e-01 2.359043434262275696e-02 -6.976538896560668945e-02 2.350966483354568481e-01 -1.103408485651016235e-01 7.868678122758865356e-02 -4.696254134178161621e-01 3.854990750551223755e-02 -1.983667910099029541e-01 -3.941774666309356689e-01 1.420271545648574829e-01 1.027033571153879166e-02 -1.507304012775421143e-01 -7.592418789863586426e-02 -2.899375976994633675e-03 -1.752938926219940186e-01 -1.653613597154617310e-01 -2.098335623741149902e-01 2.751244306564331055e-01 2.474547130987048149e-03 -1.296079605817794800e-01
2.863567173480987549e-01 3.212040066719055176e-01 9.530875086784362793e-02 1.583020687103271484e-01 -3.090236783027648926e-01 -1.980723142623901367e-01 -2.664297223091125488e-01 1.505972295999526978e-01 -1.635889708995819092e-01 -5.716164410114288330e-02 8.977945148944854736e-02 1.344622969627380371e-01 -1.289950162172317505e-01 8.333753794431686401e-02 1.143369376659393311e-01 9.659770876169204712e-02 1.151326671242713928e-02 -6.626882404088973999e-02 2.014755606651306152e-01 -1.669660061597824097e-01 -3.785817623138427734e-01 1.816434860229492188e-01 1.269837841391563416e-02 5.996894091367721558e-02 -1.439470350742340088e-01 -1.173261646181344986e-02 -2.061611115932464600e-01 1.719970256090164185e-01 2.873802483081817627e-01 1.136892065405845642e-01 -3.538131341338157654e-02 -8.576269447803497314e-02
2.035683691501617432e-01 1.624120473861694336e-01 -7.668820023536682129e-02 2.582954764366149902e-01 6.889045238494873047e-03 1.570181697607040405e-01 6.179004162549972534e-02 2.561581134796142578e-01 -3.369754850864410400e-01 -1.136028319597244263e-01 -5.764925479888916016e-02 3.482982218265533447e-01 -1.182509735226631165e-01 -1.607779972255229950e-02 2.418433129787445068e-01 -6.195155903697013855e-02 -2.677710354328155518e-02 2.156248390674591064e-01 1.672521382570266724e-01 -1.542672663927078247e-01 -3.184636831283569336e-01 1.026052087545394897e-01 -9.619335085153579712e-02 1.142205074429512024e-01 -8.798430114984512329e-02 1.595750898122787476e-01 -2.674405872821807861e-01 -5.192681774497032166e-02 -1.953161060810089111e-01 -7.476315647363662720e-02 2.137642204761505127e-01 -8.773598074913024902e-02
9.950778633356094360e-02 -3.095943108201026917e-02 -1.337699443101882935e-01 2.970740897580981255e-03 -1.553320616949349642e-04 -1.973295956850051880e-01 -1.049185693264007568e-01 3.829404711723327637e-02 1.941647976636886597e-01 -6.293509900569915771e-02 3.185659646987915039e-01 5.640056356787681580e-02 1.381158530712127686e-01 1.768666803836822510e-01 1.178942099213600159e-01 -7.744733244180679321e-02 2.314923405647277832e-01 1.657819002866744995e-01 -2.579202689230442047e-02 -3.597123324871063232e-01 -3.195208609104156494e-01 1.978110373020172119e-01 -2.716857492923736572e-01 -6.772956997156143188e-02 -3.526475727558135986e-01 4.393201321363449097e-02 -1.221627071499824524e-01 2.697322666645050049e-01 -8.035833388566970825e-02 8.282043039798736572e-02 6.915634870529174805e-02 2.010458558797836304e-01
-2.564452588558197021e-01 -2.167955338954925537e-01 -1.514495164155960083e-01 -5.646661296486854553e-02 -3.592477366328239441e-02 1.468012928962707520e-01 4.006162285804748535e-02 2.140874415636062622e-01 1.550139207392930984e-02 -4.556640610098838806e-02 -1.731973290443420410e-01 -2.126834839582443237e-01 -1.670294106006622314e-01 -1.282633841037750244e-01 2.472276091575622559e-01 1.295675430446863174e-02 -6.598176807165145874e-02 9.004920721054077148e-02 1.801029592752456665e-01 -2.270117998123168945e-01 -3.213938176631927490e-01 1.193890422582626343e-01 -2.402501404285430908e-01 1.108064651489257812e-01 -2.777877748012542725e-01 1.369927823543548584e-02 -3.660888671875000000e-01 1.840367913246154785e-03 -1.012927368283271790e-01 -1.232566013932228088e-01 -8.841312676668167114e-02 -2.810966372489929199e-01
-9.245134890079498291e-02 5.560157075524330139e-02 9.253177046775817871e-02 1.762755066156387329e-01 -1.620300710201263428e-01 -1.813778132200241089e-01 -9.640579670667648315e-02 7.822583615779876709e-02 2.547152340412139893e-01 -2.500215917825698853e-02 2.149077504873275757e-01 1.638640612363815308e-01 1.141114085912704468e-01 -4.000005424022674561e-01 9.740833193063735962e-02 1.433417201042175293e-01 5.466489493846893311e-02 -1.415313407778739929e-02 2.904298342764377594e-02 -1.702238321304321289e-01 -1.376103013753890991e-01 6.763211637735366821e-02 -4.529719054698944092e-02 -1.383629739284515381e-01 -5.303124710917472839e-02 -4.339149594306945801e-02 -4.497937262058258057e-01 -3.700894713401794434e-01 -4.960896819829940796e-02 3.326757252216339111e-02 2.525490522384643555e-01 -2.086204290390014648e-01
-2.152016758918762207e-01 9.672988951206207275e-02 1.760472357273101807e-01 2.601581811904907227e-01 8.049411326646804810e-02 1.814602762460708618e-01 -1.095301061868667603e-01 4.298514127731323242e-01 8.967261761426925659e-02 -2.054676562547683716e-01 1.213055476546287537e-01 7.103222887963056564e-04 -9.647025913000106812e-02 1.458192467689514160e-01 2.007714658975601196e-01 1.728038191795349121e-01 2.066717296838760376e-01 5.859908461570739746e-02 3.002729415893554688e-01 -2.428086102008819580e-01 -2.177971005439758301e-01 2.151087075471878052e-01 -2.740420699119567871e-01 2.872055955231189728e-02 -4.283593595027923584e-02 6.055432558059692383e-02 -7.144732400774955750e-03 -1.733803749084472656e-01 6.681261956691741943e-02 -1.597572863101959229e-01 6.852834671735763550e-02 -9.258814156055450439e-02
-4.807007312774658203e-02 8.724100887775421143e-02 1.417168825864791870e-01 8.236110210418701172e-02 -4.530968517065048218e-02 -3.296298980712890625e-01 -8.793525397777557373e-02 2.054561972618103027e-01 3.472967147827148438e-01 -1.530638933181762695e-01 1.660118252038955688e-01 1.205227449536323547e-01 4.661616683006286621e-02 -8.281103521585464478e-02 -9.018122404813766479e-02 6.540683656930923462e-02 -7.905679941177368164e-02 -4.271071404218673706e-02 1.797484606504440308e-01 -2.356206476688385010e-01 -2.639290988445281982e-01 3.134489757940173149e-03 -4.166723191738128662e-01 6.979139894247055054e-02 -2.262918651103973389e-01 5.314757302403450012e-02 -3.178983628749847412e-01 2.086274623870849609e-01 -1.507167518138885498e-01 4.614415392279624939e-02 -1.238430440425872803e-01 1.101431027054786682e-01
-5.158947780728340149e-02 -1.009940803050994873e-01 1.758132278919219971e-01 4.611878842115402222e-02 -2.671513557434082031e-01 1.294228341430425644e-02 6.621130555868148804e-02 4.255498349666595459e-01 5.384442582726478577e-02 -1.054664179682731628e-01 -2.322669029235839844e-01 5.872745439410209656e-02 7.172782905399799347e-03 6.086826696991920471e-02 5.709417536854743958e-02 2.068035006523132324e-01 2.186278104782104492e-01 1.824260652065277100e-01 1.398729532957077026e-02 -1.898502707481384277e-01 -2.340413630008697510e-01 -1.304287910461425781e-01 8.423557132482528687e-02 9.963650256395339966e-02 6.467501819133758545e-02 1.986935287714004517e-01 -3.653802871704101562e-01 3.102877736091613770e-01 8.485902845859527588e-02 -1.721269041299819946e-01 -2.424452453851699829e-02 -2.426900714635848999e-01
-1.543921977281570435e-01 -5.416961386799812317e-02 -1.252808719873428345e-01 -3.141406225040555000e-03 -3.967442736029624939e-02 2.114648222923278809e-01 7.148340344429016113e-02 1.311631649732589722e-01 3.335699737071990967e-01 -1.511089801788330078e-01 -2.436952292919158936e-01 1.391484439373016357e-01 1.517969518899917603e-01 9.522693604230880737e-02 5.620559211820363998e-03 -2.303392440080642700e-01 2.769751250743865967e-01 -5.518124252557754517e-02 -3.644021227955818176e-02 -9.998787194490432739e-02 -1.014595478773117065e-01 3.428035676479339600e-01 7.154197245836257935e-02 -1.439852416515350342e-01 -1.834106743335723877e-01 2.389622181653976440e-01 -3.838241696357727051e-01 1.075726896524429321e-01 -1.672431975603103638e-01 -2.945462055504322052e-02 7.873997837305068970e-02 -2.478921264410018921e-01
1.443766523152589798e-04 -1.790434420108795166e-01 1.348840892314910889e-01 1.235296577215194702e-02 -1.684949547052383423e-01 6.836636364459991455e-02 -1.297537386417388916e-01 4.765150845050811768e-01 -1.494402736425399780e-01 9.626776725053787231e-02 -1.030156314373016357e-01 -3.253217041492462158e-02 9.138512611389160156e-02 -2.538667023181915283e-01 6.048702076077461243e-02 1.225444748997688293e-01 -1.052794232964515686e-01 -7.183580100536346436e-02 2.572070658206939697e-01 -2.025260962545871735e-02 -1.257220357656478882e-01 4.013523161411285400e-01 -1.067545041441917419e-01 -1.331045478582382202e-01 -1.352211833000183105e-01 -1.634311489760875702e-02 -2.128263413906097412e-01 -2.988800108432769775e-01 -3.303715493530035019e-03 -1.060157492756843567e-01 1.055851206183433533e-01 -2.711027860641479492e-01
1.173718050122261047e-01 -1.512704789638519287e-01 1.615383177995681763e-01 3.122216165065765381e-01 -9.803100675344467163e-02 -1.232881024479866028e-01 -3.503622114658355713e-02 3.446662724018096924e-01 2.228116095066070557e-01 -9.163087606430053711e-02 1.079454869031906128e-01 3.584689795970916748e-01 3.226132690906524658e-02 -1.492940485477447510e-01 -1.605510413646697998e-01 6.896183639764785767e-02 -4.925540648400783539e-03 2.387070357799530029e-01 1.027880460023880005e-01 -3.452071547508239746e-01 -3.653905093669891357e-01 2.456163614988327026e-01 -2.229437045753002167e-02 5.616663023829460144e-02 -1.525332331657409668e-01 -6.236046180129051208e-02 -8.997598290443420410e-02 1.103176623582839966e-01 5.728499218821525574e-02 4.942076653242111206e-02 -6.643439084291458130e-02 3.301324695348739624e-02
-2.411295892670750618e-03 3.289515152573585510e-02 -1.198065876960754395e-01 4.001090228557586670e-01 -2.347179949283599854e-01 -3.154638409614562988e-02 2.642831206321716309e-02 3.281022012233734131e-01 2.036734074354171753e-01 1.802734285593032837e-01 -1.735196411609649658e-01 3.232270851731300354e-02 3.786306455731391907e-02 -4.596366733312606812e-02 -1.216214615851640701e-02 1.678207963705062866e-01 -3.844447433948516846e-02 8.905379474163055420e-02 2.617790400981903076e-01 -2.519113011658191681e-02 -1.059722825884819031e-01 3.278545737266540527e-01 6.052876778994686902e-05 -9.917879849672317505e-02 -1.798479855060577393e-01 -6.768118590116500854e-02 -3.254194557666778564e-01 1.318182498216629028e-01 1.000953000038862228e-02 3.026001751422882080e-01 8.165076375007629395e-03 2.529437839984893799e-01
2.993784099817276001e-02 -2.225871086120605469e-01 1.936893016099929810e-01 1.142746210098266602e-01 -1.693235486745834351e-01 -1.095263734459877014e-01 -5.310077685862779617e-03 3.513931632041931152e-01 8.350937813520431519e-02 -1.250942051410675049e-01 -2.095106057822704315e-02 2.219552248716354370e-01 -1.960465610027313232e-01 6.336299329996109009e-02 1.396852731704711914e-01 3.998488187789916992e-02 -5.348160117864608765e-02 -1.385758817195892334e-01 -2.199883759021759033e-01 -2.765589952468872070e-01 -3.786874562501907349e-02 2.259219735860824585e-01 -2.324611097574234009e-01 5.587821826338768005e-02 -5.695376079529523849e-03 1.290849298238754272e-01 -4.341476559638977051e-01 -2.355577647686004639e-01 -4.229358956217765808e-02 2.723039388656616211e-01 -4.644317552447319031e-02 5.988750234246253967e-02
3.569384664297103882e-02 -1.492692828178405762e-01 1.662462577223777771e-02 1.152239292860031128e-01 -2.443594634532928467e-01 8.930077776312828064e-03 2.093553692102432251e-01 1.041272431612014771e-01 2.089174240827560425e-01 -7.921305298805236816e-02 -1.706347316503524780e-01 3.031235337257385254e-01 3.073638379573822021e-01 -1.068578567355871201e-02 4.196154326200485229e-02 1.217245534062385559e-01 9.950748831033706665e-02 9.241525083780288696e-02 1.412960886955261230e-01 -1.088257804512977600e-01 -2.778253853321075439e-01 2.213327139616012573e-01 1.123133115470409393e-02 2.158236354589462280e-01 9.331119805574417114e-02 7.532259821891784668e-02 -3.206846415996551514e-01 2.891624569892883301e-01 1.323729753494262695e-02 7.697850465774536133e-02 6.491368263959884644e-02 -3.634047210216522217e-01
1.679132431745529175e-01 3.181420862674713135e-01 1.628024429082870483e-01 2.541284859180450439e-01 -1.549698412418365479e-01 -2.140295207500457764e-01 -2.546478509902954102e-01 2.312699109315872192e-01 -4.462883993983268738e-02 -8.982535451650619507e-02 7.455028593540191650e-02 2.551968768239021301e-02 -1.398691385984420776e-01 1.887912452220916748e-01 3.559181839227676392e-02 -1.802384387701749802e-03 -8.761486411094665527e-02 -1.626574397087097168e-01 1.485663205385208130e-01 -1.341246962547302246e-01 -4.020374417304992676e-01 1.800437420606613159e-01 3.126690164208412170e-03 1.674072146415710449e-01 -6.791110336780548096e-02 -4.006817936897277832e-03 -2.232972979545593262e-01 7.530527561902999878e-02 3.735657632350921631e-01 9.620682150125503540e-02 -8.439704030752182007e-02 -7.895546406507492065e-02
-1.340248435735702515e-01 2.723895609378814697e-01 1.574649959802627563e-01 -1.367147415876388550e-01 -3.656823039054870605e-01 -1.257855892181396484e-01 -1.746642440557479858e-01 3.276544809341430664e-01 -1.792941801249980927e-02 8.967689238488674164e-03 -4.131516069173812866e-02 -1.394856125116348267e-01 2.219083607196807861e-01 1.763306409120559692e-01 1.959513723850250244e-01 -6.102475523948669434e-02 1.190254315733909607e-01 6.294340640306472778e-02 -6.730197370052337646e-02 -2.737124860286712646e-01 -1.847548186779022217e-01 3.123366534709930420e-01 -1.047628000378608704e-02 1.717204041779041290e-02 1.169349402189254761e-01 -2.339022755622863770e-01 -6.552595645189285278e-02 -1.084875315427780151e-02 -3.357561677694320679e-02 -2.176597714424133301e-01 2.071123421192169189e-01 -1.976322084665298462e-01
-1.049668714404106140e-01 1.528437137603759766e-01 1.222603991627693176e-01 1.428010165691375732e-01 -1.315272450447082520e-01 -1.813224107027053833e-01 -2.557392716407775879e-01 1.142040118575096130e-01 -3.453595563769340515e-02 3.195145353674888611e-02 9.006225503981113434e-03 5.896976217627525330e-02 -1.331071853637695312e-01 1.965126954019069672e-02 1.333959167823195457e-03 -1.612724959850311279e-01 -1.953099817037582397e-01 1.718238443136215210e-01 -2.035164535045623779e-01 1.938339695334434509e-02 -3.316612243652343750e-01 2.881067395210266113e-01 -1.438075453042984009e-01 -3.232103884220123291e-01 -1.346196085214614868e-01 2.396679371595382690e-01 -2.531788945198059082e-01 7.268998026847839355e-02 -1.859058290719985962e-01 -3.560873866081237793e-01 -4.215261340141296387e-02 -1.267882585525512695e-01
2.179543972015380859e-01 -4.156474769115447998e-02 8.976264297962188721e-02 1.306226998567581177e-01 -1.396290808916091919e-01 -3.287400901317596436e-01 -1.110054329037666321e-01 2.461392581462860107e-01 9.641291946172714233e-02 -1.383216381072998047e-01 1.241511553525924683e-01 1.787375360727310181e-01 1.120467334985733032e-01 1.848483383655548096e-01 -1.208946406841278076e-01 1.427111327648162842e-01 3.299893112853169441e-03 -8.958031982183456421e-02 1.519808620214462280e-01 -1.739775575697422028e-02 -1.648947596549987793e-01 4.208014905452728271e-01 -3.199844658374786377e-01 3.603520616888999939e-02 -3.693037331104278564e-01 2.406569123268127441e-01 -1.395450234413146973e-01 -8.596080541610717773e-02 -8.108039200305938721e-02 2.136525511741638184e-02 -3.477431135252118111e-03 -9.300460107624530792e-03
-1.418760120868682861e-01 -1.625451375730335712e-03 -1.667685061693191528e-02 1.848252415657043457e-01 3.995682671666145325e-02 -2.681567966938018799e-01 -9.961258620023727417e-02 2.977093160152435303e-01 1.106939390301704407e-01 4.641320090740919113e-03 -3.109546005725860596e-02 5.247409641742706299e-02 -7.142994552850723267e-02 1.337315142154693604e-01 4.010723233222961426e-01 9.440317004919052124e-02 1.849638819694519043e-01 -8.727853745222091675e-02 -3.066719770431518555e-01 -1.071571707725524902e-01 -1.248853728175163269e-01 1.381328999996185303e-01 -1.297131627798080444e-01 1.579088568687438965e-01 1.094912961125373840e-01 3.201122283935546875e-01 -3.373251855373382568e-01 2.213581204414367676e-01 7.576081901788711548e-02 -2.494646608829498291e-02 -3.937983512878417969e-02 -2.359270304441452026e-01
5.138074234127998352e-02 -2.818900942802429199e-01 6.194602698087692261e-02 1.998045593500137329e-01 -8.740606158971786499e-02 -1.501599848270416260e-01 1.548977941274642944e-01 5.115012452006340027e-02 1.693239808082580566e-01 1.377052217721939087e-01 -1.342278160154819489e-02 1.353725343942642212e-01 -1.941999644041061401e-01 -4.306534677743911743e-02 2.633593417704105377e-02 -4.958006367087364197e-02 1.999860405921936035e-01 2.289723455905914307e-01 1.983603686094284058e-01 -1.472128462046384811e-02 -4.015034139156341553e-01 1.090698912739753723e-01 -2.004260718822479248e-01 1.054966226220130920e-01 -2.408650964498519897e-01 -7.591669261455535889e-02 -3.554057180881500244e-01 2.508199587464332581e-02 -1.012576371431350708e-01 -8.539078384637832642e-02 -2.744944691658020020e-01 2.616886198520660400e-01
1.338672637939453125e-01 7.244879007339477539e-02 2.118443883955478668e-02 -1.556659489870071411e-01 -7.299185544252395630e-02 1.002343967556953430e-01 -8.412986062467098236e-03 2.759921550750732422e-01 -5.700177326798439026e-02 -6.808270514011383057e-02 -8.209846168756484985e-02 1.300873458385467529e-01 -2.385185211896896362e-01 -2.874717116355895996e-01 1.843547523021697998e-01 -1.133971810340881348e-01 1.165712773799896240e-01 -2.660252898931503296e-02 2.888827323913574219e-01 3.041055984795093536e-02 -4.613601788878440857e-02 3.555116653442382812e-01 -2.028067409992218018e-01 -8.773273229598999023e-02 -2.673840522766113281e-01 1.581243239343166351e-02 -4.505069255828857422e-01 3.552965447306632996e-02 -1.387825906276702881e-01 -3.197072818875312805e-02 2.512721717357635498e-01 8.488832414150238037e-02
-8.766489475965499878e-02 2.174006700515747070e-01 -1.366358101367950439e-01 3.202935159206390381e-01 -7.746738195419311523e-02 -1.606305390596389771e-01 1.056460142135620117e-01 2.883096933364868164e-01 -6.719833612442016602e-02 1.136012896895408630e-01 -1.630678325891494751e-01 2.309453636407852173e-01 1.676906831562519073e-02 -1.544786244630813599e-01 2.360538840293884277e-01 -3.229974955320358276e-02 6.791243702173233032e-02 3.009773194789886475e-01 2.731558382511138916e-01 1.644849963486194611e-02 -2.780293822288513184e-01 1.029944866895675659e-01 -2.454783469438552856e-01 -2.568180859088897705e-01 -1.362892538309097290e-01 2.436095923185348511e-01 -1.612202972173690796e-01 6.838484108448028564e-02 5.302117019891738892e-02 5.364795401692390442e-02 -7.355605065822601318e-02 -1.247154846787452698e-01
-2.062358409166336060e-01 9.554471075534820557e-02 9.908465296030044556e-02 4.140150845050811768e-01 6.215979158878326416e-02 -3.106721937656402588e-01 1.338728368282318115e-01 1.919349133968353271e-01 3.972849994897842407e-02 -4.646578803658485413e-02 -8.006757497787475586e-02 5.027204751968383789e-02 9.268217533826828003e-02 1.326487213373184204e-01 1.340567171573638916e-01 3.981142491102218628e-02 5.705697834491729736e-02 1.137148737907409668e-01 1.658868342638015747e-01 6.870494689792394638e-03 -8.293101191520690918e-02 2.280567586421966553e-01 -2.304345816373825073e-01 -3.321270048618316650e-01 -1.088016331195831299e-01 1.556153893470764160e-01 -4.122813045978546143e-01 -1.120871212333440781e-02 -3.466290235519409180e-02 -1.333311498165130615e-01 -8.526861667633056641e-02 -2.347329705953598022e-01
-7.297580689191818237e-02 -1.356766968965530396e-01 1.022859569638967514e-02 1.779607385396957397e-01 -2.654130458831787109e-01 -1.191194206476211548e-01 2.821162343025207520e-02 4.632691740989685059e-01 6.627842038869857788e-02 -9.076482057571411133e-02 1.011597961187362671e-01 -1.049855574965476990e-01 -2.440980970859527588e-01 9.629940986633300781e-02 9.511568397283554077e-02 1.271538436412811279e-02 -7.918425649404525757e-02 -7.869341969490051270e-02 -2.256982922554016113e-01 -2.266281098127365112e-01 -8.458198606967926025e-02 2.654149234294891357e-01 -2.497875541448593140e-01 8.899851888418197632e-02 7.073991000652313232e-02 1.079196035861968994e-01 -3.574272096157073975e-01 -1.703727096319198608e-01 -7.347272336483001709e-02 1.183273121714591980e-01 1.545402407646179199e-01 -2.304362654685974121e-01
-1.256139427423477173e-01 1.847044527530670166e-01 -2.182711362838745117e-01 1.571261286735534668e-01 1.848340779542922974e-01 -2.955975234508514404e-01 -2.668926492333412170e-02 2.345213107764720917e-02 2.355091869831085205e-01 -1.890030950307846069e-01 -1.442594677209854126e-01 3.482617437839508057e-02 2.495576888322830200e-01 3.682848811149597168e-02 1.020682677626609802e-01 -3.245197609066963196e-02 -9.952194243669509888e-02 2.003965526819229126e-01 9.645853191614151001e-02 -2.077541798353195190e-01 -2.351998686790466309e-01 2.603052556514739990e-01 -8.364892005920410156e-02 1.718010753393173218e-02 -1.604386866092681885e-01 1.525023579597473145e-02 -4.540214240550994873e-01 -1.953592449426651001e-01 6.048779934644699097e-02 -1.414823681116104126e-01 -8.665252476930618286e-02 -1.797106564044952393e-01
2.060610800981521606e-01 1.565845161676406860e-01 -1.210750341415405273e-01 6.680268794298171997e-02 -3.233208060264587402e-01 -4.930439591407775879e-01 -3.703738003969192505e-02 2.784117124974727631e-02 2.625288367271423340e-01 -2.368048429489135742e-01 1.583044677972793579e-01 1.137529388070106506e-01 8.307531476020812988e-02 1.348783224821090698e-01 -8.980935439467430115e-03 9.551837574690580368e-04 2.077248878777027130e-02 5.842428281903266907e-02 1.156652867794036865e-01 -4.824088513851165771e-02 -2.513753771781921387e-01 9.386470168828964233e-02 -3.161075413227081299e-01 -1.529107540845870972e-01 -2.276342064142227173e-01 1.366624087095260620e-01 -2.235959321260452271e-01 -9.291107952594757080e-02 -1.533487439155578613e-01 5.658046528697013855e-02 -1.727822050452232361e-02 -7.039954513311386108e-02
7.160706073045730591e-02 -1.422596126794815063e-01 1.252223700284957886e-01 8.308068662881851196e-02 -7.313302159309387207e-02 5.005287472158670425e-03 -1.587361097335815430e-01 -6.837984081357717514e-03 2.057581841945648193e-01 -1.960641006007790565e-03 -3.112860210239887238e-02 5.230284109711647034e-02 1.400934606790542603e-01 -2.257208228111267090e-01 3.534561023116111755e-02 2.956454083323478699e-02 2.221905589103698730e-01 -3.578453063964843750e-01 6.757246702909469604e-02 -2.321941405534744263e-01 -4.799084365367889404e-01 3.006243109703063965e-01 9.284511953592300415e-02 1.041485667228698730e-01 3.805748000741004944e-02 -3.850921615958213806e-02 -2.919185459613800049e-01 2.374554872512817383e-01 -1.243105083703994751e-01 6.046804040670394897e-02 -5.319583788514137268e-02 -2.452781498432159424e-01
-2.264352589845657349e-01 6.582322716712951660e-02 1.980694532394409180e-01 3.049440681934356689e-02 -1.713951379060745239e-01 -2.544182538986206055e-01 -2.456609345972537994e-02 4.610179960727691650e-01 5.116118118166923523e-03 9.408537298440933228e-02 -4.726582765579223633e-02 5.035103298723697662e-03 -1.987261921167373657e-01 -2.041017450392246246e-02 3.124948143959045410e-01 1.381086260080337524e-01 2.454481571912765503e-01 1.264206320047378540e-01 -1.090736500918865204e-02 -2.383600026369094849e-01 -5.090356245636940002e-02 1.405160576105117798e-01 -2.344083786010742188e-01 -6.318499892950057983e-02 1.556236445903778076e-01 2.050255835056304932e-01 -2.654262483119964600e-01 2.091314494609832764e-01 1.191349178552627563e-01 -8.636119961738586426e-02 -1.113783419132232666e-01 1.670161262154579163e-02
-1.349184755235910416e-02 -2.116958945989608765e-01 -1.564278639853000641e-02 1.303436756134033203e-01 -9.675577282905578613e-02 7.135879993438720703e-02 1.843973696231842041e-01 3.053089678287506104e-01 2.953960895538330078e-01 -1.855004131793975830e-01 -7.470130175352096558e-02 -8.833191543817520142e-02 -5.891360342502593994e-02 -2.811515033245086670e-01 2.565368264913558960e-02 -5.245745927095413208e-02 7.029679417610168457e-02 -1.575148254632949829e-01 5.470798164606094360e-02 4.772767797112464905e-02 -4.200355410575866699e-01 1.528067439794540405e-01 -2.542435526847839355e-01 8.125761896371841431e-02 -3.890395760536193848e-01 1.546809822320938110e-01 -1.622200459241867065e-01 -8.936877362430095673e-03 -2.043889909982681274e-01 1.072659865021705627e-01 1.428570132702589035e-03 -1.188199371099472046e-01
-6.263728439807891846e-02 1.032098159193992615e-01 -4.119952395558357239e-02 -1.898342370986938477e-01 -2.036207169294357300e-01 1.275363564491271973e-02 5.329323559999465942e-02 1.076389029622077942e-01 -1.527684461325407028e-02 -3.574952781200408936e-01 1.272769868373870850e-01 -1.075856462121009827e-01 3.613942563533782959e-01 1.098034605383872986e-01 -5.308417603373527527e-03 1.449100077152252197e-01 6.394834816455841064e-02 -6.613395363092422485e-02 6.184743717312812805e-02 -2.515016794204711914e-01 -2.142005860805511475e-01 1.219569444656372070e-01 -1.412177979946136475e-01 1.248376592993736267e-01 -1.300662010908126831e-01 7.761261612176895142e-02 -4.198630452156066895e-01 -1.146856918931007385e-01 1.586630344390869141e-01 -1.065315604209899902e-01 -1.749000549316406250e-01 -3.475980162620544434e-01
-7.111920416355133057e-02 -1.709670573472976685e-01 1.672049313783645630e-01 1.515067070722579956e-01 -9.315301477909088135e-02 -3.134597539901733398e-01 -2.012422680854797363e-02 4.110722541809082031e-01 8.752815425395965576e-02 -2.026997953653335571e-01 1.147733926773071289e-01 -8.509852737188339233e-02 -2.385622113943099976e-01 7.229480892419815063e-02 -8.700404316186904907e-03 7.508444041013717651e-02 -4.343458637595176697e-02 -4.450285807251930237e-02 -1.726475507020950317e-01 -1.416082978248596191e-01 -2.116314880549907684e-02 2.063701152801513672e-01 -2.334846258163452148e-01 8.961591124534606934e-02 9.261862933635711670e-02 3.511926531791687012e-02 -4.868640005588531494e-01 -5.711204558610916138e-02 -8.230435848236083984e-02 1.285334080457687378e-01 1.480334848165512085e-01 -2.164192944765090942e-01
-2.104914188385009766e-01 -5.905555933713912964e-02 8.183445781469345093e-03 -1.456971168518066406e-01 -2.979631125926971436e-01 2.938186228275299072e-01 -9.535785764455795288e-02 5.417953729629516602e-01 1.051775813102722168e-01 -1.237511932849884033e-01 -1.035885512828826904e-01 3.724183514714241028e-02 -1.869899183511734009e-01 -1.045807823538780212e-02 -1.817236542701721191e-01 7.955895364284515381e-02 1.317689418792724609e-01 1.089634597301483154e-01 2.292248308658599854e-01 -1.527537405490875244e-01 -1.976494789123535156e-01 5.465583130717277527e-02 -2.202213704586029053e-01 -9.091874957084655762e-02 -1.699500381946563721e-01 -8.269527554512023926e-02 -1.716021001338958740e-01 -1.390988975763320923e-01 1.876030815765261650e-03 -1.534529626369476318e-01 8.579491078853607178e-02 -1.445094347000122070e-01
3.970340266823768616e-02 9.322526305913925171e-02 1.796618402004241943e-01 2.910643219947814941e-01 -4.466979950666427612e-02 1.227920353412628174e-01 -2.635222077369689941e-01 3.657289743423461914e-01 3.756009414792060852e-02 -1.664472669363021851e-01 -7.924050837755203247e-02 7.545788586139678955e-02 8.028734475374221802e-03 2.703838050365447998e-01 3.398671448230743408e-01 -4.453795775771141052e-02 2.168353199958801270e-01 -8.568372577428817749e-02 1.780283600091934204e-01 -1.130361929535865784e-01 -7.784338295459747314e-02 2.739437222480773926e-01 -2.876837551593780518e-01 -1.115434393286705017e-01 -7.064475119113922119e-02 -2.285977005958557129e-01 -6.113942712545394897e-02 1.867116242647171021e-02 1.702623069286346436e-02 9.969250857830047607e-02 -2.663125693798065186e-01 -5.552561953663825989e-02
6.054508686065673828e-02 -1.914345920085906982e-01 -6.757531315088272095e-02 1.515697687864303589e-01 -1.584306061267852783e-01 -1.461596041917800903e-01 3.786711255088448524e-03 1.983403116464614868e-01 2.612299025058746338e-01 -6.241637840867042542e-02 5.280511826276779175e-02 4.148575291037559509e-02 3.065112531185150146e-01 7.614166289567947388e-02 2.113588005304336548e-01 4.063026234507560730e-02 -3.387650102376937866e-02 1.684508621692657471e-01 3.741842880845069885e-02 -3.581986427307128906e-01 -2.744688391685485840e-01 3.778002262115478516e-01 -1.730845421552658081e-01 -1.223999932408332825e-01 -2.683229446411132812e-01 -1.830463409423828125e-01 -3.375122323632240295e-02 1.228045150637626648e-01 -1.587215065956115723e-01 1.225420087575912476e-01 1.700087785720825195e-01 1.026820540428161621e-01
1.891245543956756592e-01 1.250402629375457764e-01 -1.494595259428024292e-01 2.565829157829284668e-01 9.294123202562332153e-02 9.598544985055923462e-02 -3.178985714912414551e-01 3.812686502933502197e-01 6.119570508599281311e-02 -1.087670102715492249e-01 -1.771695315837860107e-01 1.674433052539825439e-01 2.530678175389766693e-02 2.229001969099044800e-01 4.188369512557983398e-01 5.741638317704200745e-02 1.323327124118804932e-01 8.058180660009384155e-02 8.452235907316207886e-02 1.156131029129028320e-01 -3.819027170538902283e-02 2.103930562734603882e-01 -3.111276626586914062e-01 2.248052507638931274e-03 -7.617526501417160034e-02 -9.492807835340499878e-02 -2.132238149642944336e-01 5.140626057982444763e-02 -7.465919852256774902e-02 1.604922860860824585e-02 -1.777993440628051758e-01 -6.848172098398208618e-02
7.533332705497741699e-02 8.743809163570404053e-02 -8.258238667622208595e-04 1.104215011000633240e-01 -2.513171434402465820e-01 -2.374491542577743530e-01 -1.758125722408294678e-01 3.534808754920959473e-01 9.452756494283676147e-02 -1.535551846027374268e-01 -8.662449568510055542e-02 -9.941720217466354370e-02 -5.656168237328529358e-02 1.554163824766874313e-02 1.027115508913993835e-01 -5.483992397785186768e-02 2.244022935628890991e-01 1.333391070365905762e-01 -2.526732087135314941e-01 -1.217650175094604492e-01 -3.425687551498413086e-01 9.696185588836669922e-02 -7.772437483072280884e-02 -5.120949354022741318e-03 7.923204451799392700e-02 -1.515560448169708252e-01 -2.580186128616333008e-01 8.280743658542633057e-02 3.825287222862243652e-01 -2.556027770042419434e-01 -1.950924247503280640e-01 1.251196861267089844e-02
-8.223545551300048828e-02 1.147714331746101379e-01 2.678150832653045654e-01 1.149375811219215393e-01 -4.978123307228088379e-02 -2.963918074965476990e-02 5.043567717075347900e-02 3.321198225021362305e-01 -1.156689822673797607e-01 2.189345806837081909e-01 4.996086657047271729e-02 -2.094008214771747589e-02 3.564362972974777222e-02 -2.895494997501373291e-01 2.319078743457794189e-01 1.865955740213394165e-01 -2.913719043135643005e-02 -2.470452040433883667e-01 3.809951944276690483e-03 -2.296893149614334106e-01 2.018440514802932739e-02 3.282612264156341553e-01 -2.118667066097259521e-01 7.365875877439975739e-03 -4.101007804274559021e-02 -1.346123814582824707e-01 -3.524614274501800537e-01 -9.368231147527694702e-02 -2.459716945886611938e-01 2.062833607196807861e-01 1.248487010598182678e-01 -4.200061783194541931e-02
1.908176392316818237e-01 1.363097429275512695e-01 1.567388623952865601e-01 -3.616717085242271423e-02 -7.966031134128570557e-02 5.149424821138381958e-02 -2.158821560442447662e-02 3.744152188301086426e-01 2.023043632507324219e-01 8.416517823934555054e-02 -1.458528488874435425e-01 7.574383169412612915e-02 -1.611822843551635742e-01 1.971818357706069946e-01 7.882829010486602783e-02 1.603833884000778198e-01 1.427192538976669312e-01 1.499851047992706299e-01 4.948047176003456116e-02 -1.606693267822265625e-01 -3.363459110260009766e-01 1.696405261754989624e-01 1.102040708065032959e-01 1.066416874527931213e-01 -2.924086339771747589e-02 1.358581483364105225e-01 -4.498435258865356445e-01 2.082777023315429688e-02 3.013242781162261963e-02 -2.151222974061965942e-01 -2.027722746133804321e-01 2.251800596714019775e-01
-4.723282158374786377e-02 6.163096521049737930e-03 -1.064260751008987427e-01 -5.811549723148345947e-02 -4.710758104920387268e-02 -8.280271291732788086e-02 1.901099532842636108e-01 1.309917569160461426e-01 2.043071240186691284e-01 -3.816733360290527344e-01 -6.204760819673538208e-02 7.320822775363922119e-02 8.768979460000991821e-02 -2.789076268672943115e-01 2.071091160178184509e-02 -2.708438597619533539e-02 3.791568577289581299e-01 -8.242560923099517822e-02 -2.621745318174362183e-02 -1.316359043121337891e-01 -6.953661888837814331e-02 2.593347728252410889e-01 -1.161640733480453491e-01 -1.106266528367996216e-01 -1.146674063056707382e-02 -4.588448908179998398e-03 -4.262743890285491943e-01 -7.018220424652099609e-02 -1.269584894180297852e-01 -3.077416419982910156e-01 2.481131404638290405e-01 -1.087270900607109070e-01
-3.091490566730499268e-01 1.945333331823348999e-01 -9.111509472131729126e-02 2.975964546203613281e-01 8.330056816339492798e-02 1.765988320112228394e-01 5.627591162919998169e-02 3.780068755149841309e-01 1.233397331088781357e-02 -1.026609763503074646e-01 -8.321554958820343018e-02 -7.932734489440917969e-02 -2.341988831758499146e-01 1.446755081415176392e-01 1.846506446599960327e-01 -2.939878404140472412e-02 2.641625106334686279e-01 -1.486766934394836426e-01 2.413696609437465668e-02 -2.928072810173034668e-01 -2.286411821842193604e-01 1.954549998044967651e-01 -3.636424243450164795e-01 5.157060921192169189e-02 -8.733265846967697144e-02 1.146857738494873047e-01 -6.465397775173187256e-02 3.116730414330959320e-02 5.039874464273452759e-02 -5.286536738276481628e-02 1.225729361176490784e-01 -3.187683969736099243e-02
-1.489061713218688965e-01 2.439388483762741089e-01 4.648218303918838501e-02 -2.417067438364028931e-02 -5.903841927647590637e-02 -3.152782917022705078e-01 -1.086646392941474915e-01 1.738552004098892212e-01 -6.832402944564819336e-02 1.971319764852523804e-01 -1.002855375409126282e-01 5.158484727144241333e-02 -9.342421591281890869e-02 -4.496261477470397949e-02 -1.940779015421867371e-02 -1.397444754838943481e-01 -1.260875314474105835e-01 3.253217637538909912e-01 -1.286054402589797974e-01 -6.645138561725616455e-02 -2.934567034244537354e-01 2.048597186803817749e-01 -2.244500070810317993e-01 -3.070659041404724121e-01 3.286631777882575989e-03 2.078099101781845093e-01 -2.982410192489624023e-01 1.505250185728073120e-01 -1.528020352125167847e-01 -2.704062461853027344e-01 8.783824741840362549e-02 -9.659326821565628052e-02
-6.325034424662590027e-03 9.303875267505645752e-02 -3.458090592175722122e-03 3.419978618621826172e-01 5.676776915788650513e-02 -2.388684451580047607e-01 5.478602275252342224e-02 1.494283974170684814e-01 1.867728978395462036e-01 1.405488550662994385e-01 6.368233263492584229e-02 2.534494996070861816e-01 1.673127561807632446e-01 8.199737966060638428e-02 -4.027306288480758667e-02 -2.666980586946010590e-02 1.354432851076126099e-01 -1.007929369807243347e-01 1.531766653060913086e-01 -3.439864143729209900e-02 -2.475837022066116333e-01 2.438407689332962036e-01 -3.740201592445373535e-01 8.179106563329696655e-02 -2.792763113975524902e-01 2.330791018903255463e-02 -3.358784914016723633e-01 -1.259044408798217773e-01 1.386647298932075500e-02 -9.270042926073074341e-02 2.992628216743469238e-01 -5.198029801249504089e-02
-1.315938830375671387e-01 2.980610297527164221e-04 4.072200134396553040e-02 3.823529779911041260e-01 5.697252601385116577e-02 -3.515371680259704590e-01 -7.893951982259750366e-02 2.123369127511978149e-01 8.108589053153991699e-02 9.196639992296695709e-03 -9.273750334978103638e-02 2.136276513338088989e-01 1.581593006849288940e-01 1.071265488862991333e-01 3.978101909160614014e-02 4.366134479641914368e-02 1.570743769407272339e-01 -6.921168416738510132e-02 1.420854032039642334e-01 -5.604646727442741394e-02 -1.969564408063888550e-01 1.894622892141342163e-01 -3.901288211345672607e-01 4.132958129048347473e-02 -3.471160233020782471e-01 1.260750144720077515e-01 -2.903809249401092529e-01 -1.036954075098037720e-01 1.118652969598770142e-01 -3.241331130266189575e-02 1.712739169597625732e-01 -8.142653852701187134e-03
-2.373086959123611450e-01 -7.104683667421340942e-02 1.327518373727798462e-01 9.705758839845657349e-02 -1.640214920043945312e-01 -1.707039028406143188e-02 -2.374689579010009766e-01 4.150841534137725830e-01 -8.298052102327346802e-02 1.482763737440109253e-01 -2.640228904783725739e-02 -3.161012232303619385e-01 1.036502569913864136e-01 2.371785417199134827e-02 1.728637814521789551e-01 7.508408278226852417e-02 1.520250886678695679e-01 1.081196591258049011e-01 -3.708060085773468018e-02 -2.585085667669773102e-02 -4.076113402843475342e-01 1.018711924552917480e-01 -1.070583425462245941e-02 6.924413028173148632e-04 1.259124744683504105e-02 -2.604391276836395264e-01 -2.862635254859924316e-01 -9.505980461835861206e-02 -2.067532204091548920e-02 -2.444618791341781616e-01 1.868998110294342041e-01 1.087348610162734985e-01
2.562277913093566895e-01 1.765082627534866333e-01 -1.232622414827346802e-01 1.794382333755493164e-01 -3.373639583587646484e-01 9.295877069234848022e-03 -2.716105058789253235e-02 2.166099846363067627e-01 1.680827140808105469e-01 1.388739794492721558e-01 -8.369566500186920166e-02 1.499593108892440796e-01 -2.427673041820526123e-01 1.971118748188018799e-01 7.339797168970108032e-02 2.801127433776855469e-01 1.882847994565963745e-01 -1.826276332139968872e-01 1.769639402627944946e-01 -1.511828452348709106e-01 -3.610110878944396973e-01 1.466743648052215576e-01 -2.587190084159374237e-02 1.560981869697570801e-01 -9.366027265787124634e-02 -1.853439360857009888e-01 -1.528481245040893555e-01 8.313047885894775391e-02 -2.256470918655395508e-02 1.765315085649490356e-01 1.349563151597976685e-01 -1.115058809518814087e-01
4.361822456121444702e-02 7.056421041488647461e-02 -7.917442172765731812e-02 2.399130314588546753e-01 -2.895844876766204834e-01 -3.111790120601654053e-01 -9.204724431037902832e-02 2.157623022794723511e-01 5.174984782934188843e-02 -2.916959347203373909e-03 -8.049562573432922363e-02 -1.530653834342956543e-01 -8.105552196502685547e-02 7.125476002693176270e-02 1.870188564062118530e-01 4.209998995065689087e-02 1.239264756441116333e-01 -7.805943023413419724e-03 -1.672157347202301025e-01 -3.509711027145385742e-01 -2.866679430007934570e-01 5.761452019214630127e-02 -9.881535917520523071e-02 -1.008998751640319824e-01 1.241009160876274109e-01 -1.583597958087921143e-01 -2.754818797111511230e-01 1.471332907676696777e-01 3.685044944286346436e-01 -1.502593010663986206e-01 -1.795723587274551392e-01 -1.092810481786727905e-01
6.696405261754989624e-02 1.324945390224456787e-01 1.808685809373855591e-01 1.640171743929386139e-02 1.681629121303558350e-01 -4.062118940055370331e-03 6.495609134435653687e-02 3.082477152347564697e-01 -7.823163270950317383e-02 -2.566179931163787842e-01 2.811238914728164673e-02 -1.759046912193298340e-01 -4.973109066486358643e-02 -8.583639562129974365e-02 -6.889507174491882324e-02 9.180703759193420410e-02 -3.238414600491523743e-02 -5.872632935643196106e-02 1.713690906763076782e-02 -4.701766073703765869e-01 -2.581559717655181885e-01 3.227742612361907959e-01 -1.033389717340469360e-01 9.572839736938476562e-02 -1.671830415725708008e-01 3.122045099735260010e-02 -9.508035331964492798e-02 -2.425086647272109985e-01 1.869311928749084473e-02 -8.433358371257781982e-02 2.263186872005462646e-01 -3.445872068405151367e-01
-2.002813369035720825e-01 5.238655582070350647e-02 -5.044285580515861511e-02 9.997846186161041260e-02 -3.267604485154151917e-02 2.872500717639923096e-01 -1.206016167998313904e-01 2.118719965219497681e-01 2.862045168876647949e-01 -1.070168390870094299e-01 -1.179435625672340393e-01 5.825095623731613159e-02 3.159855604171752930e-01 -6.241285428404808044e-02 6.231307238340377808e-02 -1.172425411641597748e-02 3.161432221531867981e-02 -1.070050057023763657e-03 3.542547672986984253e-02 -2.837212570011615753e-02 -3.415881097316741943e-01 2.842551469802856445e-01 -1.069773212075233459e-01 4.231652617454528809e-02 -2.840615622699260712e-02 2.872908413410186768e-01 -2.510691583156585693e-01 2.832979522645473480e-02 4.105799645185470581e-02 3.068511746823787689e-02 -2.984840422868728638e-02 -4.676298797130584717e-01
-1.245484799146652222e-01 4.350857809185981750e-02 -9.694780409336090088e-02 -1.516345143318176270e-01 -1.812831498682498932e-02 -1.045955047011375427e-01 7.672750949859619141e-02 4.330498874187469482e-01 1.320855468511581421e-01 1.008476689457893372e-01 -3.310078987851738930e-03 -3.119815289974212646e-01 -1.556897908449172974e-02 9.192583709955215454e-02 2.098537236452102661e-01 -5.332693085074424744e-02 2.651519477367401123e-01 1.650162339210510254e-01 2.858251929283142090e-01 -7.516038417816162109e-02 -3.041031360626220703e-01 6.544531136751174927e-02 -1.869182437658309937e-01 1.445355713367462158e-01 -2.463477551937103271e-01 -1.247622892260551453e-01 -5.830670148134231567e-02 -1.499506980180740356e-01 -6.064864620566368103e-02 -1.764219403266906738e-01 -5.351333320140838623e-02 -2.961471974849700928e-01
2.879865933209657669e-03 2.822770178318023682e-01 -1.125908643007278442e-01 -1.363940536975860596e-01 -5.249024927616119385e-02 1.165216974914073944e-02 -3.273620307445526123e-01 3.886973559856414795e-01 -6.477621942758560181e-02 -9.258475154638290405e-02 -2.981938049197196960e-02 1.263550370931625366e-01 -3.529387339949607849e-02 2.498796880245208740e-01 1.276595741510391235e-01 4.881238564848899841e-02 -1.942166388034820557e-01 -6.809820979833602905e-02 -1.844611763954162598e-02 -1.458513140678405762e-01 -2.796855866909027100e-01 5.790289118885993958e-02 -4.246658459305763245e-02 -1.551273763179779053e-01 -1.490138024091720581e-01 2.069373428821563721e-01 -3.485267758369445801e-01 7.459073513746261597e-02 -1.238600164651870728e-01 -1.261439472436904907e-01 2.894952297210693359e-01 -1.932930052280426025e-01
2.501077950000762939e-02 1.627322882413864136e-01 1.972088515758514404e-01 3.940286114811897278e-02 -6.547174602746963501e-02 -6.020169239491224289e-03 -2.523119747638702393e-01 2.533273994922637939e-01 5.157141759991645813e-02 -9.907245635986328125e-02 -2.893119752407073975e-01 -1.059244349598884583e-01 -2.245892286300659180e-01 6.891173124313354492e-02 3.583649098873138428e-01 1.276774406433105469e-01 2.174755483865737915e-01 1.324404496699571609e-02 -9.255034476518630981e-02 -2.422742992639541626e-01 -2.343186736106872559e-01 9.846705943346023560e-02 1.646224558353424072e-01 -3.423650860786437988e-01 1.617843657732009888e-01 -1.312110275030136108e-01 -8.293416351079940796e-02 1.913474947214126587e-01 -1.448955088853836060e-01 -7.316210865974426270e-02 6.910955160856246948e-02 -2.265446633100509644e-01
-6.173480674624443054e-02 9.615013003349304199e-02 -7.556760311126708984e-02 2.762556970119476318e-01 -7.849474251270294189e-02 -4.086497053503990173e-02 5.650174617767333984e-02 1.130245774984359741e-01 1.228509545326232910e-01 -1.049809381365776062e-01 -1.622226238250732422e-01 4.298367798328399658e-01 -7.509502023458480835e-02 7.872018218040466309e-02 5.326144099235534668e-01 -3.124208422377705574e-03 1.437473855912685394e-02 1.585075855255126953e-01 2.210305929183959961e-01 1.751645058393478394e-01 -2.371550649404525757e-01 2.177880406379699707e-01 -1.429695636034011841e-01 -2.135303430259227753e-02 -1.151444315910339355e-01 -1.414710376411676407e-02 -2.282596975564956665e-01 6.029032915830612183e-02 -1.987230964004993439e-02 2.087666690349578857e-01 2.227964624762535095e-02 -7.276840507984161377e-02
-6.527999043464660645e-02 4.025407135486602783e-02 1.768013648688793182e-02 2.966727018356323242e-01 5.987654626369476318e-02 -2.734208405017852783e-01 5.148011818528175354e-02 2.255217283964157104e-01 -1.438343024346977472e-04 3.613362088799476624e-02 3.744409978389739990e-02 -1.491214893758296967e-02 2.325503826141357422e-01 7.431796938180923462e-02 6.456062197685241699e-02 2.118249684572219849e-01 1.650931388139724731e-01 1.840211004018783569e-01 1.829775422811508179e-01 -8.975709229707717896e-02 -7.217211183160543442e-03 2.783820331096649170e-01 -2.829824388027191162e-01 -2.909502983093261719e-01 2.770021371543407440e-02 1.175328623503446579e-02 -3.563804328441619873e-01 -1.876429468393325806e-01 -7.507431507110595703e-02 -3.138928413391113281e-01 -9.297398477792739868e-02 -2.037103921175003052e-01
-1.431311573833227158e-02 1.394698619842529297e-01 4.213866591453552246e-02 9.914363175630569458e-02 -2.739452421665191650e-01 5.907445028424263000e-02 8.567462861537933350e-02 1.589237153530120850e-02 -1.107107754796743393e-02 1.282261908054351807e-01 -1.558029502630233765e-01 2.777152955532073975e-01 3.257178142666816711e-02 2.109722644090652466e-01 3.282407820224761963e-01 2.533476948738098145e-01 1.404944360256195068e-01 -1.350109726190567017e-01 2.048443555831909180e-01 -7.901945710182189941e-02 -2.458480149507522583e-01 5.930684879422187805e-02 6.513065099716186523e-02 9.178104251623153687e-02 1.250398159027099609e-02 -5.214205756783485413e-02 -2.886926829814910889e-01 -8.509162813425064087e-02 -4.827139154076576233e-02 -1.032173335552215576e-01 9.459404647350311279e-02 -5.186135768890380859e-01
1.280951201915740967e-01 -8.061160333454608917e-03 7.109209895133972168e-02 8.960699290037155151e-02 -7.027655094861984253e-02 -2.106597125530242920e-01 -5.476923286914825439e-02 2.942323386669158936e-01 1.422110497951507568e-01 -1.687403470277786255e-01 9.185196831822395325e-03 2.094099819660186768e-01 3.219023942947387695e-01 -2.212399542331695557e-01 2.062413841485977173e-01 -1.510048210620880127e-01 -7.962443679571151733e-02 -1.434758454561233521e-01 1.207939684391021729e-01 -8.433130383491516113e-02 -2.162102609872817993e-01 4.878133833408355713e-01 4.234398901462554932e-02 -7.520090043544769287e-02 -6.248109787702560425e-02 -1.819256134331226349e-02 -2.206909209489822388e-01 2.220620959997177124e-01 -6.503744423389434814e-02 1.873724162578582764e-01 -2.322624064981937408e-02 -1.951927095651626587e-01
-1.079896241426467896e-01 3.685089945793151855e-01 2.579427361488342285e-01 -2.639655023813247681e-02 -2.433346509933471680e-01 1.126675959676504135e-02 1.253891270607709885e-02 1.434685587882995605e-01 -1.488944888114929199e-01 2.011716663837432861e-01 -7.718559936620295048e-04 1.692972630262374878e-01 2.226662784814834595e-01 1.116765886545181274e-01 2.771779596805572510e-01 -1.726572513580322266e-01 3.382154554128646851e-02 4.778132215142250061e-02 9.579458087682723999e-02 -2.045064270496368408e-01 -1.482315957546234131e-01 2.677309215068817139e-01 -3.679820895195007324e-01 -2.397522563114762306e-03 -1.785760000348091125e-02 -6.970054656267166138e-02 -7.502888888120651245e-02 -1.499488055706024170e-01 -1.865388900041580200e-01 -1.884467005729675293e-01 8.202585577964782715e-02 -2.267455607652664185e-01
-1.143007054924964905e-01 1.362167000770568848e-01 -8.440593630075454712e-02 1.124295666813850403e-01 -5.365074425935745239e-02 -2.729062438011169434e-01 -2.263748198747634888e-01 1.131315156817436218e-01 3.765841424465179443e-01 -2.266881018877029419e-01 -1.068107634782791138e-01 1.500248908996582031e-01 2.113995850086212158e-01 -5.640079826116561890e-02 -8.710499852895736694e-02 -7.346269208937883377e-03 -7.535190135240554810e-02 1.087140217423439026e-01 -3.232941729947924614e-03 -2.929293513298034668e-01 -1.113793328404426575e-01 2.577622234821319580e-01 -7.979252934455871582e-02 2.160955369472503662e-01 -4.195015132427215576e-01 2.767852880060672760e-02 -1.997368335723876953e-01 -2.821312285959720612e-02 5.122258886694908142e-02 -2.252695858478546143e-01 -8.440294861793518066e-02 -1.068927720189094543e-01
-3.129187226295471191e-01 2.101689875125885010e-01 -1.054906286299228668e-02 2.521343529224395752e-01 5.123132467269897461e-02 1.605356037616729736e-01 2.599920146167278290e-02 2.325495332479476929e-01 7.574232667684555054e-02 -1.614516377449035645e-01 -4.497096687555313110e-02 6.340707093477249146e-02 -2.591823041439056396e-01 9.272851794958114624e-02 2.518476247787475586e-01 5.675898492336273193e-02 1.443059146404266357e-01 -1.623533200472593307e-03 1.340668834745883942e-02 -3.951628208160400391e-01 -1.960130482912063599e-01 4.029560685157775879e-01 -2.934752702713012695e-01 -8.115211874246597290e-02 -2.258457057178020477e-02 -1.469429302960634232e-02 9.069477766752243042e-02 1.853365264832973480e-02 1.556294038891792297e-02 -1.561215817928314209e-01 1.130767092108726501e-01 -1.159358993172645569e-01
[truncated: 3,275,243 more chars]
