# Supplementary material for: The Language of Innovation
Source: PLoS One. 2020 Apr 30;15(4):e0230107. doi: 10.1371/journal.pone.0230107 (PMC7194493; doi:10.1371/journal.pone.0230107)
Supplement: S26 File — (GZ) [file pone.0230107.s026.tar.gz › 2004-2008/V2Run_20_VS_4500_embeddings2004-2008ED32.txt]

2.488772273063659668e-01 -4.959260299801826477e-02 7.034527510404586792e-02 2.147434838116168976e-02 1.132803969085216522e-02 2.762807905673980713e-01 1.381090432405471802e-01 -3.704833984375000000e-02 1.350447833538055420e-01 -1.719250380992889404e-01 -1.981986612081527710e-01 2.350046187639236450e-01 -1.276670694351196289e-01 -2.760279774665832520e-01 4.792464971542358398e-01 9.791396558284759521e-02 5.075373873114585876e-02 2.032047361135482788e-01 2.583084404468536377e-01 -1.287702843546867371e-02 -7.556571066379547119e-02 -2.836555987596511841e-02 -5.618222057819366455e-02 8.167924731969833374e-02 -2.398411780595779419e-01 -2.840850651264190674e-01 1.142486110329627991e-01 1.871213465929031372e-01 1.542796343564987183e-01 6.832820922136306763e-02 9.767324477434158325e-02 -8.842467516660690308e-02
2.897016704082489014e-01 1.077144593000411987e-01 1.146924346685409546e-01 -1.601910293102264404e-01 6.822564452886581421e-02 3.916979432106018066e-01 1.028206571936607361e-01 5.024919286370277405e-03 -1.322256028652191162e-01 -4.789648354053497314e-01 -1.467100083827972412e-01 9.779817610979080200e-02 -2.576193213462829590e-01 5.707484111189842224e-02 2.643186450004577637e-01 -6.718644499778747559e-02 3.169777393341064453e-01 9.240950644016265869e-02 9.259057790040969849e-02 1.237323414534330368e-02 9.871932119131088257e-02 -5.056162923574447632e-02 -1.270480304956436157e-01 1.547213494777679443e-01 -1.539125572890043259e-02 -5.057163536548614502e-02 2.153318673372268677e-01 -1.140197068452835083e-01 7.200184464454650879e-02 -1.229946985840797424e-01 -5.512725561857223511e-02 -1.391286253929138184e-01
8.346716314554214478e-02 2.823126269504427910e-03 -2.459432184696197510e-01 -1.543418765068054199e-01 -4.944518953561782837e-02 2.115290462970733643e-01 -9.016896039247512817e-02 -8.527164906263351440e-02 1.772255748510360718e-01 -3.466634154319763184e-01 4.973319172859191895e-02 -2.167274244129657745e-02 3.836969286203384399e-02 -1.156715899705886841e-01 3.403076529502868652e-01 -3.727080672979354858e-02 -2.535471320152282715e-01 1.812622845172882080e-01 3.434076905250549316e-01 -4.735073074698448181e-02 4.897566512227058411e-02 1.042190790176391602e-01 2.199042886495590210e-01 -1.650662422180175781e-01 -2.496775425970554352e-02 -7.271306961774826050e-02 -1.027873083949089050e-01 2.554962337017059326e-01 3.404102325439453125e-01 2.009262144565582275e-01 -9.215942025184631348e-02 8.289061486721038818e-02
2.781217396259307861e-01 1.070811972022056580e-01 1.798239946365356445e-01 -1.765841431915760040e-02 -2.635396718978881836e-01 9.814946353435516357e-02 -3.739008912816643715e-03 -1.635992825031280518e-01 8.774699270725250244e-02 -2.108613550662994385e-01 -1.072028949856758118e-01 -2.155173420906066895e-01 3.247416391968727112e-02 2.618471980094909668e-01 4.519176185131072998e-01 -2.152855843305587769e-01 3.161508440971374512e-01 1.607146561145782471e-01 7.546449452638626099e-02 2.773985266685485840e-01 4.932629689574241638e-02 7.695927470922470093e-02 9.400722384452819824e-02 1.386387739330530167e-02 1.379673182964324951e-01 -4.676463454961776733e-02 -3.313831612467765808e-02 -7.160028815269470215e-02 4.389875009655952454e-02 2.247799336910247803e-01 1.914620101451873779e-01 1.422262168489396572e-03
2.129045575857162476e-01 -1.880322098731994629e-01 -3.776878118515014648e-02 3.111284598708152771e-02 -1.993094570934772491e-02 1.270413398742675781e-01 1.787199079990386963e-01 2.618641033768653870e-02 5.626040697097778320e-02 -4.751623049378395081e-02 -1.697188317775726318e-01 -1.488708257675170898e-01 1.519388258457183838e-01 5.367314442992210388e-02 5.841469168663024902e-01 -1.016964837908744812e-01 -4.028113558888435364e-02 7.341301441192626953e-02 7.069773040711879730e-03 2.340498715639114380e-01 9.374468773603439331e-02 1.342084407806396484e-01 -5.733552575111389160e-02 -4.582256823778152466e-02 -1.645025983452796936e-02 -3.494241461157798767e-02 -6.963603198528289795e-02 1.051265671849250793e-01 4.153919517993927002e-01 1.073157861828804016e-01 1.925774514675140381e-01 -3.182100057601928711e-01
2.054895162582397461e-01 -1.386138051748275757e-01 3.899535536766052246e-02 -3.900271281599998474e-02 -2.582487650215625763e-02 1.446310281753540039e-01 2.598860263824462891e-01 -4.661388695240020752e-02 -1.038474366068840027e-01 -9.919755160808563232e-02 -6.990495324134826660e-02 -2.186777768656611443e-03 8.768317103385925293e-02 -5.256790295243263245e-02 4.345481693744659424e-01 -8.489681035280227661e-02 3.866876363754272461e-01 1.721883416175842285e-01 -3.413818404078483582e-02 -1.449464410543441772e-01 4.715004563331604004e-02 8.689761906862258911e-02 2.926943600177764893e-01 -1.613379269838333130e-01 2.235506772994995117e-01 -2.743866443634033203e-01 -2.379025891423225403e-02 6.307506561279296875e-02 3.042086064815521240e-01 1.955770105123519897e-01 1.210398301482200623e-01 -1.188952028751373291e-01
6.345175951719284058e-02 7.074179127812385559e-03 1.342545449733734131e-01 2.638690173625946045e-02 -1.958599835634231567e-01 -7.848038524389266968e-02 1.503431349992752075e-01 1.055773496627807617e-01 1.792134791612625122e-01 -2.812780439853668213e-01 -7.990843802690505981e-02 -2.240640819072723389e-01 3.396702185273170471e-02 1.783933341503143311e-01 4.629856348037719727e-01 -6.840207427740097046e-02 3.317174017429351807e-01 2.726650238037109375e-01 -3.018280863761901855e-02 -6.882742047309875488e-02 2.045745588839054108e-02 -1.396640688180923462e-01 8.136209845542907715e-02 -2.590794302523136139e-02 -4.524580016732215881e-02 -1.117890179157257080e-01 1.561976224184036255e-01 1.995692253112792969e-01 3.702522814273834229e-01 3.088307194411754608e-02 5.841327458620071411e-02 -2.040282934904098511e-01
2.349720597267150879e-01 -2.255208790302276611e-02 -2.227047681808471680e-01 1.568940281867980957e-01 -5.519877001643180847e-02 9.390564262866973877e-02 1.423526257276535034e-01 -3.511437773704528809e-01 1.088349893689155579e-01 -2.900105118751525879e-01 -1.027133837342262268e-01 2.139054685831069946e-01 -2.111277729272842407e-02 1.403361111879348755e-01 3.919764161109924316e-01 -2.362350746989250183e-02 2.723669111728668213e-01 -4.711502045392990112e-02 3.036596179008483887e-01 7.661347836256027222e-02 1.170928776264190674e-01 -1.595241874456405640e-01 -4.885580390691757202e-02 4.372898116707801819e-02 2.681642770767211914e-01 1.254780143499374390e-01 7.414720952510833740e-02 -7.553189247846603394e-02 1.519614756107330322e-01 2.439575456082820892e-02 3.945711627602577209e-02 -2.144544869661331177e-01
2.796537876129150391e-01 3.706135554239153862e-03 -7.798032462596893311e-02 9.403552860021591187e-02 -3.077069818973541260e-01 7.098779082298278809e-02 2.155010402202606201e-01 -6.635069847106933594e-02 -6.704217940568923950e-02 -7.848910242319107056e-02 -2.021274119615554810e-01 -1.017426252365112305e-01 -7.797747850418090820e-02 1.131933555006980896e-01 5.125700831413269043e-01 8.497458882629871368e-03 2.044114470481872559e-01 1.208115592598915100e-01 1.207391172647476196e-01 -1.481167972087860107e-01 -1.188776269555091858e-01 6.264169514179229736e-02 -1.384315267205238342e-02 -4.098236560821533203e-02 1.397679150104522705e-01 -1.657912880182266235e-01 4.004864767193794250e-02 -5.234718322753906250e-02 -5.600475892424583435e-02 1.178091466426849365e-01 3.420347869396209717e-01 -3.384411633014678955e-01
-2.019543796777725220e-01 1.220362707972526550e-01 2.711386382579803467e-01 7.855667918920516968e-02 -2.524252049624919891e-03 1.942699551582336426e-01 1.216142848134040833e-01 -7.009544968605041504e-02 8.175133168697357178e-02 -2.656485438346862793e-01 -5.782851204276084900e-02 2.598755657672882080e-01 -1.120081171393394470e-01 3.684707731008529663e-02 5.726922154426574707e-01 -1.952306926250457764e-01 1.205606758594512939e-01 -8.900202810764312744e-03 2.678411304950714111e-01 9.043310582637786865e-02 -1.791853010654449463e-01 -3.994525223970413208e-02 -9.862675517797470093e-02 1.550047248601913452e-01 1.395860761404037476e-01 -9.463679976761341095e-03 6.238298490643501282e-02 3.031461685895919800e-02 1.913477480411529541e-01 2.157094776630401611e-01 2.026327699422836304e-02 -9.554795175790786743e-02
1.311279740184545517e-02 -1.305030137300491333e-01 -1.865934580564498901e-01 -1.708694696426391602e-01 -3.045099973678588867e-01 2.403845936059951782e-01 -3.601130470633506775e-02 -1.135662719607353210e-01 -2.458581775426864624e-01 -2.406026422977447510e-01 -1.396575570106506348e-01 -6.361308693885803223e-02 -3.269161656498908997e-02 -2.032201141119003296e-01 3.263010680675506592e-01 7.904234528541564941e-02 -8.941712230443954468e-02 4.465446982067078352e-04 4.146597981452941895e-01 1.746272593736648560e-01 3.618084639310836792e-02 1.685031056404113770e-01 1.196268349885940552e-01 -6.428341567516326904e-02 -9.424880146980285645e-02 -1.243232190608978271e-02 5.698282271623611450e-02 -3.443495929241180420e-02 2.292006909847259521e-01 6.148684769868850708e-02 -4.636319819837808609e-03 -3.587767779827117920e-01
-3.934702835977077484e-03 -8.314511924982070923e-02 2.154718153178691864e-02 2.507844567298889160e-02 -2.911717817187309265e-02 -8.215649984776973724e-03 8.844588696956634521e-02 -3.391610831022262573e-02 -9.440003335475921631e-02 -2.978009283542633057e-01 -1.649358421564102173e-01 -8.136507123708724976e-02 -4.238535091280937195e-02 5.805042758584022522e-02 4.605653285980224609e-01 -3.798764944076538086e-01 1.977496892213821411e-01 1.354789733886718750e-01 1.730495318770408630e-02 -2.448911219835281372e-02 -5.249660462141036987e-02 1.166910380125045776e-01 2.270040065050125122e-01 -3.545024245977401733e-02 7.967808097600936890e-02 -2.343900948762893677e-01 -1.182043552398681641e-01 2.670392692089080811e-01 2.368956059217453003e-01 3.679202497005462646e-02 3.161178231239318848e-01 -2.399669438600540161e-01
1.069936081767082214e-01 -9.889576584100723267e-02 -7.754819002002477646e-03 -2.566388994455337524e-02 -7.795593887567520142e-02 1.286099553108215332e-01 1.892885863780975342e-01 -1.995244473218917847e-01 7.024764269590377808e-02 -2.166462838649749756e-01 -1.481377780437469482e-01 -1.475443691015243530e-01 -1.070643588900566101e-01 -1.571181565523147583e-01 4.714125990867614746e-01 -5.322458673617802560e-05 2.402453720569610596e-01 -1.207302808761596680e-01 3.429742902517318726e-02 3.009754419326782227e-01 -1.430869102478027344e-01 1.704374700784683228e-02 1.561499238014221191e-01 -1.345755755901336670e-01 2.034088522195816040e-01 -3.184053301811218262e-01 -1.588959693908691406e-01 2.073272019624710083e-01 2.032595127820968628e-01 6.844000518321990967e-02 1.994386166334152222e-01 -4.188568145036697388e-02
-4.379506222903728485e-03 4.501286894083023071e-02 -1.170151159167289734e-01 -5.241215229034423828e-02 5.730159580707550049e-03 1.331554800271987915e-01 2.117546498775482178e-01 -1.010488867759704590e-01 -1.889125443994998932e-02 -1.175961941480636597e-01 -9.911717474460601807e-02 -3.799279332160949707e-01 -3.021675720810890198e-02 -3.498534113168716431e-02 4.606494307518005371e-01 -2.404319941997528076e-01 2.859946787357330322e-01 2.000261694192886353e-01 1.034935712814331055e-01 -1.680702343583106995e-02 1.170999258756637573e-01 -7.482704706490039825e-03 5.110425874590873718e-03 -1.089327186346054077e-01 3.863589838147163391e-02 -1.221531927585601807e-01 7.197456061840057373e-02 7.265380769968032837e-02 3.816148936748504639e-01 1.309965550899505615e-01 2.327175438404083252e-01 -2.567592561244964600e-01
5.870889127254486084e-02 1.756343804299831390e-02 -2.664603292942047119e-01 -1.172974705696105957e-01 -2.096091359853744507e-01 2.876473069190979004e-01 -1.692861616611480713e-01 1.545779556035995483e-01 -2.313729934394359589e-02 -3.001690208911895752e-01 -8.991439826786518097e-03 2.214144915342330933e-01 2.595502883195877075e-02 -4.851362481713294983e-02 1.169173121452331543e-01 1.112074777483940125e-01 6.628783792257308960e-02 8.890862762928009033e-02 3.807325661182403564e-01 -9.064586460590362549e-02 -7.136010378599166870e-02 2.174299061298370361e-01 1.334591060876846313e-01 5.619090422987937927e-02 3.969858586788177490e-02 -6.192395463585853577e-02 2.101249434053897858e-02 1.708683222532272339e-01 3.623240888118743896e-01 3.549488186836242676e-01 1.627877354621887207e-01 -7.632246613502502441e-02
-8.169104694388806820e-04 -7.253469526767730713e-02 1.269168853759765625e-01 -7.883638888597488403e-02 -3.387484699487686157e-02 4.100201129913330078e-01 9.996059350669384003e-03 -5.397392064332962036e-02 8.543325960636138916e-02 -3.410449326038360596e-01 -8.640892803668975830e-02 7.186129689216613770e-03 -2.286538854241371155e-02 4.296920448541641235e-02 3.329249024391174316e-01 8.822681009769439697e-02 1.481918543577194214e-01 -1.145725976675748825e-02 6.981940567493438721e-02 2.506914138793945312e-01 2.700697481632232666e-01 -2.107550054788589478e-01 -8.581114560365676880e-02 -6.508480757474899292e-02 3.875035345554351807e-01 1.925338758155703545e-03 -6.802267860621213913e-03 3.623463958501815796e-02 3.035385608673095703e-01 2.230832129716873169e-01 -1.059837937355041504e-01 -1.568211764097213745e-01
1.478107273578643799e-01 2.154641598463058472e-01 6.058236211538314819e-02 -6.997164338827133179e-02 -1.806863024830818176e-02 7.970549166202545166e-02 3.911771178245544434e-01 1.162764150649309158e-02 6.679145991802215576e-02 -1.227730065584182739e-01 -2.725669182837009430e-02 -4.012560844421386719e-02 1.063526272773742676e-01 3.476445674896240234e-01 1.878897398710250854e-01 -3.083726167678833008e-01 3.058973550796508789e-01 1.200987026095390320e-01 2.542955279350280762e-01 9.770034998655319214e-02 7.416623830795288086e-02 4.126480966806411743e-02 2.720128744840621948e-02 -6.123030930757522583e-02 6.546559929847717285e-02 -6.519113481044769287e-02 1.629179269075393677e-01 1.922315806150436401e-01 1.964879184961318970e-01 2.654067277908325195e-01 1.438303887844085693e-01 -2.884588837623596191e-01
-5.157777667045593262e-02 1.206708699464797974e-01 2.246904522180557251e-01 -9.509787708520889282e-02 1.152741443365812302e-02 6.187205016613006592e-02 6.477645039558410645e-02 -8.839633315801620483e-02 3.434099629521369934e-02 -3.975279629230499268e-01 -2.427849173545837402e-01 1.293468847870826721e-02 -1.284263432025909424e-01 2.302574813365936279e-01 2.763372361660003662e-01 -1.255065351724624634e-01 1.180732250213623047e-02 3.465260192751884460e-02 2.951104342937469482e-01 1.188084557652473450e-01 -1.474595349282026291e-02 3.360291197896003723e-02 -4.188110306859016418e-02 2.230147831141948700e-02 8.964022994041442871e-02 -8.518115431070327759e-02 -1.808788329362869263e-01 7.490652054548263550e-02 5.373646020889282227e-01 2.077628225088119507e-01 -1.783731728792190552e-01 -6.185579672455787659e-02
3.024091711267828941e-03 -3.872154746204614639e-03 -3.744844198226928711e-01 -6.105663627386093140e-02 -1.083820313215255737e-01 1.644389927387237549e-01 9.285732358694076538e-02 7.243110984563827515e-02 6.459373235702514648e-02 -2.101701349020004272e-01 1.225065439939498901e-01 1.420114785432815552e-01 -8.713027089834213257e-02 -1.094086319208145142e-01 2.023746371269226074e-01 2.348774969577789307e-01 -2.159786038100719452e-02 1.952358484268188477e-01 2.646123170852661133e-01 -1.199777498841285706e-01 -6.430350989103317261e-02 1.555782109498977661e-01 4.857882857322692871e-02 -2.440325319766998291e-01 -5.633159726858139038e-02 -3.845252394676208496e-01 -2.744006216526031494e-01 5.105923861265182495e-02 1.368414610624313354e-01 3.613172769546508789e-01 1.083275005221366882e-01 3.089333698153495789e-02
1.559825986623764038e-01 -1.810564249753952026e-01 -1.946894451975822449e-02 -9.817191399633884430e-03 -1.092793792486190796e-01 2.390874549746513367e-02 1.654539257287979126e-01 -1.158025264739990234e-01 2.884074449539184570e-01 -2.343274652957916260e-01 -2.409330606460571289e-01 -1.165890172123908997e-01 -1.263472158461809158e-02 -1.871444731950759888e-01 4.034485220909118652e-01 -2.097242921590805054e-01 3.260082304477691650e-01 -7.479076832532882690e-02 5.167942866683006287e-02 -1.399704813957214355e-01 -1.878768503665924072e-01 1.393917351961135864e-01 1.247937604784965515e-01 -1.356073766946792603e-01 6.488678604364395142e-02 -2.163413763046264648e-01 -2.257913351058959961e-01 3.177386894822120667e-02 1.434829235076904297e-01 3.734865039587020874e-02 2.832876145839691162e-01 -9.684363007545471191e-02
2.745803892612457275e-01 -1.047039926052093506e-01 -3.943185508251190186e-01 -1.163318455219268799e-01 -1.869792677462100983e-02 4.824291914701461792e-02 1.615962386131286621e-01 -4.181944206357002258e-02 -2.227741777896881104e-01 -2.200736105442047119e-01 -1.058882698416709900e-01 -5.419580265879631042e-02 -2.493342310190200806e-01 -1.922441460192203522e-02 3.913222551345825195e-01 5.983570590615272522e-02 -6.691258400678634644e-02 3.482582047581672668e-02 3.866060972213745117e-01 1.630885712802410126e-02 -2.128392159938812256e-01 6.109371408820152283e-02 1.226075813174247742e-01 3.415101021528244019e-02 -1.909590214490890503e-01 -1.205878555774688721e-01 -9.116937965154647827e-02 1.121367514133453369e-01 2.242309302091598511e-01 1.729184091091156006e-01 5.294490978121757507e-02 -8.422280848026275635e-02
-3.005747683346271515e-02 9.253782033920288086e-02 -1.114844605326652527e-01 -2.649209648370742798e-02 8.563587069511413574e-02 1.357673257589340210e-01 1.351538449525833130e-01 -1.833716928958892822e-01 2.684540748596191406e-01 -1.923485845327377319e-01 -8.448806405067443848e-02 -8.411367982625961304e-02 3.024124503135681152e-01 9.278120100498199463e-02 4.509892761707305908e-01 -1.384401172399520874e-01 3.456963300704956055e-01 1.487992107868194580e-01 -7.915712147951126099e-02 1.196367517113685608e-01 -1.120839864015579224e-01 6.494453549385070801e-02 1.017884910106658936e-01 -3.273562714457511902e-02 1.356025934219360352e-01 -3.968474268913269043e-01 -3.387720510363578796e-02 1.266447268426418304e-02 1.163283810019493103e-01 1.964710801839828491e-01 1.739907264709472656e-01 -6.179083883762359619e-02
6.418927758932113647e-02 -3.468079119920730591e-02 1.479499638080596924e-01 3.150877356529235840e-02 2.328712865710258484e-02 1.621621400117874146e-01 2.075162082910537720e-01 9.653982520103454590e-02 5.274435877799987793e-02 -1.132321804761886597e-01 1.321461400948464870e-03 -1.179951131343841553e-01 -6.456011533737182617e-02 -3.823683829978108406e-03 4.489204585552215576e-01 -2.501771450042724609e-01 3.566550314426422119e-01 7.000826299190521240e-02 3.251865133643150330e-02 1.476471275091171265e-01 -9.779372252523899078e-03 -5.837547359988093376e-04 9.821911901235580444e-02 5.963484290987253189e-03 -3.412023559212684631e-02 -1.893185973167419434e-01 -6.377910077571868896e-02 8.739440701901912689e-03 3.907411694526672363e-01 1.640183925628662109e-01 3.971231877803802490e-01 -2.270843982696533203e-01
1.686408221721649170e-01 -5.746915563941001892e-02 -1.809136271476745605e-01 -1.346960780210793018e-03 -1.905827596783638000e-02 1.674363613128662109e-01 1.835253387689590454e-01 7.724905014038085938e-02 -1.736449301242828369e-01 -2.711512446403503418e-01 4.769657179713249207e-02 1.660836338996887207e-01 -2.061024904251098633e-01 -1.220508962869644165e-01 4.860609173774719238e-01 9.777369350194931030e-02 -2.793794684112071991e-02 1.524176895618438721e-01 3.021258115768432617e-01 9.700517356395721436e-02 -7.006756961345672607e-02 3.014036715030670166e-01 6.252398341894149780e-02 -1.960760056972503662e-01 -1.646322011947631836e-01 9.297459572553634644e-02 4.245648905634880066e-02 2.220478840172290802e-02 2.614137530326843262e-01 -4.223234951496124268e-02 9.350056946277618408e-02 -2.259158939123153687e-01
-6.660023331642150879e-02 -1.834758222103118896e-01 1.526902318000793457e-01 6.796359270811080933e-02 -1.266947537660598755e-01 1.279850453138351440e-01 1.480407714843750000e-01 5.163561552762985229e-02 -6.179523468017578125e-02 -2.127885967493057251e-01 -1.199540868401527405e-01 -1.788995116949081421e-01 6.192102655768394470e-02 7.324222475290298462e-03 3.313084244728088379e-01 -1.716940701007843018e-01 3.959527984261512756e-02 1.035629212856292725e-01 9.723972529172897339e-02 -7.401381433010101318e-02 1.060441061854362488e-01 2.499240487813949585e-01 -3.728959709405899048e-02 -4.683572053909301758e-02 -7.541464269161224365e-02 -4.421937763690948486e-01 3.011541664600372314e-01 1.671068072319030762e-01 3.770649731159210205e-01 1.200791969895362854e-01 2.102524042129516602e-01 -1.147507503628730774e-01
-7.032961398363113403e-02 -2.547135809436440468e-03 -2.165525406599044800e-02 2.037816122174263000e-02 -1.150101646780967712e-01 1.273518204689025879e-01 8.273187279701232910e-02 3.562816977500915527e-02 -3.704020753502845764e-02 -1.161959618330001831e-01 7.796209305524826050e-03 1.704499311745166779e-02 1.177601143717765808e-01 6.820268183946609497e-02 6.044584512710571289e-01 -1.866971552371978760e-01 1.700012981891632080e-01 1.376202404499053955e-01 4.318657144904136658e-02 -2.437132783234119415e-02 1.451829224824905396e-01 7.141789793968200684e-02 -1.408999692648649216e-02 1.000140830874443054e-01 1.921138912439346313e-01 -1.223809495568275452e-01 3.112246748059988022e-03 3.081307373940944672e-02 4.139483571052551270e-01 1.440298408269882202e-01 2.883455455303192139e-01 -3.284355401992797852e-01
-1.357870083302259445e-02 -2.825438380241394043e-01 -2.915349900722503662e-01 1.392235048115253448e-02 -4.458778351545333862e-02 9.447076916694641113e-02 1.203648149967193604e-01 5.505017191171646118e-02 -1.183801051229238510e-02 -4.542182981967926025e-01 -5.862391553819179535e-03 1.721863895654678345e-01 -1.542013138532638550e-01 -3.020631894469261169e-02 1.194433867931365967e-01 2.441484779119491577e-01 -7.603270560503005981e-02 4.529194533824920654e-02 2.411884367465972900e-01 4.513046517968177795e-02 7.449442893266677856e-02 -5.903803929686546326e-02 9.272596985101699829e-02 5.071463435888290405e-02 1.262318342924118042e-01 -1.100611165165901184e-01 -1.237175837159156799e-01 3.563802540302276611e-01 7.037288043648004532e-03 3.437894582748413086e-01 2.414368391036987305e-01 -1.911156326532363892e-01
-2.136994339525699615e-02 1.720054447650909424e-02 -1.411880482919514179e-03 -1.597261726856231689e-01 1.194132044911384583e-01 1.160549893975257874e-01 1.560777276754379272e-01 -6.377328187227249146e-02 1.604974269866943359e-01 -1.187476366758346558e-01 -1.030544862151145935e-01 -4.811850935220718384e-02 -8.156898617744445801e-02 3.260955810546875000e-01 5.499891638755798340e-01 1.727296411991119385e-01 2.009559571743011475e-01 -2.597633749246597290e-02 -1.134590357542037964e-01 1.786774992942810059e-01 1.449747756123542786e-02 2.870706468820571899e-02 2.169088870286941528e-01 8.880657702684402466e-02 -1.407699733972549438e-01 -2.054726928472518921e-01 -1.090210825204849243e-01 -3.271875530481338501e-02 3.095623254776000977e-01 2.135478556156158447e-01 2.471584677696228027e-01 -1.135091669857501984e-02
1.789453923702239990e-01 1.837924569845199585e-01 1.750543862581253052e-01 6.664802134037017822e-02 -5.111040547490119934e-02 6.816881150007247925e-02 3.469984233379364014e-01 -2.252039164304733276e-01 1.761543937027454376e-02 -1.553159505128860474e-01 -1.231128051877021790e-01 -8.523076027631759644e-02 -1.192961037158966064e-01 -4.867337644100189209e-02 3.678596913814544678e-01 -8.059334754943847656e-02 9.861956536769866943e-02 1.713569462299346924e-01 2.209812402725219727e-01 1.657551527023315430e-01 -1.703986823558807373e-01 -2.866711020469665527e-01 -9.469275176525115967e-02 9.960964322090148926e-02 5.022538453340530396e-02 -8.467250317335128784e-02 8.783217519521713257e-02 3.455230221152305603e-02 4.284080862998962402e-01 1.948126703500747681e-01 1.715604066848754883e-01 2.091626450419425964e-02
1.622248142957687378e-01 -8.026526123285293579e-02 -1.735795289278030396e-01 -5.367836728692054749e-02 -9.669996052980422974e-02 1.858202815055847168e-01 -5.483189597725868225e-02 1.211086660623550415e-01 -8.158994466066360474e-02 -2.098133563995361328e-01 2.720318920910358429e-02 -5.402167141437530518e-02 4.572852328419685364e-02 -8.498701453208923340e-02 4.250248670578002930e-01 2.377139590680599213e-02 -1.379563510417938232e-01 2.570905983448028564e-01 4.247765839099884033e-01 -3.475782275199890137e-02 -3.071150779724121094e-01 1.129625812172889709e-01 1.672439649701118469e-02 -1.676371544599533081e-01 4.684678465127944946e-02 -6.143451482057571411e-02 -7.467152923345565796e-02 2.984674870967864990e-01 2.191258668899536133e-01 2.574417293071746826e-01 9.212660044431686401e-02 -4.661977291107177734e-02
9.168536216020584106e-02 1.345767229795455933e-01 -2.449091523885726929e-01 -1.307301521301269531e-01 -1.218475401401519775e-01 3.388831615447998047e-01 -1.214217990636825562e-01 -2.144525386393070221e-02 1.045203953981399536e-01 -2.779417634010314941e-01 -7.051998749375343323e-03 -2.837494015693664551e-02 -1.722676753997802734e-01 -9.641934931278228760e-02 4.007756412029266357e-01 -5.956926383078098297e-03 -1.900731474161148071e-01 1.023950171656906605e-03 3.422389924526214600e-01 -8.152831345796585083e-03 -8.542290329933166504e-02 1.222544461488723755e-01 -5.909486114978790283e-02 -1.884611845016479492e-01 -1.088969260454177856e-01 2.961949631571769714e-02 -4.746244754642248154e-03 2.661107182502746582e-01 2.606016695499420166e-01 2.256403863430023193e-01 1.779014766216278076e-01 -1.193105503916740417e-01
9.340459480881690979e-03 1.073976531624794006e-01 -2.147598415613174438e-01 -2.106264531612396240e-01 -1.522008627653121948e-01 1.921795606613159180e-01 -5.693525820970535278e-02 8.568916469812393188e-03 -1.118410029448568821e-03 -2.948229908943176270e-01 -7.051444053649902344e-02 6.788424402475357056e-02 -1.688029766082763672e-01 3.628195822238922119e-02 3.937362432479858398e-01 1.393423676490783691e-01 -6.989864259958267212e-02 1.970084458589553833e-01 4.386719465255737305e-01 -2.205946445465087891e-01 -5.096212401986122131e-02 7.836497575044631958e-02 9.787018597126007080e-02 -2.060681581497192383e-01 -1.671758852899074554e-02 -4.152728989720344543e-02 7.979437708854675293e-02 3.067324757575988770e-01 2.471379637718200684e-01 1.554840803146362305e-01 2.078970521688461304e-02 2.735603367909789085e-03
2.504281699657440186e-01 -1.015197336673736572e-01 1.091475710272789001e-01 -1.048088222742080688e-01 -3.017487227916717529e-01 7.258898019790649414e-02 1.683583259582519531e-01 -3.590934574604034424e-01 -5.930437520146369934e-02 -1.316071748733520508e-01 -5.291603878140449524e-02 5.287057906389236450e-02 -8.038996160030364990e-02 1.833923757076263428e-01 2.074234187602996826e-01 -8.247050456702709198e-03 2.438438683748245239e-01 1.568131446838378906e-01 4.867598116397857666e-01 3.484034445136785507e-03 -8.348253369331359863e-02 -2.265348434448242188e-01 -5.132988840341567993e-02 -4.970870912075042725e-02 1.836283653974533081e-01 -1.642753779888153076e-01 3.882912173867225647e-02 -5.657172203063964844e-02 2.882087528705596924e-01 -1.281846500933170319e-02 -2.603513188660144806e-02 -8.447323739528656006e-02
4.975920170545578003e-02 -2.081267349421977997e-02 -1.289012730121612549e-01 -8.903665840625762939e-02 -1.722486466169357300e-01 1.341091245412826538e-01 1.479516923427581787e-01 -4.450864344835281372e-02 -5.680368468165397644e-02 -1.097561642527580261e-01 -2.199457725510001183e-03 -5.693371593952178955e-02 -2.450894564390182495e-01 1.530361324548721313e-01 5.192838907241821289e-01 -1.005828008055686951e-01 3.158188760280609131e-01 -1.567507162690162659e-02 1.186210364103317261e-01 7.011974602937698364e-02 2.575161457061767578e-01 1.699934601783752441e-01 1.128681078553199768e-01 1.205715537071228027e-01 1.294190287590026855e-01 -1.253605782985687256e-01 8.535640314221382141e-03 6.692914664745330811e-02 3.917963802814483643e-01 4.797256365418434143e-02 2.274124622344970703e-01 -1.823130846023559570e-01
-5.161613598465919495e-02 -2.183889411389827728e-02 -1.039296463131904602e-01 -2.459161728620529175e-01 -3.653973937034606934e-01 3.562650978565216064e-01 2.580428421497344971e-01 -2.026156336069107056e-01 -1.940982043743133545e-02 -2.063094377517700195e-01 1.973052024841308594e-01 -3.668310120701789856e-02 5.107983946800231934e-02 9.283604472875595093e-02 1.125056762248277664e-02 -1.630315780639648438e-01 3.419623672962188721e-01 3.936540484428405762e-01 6.009624898433685303e-02 4.058881197124719620e-03 1.163348406553268433e-01 -8.223283290863037109e-02 1.816754601895809174e-02 7.071752846240997314e-02 5.024998914450407028e-03 5.102571845054626465e-02 -8.559784293174743652e-02 -1.077848765999078751e-02 2.069887965917587280e-01 2.261359989643096924e-01 7.040450721979141235e-02 -1.618240028619766235e-01
1.238591670989990234e-01 -1.616912931203842163e-01 7.731851935386657715e-02 -1.087824851274490356e-01 -1.985975950956344604e-01 1.653937995433807373e-01 2.411812543869018555e-01 -1.330798864364624023e-01 7.385223358869552612e-02 -2.363834530115127563e-01 -1.198853999376296997e-01 -1.521701067686080933e-01 1.340798586606979370e-01 1.012670844793319702e-01 4.241402745246887207e-01 1.196184605360031128e-01 3.202918544411659241e-02 1.216604188084602356e-01 3.063225150108337402e-01 1.212545484304428101e-01 -5.994579195976257324e-02 2.538737058639526367e-01 7.756716758012771606e-02 1.755966618657112122e-02 -2.147855460643768311e-01 -9.405225515365600586e-03 -2.045439556241035461e-02 1.049343124032020569e-01 1.489576250314712524e-01 1.050992310047149658e-01 -4.189305901527404785e-01 -1.077548414468765259e-01
1.642353087663650513e-01 3.188148736953735352e-01 1.392661593854427338e-02 -6.661303341388702393e-02 -1.191157028079032898e-01 2.742097973823547363e-01 9.602021425962448120e-02 2.273028641939163208e-01 -6.390748918056488037e-02 -2.470621466636657715e-01 -2.260317467153072357e-02 -1.283163875341415405e-01 1.638375073671340942e-01 -6.915786862373352051e-02 3.111536502838134766e-01 1.570104807615280151e-01 4.285827279090881348e-02 8.364676684141159058e-02 2.601947188377380371e-01 2.221776098012924194e-01 -2.558504045009613037e-01 2.275767773389816284e-01 1.131517812609672546e-01 9.668660908937454224e-02 3.025775589048862457e-02 4.248332232236862183e-02 1.459363847970962524e-01 1.794220134615898132e-02 2.215873450040817261e-01 9.224071353673934937e-02 2.825680673122406006e-01 -2.328057289123535156e-01
3.193715810775756836e-01 -1.133206039667129517e-01 -2.709380984306335449e-01 9.825437515974044800e-02 -2.310751229524612427e-01 1.196552738547325134e-01 -1.737128794193267822e-01 1.223220899701118469e-01 5.664625391364097595e-02 -3.641212284564971924e-01 8.749680966138839722e-02 3.696082159876823425e-02 -8.749891817569732666e-02 2.055534124374389648e-01 2.033404558897018433e-01 -6.555809173732995987e-03 1.075317859649658203e-01 1.193987354636192322e-01 3.542042374610900879e-01 -1.545328795909881592e-01 6.849931180477142334e-02 1.589498966932296753e-01 -1.314760744571685791e-01 -3.497603908181190491e-02 1.879723966121673584e-01 -1.893964707851409912e-01 -5.082418024539947510e-02 1.157432049512863159e-01 -3.246799111366271973e-02 3.450116515159606934e-01 -1.417499929666519165e-01 -4.628521576523780823e-02
2.479681968688964844e-01 -1.411640942096710205e-01 2.474640682339668274e-02 -3.219338878989219666e-02 -6.421676278114318848e-02 4.509656503796577454e-02 -2.232167869806289673e-02 5.814209952950477600e-02 9.751803241670131683e-03 -3.918508589267730713e-01 -1.146771665662527084e-02 -1.642287969589233398e-01 5.655413493514060974e-02 -5.240305513143539429e-02 3.037269711494445801e-01 -9.563666582107543945e-02 1.902165263891220093e-01 -7.300074398517608643e-02 9.952352195978164673e-02 -8.012093603610992432e-02 2.200962305068969727e-01 1.733202934265136719e-01 2.129889279603958130e-02 1.231202273629605770e-03 -8.168170601129531860e-02 -2.461965978145599365e-01 1.255325376987457275e-01 1.427319049835205078e-01 3.404923975467681885e-01 7.383720576763153076e-02 3.206951022148132324e-01 -3.929284214973449707e-01
4.073926806449890137e-02 9.814178198575973511e-02 2.935243956744670868e-02 1.432468742132186890e-01 -2.860049307346343994e-01 1.511966437101364136e-01 1.503303647041320801e-01 -1.173007264733314514e-01 5.220896378159523010e-02 -2.094452232122421265e-01 9.319354780018329620e-03 -7.124178856611251831e-02 3.999829292297363281e-02 1.659229397773742676e-02 5.168374180793762207e-01 -2.468008995056152344e-01 2.332327216863632202e-01 2.799106575548648834e-02 2.658536732196807861e-01 1.890152245759963989e-01 1.929445564746856689e-02 2.900100350379943848e-01 -1.343006193637847900e-01 -2.066317014396190643e-02 1.513834949582815170e-02 3.224884392693638802e-03 8.816342055797576904e-02 2.126708477735519409e-01 1.839146018028259277e-01 6.942106410861015320e-03 6.533581018447875977e-02 -2.978872954845428467e-01
2.054070681333541870e-01 -2.388101071119308472e-02 4.050871357321739197e-02 -1.251408457756042480e-01 -1.608923971652984619e-01 4.202921688556671143e-01 1.944554001092910767e-01 -2.018491774797439575e-01 3.983929157257080078e-01 -2.125787138938903809e-01 8.941760659217834473e-02 1.628221422433853149e-01 1.495841145515441895e-02 9.713311493396759033e-02 7.708290219306945801e-02 -1.298793405294418335e-01 2.851967513561248779e-01 1.577824354171752930e-01 7.767590135335922241e-02 -3.133847191929817200e-02 1.089837923645973206e-01 1.588990353047847748e-02 1.891543865203857422e-01 -7.672248035669326782e-02 -2.128149718046188354e-01 1.736034601926803589e-01 2.392167970538139343e-02 5.253367871046066284e-02 2.460291385650634766e-01 1.365364193916320801e-01 -4.938255250453948975e-02 -2.460715770721435547e-01
6.665883213281631470e-02 1.947678253054618835e-02 1.063345074653625488e-01 -2.033036202192306519e-01 -1.777204722166061401e-01 1.434535384178161621e-01 4.783216491341590881e-02 2.376126311719417572e-02 -8.336781524121761322e-03 2.430095709860324860e-02 -2.218916565179824829e-01 -8.764749020338058472e-02 1.182977035641670227e-01 4.230026900768280029e-02 4.500643014907836914e-01 -1.433548033237457275e-01 3.510893881320953369e-01 -1.593349874019622803e-02 1.659517139196395874e-01 4.915101081132888794e-02 1.121208816766738892e-01 2.020139992237091064e-02 9.526685625314712524e-02 -1.408238410949707031e-01 1.264652162790298462e-01 -1.230042949318885803e-01 2.211029455065727234e-02 2.107121944427490234e-01 2.429175674915313721e-01 -1.195961143821477890e-02 3.482039868831634521e-01 -3.732052743434906006e-01
3.597432002425193787e-02 1.420822143554687500e-01 -2.965784966945648193e-01 -1.073687151074409485e-01 -1.236866638064384460e-01 2.882868945598602295e-01 -1.031882911920547485e-01 -3.364698961377143860e-02 1.347572654485702515e-01 -2.995201051235198975e-01 -2.449433505535125732e-02 2.910560555756092072e-02 -1.036746725440025330e-01 -4.703372716903686523e-02 3.681534826755523682e-01 -1.552758831530809402e-02 -1.047848612070083618e-01 1.368329823017120361e-01 2.843843400478363037e-01 -1.014050394296646118e-01 -2.545882202684879303e-02 7.487561553716659546e-03 7.781895995140075684e-02 -2.012203633785247803e-01 -1.730107963085174561e-01 -3.025734610855579376e-02 2.742301672697067261e-02 3.959843218326568604e-01 1.705366075038909912e-01 3.140873908996582031e-01 5.488345026969909668e-02 -1.533842235803604126e-01
-1.214398443698883057e-02 -1.452810913324356079e-01 -9.189258515834808350e-02 -1.146281212568283081e-01 -5.921451002359390259e-02 1.400321274995803833e-01 8.929968625307083130e-02 3.856690600514411926e-02 -3.163182362914085388e-02 -1.554983407258987427e-01 1.147027034312486649e-02 -2.047149091958999634e-01 1.084233596920967102e-01 -1.600507348775863647e-01 6.600192189216613770e-01 -9.430567733943462372e-03 7.035169750452041626e-02 -1.296984702348709106e-01 4.013084247708320618e-02 1.224301308393478394e-01 -9.235039353370666504e-02 1.775032728910446167e-01 -1.296886801719665527e-01 1.296367198228836060e-01 -1.817005574703216553e-01 -2.173449993133544922e-01 8.179747313261032104e-02 1.214421093463897705e-01 3.550322353839874268e-01 7.724884897470474243e-02 5.102295801043510437e-02 -1.895669996738433838e-01
-3.168490901589393616e-02 8.217009156942367554e-02 -2.312407046556472778e-01 -1.485372781753540039e-01 -1.561116576194763184e-01 2.676858305931091309e-01 -6.168408691883087158e-02 2.090902999043464661e-03 3.667971864342689514e-02 -4.176383614540100098e-01 1.645637154579162598e-01 5.902891233563423157e-02 -3.121076710522174835e-02 -2.023441018536686897e-03 3.195376694202423096e-01 5.832111462950706482e-02 -9.799614548683166504e-02 8.082823455333709717e-02 3.654328286647796631e-01 -1.382456123828887939e-01 -1.224438026547431946e-01 -3.995011001825332642e-02 4.453342780470848083e-02 -1.598805934190750122e-01 -5.366570875048637390e-02 -8.672241121530532837e-02 -3.868994861841201782e-02 4.098831713199615479e-01 1.719017028808593750e-01 2.457599490880966187e-01 5.058141797780990601e-02 -1.368369460105895996e-01
2.114783376455307007e-01 -7.415804266929626465e-02 1.120033264160156250e-01 -1.369766443967819214e-01 -2.713821083307266235e-02 2.533698976039886475e-01 6.054663658142089844e-02 -1.332774385809898376e-02 -1.700583286583423615e-02 -2.235970050096511841e-01 1.463311463594436646e-01 -1.842063218355178833e-01 2.274769693613052368e-01 8.197210729122161865e-02 4.732388556003570557e-01 -1.539503037929534912e-01 1.329674869775772095e-01 1.381281614303588867e-01 1.139717455953359604e-02 2.941146865487098694e-02 2.306198179721832275e-01 1.364084631204605103e-01 1.866898685693740845e-02 1.818061470985412598e-01 3.603387251496315002e-02 -2.993149459362030029e-01 1.197684034705162048e-01 1.743877381086349487e-01 1.455048769712448120e-01 2.142885141074657440e-02 3.010305762290954590e-01 -2.170260548591613770e-01
2.190602384507656097e-02 -4.545941203832626343e-02 -3.144214451313018799e-01 -1.166586577892303467e-01 -1.439974457025527954e-01 2.980943620204925537e-01 -2.003575563430786133e-01 -4.952331073582172394e-03 6.612022221088409424e-02 -2.551421821117401123e-01 1.705584675073623657e-02 -5.176747590303421021e-02 -1.829307973384857178e-01 -1.010777279734611511e-01 4.238179028034210205e-01 5.496596544981002808e-02 -4.604833945631980896e-02 1.064813695847988129e-02 2.614530324935913086e-01 -3.529875725507736206e-02 -4.879918321967124939e-02 1.407301984727382660e-02 2.469927072525024414e-02 -1.708001494407653809e-01 -6.635967642068862915e-03 -1.574247628450393677e-01 3.380727395415306091e-02 3.957306444644927979e-01 3.248130679130554199e-01 1.851191371679306030e-01 6.747709214687347412e-02 -7.320634275674819946e-02
8.945745974779129028e-02 -1.061450764536857605e-01 -8.658837527036666870e-02 1.743933185935020447e-02 -6.780707836151123047e-02 3.379659056663513184e-01 2.998479083180427551e-02 4.268747195601463318e-02 5.646684020757675171e-02 -1.753833591938018799e-01 -4.064410179853439331e-02 -8.527532219886779785e-02 -3.274558577686548233e-03 1.715774834156036377e-01 4.394673407077789307e-01 -1.491941511631011963e-01 3.762364089488983154e-01 2.711591869592666626e-02 1.475551165640354156e-02 1.553518977016210556e-02 1.530833244323730469e-01 2.408027648925781250e-01 2.580356225371360779e-02 -1.939553320407867432e-01 6.341850012540817261e-02 -4.163096845149993896e-02 5.211274698376655579e-02 6.003876402974128723e-02 2.974800467491149902e-01 -6.569756567478179932e-02 2.768771946430206299e-01 -3.459438383579254150e-01
1.711477190256118774e-01 2.190688624978065491e-02 -4.498620703816413879e-02 -2.343227416276931763e-01 -3.943553939461708069e-02 3.343225717544555664e-01 8.715951815247535706e-03 -2.493565827608108521e-01 1.718050837516784668e-01 -1.651462763547897339e-01 1.077552139759063721e-01 4.661674425005912781e-02 1.000453084707260132e-01 1.351456437259912491e-02 4.562335908412933350e-01 -2.160500586032867432e-01 1.054970920085906982e-01 2.437485158443450928e-01 2.074543237686157227e-01 1.021464541554450989e-01 2.153396606445312500e-03 2.282903296872973442e-03 -2.475633025169372559e-01 -1.118362247943878174e-01 1.024724766612052917e-01 -9.244351834058761597e-02 4.838423803448677063e-02 -1.207705065608024597e-01 1.361014693975448608e-01 2.025513052940368652e-01 -3.180503249168395996e-01 -8.732029050588607788e-02
3.127982616424560547e-01 1.980358362197875977e-02 -9.882976114749908447e-02 -1.173931807279586792e-01 -1.225116699934005737e-01 1.580279469490051270e-01 4.010540619492530823e-02 1.075385287404060364e-01 -1.335006356239318848e-01 -2.437115162611007690e-01 -4.586345702409744263e-02 1.337147597223520279e-02 -3.263310194015502930e-01 -9.930284321308135986e-02 4.579382538795471191e-01 9.489927440881729126e-02 -2.384500652551651001e-01 9.003693610429763794e-02 3.149916231632232666e-01 6.696899235248565674e-02 -2.937047183513641357e-02 1.496478468179702759e-01 8.264344185590744019e-02 1.361938286572694778e-02 4.017160832881927490e-02 -5.105380713939666748e-02 -2.848224937915802002e-01 2.780261635780334473e-01 1.514154523611068726e-01 5.371053516864776611e-02 7.798535376787185669e-02 -1.304502934217453003e-01
-9.108564257621765137e-02 -9.240532666444778442e-02 -6.925570964813232422e-02 7.924999110400676727e-03 1.393522918224334717e-01 4.299899935722351074e-02 2.524029463529586792e-02 -8.231738209724426270e-02 -2.909997105598449707e-02 -3.829277455806732178e-01 -3.426443040370941162e-01 -1.514792591333389282e-01 -2.797334827482700348e-02 -4.018554836511611938e-02 3.611037433147430420e-01 -8.171493560075759888e-02 1.391314268112182617e-01 1.043396294116973877e-01 9.288950264453887939e-02 1.438809335231781006e-01 -4.229038022458553314e-03 1.293271314352750778e-02 1.211336404085159302e-01 2.610391750931739807e-02 1.168584823608398438e-02 -2.153602689504623413e-01 -1.225653365254402161e-01 -4.395670294761657715e-01 2.708599269390106201e-01 1.053157076239585876e-01 1.228995621204376221e-01 -3.047765493392944336e-01
-6.759946048259735107e-02 -3.066125139594078064e-02 3.070870786905288696e-02 1.004165783524513245e-01 -5.668423324823379517e-02 3.719987273216247559e-01 2.108122920617461205e-03 6.170077621936798096e-02 -7.788270711898803711e-02 -1.451579183340072632e-01 -3.572587668895721436e-01 -2.793874032795429230e-02 -7.898091338574886322e-03 5.043765902519226074e-01 2.798838317394256592e-01 1.030827239155769348e-01 2.525147795677185059e-01 -9.499918669462203979e-02 4.789674654603004456e-02 4.438179312273859978e-04 1.687637344002723694e-02 -1.288112848997116089e-01 -2.113713510334491730e-02 4.856522381305694580e-02 1.242979764938354492e-01 -1.956231892108917236e-01 -7.563192397356033325e-02 -1.003474593162536621e-01 2.406742870807647705e-01 2.489801347255706787e-01 2.285695970058441162e-01 5.150791630148887634e-02
2.126252464950084686e-02 -3.233411535620689392e-02 -6.610564421862363815e-03 -1.068530604243278503e-01 -1.877146065235137939e-01 2.119210511445999146e-01 4.238580912351608276e-02 -2.740764617919921875e-02 -1.890274137258529663e-01 -1.970651149749755859e-01 2.707997150719165802e-02 -9.360479563474655151e-02 -1.311357039958238602e-02 1.016133502125740051e-01 6.211361885070800781e-01 -2.633884251117706299e-01 1.285242140293121338e-01 -8.077260851860046387e-02 -7.038551568984985352e-02 -1.567570418119430542e-01 -5.564888566732406616e-02 1.028940752148628235e-01 -9.299138560891151428e-03 2.512845955789089203e-02 -7.318945229053497314e-02 -8.004418015480041504e-02 5.013521760702133179e-03 -5.966568365693092346e-03 4.082483947277069092e-01 2.900730818510055542e-02 2.918651401996612549e-01 -1.520354449748992920e-01
1.613647192716598511e-01 -1.582636982202529907e-01 5.806999653577804565e-02 -1.493073105812072754e-01 -7.035333663225173950e-02 2.507559359073638916e-01 -1.044975072145462036e-01 -1.895185112953186035e-01 2.735331952571868896e-01 -3.477361798286437988e-01 -8.457940071821212769e-02 1.846509724855422974e-01 -1.709455065429210663e-02 9.429635107517242432e-02 1.538063436746597290e-01 2.038180977106094360e-01 1.187771409749984741e-01 2.094148844480514526e-01 4.688480794429779053e-01 8.434228599071502686e-02 -4.532378166913986206e-02 -1.651160232722759247e-02 -1.395988464355468750e-01 7.252111285924911499e-02 -1.293906867504119873e-01 -1.596064865589141846e-01 -8.749798685312271118e-02 -3.932553343474864960e-03 2.655061483383178711e-01 -1.997506767511367798e-01 1.481399685144424438e-01 5.491587519645690918e-02
1.034151315689086914e-01 -1.022554188966751099e-01 -9.188494086265563965e-02 -4.651104286313056946e-02 -1.644450873136520386e-01 1.379987895488739014e-01 1.650146543979644775e-01 -4.358313605189323425e-02 -2.182436734437942505e-01 -1.981890499591827393e-01 -2.899741232395172119e-01 -8.632162213325500488e-02 -6.133649870753288269e-02 -1.495488174259662628e-02 4.290652871131896973e-01 -3.276559114456176758e-01 3.265160620212554932e-01 8.868397027254104614e-02 -7.043121755123138428e-02 7.312005758285522461e-02 1.481651812791824341e-01 9.516015648841857910e-02 2.585089392960071564e-02 2.660139091312885284e-02 2.855818718671798706e-02 3.433941863477230072e-03 -2.455333806574344635e-02 3.438505902886390686e-02 3.800660073757171631e-01 1.488691121339797974e-01 2.188581973314285278e-01 -2.117748707532882690e-01
2.019127458333969116e-01 9.463805705308914185e-02 -7.821503095328807831e-03 1.410252898931503296e-01 -3.027656078338623047e-01 5.462159216403961182e-02 1.367676910012960434e-02 -1.236820816993713379e-01 -3.451975528150796890e-03 -1.766085475683212280e-01 -1.051411554217338562e-01 -6.471734493970870972e-02 5.744758248329162598e-02 4.863344132900238037e-02 3.805704712867736816e-01 -2.543137669563293457e-01 3.144222795963287354e-01 2.289788424968719482e-01 1.943947672843933105e-01 1.489486098289489746e-01 -3.667179867625236511e-02 1.392360627651214600e-01 -1.159367039799690247e-01 2.999123558402061462e-02 -2.030358016490936279e-01 -2.602072358131408691e-01 1.131563633680343628e-01 1.682652086019515991e-01 1.485867798328399658e-01 -2.161056362092494965e-02 7.802891731262207031e-02 -3.654421269893646240e-01
2.568161115050315857e-03 1.528969109058380127e-01 -3.085938096046447754e-01 -1.434113383293151855e-01 -1.431597024202346802e-01 2.791499495506286621e-01 -4.897082597017288208e-02 -1.120261922478675842e-01 -4.916813969612121582e-02 -3.770784139633178711e-01 1.219928711652755737e-01 5.573259666562080383e-02 -2.887986833229660988e-03 -4.651849716901779175e-02 2.556955218315124512e-01 4.341036081314086914e-02 -2.179392725229263306e-01 1.220973953604698181e-01 4.790707826614379883e-01 -1.038075238466262817e-01 3.413543803617358208e-03 -1.888017728924751282e-02 1.075942255556583405e-02 -1.720355153083801270e-01 -6.083764880895614624e-02 -9.290260821580886841e-02 -4.191067069768905640e-02 2.478575110435485840e-01 1.497620195150375366e-01 2.369529157876968384e-01 1.605689972639083862e-01 -5.263692885637283325e-02
1.363313943147659302e-01 4.196195304393768311e-02 3.651446104049682617e-02 2.344432324171066284e-01 -1.426327079534530640e-01 1.256425529718399048e-01 1.337835788726806641e-01 -1.206933557987213135e-01 1.361167877912521362e-01 -1.901785582304000854e-01 -3.378370404243469238e-02 -1.204788014292716980e-01 -2.129650115966796875e-02 2.129647433757781982e-01 3.277582824230194092e-01 -2.704498171806335449e-01 1.679699867963790894e-01 1.045875400304794312e-01 2.115478366613388062e-01 1.201951061375439167e-03 -2.327772229909896851e-01 -8.271938562393188477e-02 1.099946424365043640e-01 -1.463312935084104538e-02 -3.512547537684440613e-02 -1.473274827003479004e-01 1.295724511146545410e-01 -6.342466175556182861e-02 5.094249248504638672e-01 1.817086189985275269e-01 2.040793001651763916e-01 -1.511776149272918701e-01
8.076329529285430908e-02 -1.221407651901245117e-01 -1.377734988927841187e-01 -4.599605873227119446e-02 -2.104685753583908081e-01 2.855337560176849365e-01 -3.410016372799873352e-02 2.178673893213272095e-01 -3.195234760642051697e-02 -2.858389317989349365e-01 6.183172389864921570e-02 1.176748201251029968e-01 -1.512048393487930298e-01 -1.411175131797790527e-01 2.818715870380401611e-01 8.735325932502746582e-02 -1.964806020259857178e-01 2.388194799423217773e-01 4.365793168544769287e-01 -5.656168609857559204e-02 -1.053976193070411682e-01 6.537934392690658569e-02 -1.354637648910284042e-02 -2.264384627342224121e-01 8.674732595682144165e-02 -2.351398169994354248e-01 1.080219745635986328e-01 2.064329832792282104e-01 1.921243220567703247e-01 1.615750193595886230e-01 4.816265404224395752e-02 -1.184636428952217102e-01
7.931080460548400879e-02 1.123125478625297546e-01 -3.272277414798736572e-01 -3.047870099544525146e-01 -8.642803877592086792e-02 2.711873948574066162e-01 -5.731327459216117859e-02 -7.793652266263961792e-02 1.971445605158805847e-02 -3.641686141490936279e-01 1.756033860146999359e-02 4.318247362971305847e-02 -4.842029884457588196e-02 -8.835399150848388672e-02 2.736151814460754395e-01 6.915243715047836304e-02 -1.597077026963233948e-02 1.193785294890403748e-01 2.610082030296325684e-01 -1.687759608030319214e-01 9.590675123035907745e-03 1.235165148973464966e-01 -1.755071687512099743e-03 -1.841199100017547607e-01 -7.248225808143615723e-02 -1.311731338500976562e-01 5.789280310273170471e-02 4.331169724464416504e-01 1.659519672393798828e-01 1.960846036672592163e-01 1.595470160245895386e-01 2.361416257917881012e-02
1.050170809030532837e-01 -1.270090341567993164e-01 1.945732980966567993e-01 -2.003059387207031250e-01 -9.286389686167240143e-03 1.528852134943008423e-01 1.692087352275848389e-01 1.266569495201110840e-01 -3.122488260269165039e-01 -2.689984142780303955e-01 4.297745227813720703e-02 -1.129903271794319153e-01 -1.045863479375839233e-01 -2.091944366693496704e-01 9.395200759172439575e-02 5.898843333125114441e-02 2.607700228691101074e-01 1.805602908134460449e-01 4.931706190109252930e-01 5.245410278439521790e-02 9.996438026428222656e-02 -1.488892175257205963e-02 2.974161803722381592e-01 -5.343851074576377869e-02 6.780558079481124878e-02 -2.559643685817718506e-01 -8.188287913799285889e-02 1.449086517095565796e-01 9.338338673114776611e-02 -2.245721407234668732e-02 -6.904988735914230347e-02 1.238340958952903748e-01
8.761414885520935059e-02 4.599656444042921066e-03 -3.267011046409606934e-01 -1.052147895097732544e-01 -8.877574652433395386e-02 -1.588904671370983124e-02 2.662215940654277802e-02 8.077009022235870361e-02 -1.729229092597961426e-01 -2.760912775993347168e-01 5.430326610803604126e-02 3.372632712125778198e-02 -1.480974406003952026e-01 1.081266552209854126e-01 4.591369032859802246e-01 -2.669129706919193268e-02 -7.731538265943527222e-02 2.641724646091461182e-01 3.526190817356109619e-01 2.818035781383514404e-01 -1.415642797946929932e-01 1.571385711431503296e-01 1.202371194958686829e-01 -1.235784590244293213e-02 -5.890352651476860046e-02 -3.440280258655548096e-02 -1.331048756837844849e-01 2.945688664913177490e-01 1.651234477758407593e-01 2.346561104059219360e-02 1.607947647571563721e-01 -4.583805426955223083e-02
2.979268431663513184e-01 -1.053488403558731079e-01 1.866317726671695709e-02 -1.003889460116624832e-02 8.092855662107467651e-02 -1.469579488039016724e-01 8.542943745851516724e-02 -9.185265749692916870e-02 -1.128684729337692261e-02 -2.687657773494720459e-01 -2.253386974334716797e-01 -8.765098452568054199e-02 2.201417982578277588e-01 -7.141760736703872681e-02 4.301162958145141602e-01 -1.407812833786010742e-01 3.282602131366729736e-01 1.571547836065292358e-01 8.975201845169067383e-02 -5.090247467160224915e-02 6.035503000020980835e-02 1.809485107660293579e-01 6.694056838750839233e-02 -1.290300339460372925e-01 2.494007349014282227e-01 -2.150003463029861450e-01 -1.157854199409484863e-01 1.300023198127746582e-01 1.780053675174713135e-01 -2.313746698200702667e-02 3.012464940547943115e-01 -6.548961251974105835e-02
3.126959875226020813e-02 2.135554095730185509e-03 3.076961264014244080e-02 -1.859398372471332550e-02 -1.396043151617050171e-01 1.814037561416625977e-02 8.268949389457702637e-02 -2.782722711563110352e-01 2.695824801921844482e-01 -5.276145935058593750e-01 1.057845279574394226e-01 1.711761951446533203e-01 -1.739967316389083862e-01 1.503399312496185303e-01 4.025694727897644043e-01 2.188096009194850922e-02 8.855786919593811035e-02 2.396400123834609985e-01 1.617273241281509399e-01 6.701507419347763062e-02 1.960306167602539062e-01 -4.894730821251869202e-02 -1.091034263372421265e-01 -2.676542662084102631e-02 2.428119070827960968e-02 1.016575992107391357e-01 3.682348504662513733e-02 3.053681226447224617e-03 2.663544416427612305e-01 1.878377497196197510e-01 -1.173586398363113403e-01 7.086636126041412354e-02
3.690595179796218872e-02 -1.173238158226013184e-01 -4.863652586936950684e-02 -2.139221876859664917e-01 -7.143525779247283936e-02 4.871019721031188965e-01 1.186262220144271851e-01 1.161843072623014450e-02 3.628244996070861816e-02 -3.544290065765380859e-01 -9.020891040563583374e-03 2.058260738849639893e-01 4.925816785544157028e-03 9.515897184610366821e-02 2.094186693429946899e-01 1.059802994132041931e-01 2.820738255977630615e-01 -2.134901136159896851e-01 7.999143749475479126e-02 -8.269453048706054688e-02 -1.840008348226547241e-01 -1.464650183916091919e-01 -1.271983981132507324e-01 9.993892163038253784e-02 1.363285481929779053e-01 -1.796273738145828247e-01 1.005780249834060669e-01 -1.143749281764030457e-01 2.852154672145843506e-01 1.321677714586257935e-01 -3.198538348078727722e-02 -2.299401909112930298e-01
7.751834392547607422e-02 -6.177645921707153320e-02 7.576447725296020508e-02 2.247294485569000244e-01 1.314840763807296753e-01 1.248321011662483215e-01 5.883317440748214722e-02 -1.799099743366241455e-01 1.598179638385772705e-01 -3.564407229423522949e-01 -9.832430630922317505e-02 -6.562253832817077637e-02 -8.025462925434112549e-02 9.485081583261489868e-02 3.263257741928100586e-01 3.191181272268295288e-02 2.051713317632675171e-01 1.435673981904983521e-01 2.510652840137481689e-01 2.487065047025680542e-01 1.555095613002777100e-02 -2.400588095188140869e-01 -3.436861187219619751e-02 -1.317830979824066162e-01 2.316222712397575378e-02 -1.698852330446243286e-01 1.981475055217742920e-01 -1.441649347543716431e-01 4.242411553859710693e-01 -7.902827858924865723e-02 1.446263492107391357e-01 -1.229671239852905273e-01
2.378035187721252441e-01 1.476240307092666626e-01 1.798259615898132324e-01 1.943967938423156738e-01 -3.998009115457534790e-02 2.826527059078216553e-01 -6.019236147403717041e-02 -1.566814780235290527e-01 -3.409578278660774231e-02 -1.256853491067886353e-01 -1.663999408483505249e-01 -2.285015285015106201e-01 3.224722445011138916e-01 -1.010218411684036255e-01 4.544349610805511475e-01 -4.578159749507904053e-02 -2.299314364790916443e-03 5.246853455901145935e-02 7.210748642683029175e-02 -8.965726941823959351e-02 -1.350767016410827637e-01 4.720903560519218445e-02 -1.234757676720619202e-01 -1.559527367353439331e-01 -1.019958034157752991e-02 -1.013774275779724121e-01 1.189895793795585632e-01 5.468115210533142090e-02 3.067053556442260742e-01 2.016289234161376953e-01 2.867238819599151611e-01 -4.126659035682678223e-02
2.121529728174209595e-02 2.623937278985977173e-02 -2.424059212207794189e-01 -7.458531856536865234e-02 -6.077602878212928772e-02 2.412691265344619751e-01 2.771316766738891602e-01 -2.794988453388214111e-01 3.198152408003807068e-02 -1.553185135126113892e-01 2.864687331020832062e-02 4.447185993194580078e-02 -1.477497071027755737e-02 1.835714876651763916e-01 1.541166156530380249e-01 -1.836977601051330566e-01 4.097699820995330811e-01 2.256799489259719849e-01 5.687818676233291626e-02 1.648029386997222900e-01 4.709969460964202881e-02 2.802607603371143341e-02 2.961201034486293793e-02 7.749648392200469971e-02 -1.632544845342636108e-01 -2.159084081649780273e-01 3.612237423658370972e-02 2.209003269672393799e-01 2.725003361701965332e-01 8.679652214050292969e-02 1.971930712461471558e-01 -3.085180819034576416e-01
3.170421123504638672e-01 -7.051181793212890625e-02 -3.177478313446044922e-01 4.561204928904771805e-03 -1.627006381750106812e-01 2.173932194709777832e-01 6.594965606927871704e-02 1.308650970458984375e-01 3.242855146527290344e-02 -2.531863152980804443e-01 8.223208039999008179e-02 1.556550115346908569e-01 -7.050535641610622406e-03 -1.663468033075332642e-01 2.376687079668045044e-01 1.355774104595184326e-01 -1.414547115564346313e-01 1.028927695006132126e-02 4.221771657466888428e-01 3.204744681715965271e-02 -1.458129566162824631e-02 9.625175595283508301e-02 8.785337209701538086e-02 -1.060022264719009399e-01 -4.054779559373855591e-02 -1.940798014402389526e-01 1.584788560867309570e-01 3.093602657318115234e-01 2.529070973396301270e-01 1.661939173936843872e-01 8.610581606626510620e-02 1.124851852655410767e-01
2.719379775226116180e-02 7.316700369119644165e-02 3.957784175872802734e-01 1.243132874369621277e-01 -7.636084407567977905e-02 6.528578698635101318e-02 -6.453456729650497437e-02 -5.396907031536102295e-02 1.724230349063873291e-01 -1.907197237014770508e-01 -2.011184841394424438e-01 3.013552725315093994e-01 -8.663599938154220581e-02 5.684009194374084473e-02 3.403239846229553223e-01 -3.021485172212123871e-03 1.834119409322738647e-01 -5.028406530618667603e-02 4.221293032169342041e-01 1.962306201457977295e-01 8.903361856937408447e-02 -4.250140115618705750e-02 1.640625447034835815e-01 -7.114016264677047729e-02 2.942725829780101776e-02 -2.816864550113677979e-01 -7.367405574768781662e-03 -1.394904851913452148e-01 2.124894857406616211e-01 1.435874402523040771e-01 -1.141487583518028259e-01 -8.721227198839187622e-02
2.675427496433258057e-01 -1.932165324687957764e-01 -9.824159555137157440e-03 -5.946324393153190613e-02 8.779375255107879639e-02 2.448804080486297607e-01 -1.406997889280319214e-01 1.121137067675590515e-01 4.057426005601882935e-02 -1.618992388248443604e-01 -1.849876642227172852e-01 4.218366146087646484e-01 3.270065784454345703e-02 1.871783882379531860e-01 1.800772100687026978e-01 2.117077112197875977e-01 2.453455030918121338e-01 4.144009053707122803e-01 2.879701256752014160e-01 5.429374054074287415e-02 -6.666160374879837036e-02 -1.090070931240916252e-03 8.686932921409606934e-02 -1.189711391925811768e-01 6.203232333064079285e-02 -7.163128815591335297e-03 -2.456905692815780640e-02 -7.715218514204025269e-02 2.094214409589767456e-01 -1.603236235678195953e-02 1.593405455350875854e-01 -1.006813123822212219e-01
-6.084359437227249146e-02 -2.321085706353187561e-02 1.504563144408166409e-03 -2.488092146813869476e-02 -1.212384551763534546e-01 4.241448938846588135e-01 2.014866024255752563e-01 -1.478098183870315552e-01 -4.028873890638351440e-02 -1.786024426110088825e-03 1.765578612685203552e-02 6.170371547341346741e-02 3.288190066814422607e-02 8.058425039052963257e-02 1.311278343200683594e-01 1.665999367833137512e-02 2.138280868530273438e-01 3.242668509483337402e-01 2.239745669066905975e-02 1.706917025148868561e-02 1.226694062352180481e-01 -1.339493542909622192e-01 -4.598630219697952271e-02 2.527985721826553345e-02 -1.241438761353492737e-01 1.720132865011692047e-02 1.167779713869094849e-01 2.053540647029876709e-01 3.648967146873474121e-01 3.610310256481170654e-01 2.427105307579040527e-01 -3.549343049526214600e-01
1.587799638509750366e-01 -1.578888446092605591e-01 -1.785192452371120453e-02 -8.417932689189910889e-02 -1.613016240298748016e-02 1.944197565317153931e-01 -2.436369955539703369e-01 -6.805501878261566162e-02 5.348337814211845398e-02 -3.417225480079650879e-01 -8.816681057214736938e-02 3.644690811634063721e-01 4.588396102190017700e-02 1.737509816884994507e-01 2.752180695533752441e-01 1.993068903684616089e-01 1.184314638376235962e-01 4.205400347709655762e-01 3.407143652439117432e-01 4.349370300769805908e-02 1.778585650026798248e-02 -1.331146359443664551e-01 -3.871048614382743835e-02 -4.251295328140258789e-02 3.671361133456230164e-02 8.633265644311904907e-02 -1.041906177997589111e-01 -4.282215982675552368e-02 1.129666715860366821e-01 4.853193461894989014e-02 1.882626712322235107e-01 -1.736281961202621460e-01
5.806701257824897766e-02 5.870049446821212769e-02 -3.599538505077362061e-01 -1.280487626791000366e-01 -6.912966072559356689e-02 3.204507529735565186e-01 -1.296585202217102051e-01 2.605849504470825195e-02 -4.435281082987785339e-02 -3.860617280006408691e-01 -1.842542737722396851e-01 6.050547957420349121e-02 -1.274928357452154160e-02 1.451105251908302307e-02 1.980955153703689575e-01 -1.433936320245265961e-02 -1.141104474663734436e-01 8.988731354475021362e-02 4.474717080593109131e-01 -2.104233503341674805e-01 -8.243285119533538818e-02 9.722746908664703369e-02 8.948698639869689941e-02 -1.276282072067260742e-01 2.697215788066387177e-02 -2.097235172986984253e-01 -8.418880403041839600e-02 2.675962448120117188e-01 9.827645868062973022e-02 2.237220406532287598e-01 -1.926463656127452850e-02 -6.462539732456207275e-02
1.713258028030395508e-01 -1.686661988496780396e-01 -2.458835393190383911e-01 5.502222850918769836e-02 -1.460451725870370865e-02 2.423659339547157288e-02 -2.426865696907043457e-02 9.313587099313735962e-02 1.086552143096923828e-01 -2.237046360969543457e-01 -2.993051707744598389e-01 1.282823979854583740e-01 2.024995386600494385e-01 -3.032633960247039795e-01 2.926971912384033203e-01 4.249862208962440491e-02 3.317272067070007324e-01 5.288760736584663391e-02 5.579411610960960388e-02 1.799782812595367432e-01 -8.066450059413909912e-02 -3.572785481810569763e-02 1.083646491169929504e-01 1.656383424997329712e-01 -3.551191836595535278e-02 5.001154914498329163e-02 7.013267278671264648e-02 -7.749877870082855225e-02 4.194769859313964844e-01 2.777446210384368896e-01 3.307134658098220825e-02 1.269483566284179688e-01
-1.972465962171554565e-01 -2.349553406238555908e-01 3.369015827775001526e-02 1.221998501569032669e-02 -5.052964389324188232e-02 2.470686584711074829e-01 1.973967552185058594e-01 -3.819004446268081665e-02 1.435873955488204956e-01 -3.721319437026977539e-01 -3.661584556102752686e-01 -1.435720268636941910e-02 8.288194984197616577e-02 -4.543250426650047302e-02 1.167066171765327454e-01 7.874435186386108398e-02 2.101899385452270508e-01 -1.246818974614143372e-01 4.575519636273384094e-02 1.548601090908050537e-01 -1.444501876831054688e-01 -2.983055114746093750e-01 1.048401370644569397e-01 -4.606016725301742554e-02 -5.082731321454048157e-02 -3.592599034309387207e-01 3.284170851111412048e-02 2.843976719304919243e-03 1.914084106683731079e-01 1.505921781063079834e-01 1.910808682441711426e-01 -2.027866393327713013e-01
1.461457014083862305e-01 1.339142117649316788e-02 -2.253218889236450195e-01 -1.731611043214797974e-01 -2.534116506576538086e-01 2.763054668903350830e-01 -7.519974559545516968e-02 -1.094632744789123535e-01 7.131445407867431641e-02 -4.186905324459075928e-01 1.699931174516677856e-02 4.798465408384799957e-03 -7.450755685567855835e-02 6.986695528030395508e-02 2.462386637926101685e-01 1.768167316913604736e-01 -1.503475308418273926e-01 7.239929586648941040e-02 3.099273741245269775e-01 -6.917816400527954102e-02 -1.488837450742721558e-01 6.048329919576644897e-02 1.420116871595382690e-01 -2.614021599292755127e-01 -9.172267466783523560e-02 -1.383304148912429810e-01 -5.159990489482879639e-02 3.095015287399291992e-01 1.265277415513992310e-01 1.886370331048965454e-01 1.543161571025848389e-01 -1.098163872957229614e-01
9.383767098188400269e-02 -2.720853090286254883e-01 3.004567697644233704e-02 -1.228464990854263306e-01 -7.894386351108551025e-02 1.587748229503631592e-01 -3.633918613195419312e-02 2.421493828296661377e-01 -4.552071169018745422e-02 -4.404824599623680115e-02 -1.212433949112892151e-01 -1.275993883609771729e-02 -2.000410109758377075e-02 -2.971183657646179199e-01 2.372739464044570923e-01 -4.624313861131668091e-02 2.736451327800750732e-01 -1.024531647562980652e-01 4.816071689128875732e-01 -5.547671020030975342e-02 7.539495080709457397e-02 -2.507691979408264160e-01 1.005657538771629333e-01 -2.127843946218490601e-01 -3.096635043621063232e-01 -1.543949991464614868e-01 3.501092642545700073e-02 -2.592266537249088287e-02 2.422512024641036987e-01 3.848671913146972656e-02 -1.214832067489624023e-01 -5.353529006242752075e-02
-1.285367924720048904e-02 -2.284810841083526611e-01 -2.975877933204174042e-02 -5.814363062381744385e-02 -9.013908356428146362e-02 -6.100657396018505096e-03 1.765546202659606934e-01 4.825930297374725342e-02 3.616269305348396301e-02 -2.743755578994750977e-01 -9.781570732593536377e-02 -2.461240142583847046e-01 2.968136966228485107e-01 8.838742971420288086e-02 4.480766654014587402e-01 -2.081260830163955688e-01 2.137311100959777832e-01 5.470062047243118286e-02 5.754447728395462036e-02 7.251383271068334579e-03 -7.162402570247650146e-02 1.424716114997863770e-01 9.807020425796508789e-02 -1.020178198814392090e-01 2.670385241508483887e-01 -4.455848038196563721e-02 -9.803005307912826538e-02 1.823821663856506348e-01 2.221693396568298340e-01 3.313816189765930176e-01 1.985221207141876221e-01 -5.219974741339683533e-02
2.331464737653732300e-01 2.708000689744949341e-02 6.401829421520233154e-02 -6.510902941226959229e-02 7.861198484897613525e-02 3.097572363913059235e-02 1.868683546781539917e-01 -1.332290321588516235e-01 2.316153794527053833e-02 -3.348796367645263672e-01 -1.692683845758438110e-01 -1.590618938207626343e-01 8.297567814588546753e-02 2.943817712366580963e-02 4.367947876453399658e-01 -7.342930138111114502e-02 3.400927782058715820e-01 -1.679650321602821350e-02 -2.157378755509853363e-02 1.266532298177480698e-02 -4.883475229144096375e-02 1.382272690534591675e-01 1.602368615567684174e-02 -1.005156263709068298e-01 1.945655941963195801e-01 -2.255043089389801025e-01 -2.124444991350173950e-01 8.312154561281204224e-02 1.908207684755325317e-01 1.657933592796325684e-01 3.551290333271026611e-01 -1.643385887145996094e-01
1.214931234717369080e-01 -2.889398112893104553e-02 -1.594229191541671753e-01 -1.131586581468582153e-01 -2.112328447401523590e-02 2.788901627063751221e-01 -9.524779766798019409e-02 1.676092743873596191e-01 -1.212279126048088074e-01 -2.629463672637939453e-01 -3.790475055575370789e-02 -5.569986999034881592e-02 -9.916318207979202271e-02 -7.193824741989374161e-03 4.944213628768920898e-01 5.772824585437774658e-02 -2.698822617530822754e-01 1.689276099205017090e-02 3.530747294425964355e-01 1.602487564086914062e-01 -1.732886880636215210e-01 1.823173612356185913e-01 1.226156800985336304e-01 -1.328176558017730713e-01 -1.525459289550781250e-01 -1.792824864387512207e-01 -7.258909940719604492e-02 6.884522736072540283e-02 9.238614141941070557e-02 2.975420653820037842e-01 5.340553820133209229e-02 -1.094928593374788761e-04
1.619309037923812866e-01 -5.313315615057945251e-02 2.282369509339332581e-02 -5.449294694699347019e-04 -2.016322873532772064e-02 2.723849117755889893e-01 1.332139223814010620e-01 -3.761298060417175293e-01 7.822126895189285278e-02 -2.932286560535430908e-01 -3.052306473255157471e-01 -1.778836175799369812e-02 -1.735234260559082031e-02 1.308646053075790405e-01 3.712893426418304443e-01 -9.200246073305606842e-03 -1.931620538234710693e-01 9.504671394824981689e-02 3.146568238735198975e-01 5.718551948666572571e-02 6.336982548236846924e-02 -2.414810508489608765e-01 2.286126166582107544e-01 8.590004593133926392e-02 7.005210965871810913e-02 -2.442380636930465698e-01 1.774548590183258057e-01 -5.276705697178840637e-02 -4.022846743464469910e-02 1.443026512861251831e-01 5.650702118873596191e-02 2.446778863668441772e-02
-1.073510348796844482e-01 2.532277405261993408e-01 -3.634904026985168457e-01 1.745834597386419773e-03 -1.927962303161621094e-01 2.241585254669189453e-01 1.652048528194427490e-01 1.859296858310699463e-01 -1.588450372219085693e-02 -8.901863545179367065e-02 -1.472810655832290649e-01 -3.007649444043636322e-02 1.571746468544006348e-01 -8.163430541753768921e-02 2.068618237972259521e-01 -6.982758641242980957e-02 6.830266863107681274e-02 1.294670552015304565e-01 4.540706574916839600e-01 1.541179567575454712e-01 -2.071676403284072876e-01 -5.832626298069953918e-02 1.373336999677121639e-03 5.893032997846603394e-02 1.704083830118179321e-01 -2.267220318317413330e-01 2.332446128129959106e-01 2.052568197250366211e-01 2.265098989009857178e-01 -5.209962278604507446e-02 -9.286838467232882977e-04 -3.134906291961669922e-02
2.344850450754165649e-01 7.885176688432693481e-02 -9.242724045179784298e-04 1.962665468454360962e-01 -1.627157628536224365e-01 1.329108029603958130e-01 8.018151670694351196e-02 -2.494946122169494629e-01 1.741602271795272827e-01 -4.968108534812927246e-01 -7.558247447013854980e-02 1.095178201794624329e-01 -2.913286909461021423e-02 1.192876920104026794e-01 7.130821049213409424e-02 -1.295009255409240723e-01 5.849517881870269775e-02 -3.395848907530307770e-03 3.027248084545135498e-01 5.747209861874580383e-02 1.062192395329475403e-01 -1.895763874053955078e-01 -6.110950931906700134e-02 2.098929509520530701e-02 4.633792117238044739e-02 -2.353034215047955513e-03 1.653511822223663330e-01 4.713594168424606323e-02 4.497458636760711670e-01 2.500945329666137695e-01 -7.537016272544860840e-02 -6.063247472047805786e-02
3.330084085464477539e-01 -2.671262919902801514e-01 -2.087739855051040649e-01 -2.056681178510189056e-02 -2.781189680099487305e-01 3.301083296537399292e-02 6.469090934842824936e-03 6.278072297573089600e-02 -1.788934618234634399e-01 -1.420917212963104248e-01 -1.665591448545455933e-01 2.510416135191917419e-02 -1.286015808582305908e-01 -2.649373374879360199e-02 3.479501008987426758e-01 4.608773067593574524e-02 -4.591944441199302673e-02 1.780306249856948853e-01 3.808727264404296875e-01 1.142755225300788879e-01 3.293804824352264404e-02 1.738436967134475708e-01 1.921970844268798828e-01 -6.383399665355682373e-02 -2.250143736600875854e-01 6.263028830289840698e-02 -1.001722216606140137e-01 2.844173908233642578e-01 4.798686504364013672e-02 1.231024041771888733e-01 1.614242792129516602e-01 1.306655257940292358e-01
1.483065634965896606e-01 -1.912685185670852661e-01 -1.920491605997085571e-01 8.278108388185501099e-02 -9.795498102903366089e-02 2.196323871612548828e-01 1.243875697255134583e-01 9.528285264968872070e-02 -1.346406899392604828e-02 -2.176380157470703125e-01 -3.433190658688545227e-02 1.262860652059316635e-02 1.293300837278366089e-01 -3.846432864665985107e-01 3.509352803230285645e-01 1.699548959732055664e-01 3.774038851261138916e-01 1.862840801477432251e-01 1.348372399806976318e-01 7.419469207525253296e-02 -1.711863838136196136e-02 -2.210472524166107178e-01 -5.033586546778678894e-02 8.516398817300796509e-02 1.116931065917015076e-02 3.110018931329250336e-02 1.036886647343635559e-01 -1.021819189190864563e-01 1.823268532752990723e-01 8.142816275358200073e-02 -1.871164441108703613e-01 3.045734167098999023e-01
9.192633628845214844e-02 -1.626322418451309204e-01 6.781768798828125000e-02 -2.488714307546615601e-01 6.299144774675369263e-02 2.864265739917755127e-01 1.203896477818489075e-01 -5.616496130824089050e-02 2.728872597217559814e-01 -3.220972120761871338e-01 -3.344608545303344727e-01 1.792362481355667114e-01 2.943543903529644012e-02 1.743030846118927002e-01 3.222128450870513916e-01 3.817952051758766174e-02 2.370448410511016846e-01 2.869788929820060730e-02 -2.167233638465404510e-02 3.071957826614379883e-01 5.184140056371688843e-02 -2.083506435155868530e-01 -5.920666083693504333e-02 5.174692347645759583e-02 1.574139297008514404e-01 -1.755458116531372070e-01 6.151264905929565430e-02 -3.021930810064077377e-03 1.433642357587814331e-01 1.792648285627365112e-01 -1.126240193843841553e-02 -1.408518850803375244e-01
-9.693974256515502930e-02 7.716245204210281372e-02 1.418577786535024643e-02 -4.512828588485717773e-02 -2.609092593193054199e-01 1.787944734096527100e-01 1.470313966274261475e-01 -7.891894131898880005e-02 1.078413575887680054e-01 1.189199537038803101e-01 7.901133038103580475e-03 -3.377343341708183289e-02 -2.997772991657257080e-01 1.451011300086975098e-01 5.705070495605468750e-01 -1.949325799942016602e-01 3.491076454520225525e-02 9.617809951305389404e-02 1.039145365357398987e-01 9.988587349653244019e-02 4.910156875848770142e-02 1.200364008545875549e-01 -4.979013931006193161e-03 -2.761647105216979980e-01 1.029429212212562561e-01 -3.430789709091186523e-01 -1.259697973728179932e-01 -5.772026628255844116e-02 1.982130259275436401e-01 -1.746529340744018555e-02 1.987364143133163452e-01 -4.695670679211616516e-02
1.419557482004165649e-01 5.979870259761810303e-02 -1.925431787967681885e-01 -3.678458451759070158e-04 -1.109222844243049622e-01 3.423711061477661133e-01 -1.144799962639808655e-01 -1.171273216605186462e-01 -1.020231842994689941e-01 -3.075442016124725342e-01 1.375992894172668457e-01 -6.503994110971689224e-03 -1.748150438070297241e-01 -1.197202280163764954e-01 3.769148290157318115e-01 8.262076228857040405e-02 -1.060085594654083252e-01 1.683342158794403076e-01 3.385974466800689697e-01 -1.091826483607292175e-01 -4.604412708431482315e-03 8.060263097286224365e-02 9.958402812480926514e-02 -1.408672779798507690e-01 -7.269073277711868286e-02 -1.241397410631179810e-01 -5.099349096417427063e-02 3.408749997615814209e-01 2.594532668590545654e-01 2.121806144714355469e-01 8.938080817461013794e-02 -5.350763350725173950e-02
1.020382717251777649e-01 -1.703501194715499878e-01 4.714722558856010437e-02 1.376990079879760742e-01 -1.382326632738113403e-01 6.941056996583938599e-02 7.201417535543441772e-02 -1.300807893276214600e-01 6.365339737385511398e-03 -1.791202723979949951e-01 -1.404384076595306396e-01 -2.720306515693664551e-01 1.146361753344535828e-01 4.234987869858741760e-02 4.109665751457214355e-01 1.644728779792785645e-01 3.206766247749328613e-01 1.560288220643997192e-01 3.290955349802970886e-02 -9.867309033870697021e-02 5.224682856351137161e-03 1.656276136636734009e-01 9.015148878097534180e-02 -9.476234763860702515e-02 1.193321943283081055e-01 -2.684293985366821289e-01 -1.991565823554992676e-01 2.491006255149841309e-01 2.737123072147369385e-01 1.820891201496124268e-01 2.386391460895538330e-01 -1.450060456991195679e-01
8.257002383470535278e-02 5.561649426817893982e-02 1.113877668976783752e-01 -1.850745081901550293e-01 -2.586920559406280518e-02 2.638743221759796143e-01 1.050099059939384460e-01 -1.707387566566467285e-01 -6.370864063501358032e-02 -6.068000942468643188e-02 -2.738919258117675781e-01 -9.372057393193244934e-03 1.398244649171829224e-01 8.665404468774795532e-02 2.884237766265869141e-01 2.159647457301616669e-02 1.319243907928466797e-01 1.658355891704559326e-01 4.012422561645507812e-01 1.952286660671234131e-01 -1.998300403356552124e-01 -1.954259723424911499e-01 2.883754372596740723e-01 3.769992291927337646e-02 1.432180851697921753e-01 9.047912061214447021e-02 -6.203238666057586670e-02 -2.272548377513885498e-01 3.162793517112731934e-01 -8.919460326433181763e-02 1.300881654024124146e-01 -1.535244286060333252e-01
1.744521260261535645e-01 -1.896943338215351105e-02 -1.221130266785621643e-01 7.309745252132415771e-02 6.242277845740318298e-02 5.818165466189384460e-02 1.781944930553436279e-01 -1.079959701746702194e-02 8.414104580879211426e-02 -2.190880030393600464e-01 -1.823778301477432251e-01 -5.722881481051445007e-02 1.129304915666580200e-01 -1.309817731380462646e-01 3.065322637557983398e-01 -1.759035885334014893e-01 3.955994248390197754e-01 -2.458066307008266449e-02 5.151279270648956299e-02 -2.756875008344650269e-02 -1.312179267406463623e-01 1.262117028236389160e-01 9.980820864439010620e-02 -1.868880987167358398e-01 2.116367816925048828e-01 -2.007404714822769165e-01 -9.131271392107009888e-02 3.319405913352966309e-01 2.714227139949798584e-01 1.534108221530914307e-01 3.023304939270019531e-01 -1.805518865585327148e-01
1.146382689476013184e-01 -1.256088167428970337e-02 2.843058705329895020e-01 -1.445658802986145020e-01 -3.394725034013390541e-03 2.196840494871139526e-01 -2.552195191383361816e-01 1.733580231666564941e-01 1.512882411479949951e-01 -3.408568203449249268e-01 4.063405469059944153e-02 -4.166356474161148071e-02 -1.995965093374252319e-02 1.640761196613311768e-01 1.507820636034011841e-01 -1.456705480813980103e-01 1.250683516263961792e-01 -1.216228008270263672e-01 1.995591968297958374e-01 -3.626414015889167786e-02 9.126403927803039551e-02 -2.932052612304687500e-01 -1.084145531058311462e-01 -4.804600402712821960e-02 -7.034365087747573853e-02 -3.084342777729034424e-01 -7.815393805503845215e-02 1.492817550897598267e-01 2.164433747529983521e-01 -9.095715731382369995e-02 3.425578176975250244e-01 2.165686935186386108e-01
8.971667289733886719e-02 1.237583681941032410e-01 -2.735879123210906982e-01 -1.141510978341102600e-01 -6.892196089029312134e-02 1.629999876022338867e-01 -7.696011662483215332e-02 3.032405674457550049e-02 3.901374340057373047e-02 -3.973104655742645264e-01 3.786353766918182373e-02 3.876481950283050537e-02 -7.654331624507904053e-02 -2.251532673835754395e-01 4.677868187427520752e-01 9.481069445610046387e-02 -1.357506811618804932e-01 1.063837558031082153e-01 3.474065065383911133e-01 -2.269274927675724030e-02 -1.413787901401519775e-01 8.572588860988616943e-02 1.465909089893102646e-02 -3.847874468192458153e-03 1.521455775946378708e-02 -1.229743137955665588e-01 -4.709453321993350983e-03 3.246239423751831055e-01 2.086663246154785156e-01 2.396610379219055176e-01 4.557923600077629089e-02 -3.974566981196403503e-02
8.090747892856597900e-02 -9.094439446926116943e-02 1.726650297641754150e-01 -1.788768470287322998e-01 -4.825936257839202881e-02 2.796956300735473633e-01 3.362011164426803589e-02 -1.333746910095214844e-01 2.276967167854309082e-01 -2.684587240219116211e-01 -2.469883114099502563e-01 6.836838275194168091e-02 1.321523636579513550e-01 9.166950732469558716e-02 2.732120752334594727e-01 -1.345441043376922607e-01 2.319781929254531860e-01 -6.065476313233375549e-02 1.023164615035057068e-01 7.703337073326110840e-02 3.546194359660148621e-02 3.376857042312622070e-01 1.523479521274566650e-01 8.670143038034439087e-02 8.878035843372344971e-02 -9.308946132659912109e-02 1.479015201330184937e-01 -5.180810578167438507e-03 3.557920157909393311e-01 -9.196490794420242310e-02 2.977763116359710693e-01 -1.833303123712539673e-01
-5.461893230676651001e-02 9.040654450654983521e-02 1.385268419981002808e-01 5.488356575369834900e-03 -1.307501178234815598e-02 2.801076769828796387e-01 1.234815567731857300e-01 -2.267382740974426270e-01 -2.506769075989723206e-02 -4.301850497722625732e-01 -1.375128328800201416e-01 1.376724839210510254e-01 6.268677115440368652e-02 2.553535401821136475e-01 1.733093261718750000e-01 -1.061646938323974609e-01 3.712495788931846619e-02 1.525192111730575562e-01 3.972064852714538574e-01 8.084177970886230469e-02 1.153193563222885132e-01 -2.806652337312698364e-02 1.174856647849082947e-01 3.558710217475891113e-02 2.080350965261459351e-01 3.746668621897697449e-02 7.945595681667327881e-02 -2.767050862312316895e-01 1.849379688501358032e-01 3.233610987663269043e-01 4.436503723263740540e-02 -6.279250979423522949e-02
1.161010097712278366e-02 -2.495232075452804565e-01 -4.356126487255096436e-02 -1.498896777629852295e-01 -3.207541704177856445e-01 2.824411541223526001e-02 -9.924905747175216675e-02 6.579989194869995117e-02 4.352290928363800049e-02 -3.671594858169555664e-01 4.332594200968742371e-02 1.268429756164550781e-01 3.170793503522872925e-02 -1.195721030235290527e-01 2.471237331628799438e-01 -1.335300654172897339e-01 5.113136768341064453e-01 1.316647045314311981e-02 1.375083178281784058e-01 1.485051065683364868e-01 -1.369556188583374023e-01 -3.615132346749305725e-02 -9.058906696736812592e-03 3.715032711625099182e-02 -1.001181080937385559e-01 -1.058467105031013489e-01 -2.329317629337310791e-01 -8.254870027303695679e-02 2.195170521736145020e-01 2.117754071950912476e-01 -1.249044761061668396e-01 1.773936599493026733e-01
9.331753849983215332e-02 -1.704842001199722290e-01 -2.216703146696090698e-01 -2.478098496794700623e-02 -2.008229643106460571e-01 -6.997102405875921249e-03 -3.559715673327445984e-02 8.996868133544921875e-02 -1.340245455503463745e-01 -2.766359746456146240e-01 -6.055985018610954285e-02 -2.999957418069243431e-03 -1.952706426382064819e-01 -1.761670410633087158e-02 6.157214045524597168e-01 6.582599133253097534e-02 -1.099518984556198120e-01 -4.109721258282661438e-02 3.798329532146453857e-01 -1.713626459240913391e-02 -1.076915189623832703e-01 8.075708895921707153e-02 -1.176754105836153030e-02 5.110858473926782608e-03 -1.666390895843505859e-01 1.555337570607662201e-02 -1.095326393842697144e-01 2.249951064586639404e-01 1.949720531702041626e-01 8.962187170982360840e-02 3.253919631242752075e-02 -1.682762503623962402e-01
-1.435941457748413086e-01 -3.957063257694244385e-01 -8.519003540277481079e-02 -1.316226571798324585e-01 -1.580752879381179810e-01 1.267826110124588013e-01 2.155837565660476685e-01 -4.014121741056442261e-02 2.863659262657165527e-01 -2.132348716259002686e-01 -8.827003650367259979e-03 -1.217061653733253479e-01 3.456168621778488159e-02 2.922365665435791016e-01 2.266682982444763184e-01 1.172356083989143372e-01 -1.189647465944290161e-01 2.224100977182388306e-01 2.659758627414703369e-01 7.414849475026130676e-03 4.071990028023719788e-02 2.132586985826492310e-01 -4.543444141745567322e-02 -2.440306823700666428e-03 6.190331652760505676e-02 -2.285959273576736450e-01 -6.225124001502990723e-02 -1.341231912374496460e-01 2.455496191978454590e-01 1.204894036054611206e-01 2.040234357118606567e-01 1.922677010297775269e-01
1.074849292635917664e-01 1.615220010280609131e-01 -3.269887268543243408e-01 3.882319107651710510e-02 -3.196461498737335205e-01 3.393866717815399170e-01 -1.887200959026813507e-02 2.855154275894165039e-01 2.159276306629180908e-01 -2.480239607393741608e-03 8.688518404960632324e-02 1.871943920850753784e-01 2.850521914660930634e-02 -4.513844847679138184e-02 4.163102805614471436e-01 1.528103798627853394e-01 1.061391979455947876e-01 7.155764102935791016e-02 2.932263910770416260e-01 8.941297233104705811e-02 -2.184066623449325562e-01 8.267249912023544312e-02 5.718209594488143921e-02 6.109390407800674438e-02 -3.828317672014236450e-02 -1.337915509939193726e-01 -1.074492484331130981e-01 -3.736354038119316101e-02 2.062341868877410889e-01 -7.760897278785705566e-02 -2.460181713104248047e-04 -1.148743480443954468e-01
1.803321242332458496e-01 1.077599748969078064e-01 1.317711919546127319e-02 4.668686597142368555e-04 -2.214172780513763428e-01 -2.712280862033367157e-02 1.401060670614242554e-01 -1.482631713151931763e-01 -1.726033398881554604e-03 -1.066902503371238708e-01 -1.205093786120414734e-01 -1.645750552415847778e-01 3.975986838340759277e-01 -2.575843930244445801e-01 3.866963386535644531e-01 -1.546926945447921753e-01 1.855016201734542847e-01 -4.941412061452865601e-02 1.769813895225524902e-01 4.326314479112625122e-02 5.853677168488502502e-02 -1.392228007316589355e-01 -1.461023688316345215e-01 -9.118948131799697876e-02 9.569114446640014648e-02 -3.001210987567901611e-01 8.188254386186599731e-02 1.343802511692047119e-01 3.246448040008544922e-01 4.725803062319755554e-02 1.989439278841018677e-01 -1.404050886631011963e-01
1.203437820076942444e-01 -5.502944439649581909e-02 -1.423500329256057739e-01 4.171938821673393250e-02 7.477243244647979736e-02 2.416662722826004028e-01 7.905043661594390869e-02 3.401556983590126038e-02 1.508113089948892593e-02 -1.150778159499168396e-01 -3.917466402053833008e-01 -1.582493335008621216e-01 1.985979080200195312e-01 -1.391818374395370483e-02 3.408717513084411621e-01 -1.401691287755966187e-01 2.367089241743087769e-01 -1.590862423181533813e-01 1.132910326123237610e-01 -3.357295319437980652e-02 2.566048502922058105e-01 1.115966364741325378e-01 -3.289123764261603355e-03 3.520217239856719971e-01 -1.710149645805358887e-01 -1.440694928169250488e-01 6.301429122686386108e-02 1.666125026531517506e-03 2.590393722057342529e-01 1.017049178481101990e-01 1.740555316209793091e-01 -2.497666031122207642e-01
-3.874851018190383911e-02 1.109882071614265442e-01 -3.970499932765960693e-01 -5.370625108480453491e-02 -6.518747657537460327e-02 3.258403837680816650e-01 -1.021305993199348450e-01 8.994122035801410675e-03 -2.443835884332656860e-02 -2.981641292572021484e-01 4.900269955396652222e-02 6.549985706806182861e-02 8.347439579665660858e-04 -1.061640977859497070e-01 3.278013169765472412e-01 3.375231102108955383e-02 -9.799922257661819458e-02 1.913486272096633911e-01 3.273472487926483154e-01 -3.391120582818984985e-02 3.262501955032348633e-02 -2.232776209712028503e-02 6.407946348190307617e-02 -1.281802505254745483e-01 -1.076221838593482971e-01 -1.185361519455909729e-01 4.832662269473075867e-02 3.746315538883209229e-01 2.645053267478942871e-01 2.609642148017883301e-01 7.512360066175460815e-02 3.013243200257420540e-03
1.031907126307487488e-01 -1.696215420961380005e-01 -1.301926672458648682e-01 -1.960088163614273071e-01 -1.174296140670776367e-01 1.318456083536148071e-01 -1.095010563731193542e-01 -1.352896448224782944e-02 -1.209216751158237457e-02 -3.129031360149383545e-01 -1.337773948907852173e-01 2.700113952159881592e-01 2.320774793624877930e-01 1.483981013298034668e-01 2.163544595241546631e-01 2.316085100173950195e-01 1.431805044412612915e-01 3.846285939216613770e-01 3.615382015705108643e-01 2.132459282875061035e-01 1.757835596799850464e-02 -1.642457991838455200e-01 -1.269467920064926147e-01 1.774774119257926941e-02 1.175845600664615631e-02 -8.068109303712844849e-02 -6.649819016456604004e-02 -2.153566032648086548e-01 2.118146270513534546e-01 3.405517712235450745e-02 6.073909252882003784e-02 -3.422207385301589966e-02
9.727889299392700195e-02 -1.767370998859405518e-01 4.225723072886466980e-02 -4.416864365339279175e-02 6.208920851349830627e-02 2.253283709287643433e-01 1.171989887952804565e-01 -8.291485905647277832e-02 1.615866720676422119e-01 -6.820093095302581787e-02 -2.250431925058364868e-01 -5.543545261025428772e-02 -2.285183221101760864e-02 -2.419134974479675293e-01 5.279209017753601074e-01 -2.079484164714813232e-01 1.152698248624801636e-01 1.186456009745597839e-01 5.673889443278312683e-02 -2.873321063816547394e-02 1.242872774600982666e-01 9.299903362989425659e-02 2.205703854560852051e-01 -2.103964565321803093e-03 2.807642817497253418e-01 6.957745645195245743e-04 -2.005215585231781006e-01 9.959758073091506958e-02 5.535041168332099915e-02 2.366257905960083008e-01 2.914810776710510254e-01 -1.942275911569595337e-01
2.107886373996734619e-01 -4.805144295096397400e-02 -1.998458802700042725e-02 -2.356130480766296387e-01 -2.302579581737518311e-01 2.730736434459686279e-01 -7.918461412191390991e-02 -3.412901237607002258e-02 3.003991842269897461e-01 -3.399734944105148315e-02 2.518146764487028122e-03 5.628116428852081299e-02 -1.211056858301162720e-01 1.656303107738494873e-01 3.957773447036743164e-01 -2.165187895298004150e-01 7.861654460430145264e-02 1.033425405621528625e-01 1.635260879993438721e-01 2.722485363483428955e-01 3.570953756570816040e-02 -1.302693933248519897e-01 1.925885081291198730e-01 -2.264757603406906128e-01 1.078445091843605042e-01 3.753592073917388916e-02 2.517346851527690887e-02 -1.288823038339614868e-01 2.256224304437637329e-01 -1.607437133789062500e-01 5.486299470067024231e-02 -2.962247133255004883e-01
8.464770764112472534e-02 1.010193452239036560e-01 -2.589463889598846436e-01 -1.747325211763381958e-01 -5.168417468667030334e-02 3.348214030265808105e-01 -1.609257012605667114e-01 -2.545302850194275379e-04 5.843131989240646362e-02 -4.211461544036865234e-01 9.637280553579330444e-02 4.622501507401466370e-02 -3.350404649972915649e-02 -4.354561492800712585e-02 2.398491352796554565e-01 -2.287443727254867554e-02 -1.846300959587097168e-01 6.111493334174156189e-02 2.756156027317047119e-01 -6.995347142219543457e-02 2.049133740365505219e-02 2.990673854947090149e-02 -1.831317134201526642e-02 -2.661014795303344727e-01 -1.391471475362777710e-01 -1.550626009702682495e-01 9.125371463596820831e-03 2.968684434890747070e-01 2.276615798473358154e-01 2.823720276355743408e-01 1.536852121353149414e-01 -1.146958321332931519e-01
1.387756317853927612e-02 -5.306642875075340271e-02 -4.822240397334098816e-02 -1.448093503713607788e-01 -1.689634472131729126e-01 2.688866853713989258e-01 5.972982943058013916e-02 -1.253207679837942123e-02 -5.989225581288337708e-03 -3.229669034481048584e-01 -4.913843423128128052e-02 -4.500656574964523315e-02 -5.105515569448471069e-02 -1.553595960140228271e-01 3.555145561695098877e-01 1.827095150947570801e-01 1.747666746377944946e-01 -5.119586735963821411e-02 1.860671192407608032e-01 1.453818529844284058e-01 -7.425567507743835449e-02 2.415057569742202759e-01 4.732057079672813416e-02 2.433585226535797119e-01 -3.979743719100952148e-01 4.893587902188301086e-02 -1.534677892923355103e-01 -1.061121672391891479e-01 3.723755478858947754e-01 9.362107515335083008e-02 -8.577477931976318359e-02 -9.603915363550186157e-02
1.651113033294677734e-01 -1.813255995512008667e-01 -4.592432379722595215e-01 -3.783355653285980225e-02 -5.193339660763740540e-02 3.377093970775604248e-01 -6.353075802326202393e-02 -4.399807751178741455e-02 -3.871519118547439575e-02 -3.462131321430206299e-01 -3.908559214323759079e-03 1.258009374141693115e-01 -6.569191068410873413e-02 -2.952737174928188324e-02 1.984367072582244873e-01 -1.334002912044525146e-01 7.394418120384216309e-02 3.567050099372863770e-01 3.024630844593048096e-01 -1.060021072626113892e-01 -1.074710041284561157e-01 1.862587928771972656e-01 4.595869779586791992e-02 -4.344349727034568787e-02 1.661189794540405273e-01 -6.600837409496307373e-02 1.057073399424552917e-01 5.431395769119262695e-02 -5.055279657244682312e-02 2.402372360229492188e-01 9.296442568302154541e-02 6.772170215845108032e-02
1.346423476934432983e-01 8.672794699668884277e-02 2.405673265457153320e-01 -1.776292026042938232e-01 -7.439400255680084229e-02 1.261740475893020630e-01 1.488312184810638428e-01 8.330186456441879272e-02 1.586056500673294067e-01 -1.125477552413940430e-01 -3.411618471145629883e-01 -1.110247895121574402e-01 -1.010115221142768860e-01 -1.138661876320838928e-01 5.219583511352539062e-01 -1.192900016903877258e-01 7.534318417310714722e-02 4.714567586779594421e-02 1.249179244041442871e-03 -1.096749156713485718e-01 -1.411499381065368652e-01 -6.390605121850967407e-02 1.941854059696197510e-01 -3.219547867774963379e-02 2.076437026262283325e-01 -2.333887368440628052e-01 -2.752572894096374512e-01 2.004617303609848022e-01 7.335661351680755615e-02 1.410873979330062866e-01 1.017127633094787598e-01 -1.617071777582168579e-01
-1.606763526797294617e-02 -1.045192405581474304e-01 1.490875631570816040e-01 -1.334583163261413574e-01 5.536683648824691772e-02 2.733316123485565186e-01 2.575950026512145996e-01 5.042054504156112671e-02 2.356196194887161255e-01 -3.189158439636230469e-01 -2.185709625482559204e-01 1.184978112578392029e-01 -2.298215180635452271e-01 -4.898219183087348938e-02 2.913929224014282227e-01 -3.047931380569934845e-02 9.295123815536499023e-02 3.637066856026649475e-02 3.929909169673919678e-01 -8.197584748268127441e-02 2.311530262231826782e-01 3.901406191289424896e-03 -8.903975784778594971e-02 -1.895290799438953400e-02 2.502754516899585724e-02 1.163466274738311768e-01 -2.922641672194004059e-02 -1.179969683289527893e-01 3.752675950527191162e-01 -6.067527830600738525e-02 -1.868044883012771606e-01 2.843775041401386261e-02
-1.145121920853853226e-02 -8.164531737565994263e-02 -1.226332783699035645e-01 4.431226477026939392e-02 -9.113924950361251831e-02 1.001520529389381409e-01 1.089956909418106079e-01 -1.688222438097000122e-01 -2.693187892436981201e-01 -4.314231276512145996e-01 -1.047583743929862976e-01 9.768293052911758423e-02 2.116116434335708618e-01 -1.349614933133125305e-02 3.683805465698242188e-01 1.376387476921081543e-01 3.364056050777435303e-01 3.657161816954612732e-02 -1.171820089221000671e-01 1.663937568664550781e-01 7.168496400117874146e-02 -4.411743953824043274e-02 2.344314455986022949e-01 4.188049212098121643e-02 9.957533329725265503e-02 -2.784952819347381592e-01 1.400555074214935303e-01 -5.978767573833465576e-02 2.272749841213226318e-01 1.374441534280776978e-01 -6.335437297821044922e-02 1.837175786495208740e-01
9.579186141490936279e-02 -1.644434928894042969e-01 1.102300956845283508e-01 -1.418638527393341064e-01 -2.286045700311660767e-01 2.233990281820297241e-01 1.332365870475769043e-01 2.192504890263080597e-02 7.646557874977588654e-03 -2.867984473705291748e-01 -7.209876179695129395e-02 -1.000914499163627625e-01 5.993855744600296021e-02 -1.605752259492874146e-01 4.600805342197418213e-01 -1.685483753681182861e-01 -5.775926634669303894e-02 9.511644393205642700e-02 -1.887394301593303680e-02 3.893517702817916870e-02 2.914695739746093750e-01 -2.492858842015266418e-02 1.809510737657546997e-01 -2.867283225059509277e-01 -2.398190796375274658e-01 8.937814086675643921e-02 -3.340698033571243286e-02 -9.968186169862747192e-02 3.258441686630249023e-01 4.838380590081214905e-02 -2.824894711375236511e-02 2.084777951240539551e-01
1.987814009189605713e-01 -4.119297489523887634e-03 1.165976747870445251e-01 2.536960542201995850e-01 -5.065141320228576660e-01 3.746930062770843506e-01 1.126892119646072388e-01 -1.676507890224456787e-01 -5.118299741297960281e-03 -2.271605730056762695e-01 -3.762037679553031921e-02 -1.536440402269363403e-01 3.167508542537689209e-01 -1.142999753355979919e-01 7.027307897806167603e-02 1.742897927761077881e-02 5.590977519750595093e-02 8.407887816429138184e-02 2.918942645192146301e-02 -2.025447972118854523e-02 2.000786513090133667e-01 -7.453394681215286255e-02 -2.002676725387573242e-01 -2.031860351562500000e-01 -7.290216535329818726e-02 -1.371437311172485352e-01 -1.452165991067886353e-01 1.110650524497032166e-01 1.936028897762298584e-01 5.555314198136329651e-02 6.382548063993453979e-02 -9.403917938470840454e-02
9.763535112142562866e-02 2.765248343348503113e-02 -7.921429723501205444e-02 4.453217238187789917e-02 -1.239675357937812805e-01 2.253283858299255371e-01 2.648670673370361328e-01 -1.195504292845726013e-01 -1.353020519018173218e-01 -9.021690487861633301e-02 -2.298626005649566650e-01 -6.348773837089538574e-02 2.879517376422882080e-01 1.676951348781585693e-01 2.995401322841644287e-01 -2.142472714185714722e-01 1.671949476003646851e-01 -2.140269428491592407e-02 4.087648391723632812e-01 -3.750305157154798508e-03 -2.636967599391937256e-01 2.201779335737228394e-01 -1.278958767652511597e-01 -4.134738072752952576e-02 -1.061786413192749023e-01 -2.688856795430183411e-02 -4.210065305233001709e-02 -2.155040055513381958e-01 1.958888769149780273e-01 5.713267624378204346e-02 9.824531152844429016e-03 -2.594976723194122314e-01
1.025716513395309448e-01 -5.236613377928733826e-02 1.250002384185791016e-01 -1.388010233640670776e-01 -9.990966320037841797e-02 3.205733597278594971e-01 2.860763967037200928e-01 -2.644028700888156891e-02 2.629963755607604980e-01 -2.422890216112136841e-01 -2.367322146892547607e-01 -5.406117066740989685e-03 6.108958274126052856e-02 -8.986584097146987915e-02 2.901249229907989502e-01 3.328736126422882080e-02 2.626105546951293945e-01 9.933884441852569580e-02 -6.923920661211013794e-02 -6.389608234167098999e-02 6.542305648326873779e-02 1.675642728805541992e-01 4.894832149147987366e-02 1.458648685365915298e-02 -5.953527521342039108e-03 -8.573100715875625610e-02 2.797158360481262207e-01 9.717453271150588989e-02 1.651534438133239746e-01 -6.499086320400238037e-02 4.181303977966308594e-01 -2.268254607915878296e-01
2.314597070217132568e-01 2.482650130987167358e-01 -1.069900766015052795e-02 3.996681049466133118e-02 -1.045878380537033081e-01 6.220409274101257324e-02 2.121258080005645752e-01 -2.312035709619522095e-01 1.341577470302581787e-01 -4.243567120283842087e-03 -1.212483644485473633e-01 -2.932560862973332405e-03 3.221476823091506958e-02 2.213720530271530151e-01 5.173931717872619629e-01 -2.943943813443183899e-02 2.090066075325012207e-01 1.953114420175552368e-01 4.432935118675231934e-01 9.865164756774902344e-02 -1.358460634946823120e-01 -1.940088868141174316e-01 7.067681849002838135e-02 -4.540592804551124573e-02 -1.617912389338016510e-02 -9.881237894296646118e-02 2.770582772791385651e-02 -9.544608741998672485e-02 1.241636276245117188e-01 -8.448938839137554169e-03 5.742464214563369751e-02 -1.690440028905868530e-01
3.355704545974731445e-01 -9.003888815641403198e-03 -1.150825470685958862e-01 -7.345629855990409851e-03 1.590299233794212341e-02 1.622663736343383789e-01 -3.597732260823249817e-02 1.232032179832458496e-01 -2.020641118288040161e-01 -2.906141877174377441e-01 -1.548825651407241821e-01 -5.860834196209907532e-02 -1.399306505918502808e-01 -6.226560845971107483e-02 3.934459388256072998e-01 1.592094451189041138e-01 -1.587765514850616455e-01 1.188783273100852966e-01 3.553286194801330566e-01 -7.596714422106742859e-03 -9.011033922433853149e-02 1.350744217634201050e-01 -1.544803474098443985e-02 -5.096590518951416016e-02 -1.526903957128524780e-01 -1.456340104341506958e-01 -1.199813783168792725e-01 2.698538005352020264e-01 3.515582680702209473e-01 9.026938676834106445e-02 2.764505892992019653e-02 -1.246448755264282227e-01
6.637334078550338745e-02 9.929638355970382690e-03 1.524172276258468628e-01 -1.180371344089508057e-01 -1.023812964558601379e-01 2.291831970214843750e-01 8.860266953706741333e-02 -2.280298620462417603e-01 3.564983010292053223e-01 -2.179011851549148560e-01 -4.329168200492858887e-01 -9.134197235107421875e-02 -5.053096450865268707e-03 -1.091165840625762939e-01 2.559451162815093994e-01 1.106274947524070740e-01 2.091713249683380127e-01 -2.476666867733001709e-02 4.185274615883827209e-02 1.159462556242942810e-01 -1.612841933965682983e-01 1.685867160558700562e-01 -1.792906820774078369e-01 -1.643625646829605103e-01 9.699415415525436401e-02 -6.142142415046691895e-02 -1.168950721621513367e-01 2.616642042994499207e-02 1.452850401401519775e-01 2.006173133850097656e-01 3.219289183616638184e-01 9.893621504306793213e-02
1.745372861623764038e-01 -2.143781930208206177e-01 -3.181516379117965698e-02 -1.116792410612106323e-01 -1.240507047623395920e-02 3.029476702213287354e-01 6.924574077129364014e-02 -2.478543668985366821e-02 -1.776278913021087646e-01 -1.082152649760246277e-01 1.207167468965053558e-02 -4.744045063853263855e-02 -2.432216703891754150e-01 -8.084107935428619385e-02 5.527327656745910645e-01 1.533314734697341919e-01 -1.269317120313644409e-01 1.249049231410026550e-01 2.727410495281219482e-01 8.815954625606536865e-02 -1.286601722240447998e-01 8.622867614030838013e-02 1.373490095138549805e-01 -2.037831023335456848e-02 -1.139426454901695251e-01 -1.022260859608650208e-01 -1.441379189491271973e-01 2.870813310146331787e-01 1.759698092937469482e-01 1.833946704864501953e-01 1.428842097520828247e-01 -5.998581275343894958e-02
2.447451800107955933e-01 -1.009684242308139801e-02 -2.554248869419097900e-01 -1.805687509477138519e-02 -6.214120984077453613e-02 8.882977068424224854e-02 -6.928448379039764404e-02 -8.483845740556716919e-02 -2.056697607040405273e-01 -3.367230296134948730e-01 -1.211469154804944992e-02 9.945491701364517212e-02 -1.870143264532089233e-01 -1.104604527354240417e-01 5.642643570899963379e-01 2.826142311096191406e-02 -6.318540126085281372e-02 8.711714297533035278e-02 3.234314024448394775e-01 6.663712207227945328e-03 5.430468544363975525e-02 1.415783464908599854e-01 -6.430698931217193604e-02 4.213388543576002121e-03 -7.127708196640014648e-02 -2.407264709472656250e-02 -9.187298268079757690e-02 3.575696647167205811e-01 1.063436940312385559e-01 1.336496621370315552e-01 3.936418890953063965e-02 5.032170936465263367e-02
3.125365972518920898e-01 -1.416381001472473145e-01 6.592436879873275757e-02 -3.525326773524284363e-02 3.699032589793205261e-02 2.161541879177093506e-01 -1.133911982178688049e-01 6.794959306716918945e-02 2.554525434970855713e-01 -3.543182015419006348e-01 9.280709177255630493e-02 2.636332213878631592e-01 -2.244972437620162964e-01 -4.483059793710708618e-02 6.231957674026489258e-02 -6.294047832489013672e-02 2.033126503229141235e-01 1.272515952587127686e-01 3.895075917243957520e-01 -1.178211346268653870e-02 -1.976266503334045410e-01 -2.089474201202392578e-01 5.630552768707275391e-02 -1.862568594515323639e-02 1.236218884587287903e-01 -1.789825111627578735e-01 -2.061112970113754272e-01 -1.377568673342466354e-02 1.960759460926055908e-01 1.275499351322650909e-02 1.326989680528640747e-01 -2.002880871295928955e-01
3.129151165485382080e-01 1.355703175067901611e-01 1.236567273736000061e-01 1.246480345726013184e-01 3.819655999541282654e-02 3.114520609378814697e-01 2.922039330005645752e-01 -2.329012751579284668e-01 1.989789903163909912e-01 -1.381092369556427002e-01 1.583952158689498901e-01 -6.126043945550918579e-02 -4.736937582492828369e-02 1.231557875871658325e-01 3.885031044483184814e-01 -1.747237704694271088e-02 1.739033609628677368e-01 1.760462820529937744e-01 2.880464494228363037e-01 7.919421046972274780e-02 -9.770013391971588135e-02 -2.739131450653076172e-01 1.607475429773330688e-02 -3.424971178174018860e-02 7.660328596830368042e-02 -2.059786617755889893e-01 5.679026991128921509e-02 -9.959723800420761108e-02 6.753416359424591064e-02 -3.126432886347174644e-03 1.844392120838165283e-01 -1.487231552600860596e-01
-2.603272721171379089e-02 -7.109355926513671875e-02 -2.103447318077087402e-01 -3.058780543506145477e-02 -7.225697487592697144e-02 -5.236579850316047668e-02 -1.020065322518348694e-01 3.083700314164161682e-02 -1.187002519145607948e-03 -4.402669668197631836e-01 -1.773997992277145386e-01 1.316381394863128662e-01 1.705300807952880859e-01 -1.850939840078353882e-01 1.762696802616119385e-01 1.419750303030014038e-01 4.856448173522949219e-01 1.190295442938804626e-01 2.358995005488395691e-02 2.162445336580276489e-01 1.671641469001770020e-01 -9.376275539398193359e-02 7.144436240196228027e-03 5.808076239190995693e-04 1.737808287143707275e-01 -2.851544320583343506e-01 -2.277756109833717346e-02 -1.160819977521896362e-01 3.207367062568664551e-01 1.686411164700984955e-02 2.481090836226940155e-02 9.571614861488342285e-02
1.038724631071090698e-01 -1.577422954142093658e-02 -1.309704482555389404e-01 -8.846524357795715332e-02 -1.422119289636611938e-01 4.852283596992492676e-01 2.155286967754364014e-01 8.272592909634113312e-03 6.101020053029060364e-02 1.092725470662117004e-01 -7.084412127733230591e-02 2.067613154649734497e-01 1.411210447549819946e-01 1.999851129949092865e-02 2.997752428054809570e-01 2.086523622274398804e-01 6.997517496347427368e-02 1.972854435443878174e-01 2.518146038055419922e-01 7.668287307024002075e-02 1.760009974241256714e-01 -1.017251536250114441e-01 -2.494031637907028198e-01 7.924173027276992798e-02 1.269971430301666260e-01 2.647442370653152466e-02 -2.420160360634326935e-02 -1.644017100334167480e-01 3.083711564540863037e-01 -7.463353127241134644e-02 2.702795565128326416e-01 5.975943431258201599e-02
3.284118771553039551e-01 -6.215498223900794983e-02 7.991051673889160156e-02 9.428411722183227539e-02 -2.953531742095947266e-01 8.242523670196533203e-02 2.548338770866394043e-01 -1.585166156291961670e-01 1.475966125726699829e-01 -1.845172047615051270e-01 -9.625190496444702148e-02 -1.476244479417800903e-01 -1.140497848391532898e-01 2.367126941680908203e-01 5.082573294639587402e-01 -1.234304159879684448e-01 1.826707869768142700e-01 1.971184015274047852e-01 1.814771145582199097e-01 2.008311301469802856e-01 -5.743357539176940918e-02 -5.480895936489105225e-02 1.533562093973159790e-01 -1.227411255240440369e-01 2.202790696173906326e-03 -6.824988126754760742e-02 1.206078603863716125e-01 7.201645057648420334e-03 1.144534647464752197e-01 1.587278246879577637e-01 -2.286925166845321655e-02 -1.047216430306434631e-01
2.054067850112915039e-01 1.532792448997497559e-01 9.825617074966430664e-02 4.949736595153808594e-02 -3.631751537322998047e-01 8.558817952871322632e-02 2.134281545877456665e-01 -1.757065206766128540e-01 7.910310290753841400e-03 -9.994617104530334473e-02 -5.712042003870010376e-02 -3.688514232635498047e-02 1.094420254230499268e-01 1.141575276851654053e-01 4.893980324268341064e-01 -8.329494297504425049e-02 1.611700467765331268e-02 6.501878052949905396e-02 2.591926455497741699e-01 4.776777699589729309e-02 2.703054575249552727e-03 3.109624683856964111e-01 4.309155791997909546e-02 -6.512485444545745850e-02 -1.885746568441390991e-01 -3.277673125267028809e-01 7.445441931486129761e-02 2.062392607331275940e-02 1.143033728003501892e-01 1.158317700028419495e-01 6.004789099097251892e-02 -2.542221248149871826e-01
3.017127811908721924e-01 -2.630835771560668945e-01 1.464057862758636475e-01 -2.770886719226837158e-01 9.734070301055908203e-02 2.814327180385589600e-01 -2.073397673666477203e-02 1.622986644506454468e-01 2.387234568595886230e-02 -2.287962436676025391e-01 -1.116646453738212585e-01 -1.194603443145751953e-01 6.863494217395782471e-02 -2.737201750278472900e-01 3.192786872386932373e-01 9.771295636892318726e-02 9.210828691720962524e-02 -1.775603741407394409e-01 1.187274232506752014e-01 3.484710305929183960e-02 2.890882641077041626e-02 -2.462307065725326538e-01 -7.599831372499465942e-02 -2.118234336376190186e-01 -2.851912677288055420e-01 4.101083427667617798e-02 7.937880232930183411e-03 -1.037934198975563049e-01 1.707976609468460083e-01 1.305985599756240845e-01 2.065641134977340698e-01 7.165732979774475098e-02
1.427098456770181656e-02 1.295102834701538086e-01 1.406604051589965820e-02 1.897033303976058960e-01 -1.823703348636627197e-01 2.277214378118515015e-01 2.837722897529602051e-01 -2.179603278636932373e-01 -1.007966175675392151e-01 -1.622423231601715088e-01 -6.025794148445129395e-02 1.149192601442337036e-01 2.033839933574199677e-02 2.985098958015441895e-01 4.675343334674835205e-01 1.365252677351236343e-02 3.218934237957000732e-01 2.201806902885437012e-01 2.415759563446044922e-01 2.073991298675537109e-01 -1.125571057200431824e-01 -8.258657529950141907e-03 -7.633142173290252686e-02 -2.620351016521453857e-01 -3.755490062758326530e-03 -1.179786473512649536e-01 -4.912723600864410400e-02 -1.015895605087280273e-01 -6.059663742780685425e-02 -2.930613979697227478e-02 -1.302489731460809708e-02 -3.236090997233986855e-03
1.592761129140853882e-01 -9.955340623855590820e-02 2.588048204779624939e-02 4.975923895835876465e-02 4.017894715070724487e-02 1.500649899244308472e-01 2.132452577352523804e-01 5.564436689019203186e-02 4.231079667806625366e-02 -6.749594956636428833e-02 -2.623436152935028076e-01 -1.156977713108062744e-01 1.084686350077390671e-02 -1.658934652805328369e-01 4.469133317470550537e-01 -1.955721080303192139e-01 2.956844866275787354e-01 2.345876544713973999e-01 3.793143853545188904e-02 -6.697940640151500702e-03 -4.678215831518173218e-02 -9.487730264663696289e-02 2.969927489757537842e-01 1.619102060794830322e-02 1.683880984783172607e-01 -1.919648610055446625e-02 -2.461559176445007324e-01 1.886475235223770142e-01 1.615636050701141357e-01 1.484971344470977783e-01 2.043659836053848267e-01 -2.761729657649993896e-01
-8.456929028034210205e-02 -2.284006923437118530e-01 -4.623897373676300049e-02 -9.679090231657028198e-02 1.608373783528804779e-02 1.979752928018569946e-01 1.481163501739501953e-01 1.206562966108322144e-01 2.553372979164123535e-01 -4.491593241691589355e-01 -5.557758733630180359e-02 8.233130909502506256e-03 -4.114230349659919739e-02 1.061025783419609070e-01 1.213050857186317444e-01 2.021677792072296143e-01 3.223816677927970886e-02 3.166314661502838135e-01 2.927358448505401611e-01 1.939982473850250244e-01 2.677649855613708496e-01 2.451373934745788574e-01 -6.229910254478454590e-02 1.059038639068603516e-01 8.476036041975021362e-02 -1.575641781091690063e-01 -1.767000369727611542e-02 1.725507229566574097e-01 1.990880072116851807e-01 4.080766439437866211e-02 8.597841858863830566e-02 1.796896904706954956e-01
-8.303280919790267944e-02 8.318913727998733521e-02 2.435101568698883057e-02 -2.778328396379947662e-02 5.220993235707283020e-02 2.790205478668212891e-01 2.603121399879455566e-01 -6.589037925004959106e-02 2.883961796760559082e-01 -2.583249807357788086e-01 -2.119379490613937378e-01 1.345125436782836914e-01 -3.052228689193725586e-01 -1.244566217064857483e-01 3.008322119712829590e-01 -1.159629970788955688e-01 2.083107382059097290e-01 1.338477283716201782e-01 3.474166393280029297e-01 1.534640640020370483e-01 -1.211375072598457336e-01 -4.585646465420722961e-02 -2.287591248750686646e-01 6.526745855808258057e-02 -1.030422970652580261e-01 1.111841760575771332e-02 -6.800223886966705322e-02 -8.751720935106277466e-02 2.425719201564788818e-01 -5.058256536722183228e-02 -1.341269314289093018e-01 1.590098887681961060e-01
1.256296634674072266e-01 1.199587900191545486e-02 5.440453067421913147e-02 1.335822045803070068e-01 -3.391169607639312744e-01 1.317276656627655029e-01 5.573248490691184998e-02 1.613857895135879517e-01 1.348630636930465698e-01 -5.467521399259567261e-02 3.588183596730232239e-02 7.969493977725505829e-03 -2.078347355127334595e-01 1.820572018623352051e-01 3.941261470317840576e-01 -2.790364921092987061e-01 2.404118031263351440e-01 -3.055658005177974701e-02 1.752785742282867432e-01 8.253590762615203857e-02 7.095883786678314209e-02 1.058713123202323914e-01 3.248635679483413696e-02 -1.393468081951141357e-01 4.246002528816461563e-03 -3.440125286579132080e-01 -1.250035166740417480e-01 -1.419549733400344849e-01 1.835230439901351929e-01 -9.320403635501861572e-02 3.003986179828643799e-01 -2.235395014286041260e-01
3.255932778120040894e-02 -1.960230171680450439e-01 2.953286655247211456e-02 1.039371863007545471e-01 -2.684005796909332275e-01 1.567594110965728760e-01 3.314971923828125000e-02 -1.486112475395202637e-01 1.996124684810638428e-01 -3.075892031192779541e-01 -2.352253794670104980e-01 -2.384296208620071411e-01 1.235885247588157654e-01 -1.002189591526985168e-01 4.349986314773559570e-01 4.209641367197036743e-02 1.021277979016304016e-01 1.207634508609771729e-01 -1.893253922462463379e-01 7.656156271696090698e-02 1.386446952819824219e-01 -2.077504694461822510e-01 -5.788214504718780518e-02 2.633038349449634552e-02 -1.597250849008560181e-01 -6.115603819489479065e-02 -1.784606873989105225e-01 -1.943267881870269775e-01 2.242704480886459351e-01 6.039503961801528931e-02 2.804946303367614746e-01 -3.823641315102577209e-02
1.753772348165512085e-01 -1.211314201354980469e-01 5.737761501222848892e-03 -6.768657267093658447e-02 -1.594061404466629028e-01 2.632013559341430664e-01 -1.795860826969146729e-01 4.608203191310167313e-03 2.691534161567687988e-01 -2.235782891511917114e-01 -2.620245888829231262e-02 1.695801019668579102e-01 3.944607824087142944e-02 4.353615920990705490e-03 5.032766237854957581e-02 -3.037531860172748566e-02 2.424534708261489868e-01 1.598364263772964478e-01 4.586626589298248291e-01 2.424920201301574707e-01 -4.597153048962354660e-03 -4.417671263217926025e-02 -1.946973949670791626e-01 1.733342371881008148e-02 -4.414740949869155884e-02 -2.693917751312255859e-01 -1.046739071607589722e-01 3.505783155560493469e-02 3.563454449176788330e-01 -1.197520866990089417e-01 1.002096682786941528e-01 1.852999925613403320e-01
-6.000059470534324646e-02 1.925184428691864014e-01 -3.487102920189499855e-03 -1.154270116239786148e-02 -9.937263093888759613e-03 2.627026736736297607e-01 7.939034700393676758e-02 1.469042897224426270e-01 1.380113065242767334e-01 -1.967131197452545166e-01 -2.219784408807754517e-01 1.169605031609535217e-01 -2.566274106502532959e-01 1.941432803869247437e-02 4.210886061191558838e-01 -1.044665873050689697e-01 9.429290890693664551e-03 2.794863879680633545e-01 8.750342577695846558e-02 1.596746295690536499e-01 1.763758361339569092e-01 1.347080022096633911e-01 -3.148257033899426460e-03 4.599834233522415161e-02 2.330450862646102905e-01 1.575555056333541870e-01 -7.249855250120162964e-02 1.782005280256271362e-02 4.416535794734954834e-01 1.350856125354766846e-01 7.230871915817260742e-02 -1.451154053211212158e-01
1.361784040927886963e-01 -1.032786369323730469e-01 -2.272307313978672028e-02 -8.482509851455688477e-02 -1.895450614392757416e-02 4.171560406684875488e-01 7.787971943616867065e-02 1.295154565013945103e-03 2.715314924716949463e-01 -3.594610691070556641e-01 -5.479164421558380127e-02 2.496859133243560791e-01 -7.217160612344741821e-02 1.644756793975830078e-01 -8.985801832750439644e-05 7.516492158174514771e-02 2.167785614728927612e-01 -2.625542692840099335e-02 2.720602154731750488e-01 1.869192868471145630e-01 -7.032471150159835815e-02 -1.149959415197372437e-01 -2.196639180183410645e-01 1.395660825073719025e-02 6.705065071582794189e-02 -1.993820667266845703e-01 -1.839004606008529663e-01 3.442450240254402161e-02 3.927033841609954834e-01 4.914582706987857819e-03 2.860627882182598114e-02 1.373611688613891602e-01
1.320700347423553467e-01 -1.231896802783012390e-01 8.936808258295059204e-02 -3.879504650831222534e-02 -1.554916054010391235e-01 3.255397379398345947e-01 4.467216432094573975e-01 1.775726079940795898e-01 5.155701935291290283e-02 -1.549166720360517502e-02 -2.536534368991851807e-01 2.809890806674957275e-01 2.794398069381713867e-01 6.784863770008087158e-02 3.107813298702239990e-01 -1.226744502782821655e-01 7.113539427518844604e-02 3.028239905834197998e-01 2.244297415018081665e-02 1.284652296453714371e-02 7.569885998964309692e-02 -8.838062733411788940e-02 -1.654528826475143433e-02 -1.280068755149841309e-01 -8.649436384439468384e-02 -7.558972388505935669e-02 -1.827923208475112915e-01 1.265414804220199585e-01 -3.518279269337654114e-02 6.763921678066253662e-02 -1.914794594049453735e-01 1.529598534107208252e-01
1.737992167472839355e-01 9.080740064382553101e-02 -8.119896799325942993e-02 -2.607278525829315186e-01 -2.633139491081237793e-01 1.040633991360664368e-01 1.726925820112228394e-01 1.273163557052612305e-01 1.411438137292861938e-01 -7.627356052398681641e-02 -3.156084194779396057e-02 3.577379286289215088e-01 -1.740323752164840698e-01 9.882772713899612427e-02 3.473192155361175537e-01 -1.936033219099044800e-01 2.000869512557983398e-01 6.907881051301956177e-02 1.346653103828430176e-01 2.122732996940612793e-01 1.483967453241348267e-01 6.893888115882873535e-02 3.944490477442741394e-02 -9.742809832096099854e-02 2.698895633220672607e-01 -1.646097749471664429e-01 4.610537365078926086e-02 -2.857413589954376221e-01 2.368354499340057373e-01 -1.058169156312942505e-01 5.775780603289604187e-02 -8.799152821302413940e-02
2.267459481954574585e-01 -2.187476158142089844e-01 -3.513726219534873962e-02 -1.960033923387527466e-01 -6.944066286087036133e-02 1.283670514822006226e-01 -1.182685419917106628e-01 6.997451186180114746e-02 4.560279473662376404e-02 -2.365309149026870728e-01 -1.293282359838485718e-01 2.803700268268585205e-01 9.022317081689834595e-02 1.777258962392807007e-01 1.474958658218383789e-01 2.828665375709533691e-01 1.496804207563400269e-01 2.818136513233184814e-01 4.388282001018524170e-01 6.426671147346496582e-02 -1.204684823751449585e-01 -1.931723058223724365e-01 -9.875553846359252930e-02 -6.643515825271606445e-02 4.035708308219909668e-02 -6.121490150690078735e-02 7.937016198411583900e-04 -1.132355034351348877e-01 2.027710080146789551e-01 1.808837354183197021e-01 2.157402634620666504e-01 -1.514897495508193970e-01
2.634655535221099854e-01 -2.045383304357528687e-01 -7.484755665063858032e-02 -9.898150712251663208e-02 -5.065899342298507690e-02 9.129548072814941406e-02 2.076031267642974854e-01 1.925259828567504883e-02 -1.493434309959411621e-01 -3.115255534648895264e-01 -2.212146483361721039e-02 -6.054709479212760925e-02 2.484604157507419586e-02 -1.389586031436920166e-01 3.090498447418212891e-01 1.290351152420043945e-01 6.403363496065139771e-02 -1.441041529178619385e-01 5.220317244529724121e-01 3.508675992488861084e-01 8.379111066460609436e-03 1.427418142557144165e-01 -5.777706950902938843e-02 -9.740018844604492188e-02 -7.647201418876647949e-02 1.734208688139915466e-02 -1.299210637807846069e-01 2.533448636531829834e-01 3.792070597410202026e-02 -2.808321639895439148e-02 -2.926797233521938324e-02 -1.390207707881927490e-01
2.251859009265899658e-01 -1.232006237842142582e-03 -1.681675314903259277e-01 -2.970753796398639679e-02 -6.405533850193023682e-02 2.527144253253936768e-01 -2.179418504238128662e-01 7.286295294761657715e-02 -8.346816152334213257e-02 -1.838664859533309937e-01 -1.142252758145332336e-01 4.297168459743261337e-03 -1.340699791908264160e-01 -1.106259822845458984e-01 4.522888958454132080e-01 1.496217101812362671e-01 -8.889660984277725220e-02 2.154237329959869385e-01 3.370284438133239746e-01 2.367674857378005981e-01 -1.768892407417297363e-01 1.402826458215713501e-01 1.428718864917755127e-01 -9.536043554544448853e-02 -9.788897633552551270e-02 -1.457898318767547607e-01 -1.542289108037948608e-01 2.287467569112777710e-01 1.941937804222106934e-01 8.430598676204681396e-02 1.190049871802330017e-01 -1.341098994016647339e-01
2.958679199218750000e-01 -1.554009597748517990e-02 4.292210564017295837e-02 2.121540307998657227e-01 -2.209871113300323486e-01 2.032795101404190063e-01 2.329187095165252686e-01 -6.543152034282684326e-02 -5.658000707626342773e-02 -2.054972946643829346e-01 3.489150479435920715e-02 1.081089526414871216e-01 9.626766294240951538e-02 3.188572227954864502e-01 3.182528913021087646e-01 2.136439271271228790e-02 2.784726321697235107e-01 8.528035134077072144e-02 4.320250451564788818e-02 3.422909677028656006e-01 -3.129047453403472900e-01 1.805591210722923279e-02 6.708426773548126221e-02 -3.350733593106269836e-02 -7.564630359411239624e-02 -3.008406460285186768e-01 -1.064516454935073853e-01 6.159440055489540100e-02 5.353126674890518188e-02 9.659963101148605347e-02 1.135499253869056702e-01 3.889482468366622925e-02
1.965438872575759888e-01 -2.300280630588531494e-01 -1.214829310774803162e-01 -1.202763691544532776e-01 3.054283745586872101e-02 2.692640721797943115e-01 2.973284013569355011e-02 8.683817088603973389e-02 -1.863115280866622925e-02 -3.251635432243347168e-01 -8.077413588762283325e-02 -8.405292034149169922e-02 -1.477861404418945312e-01 -7.436517626047134399e-02 3.127443790435791016e-01 1.533237993717193604e-01 3.081128299236297607e-01 -6.533388048410415649e-02 3.916277289390563965e-01 2.644051313400268555e-01 2.251239866018295288e-01 1.616949588060379028e-01 -7.653764635324478149e-02 -5.950191617012023926e-02 -1.266874969005584717e-01 7.050930708646774292e-02 -4.259026050567626953e-02 9.246510267257690430e-02 1.068452149629592896e-01 1.082788333296775818e-01 -2.422701418399810791e-01 -8.418644964694976807e-02
-1.874333769083023071e-01 -2.625283040106296539e-02 -9.520578384399414062e-02 -1.414641290903091431e-01 -1.572518199682235718e-01 8.353097736835479736e-02 4.229012429714202881e-01 3.476121723651885986e-01 8.989202789962291718e-03 -3.002952933311462402e-01 -6.107971072196960449e-02 1.082187816500663757e-01 -1.564666479825973511e-01 2.688109315931797028e-02 3.659643232822418213e-01 4.292028769850730896e-02 -4.469215869903564453e-02 -3.590213134884834290e-02 9.231792390346527100e-02 -1.040368527173995972e-01 2.681638002395629883e-01 -1.743016541004180908e-01 1.525521576404571533e-01 -5.350742489099502563e-02 -2.818402647972106934e-01 -1.262239366769790649e-01 1.361146420240402222e-01 -2.488294430077075958e-02 2.176790237426757812e-01 -9.688795357942581177e-02 9.455282241106033325e-02 7.586991786956787109e-02
-8.507521823048591614e-03 7.697607856243848801e-03 -5.149945989251136780e-02 -1.848047375679016113e-01 -7.059311121702194214e-02 -6.658964604139328003e-02 1.015619114041328430e-01 -1.380466520786285400e-01 2.316911369562149048e-01 -1.280771195888519287e-01 1.106421202421188354e-01 3.954361975193023682e-01 -1.080135703086853027e-01 9.766212105751037598e-02 2.123405188322067261e-01 -1.012020260095596313e-01 2.874604463577270508e-01 3.048070073127746582e-01 2.301683723926544189e-01 -1.821646690368652344e-01 -1.372368782758712769e-01 -2.650943212211132050e-02 -6.558272242546081543e-02 -1.596625298261642456e-01 -9.751608967781066895e-02 -2.522152662277221680e-01 6.601069122552871704e-02 -2.144590951502323151e-02 4.036954343318939209e-01 -1.434329599142074585e-01 6.932019442319869995e-02 -1.781102120876312256e-01
2.047937735915184021e-02 3.060940280556678772e-02 -2.698380351066589355e-01 -2.122675627470016479e-01 -1.189973279833793640e-01 3.144621253013610840e-01 -2.819254063069820404e-03 -5.326532199978828430e-02 4.148872196674346924e-02 -4.080671966075897217e-01 1.007838100194931030e-01 6.259261816740036011e-02 -5.356849730014801025e-02 -5.493639037013053894e-02 2.169364094734191895e-01 2.482228353619575500e-02 -7.520753145217895508e-02 9.801749140024185181e-02 2.609339356422424316e-01 -8.117073029279708862e-02 -6.819874048233032227e-02 4.066083580255508423e-02 1.836808472871780396e-01 -2.228916585445404053e-01 -1.723662018775939941e-01 -1.684061586856842041e-01 3.335789218544960022e-02 3.801356554031372070e-01 2.071803659200668335e-01 2.852262854576110840e-01 9.427007287740707397e-02 -1.117478236556053162e-01
1.931921951472759247e-02 1.412754952907562256e-01 -3.207555711269378662e-01 -1.952609568834304810e-01 -1.697652637958526611e-01 3.177618682384490967e-01 -4.414565488696098328e-02 7.268042769283056259e-03 9.299677610397338867e-02 -2.861224114894866943e-01 3.456404432654380798e-02 6.204705685377120972e-02 -4.527291283011436462e-02 -1.679207533597946167e-01 3.626708686351776123e-01 9.003099799156188965e-02 -1.366277188062667847e-01 1.449928879737854004e-01 3.339987099170684814e-01 -5.153017118573188782e-02 -4.728403687477111816e-02 3.574560955166816711e-02 7.475468516349792480e-02 -1.516254395246505737e-01 -5.640762299299240112e-02 -5.665862932801246643e-02 2.792284265160560608e-02 3.362331092357635498e-01 2.730989754199981689e-01 2.276662588119506836e-01 9.373585134744644165e-02 1.547515508718788624e-03
1.745489798486232758e-02 1.007110550999641418e-01 3.872241824865341187e-02 1.098827365785837173e-02 -2.405016496777534485e-02 -1.587831042706966400e-02 -2.037588804960250854e-01 -1.354670226573944092e-01 6.601586937904357910e-02 -4.157095849514007568e-01 -1.137954667210578918e-01 2.083040624856948853e-01 -4.774955660104751587e-02 -1.665004529058933258e-02 3.691177368164062500e-01 5.285190045833587646e-02 -5.657628923654556274e-02 1.449671983718872070e-01 2.182084470987319946e-01 -1.303535401821136475e-01 -1.035124585032463074e-01 6.983694434165954590e-02 9.140676259994506836e-02 -3.086885213851928711e-01 -2.623097300529479980e-01 -2.398661375045776367e-01 9.291792660951614380e-02 1.669177263975143433e-01 2.535426914691925049e-01 3.314794003963470459e-01 4.935744404792785645e-02 -6.801924109458923340e-02
-8.114237338304519653e-02 -9.800025820732116699e-02 -5.431455001235008240e-02 5.621227994561195374e-02 -9.238471090793609619e-02 2.179237008094787598e-01 7.031600922346115112e-02 4.140349105000495911e-02 3.238225877285003662e-01 -2.226561456918716431e-01 -2.316309362649917603e-01 -1.064252294600009918e-02 1.258805841207504272e-01 3.120917975902557373e-01 4.425999522209167480e-01 1.809955388307571411e-01 3.493629693984985352e-01 2.900666184723377228e-02 -4.329426586627960205e-02 1.907901167869567871e-01 -6.110436469316482544e-02 -2.028991132974624634e-01 -3.767057508230209351e-02 1.010767593979835510e-01 6.742528080940246582e-02 -9.339134395122528076e-02 -3.119652858003973961e-03 1.922182552516460419e-02 2.500962316989898682e-01 1.116613224148750305e-01 2.312673479318618774e-01 7.110948860645294189e-02
9.827012568712234497e-02 -7.600218802690505981e-02 -2.806941233575344086e-02 -1.665787100791931152e-01 1.626665703952312469e-02 2.312739193439483643e-01 1.311870217323303223e-01 -6.044645980000495911e-02 3.885111212730407715e-01 -3.792720437049865723e-01 1.528179794549942017e-01 1.960832774639129639e-01 -1.152594294399023056e-02 -1.638901382684707642e-01 1.278361380100250244e-01 -1.817961782217025757e-01 1.891501843929290771e-01 1.471107751131057739e-01 4.246004819869995117e-01 -2.255862392485141754e-02 1.271792221814393997e-02 -2.325893640518188477e-01 -1.414908319711685181e-01 1.514688879251480103e-01 -1.281793862581253052e-01 -1.226324960589408875e-01 -3.620916977524757385e-02 -1.162946224212646484e-01 2.036458700895309448e-01 -3.851008042693138123e-02 -9.544459730386734009e-02 -1.209742203354835510e-01
-1.740203201770782471e-01 -6.932974606752395630e-02 -1.122939661145210266e-01 -1.038727089762687683e-01 1.253377348184585571e-01 4.342203736305236816e-01 2.774254381656646729e-01 -2.341184765100479126e-02 -3.606132231652736664e-03 -1.401233524084091187e-01 -3.353380830958485603e-03 1.958051025867462158e-01 1.814157366752624512e-01 2.297598309814929962e-02 1.641231924295425415e-01 6.297080963850021362e-02 2.726102173328399658e-01 -2.481510192155838013e-01 1.144539862871170044e-01 -9.080730378627777100e-02 1.610239595174789429e-01 -3.222295641899108887e-01 8.026389777660369873e-02 -2.511318922042846680e-01 -1.435280218720436096e-02 -2.477378994226455688e-01 -2.110463753342628479e-02 7.575071603059768677e-02 9.630715847015380859e-02 2.613902091979980469e-01 1.681038886308670044e-01 8.525018393993377686e-02
-6.185383722186088562e-02 -5.152143165469169617e-02 -1.716852746903896332e-02 -1.626130193471908569e-01 -4.029920324683189392e-02 8.771567046642303467e-02 9.917880594730377197e-02 -5.499126389622688293e-02 -8.697271347045898438e-02 -2.203718125820159912e-01 -5.618546903133392334e-02 -6.532063335180282593e-02 1.563743203878402710e-01 -2.330293655395507812e-01 5.160436630249023438e-01 -1.400491297245025635e-01 1.360594183206558228e-01 3.014753945171833038e-02 2.777002379298210144e-02 1.919807940721511841e-01 1.421493589878082275e-01 -1.093422397971153259e-01 4.529739916324615479e-02 -4.173997938632965088e-01 -2.089041024446487427e-01 5.520183220505714417e-02 7.594923675060272217e-02 -4.026815667748451233e-02 4.082927703857421875e-01 -2.694840542972087860e-02 1.273260265588760376e-01 1.147895231842994690e-01
1.014210581779479980e-01 1.794726103544235229e-01 -2.419545054435729980e-01 1.627640798687934875e-03 -2.208334356546401978e-01 3.379387855529785156e-01 4.632754251360893250e-02 1.326360106468200684e-01 2.411831617355346680e-01 -2.131082266569137573e-01 -1.041114032268524170e-01 -2.051013708114624023e-01 2.302419990301132202e-01 -2.285554446280002594e-02 2.551922202110290527e-01 -1.068699881434440613e-01 3.904811665415763855e-02 1.413836032152175903e-01 3.942595720291137695e-01 1.911743581295013428e-01 5.152862891554832458e-02 2.965122163295745850e-01 1.813280433416366577e-01 1.798264086246490479e-01 3.331980109214782715e-02 -3.426432609558105469e-02 1.833117753267288208e-01 8.419948816299438477e-02 5.773881822824478149e-02 -9.307594969868659973e-03 7.351102679967880249e-02 -9.266246855258941650e-02
1.649075299501419067e-01 1.276153475046157837e-01 2.042928189039230347e-01 1.135055124759674072e-01 -2.155156582593917847e-01 2.489465326070785522e-01 1.633776128292083740e-01 -2.189530059695243835e-02 4.658647999167442322e-02 -1.299242824316024780e-01 -8.867467939853668213e-02 7.614847272634506226e-02 -2.441820688545703888e-02 1.922473907470703125e-01 4.653649330139160156e-01 -5.664737522602081299e-02 2.056967318058013916e-01 1.297665834426879883e-01 6.701371818780899048e-02 3.367390334606170654e-01 -1.444014906883239746e-01 -5.818312987685203552e-02 -1.049084067344665527e-01 -1.747652739286422729e-01 -1.914903707802295685e-02 -1.810799390077590942e-01 4.326681420207023621e-02 6.448461860418319702e-02 -5.815458297729492188e-02 2.952139079570770264e-01 2.565132379531860352e-01 -1.947492510080337524e-01
6.586880236864089966e-02 -2.581666223704814911e-02 -2.199127711355686188e-02 -4.179725795984268188e-02 2.323666214942932129e-02 2.584745362401008606e-02 1.372235715389251709e-01 -1.348913758993148804e-01 -1.295659504830837250e-02 -1.941320151090621948e-01 -1.935613304376602173e-01 -6.055022031068801880e-02 8.880433440208435059e-02 -1.955628097057342529e-01 4.766558706760406494e-01 -1.057563200592994690e-01 3.727514743804931641e-01 1.356190294027328491e-01 4.408084601163864136e-02 -2.093504555523395538e-02 -1.121441274881362915e-01 1.431283056735992432e-01 5.318167060613632202e-02 -1.871344447135925293e-01 1.468441039323806763e-01 -1.516420692205429077e-01 -1.199923455715179443e-01 1.652158498764038086e-01 9.951113909482955933e-02 1.118781268596649170e-01 4.907301366329193115e-01 -1.044557467103004456e-01
3.977536410093307495e-02 -3.724335134029388428e-02 -2.433874756097793579e-01 8.615962229669094086e-03 -2.276125848293304443e-01 3.096499145030975342e-01 -1.051880270242691040e-01 1.693865805864334106e-01 1.216560527682304382e-01 -3.817122578620910645e-01 1.627305895090103149e-01 1.044484972953796387e-01 -1.442191749811172485e-01 -7.321043871343135834e-03 1.133349984884262085e-01 3.946503624320030212e-03 -4.437507130205631256e-03 7.670046389102935791e-02 4.834578633308410645e-01 -3.883197670802474022e-03 -1.616749912500381470e-01 8.667472004890441895e-02 1.889322847127914429e-01 -9.078110754489898682e-02 -7.833519577980041504e-02 -2.180141061544418335e-01 -1.135564316064119339e-02 2.133819758892059326e-01 1.762481927871704102e-01 2.430139631032943726e-01 1.081695705652236938e-01 1.672037877142429352e-02
1.795723140239715576e-01 -6.746767461299896240e-02 2.110185623168945312e-01 -1.713868528604507446e-01 -4.022251814603805542e-02 2.096594721078872681e-01 -3.882048651576042175e-02 3.280616402626037598e-01 2.322942912578582764e-01 -1.653580218553543091e-01 -2.419397234916687012e-01 2.300344109535217285e-01 -1.958576738834381104e-01 3.931000828742980957e-02 7.981459796428680420e-02 -1.711103878915309906e-02 1.151569709181785583e-01 -1.104285940527915955e-01 2.970041334629058838e-01 3.731329143047332764e-01 5.437306594103574753e-03 -2.063993550837039948e-02 2.664767391979694366e-02 -4.009987786412239075e-02 -1.389539688825607300e-01 1.041064783930778503e-01 -2.854522168636322021e-01 -9.045423567295074463e-02 2.296658903360366821e-01 1.686125993728637695e-01 1.772257685661315918e-01 -8.487713336944580078e-02
-3.851661831140518188e-02 7.807476073503494263e-02 2.103667147457599640e-02 -1.112176477909088135e-01 -1.017581298947334290e-02 1.531033366918563843e-01 2.215399444103240967e-01 -2.307659983634948730e-01 3.244812414050102234e-02 -2.504534721374511719e-01 -2.993835508823394775e-01 -3.098108172416687012e-01 3.057147562503814697e-02 6.141814216971397400e-02 2.990872561931610107e-01 -2.350557893514633179e-01 2.442388236522674561e-01 2.142042666673660278e-01 2.988890111446380615e-01 -1.486222539097070694e-02 -5.262260511517524719e-02 -7.113279402256011963e-02 2.260369211435317993e-01 1.089202389121055603e-01 3.408744931221008301e-01 -4.240687936544418335e-02 -1.636845171451568604e-01 -4.520331323146820068e-02 5.637195706367492676e-02 -8.988689631223678589e-02 4.726404696702957153e-02 -1.694978922605514526e-01
1.971408724784851074e-01 4.215722903609275818e-02 1.134099140763282776e-01 1.162398904561996460e-01 -1.164377201348543167e-02 3.164774477481842041e-01 2.070617824792861938e-01 -2.638668715953826904e-01 4.173339903354644775e-02 -2.504315972328186035e-01 -1.298350542783737183e-01 9.957309812307357788e-02 1.846821308135986328e-01 9.011833369731903076e-02 3.247359097003936768e-01 1.801164448261260986e-01 -1.456172913312911987e-01 5.812813341617584229e-02 3.607879281044006348e-01 -7.740165293216705322e-02 1.438402980566024780e-01 -2.734308540821075439e-01 1.979783177375793457e-01 -1.743183135986328125e-01 1.578018963336944580e-01 -1.249838992953300476e-01 1.826322227716445923e-01 -7.407476007938385010e-02 1.125062406063079834e-01 7.675229012966156006e-02 1.578817516565322876e-01 1.479524280875921249e-02
5.867394059896469116e-02 -8.704468607902526855e-02 -9.397580474615097046e-02 1.209550574421882629e-01 -3.057546019554138184e-01 4.248421639204025269e-02 -1.020227298140525818e-01 -6.459655612707138062e-02 -2.213708907365798950e-01 -2.370211631059646606e-01 -8.201368898153305054e-02 9.393438696861267090e-02 1.875379383563995361e-01 -7.909756153821945190e-02 6.786358952522277832e-01 -1.490553021430969238e-01 -7.030208408832550049e-02 -1.416690088808536530e-02 2.403612062335014343e-02 1.337982527911663055e-02 1.387312114238739014e-01 -2.745486199855804443e-01 2.033429918810725212e-03 4.183232039213180542e-02 -1.968276053667068481e-01 -3.218961507081985474e-02 -1.413059234619140625e-01 -1.933802664279937744e-02 2.057108134031295776e-01 5.777063965797424316e-02 5.142771452665328979e-02 -5.189135670661926270e-03
7.901792973279953003e-02 -2.990726828575134277e-01 -5.044384300708770752e-02 -2.018519788980484009e-01 2.073535770177841187e-01 1.024287268519401550e-01 -1.361665874719619751e-01 1.097814217209815979e-01 -4.135441780090332031e-02 -2.707697749137878418e-01 -1.137072071433067322e-01 3.092269599437713623e-01 -4.840000346302986145e-02 8.535325527191162109e-02 3.576809763908386230e-01 -7.629732787609100342e-02 -1.150118187069892883e-02 2.040787488222122192e-01 5.445178747177124023e-01 -3.368844836950302124e-02 -4.802693799138069153e-02 -1.789108365774154663e-01 -9.564322233200073242e-02 -1.857900433242321014e-02 1.591202020645141602e-01 -3.959723282605409622e-03 -7.181860506534576416e-03 -1.187033131718635559e-01 1.414380669593811035e-01 6.579411029815673828e-02 3.580248355865478516e-02 4.080331698060035706e-02
2.193991690874099731e-01 3.777470067143440247e-02 7.722328603267669678e-02 8.808854222297668457e-02 5.786402150988578796e-02 1.759817451238632202e-01 2.612008750438690186e-01 -2.826529741287231445e-01 4.001363366842269897e-02 -2.988589107990264893e-01 -1.495251506567001343e-01 1.298881508409976959e-02 2.152059040963649750e-02 1.529035866260528564e-01 3.679405450820922852e-01 2.291678786277770996e-01 -3.082717303186655045e-03 1.870537400245666504e-01 4.324089586734771729e-01 1.343374103307723999e-01 3.783720359206199646e-02 -3.304865956306457520e-01 1.528582423925399780e-01 7.057482749223709106e-02 2.147223055362701416e-02 -1.159639060497283936e-01 5.307368934154510498e-02 7.994035631418228149e-02 1.281473785638809204e-01 8.620075881481170654e-02 5.541738122701644897e-02 -5.573151167482137680e-03
7.539876550436019897e-02 -1.303133517503738403e-01 -1.603796631097793579e-01 -1.538126319646835327e-01 -6.606573611497879028e-02 2.760738730430603027e-01 7.200982421636581421e-02 2.081214264035224915e-02 2.808562517166137695e-01 -2.840127646923065186e-01 1.685266047716140747e-01 2.284157127141952515e-01 -8.379732072353363037e-02 -1.503724157810211182e-01 2.325417101383209229e-01 -1.351907700300216675e-01 1.875766664743423462e-01 2.123611606657505035e-02 4.894628524780273438e-01 8.504708856344223022e-02 -3.940583765506744385e-02 -2.501130104064941406e-01 -1.311206668615341187e-01 1.652084290981292725e-01 -1.340180039405822754e-01 -1.380988210439682007e-01 1.191638782620429993e-02 -6.853692978620529175e-02 1.739878505468368530e-01 -5.375651642680168152e-02 -1.466644704341888428e-01 -1.098493337631225586e-01
-3.239908069372177124e-02 1.390242278575897217e-01 8.609045296907424927e-02 8.228915184736251831e-02 -1.634626835584640503e-01 2.233837991952896118e-01 2.565132379531860352e-01 -3.510103225708007812e-01 3.256600722670555115e-02 -1.731370687484741211e-01 2.220524707809090614e-03 5.918981507420539856e-02 -4.733414575457572937e-02 3.376982808113098145e-01 3.352459669113159180e-01 -3.350755944848060608e-02 2.243438214063644409e-01 1.073849722743034363e-01 3.315902650356292725e-01 9.306205064058303833e-02 -3.375903889536857605e-02 -1.808996498584747314e-01 6.170467287302017212e-02 9.318462014198303223e-02 -1.639524698257446289e-01 -1.798771694302558899e-02 -2.360223680734634399e-01 1.267999112606048584e-01 1.318879127502441406e-01 -1.088109333068132401e-02 -6.894098222255706787e-02 -2.956170737743377686e-01
2.446956783533096313e-01 1.638203673064708710e-02 -2.167865484952926636e-01 -2.128553539514541626e-01 1.138554699718952179e-02 -6.775964051485061646e-02 -2.989517450332641602e-01 5.041247978806495667e-02 6.213152036070823669e-02 -3.519082665443420410e-01 1.498858327977359295e-03 1.659442782402038574e-01 -1.924329847097396851e-01 -3.812478110194206238e-02 4.209520220756530762e-01 -2.146125584840774536e-02 -5.807725340127944946e-02 -8.514264971017837524e-02 3.305111527442932129e-01 -7.177007198333740234e-02 6.597475614398717880e-03 -8.968357741832733154e-02 1.091946810483932495e-01 -1.745044291019439697e-01 1.375385224819183350e-01 -4.315582290291786194e-02 1.924753189086914062e-02 1.016162484884262085e-01 1.726665943861007690e-01 1.990184634923934937e-01 3.086008429527282715e-01 -8.903785794973373413e-02
7.002049684524536133e-02 -1.406931132078170776e-01 -1.101472526788711548e-01 -1.065162420272827148e-01 -3.692005947232246399e-02 7.354095578193664551e-02 -1.196062713861465454e-01 1.751825064420700073e-01 1.293592154979705811e-01 -3.201475441455841064e-01 -1.601343601942062378e-01 -2.702414616942405701e-02 -2.132062464952468872e-01 -6.197906285524368286e-02 2.211274057626724243e-01 -6.242997478693723679e-03 3.618574142456054688e-01 1.937684416770935059e-01 2.947679758071899414e-01 2.560609579086303711e-01 1.358491629362106323e-01 -1.307093054056167603e-01 -1.789026195183396339e-03 -4.310334622859954834e-01 -1.713682264089584351e-01 4.465607181191444397e-02 1.430797297507524490e-02 3.181458264589309692e-02 2.116970717906951904e-01 1.181943789124488831e-01 -9.997342526912689209e-02 1.121989190578460693e-01
-3.914540261030197144e-02 1.027351394295692444e-01 -3.910141289234161377e-01 -1.575263291597366333e-01 -2.039184272289276123e-01 2.830816209316253662e-01 -1.714664101600646973e-01 -7.822393439710140228e-03 -1.839162036776542664e-02 -3.522877693176269531e-01 1.021235436201095581e-01 7.217218726873397827e-02 1.291564758867025375e-02 3.149487602058798075e-04 2.508552670478820801e-01 -4.925733804702758789e-02 -1.269439905881881714e-01 1.732060760259628296e-01 3.156471848487854004e-01 -4.421348869800567627e-02 6.887038797140121460e-02 4.173899069428443909e-02 8.354301005601882935e-02 -2.053596377372741699e-01 -1.514831483364105225e-01 -1.726323068141937256e-01 -4.029805585741996765e-02 3.069370985031127930e-01 2.296807765960693359e-01 1.345099359750747681e-01 1.191853582859039307e-01 -1.282455623149871826e-01
2.503922283649444580e-01 -2.846949398517608643e-01 -6.532651837915182114e-03 -4.693339392542839050e-02 -2.327028475701808929e-02 2.933778762817382812e-01 1.461569368839263916e-01 -9.066268801689147949e-03 2.854788899421691895e-01 -3.579728305339813232e-01 1.557014137506484985e-01 1.140392273664474487e-01 4.818481858819723129e-03 -1.670659482479095459e-01 1.172862425446510315e-01 -1.096410155296325684e-01 2.251252532005310059e-01 8.080657571554183960e-02 4.187503457069396973e-01 2.615041658282279968e-02 -1.806253939867019653e-01 -2.246122509241104126e-01 -5.083758011460304260e-02 1.365478783845901489e-01 -8.312960714101791382e-02 -1.350125074386596680e-01 -8.413641899824142456e-02 8.706081658601760864e-02 1.528722643852233887e-01 -2.027983590960502625e-02 -1.422038078308105469e-01 -1.549048125743865967e-01
2.264429032802581787e-01 -3.467413038015365601e-02 1.610909216105937958e-02 -1.110618934035301208e-02 -2.418886870145797729e-01 2.528010606765747070e-01 6.668414920568466187e-02 -1.109446585178375244e-01 2.044780701398849487e-01 -1.587098389863967896e-01 8.273432403802871704e-02 1.540612727403640747e-01 -6.057749316096305847e-02 2.220456004142761230e-01 3.450755476951599121e-01 -1.478424388915300369e-02 2.108256518840789795e-01 2.806859314441680908e-01 5.012903213500976562e-01 3.130345046520233154e-02 -9.230093657970428467e-02 -1.835051029920578003e-01 -1.138633582741022110e-03 1.819114573299884796e-02 1.519316136837005615e-01 7.865049690008163452e-02 4.374612122774124146e-02 -6.990823894739151001e-02 2.005876898765563965e-01 -3.979603573679924011e-02 -1.848090291023254395e-01 8.967514336109161377e-02
1.343932002782821655e-01 1.403020918369293213e-01 2.497870102524757385e-02 1.548064649105072021e-01 -2.719641029834747314e-01 4.521260783076286316e-02 1.495199501514434814e-01 2.448116540908813477e-01 1.942366212606430054e-01 -2.327250689268112183e-01 -1.257030814886093140e-01 -8.432065695524215698e-02 8.385451883077621460e-02 5.005683749914169312e-02 3.080788552761077881e-01 -4.781159013509750366e-02 2.195817381143569946e-01 1.876076161861419678e-01 3.430924117565155029e-01 1.156307160854339600e-01 -1.274912804365158081e-01 3.027703762054443359e-01 9.990852326154708862e-02 -2.474929578602313995e-02 -1.385308355093002319e-01 -8.798322826623916626e-02 2.780321836471557617e-01 -9.764171391725540161e-02 2.421377301216125488e-01 1.935701221227645874e-01 -5.164069309830665588e-02 -1.108294129371643066e-01
8.219945430755615234e-02 1.634029299020767212e-02 2.616364061832427979e-01 1.789880394935607910e-01 5.597347021102905273e-02 1.539670825004577637e-01 8.552510291337966919e-02 -4.143792390823364258e-01 8.435764908790588379e-02 -2.725461125373840332e-01 -3.816509991884231567e-02 -8.783224970102310181e-02 -8.878445625305175781e-02 -1.286426633596420288e-01 4.083061218261718750e-01 7.576049864292144775e-02 9.825444966554641724e-02 -5.098304711282253265e-03 2.409466207027435303e-01 2.957247570157051086e-02 1.077975928783416748e-01 -1.659001559019088745e-01 1.914869546890258789e-01 1.313675493001937866e-01 -1.154288067482411861e-03 -1.536934226751327515e-01 4.636119306087493896e-02 6.892760749906301498e-03 1.780020445585250854e-01 3.881621062755584717e-01 1.672096550464630127e-01 -3.683935105800628662e-02
2.097856253385543823e-01 -2.552012205123901367e-01 -9.891895204782485962e-02 -1.450734883546829224e-01 -4.264979436993598938e-02 2.719795405864715576e-01 -1.726676523685455322e-01 3.875719010829925537e-02 3.332136571407318115e-02 -2.733088135719299316e-01 -2.828889898955821991e-02 3.480830192565917969e-01 1.239734664559364319e-01 -6.497834622859954834e-02 2.620074152946472168e-01 1.612696647644042969e-01 1.687317043542861938e-01 3.726581037044525146e-01 3.839390277862548828e-01 7.500448077917098999e-02 -6.719932705163955688e-02 -5.852667242288589478e-02 -1.118736192584037781e-01 -3.485827520489692688e-02 4.163210466504096985e-02 3.638572245836257935e-02 -1.033022440969944000e-02 -1.352201122790575027e-02 1.504756063222885132e-01 1.368863880634307861e-01 9.009652584791183472e-02 -2.144976854324340820e-01
8.715545386075973511e-02 -3.349232301115989685e-02 4.668030142784118652e-02 -5.132045969367027283e-02 -5.486387759447097778e-02 2.050246447324752808e-01 1.396574266254901886e-02 -1.480531096458435059e-01 3.531347513198852539e-01 -3.005343973636627197e-01 -6.994900852441787720e-02 1.954247206449508667e-01 3.717900812625885010e-02 1.204271167516708374e-01 1.526202261447906494e-01 3.274994716048240662e-02 2.056212723255157471e-01 1.534262001514434814e-01 4.273336529731750488e-01 2.451246231794357300e-01 -1.358862817287445068e-01 -1.086391732096672058e-01 -2.479440867900848389e-01 7.239916920661926270e-02 1.197960786521434784e-02 -1.838298887014389038e-01 -2.790931239724159241e-02 2.303129807114601135e-02 3.443696200847625732e-01 -2.095000594854354858e-01 8.056868612766265869e-02 1.059561148285865784e-01
-6.088771857321262360e-03 1.467926055192947388e-01 -2.662471830844879150e-01 -9.394717216491699219e-02 -1.006106734275817871e-01 3.009534478187561035e-01 -1.204778701066970825e-01 -1.014941558241844177e-01 9.275761991739273071e-02 -2.709591686725616455e-01 4.782172292470932007e-02 4.260393232107162476e-02 -4.216733947396278381e-02 4.074350371956825256e-02 3.754881024360656738e-01 6.918965280055999756e-02 -1.357912570238113403e-01 1.652451306581497192e-01 3.743185400962829590e-01 -5.656066350638866425e-03 -1.387407928705215454e-01 6.271994113922119141e-02 7.237868756055831909e-02 -1.849942356348037720e-01 -7.181381434202194214e-02 -1.771802753210067749e-01 1.102965176105499268e-01 2.954967319965362549e-01 2.550975084304809570e-01 2.798244357109069824e-01 9.794747829437255859e-02 1.756414026021957397e-02
1.236449852585792542e-01 -1.042682379484176636e-01 -5.503609403967857361e-02 -1.667101234197616577e-01 -1.362177580595016479e-01 1.144132167100906372e-01 -1.046018153429031372e-01 6.003454700112342834e-02 1.152399852871894836e-01 -2.837448418140411377e-01 -7.751672714948654175e-02 2.787849009037017822e-01 2.256649285554885864e-01 9.908981621265411377e-02 7.747925817966461182e-02 2.586781084537506104e-01 2.709412276744842529e-01 2.244687825441360474e-01 4.216932952404022217e-01 -1.216272637248039246e-01 -8.619368821382522583e-02 -7.090770453214645386e-02 -2.017076462507247925e-01 -1.996049433946609497e-01 1.568205207586288452e-01 -2.548130042850971222e-02 -8.904982358217239380e-02 -1.193327084183692932e-01 2.000377029180526733e-01 7.012628018856048584e-02 2.861875891685485840e-01 -4.469778388738632202e-02
-1.007941514253616333e-01 1.328709721565246582e-01 6.350696086883544922e-02 -5.470064282417297363e-02 7.741166651248931885e-02 5.328940600156784058e-02 2.438222765922546387e-01 6.569457706063985825e-03 1.539456006139516830e-02 -1.876184642314910889e-01 -2.049435526132583618e-01 1.202972829341888428e-01 -2.509528994560241699e-01 1.386664062738418579e-01 4.550108611583709717e-01 -1.523182839155197144e-01 1.582606285810470581e-01 2.116408795118331909e-01 6.699548661708831787e-02 1.039832085371017456e-01 1.578876823186874390e-01 2.173875123262405396e-01 1.012890934944152832e-01 -1.671054959297180176e-02 2.048772573471069336e-01 -3.974550217390060425e-02 -3.162272274494171143e-02 -1.281606107950210571e-01 4.510100185871124268e-01 1.120643615722656250e-01 2.113339006900787354e-01 5.485911294817924500e-02
2.207309566438198090e-02 -4.187490418553352356e-02 5.565415322780609131e-02 -2.071346640586853027e-01 -8.762565255165100098e-02 3.048804402351379395e-01 2.879261672496795654e-01 1.120901629328727722e-01 -6.779664754867553711e-02 -2.324172407388687134e-01 2.343572676181793213e-02 -2.243362814188003540e-01 -4.339273273944854736e-02 -1.498859375715255737e-01 3.789336979389190674e-01 1.861157715320587158e-01 1.473418772220611572e-01 3.740391135215759277e-02 4.354135990142822266e-01 1.248718723654747009e-01 -9.170670062303543091e-02 2.446554303169250488e-01 -9.752987325191497803e-02 1.572573743760585785e-02 -1.590899974107742310e-01 -4.104321449995040894e-02 -1.063616648316383362e-01 -7.303450256586074829e-03 7.363759726285934448e-02 -3.924527019262313843e-02 -1.012730374932289124e-01 -2.858335077762603760e-01
7.260031253099441528e-02 -2.017913013696670532e-01 -1.856243461370468140e-01 -1.177674829959869385e-01 -5.745793506503105164e-02 1.347585916519165039e-01 -3.843038901686668396e-02 -3.197349607944488525e-02 3.040301203727722168e-01 -4.140457808971405029e-01 -1.119634322822093964e-02 1.353131681680679321e-01 -1.625272929668426514e-01 -3.055203519761562347e-02 1.507129967212677002e-01 -1.077408194541931152e-01 2.240822613239288330e-01 1.353962272405624390e-01 3.866726458072662354e-01 2.478761970996856689e-01 -6.420244276523590088e-02 -2.103739082813262939e-01 3.972153645008802414e-03 1.713178753852844238e-01 -1.187256053090095520e-01 -9.095633774995803833e-02 -4.473921284079551697e-02 -1.812857985496520996e-01 3.102400600910186768e-01 -7.865053415298461914e-02 -4.610671103000640869e-02 -1.367679238319396973e-01
1.075825989246368408e-01 -5.882225185632705688e-02 1.828357018530368805e-02 -2.418502271175384521e-01 -1.049898117780685425e-01 2.676222324371337891e-01 -1.022594943642616272e-01 -3.291210532188415527e-02 3.449711203575134277e-01 -1.802293658256530762e-01 -9.472069144248962402e-02 9.565106779336929321e-02 -2.498343028128147125e-02 1.313300728797912598e-01 1.909965574741363525e-01 -2.162849530577659607e-02 2.519051730632781982e-01 2.779444493353366852e-02 3.714243769645690918e-01 2.192063629627227783e-01 2.893888205289840698e-02 -7.881452329456806183e-03 -2.053457796573638916e-01 5.169163458049297333e-03 -1.609078049659729004e-01 -2.105530351400375366e-01 -4.482851177453994751e-02 -8.779527246952056885e-02 4.048653244972229004e-01 -2.196430712938308716e-01 1.207087263464927673e-01 8.675681054592132568e-02
2.007375657558441162e-01 -7.704221457242965698e-02 -3.464591875672340393e-02 -4.123028814792633057e-01 -2.748991828411817551e-03 1.611243337392807007e-01 -1.701528578996658325e-01 -1.229156106710433960e-01 5.801961943507194519e-02 -2.374677360057830811e-01 -1.207221895456314087e-01 1.092998236417770386e-01 1.215780526399612427e-01 -4.488517064601182938e-03 2.297281920909881592e-01 3.380828723311424255e-02 2.937264144420623779e-01 2.802109718322753906e-01 4.358882009983062744e-01 -1.731878966093063354e-01 -2.679534852504730225e-01 1.684368029236793518e-02 -1.031069681048393250e-01 -1.214623451232910156e-01 -5.003714002668857574e-03 7.038765400648117065e-02 -1.316472440958023071e-01 -5.833123624324798584e-02 8.537059277296066284e-02 6.335976719856262207e-02 -1.141648590564727783e-01 -1.588924825191497803e-01
1.500803604722023010e-02 2.560893818736076355e-02 -5.382336676120758057e-02 2.454553246498107910e-01 -1.122226789593696594e-01 3.010221719741821289e-01 8.414237201213836670e-02 1.722300350666046143e-01 1.578136831521987915e-01 -1.235171034932136536e-01 1.193592511117458344e-02 6.179019063711166382e-02 1.643975973129272461e-01 3.625211864709854126e-02 3.200861811637878418e-01 -9.140185266733169556e-02 1.774854362010955811e-01 1.680594235658645630e-01 3.902425467967987061e-01 2.372105717658996582e-01 -9.043175727128982544e-02 1.903678923845291138e-01 4.535600841045379639e-01 -5.903564020991325378e-02 -1.140820141881704330e-02 -8.811370283365249634e-02 1.392710804939270020e-01 -7.054577022790908813e-02 -6.750936061143875122e-02 -7.885594666004180908e-02 7.000338286161422729e-02 -2.070832252502441406e-01
-1.083606109023094177e-01 -9.928311221301555634e-03 -1.790530532598495483e-01 3.005722351372241974e-02 -3.143315017223358154e-01 1.860643774271011353e-01 1.945987194776535034e-01 -5.338346213102340698e-02 9.226015768945217133e-03 1.822439022362232208e-02 -2.625732421875000000e-01 2.322238534688949585e-01 1.925311982631683350e-01 4.949767142534255981e-02 3.936702311038970947e-01 -4.419149085879325867e-02 -1.308007864281535149e-03 2.732490748167037964e-02 1.348949819803237915e-01 1.141039282083511353e-01 1.323240697383880615e-01 -1.827686727046966553e-01 1.331460475921630859e-01 -1.355804055929183960e-01 -1.261421591043472290e-01 -3.083394467830657959e-01 -2.140303701162338257e-01 -2.107955068349838257e-01 -5.543942004442214966e-02 2.865223884582519531e-01 7.306822389364242554e-02 2.249239087104797363e-01
-6.119503080844879150e-02 -2.302155643701553345e-01 5.749501660466194153e-02 -1.861935108900070190e-01 -4.046906158328056335e-02 2.084585428237915039e-01 3.137125670909881592e-01 4.716145247220993042e-02 1.982907205820083618e-01 -4.704254269599914551e-01 8.703626692295074463e-03 -1.958591789007186890e-01 2.235132455825805664e-02 8.516906946897506714e-02 4.399085789918899536e-02 1.408126205205917358e-01 -1.438054256141185760e-02 2.662579119205474854e-01 3.319552242755889893e-01 1.154113188385963440e-02 1.375557035207748413e-01 7.790338248014450073e-02 -4.633529111742973328e-02 4.765649139881134033e-02 1.780808418989181519e-01 -1.981245726346969604e-01 -1.311398111283779144e-02 6.365667283535003662e-02 2.221868485212326050e-01 -9.182494133710861206e-02 2.868355512619018555e-01 6.983728706836700439e-02
1.549322158098220825e-01 -3.092356771230697632e-02 3.252203464508056641e-01 1.883867941796779633e-02 3.666545078158378601e-02 -1.965049840509891510e-02 7.029267400503158569e-02 -8.028464019298553467e-02 1.880315244197845459e-01 -2.782479822635650635e-01 -6.726444512605667114e-02 1.703897118568420410e-01 -1.784956604242324829e-01 -4.107351228594779968e-02 3.410228490829467773e-01 1.163519825786352158e-02 3.838660195469856262e-02 2.149295210838317871e-01 4.032216072082519531e-01 5.428340286016464233e-02 -2.001129649579524994e-02 -9.129151701927185059e-02 8.738423883914947510e-02 -1.259723752737045288e-01 6.621073931455612183e-02 1.735390126705169678e-01 1.662406325340270996e-01 2.576417028903961182e-01 4.118531346321105957e-01 9.336254000663757324e-02 -8.134292066097259521e-02 2.390368282794952393e-02
1.167734265327453613e-01 -9.311538189649581909e-03 9.023339301347732544e-02 -2.539677619934082031e-01 -1.833314895629882812e-01 2.830589413642883301e-01 3.243657052516937256e-01 -1.637690812349319458e-01 1.469901949167251587e-01 -2.612830102443695068e-01 -1.206281110644340515e-01 -9.858100861310958862e-02 8.540946058928966522e-03 6.120053306221961975e-02 3.003292381763458252e-01 6.104042753577232361e-02 3.559583425521850586e-01 -2.357778325676918030e-02 5.255860835313796997e-02 8.716393262147903442e-02 -3.868505731225013733e-02 1.582933813333511353e-01 -2.027834579348564148e-02 -1.825205236673355103e-02 -8.991709910333156586e-03 -1.172040849924087524e-01 1.771543920040130615e-01 5.538841709494590759e-02 2.209650874137878418e-01 -6.046739965677261353e-02 3.510310053825378418e-01 -2.590159773826599121e-01
1.189126670360565186e-01 -1.393096894025802612e-01 4.921637102961540222e-02 -7.729841768741607666e-02 1.769720464944839478e-01 1.272786259651184082e-01 1.979616284370422363e-01 6.876306980848312378e-02 1.030808165669441223e-01 -2.173398584127426147e-01 -2.454952299594879150e-01 -1.511778533458709717e-01 -5.111464112997055054e-02 -2.817916870117187500e-01 3.231344223022460938e-01 -9.886246174573898315e-02 2.512430846691131592e-01 1.510503590106964111e-01 1.263275742530822754e-01 -1.025530099868774414e-01 -1.386588513851165771e-01 1.262463033199310303e-01 1.512581855058670044e-01 -1.931476891040802002e-01 2.204385399818420410e-01 -2.200850099325180054e-01 -1.730508208274841309e-01 1.483036428689956665e-01 3.413575142621994019e-02 1.335149705410003662e-01 3.612719774246215820e-01 -1.522523909807205200e-01
1.221900954842567444e-01 -1.144946645945310593e-02 -1.883441209793090820e-01 -1.088440716266632080e-01 -5.997706204652786255e-02 1.076268553733825684e-01 -1.816801726818084717e-01 3.764423355460166931e-02 3.614016994833946228e-02 -3.712891340255737305e-01 -1.630585640668869019e-01 -7.145600765943527222e-02 -2.051565498113632202e-01 -1.076952740550041199e-01 2.465376853942871094e-01 -4.947835952043533325e-02 3.128144145011901855e-01 2.704094946384429932e-01 2.671402394771575928e-01 -8.857614547014236450e-02 1.035961881279945374e-02 -6.918140500783920288e-02 1.041061803698539734e-01 -3.888821005821228027e-01 -1.468904167413711548e-01 1.650037020444869995e-01 -1.817637830972671509e-01 1.517154425382614136e-01 2.345239073038101196e-01 1.210449263453483582e-01 -6.394649296998977661e-02 -6.704076379537582397e-02
-1.284428238868713379e-01 -2.930101938545703888e-02 2.166715413331985474e-01 1.419230699539184570e-01 -5.721055716276168823e-02 2.700017690658569336e-01 1.112098097801208496e-01 -2.350106686353683472e-01 1.376695483922958374e-01 -1.943217515945434570e-01 -2.423537373542785645e-01 -1.029108092188835144e-01 1.950306743383407593e-01 6.201692670583724976e-02 3.076669871807098389e-01 3.143791854381561279e-02 2.011454999446868896e-01 -8.996670693159103394e-02 1.935262233018875122e-01 4.142562672495841980e-02 -4.626049101352691650e-02 3.884646594524383545e-01 8.917923271656036377e-02 -2.594323456287384033e-02 -3.022736869752407074e-02 -2.024962753057479858e-01 -3.783293813467025757e-02 1.126505210995674133e-01 3.410896956920623779e-01 -6.434860080480575562e-02 2.840425968170166016e-01 4.021596908569335938e-02
1.992703527212142944e-01 -1.946010887622833252e-01 -1.658767461776733398e-01 -1.100792959332466125e-01 -9.118529409170150757e-02 3.518752753734588623e-01 2.056088596582412720e-01 1.123532652854919434e-01 -7.368146628141403198e-02 -1.969844698905944824e-01 -3.075490891933441162e-01 1.254670172929763794e-01 4.424466565251350403e-02 5.722859874367713928e-02 -1.209897324442863464e-01 -3.766050040721893311e-01 2.935560345649719238e-01 -1.120141819119453430e-01 1.959860175848007202e-01 4.886516183614730835e-02 6.929831951856613159e-02 5.718429759144783020e-02 3.538121003657579422e-03 1.752287894487380981e-02 -2.445122413337230682e-02 -4.808657336980104446e-03 -3.313192725181579590e-01 1.202502995729446411e-01 2.392450869083404541e-01 1.235640794038772583e-01 -6.343418499454855919e-04 1.849984675645828247e-01
9.346400946378707886e-02 -5.645262822508811951e-02 1.768928393721580505e-02 -7.922341674566268921e-02 2.455562911927700043e-02 8.029129356145858765e-02 2.857922762632369995e-02 -5.503536015748977661e-02 4.668287187814712524e-02 -2.381235361099243164e-01 -3.497085347771644592e-02 -1.167954131960868835e-01 2.110535949468612671e-01 -5.113965645432472229e-02 4.083113968372344971e-01 -1.245791018009185791e-01 3.313196003437042236e-01 9.544403105974197388e-02 7.837934792041778564e-02 -2.273120284080505371e-01 -8.839049935340881348e-02 6.912088394165039062e-02 1.089418008923530579e-01 -1.760009527206420898e-01 2.441263943910598755e-01 -1.979502588510513306e-01 -9.387613832950592041e-02 2.565676867961883545e-01 2.331296205520629883e-01 1.542735695838928223e-01 4.160091876983642578e-01 -1.033591106534004211e-01
-3.085808642208576202e-02 2.808758430182933807e-02 -9.178789705038070679e-02 1.458647251129150391e-01 -1.245357543230056763e-01 2.605456709861755371e-01 1.666494607925415039e-01 -9.148007631301879883e-02 6.416966021060943604e-02 -3.367078304290771484e-01 -1.340062916278839111e-01 -1.821592263877391815e-02 -1.855314970016479492e-01 1.946037751622498035e-03 3.549341261386871338e-01 -2.109304368495941162e-01 2.696575522422790527e-01 6.843233853578567505e-02 1.134145352989435196e-02 1.942582987248897552e-02 -5.076653510332107544e-02 -6.924556195735931396e-02 2.502034604549407959e-01 2.101074606180191040e-01 -1.175059825181961060e-01 -6.983242928981781006e-02 -5.180563405156135559e-02 -2.037310451269149780e-01 3.599759638309478760e-01 2.888382673263549805e-01 -2.907349495217204094e-03 2.010773718357086182e-01
3.578553497791290283e-01 2.833065390586853027e-01 -3.210780322551727295e-01 1.472785952500998974e-03 -3.099928200244903564e-01 1.351149082183837891e-01 1.642971783876419067e-01 -5.544874444603919983e-02 -4.882227256894111633e-02 -1.693109720945358276e-01 -2.849566340446472168e-01 -6.050295010209083557e-02 4.808357357978820801e-02 -2.798066474497318268e-02 1.191927045583724976e-01 2.131608724594116211e-01 5.604611337184906006e-02 1.838218569755554199e-01 1.835078373551368713e-02 -1.169047132134437561e-02 1.072298437356948853e-01 -1.755429506301879883e-01 -4.386258125305175781e-02 -1.487179752439260483e-02 -1.588634848594665527e-01 -3.006268441677093506e-01 -1.113667339086532593e-01 1.247979886829853058e-02 1.727621853351593018e-01 -1.382840871810913086e-01 3.258273899555206299e-01 -1.857686042785644531e-02
1.297662705183029175e-01 -1.320493407547473907e-02 -1.541132181882858276e-01 8.884956128895282745e-03 1.424415111541748047e-01 -1.218172721564769745e-02 -3.876274451613426208e-02 -1.901028156280517578e-01 1.913592219352722168e-01 -4.083342552185058594e-01 1.511225402355194092e-01 3.266697227954864502e-01 8.493801206350326538e-02 7.278271764516830444e-02 8.835538476705551147e-02 -1.043284460902214050e-01 1.001148372888565063e-01 3.628202080726623535e-01 1.450999975204467773e-01 1.090564131736755371e-01 -9.139676392078399658e-02 -6.662586331367492676e-02 -9.575943648815155029e-02 -8.012612164020538330e-02 -2.596034705638885498e-01 -1.588001847267150879e-01 -8.266686648130416870e-02 4.205852746963500977e-03 3.733980953693389893e-01 5.498909857124090195e-03 -8.910901844501495361e-03 -3.081844449043273926e-01
-5.542883276939392090e-02 2.115374356508255005e-01 -1.550140529870986938e-01 3.163144737482070923e-02 -8.784296922385692596e-03 3.323603570461273193e-01 1.209611594676971436e-01 -1.384658515453338623e-01 6.376401986926794052e-03 -2.687728106975555420e-01 -2.964427694678306580e-02 1.838128417730331421e-01 -3.263502195477485657e-02 -1.622466742992401123e-01 3.501892983913421631e-01 -1.164509132504463196e-01 1.409280300140380859e-01 -1.339849084615707397e-01 1.234321370720863342e-01 -2.342447824776172638e-02 7.133992761373519897e-02 -1.959003955125808716e-01 1.834468692541122437e-01 2.889648675918579102e-01 -1.667599752545356750e-02 -2.289965003728866577e-01 9.071327000856399536e-02 -2.295562624931335449e-01 2.602977454662322998e-01 3.160492181777954102e-01 1.287143230438232422e-01 1.444222498685121536e-02
2.942197769880294800e-02 -3.656345009803771973e-01 -7.675866782665252686e-02 -1.757069677114486694e-01 -2.935626730322837830e-02 4.576512053608894348e-02 2.078510075807571411e-02 1.701730117201805115e-02 -3.474573194980621338e-01 -1.306870877742767334e-01 -1.169620752334594727e-01 1.093901842832565308e-01 4.071392118930816650e-02 4.807626828551292419e-02 1.244140490889549255e-01 -4.686450585722923279e-02 4.034823179244995117e-01 -4.388151690363883972e-02 4.564868211746215820e-01 2.527829706668853760e-01 4.477111250162124634e-02 -3.515879809856414795e-02 -2.107900753617286682e-02 -9.795540571212768555e-02 -1.354206800460815430e-01 -1.470487117767333984e-01 7.477823179215192795e-03 8.021593093872070312e-02 -3.558459132909774780e-02 1.622378677129745483e-01 3.348729908466339111e-01 -5.868417397141456604e-02
2.234550714492797852e-01 -3.901063799858093262e-01 1.295203119516372681e-01 -7.094064354896545410e-02 -2.727515995502471924e-02 2.199926525354385376e-01 -8.287248015403747559e-02 1.029287651181221008e-01 2.977957725524902344e-01 -2.765211164951324463e-01 8.728924393653869629e-02 2.433207333087921143e-01 -1.654826849699020386e-01 2.201401442289352417e-02 2.214188724756240845e-01 -1.102558076381683350e-01 1.685723364353179932e-01 2.669351994991302490e-01 3.084688186645507812e-01 -1.309358179569244385e-01 -1.902578473091125488e-01 -2.357905060052871704e-01 5.725130066275596619e-02 -8.101909607648849487e-02 -3.391681984066963196e-02 -1.014904752373695374e-01 -1.275427937507629395e-01 7.893326133489608765e-02 1.385205388069152832e-01 -6.146294064819812775e-03 1.456420402973890305e-02 -1.464922130107879639e-01
-3.085407428443431854e-02 6.356333941221237183e-02 1.704750955104827881e-01 -6.477492302656173706e-02 2.077153176069259644e-01 4.406168460845947266e-01 1.429177820682525635e-01 -2.224871665239334106e-01 -2.811083942651748657e-02 -3.453651964664459229e-01 -1.966719031333923340e-01 2.018270939588546753e-01 1.084426604211330414e-02 2.140401452779769897e-01 4.417115151882171631e-01 7.590387016534805298e-02 6.734257191419601440e-02 -6.168724223971366882e-02 9.309744089841842651e-02 1.520326435565948486e-01 3.463596850633621216e-02 -2.604287583380937576e-03 5.492383614182472229e-02 -9.950819425284862518e-03 1.620365083217620850e-01 -9.953835606575012207e-02 -7.067974656820297241e-02 -8.885054849088191986e-03 3.017969727516174316e-01 1.413901299238204956e-01 -7.715785503387451172e-02 -7.446570694446563721e-02
2.548010945320129395e-01 3.389488160610198975e-02 -2.661904394626617432e-01 -2.728173509240150452e-02 -1.430954933166503906e-01 1.955280825495719910e-02 2.827666401863098145e-01 6.130361184477806091e-02 -2.961650677025318146e-02 -3.038305640220642090e-01 7.985914498567581177e-02 -2.554186433553695679e-02 1.252373307943344116e-01 -7.144945114850997925e-02 3.814510107040405273e-01 -2.810016572475433350e-01 4.743646830320358276e-02 1.738150119781494141e-01 2.765060029923915863e-02 1.136013418436050415e-01 -1.055791601538658142e-01 1.874065212905406952e-02 3.912917524576187134e-02 3.332942351698875427e-02 1.256379336118698120e-01 -1.559548079967498779e-01 3.251835703849792480e-01 -9.346479177474975586e-02 2.339746206998825073e-01 3.913881257176399231e-02 3.630901277065277100e-01 -9.647332876920700073e-02
-2.508864179253578186e-02 2.412960231304168701e-01 2.342803962528705597e-02 2.284905463457107544e-01 -2.514079026877880096e-02 2.174466401338577271e-01 1.997842788696289062e-01 -1.551830470561981201e-01 5.208028107881546021e-02 -3.252710103988647461e-01 -3.145141005516052246e-01 2.418668009340763092e-02 -4.919724538922309875e-02 -3.866897150874137878e-02 3.421504795551300049e-01 -6.758768111467361450e-02 6.753622740507125854e-02 -7.125875353813171387e-02 1.186651065945625305e-01 9.707646816968917847e-02 7.214159518480300903e-02 -5.225692316889762878e-02 1.629100441932678223e-01 1.233216375112533569e-01 1.401213109493255615e-01 -7.187579572200775146e-02 -8.557198941707611084e-02 -2.255627885460853577e-02 4.668125510215759277e-01 2.320872396230697632e-01 1.832670420408248901e-01 -1.486174166202545166e-01
6.654988974332809448e-02 5.578231811523437500e-02 -2.347514219582080841e-02 -1.704151928424835205e-01 -2.569072246551513672e-01 3.321105539798736572e-01 -2.444240301847457886e-01 1.226519197225570679e-01 1.534783840179443359e-01 -2.183972597122192383e-01 2.296422049403190613e-02 1.458355337381362915e-01 1.442651152610778809e-01 -4.344464838504791260e-02 1.521632373332977295e-01 3.107538633048534393e-02 1.002288535237312317e-01 9.991879016160964966e-02 4.062218070030212402e-01 7.960925996303558350e-02 -9.739638119935989380e-02 2.512129843235015869e-01 -5.211672931909561157e-02 8.460428565740585327e-02 1.577239483594894409e-01 -4.255792498588562012e-01 -9.989935159683227539e-02 2.387208491563796997e-01 8.567479252815246582e-02 -8.221305906772613525e-02 -9.545677341520786285e-03 -1.044527143239974976e-01
9.651242941617965698e-02 -2.128690928220748901e-01 -1.121722385287284851e-01 -2.965884804725646973e-01 -1.653925031423568726e-01 2.932151854038238525e-01 -6.706489622592926025e-02 -5.728024989366531372e-02 1.510778963565826416e-01 1.338765118271112442e-02 -1.048702821135520935e-01 1.634376943111419678e-01 1.639484614133834839e-01 3.499849140644073486e-02 2.803202271461486816e-01 1.674254238605499268e-01 2.175633609294891357e-01 2.952511906623840332e-01 4.013135731220245361e-01 1.429968476295471191e-01 2.807742059230804443e-01 -6.920111924409866333e-02 -1.871993690729141235e-01 3.313952311873435974e-02 1.510349065065383911e-01 -2.584250271320343018e-02 -1.783821880817413330e-01 2.315204404294490814e-02 2.307048067450523376e-02 -6.205799803137779236e-02 1.526401191949844360e-01 -9.485507756471633911e-02
9.174557402729988098e-03 -8.142940700054168701e-02 4.643945395946502686e-02 -1.064250618219375610e-01 -8.108763396739959717e-02 3.996044099330902100e-01 7.556042820215225220e-02 3.393390774726867676e-02 3.288662433624267578e-01 -2.834220230579376221e-01 -3.731517791748046875e-01 9.595447033643722534e-02 1.018311455845832825e-01 6.102872267365455627e-02 1.616224497556686401e-01 2.340031713247299194e-01 9.188663959503173828e-02 -2.328312583267688751e-02 -6.660623103380203247e-02 9.826853126287460327e-02 -7.454667706042528152e-03 -9.810188412666320801e-02 1.441818922758102417e-01 -1.965875970199704170e-03 -6.848203390836715698e-02 -3.672527968883514404e-01 1.027073040604591370e-01 -8.381610363721847534e-02 3.041333854198455811e-01 1.282566338777542114e-01 1.168944984674453735e-01 -2.036631405353546143e-01
-1.666656732559204102e-01 1.483044922351837158e-01 -3.116342127323150635e-01 -7.103076577186584473e-02 -2.254741936922073364e-01 2.617685198783874512e-01 1.284978538751602173e-01 2.082439213991165161e-01 2.374955862760543823e-01 -1.939917504787445068e-01 3.401657193899154663e-02 -1.202244088053703308e-01 2.723307907581329346e-01 -1.715798974037170410e-01 2.886529266834259033e-01 1.917527019977569580e-01 9.603135287761688232e-02 9.314808994531631470e-02 3.402589857578277588e-01 1.521485745906829834e-01 1.288886517286300659e-01 2.039262354373931885e-01 1.196494325995445251e-01 -7.724218815565109253e-02 6.509307026863098145e-02 6.630716472864151001e-02 1.377377659082412720e-01 8.214044570922851562e-02 1.790733188390731812e-01 5.594578385353088379e-02 1.460802555084228516e-01 -9.640326350927352905e-02
8.446398377418518066e-02 -1.788716763257980347e-01 -2.158562541007995605e-01 5.760917812585830688e-02 -1.644116938114166260e-01 -1.852547749876976013e-02 3.205179423093795776e-02 -7.363688200712203979e-02 -1.923356950283050537e-01 -4.072263538837432861e-01 -6.128642708063125610e-02 1.226135641336441040e-01 1.340632885694503784e-01 -8.599673956632614136e-02 3.590611815452575684e-01 -1.321396883577108383e-02 3.800054267048835754e-02 -6.196703389286994934e-02 -2.597894705832004547e-02 1.169017031788825989e-01 1.330911666154861450e-01 -2.114019691944122314e-01 8.015499264001846313e-02 9.587480872869491577e-02 -3.644437491893768311e-01 -2.435030937194824219e-01 -7.118830084800720215e-02 -2.675768733024597168e-01 2.598854303359985352e-01 1.425330936908721924e-01 1.906923055648803711e-01 1.020095795392990112e-01
2.534181475639343262e-01 -9.725221432745456696e-03 5.349292233586311340e-02 -4.260099492967128754e-03 1.220269352197647095e-01 1.039089933037757874e-01 1.804441064596176147e-01 -2.864192426204681396e-01 5.835505947470664978e-02 -4.231474399566650391e-01 -2.154135107994079590e-01 -6.296902149915695190e-02 4.377561435103416443e-02 9.960016608238220215e-02 1.911773383617401123e-01 1.916215121746063232e-01 2.895529009401798248e-02 6.248196959495544434e-02 2.866642177104949951e-01 5.645463615655899048e-02 1.393526345491409302e-01 -1.876606643199920654e-01 3.812652826309204102e-01 1.971005462110042572e-02 5.109883099794387817e-02 -1.160188987851142883e-01 6.069620698690414429e-02 -1.239699125289916992e-01 5.666118860244750977e-02 3.087315857410430908e-01 2.063531130552291870e-01 8.868695795536041260e-02
-9.404432773590087891e-02 1.234920788556337357e-02 5.025668069720268250e-02 2.028029710054397583e-01 -9.549378603696823120e-02 5.910848453640937805e-02 2.470006644725799561e-01 -8.605492115020751953e-02 -1.214801818132400513e-01 -2.585371136665344238e-01 -2.585013210773468018e-01 -2.110804021358489990e-01 2.602382898330688477e-01 -1.647758930921554565e-01 4.046933352947235107e-01 1.961853802204132080e-01 1.134496480226516724e-01 -3.116284310817718506e-02 2.815545201301574707e-01 7.394188642501831055e-02 -4.189998283982276917e-02 1.818182915449142456e-01 7.158777862787246704e-02 3.607926890254020691e-02 7.579363882541656494e-02 -2.597907781600952148e-01 -2.180306054651737213e-02 6.339154392480850220e-02 2.969476878643035889e-01 -6.570297409780323505e-04 2.370794713497161865e-01 -1.194420382380485535e-01
1.700304448604583740e-01 -2.120046168565750122e-01 -1.947533152997493744e-02 -4.375841841101646423e-02 6.012926250696182251e-02 1.228948980569839478e-01 1.313489824533462524e-01 -7.425874006003141403e-03 9.201174974441528320e-02 -1.462908834218978882e-01 -1.304932832717895508e-01 -9.801284968852996826e-02 4.717536270618438721e-02 -1.820033490657806396e-01 4.883987009525299072e-01 -1.470053791999816895e-01 3.916160464286804199e-01 1.224909946322441101e-01 -8.358005434274673462e-03 -1.204485222697257996e-01 1.498214527964591980e-02 1.201087459921836853e-01 1.656033284962177277e-02 -7.131218910217285156e-02 1.966705471277236938e-01 -1.855873018503189087e-01 -2.966558635234832764e-01 2.816531360149383545e-01 1.067697070538997650e-03 4.617892950773239136e-02 2.792676985263824463e-01 -1.108697280287742615e-01
1.216295734047889709e-01 -9.865179657936096191e-02 -5.148030817508697510e-03 -2.991041541099548340e-02 1.586882919073104858e-01 4.179261922836303711e-01 -7.479801028966903687e-02 1.667737662792205811e-01 7.725173234939575195e-02 -4.841000959277153015e-02 -1.378372311592102051e-01 -1.159811094403266907e-01 2.231256216764450073e-01 4.860943555831909180e-02 3.514163196086883545e-01 -7.669848855584859848e-03 2.442362904548645020e-01 -1.880676746368408203e-01 3.842457830905914307e-01 -1.220815554261207581e-01 2.661336064338684082e-01 -2.863532304763793945e-01 9.420379251241683960e-02 2.613579272292554379e-04 -2.048664912581443787e-02 -1.042756363749504089e-01 1.469632536172866821e-01 1.059143692255020142e-01 -1.733492501080036163e-02 4.614209756255149841e-02 2.138759344816207886e-01 1.152706965804100037e-01
-1.285668369382619858e-02 1.090202257037162781e-01 -3.001750409603118896e-01 -1.727351695299148560e-01 -2.907206714153289795e-01 4.367101192474365234e-02 7.793421298265457153e-02 -6.611361168324947357e-03 -3.136446475982666016e-01 -2.396703511476516724e-01 4.653386771678924561e-02 7.959243841469287872e-03 3.006864488124847412e-01 7.464528828859329224e-02 4.842217266559600830e-01 -1.997397989034652710e-01 1.066693440079689026e-01 -4.653372615575790405e-02 1.711598187685012817e-01 -6.638325750827789307e-02 9.372775256633758545e-02 -2.581318020820617676e-01 1.348025351762771606e-01 -9.719651192426681519e-02 -1.002021357417106628e-01 5.345809459686279297e-02 -1.033883318305015564e-01 -6.965588778257369995e-02 6.676165759563446045e-02 5.634377524256706238e-02 2.452058345079421997e-01 -2.429523877799510956e-02
-1.005682796239852905e-01 -4.530526697635650635e-02 -1.317795515060424805e-01 -1.089052185416221619e-01 1.501696705818176270e-01 6.737235188484191895e-02 2.953552007675170898e-01 1.470963358879089355e-01 2.180525809526443481e-01 -5.371087789535522461e-01 1.132225468754768372e-01 -3.512700274586677551e-02 2.832860350608825684e-01 1.486112326383590698e-01 9.858715534210205078e-02 9.218888729810714722e-02 1.460438519716262817e-01 2.486952245235443115e-01 3.824630677700042725e-01 -1.328247934579849243e-01 7.860839366912841797e-02 1.342634856700897217e-01 3.427490964531898499e-02 8.072699606418609619e-02 5.161194503307342529e-02 -1.162512376904487610e-01 1.543313711881637573e-01 9.434139728546142578e-02 5.506855621933937073e-02 4.568739980459213257e-02 1.085623204708099365e-01 8.489014953374862671e-02
-9.345205128192901611e-02 1.671269685029983521e-01 2.203420549631118774e-01 -5.935810878872871399e-02 -1.923280507326126099e-01 2.907834053039550781e-01 1.268399953842163086e-01 -3.077697455883026123e-01 -1.132831349968910217e-02 -1.359509974718093872e-01 -2.425527125597000122e-01 1.108754128217697144e-01 -4.253090173006057739e-02 1.184884011745452881e-01 3.703757524490356445e-01 -8.261086791753768921e-02 3.362009227275848389e-01 6.344959884881973267e-02 3.629467189311981201e-01 -5.589357763528823853e-02 8.607765287160873413e-02 -1.238358244299888611e-01 1.173879653215408325e-01 1.447723507881164551e-01 1.053067371249198914e-01 -1.702421531081199646e-02 -1.565848290920257568e-01 3.822619095444679260e-02 1.345269232988357544e-01 2.935042791068553925e-02 -2.247530668973922729e-01 -1.144164726138114929e-01
-2.607584297657012939e-01 -8.922214061021804810e-02 -5.318553373217582703e-02 -7.847833633422851562e-02 -2.336546182632446289e-01 3.417254686355590820e-01 7.857991755008697510e-02 -1.324620246887207031e-01 6.709448993206024170e-02 -1.051308363676071167e-01 -2.783392369747161865e-01 1.567774415016174316e-01 1.018593236804008484e-01 2.517273649573326111e-02 2.275937199592590332e-01 -3.098849654197692871e-01 -9.717427194118499756e-02 7.323925942182540894e-02 1.312733292579650879e-01 3.510855436325073242e-01 3.552555143833160400e-01 -4.845764115452766418e-02 7.568820845335721970e-03 -6.018301099538803101e-02 -6.808239221572875977e-02 -1.546379625797271729e-01 -1.053118482232093811e-01 4.238375276327133179e-02 3.140907734632492065e-02 2.505500614643096924e-01 8.781175315380096436e-02 2.075577080249786377e-01
1.060743164271116257e-02 -1.497010588645935059e-01 8.078899979591369629e-02 -1.060310229659080505e-01 1.524351686239242554e-01 1.176911816000938416e-01 1.593591123819351196e-01 3.102692961692810059e-02 -1.698022782802581787e-01 -2.338312417268753052e-01 6.387274712324142456e-02 5.334501620382070541e-03 1.275673508644104004e-01 1.301731169223785400e-01 4.127913415431976318e-01 -1.729394197463989258e-01 1.357034593820571899e-01 -8.989647030830383301e-03 2.111354619264602661e-01 1.004059985280036926e-02 1.525482982397079468e-01 1.932724565267562866e-01 -1.021425798535346985e-01 -6.685806065797805786e-02 5.623415345326066017e-04 -2.124805152416229248e-01 1.783043295145034790e-01 1.305594295263290405e-01 2.306545078754425049e-01 -6.249880418181419373e-02 4.505712985992431641e-01 -2.868945300579071045e-01
1.581831723451614380e-01 1.737139075994491577e-01 -3.169963061809539795e-01 2.677736580371856689e-01 -5.993733927607536316e-02 2.212025672197341919e-01 -8.289515227079391479e-02 -3.719858080148696899e-02 2.185316085815429688e-01 -1.419185698032379150e-01 -1.654356122016906738e-01 1.747129857540130615e-02 1.383070051670074463e-01 -1.327690780162811279e-01 2.585670351982116699e-01 -3.784931451082229614e-02 2.390157617628574371e-02 2.290088832378387451e-01 1.401521414518356323e-01 7.246572524309158325e-02 2.502053976058959961e-01 -1.181277781724929810e-01 -1.546440273523330688e-01 -2.068945914506912231e-01 -8.536462485790252686e-02 6.804015487432479858e-02 -2.601937055587768555e-01 -1.041607260704040527e-01 1.959564685821533203e-01 -1.935194432735443115e-01 3.464995026588439941e-01 6.043205037713050842e-02
-1.733098737895488739e-02 -1.319935619831085205e-01 8.040492236614227295e-02 8.903832733631134033e-02 -1.115682050585746765e-01 1.257670372724533081e-01 7.670263200998306274e-02 3.837803751230239868e-02 -4.730177670717239380e-02 -1.207349523901939392e-01 -2.445860952138900757e-01 -2.957075275480747223e-02 2.265742719173431396e-01 3.984258472919464111e-01 3.505725264549255371e-01 -1.187660247087478638e-01 2.723238803446292877e-02 3.452782332897186279e-02 1.501117646694183350e-01 8.200199902057647705e-02 9.121122956275939941e-02 -3.112381696701049805e-01 -2.845503091812133789e-01 -2.454448491334915161e-01 -1.328911781311035156e-01 1.087469328194856644e-02 -3.906503319740295410e-01 4.661167040467262268e-03 -5.365191027522087097e-02 7.206490635871887207e-02 2.244354486465454102e-01 3.498011827468872070e-02
5.011641606688499451e-02 2.102904915809631348e-01 -1.172389164566993713e-01 1.183341741561889648e-01 -1.410134136676788330e-01 9.664438664913177490e-02 2.410922795534133911e-01 4.215652123093605042e-02 2.177772819995880127e-01 -3.707869648933410645e-01 -8.250860869884490967e-02 -1.034624800086021423e-01 7.365716993808746338e-02 1.039452552795410156e-01 1.957742124795913696e-01 -2.000360051169991493e-03 1.427905559539794922e-01 -3.797603026032447815e-02 1.711374670267105103e-01 7.550573348999023438e-02 -1.724137514829635620e-01 -3.108766116201877594e-02 3.012501634657382965e-02 -3.939602077007293701e-01 3.295108377933502197e-01 -2.916384339332580566e-01 1.823853515088558197e-02 -2.188867479562759399e-01 1.562224924564361572e-01 6.404877454042434692e-02 2.557018995285034180e-01 -4.029518458992242813e-03
-1.402998808771371841e-02 2.627355456352233887e-01 1.980555951595306396e-01 -2.085701674222946167e-01 -7.797805964946746826e-02 1.064538657665252686e-01 3.607409894466400146e-01 5.684933438897132874e-02 3.815152123570442200e-02 -3.623554706573486328e-01 1.046797856688499451e-01 1.117626503109931946e-01 6.256721168756484985e-02 -1.358317863196134567e-02 2.713752686977386475e-01 -1.498339623212814331e-01 -2.010439150035381317e-02 1.646102964878082275e-01 7.896963506937026978e-02 4.259036183357238770e-01 -2.715601772069931030e-02 -1.870031207799911499e-01 -1.627684980630874634e-01 -1.561156362295150757e-01 5.302501842379570007e-02 -2.482289224863052368e-01 -1.858288198709487915e-01 -7.692985981702804565e-02 1.312005221843719482e-01 8.321598172187805176e-02 -1.000142097473144531e-01 1.191161572933197021e-02
2.642643451690673828e-02 1.842220276594161987e-01 -2.427598834037780762e-02 1.439499109983444214e-01 2.432943135499954224e-02 2.298335731029510498e-01 7.282292097806930542e-02 -1.757917553186416626e-01 6.793306022882461548e-02 -2.851441800594329834e-01 -1.665217727422714233e-01 2.551907114684581757e-02 -1.385410130023956299e-01 -1.469537317752838135e-01 3.908494412899017334e-01 -2.035211920738220215e-01 1.124547719955444336e-01 1.805754937231540680e-02 6.588248908519744873e-02 1.346583366394042969e-01 1.244196966290473938e-01 -7.441309839487075806e-02 1.269043087959289551e-01 3.054087162017822266e-01 1.108956634998321533e-01 -2.548377811908721924e-01 -2.889024838805198669e-02 -8.300116658210754395e-02 4.015315771102905273e-01 2.402676045894622803e-01 7.825978845357894897e-02 1.710807830095291138e-01
-8.856866508722305298e-02 -7.466631382703781128e-02 8.904069662094116211e-03 -2.253839969635009766e-01 -6.915786117315292358e-02 3.533321321010589600e-01 -9.824723750352859497e-02 -6.555949151515960693e-02 1.946972459554672241e-01 -2.600196003913879395e-01 -1.263672560453414917e-01 1.943067759275436401e-01 1.584468036890029907e-01 5.952075123786926270e-02 1.301144957542419434e-01 -2.262816019356250763e-02 1.694521009922027588e-01 1.212057843804359436e-01 3.599256277084350586e-01 1.953279376029968262e-01 3.610864747315645218e-03 -1.239684671163558960e-01 -2.471331506967544556e-01 1.557818651199340820e-01 -5.814070254564285278e-02 -1.474202722311019897e-01 -1.856041327118873596e-02 7.022528350353240967e-02 4.237617254257202148e-01 -2.375633269548416138e-01 7.554845511913299561e-02 -5.347948893904685974e-02
1.487250924110412598e-01 -2.224793136119842529e-01 -1.373923867940902710e-01 -9.326406568288803101e-02 1.137790828943252563e-01 2.982442975044250488e-01 -1.593784987926483154e-01 4.273757338523864746e-02 6.351841241121292114e-02 -2.494082748889923096e-01 -1.138575300574302673e-01 -1.689198464155197144e-01 -6.553453207015991211e-02 -6.161062419414520264e-02 4.715276509523391724e-02 1.669989079236984253e-01 2.370190024375915527e-01 6.728994101285934448e-02 4.708114266395568848e-01 -6.870444864034652710e-02 8.151091635227203369e-02 2.313091233372688293e-02 1.290739029645919800e-01 -5.128019303083419800e-02 -1.782143712043762207e-01 -2.579789161682128906e-01 3.559119701385498047e-01 -1.234482079744338989e-01 3.976224362850189209e-02 1.889908909797668457e-01 1.829379796981811523e-01 3.459307178854942322e-02
2.954615056514739990e-01 -1.562352031469345093e-01 1.790636777877807617e-02 8.183851838111877441e-02 1.424427479505538940e-01 1.046082153916358948e-01 3.144543170928955078e-01 -1.126278638839721680e-01 1.420299857854843140e-01 -2.854785621166229248e-01 -1.844614595174789429e-01 9.226742386817932129e-02 -2.102571725845336914e-01 1.467251330614089966e-01 3.342292308807373047e-01 3.344703465700149536e-03 8.780403435230255127e-02 1.153766736388206482e-01 3.710368275642395020e-01 1.120094433426856995e-01 -2.480286173522472382e-02 -1.420232504606246948e-01 -2.643412649631500244e-01 -1.241438463330268860e-01 -5.573632940649986267e-02 -1.515207439661026001e-02 1.559155434370040894e-01 -8.205838501453399658e-02 2.294031381607055664e-01 1.592738330364227295e-01 1.140989363193511963e-01 1.187757998704910278e-01
2.232383042573928833e-01 2.302452325820922852e-01 1.159104853868484497e-01 1.784045100212097168e-01 -2.905898094177246094e-01 1.083039399236440659e-02 2.174182832241058350e-01 -1.294468436390161514e-02 1.451095342636108398e-01 -1.254070699214935303e-01 5.706321820616722107e-02 -1.038148030638694763e-01 3.819630714133381844e-03 1.038602441549301147e-01 3.435178697109222412e-01 -1.069872006773948669e-01 2.803175747394561768e-01 2.146391123533248901e-01 2.812659442424774170e-01 6.542719900608062744e-02 -1.738532446324825287e-02 2.135576754808425903e-01 -1.029044091701507568e-01 -3.502920642495155334e-02 -2.849356532096862793e-01 -1.968334019184112549e-01 -3.012202307581901550e-02 6.749971210956573486e-02 4.232152923941612244e-02 1.213870942592620850e-01 1.356728374958038330e-01 -3.205112516880035400e-01
-1.853599548339843750e-01 -1.469390541315078735e-01 -5.644941329956054688e-02 -2.042248398065567017e-01 2.061387449502944946e-01 1.924715042114257812e-01 2.159604877233505249e-01 -2.565260827541351318e-01 -3.086058422923088074e-02 -1.398966759443283081e-01 5.047299712896347046e-02 -1.093103960156440735e-01 -6.083656474947929382e-02 -2.435776032507419586e-02 3.573591411113739014e-01 -2.320304363965988159e-01 1.026200950145721436e-01 1.373873651027679443e-01 4.576250910758972168e-01 -3.160450141876935959e-03 1.820914298295974731e-01 7.683607935905456543e-02 -7.115238904953002930e-02 1.003438886255025864e-02 -5.709233507513999939e-02 -3.427052497863769531e-01 -4.132705181837081909e-02 -1.470873504877090454e-01 -7.719823718070983887e-02 1.320545822381973267e-01 -1.837209910154342651e-01 4.531843215227127075e-02
-3.666998818516731262e-03 -2.071798779070377350e-02 -1.520539671182632446e-01 1.410689949989318848e-01 2.719044089317321777e-01 2.803646326065063477e-01 -1.389763057231903076e-01 -2.142242640256881714e-01 3.166538178920745850e-01 9.527107700705528259e-03 -9.312900900840759277e-02 -3.014118410646915436e-02 2.850383892655372620e-02 4.172633588314056396e-02 3.546693921089172363e-01 -4.729153588414192200e-02 1.025264859199523926e-01 -1.481242198497056961e-02 2.546811103820800781e-01 2.202070057392120361e-01 5.496735498309135437e-02 -1.168954297900199890e-01 -1.770574301481246948e-01 -1.268908977508544922e-01 -2.290989607572555542e-01 -3.308047652244567871e-01 -6.651859730482101440e-02 2.292387187480926514e-01 2.333278656005859375e-01 -3.253307938575744629e-02 1.520639955997467041e-01 1.119519099593162537e-01
1.763532608747482300e-01 -3.543908521533012390e-02 -4.606707394123077393e-01 1.445179246366024017e-02 -2.888470515608787537e-02 2.631727755069732666e-01 -1.437172889709472656e-01 -9.237298369407653809e-02 5.731982178986072540e-03 -4.653316736221313477e-01 -2.152124345302581787e-01 1.755841225385665894e-01 -1.600876897573471069e-01 6.345140188932418823e-02 1.680100262165069580e-01 1.850455068051815033e-03 1.086311042308807373e-01 2.838133871555328369e-01 2.955542802810668945e-01 -2.100214511156082153e-01 -1.550814975053071976e-02 1.147527769207954407e-01 1.081604063510894775e-01 -3.101293556392192841e-02 1.642703413963317871e-01 -1.038691401481628418e-01 5.702660605311393738e-02 -1.636324636638164520e-02 -4.197198897600173950e-02 8.808688074350357056e-02 4.767935723066329956e-03 6.016450002789497375e-02
3.955848142504692078e-02 1.831583231687545776e-01 -1.511277747340500355e-03 -1.227944791316986084e-01 -2.276015430688858032e-01 1.018339917063713074e-01 -8.481624722480773926e-02 -2.187415808439254761e-01 1.075588315725326538e-01 -3.407411277294158936e-01 2.230004221200942993e-02 2.971402406692504883e-01 -1.696176826953887939e-01 -8.471726626157760620e-02 3.458974361419677734e-01 -3.551139682531356812e-02 -4.154619760811328888e-03 8.739933371543884277e-02 3.098618686199188232e-01 -8.576526492834091187e-02 -1.642298400402069092e-01 6.546740978956222534e-02 1.836843490600585938e-01 -2.277798205614089966e-01 -1.193313747644424438e-01 -4.742944985628128052e-02 3.569441288709640503e-02 1.749732792377471924e-01 2.838191986083984375e-01 2.925468683242797852e-01 3.611402213573455811e-02 -1.246972531080245972e-01
1.186680495738983154e-01 -2.335602194070816040e-01 8.180569112300872803e-02 -7.113639265298843384e-02 -2.577526867389678955e-01 1.129222586750984192e-01 -4.736677929759025574e-02 3.156220540404319763e-02 1.250070035457611084e-01 -5.407245159149169922e-01 -1.692441701889038086e-01 2.088343948125839233e-01 -4.900938645005226135e-02 3.548562154173851013e-02 9.004560858011245728e-02 1.253176033496856689e-01 3.514709770679473877e-01 1.549680233001708984e-01 8.034873008728027344e-02 1.611442714929580688e-01 -9.354312717914581299e-02 -2.017211914062500000e-01 -1.975882649421691895e-01 3.617792576551437378e-02 -2.079762145876884460e-02 -4.298769682645797729e-02 -1.183644160628318787e-01 -1.094366051256656647e-02 2.632837593555450439e-01 2.544756233692169189e-01 -5.171263962984085083e-02 -8.078086376190185547e-02
1.965136379003524780e-01 1.515783518552780151e-01 -1.401300132274627686e-01 -5.424979329109191895e-02 2.455486059188842773e-01 4.623436629772186279e-01 2.281026095151901245e-01 -3.355824388563632965e-03 1.886711418628692627e-01 -1.264551579952239990e-01 -1.231476813554763794e-01 -3.455914324149489403e-03 3.115036189556121826e-01 9.524939954280853271e-02 1.647645384073257446e-01 -2.200773954391479492e-01 2.750163972377777100e-01 -3.737378492951393127e-02 2.593562602996826172e-01 1.211801022291183472e-01 4.415646940469741821e-02 -9.642255306243896484e-02 -7.621971517801284790e-02 6.845053285360336304e-02 -2.004105597734451294e-02 -2.749957889318466187e-02 -1.237975284457206726e-01 -6.460148096084594727e-02 2.948852479457855225e-01 5.903828144073486328e-02 -1.862494945526123047e-01 -1.215074583888053894e-01
2.906136214733123779e-01 5.715011060237884521e-02 -9.355209767818450928e-02 -1.522509157657623291e-01 -8.983156085014343262e-02 4.659058749675750732e-01 -3.320097550749778748e-02 -9.439998865127563477e-02 9.202332049608230591e-02 1.295477151870727539e-01 -9.800337255001068115e-02 -4.245491325855255127e-02 1.126721948385238647e-01 4.102192353457212448e-03 3.249731957912445068e-01 9.202470071613788605e-03 1.884204894304275513e-01 1.450877934694290161e-01 3.124450147151947021e-01 3.276548162102699280e-02 1.433184593915939331e-01 7.337457500398159027e-03 -1.749993711709976196e-01 3.619498610496520996e-01 1.405113488435745239e-01 6.740451604127883911e-02 -2.080484181642532349e-01 -1.477033495903015137e-01 4.048697650432586670e-02 6.898887455463409424e-02 2.160275131464004517e-01 -1.010100021958351135e-01
2.208071947097778320e-01 -1.651206240057945251e-02 1.651704497635364532e-02 -3.104806840419769287e-01 -1.050616726279258728e-01 1.927348822355270386e-01 7.150810956954956055e-02 -1.880307197570800781e-01 3.315253555774688721e-01 -2.416352480649948120e-01 -1.111487019807100296e-02 2.269339561462402344e-02 5.351418629288673401e-02 6.572981178760528564e-02 1.955907046794891357e-01 -7.131595909595489502e-02 2.968746423721313477e-01 5.344694480299949646e-02 1.626978069543838501e-01 -4.954823292791843414e-03 -8.532350510358810425e-02 2.562323808670043945e-01 -9.796200692653656006e-02 -5.956250429153442383e-02 6.410481035709381104e-02 -5.345168709754943848e-02 3.527144491672515869e-01 1.068242564797401428e-01 3.329890072345733643e-01 -1.946080029010772705e-01 2.224780917167663574e-01 -3.980223089456558228e-02
1.279689669609069824e-01 -2.603657543659210205e-01 1.649209707975387573e-01 -3.027086257934570312e-01 -2.030753940343856812e-01 5.456168577075004578e-02 -8.434946835041046143e-02 2.348494231700897217e-01 -1.448713941499590874e-03 -2.847500145435333252e-01 -3.618686227127909660e-03 -1.340332925319671631e-01 -3.023489937186241150e-02 -7.285729795694351196e-02 2.546450197696685791e-01 2.926353812217712402e-01 1.583671271800994873e-01 1.140573099255561829e-01 4.435866177082061768e-01 1.696943193674087524e-01 1.105924174189567566e-01 -1.384803280234336853e-02 -6.848934292793273926e-02 -1.565369665622711182e-01 -1.833392828702926636e-01 -1.400180459022521973e-01 -3.610100969672203064e-02 1.021108701825141907e-01 1.054768040776252747e-01 2.149497121572494507e-01 -8.183324337005615234e-02 2.251307293772697449e-02
1.330248359590768814e-02 -2.891361415386199951e-01 -1.071711704134941101e-01 6.662740558385848999e-02 -6.505394726991653442e-02 2.922830283641815186e-01 5.101531371474266052e-02 7.403539121150970459e-02 9.698350727558135986e-02 -1.242230981588363647e-01 1.477635353803634644e-01 9.958660602569580078e-02 -3.034039139747619629e-01 8.633740991353988647e-02 2.070258557796478271e-01 6.545310840010643005e-03 7.322417944669723511e-02 2.227919995784759521e-01 4.536383748054504395e-01 -4.279783740639686584e-02 2.200128734111785889e-01 1.679982990026473999e-01 -3.328153630718588829e-03 5.041011795401573181e-02 -1.314992308616638184e-01 -7.895389199256896973e-02 4.817659035325050354e-02 1.495403498411178589e-01 1.203810423612594604e-01 2.804843485355377197e-01 2.989391982555389404e-01 1.761205345392227173e-01
1.456408649682998657e-01 -3.710909560322761536e-02 -3.281068503856658936e-01 8.238574862480163574e-02 -1.094981953501701355e-01 6.540230661630630493e-02 -5.230573192238807678e-02 -4.447434842586517334e-02 -7.837163656949996948e-02 -3.408998250961303711e-01 -3.189358115196228027e-02 7.444737106561660767e-02 2.846042215824127197e-01 8.355163969099521637e-03 5.434400439262390137e-01 -1.962249279022216797e-01 3.644384071230888367e-02 -6.030561402440071106e-02 -8.496322669088840485e-03 2.384232729673385620e-02 1.178672760725021362e-01 -1.093508675694465637e-01 1.514132171869277954e-01 -9.747859090566635132e-02 -3.280385732650756836e-01 -1.138619184494018555e-01 -1.157658696174621582e-01 -2.277228683233261108e-01 1.009603440761566162e-01 1.552339643239974976e-01 2.694349177181720734e-02 1.159316450357437134e-01
-8.293417841196060181e-02 -1.962045431137084961e-01 -6.651767529547214508e-03 -9.443181753158569336e-02 4.933297634124755859e-02 1.598886400461196899e-01 2.376852482557296753e-01 1.780067682266235352e-01 1.271380931138992310e-01 -1.751702129840850830e-01 -2.593943476676940918e-01 3.035377264022827148e-01 1.785892397165298462e-01 1.168651431798934937e-01 2.475128769874572754e-01 -3.967147320508956909e-02 1.768478602170944214e-01 2.376287579536437988e-01 1.958997845649719238e-01 -3.978333622217178345e-02 2.904839217662811279e-01 -2.513342201709747314e-01 3.025740198791027069e-02 -1.354023218154907227e-01 -4.898140579462051392e-02 1.692736595869064331e-01 -3.544594645500183105e-01 -1.457098871469497681e-01 3.714449703693389893e-02 -9.755207598209381104e-02 1.767828464508056641e-01 1.590207777917385101e-02
1.224721670150756836e-01 -1.645448356866836548e-01 1.394088566303253174e-01 -1.837281435728073120e-01 8.373318612575531006e-02 2.453576773405075073e-01 2.404128164052963257e-01 1.072052866220474243e-01 7.962244749069213867e-02 -2.768669128417968750e-01 3.479010192677378654e-03 -6.391536444425582886e-02 1.472400724887847900e-01 6.966514885425567627e-02 2.538134753704071045e-01 -2.137681543827056885e-01 7.029822468757629395e-02 -6.400869041681289673e-02 2.658834122121334076e-02 -5.732074379920959473e-02 1.904639154672622681e-01 1.626342087984085083e-01 8.103755861520767212e-02 -2.101468145847320557e-01 -2.951398491859436035e-02 -1.842337995767593384e-01 1.841942220926284790e-01 2.234191596508026123e-01 1.643073707818984985e-01 3.557188063859939575e-02 4.382352232933044434e-01 -2.811272144317626953e-01
2.458441704511642456e-01 8.716980367898941040e-02 5.628914386034011841e-02 1.003952398896217346e-01 -1.600400358438491821e-02 2.753315567970275879e-01 1.604089438915252686e-01 -3.140961229801177979e-01 5.591935664415359497e-02 -2.756158709526062012e-01 -1.566749960184097290e-01 -8.536724746227264404e-02 1.472888290882110596e-01 2.133469581604003906e-01 2.712498903274536133e-01 1.403743326663970947e-01 -4.043737798929214478e-02 2.237470000982284546e-01 4.182956814765930176e-01 5.271864682435989380e-02 4.169452190399169922e-02 -3.285066485404968262e-01 1.031188294291496277e-01 -5.801755189895629883e-02 1.118424981832504272e-01 -1.753271371126174927e-01 5.675522238016128540e-02 6.913139484822750092e-03 3.198586031794548035e-02 1.902076601982116699e-01 2.007375471293926239e-02 -9.808245301246643066e-02
1.210049241781234741e-01 2.317607402801513672e-01 -8.513940498232841492e-03 -9.326032549142837524e-02 -1.278602052479982376e-02 1.508204787969589233e-01 -1.207506805658340454e-01 -1.940043866634368896e-01 -7.584682852029800415e-02 -3.621459007263183594e-01 -5.474938452243804932e-02 2.427012026309967041e-01 -1.249170079827308655e-01 -1.782836392521858215e-02 3.388586640357971191e-01 -8.044201135635375977e-02 -8.236838877201080322e-02 1.327213197946548462e-01 2.375299781560897827e-01 -1.921012550592422485e-01 -1.337308883666992188e-01 -4.573504440486431122e-03 2.104384303092956543e-01 -2.927737236022949219e-01 -9.076192975044250488e-02 -7.919003814458847046e-02 1.078420057892799377e-01 2.173858880996704102e-01 1.954541504383087158e-01 3.275752961635589600e-01 1.594259142875671387e-01 4.213850945234298706e-02
1.574120670557022095e-02 2.019663453102111816e-01 -2.899116873741149902e-01 -7.566212117671966553e-02 -6.715647876262664795e-02 2.952429652214050293e-01 1.274170633405447006e-02 1.285350918769836426e-01 2.270921319723129272e-01 -2.744202911853790283e-01 -4.526027292013168335e-02 -7.553594559431076050e-02 2.684619463980197906e-02 -2.368373721837997437e-01 2.902639508247375488e-01 7.477529346942901611e-02 1.820929050445556641e-01 9.878259152173995972e-02 1.637437492609024048e-01 1.513001024723052979e-01 -9.759951382875442505e-02 9.879826754331588745e-02 2.491297423839569092e-01 1.800448000431060791e-01 5.180029198527336121e-02 -3.640764951705932617e-01 1.645418852567672729e-01 8.222713321447372437e-02 2.129206061363220215e-01 3.863932937383651733e-02 -1.039443537592887878e-01 -2.155151665210723877e-01
1.343172043561935425e-01 1.853160560131072998e-01 -1.961315274238586426e-01 3.986619412899017334e-02 -2.134350501000881195e-02 2.868247628211975098e-01 -1.469130516052246094e-01 2.471168935298919678e-01 1.964168995618820190e-01 -5.148583650588989258e-02 -4.840632528066635132e-02 -1.730450987815856934e-01 2.950313985347747803e-01 -1.769343912601470947e-01 2.395370602607727051e-01 -3.400674462318420410e-02 1.504087746143341064e-01 4.382351040840148926e-01 2.997176051139831543e-01 5.981132760643959045e-02 -9.483195096254348755e-02 2.218577116727828979e-01 2.800001390278339386e-02 2.159632369875907898e-02 -2.535408176481723785e-02 -2.010670304298400879e-01 7.895702868700027466e-02 5.326214432716369629e-02 1.803912371397018433e-01 -6.373067200183868408e-02 8.695498853921890259e-02 1.730112433433532715e-01
2.783699929714202881e-01 -5.950928665697574615e-03 8.799903094768524170e-02 3.270623087882995605e-01 -1.391502767801284790e-01 3.904670774936676025e-01 2.017465233802795410e-01 -3.692225217819213867e-01 -1.048221290111541748e-01 -2.553823888301849365e-01 -2.193879336118698120e-01 -1.301214098930358887e-01 2.578723430633544922e-01 -2.546994388103485107e-02 2.299140840768814087e-01 9.862574189901351929e-02 -2.148842439055442810e-02 5.732258409261703491e-02 1.734608709812164307e-01 1.206413097679615021e-02 1.197397261857986450e-01 -1.291384547948837280e-01 -1.597224362194538116e-02 -8.288092166185379028e-02 3.990955278277397156e-02 -5.249128490686416626e-02 -5.893657356500625610e-02 -1.495746243745088577e-02 2.159609943628311157e-01 3.377061709761619568e-02 2.231591492891311646e-01 -1.007796153426170349e-01
2.605818808078765869e-01 6.737872958183288574e-02 1.429347842931747437e-01 1.857910156250000000e-01 -1.480515003204345703e-01 7.825053296983242035e-03 1.668123155832290649e-01 -1.311398595571517944e-01 1.015514284372329712e-01 -3.229503333568572998e-01 1.712024807929992676e-01 8.292607963085174561e-02 3.824684619903564453e-01 -1.547195017337799072e-01 3.130804300308227539e-01 -2.164137065410614014e-01 6.804409623146057129e-02 1.471179872751235962e-01 8.862485736608505249e-02 -1.649352610111236572e-01 1.874917373061180115e-02 5.974814295768737793e-02 -1.488251090049743652e-01 -4.741484299302101135e-03 5.870490148663520813e-02 -1.555372029542922974e-01 9.149093925952911377e-02 2.054400146007537842e-01 3.381234705448150635e-01 -5.927421152591705322e-02 2.277423143386840820e-01 -6.623426079750061035e-02
1.896869093179702759e-01 -5.402560159564018250e-02 1.360038071870803833e-01 -9.970037266612052917e-03 8.069091476500034332e-03 2.489800304174423218e-01 3.115427196025848389e-01 -7.702146470546722412e-02 1.236714124679565430e-01 -2.066823542118072510e-01 -2.260612249374389648e-01 -1.850852929055690765e-02 -1.431657075881958008e-01 -2.122790366411209106e-01 4.229830503463745117e-01 -1.346217840909957886e-01 1.444560736417770386e-01 8.549763262271881104e-02 -4.917024821043014526e-02 -1.772016286849975586e-01 1.147586405277252197e-01 -2.339791692793369293e-02 1.187823116779327393e-01 -2.028338164091110229e-01 2.362656891345977783e-01 -1.392615735530853271e-01 -3.010140955448150635e-01 1.825689524412155151e-01 -9.026663005352020264e-02 6.957603245973587036e-02 2.072397917509078979e-01 -1.390851736068725586e-01
2.814599275588989258e-01 -1.948798261582851410e-02 1.402646652422845364e-03 -2.595807909965515137e-01 -2.030894756317138672e-01 3.561020195484161377e-01 -2.276227176189422607e-01 8.545525372028350830e-02 -3.018837235867977142e-02 -2.867072522640228271e-01 -4.174247011542320251e-02 6.353694945573806763e-02 -9.454441815614700317e-02 1.887535303831100464e-01 4.864785447716712952e-02 -8.604315668344497681e-02 1.774960160255432129e-01 4.004509150981903076e-01 2.931603193283081055e-01 -3.405832499265670776e-02 -2.496976405382156372e-01 -1.808925420045852661e-01 -1.144367381930351257e-01 -3.679805248975753784e-02 4.227324202656745911e-02 5.858613923192024231e-02 -3.453055396676063538e-02 7.445998489856719971e-02 1.543248593807220459e-01 -9.660303592681884766e-02 1.772707998752593994e-01 -1.326671093702316284e-01
1.088255345821380615e-01 -2.107369340956211090e-02 -9.763335436582565308e-02 -9.406980127096176147e-02 1.760412007570266724e-02 -1.280135568231344223e-02 1.897044032812118530e-01 -3.194867819547653198e-02 3.814387694001197815e-02 -1.581904739141464233e-01 -2.434021085500717163e-01 -9.812854975461959839e-02 1.893263906240463257e-01 -2.363251149654388428e-01 4.546686410903930664e-01 -7.207203656435012817e-02 3.641042411327362061e-01 8.095499128103256226e-02 4.018783569335937500e-02 -1.373005211353302002e-01 -1.437208652496337891e-01 1.066420450806617737e-01 1.365688741207122803e-01 -9.792711585760116577e-02 1.318940967321395874e-01 -3.170720636844635010e-01 -2.512813508510589600e-01 1.767648756504058838e-01 8.100970089435577393e-02 -3.270918503403663635e-02 2.937576472759246826e-01 -8.232964575290679932e-02
2.606447935104370117e-01 -1.451946943998336792e-01 -8.850073814392089844e-02 -1.603289395570755005e-01 -9.438421577215194702e-02 1.826902776956558228e-01 -3.981965780258178711e-02 -5.308100953698158264e-02 9.541543573141098022e-02 -1.632133722305297852e-01 -1.168240010738372803e-01 2.536568045616149902e-01 1.180003955960273743e-01 2.129966914653778076e-01 1.196396946907043457e-01 1.882847398519515991e-01 6.314812600612640381e-02 4.346565902233123779e-01 4.068445265293121338e-01 9.388092905282974243e-02 -3.943571075797080994e-02 -1.232980750501155853e-02 -1.874741017818450928e-01 -9.444227069616317749e-02 1.467729955911636353e-01 3.858485445380210876e-02 -5.580931901931762695e-02 4.494888707995414734e-02 2.949344515800476074e-01 1.508139073848724365e-01 2.384148538112640381e-01 1.437512692064046860e-02
1.462433487176895142e-01 -9.487470984458923340e-02 -3.200900256633758545e-01 -1.430656760931015015e-01 -8.832404762506484985e-02 -3.037431836128234863e-02 2.011557817459106445e-01 7.403417676687240601e-02 1.587126217782497406e-02 -4.280680418014526367e-01 -2.761851623654365540e-02 6.939975917339324951e-02 -9.144919924437999725e-03 7.615581899881362915e-02 2.642291039228439331e-02 4.436065256595611572e-02 -4.957744851708412170e-02 2.083569467067718506e-01 3.479762375354766846e-01 -4.070680961012840271e-02 2.090683579444885254e-01 1.787155270576477051e-01 -8.288303017616271973e-02 -3.010109812021255493e-02 -4.707578197121620178e-02 -1.675885468721389771e-01 -9.205610491335391998e-03 2.894383370876312256e-01 7.883085310459136963e-02 4.246615767478942871e-01 1.805605292320251465e-01 9.508101642131805420e-02
1.272515654563903809e-01 8.075152523815631866e-03 -9.494409710168838501e-02 -1.367070376873016357e-01 1.442198902368545532e-01 8.111172914505004883e-02 5.548829585313796997e-02 -1.940008625388145447e-02 1.015175506472587585e-01 -8.684909343719482422e-02 -1.175338551402091980e-01 -5.263271555304527283e-02 5.567730218172073364e-02 -2.168094962835311890e-01 4.586408138275146484e-01 -1.509899795055389404e-01 3.549797236919403076e-01 8.607900142669677734e-02 3.875701501965522766e-02 -6.377112120389938354e-02 -8.674226701259613037e-02 5.403261631727218628e-02 6.138470023870468140e-02 -9.729129076004028320e-02 2.138906121253967285e-01 -2.467981278896331787e-01 -2.079146057367324829e-01 2.508100271224975586e-01 1.332771927118301392e-01 7.214093953371047974e-02 4.557410478591918945e-01 -3.728102892637252808e-02
1.977651119232177734e-01 2.960818447172641754e-02 -2.564966976642608643e-01 2.344808308407664299e-03 3.171672672033309937e-02 4.048224091529846191e-01 -1.241408959031105042e-01 1.730725169181823730e-01 2.872089855372905731e-02 -1.197833288460969925e-02 4.377093911170959473e-02 2.383964061737060547e-01 6.053085625171661377e-02 -3.950335830450057983e-02 3.378261029720306396e-01 2.777809835970401764e-02 8.249794691801071167e-02 7.755257934331893921e-02 5.161161422729492188e-01 1.888483017683029175e-01 -2.617500424385070801e-01 1.554551534354686737e-02 5.049818381667137146e-02 1.545228809118270874e-01 -2.775419503450393677e-03 -9.930752217769622803e-02 -1.699462905526161194e-02 2.156872302293777466e-01 1.583375483751296997e-01 6.529176235198974609e-02 -7.932401448488235474e-02 4.215113818645477295e-02
1.934744566679000854e-01 -1.900340765714645386e-01 -1.300958395004272461e-01 2.134336531162261963e-02 -2.280037850141525269e-01 -1.310385167598724365e-01 3.588248044252395630e-02 -6.941763311624526978e-02 -1.838122010231018066e-01 -8.774758875370025635e-02 -1.762912422418594360e-02 3.904015198349952698e-02 -2.563251554965972900e-01 1.135732457041740417e-01 3.834866285324096680e-01 1.330601125955581665e-01 -1.428590714931488037e-02 3.303275629878044128e-02 4.853384792804718018e-01 8.807880431413650513e-02 1.315925717353820801e-01 8.614969998598098755e-02 -7.213528454303741455e-02 -2.548093497753143311e-01 -1.354238837957382202e-01 -1.321567744016647339e-01 -1.826654076576232910e-01 2.695932090282440186e-01 1.611765623092651367e-01 1.783922463655471802e-01 8.938326686620712280e-02 -1.199715770781040192e-03
8.317106217145919800e-02 -5.573130026459693909e-02 5.495829135179519653e-02 1.820863932371139526e-01 -1.696993708610534668e-01 9.535781294107437134e-02 2.382840514183044434e-01 -1.501127779483795166e-01 -3.333877073600888252e-03 -1.312819570302963257e-01 -2.061126381158828735e-01 -1.280754357576370239e-01 3.518930971622467041e-01 -1.102625485509634018e-02 3.823565542697906494e-01 8.000991493463516235e-02 2.516866624355316162e-01 -4.558854177594184875e-02 2.163156121969223022e-01 -4.843080532737076283e-04 1.807028651237487793e-01 4.282974004745483398e-01 5.744624137878417969e-02 2.449508197605609894e-02 1.991319656372070312e-02 -1.113523095846176147e-01 -9.107056260108947754e-02 6.870117783546447754e-02 8.660969138145446777e-02 1.474757939577102661e-01 2.864241600036621094e-01 1.208640784025192261e-01
3.794276562985032797e-05 1.288548260927200317e-01 -2.324532866477966309e-01 7.994872331619262695e-02 -2.751363813877105713e-01 3.636219501495361328e-01 -6.264384090900421143e-02 3.656122982501983643e-01 5.530063435435295105e-02 -1.628836840391159058e-01 -2.008958458900451660e-01 -7.968577742576599121e-02 1.258678585290908813e-01 -1.355203986167907715e-01 1.835197955369949341e-01 7.805509865283966064e-02 6.377010792493820190e-02 9.549921005964279175e-02 4.910493791103363037e-01 1.881441175937652588e-01 -8.732409030199050903e-02 -5.199616029858589172e-02 8.225865662097930908e-02 2.883123699575662613e-03 1.430233418941497803e-01 -4.970972985029220581e-02 1.243440210819244385e-01 3.904473409056663513e-02 8.698106557130813599e-02 -1.254434287548065186e-01 9.236837178468704224e-02 -2.204749286174774170e-01
2.057687789201736450e-01 -1.340483576059341431e-01 -2.155345529317855835e-01 -1.613432914018630981e-01 -8.509447425603866577e-02 -1.236182358115911484e-02 -3.566940724849700928e-01 -8.066512644290924072e-03 1.340700685977935791e-01 -2.797587513923645020e-01 3.491970896720886230e-02 1.665616929531097412e-01 -6.429821252822875977e-02 -1.689528077840805054e-01 2.990745604038238525e-01 -1.608570367097854614e-01 -4.080110043287277222e-02 9.853407740592956543e-02 4.636202454566955566e-01 5.369435623288154602e-02 1.741814762353897095e-01 -7.520323246717453003e-02 2.534686326980590820e-01 -1.905182190239429474e-02 1.402039974927902222e-01 -1.132858619093894958e-01 -1.596445403993129730e-02 -3.802809864282608032e-03 -8.043652772903442383e-02 1.427179574966430664e-01 2.433819770812988281e-01 -1.033166199922561646e-01
-1.422110199928283691e-01 8.984283357858657837e-02 -8.424001745879650116e-03 -2.465289533138275146e-01 -1.084975823760032654e-01 5.441415905952453613e-01 2.803518623113632202e-02 -9.921918809413909912e-02 1.403237432241439819e-01 -2.080801278352737427e-01 -1.335408836603164673e-01 -1.023576315492391586e-02 2.094316929578781128e-01 8.593634516000747681e-02 9.502375870943069458e-02 1.339324265718460083e-01 1.414264291524887085e-01 6.412602216005325317e-02 3.514913618564605713e-01 9.879912436008453369e-02 1.437331438064575195e-01 -5.206695944070816040e-02 -2.091605663299560547e-01 2.834204770624637604e-02 -6.099088862538337708e-02 -9.949975460767745972e-02 -1.353075504302978516e-01 8.482807874679565430e-02 3.368932604789733887e-01 -2.198394387960433960e-01 2.671302296221256256e-02 -7.885252684354782104e-02
-1.092296689748764038e-01 1.886775791645050049e-01 1.201148703694343567e-02 7.120937854051589966e-02 1.875011995434761047e-02 -2.057301253080368042e-02 6.542402505874633789e-02 3.125731348991394043e-01 -7.482609897851943970e-02 -2.359457463026046753e-01 -6.413801573216915131e-03 1.345228124409914017e-02 -1.158598959445953369e-01 -3.756096586585044861e-02 1.911215782165527344e-01 9.512973576784133911e-02 3.190477192401885986e-01 -4.917884618043899536e-02 3.108523488044738770e-01 -6.853648275136947632e-02 2.328300476074218750e-01 4.168818891048431396e-02 -3.224872425198554993e-02 1.465488225221633911e-01 -6.703686714172363281e-02 -4.132647812366485596e-01 -3.223624229431152344e-01 -1.438647806644439697e-01 1.186557933688163757e-01 2.426412105560302734e-01 2.438376247882843018e-01 7.928987592458724976e-02
-5.754436552524566650e-02 8.661359548568725586e-03 1.477835774421691895e-01 5.349176004528999329e-02 -7.227693498134613037e-02 4.031205475330352783e-01 -7.028979808092117310e-02 1.571558564901351929e-01 4.423212260007858276e-02 -7.308104541152715683e-03 1.128900051116943359e-02 -2.169402539730072021e-01 1.210313290357589722e-01 7.867770642042160034e-02 3.467902243137359619e-01 1.631851345300674438e-01 2.591245472431182861e-01 -9.533722698688507080e-02 4.518620371818542480e-01 -1.777158975601196289e-01 1.120982021093368530e-01 -5.463824793696403503e-02 7.850697636604309082e-02 -1.959901899099349976e-01 3.654817491769790649e-02 -1.985998153686523438e-01 -9.855761192739009857e-03 -8.055299520492553711e-02 1.098254695534706116e-01 2.895234823226928711e-01 1.620739698410034180e-01 1.263749897480010986e-01
1.896798312664031982e-01 -1.102822553366422653e-02 -5.663746222853660583e-02 -8.783941715955734253e-02 -1.032974943518638611e-01 2.462027817964553833e-01 5.505764484405517578e-01 9.587444365024566650e-02 -5.913543701171875000e-02 -2.373960614204406738e-01 -3.609393835067749023e-01 5.975673720240592957e-02 2.761352062225341797e-01 3.356115892529487610e-02 1.272532343864440918e-01 -1.651880592107772827e-01 1.132926996797323227e-02 1.197694912552833557e-01 1.422905772924423218e-01 -3.992152586579322815e-02 -7.754382211714982986e-03 -1.306287348270416260e-01 1.013429313898086548e-01 -1.295116394758224487e-01 -2.406333684921264648e-01 1.111846137791872025e-02 -2.204523533582687378e-01 -6.677958369255065918e-02 -1.454655826091766357e-01 2.023607641458511353e-01 1.457965001463890076e-02 3.022673167288303375e-02
5.586085096001625061e-02 -7.058022171258926392e-02 9.287575632333755493e-02 -5.950267892330884933e-03 -8.536621183156967163e-02 2.409995645284652710e-01 3.571820631623268127e-02 -3.047156892716884613e-02 2.568426728248596191e-01 -3.258695304393768311e-01 -9.624569863080978394e-02 2.681840956211090088e-01 -2.794086337089538574e-01 -3.595060436055064201e-03 1.820831894874572754e-01 5.410055816173553467e-02 1.468034386634826660e-01 7.043079286813735962e-02 5.051048994064331055e-01 2.065611928701400757e-01 -8.515041321516036987e-02 -6.080248206853866577e-02 -1.842193901538848877e-01 4.643462970852851868e-02 -5.420003831386566162e-02 -5.969364941120147705e-02 -7.540634274482727051e-02 -3.178678080439567566e-02 3.651504814624786377e-01 -1.298515796661376953e-01 6.777618825435638428e-02 9.390363097190856934e-02
-1.876556426286697388e-01 1.832358539104461670e-01 -1.136718541383743286e-01 -1.657597422599792480e-01 -3.542600572109222412e-01 2.266779243946075439e-01 2.924811542034149170e-01 -7.361297309398651123e-02 5.128750577569007874e-02 -3.248363137245178223e-01 -2.945360839366912842e-01 -8.755148202180862427e-02 -8.521646261215209961e-02 -1.017166748642921448e-01 1.712293028831481934e-01 -2.107407301664352417e-01 -5.360739305615425110e-02 5.103102326393127441e-02 1.910304874181747437e-01 2.056329995393753052e-01 4.405480250716209412e-02 2.653310894966125488e-01 8.830768615007400513e-02 1.650410443544387817e-01 -1.108875498175621033e-02 -2.207242399454116821e-01 -1.357075013220310211e-02 1.791829057037830353e-02 2.661072909832000732e-01 -2.399394474923610687e-02 -1.122622340917587280e-01 -6.393244117498397827e-02
1.129029691219329834e-01 2.914559282362461090e-02 1.173695027828216553e-01 -1.838431693613529205e-02 -4.646750539541244507e-02 3.005703687667846680e-01 1.689092814922332764e-01 -1.429682038724422455e-02 5.753957107663154602e-02 -3.369659185409545898e-01 -1.574666053056716919e-01 -4.481986910104751587e-02 -2.286215573549270630e-01 -7.312270998954772949e-02 4.124786853790283203e-01 -1.764203161001205444e-01 1.311059296131134033e-01 -2.941800095140933990e-02 1.821064576506614685e-02 -2.014287561178207397e-01 -6.653684377670288086e-02 3.246251493692398071e-02 2.885284423828125000e-01 1.033228486776351929e-01 3.482611179351806641e-01 -5.310899019241333008e-02 -2.610834240913391113e-01 1.395279765129089355e-01 1.589716225862503052e-01 2.285984531044960022e-02 1.537786573171615601e-01 -1.702014356851577759e-01
1.122099906206130981e-01 -4.685576260089874268e-02 1.159996315836906433e-01 3.621917590498924255e-02 1.262758821249008179e-01 2.277463078498840332e-01 7.340176403522491455e-02 -2.725319266319274902e-01 -7.125522941350936890e-02 -3.663885891437530518e-01 -1.844932883977890015e-01 -4.664243757724761963e-02 5.816225335001945496e-02 1.694982498884201050e-01 2.642002403736114502e-01 2.023123502731323242e-01 -4.907223954796791077e-02 1.530757546424865723e-01 2.882441282272338867e-01 1.080747991800308228e-01 -2.631274424493312836e-02 -2.588703930377960205e-01 2.353302538394927979e-01 -3.423579037189483643e-02 7.383987307548522949e-02 -2.957743108272552490e-01 5.043122544884681702e-02 -2.577593177556991577e-02 -2.015932463109493256e-02 2.279574871063232422e-01 3.328150808811187744e-01 -2.124741859734058380e-02
-9.094122052192687988e-02 4.844412207603454590e-02 1.199139580130577087e-01 1.371324807405471802e-01 1.297738254070281982e-01 2.161307483911514282e-01 6.798254698514938354e-02 1.483473032712936401e-01 6.482075899839401245e-02 4.135512188076972961e-02 -1.021999269723892212e-01 -1.652342379093170166e-01 2.743739075958728790e-02 1.429516822099685669e-02 3.948880732059478760e-01 -4.896669834852218628e-02 3.699902892112731934e-01 -2.742785774171352386e-02 3.283404111862182617e-01 -1.918856054544448853e-01 2.003548443317413330e-01 -5.858304724097251892e-02 3.199762701988220215e-01 -1.183530408889055252e-02 -1.850513219833374023e-01 -2.143556773662567139e-01 1.584952324628829956e-01 -1.019247621297836304e-01 2.286037057638168335e-01 1.760974675416946411e-01 1.737245768308639526e-01 7.444354146718978882e-02
-5.563447251915931702e-02 -1.414500549435615540e-02 -3.114500641822814941e-02 2.521633803844451904e-01 -1.892673224210739136e-01 3.331135511398315430e-01 -9.850725531578063965e-02 -1.442376524209976196e-01 1.715096980333328247e-01 -3.267787694931030273e-01 -9.557663649320602417e-02 1.094726547598838806e-01 1.759357154369354248e-01 6.523122638463973999e-02 2.314431965351104736e-01 -1.165789458900690079e-02 1.010869443416595459e-01 6.447281688451766968e-03 -1.957900263369083405e-02 1.414145082235336304e-01 1.504681259393692017e-01 1.049747839570045471e-01 -5.847937986254692078e-02 -6.130014359951019287e-02 -1.055733263492584229e-01 -1.065442189574241638e-01 -1.102299764752388000e-01 4.005226194858551025e-01 2.429445683956146240e-01 -1.233951896429061890e-01 4.033727049827575684e-01 7.155343890190124512e-02
-1.686567068099975586e-02 -1.180872097611427307e-01 4.944677278399467468e-02 -5.673653632402420044e-02 4.400678351521492004e-02 7.523934543132781982e-02 -1.637621317058801651e-04 2.474445998668670654e-01 -3.299006074666976929e-02 -3.407783806324005127e-01 -2.977887392044067383e-01 2.216924279928207397e-01 -2.297290265560150146e-01 -6.828399747610092163e-02 2.830831408500671387e-01 1.126817017793655396e-01 3.199390172958374023e-01 1.711641401052474976e-01 4.167871177196502686e-01 1.869327276945114136e-01 -5.987560003995895386e-02 1.701886393129825592e-02 -2.292955070734024048e-01 -1.125402897596359253e-01 -1.312025487422943115e-01 -2.964203245937824249e-02 5.303100124001502991e-02 -1.314139515161514282e-01 1.789981275796890259e-01 1.105146557092666626e-01 -6.644151359796524048e-02 9.844914078712463379e-02
2.977111935615539551e-01 4.705825820565223694e-02 -4.101555049419403076e-02 2.477168738842010498e-01 -3.586013615131378174e-01 2.510564327239990234e-01 6.571902334690093994e-02 -1.854222118854522705e-01 2.090169489383697510e-01 -2.743577659130096436e-01 -7.655576616525650024e-02 -2.057952880859375000e-01 2.092689573764801025e-01 1.049680709838867188e-01 3.587811291217803955e-01 9.154411405324935913e-02 2.030566185712814331e-01 3.879550471901893616e-02 -4.850601777434349060e-02 5.575751885771751404e-03 6.744628399610519409e-02 -6.202676147222518921e-02 -3.909851238131523132e-02 -2.149169594049453735e-01 4.745829105377197266e-02 -2.321018725633621216e-01 6.044292822480201721e-04 -1.064812615513801575e-01 1.536903083324432373e-01 -9.446410089731216431e-02 1.930436193943023682e-01 1.348573267459869385e-01
-1.252595335245132446e-01 5.213198810815811157e-02 -1.533066183328628540e-01 -1.587204039096832275e-01 -2.064004093408584595e-01 4.453873932361602783e-01 8.122804760932922363e-02 3.523152470588684082e-01 -1.006837263703346252e-01 -1.420422047376632690e-01 1.081561371684074402e-01 -6.347385793924331665e-02 1.282163411378860474e-01 -2.558332085609436035e-01 1.804087460041046143e-01 7.448840141296386719e-02 1.384841948747634888e-01 2.639239728450775146e-01 4.039202332496643066e-01 1.258476376533508301e-01 -6.735455244779586792e-02 1.369135826826095581e-01 2.800292372703552246e-01 -6.606973242014646530e-03 2.858967892825603485e-02 -6.075414642691612244e-02 4.165523871779441833e-02 4.937149211764335632e-02 9.090524911880493164e-02 4.854708537459373474e-02 4.508983343839645386e-02 -6.539569050073623657e-02
-1.305418014526367188e-01 2.255028784275054932e-01 1.213651672005653381e-01 -2.112342417240142822e-02 2.818028070032596588e-02 2.504883706569671631e-01 3.615846857428550720e-02 -9.226364642381668091e-02 8.434841781854629517e-02 -2.417412400245666504e-01 -2.216298878192901611e-01 3.034913353621959686e-02 -1.760371178388595581e-01 -2.424189820885658264e-02 3.849733173847198486e-01 -2.066255807876586914e-01 1.563044339418411255e-01 1.698538362979888916e-01 2.882751449942588806e-02 1.533627659082412720e-01 3.158570230007171631e-01 2.713392376899719238e-01 -1.208067163825035095e-01 -4.424640908837318420e-02 3.643625974655151367e-02 6.495108455419540405e-02 -9.667572379112243652e-02 -8.688995987176895142e-02 3.628031909465789795e-01 2.445266544818878174e-01 1.434419453144073486e-01 -5.908470973372459412e-02
1.194937303662300110e-01 -6.153597030788660049e-03 -7.006271928548812866e-02 -4.635211452841758728e-02 1.318921893835067749e-01 1.689298450946807861e-01 -1.515860110521316528e-01 -1.253410615026950836e-02 2.062105387449264526e-01 -2.610510289669036865e-01 3.095161356031894684e-02 -1.736714839935302734e-01 -1.213273406028747559e-02 2.615984380245208740e-01 3.519850671291351318e-01 -1.758675426244735718e-01 1.253411173820495605e-01 -1.564920321106910706e-02 3.393775224685668945e-01 1.222861632704734802e-01 -3.224693983793258667e-02 -2.060754448175430298e-01 -6.219356879591941833e-02 1.170651391148567200e-01 -2.469386011362075806e-01 -2.288172692060470581e-01 -2.815504372119903564e-01 2.015966773033142090e-01 -6.058606132864952087e-02 -9.117706120014190674e-02 1.916544884443283081e-01 2.350213378667831421e-01
1.957772523164749146e-01 4.617563635110855103e-02 1.693572252988815308e-01 1.626526415348052979e-01 1.869267900474369526e-03 2.109280414879322052e-02 1.409702003002166748e-01 -9.779559075832366943e-02 2.185313999652862549e-01 -4.735129177570343018e-01 -2.249784916639328003e-01 -5.146723985671997070e-02 -2.761862576007843018e-01 -2.471514791250228882e-02 2.371429651975631714e-01 7.278064265847206116e-03 1.369657516479492188e-01 1.948136091232299805e-01 3.918452858924865723e-01 2.550113946199417114e-02 5.236246436834335327e-02 -1.405181586742401123e-01 -1.668590158224105835e-01 -2.088152803480625153e-02 8.359730243682861328e-02 1.323737204074859619e-01 8.036590367555618286e-02 8.362049609422683716e-02 2.137833982706069946e-01 2.642452418804168701e-01 3.624837612733244896e-03 3.045767918229103088e-02
2.808523178100585938e-01 -4.645712301135063171e-02 -1.716554760932922363e-01 -3.344461321830749512e-01 1.566091030836105347e-01 5.581864342093467712e-02 8.073209971189498901e-02 5.796681344509124756e-02 -4.480309784412384033e-01 -1.649363487958908081e-01 2.369426563382148743e-02 -4.559242725372314453e-02 -8.400490507483482361e-03 -1.658174395561218262e-01 2.979615926742553711e-01 5.305546149611473083e-02 2.307247966527938843e-01 2.440888881683349609e-01 3.365679383277893066e-01 1.872240602970123291e-01 1.656747311353683472e-01 -6.553938984870910645e-02 1.205831691622734070e-01 -3.943792730569839478e-02 -4.902820289134979248e-02 -1.719399541616439819e-01 4.794252291321754456e-02 1.060963869094848633e-01 -7.291936874389648438e-02 1.616747491061687469e-02 1.704885214567184448e-01 3.515492007136344910e-02
-3.040577657520771027e-02 -3.427592664957046509e-02 -1.255761981010437012e-01 4.402501508593559265e-02 -6.816362496465444565e-03 2.597329616546630859e-01 4.671849682927131653e-02 -5.241080746054649353e-02 1.401066929101943970e-01 -2.351202517747879028e-01 -2.838955521583557129e-01 9.797102957963943481e-02 3.971399739384651184e-03 1.053475439548492432e-01 2.250508666038513184e-01 2.509599030017852783e-01 3.222123384475708008e-01 5.113796889781951904e-02 2.496283128857612610e-02 -1.274469196796417236e-01 -1.258560121059417725e-01 -3.192029595375061035e-01 2.471896559000015259e-01 2.523936517536640167e-02 -8.403577655553817749e-02 -2.685421705245971680e-01 -1.134239137172698975e-01 -1.880359798669815063e-01 2.041592299938201904e-01 -1.897301673889160156e-01 3.316053748130798340e-01 -9.746694937348365784e-03
6.349690258502960205e-02 -3.479969203472137451e-01 -1.481248438358306885e-01 -1.939833909273147583e-01 -5.366852041333913803e-03 1.235967874526977539e-01 -1.940162032842636108e-01 -1.547886580228805542e-01 -5.961542576551437378e-02 -2.102887034416198730e-01 -1.496880650520324707e-01 9.363457560539245605e-02 -1.937981098890304565e-01 2.079240381717681885e-01 3.297781646251678467e-01 -1.303419023752212524e-01 1.112842261791229248e-01 1.193574517965316772e-01 4.717478156089782715e-01 -1.607502102851867676e-01 6.709849834442138672e-02 3.066247105598449707e-01 5.919189751148223877e-02 -7.991027832031250000e-02 6.726628541946411133e-02 -1.551401913166046143e-01 -9.279287420213222504e-03 -8.970496058464050293e-02 -2.257473068311810493e-03 1.474318951368331909e-01 -7.023013383150100708e-02 7.797390967607498169e-02
2.592756450176239014e-01 6.192329525947570801e-02 -1.167065203189849854e-01 -3.197534382343292236e-01 1.877646706998348236e-02 3.133902698755264282e-02 2.453742325305938721e-01 2.062439359724521637e-02 1.064874157309532166e-01 -3.417519927024841309e-01 1.216450035572052002e-01 -1.548263579607009888e-01 3.789503825828433037e-03 -7.372438907623291016e-02 3.068196177482604980e-01 -2.318595200777053833e-01 -1.834755539894104004e-01 7.983466982841491699e-02 1.262507680803537369e-02 -8.448936045169830322e-03 -3.522030636668205261e-02 -5.489756166934967041e-02 7.984873838722705841e-03 -3.178561478853225708e-02 -1.807905361056327820e-02 -2.599725723266601562e-01 2.276226878166198730e-01 -1.305007040500640869e-01 2.354701906442642212e-01 8.748962730169296265e-02 3.925440013408660889e-01 -1.769706010818481445e-01
-5.006491765379905701e-02 2.005183883011341095e-02 6.790997087955474854e-02 1.864648908376693726e-01 -3.154271095991134644e-02 -1.745496876537799835e-02 3.280123770236968994e-01 -5.535753816366195679e-02 1.405531018972396851e-01 -3.138965368270874023e-01 -3.642304837703704834e-01 -1.312506347894668579e-01 2.430323511362075806e-01 -2.260241806507110596e-01 4.430992007255554199e-01 -1.340881828218698502e-02 2.777152657508850098e-01 5.125118792057037354e-02 9.150849282741546631e-02 1.108876317739486694e-01 3.664347575977444649e-03 2.112613767385482788e-01 1.408154219388961792e-01 1.020531505346298218e-01 -8.322948217391967773e-02 -1.326211243867874146e-01 -5.759804323315620422e-02 8.054725825786590576e-02 1.205900162458419800e-01 3.918766230344772339e-02 1.967292129993438721e-01 -8.060695976018905640e-02
6.664709001779556274e-02 -1.756539642810821533e-01 -3.867183625698089600e-02 -1.814669966697692871e-01 5.358554422855377197e-02 2.399270981550216675e-01 1.585718095302581787e-01 -3.394967317581176758e-02 1.899484097957611084e-01 -3.941831886768341064e-01 4.376790300011634827e-02 -8.940186351537704468e-02 5.497779324650764465e-02 -3.594287045416422188e-05 1.492618620395660400e-01 1.830901801586151123e-01 -6.853501498699188232e-02 3.486672341823577881e-01 2.886558771133422852e-01 1.655015200376510620e-01 2.279322743415832520e-01 2.094319760799407959e-01 -2.487443089485168457e-01 1.022691000252962112e-02 2.661419212818145752e-01 -4.830849915742874146e-02 -1.967949569225311279e-01 1.313835289329290390e-02 1.249500662088394165e-01 -6.925557553768157959e-02 2.032259553670883179e-01 1.216693520545959473e-01
1.479357630014419556e-01 1.920573264360427856e-01 1.079898625612258911e-01 -4.949685558676719666e-02 4.281475394964218140e-02 3.283647298812866211e-01 2.052599638700485229e-01 -8.708669990301132202e-02 1.299939155578613281e-01 2.604998834431171417e-02 -2.044167965650558472e-01 -3.500865027308464050e-02 -3.366253897547721863e-02 1.464757919311523438e-01 2.952960133552551270e-01 -1.486969888210296631e-01 2.203071862459182739e-01 2.351464778184890747e-01 4.056003391742706299e-01 -8.487872034311294556e-02 -9.883280098438262939e-02 -5.982331186532974243e-02 3.222212791442871094e-01 3.277380019426345825e-02 -1.529274042695760727e-02 -3.258277475833892822e-02 -1.615551263093948364e-01 -3.000760078430175781e-01 1.868760138750076294e-01 3.799161687493324280e-02 -1.386096030473709106e-01 -9.189636260271072388e-02
-2.872187197208404541e-01 -3.112779371440410614e-02 -4.296190291643142700e-02 -3.291378319263458252e-01 -1.979090124368667603e-01 2.149903401732444763e-02 4.647375643253326416e-02 1.055822074413299561e-01 -1.079916134476661682e-01 1.227130144834518433e-01 -1.285791397094726562e-01 -6.979116797447204590e-02 8.400902152061462402e-02 -2.799768447875976562e-01 4.190628528594970703e-01 -1.224857196211814880e-01 1.150653585791587830e-01 3.638381659984588623e-01 3.395148217678070068e-01 5.021187663078308105e-02 1.719982624053955078e-01 -1.039364933967590332e-01 9.716566652059555054e-02 2.681771293282508850e-02 6.355606764554977417e-02 6.549897044897079468e-02 -1.655457317829132080e-01 1.514300704002380371e-02 1.074623838067054749e-01 1.982268393039703369e-01 1.360954493284225464e-01 9.975927323102951050e-02
3.610281348228454590e-01 3.608749806880950928e-01 -5.362507700920104980e-02 -1.141764819622039795e-01 -1.718570142984390259e-01 3.528577685356140137e-01 -6.690872460603713989e-02 -5.796780064702033997e-02 5.827163532376289368e-02 -2.532425820827484131e-01 -4.790366161614656448e-03 -2.534960210323333740e-01 1.611530221998691559e-02 -8.535165339708328247e-02 1.733738481998443604e-01 7.616055756807327271e-02 1.003707274794578552e-01 2.102859318256378174e-01 -6.852988898754119873e-02 1.691953241825103760e-01 1.364263147115707397e-01 -5.907041579484939575e-02 -1.206769496202468872e-01 -3.963204100728034973e-02 -1.492883563041687012e-01 -4.042184352874755859e-01 -8.147957175970077515e-02 5.270319059491157532e-02 6.799207627773284912e-02 -3.304496780037879944e-02 1.979450583457946777e-01 1.434406936168670654e-01
-4.078005999326705933e-02 -3.471975028514862061e-01 3.241204540245234966e-04 -9.500635415315628052e-02 -1.833259165287017822e-01 2.297384589910507202e-01 5.494102090597152710e-02 -9.693250991404056549e-03 1.574782133102416992e-01 -3.555359244346618652e-01 1.236295029520988464e-01 1.988994330167770386e-01 -2.077785320580005646e-02 2.155961692333221436e-01 1.005925312638282776e-01 1.105548590421676636e-01 1.086199358105659485e-01 2.617895901203155518e-01 3.792174160480499268e-01 8.356207609176635742e-02 1.293905824422836304e-01 1.969371736049652100e-01 -1.140527278184890747e-01 2.925033308565616608e-02 1.677799224853515625e-01 -1.324595957994461060e-01 -1.015771701931953430e-01 1.769931614398956299e-01 2.477133870124816895e-01 -1.241824030876159668e-01 1.574110835790634155e-01 1.206105649471282959e-01
1.885800361633300781e-01 3.199176117777824402e-02 -2.380696982145309448e-01 -1.447368115186691284e-01 4.321778938174247742e-02 1.347354501485824585e-01 1.962422430515289307e-01 5.551086738705635071e-02 -5.945142731070518494e-02 -4.560734331607818604e-01 -1.306496094912290573e-03 -1.864756047725677490e-01 -2.552155638113617897e-03 -2.977889403700828552e-02 2.404304146766662598e-01 1.826357692480087280e-01 2.412991523742675781e-01 -1.026938110589981079e-01 3.250581026077270508e-01 1.537456810474395752e-01 6.092626973986625671e-02 3.571439385414123535e-01 -5.675422772765159607e-02 -1.891374588012695312e-02 -1.099481806159019470e-01 7.372730970382690430e-02 -1.580110043287277222e-01 -8.874955773353576660e-02 1.602943390607833862e-01 -1.535765528678894043e-01 3.871352225542068481e-02 -2.274743467569351196e-01
1.805613487958908081e-01 2.922262847423553467e-01 -6.813237443566322327e-03 9.187854826450347900e-02 7.299818098545074463e-03 5.646398663520812988e-02 1.682759374380111694e-01 1.457477337680757046e-03 1.748633086681365967e-01 -3.590066432952880859e-01 -2.267625033855438232e-01 -1.125658825039863586e-01 -1.914308220148086548e-01 -4.053084924817085266e-02 4.775418639183044434e-01 -8.185046911239624023e-02 8.133371174335479736e-02 -1.642774343490600586e-01 1.302156001329421997e-01 4.714483022689819336e-02 -4.051131382584571838e-02 1.293629873543977737e-02 1.033546105027198792e-01 9.038417786359786987e-02 1.339314281940460205e-01 -2.135587334632873535e-01 -2.741176784038543701e-01 -5.949680507183074951e-02 8.095263689756393433e-02 3.282252252101898193e-01 -7.380899786949157715e-02 -9.982027113437652588e-02
-1.121112182736396790e-01 6.560530513525009155e-02 9.068905562162399292e-02 1.045788973569869995e-01 -3.595487028360366821e-02 2.453357875347137451e-01 1.624241918325424194e-01 4.920027777552604675e-02 1.590518206357955933e-01 -7.745191454887390137e-02 -2.327509075403213501e-01 -1.109580621123313904e-01 2.172991447150707245e-02 -4.171007126569747925e-02 5.437570065259933472e-02 1.278695315122604370e-01 2.409646213054656982e-01 1.767378151416778564e-01 4.008682072162628174e-01 1.240495368838310242e-01 1.672281175851821899e-01 -1.354489028453826904e-01 -1.536359041929244995e-01 3.707801401615142822e-01 -1.868508011102676392e-01 -2.527897655963897705e-01 -3.956830501556396484e-02 4.225374758243560791e-02 2.999521195888519287e-01 2.875194847583770752e-01 6.822392344474792480e-02 -4.629662260413169861e-02
1.776935756206512451e-01 -2.262066006660461426e-01 2.634069621562957764e-01 -2.550029158592224121e-01 -4.792675748467445374e-02 4.221733510494232178e-01 -4.509570449590682983e-02 1.868210434913635254e-01 -3.449337184429168701e-02 2.435285039246082306e-02 -6.017969548702239990e-02 -1.336801350116729736e-01 1.034258827567100525e-01 -1.717208176851272583e-01 3.272022008895874023e-01 -7.263653725385665894e-02 1.773336380720138550e-01 -1.332194656133651733e-01 2.884361445903778076e-01 4.876669123768806458e-02 2.686728239059448242e-01 -1.639538407325744629e-01 -9.916815906763076782e-03 -1.836304813623428345e-01 -1.852265894412994385e-01 -2.847203016281127930e-01 7.897149771451950073e-03 -1.208900939673185349e-02 -1.775874383747577667e-02 -5.141273513436317444e-02 1.989907398819923401e-02 -5.472974851727485657e-02
3.443661034107208252e-01 7.021788507699966431e-02 4.028643295168876648e-02 -3.730450570583343506e-02 -1.413481980562210083e-01 2.819333076477050781e-01 2.024931758642196655e-01 -2.356065511703491211e-01 1.221410930156707764e-02 7.136376947164535522e-02 -1.259367465972900391e-01 6.134799867868423462e-02 -1.388060674071311951e-02 3.087426424026489258e-01 3.157922327518463135e-01 -1.116625312715768814e-02 2.503870725631713867e-01 2.239060252904891968e-01 5.033669471740722656e-01 1.325048208236694336e-01 -3.184351697564125061e-02 -4.121410474181175232e-02 -5.257738754153251648e-03 5.378311499953269958e-02 9.360580891370773315e-02 6.287194043397903442e-02 -8.619544655084609985e-02 -9.769064933061599731e-02 1.909204721450805664e-01 3.014319576323032379e-02 1.053822413086891174e-02 2.651406824588775635e-02
-9.993133693933486938e-02 -7.994755357503890991e-02 -2.278580889105796814e-02 1.454871594905853271e-01 -1.005787551403045654e-01 3.544076979160308838e-01 -1.281747519969940186e-01 2.880009356886148453e-03 1.908432990312576294e-01 -1.835645735263824463e-01 7.322157919406890869e-02 -9.854416549205780029e-02 1.999575085937976837e-02 2.939425408840179443e-01 2.441945225000381470e-01 6.756414473056793213e-02 2.679107189178466797e-01 7.641962170600891113e-02 2.674517631530761719e-01 -2.622600458562374115e-02 4.574784934520721436e-01 2.884870581328868866e-02 1.984395980834960938e-01 2.584729716181755066e-02 -7.984082400798797607e-02 -3.005923517048358917e-02 -9.896337985992431641e-02 2.064187973737716675e-01 2.358177155256271362e-01 8.101821690797805786e-02 1.652007102966308594e-01 1.563516855239868164e-01
1.418529897928237915e-01 -1.902852654457092285e-01 4.401164501905441284e-02 -2.660562694072723389e-01 7.436668872833251953e-02 9.154667705297470093e-02 -1.812210679054260254e-01 1.508209407329559326e-01 2.252957075834274292e-01 -2.186209559440612793e-01 -1.264441311359405518e-01 -9.513264894485473633e-02 -1.670551896095275879e-01 -1.253011822700500488e-01 2.509756088256835938e-01 -7.504491508007049561e-02 3.920403420925140381e-01 9.983181208372116089e-02 4.547480344772338867e-01 1.967403441667556763e-01 1.156750321388244629e-01 -1.521379351615905762e-01 3.957959264516830444e-02 -1.720372885465621948e-01 -2.343482077121734619e-01 -1.853379420936107635e-02 -4.979142546653747559e-02 -3.616055101156234741e-02 1.181962564587593079e-01 7.531047612428665161e-02 -2.759552933275699615e-02 9.653953462839126587e-02
-1.459172219038009644e-01 1.432216763496398926e-01 -3.477853490039706230e-03 4.603441059589385986e-02 -2.962535917758941650e-01 1.889242529869079590e-01 2.571048140525817871e-01 4.471813794225454330e-03 -1.494320631027221680e-01 -1.627682894468307495e-01 -1.706746816635131836e-01 1.717084944248199463e-01 6.067883968353271484e-02 -9.735726565122604370e-02 2.516381740570068359e-01 -2.090156227350234985e-01 -1.722671464085578918e-02 2.541962265968322754e-01 -9.003552794456481934e-02 -1.802399605512619019e-01 1.401681452989578247e-01 -3.253450989723205566e-02 -5.805023387074470520e-02 -3.590433672070503235e-02 -3.545755743980407715e-01 -2.735961377620697021e-01 -2.669815123081207275e-01 -1.052367836236953735e-01 2.429782599210739136e-01 1.095920801162719727e-01 2.289349883794784546e-01 4.017100110650062561e-02
-7.801440358161926270e-02 2.845176495611667633e-02 -9.675243496894836426e-02 -7.131943851709365845e-02 -2.754879593849182129e-01 3.735189735889434814e-01 2.327776849269866943e-01 -9.957305341958999634e-02 9.634285420179367065e-02 -1.694725640118122101e-02 -3.625406324863433838e-01 1.402211487293243408e-01 1.633273810148239136e-01 -6.552953273057937622e-04 1.952994018793106079e-01 -1.037761941552162170e-01 1.861998438835144043e-01 -2.157220803201198578e-02 9.592733532190322876e-02 1.905722022056579590e-01 2.638365328311920166e-01 -1.664600968360900879e-01 3.520508110523223877e-02 -2.175386250019073486e-01 -1.983473598957061768e-01 -1.084301769733428955e-01 -6.591119803488254547e-03 -1.799211055040359497e-01 -2.692702226340770721e-02 2.781562507152557373e-01 2.456828802824020386e-01 1.199395507574081421e-01
1.399284452199935913e-01 -3.094803169369697571e-02 9.241940081119537354e-02 -7.389264064840972424e-04 4.711844027042388916e-02 1.295272558927536011e-01 2.307107448577880859e-01 -3.809792101383209229e-01 1.497979909181594849e-01 -2.282316833734512329e-01 -1.605292111635208130e-01 -4.419704154133796692e-02 2.204888015985488892e-01 1.992334425449371338e-01 2.595169544219970703e-01 1.753120571374893188e-01 2.182874381542205811e-01 2.150893211364746094e-01 4.209024012088775635e-01 -9.137731790542602539e-02 9.337294846773147583e-02 -2.766748666763305664e-01 1.582134664058685303e-01 2.504978142678737640e-02 4.465908557176589966e-02 -2.071173042058944702e-01 5.286350846290588379e-02 -5.057887360453605652e-02 7.631541788578033447e-02 1.122450232505798340e-01 2.763347700238227844e-02 -7.159780710935592651e-02
1.473133414983749390e-01 3.553239107131958008e-01 -1.294316202402114868e-01 1.021935343742370605e-01 -1.122640073299407959e-02 1.032072082161903381e-01 4.442183300852775574e-02 8.965338021516799927e-02 1.910393834114074707e-01 -1.065190359950065613e-01 -1.489235013723373413e-01 -6.761635839939117432e-02 -2.300928533077239990e-02 -9.612265229225158691e-02 2.701784670352935791e-01 1.504183560609817505e-01 1.008080542087554932e-01 2.307905107736587524e-01 4.883799552917480469e-01 2.006227672100067139e-01 -5.678617954254150391e-02 7.659615576267242432e-02 1.039805486798286438e-01 1.046749278903007507e-01 6.724361330270767212e-03 -2.498890906572341919e-01 1.437463164329528809e-01 1.814007759094238281e-02 1.485735476016998291e-01 2.869489490985870361e-01 -5.529179796576499939e-02 -2.450938373804092407e-01
1.990588158369064331e-01 1.628513634204864502e-01 -3.672848641872406006e-02 -1.134148985147476196e-01 -1.169410422444343567e-01 7.527647167444229126e-02 -1.164493188261985779e-01 -2.008475661277770996e-01 -5.003524571657180786e-02 -3.458914458751678467e-01 1.647402998059988022e-03 2.470980882644653320e-01 -1.712217368185520172e-02 -1.499397903680801392e-01 3.909436464309692383e-01 -7.334563136100769043e-02 -2.806450938805937767e-03 2.903773821890354156e-02 2.972454726696014404e-01 -1.809187233448028564e-01 -1.587978303432464600e-01 -3.784340620040893555e-02 8.066726475954055786e-02 -1.783301979303359985e-01 -5.594347789883613586e-02 -1.132739558815956116e-01 7.013032585382461548e-02 2.502156198024749756e-01 2.382840812206268311e-01 3.933119773864746094e-01 -1.578593254089355469e-02 -1.000793650746345520e-02
-3.158925473690032959e-02 -1.849082261323928833e-01 -1.668004244565963745e-01 3.239910677075386047e-02 -1.526711601763963699e-02 1.634038090705871582e-01 -2.567505091428756714e-02 4.137780144810676575e-02 7.278255373239517212e-02 -2.519737482070922852e-01 4.384372755885124207e-02 -6.811886280775070190e-02 -1.605311334133148193e-01 -9.656389802694320679e-02 3.181518018245697021e-01 1.209416091442108154e-01 3.219318985939025879e-01 4.482893645763397217e-02 5.292482376098632812e-01 1.627609580755233765e-01 1.179353296756744385e-01 1.430378407239913940e-01 7.386592775583267212e-02 8.640933781862258911e-02 4.458555206656455994e-02 -2.785882353782653809e-01 3.559607863426208496e-01 6.567084044218063354e-02 -6.630019098520278931e-02 7.081773132085800171e-02 1.041004899889230728e-02 2.580636553466320038e-02
6.305041909217834473e-02 8.236134797334671021e-02 -9.533845819532871246e-03 2.135263383388519287e-01 -1.811187714338302612e-01 2.500012814998626709e-01 8.828573673963546753e-02 1.036937236785888672e-01 2.045817859470844269e-02 -1.456442028284072876e-01 8.875572122633457184e-03 -1.631026417016983032e-01 2.162830233573913574e-01 -2.200894057750701904e-03 2.664986252784729004e-01 2.553713917732238770e-01 2.378657907247543335e-01 6.871243566274642944e-02 1.817290335893630981e-01 -1.807088851928710938e-01 3.468028903007507324e-01 -3.840090930461883545e-01 7.244525942951440811e-03 -1.676609218120574951e-01 -2.073746621608734131e-01 -2.165127247571945190e-01 -1.259233951568603516e-01 -1.182883083820343018e-01 2.006547302007675171e-01 1.008119955658912659e-01 4.263929277658462524e-02 5.932274833321571350e-02
-4.117187485098838806e-02 2.583883404731750488e-01 4.312047362327575684e-02 -8.128719031810760498e-02 -2.199556082487106323e-01 9.554655104875564575e-02 3.931961059570312500e-01 -1.381959021091461182e-01 4.334852471947669983e-02 -1.700197011232376099e-01 -3.519901633262634277e-01 4.774202406406402588e-02 1.176236420869827271e-01 -9.204522706568241119e-03 3.457162678241729736e-01 -2.105205804109573364e-01 6.988511979579925537e-02 1.577477306127548218e-01 1.574093401432037354e-01 6.472048908472061157e-02 3.478324040770530701e-02 4.020465072244405746e-03 2.190266400575637817e-01 1.492597907781600952e-01 -2.896120548248291016e-01 -9.284123778343200684e-02 -2.423615455627441406e-01 -1.960362493991851807e-01 1.324587464332580566e-01 -5.640723928809165955e-02 -2.937985956668853760e-02 -1.252024769783020020e-01
4.160554334521293640e-02 -1.685147583484649658e-01 6.434633978642523289e-04 7.225504517555236816e-02 -1.171395257115364075e-01 1.317430436611175537e-01 -2.638772502541542053e-02 -6.927200406789779663e-02 -1.943019926548004150e-01 -1.331174224615097046e-01 -4.198605194687843323e-03 5.042541306465864182e-03 2.644372582435607910e-01 -1.359992176294326782e-01 6.438282132148742676e-01 -1.069088652729988098e-01 4.984369874000549316e-02 1.056440453976392746e-02 5.104031786322593689e-02 4.721576720476150513e-02 4.409618303179740906e-02 -2.389574795961380005e-01 1.964176148176193237e-01 -1.988907903432846069e-01 -3.260047137737274170e-01 -7.253063470125198364e-02 -1.674356311559677124e-01 -7.300219684839248657e-02 2.072018831968307495e-01 1.756011159159243107e-03 1.333409100770950317e-01 8.922711759805679321e-02
6.019008345901966095e-03 2.684420645236968994e-01 -1.181808859109878540e-01 -1.102410405874252319e-01 -4.134326800704002380e-02 9.789955615997314453e-02 -1.548590213060379028e-01 -1.559979766607284546e-01 -7.709917426109313965e-02 -3.629671335220336914e-01 -1.495099961757659912e-01 3.068048954010009766e-01 -1.167905479669570923e-01 -1.035230606794357300e-01 3.708025813102722168e-01 -7.085460424423217773e-02 -6.203455850481987000e-02 1.855610013008117676e-01 2.446444332599639893e-01 -1.806702017784118652e-01 7.548847235739231110e-03 -3.145569562911987305e-02 2.338103652000427246e-01 -2.860299050807952881e-01 -1.156694591045379639e-01 -1.300785392522811890e-01 1.809807866811752319e-02 1.016802117228507996e-01 1.887082904577255249e-01 2.106491476297378540e-01 6.431859731674194336e-02 -1.665564328432083130e-01
1.603744029998779297e-01 5.964311957359313965e-02 8.437588065862655640e-02 2.145605981349945068e-01 -2.201460599899291992e-01 2.290745824575424194e-01 8.191607147455215454e-02 2.731598615646362305e-01 1.414193511009216309e-01 -1.030999049544334412e-01 5.719396844506263733e-02 -5.332337692379951477e-03 1.460121851414442062e-02 6.003700941801071167e-02 3.046649098396301270e-01 -5.691086500883102417e-02 2.777889072895050049e-01 -3.972494974732398987e-02 3.054063618183135986e-01 -1.941506862640380859e-01 3.691848516464233398e-01 -2.260940968990325928e-01 1.701957583427429199e-01 1.127604469656944275e-01 -4.960766807198524475e-02 6.350541859865188599e-02 -1.015935242176055908e-01 6.996762007474899292e-02 -1.655521802604198456e-02 3.567591607570648193e-01 6.835991144180297852e-02 9.354635328054428101e-02
6.231785193085670471e-02 2.033850923180580139e-02 -1.769310086965560913e-01 -1.017734110355377197e-01 1.870025843381881714e-01 1.236930862069129944e-01 2.943789362907409668e-01 1.486336141824722290e-01 -2.330071628093719482e-01 -3.470366597175598145e-01 -9.167272597551345825e-02 -9.648481011390686035e-02 5.250879749655723572e-02 1.093410179018974304e-01 1.093840822577476501e-01 6.074099242687225342e-02 3.631224334239959717e-01 1.251536458730697632e-01 2.469334304332733154e-01 -2.785568498075008392e-02 2.569173276424407959e-01 -2.664849758148193359e-01 8.383945375680923462e-02 -6.781225651502609253e-02 -3.585275728255510330e-03 -3.007241487503051758e-01 1.979852765798568726e-01 1.037601903080940247e-01 -1.315865963697433472e-01 -2.031686753034591675e-01 9.664000570774078369e-02 7.711506634950637817e-02
6.926979124546051025e-02 -2.237144857645034790e-02 9.079515188932418823e-02 2.485259436070919037e-02 3.369006887078285217e-02 1.655909121036529541e-01 2.345617860555648804e-01 -2.094240933656692505e-01 1.473620831966400146e-01 -3.185468316078186035e-01 -2.584801316261291504e-01 -8.240260183811187744e-02 8.099707216024398804e-02 -2.178778946399688721e-01 3.843842148780822754e-01 -7.222611457109451294e-02 2.045576274394989014e-01 1.574065536260604858e-01 3.426463156938552856e-02 -1.030257120728492737e-01 -1.476584970951080322e-01 1.177861168980598450e-01 1.009210795164108276e-01 -1.030287221074104309e-01 2.914989292621612549e-01 -5.291548371315002441e-02 -3.038372695446014404e-01 8.860681205987930298e-02 2.153084129095077515e-01 1.470430493354797363e-01 1.475310474634170532e-01 -2.050549983978271484e-01
3.274987339973449707e-01 -7.892965525388717651e-02 1.387757509946823120e-01 -1.159160584211349487e-01 1.559475809335708618e-01 4.164209589362144470e-03 -1.179152205586433411e-01 2.574562728404998779e-01 -5.962520092725753784e-02 -6.339163333177566528e-02 -1.205677166581153870e-01 7.273196429014205933e-02 -1.407344490289688110e-01 5.280205607414245605e-02 1.609016209840774536e-01 -6.664445996284484863e-02 1.842683255672454834e-01 2.656046450138092041e-01 4.019675552845001221e-01 1.041155830025672913e-01 -9.019335359334945679e-02 -1.047201305627822876e-01 -1.186521071940660477e-02 1.282066851854324341e-01 -2.555413842201232910e-01 -1.218158155679702759e-01 -3.526485860347747803e-01 9.699821472167968750e-02 1.974216699600219727e-01 2.048646658658981323e-02 3.193317949771881104e-01 -3.307458758354187012e-02
1.088558286428451538e-01 -8.916913717985153198e-02 7.483079284429550171e-02 -2.987930178642272949e-02 -1.876887977123260498e-01 3.406952023506164551e-01 1.955968439579010010e-01 1.736285537481307983e-01 1.975080817937850952e-01 -3.002521693706512451e-01 -4.940412044525146484e-01 9.054376184940338135e-02 -1.421635504812002182e-02 -3.595459461212158203e-02 1.063362509012222290e-01 1.301625370979309082e-01 1.607927829027175903e-01 -2.672284469008445740e-02 3.265338018536567688e-02 1.186903268098831177e-01 -1.109039261937141418e-01 -3.059799373149871826e-01 1.259456276893615723e-01 7.875625789165496826e-02 -5.817351862788200378e-02 -2.311495095491409302e-01 1.943326927721500397e-02 -1.126897707581520081e-01 1.919281482696533203e-01 9.651564806699752808e-02 2.221414446830749512e-01 -8.787342160940170288e-02
-1.635020785033702850e-02 -1.532293111085891724e-01 1.385463774204254150e-01 -1.062589809298515320e-01 -5.982371419668197632e-02 1.252868622541427612e-01 -8.281034976243972778e-02 -9.992548823356628418e-02 2.015965133905410767e-01 -4.236381053924560547e-01 -8.387430012226104736e-02 2.743551135063171387e-01 1.873920857906341553e-01 3.860528394579887390e-02 3.648982048034667969e-01 3.371530398726463318e-02 7.014026492834091187e-02 1.629035361111164093e-02 2.830359041690826416e-01 -6.405743211507797241e-02 -8.465337008237838745e-02 -1.317356377840042114e-01 -2.447982132434844971e-01 1.627302914857864380e-02 2.485529184341430664e-01 -2.769417464733123779e-01 4.431106895208358765e-02 1.198363900184631348e-01 2.255848348140716553e-01 -2.183931320905685425e-01 -7.745955139398574829e-02 -5.335444584488868713e-02
3.066158592700958252e-01 -1.872806996107101440e-01 -3.241608738899230957e-01 -1.706251204013824463e-01 -2.381687462329864502e-01 5.075139924883842468e-02 2.030857652425765991e-02 -1.413973122835159302e-01 -5.596753582358360291e-02 -2.971920669078826904e-01 -1.840431839227676392e-01 -1.257804334163665771e-01 -1.369825899600982666e-01 -1.301909983158111572e-01 3.568509519100189209e-01 1.583369821310043335e-01 1.871043816208839417e-02 5.512731894850730896e-02 3.447540700435638428e-01 1.718562990427017212e-01 1.184039656072854996e-02 2.318904548883438110e-01 -1.179711893200874329e-01 -6.896174699068069458e-02 -6.370402872562408447e-02 -8.916022256016731262e-03 -1.434007585048675537e-01 2.113499790430068970e-01 -5.152675881981849670e-02 9.331647306680679321e-02 1.485727280378341675e-01 2.379736490547657013e-02
1.335589885711669922e-01 -1.130192726850509644e-01 -6.719055026769638062e-02 4.491416364908218384e-02 -1.107891499996185303e-01 1.927045583724975586e-01 -1.379877179861068726e-01 -8.442421094514429569e-04 -2.742808163166046143e-01 -2.457495331764221191e-01 -8.276251703500747681e-02 -2.393306232988834381e-02 2.001600563526153564e-01 -5.416579172015190125e-02 5.160806179046630859e-01 -3.005484938621520996e-01 -2.151598455384373665e-03 9.722778201103210449e-02 -4.567669332027435303e-02 3.802770748734474182e-02 7.235419005155563354e-02 -2.905375957489013672e-01 1.724039614200592041e-01 -3.042427264153957367e-02 -2.374456226825714111e-01 1.012643240392208099e-02 -1.586817651987075806e-01 -1.955750733613967896e-01 1.424954533576965332e-01 1.949430108070373535e-01 1.995954066514968872e-01 -1.869256980717182159e-02
-1.099860668182373047e-02 6.256043910980224609e-02 9.890648722648620605e-02 3.243742277845740318e-03 1.274741142988204956e-01 3.194141089916229248e-01 1.347543448209762573e-01 -3.046498000621795654e-01 -7.195264846086502075e-02 -2.353702485561370850e-01 -1.732320189476013184e-01 1.159044876694679260e-01 7.725276798009872437e-02 3.110384643077850342e-01 3.985161185264587402e-01 2.001829296350479126e-01 -6.755541078746318817e-03 4.334101825952529907e-02 3.386891186237335205e-01 5.234965682029724121e-02 1.025783941149711609e-01 -1.354491412639617920e-01 2.189917415380477905e-01 -3.955713659524917603e-02 1.259032171219587326e-02 -4.893917217850685120e-02 1.640839874744415283e-01 -7.522605359554290771e-02 7.101535797119140625e-02 2.471768558025360107e-01 2.205259203910827637e-01 6.027374044060707092e-02
-5.689824000000953674e-02 -2.378356307744979858e-01 1.660497300326824188e-02 -2.462313920259475708e-01 -2.299860715866088867e-01 2.500878274440765381e-01 1.744960993528366089e-01 -5.822410807013511658e-03 2.511307001113891602e-01 -3.330016434192657471e-01 1.319841668009757996e-02 -9.680029749870300293e-02 4.150504618883132935e-02 1.596548110246658325e-01 1.428546011447906494e-01 -9.713307023048400879e-02 -5.796712636947631836e-02 1.795942336320877075e-01 3.518691658973693848e-01 1.365021020174026489e-01 1.115550287067890167e-02 1.925585567951202393e-01 -8.982715755701065063e-02 5.429286137223243713e-02 2.769410312175750732e-01 -2.612819336354732513e-02 -6.988809257745742798e-02 5.658833682537078857e-02 -9.786618500947952271e-02 1.753767207264900208e-02 3.911300003528594971e-01 1.349167525768280029e-01
-2.821201086044311523e-02 1.300087720155715942e-01 1.184256747364997864e-01 -1.783818304538726807e-01 -1.931977719068527222e-01 2.254797965288162231e-01 -1.718485802412033081e-01 -1.264860630035400391e-01 7.626308593899011612e-03 -4.277025759220123291e-01 -1.532927006483078003e-01 2.095630168914794922e-01 -1.842993944883346558e-01 -1.484798341989517212e-01 2.020417302846908569e-01 -7.000982761383056641e-03 -1.254566460847854614e-01 1.643052995204925537e-01 2.273269742727279663e-01 -1.024570614099502563e-01 -1.244430914521217346e-01 -7.197676599025726318e-02 2.180833071470260620e-01 -1.381301581859588623e-01 -1.730508208274841309e-01 -1.562867462635040283e-01 4.188853129744529724e-02 2.167915701866149902e-01 2.417312860488891602e-01 2.741143405437469482e-01 4.942947626113891602e-02 -1.552926599979400635e-01
1.315010339021682739e-01 -1.645774543285369873e-01 -7.331340759992599487e-02 -2.021388411521911621e-01 -7.728379964828491211e-02 1.363051384687423706e-01 -1.684539765119552612e-01 2.105676978826522827e-01 1.612723022699356079e-01 -3.307150900363922119e-01 -1.846448183059692383e-01 -6.159282475709915161e-02 -1.330012083053588867e-01 -1.306020170450210571e-01 1.661000400781631470e-01 -1.872806549072265625e-01 3.606984913349151611e-01 1.211041137576103210e-01 2.969591319561004639e-01 1.828965395689010620e-01 7.951530069112777710e-02 -2.025467753410339355e-01 -8.697871863842010498e-02 -3.606874346733093262e-01 -2.020947635173797607e-01 9.837217628955841064e-02 1.896957308053970337e-02 1.253251433372497559e-01 6.877249479293823242e-02 7.298072427511215210e-02 -1.117215231060981750e-01 3.007013909518718719e-02
-6.462185829877853394e-02 -1.867324560880661011e-01 9.625574201345443726e-02 -9.817450493574142456e-02 -5.047754943370819092e-02 4.510139822959899902e-01 1.570576131343841553e-01 5.950210988521575928e-02 3.376184264197945595e-03 -3.767445087432861328e-01 -1.541566401720046997e-01 -1.516509056091308594e-01 -2.284393645823001862e-02 1.619103401899337769e-01 2.666240930557250977e-01 -9.012152999639511108e-02 -1.236099898815155029e-01 9.491689503192901611e-02 1.061459556221961975e-01 -1.838224679231643677e-01 2.962193451821804047e-02 1.372890621423721313e-01 -3.157659471035003662e-01 1.027810052037239075e-01 -1.647218316793441772e-01 -1.104688346385955811e-01 -3.051421418786048889e-02 -1.744356937706470490e-02 -1.214810088276863098e-01 2.202348560094833374e-01 1.174814552068710327e-01 -3.102358281612396240e-01
3.661753609776496887e-02 -6.937142461538314819e-02 -1.416158378124237061e-01 -2.150816917419433594e-01 -2.133141160011291504e-01 5.169678926467895508e-01 1.520376801490783691e-01 -5.999046936631202698e-02 1.271316856145858765e-01 -3.737910389900207520e-01 -2.207113504409790039e-01 1.203005760908126831e-01 -1.258605122566223145e-01 -7.736123353242874146e-02 1.817835718393325806e-01 -2.585652470588684082e-01 -3.200876340270042419e-02 5.124473199248313904e-02 -1.234894841909408569e-01 1.854853183031082153e-01 -1.347345020622014999e-02 -2.727686660364270210e-03 8.298993855714797974e-02 1.029401719570159912e-01 1.247541382908821106e-01 -3.571846988052129745e-03 9.325295686721801758e-03 -2.041506171226501465e-01 1.851264536380767822e-01 1.739018112421035767e-01 1.280894130468368530e-01 1.949983388185501099e-01
5.445199087262153625e-02 -1.477545406669378281e-02 -4.887506365776062012e-02 -1.396393328905105591e-01 -8.391045033931732178e-02 2.898770868778228760e-01 4.270829856395721436e-01 2.051753401756286621e-01 7.444189488887786865e-02 -7.496386021375656128e-02 -1.884200423955917358e-01 1.063547730445861816e-01 2.023003250360488892e-02 6.803331896662712097e-03 -1.424412894994020462e-02 -2.203989475965499878e-01 2.675268650054931641e-01 -1.260285731405019760e-02 2.537267804145812988e-01 -2.154831439256668091e-01 -1.439533084630966187e-01 1.874985992908477783e-01 -1.702916026115417480e-01 -3.709080442786216736e-02 -1.478689461946487427e-01 -1.705585122108459473e-01 -2.742269337177276611e-01 4.637823253870010376e-02 3.000817596912384033e-01 1.711301356554031372e-01 4.373008757829666138e-02 1.838663965463638306e-01
2.414233535528182983e-01 1.992119848728179932e-02 8.671785891056060791e-02 -1.532732043415307999e-02 -1.061206385493278503e-01 1.887065023183822632e-01 3.067656159400939941e-01 1.193084046244621277e-01 1.315429508686065674e-01 -2.527140676975250244e-01 -1.698431521654129028e-01 3.640008158981800079e-03 -2.133934497833251953e-01 -3.247890993952751160e-02 2.715948820114135742e-01 -1.874719262123107910e-01 -8.591089397668838501e-02 -5.993212759494781494e-02 4.221706986427307129e-01 8.558703958988189697e-02 1.360084712505340576e-01 7.189951837062835693e-02 -2.738271653652191162e-01 -3.575585037469863892e-02 -2.202766388654708862e-01 -1.100578680634498596e-01 1.168880462646484375e-01 -1.832353770732879639e-01 1.714929491281509399e-01 1.591707468032836914e-01 -1.702728420495986938e-01 -1.573490649461746216e-01
7.351899147033691406e-02 -1.220257282257080078e-01 -1.117058843374252319e-01 -1.431706696748733521e-01 1.789050400257110596e-01 1.240188032388687134e-01 -1.456884294748306274e-01 -7.941129803657531738e-02 1.273670494556427002e-01 -2.840920686721801758e-01 -8.770567923784255981e-02 -3.331020940095186234e-03 -1.393498480319976807e-02 1.021578684449195862e-01 9.317968040704727173e-02 -2.447765469551086426e-01 2.169141769409179688e-01 2.881195582449436188e-02 5.101085305213928223e-01 9.184921532869338989e-02 3.858685865998268127e-02 -3.625922799110412598e-01 -1.129138618707656860e-01 1.465576291084289551e-01 -3.210936486721038818e-02 -2.622121274471282959e-01 -1.497765481472015381e-01 8.038321137428283691e-02 4.787156730890274048e-02 -1.691533774137496948e-01 2.721963524818420410e-01 2.348240464925765991e-02
6.927006691694259644e-02 7.525880634784698486e-02 -3.191770911216735840e-01 -3.928380832076072693e-02 6.175654754042625427e-02 2.264927476644515991e-01 -2.257121652364730835e-01 -1.890205144882202148e-01 -8.196280151605606079e-02 -2.352722585201263428e-01 9.697631932795047760e-03 1.695923954248428345e-01 -2.039517313241958618e-01 -1.184971630573272705e-02 2.543824613094329834e-01 6.557436287403106689e-02 3.698009848594665527e-01 1.735948175191879272e-01 3.727280795574188232e-01 -3.163919085636734962e-03 9.236600250005722046e-03 -1.062005013227462769e-01 -1.068700011819601059e-02 -2.648691833019256592e-01 -3.088239580392837524e-02 1.069963797926902771e-01 -2.363045513629913330e-01 1.192205324769020081e-01 1.929024159908294678e-01 1.544717401266098022e-01 -2.227900922298431396e-02 -1.057206913828849792e-01
1.103845462203025818e-01 1.946555450558662415e-02 -1.074780989438295364e-02 -1.180209815502166748e-01 -4.945420846343040466e-02 1.792673319578170776e-01 -1.303095966577529907e-01 -1.669025123119354248e-01 -2.554090507328510284e-02 -3.403906226158142090e-01 -3.002892248332500458e-02 2.337879240512847900e-01 -2.807500660419464111e-01 -8.785310387611389160e-02 2.832471132278442383e-01 8.110311627388000488e-02 3.347468376159667969e-02 1.847162842750549316e-01 1.768455654382705688e-01 8.179351571016013622e-04 -1.384501308202743530e-01 -4.707472771406173706e-02 2.626852691173553467e-01 -2.514865994453430176e-01 -2.903596758842468262e-01 -2.460899651050567627e-01 1.280488818883895874e-01 9.005736559629440308e-02 3.027560710906982422e-01 1.594656407833099365e-01 5.813663825392723083e-02 -1.963533461093902588e-01
-1.098317280411720276e-01 9.541345387697219849e-02 8.400459587574005127e-02 3.405394777655601501e-02 -1.450552232563495636e-02 1.065434440970420837e-01 2.750813066959381104e-01 -3.944874927401542664e-02 8.739088475704193115e-02 -4.071092009544372559e-01 -1.449642032384872437e-01 -7.704006135463714600e-02 -2.521301805973052979e-01 3.846273198723793030e-02 4.540749192237854004e-01 -2.291872799396514893e-01 -1.053714752197265625e-01 1.575097888708114624e-01 -1.350674591958522797e-02 3.000949323177337646e-02 2.340860366821289062e-01 -1.576839834451675415e-01 8.719044178724288940e-02 8.637849986553192139e-02 1.855887025594711304e-01 -5.271057039499282837e-02 -1.376802921295166016e-01 -9.212941676378250122e-02 3.538603782653808594e-01 7.727058976888656616e-02 4.679562523961067200e-02 -1.672778725624084473e-01
1.834390312433242798e-01 -1.328990459442138672e-01 4.174515977501869202e-02 1.026297807693481445e-01 -1.866007149219512939e-01 1.042315587401390076e-01 -5.801119282841682434e-02 3.041716814041137695e-01 -1.201331540942192078e-01 -4.496371746063232422e-01 -6.919843703508377075e-02 6.403488665819168091e-02 -9.677254408597946167e-02 -2.928794920444488525e-01 1.344317942857742310e-01 6.464021652936935425e-02 3.925624787807464600e-01 -8.147592097520828247e-02 2.580322623252868652e-01 1.199307292699813843e-01 1.523661017417907715e-01 -1.398513317108154297e-01 1.687103882431983948e-02 -1.559970825910568237e-01 -1.674677431583404541e-01 -2.282340824604034424e-02 -2.825620472431182861e-01 -6.134783104062080383e-02 -7.393131963908672333e-03 1.721385419368743896e-01 3.108285600319504738e-03 -3.140611201524734497e-02
4.328152537345886230e-01 -1.897167712450027466e-01 1.765212602913379669e-02 -1.362928599119186401e-01 -2.352896332740783691e-02 2.487319707870483398e-01 -2.392845600843429565e-01 -6.760317087173461914e-02 3.892657579854130745e-03 -2.400888353586196899e-01 -5.830009654164314270e-02 2.491838783025741577e-01 1.674393862485885620e-01 1.715277731418609619e-01 2.371058911085128784e-01 1.224507838487625122e-01 2.132972031831741333e-01 2.572270631790161133e-01 4.438175559043884277e-01 2.867092005908489227e-02 -1.306884884834289551e-01 -3.085781075060367584e-02 -3.690116107463836670e-02 1.864776760339736938e-02 7.792538404464721680e-02 -7.596272230148315430e-02 -3.727163420990109444e-04 -6.682284921407699585e-02 1.344176530838012695e-01 9.742817282676696777e-02 3.933827579021453857e-02 -8.430635929107666016e-02
2.109331190586090088e-01 -3.535064309835433960e-02 1.070828549563884735e-02 2.493123523890972137e-02 -9.379808604717254639e-02 1.429559141397476196e-01 2.978778481483459473e-01 -6.440977752208709717e-02 1.026811003684997559e-01 -3.162581920623779297e-01 1.638714522123336792e-01 -3.277483955025672913e-02 1.528280694037675858e-02 -1.144642978906631470e-01 2.171210795640945435e-01 -7.473858445882797241e-02 2.396928966045379639e-01 1.385461241006851196e-01 4.495702087879180908e-01 -6.571067124605178833e-02 -2.780317962169647217e-01 1.576887220144271851e-01 1.526601761579513550e-01 2.063632309436798096e-01 1.463058218359947205e-02 1.528900116682052612e-01 -8.471093326807022095e-02 -6.804739683866500854e-02 1.460506618022918701e-01 2.734361775219440460e-02 -2.246206067502498627e-02 -3.431285321712493896e-01
2.656880021095275879e-01 8.030682802200317383e-02 1.916915476322174072e-01 -5.368112772703170776e-02 -1.179463714361190796e-01 6.357793509960174561e-02 2.389285117387771606e-01 1.586768776178359985e-01 1.654181033372879028e-01 -1.820480972528457642e-01 -2.250202596187591553e-01 -1.451862305402755737e-01 3.346867859363555908e-03 -1.041577383875846863e-01 3.655792772769927979e-01 2.587162703275680542e-02 -9.614945389330387115e-03 1.617807447910308838e-01 4.262277483940124512e-01 1.929004043340682983e-01 9.329058974981307983e-02 2.228468507528305054e-01 -1.769649386405944824e-01 5.575728043913841248e-02 -8.916629105806350708e-02 5.715872719883918762e-02 3.731142356991767883e-02 -2.968279086053371429e-02 9.554702788591384888e-02 1.972738355398178101e-01 -5.846789106726646423e-02 -3.206683397293090820e-01
1.318944692611694336e-01 -3.528174012899398804e-02 5.176305025815963745e-02 3.248999118804931641e-01 -7.165582478046417236e-02 1.047270223498344421e-01 3.529632985591888428e-01 2.074200194329023361e-03 5.499855428934097290e-02 -6.138278543949127197e-02 -3.120132386684417725e-01 -1.011774912476539612e-01 5.616042390465736389e-02 3.742917999625205994e-02 4.965256154537200928e-01 5.358086153864860535e-02 2.530773878097534180e-01 -2.995052933692932129e-02 8.478087186813354492e-02 -1.094861626625061035e-01 3.798563033342361450e-02 1.203914880752563477e-01 1.604086756706237793e-01 2.163662314414978027e-01 -2.588978968560695648e-02 -2.027113288640975952e-01 -9.077529422938823700e-03 1.520123332738876343e-01 1.665034145116806030e-01 1.585436910390853882e-01 2.695502638816833496e-01 3.182652965188026428e-02
1.577192842960357666e-01 -2.773997932672500610e-02 6.669426709413528442e-02 -1.253128051757812500e-01 -9.904839098453521729e-02 2.914977371692657471e-01 8.780788630247116089e-02 -3.058339059352874756e-01 5.830909684300422668e-02 2.781036309897899628e-02 -4.050513356924057007e-02 -4.092557728290557861e-02 5.115724354982376099e-02 2.317667156457901001e-01 4.807769656181335449e-01 -1.151706874370574951e-01 2.105282843112945557e-01 6.510583311319351196e-02 2.021544277667999268e-01 6.928308308124542236e-02 1.103389486670494080e-01 4.233482852578163147e-02 -1.962260156869888306e-01 5.555082485079765320e-02 -2.270364761352539062e-01 5.941900610923767090e-02 -1.234583705663681030e-01 6.103074178099632263e-03 3.365776315331459045e-02 3.509288132190704346e-01 -6.049001589417457581e-02 -3.191581368446350098e-01
1.016197428107261658e-01 -1.682201921939849854e-01 -3.555463626980781555e-02 3.349518775939941406e-02 1.201454028487205505e-01 9.165395051240921021e-02 5.684863775968551636e-02 8.401271887123584747e-03 9.707986563444137573e-02 -2.196263819932937622e-01 -1.317699402570724487e-01 -2.462231740355491638e-02 1.138724684715270996e-01 -1.181466430425643921e-01 4.754727184772491455e-01 -9.079953283071517944e-02 2.878995537757873535e-01 4.947881773114204407e-02 5.811514705419540405e-02 -2.684297785162925720e-02 -2.209280058741569519e-02 1.575452685356140137e-01 -1.568521000444889069e-02 -2.678892016410827637e-01 3.184656500816345215e-01 -2.560291588306427002e-01 -2.074448466300964355e-01 1.926395744085311890e-01 -4.240892827510833740e-02 2.039960026741027832e-02 3.663274645805358887e-01 -1.603150218725204468e-01
2.006684690713882446e-01 1.463488191366195679e-01 8.805193006992340088e-02 1.749553382396697998e-01 -3.709467649459838867e-01 8.460817486047744751e-02 2.855831682682037354e-01 -1.116761118173599243e-01 1.279244869947433472e-01 -1.168909370899200439e-01 2.943049930036067963e-02 -1.428937762975692749e-01 4.045448079705238342e-02 1.564211398363113403e-01 3.926114141941070557e-01 -1.171672195196151733e-01 2.196058332920074463e-01 2.716702222824096680e-01 2.083146423101425171e-01 3.330728039145469666e-02 -5.748260021209716797e-02 1.565172970294952393e-01 -1.295401901006698608e-01 1.426220405846834183e-02 -2.114664912223815918e-01 -2.016549110412597656e-01 3.890905529260635376e-02 1.862304806709289551e-01 2.158104330301284790e-01 1.197633966803550720e-01 8.744700253009796143e-02 -1.200361549854278564e-01
7.642337679862976074e-02 2.818931266665458679e-02 -4.502038285136222839e-02 -3.561532869935035706e-02 1.591657698154449463e-01 1.751870363950729370e-01 -2.583162784576416016e-01 6.383502483367919922e-02 1.812499165534973145e-01 -1.791261285543441772e-01 -1.541776349768042564e-03 7.744751125574111938e-02 1.718023791909217834e-03 7.789565622806549072e-02 1.936952620744705200e-01 -1.016183644533157349e-01 2.645464539527893066e-01 -6.763264536857604980e-02 4.192342460155487061e-01 1.037568151950836182e-01 -2.501664869487285614e-02 -2.182909846305847168e-01 -1.770824342966079712e-01 1.147266700863838196e-01 -6.884013861417770386e-02 -2.841051220893859863e-01 -2.863166630268096924e-01 3.306761384010314941e-02 1.290459334850311279e-01 -1.841716766357421875e-01 4.029503762722015381e-01 5.517594888806343079e-02
4.202193021774291992e-02 9.287836402654647827e-02 -2.272582799196243286e-01 -1.253897100687026978e-01 -5.190819874405860901e-02 5.983642488718032837e-02 9.866529703140258789e-02 -4.556654393672943115e-02 -2.423413842916488647e-01 -2.266603559255599976e-01 -5.754125118255615234e-02 2.458855882287025452e-02 3.431558310985565186e-01 1.592193096876144409e-01 5.504489541053771973e-01 -1.832986325025558472e-01 -1.651431992650032043e-02 -7.064183056354522705e-02 1.146441102027893066e-01 -1.688881665468215942e-01 2.874221839010715485e-02 -2.299589663743972778e-01 1.492961496114730835e-01 1.091485768556594849e-01 -2.637949585914611816e-01 -3.276414796710014343e-02 -1.071565747261047363e-01 -6.966275721788406372e-02 2.061243653297424316e-01 -1.580792665481567383e-02 2.138039767742156982e-01 -1.218880340456962585e-02
1.271650344133377075e-01 -1.060364842414855957e-01 -8.042344450950622559e-02 2.433935180306434631e-03 -1.159609109163284302e-02 9.377589076757431030e-02 1.032551005482673645e-01 -4.908192157745361328e-02 -1.286962418816983700e-03 -4.929902404546737671e-02 -1.642285138368606567e-01 -6.015178281813859940e-03 1.024816781282424927e-01 -6.816297769546508789e-02 4.259145855903625488e-01 -4.984845221042633057e-02 3.396902382373809814e-01 1.208979561924934387e-01 1.322620213031768799e-01 -1.812150180339813232e-01 -4.645964130759239197e-02 6.975257396697998047e-02 1.461508125066757202e-01 -2.145734280347824097e-01 2.657555341720581055e-01 -2.174350321292877197e-01 -2.205431014299392700e-01 2.530973255634307861e-01 8.448300510644912720e-02 6.026926636695861816e-02 4.553970694541931152e-01 -1.100682914257049561e-01
1.075476184487342834e-01 -2.094579488039016724e-01 -6.281622499227523804e-02 -1.596095114946365356e-01 -3.458528518676757812e-01 1.909269988536834717e-01 1.603368669748306274e-01 9.452529251575469971e-02 1.327161639928817749e-01 -4.663640558719635010e-01 -2.380738407373428345e-01 1.630396693944931030e-01 -1.451117824763059616e-02 2.360743843019008636e-02 8.259836584329605103e-02 -3.015045262873172760e-02 2.995478212833404541e-01 1.472008675336837769e-01 4.493376240134239197e-02 6.932793557643890381e-02 -1.119332835078239441e-01 -2.862966358661651611e-01 -1.635836362838745117e-01 2.707912586629390717e-03 7.393325865268707275e-02 2.635514549911022186e-02 -2.006564661860466003e-02 -2.826855480670928955e-01 2.475242614746093750e-01 6.172128021717071533e-02 -1.688893302343785763e-03 -8.075133711099624634e-02
8.589857816696166992e-02 7.739049941301345825e-02 -3.451548889279365540e-02 -5.086709186434745789e-02 -1.352805197238922119e-01 6.793197989463806152e-02 -1.527151167392730713e-01 -1.467874199151992798e-01 -1.687973551452159882e-02 -3.835908174514770508e-01 -6.708580534905195236e-03 2.502571940422058105e-01 -1.707730740308761597e-01 -1.787793487310409546e-01 3.087636232376098633e-01 -1.703925579786300659e-01 6.895764917135238647e-02 2.380515486001968384e-01 3.053271174430847168e-01 -1.588152498006820679e-01 -1.642496287822723389e-01 3.130926936864852905e-02 1.023563668131828308e-01 -2.441035509109497070e-01 -1.454198956489562988e-01 1.198650896549224854e-02 -3.384750708937644958e-02 7.801249623298645020e-02 2.799171805381774902e-01 3.631766736507415771e-01 -2.328577078878879547e-02 -4.761390015482902527e-02
1.646344065666198730e-01 1.695897281169891357e-01 4.818544164299964905e-02 -6.888271309435367584e-03 -1.564601659774780273e-01 1.859647482633590698e-01 2.169498652219772339e-01 -3.292537927627563477e-01 1.727475784718990326e-02 -2.998621463775634766e-01 -3.279814124107360840e-01 -1.376805752515792847e-01 8.707556873559951782e-02 -2.971527576446533203e-01 3.174570798873901367e-01 -2.102044522762298584e-01 1.179522350430488586e-01 -1.265295296907424927e-01 1.731213033199310303e-01 6.047994364053010941e-03 -2.906378172338008881e-02 2.451908886432647705e-01 -1.440810114145278931e-01 -1.530981361865997314e-01 7.121165841817855835e-02 -6.120893359184265137e-02 5.323641467839479446e-03 2.926004119217395782e-02 1.629943102598190308e-01 -7.343308627605438232e-02 2.507535815238952637e-01 -2.565562957897782326e-03
-1.078063622117042542e-01 -2.525747120380401611e-01 8.769742213189601898e-03 -1.446826606988906860e-01 -1.560566276311874390e-01 1.852773129940032959e-01 2.546497881412506104e-01 2.908681519329547882e-02 1.455321609973907471e-01 -4.065254032611846924e-01 1.000071540474891663e-01 4.440512508153915405e-02 -3.753615543246269226e-02 1.424458473920822144e-01 8.536591380834579468e-02 9.636238962411880493e-02 -7.587644457817077637e-02 2.541916072368621826e-01 4.347777366638183594e-01 3.810771182179450989e-02 9.552983939647674561e-02 2.033643722534179688e-01 -1.418351829051971436e-01 3.588934615254402161e-02 2.180247753858566284e-01 -1.834273785352706909e-01 -5.105023458600044250e-02 -9.148596785962581635e-03 1.115501523017883301e-01 -4.951953515410423279e-02 3.212583661079406738e-01 8.829386532306671143e-02
2.319329231977462769e-01 -3.653637319803237915e-02 -8.157565607689321041e-04 2.543661296367645264e-01 2.060210518538951874e-02 3.017942905426025391e-01 2.397233992815017700e-01 -2.763859927654266357e-01 -7.375431805849075317e-02 -4.148417115211486816e-01 -8.865243196487426758e-02 -7.204414159059524536e-02 -1.218644455075263977e-01 5.286894366145133972e-02 3.344668745994567871e-01 1.681265793740749359e-02 1.177769899368286133e-01 1.218416467308998108e-01 3.660813719034194946e-02 -2.430911734700202942e-02 -2.057703137397766113e-01 -1.867809891700744629e-01 2.042559087276458740e-01 8.364444971084594727e-02 -5.143682658672332764e-02 -1.723095178604125977e-01 1.415402740240097046e-01 -6.579842418432235718e-02 8.567302674055099487e-02 2.771800458431243896e-01 -2.683200687170028687e-02 1.903880983591079712e-01
-4.524812474846839905e-02 8.065158128738403320e-02 4.166215062141418457e-01 -1.311619132757186890e-01 -2.376026511192321777e-01 2.947677969932556152e-01 3.139868006110191345e-02 6.047688424587249756e-02 2.711240947246551514e-02 -1.979395300149917603e-01 -2.889002263545989990e-01 1.361900418996810913e-01 -2.624017596244812012e-01 1.725410483777523041e-02 2.257626354694366455e-01 -1.987789720296859741e-01 1.318579614162445068e-01 3.391185030341148376e-02 4.302210509777069092e-01 1.578400726430118084e-03 -2.326842211186885834e-02 -5.139614641666412354e-02 -1.270592808723449707e-01 -1.218798011541366577e-01 1.512396633625030518e-01 3.524752333760261536e-02 -1.708230674266815186e-01 5.691056326031684875e-02 5.058005452156066895e-02 1.307704597711563110e-01 -1.870842427015304565e-01 4.602688178420066833e-02
1.820881217718124390e-01 -1.467388272285461426e-01 -1.771594882011413574e-01 -7.902367413043975830e-02 -2.718453109264373779e-02 3.197076916694641113e-01 5.143821239471435547e-02 1.582496911287307739e-01 -3.054677248001098633e-01 -3.321557044982910156e-01 -7.495848089456558228e-02 -1.169111803174018860e-01 -1.486647725105285645e-01 -8.867581933736801147e-02 3.697202205657958984e-01 1.836751401424407959e-01 -1.662960350513458252e-01 2.995060682296752930e-01 2.964823246002197266e-01 2.787915617227554321e-02 3.804792463779449463e-02 1.008467283099889755e-02 2.684335224330425262e-02 -6.264638900756835938e-02 -1.027802526950836182e-01 4.679741710424423218e-02 -6.890016049146652222e-02 1.038831397891044617e-01 2.058208435773849487e-01 2.029668092727661133e-01 -4.007260128855705261e-02 -1.674315333366394043e-01
1.813110560178756714e-01 -1.937018036842346191e-01 -2.417630981653928757e-03 -7.055395841598510742e-02 -1.782388091087341309e-01 3.190796673297882080e-01 -5.475160479545593262e-02 -7.218588888645172119e-02 1.918791532516479492e-01 -2.747850716114044189e-01 -6.187105551362037659e-03 2.451673001050949097e-01 -8.054834604263305664e-02 -5.382128525525331497e-03 1.987190842628479004e-01 2.062195986509323120e-01 2.583559751510620117e-01 3.167618513107299805e-01 4.691434502601623535e-01 1.418217420578002930e-01 2.987542189657688141e-02 -1.001166775822639465e-01 -5.028774589300155640e-02 1.532584279775619507e-01 -2.333186101168394089e-03 -4.466356337070465088e-02 -5.323529988527297974e-02 2.768730628304183483e-04 2.145116478204727173e-01 -1.147298961877822876e-01 -5.930789932608604431e-02 -1.003624796867370605e-01
3.060058653354644775e-01 -1.551324725151062012e-01 -1.480555385351181030e-01 -9.699141979217529297e-02 1.684355363249778748e-02 9.870626032352447510e-02 -7.606630772352218628e-02 6.775399297475814819e-02 -1.566053479909896851e-01 -6.066165119409561157e-02 -5.273333564400672913e-02 -3.860923275351524353e-02 4.049096629023551941e-02 -6.848140619695186615e-03 5.435839891433715820e-01 1.028395593166351318e-01 5.926339328289031982e-02 1.058352440595626831e-01 4.298838973045349121e-01 -1.414105892181396484e-01 -7.542712613940238953e-03 1.086270213127136230e-01 1.561918407678604126e-01 -4.477900266647338867e-02 9.954539127647876740e-03 1.580405086278915405e-01 -2.272854596376419067e-01 3.158223628997802734e-01 -5.969463288784027100e-02 4.250876605510711670e-02 2.204786837100982666e-01 -4.596621915698051453e-02
1.332338005304336548e-01 -1.652753502130508423e-01 5.047909542918205261e-02 -1.166108772158622742e-01 3.826699778437614441e-02 1.302473247051239014e-01 1.772174239158630371e-01 -6.742238998413085938e-02 2.215827256441116333e-02 -2.040402442216873169e-01 -1.262603998184204102e-01 2.238208428025245667e-03 3.678150475025177002e-03 -2.092729210853576660e-01 5.178534388542175293e-01 -2.522229850292205811e-01 2.574245333671569824e-01 7.680963724851608276e-02 2.871023304760456085e-02 -5.061030387878417969e-02 -5.737846344709396362e-02 1.122322008013725281e-01 2.176403999328613281e-01 2.480119466781616211e-01 2.150782793760299683e-01 -1.067608743906021118e-01 -2.228460609912872314e-01 1.587875420227646828e-03 -2.769502112641930580e-03 1.176080703735351562e-01 3.165804445743560791e-01 -1.704063415527343750e-01
1.212993711233139038e-01 -1.437183469533920288e-01 6.950564682483673096e-02 -2.346255034208297729e-01 -1.401566416025161743e-01 2.213000953197479248e-01 1.117274835705757141e-01 -2.129884511232376099e-01 3.621275424957275391e-01 -3.091817498207092285e-01 -1.219450980424880981e-01 -3.872821480035781860e-02 1.573662161827087402e-01 7.642365992069244385e-02 1.661445349454879761e-01 8.399625867605209351e-02 1.239905506372451782e-01 8.702588826417922974e-02 1.762676984071731567e-01 1.007210165262222290e-01 3.346724901348352432e-03 1.718945503234863281e-01 -1.013955622911453247e-01 3.278216719627380371e-02 3.898186143487691879e-03 -2.320000715553760529e-02 1.544874906539916992e-01 2.411179989576339722e-01 3.925013840198516846e-01 -2.643835246562957764e-01 2.414464354515075684e-01 -5.961259827017784119e-03
9.787465631961822510e-02 8.731380850076675415e-02 -9.881820529699325562e-02 3.116034269332885742e-01 -8.487527072429656982e-02 4.417270421981811523e-01 -1.174698993563652039e-01 -1.642234623432159424e-01 2.374644577503204346e-01 -7.609473168849945068e-02 -2.759388983249664307e-01 7.906232029199600220e-02 9.703868627548217773e-02 -7.971314713358879089e-03 1.273588687181472778e-01 6.312528997659683228e-02 2.204985022544860840e-01 9.992934763431549072e-02 4.963708668947219849e-02 2.115734852850437164e-03 1.591105461120605469e-01 -4.889712855219841003e-02 -3.171714022755622864e-02 -2.499403953552246094e-01 -2.218597680330276489e-01 -1.581187546253204346e-01 -2.164863198995590210e-01 6.129712238907814026e-02 1.152802109718322754e-01 -9.378953278064727783e-02 3.824090659618377686e-01 -1.146965026855468750e-01
1.259128451347351074e-01 -2.586388587951660156e-02 -1.052554100751876831e-01 3.024059720337390900e-02 -5.326047539710998535e-02 1.810801327228546143e-01 6.926219910383224487e-02 -5.668001621961593628e-02 3.883777260780334473e-01 -3.055596351623535156e-01 -2.265194356441497803e-01 1.586042493581771851e-01 -4.269579052925109863e-02 2.139067053794860840e-01 2.316424548625946045e-01 1.178339570760726929e-01 3.423788249492645264e-01 -1.108597666025161743e-01 1.510262042284011841e-01 2.898234426975250244e-01 -2.195407748222351074e-01 -1.044458821415901184e-01 -1.695301234722137451e-01 1.514476388692855835e-01 1.768561303615570068e-01 -1.648433506488800049e-01 -4.129898920655250549e-02 -4.072487726807594299e-02 1.842874288558959961e-01 2.414130605757236481e-02 2.152986824512481689e-01 4.730221629142761230e-02
8.148849010467529297e-02 1.143946405500173569e-02 -4.057819955050945282e-03 1.671125143766403198e-01 -2.036797404289245605e-01 7.903610914945602417e-02 7.549291849136352539e-02 -2.864214479923248291e-01 1.040570512413978577e-01 -2.684925198554992676e-01 -3.442300260066986084e-01 -9.726202115416526794e-03 2.180623114109039307e-01 -9.711243957281112671e-02 4.965106546878814697e-01 7.461719214916229248e-02 2.631763517856597900e-01 -1.735351420938968658e-02 -1.051092222332954407e-01 -1.172575354576110840e-01 1.986361593008041382e-01 8.190078288316726685e-02 7.320824265480041504e-02 -1.520033925771713257e-01 -1.721415966749191284e-01 -5.103963240981101990e-02 7.348046451807022095e-02 1.883712112903594971e-01 1.027669012546539307e-01 -7.804969791322946548e-03 2.529577314853668213e-01 5.020189285278320312e-02
-1.708557903766632080e-01 2.275122329592704773e-02 -1.380398869514465332e-01 -1.410651206970214844e-01 3.750089555978775024e-02 2.162590175867080688e-01 2.272522449493408203e-01 -1.786620765924453735e-01 1.552809923887252808e-01 -2.358912080526351929e-01 -2.427765727043151855e-02 1.045446917414665222e-01 8.089160174131393433e-02 1.918416917324066162e-01 3.247975707054138184e-01 -2.878026962280273438e-01 2.540040910243988037e-01 4.386734366416931152e-01 8.994848281145095825e-02 -3.688141703605651855e-02 2.606630139052867889e-02 8.717744052410125732e-02 -1.295932978391647339e-01 4.191121086478233337e-02 -1.793238520622253418e-01 5.796326790004968643e-03 1.339854300022125244e-01 2.029098123311996460e-01 -9.416344761848449707e-02 8.214851468801498413e-02 1.209061294794082642e-01 -2.487363964319229126e-01
-6.497646868228912354e-02 8.212869614362716675e-02 -6.378931552171707153e-02 1.746203601360321045e-01 -2.614290416240692139e-01 1.347503904253244400e-02 1.246752813458442688e-01 -1.319402009248733521e-01 2.377400100231170654e-01 -3.642614781856536865e-01 -2.826056778430938721e-01 1.643261462450027466e-01 2.386843860149383545e-01 7.250206917524337769e-02 1.468882709741592407e-01 -3.299329429864883423e-02 1.808615475893020630e-01 1.162733212113380432e-01 5.212076008319854736e-02 1.912910789251327515e-01 1.917196065187454224e-01 -2.062102407217025757e-01 2.247455567121505737e-01 1.233182474970817566e-01 3.842733427882194519e-02 1.292928308248519897e-02 -3.377384319901466370e-02 1.165634095668792725e-01 2.372485250234603882e-01 2.120382636785507202e-01 3.251075148582458496e-01 -1.348171234130859375e-01
7.427370548248291016e-02 -6.145511195063591003e-02 9.637309121899306774e-04 -7.512278109788894653e-02 5.805672705173492432e-02 8.499384671449661255e-02 2.350885719060897827e-01 -5.977239832282066345e-02 3.636924922466278076e-01 -4.003599286079406738e-01 2.290873229503631592e-01 5.108102224767208099e-03 -1.458943262696266174e-02 -6.259132176637649536e-02 2.029491811990737915e-01 -1.015752702951431274e-01 1.218928024172782898e-01 1.845568418502807617e-01 3.222208917140960693e-01 -7.112728804349899292e-02 1.743553876876831055e-01 -3.117998242378234863e-01 -1.669361293315887451e-01 1.186673045158386230e-01 -2.378676235675811768e-01 -1.762077957391738892e-01 -3.802776103839278221e-03 -1.204812601208686829e-01 9.734022617340087891e-02 3.178783133625984192e-02 -1.202553808689117432e-01 -2.458540946245193481e-01
1.520671546459197998e-01 -2.388925701379776001e-01 1.258782744407653809e-01 -1.977468580007553101e-01 -6.804956588894128799e-03 8.777800947427749634e-02 1.333993524312973022e-01 6.619515269994735718e-02 -4.431336224079132080e-01 -2.210272997617721558e-01 -8.129596710205078125e-02 1.821792572736740112e-01 -5.836905911564826965e-02 2.789406292140483856e-02 2.425101548433303833e-01 4.520379006862640381e-02 2.550087273120880127e-01 1.429488509893417358e-01 3.825454115867614746e-01 1.354836225509643555e-01 2.152406722307205200e-01 -4.379744455218315125e-02 1.027834489941596985e-01 -1.145925223827362061e-01 -1.947389841079711914e-01 -2.078109681606292725e-01 4.217545967549085617e-03 2.774733603000640869e-01 -4.178964346647262573e-02 4.085635021328926086e-02 1.403615158051252365e-02 3.218740597367286682e-02
-1.016009077429771423e-01 2.419449621811509132e-03 4.302370175719261169e-02 -5.973957479000091553e-02 -1.445764452219009399e-01 2.017238736152648926e-01 1.756287515163421631e-01 -9.830531477928161621e-02 2.931387722492218018e-01 -1.290018558502197266e-01 -8.356174081563949585e-02 3.595772385597229004e-02 -8.531273901462554932e-02 -9.131855517625808716e-02 1.780743896961212158e-01 2.719920575618743896e-01 3.850287795066833496e-01 -1.989664882421493530e-01 2.735257148742675781e-01 -1.069779470562934875e-01 2.991839945316314697e-01 -1.050596535205841064e-01 -1.953239738941192627e-01 7.710126042366027832e-02 -6.369315832853317261e-02 -5.939677730202674866e-02 4.642939567565917969e-02 2.098727077245712280e-01 4.961779713630676270e-02 2.889313697814941406e-01 2.880121171474456787e-01 9.257932007312774658e-02
2.842457592487335205e-02 2.204442024230957031e-02 1.993751376867294312e-01 -2.110606878995895386e-01 -1.075743287801742554e-01 1.517608910799026489e-01 9.728713333606719971e-02 -6.979978084564208984e-02 2.185819000005722046e-01 -3.682497739791870117e-01 -2.894808053970336914e-01 -9.718805551528930664e-02 1.380059570074081421e-01 -7.557553052902221680e-02 3.198671936988830566e-01 -4.524215310811996460e-02 2.853276431560516357e-01 -1.631893813610076904e-01 2.022222243249416351e-02 1.088735535740852356e-01 -2.214324893429875374e-03 2.554565072059631348e-01 -1.712567918002605438e-02 -5.538684874773025513e-02 2.078610509634017944e-01 -2.780536115169525146e-01 8.091769181191921234e-03 7.055035978555679321e-02 1.427628099918365479e-01 1.483877599239349365e-01 3.136211335659027100e-01 -6.684730201959609985e-02
1.008511185646057129e-01 -7.510993164032697678e-03 -4.307403042912483215e-02 -2.428247779607772827e-01 -1.689117401838302612e-01 1.277636289596557617e-01 1.708091609179973602e-02 1.739244014024734497e-01 1.635712385177612305e-01 -2.700840830802917480e-01 -1.362172216176986694e-01 1.814068406820297241e-01 -2.728004157543182373e-01 -1.003610119223594666e-01 2.153604328632354736e-01 7.773300260305404663e-02 2.228192239999771118e-01 2.313691377639770508e-02 4.983668327331542969e-01 2.378752678632736206e-01 -1.489215940237045288e-01 -1.533633377403020859e-02 -1.508819013833999634e-01 7.723007351160049438e-02 2.797302976250648499e-02 1.415190994739532471e-01 -4.260849580168724060e-02 -1.039429306983947754e-01 2.346512228250503540e-01 2.449671328067779541e-01 -5.741104111075401306e-02 -8.603142201900482178e-02
-6.723673641681671143e-02 -6.935990601778030396e-02 3.728467272594571114e-03 -2.519889734685420990e-02 1.616146117448806763e-01 3.629539012908935547e-01 2.245937436819076538e-01 2.624365687370300293e-01 1.314452588558197021e-01 -5.468833446502685547e-02 1.049149036407470703e-01 3.564417958259582520e-01 1.206365972757339478e-01 -2.357050925493240356e-01 3.036164343357086182e-01 2.697184914723038673e-03 2.485643476247787476e-01 -8.832598477602005005e-02 1.691209226846694946e-01 -7.904063165187835693e-02 -5.699658766388893127e-02 -9.411779791116714478e-02 -5.009445175528526306e-02 -2.103533446788787842e-01 -1.050402820110321045e-01 -2.400675266981124878e-01 -2.295098304748535156e-01 -2.015014588832855225e-01 2.326195091009140015e-01 1.919087953865528107e-02 1.117973774671554565e-01 7.786868955008685589e-04
2.519677579402923584e-01 -5.242674797773361206e-02 -9.519139677286148071e-02 3.213478028774261475e-01 1.530170589685440063e-01 1.430858522653579712e-01 1.159394308924674988e-01 1.910236547701060772e-03 4.348795711994171143e-01 -3.777319490909576416e-01 2.034826204180717468e-03 6.494973599910736084e-02 -2.478714287281036377e-02 2.052437365055084229e-01 3.974519670009613037e-01 -2.613066509366035461e-02 2.400669455528259277e-02 3.263471275568008423e-02 1.585002094507217407e-01 1.506537199020385742e-01 -9.167438745498657227e-02 -1.751287430524826050e-01 -1.216679066419601440e-01 -6.081674620509147644e-02 -1.480109337717294693e-02 1.243560388684272766e-01 1.005302369594573975e-01 -6.748294830322265625e-02 2.103920876979827881e-01 1.636087745428085327e-01 1.216810718178749084e-01 5.891594663262367249e-02
2.498875856399536133e-01 4.516019672155380249e-02 1.106963083148002625e-01 -2.424072921276092529e-01 -3.219752013683319092e-02 1.330475807189941406e-01 8.643546700477600098e-02 -2.906797267496585846e-02 1.796478405594825745e-02 -2.580352127552032471e-01 1.564213261008262634e-02 -6.097497791051864624e-02 4.971926682628691196e-04 9.312894940376281738e-02 3.490824401378631592e-01 -2.629565894603729248e-01 2.227265983819961548e-01 1.847074925899505615e-02 4.096316099166870117e-01 -4.875095933675765991e-02 1.067136600613594055e-02 7.106903940439224243e-02 -2.825513184070587158e-01 3.739432990550994873e-02 -1.441734284162521362e-02 -1.167136132717132568e-01 2.701600827276706696e-02 -3.187505602836608887e-01 2.054129987955093384e-01 1.301789879798889160e-01 -5.952093750238418579e-03 -2.916203141212463379e-01
2.199501544237136841e-01 -9.862244874238967896e-02 9.840995073318481445e-02 -7.421779911965131760e-03 6.829474866390228271e-02 8.693145215511322021e-02 1.606282740831375122e-01 2.385998368263244629e-01 -1.413632333278656006e-01 -2.216201871633529663e-01 -1.144948415458202362e-02 -3.965858370065689087e-03 5.513811111450195312e-02 -1.868254393339157104e-01 5.352011322975158691e-01 -2.016158960759639740e-02 -5.144183337688446045e-02 -1.826946623623371124e-02 2.328440845012664795e-01 -3.470697253942489624e-02 2.316277474164962769e-01 -2.374932020902633667e-01 -3.173133358359336853e-03 -3.635493218898773193e-01 -1.282332390546798706e-01 1.200175881385803223e-01 -7.211819291114807129e-02 -1.637125611305236816e-01 2.382132709026336670e-01 3.255393728613853455e-02 1.026699617505073547e-01 1.064698100090026855e-01
6.251687556505203247e-02 2.579772472381591797e-01 9.758824855089187622e-02 1.577431149780750275e-02 -2.058033943176269531e-01 2.381549328565597534e-01 9.039995819330215454e-02 -2.883782088756561279e-01 1.165128648281097412e-01 -3.980836272239685059e-01 -1.132346391677856445e-01 -8.810901641845703125e-02 2.101459056138992310e-01 -2.875113189220428467e-01 3.689553439617156982e-01 -2.810448706150054932e-01 1.228240877389907837e-01 -6.976198405027389526e-02 1.941554248332977295e-01 8.921629190444946289e-02 -1.922282278537750244e-01 3.247248008847236633e-02 1.496773026883602142e-02 -1.448147147893905640e-01 7.929208874702453613e-02 -1.195143908262252808e-02 4.236519336700439453e-02 -5.680390819907188416e-02 -1.315252035856246948e-01 -4.224081337451934814e-02 1.564384698867797852e-01 -1.223654374480247498e-01
1.659048348665237427e-01 4.240474402904510498e-01 -7.022344321012496948e-02 1.289524585008621216e-01 -3.463472127914428711e-01 1.482574343681335449e-01 1.263618916273117065e-01 1.817462742328643799e-01 1.164065226912498474e-01 -4.204152822494506836e-01 5.773806571960449219e-02 -4.128882661461830139e-02 1.026089861989021301e-01 -5.850439425557851791e-03 1.892726421356201172e-01 -3.791392967104911804e-02 2.645050920546054840e-02 -1.011894643306732178e-01 3.946199119091033936e-01 4.309659823775291443e-02 -9.387610107660293579e-02 2.599208056926727295e-01 7.045299559831619263e-02 -8.349065482616424561e-02 7.728639990091323853e-02 -1.167917698621749878e-01 4.829804599285125732e-02 -7.131272554397583008e-02 1.740475445985794067e-01 -1.062039937824010849e-02 6.252274662256240845e-02 -1.372166275978088379e-01
8.648141473531723022e-02 4.515079315751791000e-03 -1.455874443054199219e-01 -1.291928589344024658e-01 -4.168092086911201477e-02 2.474134266376495361e-01 9.116835147142410278e-02 2.413997240364551544e-02 -2.085297703742980957e-01 -3.532198965549468994e-01 -4.829699546098709106e-02 3.230948373675346375e-02 1.605340465903282166e-02 -1.512188911437988281e-01 4.683818817138671875e-01 1.240089982748031616e-01 1.927630305290222168e-01 -4.473537951707839966e-02 2.471070587635040283e-01 2.249606847763061523e-01 3.610434383153915405e-02 2.633130550384521484e-01 -6.996686011552810669e-02 -1.815961860120296478e-02 -1.444770842790603638e-01 1.070397794246673584e-01 -1.783381253480911255e-01 1.234993487596511841e-01 1.180821806192398071e-01 3.230995498597621918e-03 -1.501697897911071777e-01 -3.326799273490905762e-01
-6.121816858649253845e-02 2.398644834756851196e-01 -4.507738351821899414e-02 -4.123766347765922546e-02 -1.921655535697937012e-01 1.354778856039047241e-01 4.346892237663269043e-01 -5.005051195621490479e-02 -3.483155369758605957e-02 -1.661891490221023560e-01 -4.203562140464782715e-01 6.007797271013259888e-02 1.819818168878555298e-01 -8.632492274045944214e-02 3.572131395339965820e-01 -1.175206378102302551e-01 -6.179640069603919983e-02 1.372106820344924927e-01 1.484224200248718262e-01 1.847795099020004272e-01 -9.409716725349426270e-02 1.784634590148925781e-02 -1.547659840434789658e-02 7.669725269079208374e-02 -1.729629933834075928e-01 -5.964250117540359497e-02 -8.823737502098083496e-02 -8.497957885265350342e-02 2.895772755146026611e-01 -8.557081222534179688e-02 1.278460025787353516e-01 -2.168066650629043579e-01
1.420984119176864624e-01 -3.399846553802490234e-01 2.348306328058242798e-01 -1.549866199493408203e-01 -1.315088123083114624e-01 2.162546813488006592e-01 6.150884926319122314e-02 -8.482742705382406712e-04 1.347580701112747192e-01 -2.155177742242813110e-01 5.227638781070709229e-02 1.760157048702239990e-01 1.214140579104423523e-01 -1.513285338878631592e-01 8.073833584785461426e-02 -2.764908969402313232e-01 1.323487013578414917e-01 1.996345221996307373e-01 4.138914644718170166e-01 -4.124813899397850037e-02 -2.762695252895355225e-01 -1.381157189607620239e-01 1.016753390431404114e-01 -4.169232025742530823e-02 1.495688110589981079e-01 -3.786304220557212830e-02 -1.705447286367416382e-01 1.667238622903823853e-01 1.347891092300415039e-01 -2.757183089852333069e-02 -3.052227571606636047e-02 -2.446970492601394653e-01
1.890985965728759766e-01 2.043308615684509277e-01 5.672674998641014099e-02 5.284629389643669128e-02 4.805955663323402405e-02 1.664417609572410583e-02 1.123695075511932373e-01 -1.978081613779067993e-01 8.863073587417602539e-02 -3.110746741294860840e-01 -1.601559668779373169e-01 -1.620421111583709717e-01 3.313150107860565186e-01 -2.656022608280181885e-01 4.336613714694976807e-01 -1.695040911436080933e-01 2.298383265733718872e-01 -6.110073998570442200e-02 1.041239425539970398e-01 -6.561392545700073242e-02 -1.851359009742736816e-01 1.363879740238189697e-01 -1.082005426287651062e-01 -1.008996963500976562e-01 -5.363435018807649612e-03 -2.760117948055267334e-01 -4.225518181920051575e-02 1.823592483997344971e-01 2.010243982076644897e-01 -2.047896850854158401e-03 9.109410643577575684e-02 -4.543032497167587280e-02
1.898320391774177551e-02 1.393734365701675415e-01 4.931963980197906494e-03 4.427302628755569458e-02 -3.470606505870819092e-01 1.353737562894821167e-01 1.857153475284576416e-01 -5.002215038985013962e-03 -2.416266947984695435e-01 -3.213970959186553955e-01 -5.017255246639251709e-02 1.362916380167007446e-01 1.996590495109558105e-01 -2.120342999696731567e-01 3.839302062988281250e-01 -2.468434274196624756e-01 -1.992744803428649902e-01 3.975374251604080200e-02 1.989891193807125092e-02 -1.871587634086608887e-01 5.329118669033050537e-02 -2.560394406318664551e-01 2.046291192527860403e-04 -1.944976001977920532e-01 2.380595728754997253e-02 -9.867468476295471191e-02 -1.062121614813804626e-01 -1.061511561274528503e-01 1.304852068424224854e-01 -2.277893573045730591e-02 2.503410875797271729e-01 -1.816599816083908081e-01
9.773653745651245117e-02 -9.264402836561203003e-02 -2.662421204149723053e-02 -1.358670182526111603e-02 -8.571937680244445801e-02 7.741960138082504272e-02 2.729725539684295654e-01 -3.395233675837516785e-02 4.057137295603752136e-02 -3.653941452503204346e-01 -3.405811786651611328e-01 -2.205774188041687012e-01 7.400144822895526886e-03 -2.751741372048854828e-02 3.845795691013336182e-01 -1.097709387540817261e-01 1.213595792651176453e-01 -7.218146324157714844e-02 -3.907743841409683228e-02 6.745625287294387817e-02 -1.473226584494113922e-02 -7.448957860469818115e-02 2.745914757251739502e-01 7.147081196308135986e-02 2.586089968681335449e-01 -3.131951391696929932e-01 -1.919888854026794434e-01 -7.705353200435638428e-02 1.365384161472320557e-01 1.834169775247573853e-01 2.024206668138504028e-01 -1.344453990459442139e-01
1.138664558529853821e-01 1.149020791053771973e-01 1.721989549696445465e-02 1.698993891477584839e-01 -3.003475964069366455e-01 4.093562811613082886e-02 1.925043463706970215e-01 1.409334987401962280e-01 9.286313503980636597e-02 -3.113267123699188232e-01 1.863407194614410400e-01 -1.934295147657394409e-01 9.466229379177093506e-02 1.145372092723846436e-01 2.883882522583007812e-01 -9.927244484424591064e-02 1.465204954147338867e-01 5.470059812068939209e-02 4.397626593708992004e-02 -4.544023051857948303e-02 3.609916195273399353e-02 6.167393922805786133e-02 -6.299963593482971191e-02 -1.246029660105705261e-01 1.399596333503723145e-01 -3.939101696014404297e-01 -1.946717798709869385e-01 5.587272718548774719e-02 3.156400024890899658e-01 5.263348296284675598e-02 2.680548131465911865e-01 -2.449307739734649658e-01
1.328508853912353516e-01 1.141455471515655518e-01 4.431555792689323425e-02 -2.014867402613162994e-02 1.035225242376327515e-01 2.119616568088531494e-01 2.615492343902587891e-01 4.476540721952915192e-03 6.282991170883178711e-02 -1.715734750032424927e-01 -2.596493363380432129e-01 -1.141572669148445129e-01 -1.837570518255233765e-01 -7.528897374868392944e-02 4.714941680431365967e-01 -2.796439230442047119e-01 1.957872807979583740e-01 5.982327461242675781e-02 6.809478253126144409e-02 1.402297988533973694e-03 1.220983080565929413e-02 -2.122860314557328820e-04 2.333010882139205933e-01 3.888966888189315796e-02 3.216786682605743408e-01 -1.675003916025161743e-01 -1.410897374153137207e-01 -6.787582486867904663e-02 1.708827912807464600e-01 -5.582006648182868958e-02 3.034045994281768799e-01 -7.773220539093017578e-02
-2.857516333460807800e-02 3.571293950080871582e-01 -1.311931908130645752e-01 6.898494809865951538e-02 -1.706592291593551636e-01 3.836988806724548340e-01 7.452750205993652344e-02 1.597744524478912354e-01 2.604890167713165283e-01 -1.853515207767486572e-01 -4.083687812089920044e-02 -1.025704517960548401e-01 4.247922822833061218e-02 2.857894636690616608e-02 3.668752312660217285e-01 7.054124772548675537e-02 5.145620182156562805e-02 1.727954894304275513e-01 3.879083991050720215e-01 1.091531887650489807e-01 -1.057607084512710571e-01 4.000586643815040588e-02 2.687020897865295410e-01 1.350053548812866211e-01 3.548056259751319885e-02 -2.022604048252105713e-01 4.259282350540161133e-02 1.580181159079074860e-02 8.062075078487396240e-02 5.722582340240478516e-02 -1.366399228572845459e-01 -1.219165325164794922e-01
1.738482117652893066e-01 -4.422875121235847473e-03 -2.994411066174507141e-02 -2.383539676666259766e-01 1.519361436367034912e-01 1.158317252993583679e-01 1.574875116348266602e-01 -1.704992800951004028e-01 2.499164491891860962e-01 -1.182216852903366089e-01 -1.267065554857254028e-01 1.323341429233551025e-01 -5.804720520973205566e-02 1.273515820503234863e-01 1.911645829677581787e-01 -2.858669161796569824e-01 -2.436823397874832153e-02 7.377483695745468140e-02 3.975756466388702393e-01 1.234621331095695496e-01 1.667551249265670776e-01 4.816208407282829285e-02 -7.376268506050109863e-02 1.521730571985244751e-01 -2.507667616009712219e-02 -2.024444192647933960e-01 -2.323371358215808868e-02 -3.846899140626192093e-03 4.934099316596984863e-01 -2.040655314922332764e-01 5.602141097187995911e-02 -7.313671708106994629e-02
1.668142527341842651e-01 5.755474418401718140e-02 -7.164497394114732742e-03 1.069325208663940430e-01 -2.878129780292510986e-01 -3.774561733007431030e-02 5.495258793234825134e-02 -5.368619039654731750e-02 6.138143688440322876e-02 -1.953652203083038330e-01 8.821136504411697388e-02 -1.998127400875091553e-01 4.540592059493064880e-02 2.840606728568673134e-03 4.560543298721313477e-01 -1.899002343416213989e-01 1.928884834051132202e-01 2.151942104101181030e-01 1.418862044811248779e-01 1.668064147233963013e-01 1.977485604584217072e-02 7.415106892585754395e-02 -2.478438168764114380e-01 -1.714892499148845673e-02 -1.687112897634506226e-01 -1.887334138154983521e-01 1.646558940410614014e-01 1.448296159505844116e-01 2.547908425331115723e-01 2.255965471267700195e-01 1.544433683156967163e-01 -2.837884128093719482e-01
1.113190129399299622e-01 3.797255083918571472e-02 1.622608117759227753e-02 -2.888108789920806885e-02 1.175853461027145386e-01 7.920558005571365356e-02 7.963123172521591187e-02 -4.343585297465324402e-02 -8.540744893252849579e-03 -1.205760985612869263e-01 -1.607258319854736328e-01 -4.016887024044990540e-02 6.141287833452224731e-02 6.808557081967592239e-03 4.486429393291473389e-01 -6.838259100914001465e-02 2.640262246131896973e-01 -3.501648083329200745e-02 7.291608303785324097e-02 -1.891485452651977539e-01 7.026661932468414307e-02 1.768991351127624512e-01 1.332748234272003174e-01 -3.866029679775238037e-01 8.264189958572387695e-02 -1.792702525854110718e-01 -8.781607449054718018e-02 2.117570042610168457e-01 1.826884448528289795e-01 5.660604313015937805e-02 4.873872697353363037e-01 -1.542016565799713135e-01
-1.494794189929962158e-01 -9.452169388532638550e-02 7.314387708902359009e-02 1.149321626871824265e-02 1.028156727552413940e-01 2.733531296253204346e-01 -7.649215310811996460e-02 6.501659750938415527e-02 7.076722383499145508e-02 1.406489033252000809e-02 -2.019128650426864624e-01 -1.124402806162834167e-01 1.683477610349655151e-01 1.338284909725189209e-01 3.311969041824340820e-01 9.286376088857650757e-02 2.702800631523132324e-01 -1.669007092714309692e-01 4.762122929096221924e-01 3.454371541738510132e-02 1.391173154115676880e-01 -9.027805924415588379e-02 5.749873816967010498e-03 -1.270463317632675171e-01 -6.993509829044342041e-02 -3.656896352767944336e-01 1.677276790142059326e-01 4.090315476059913635e-02 1.402236521244049072e-01 2.237861305475234985e-01 1.564836651086807251e-01 9.732966870069503784e-02
7.074941694736480713e-02 5.944722145795822144e-02 -4.283455014228820801e-02 8.742373436689376831e-02 2.342687249183654785e-01 1.824710071086883545e-01 1.343467235565185547e-01 -2.640137076377868652e-01 1.173628941178321838e-01 -2.106019556522369385e-01 -1.374624371528625488e-01 -4.245050996541976929e-02 1.500042974948883057e-01 1.057781204581260681e-01 2.674660682678222656e-01 1.417133957147598267e-01 7.304916530847549438e-02 1.644142270088195801e-01 4.315348863601684570e-01 7.866309583187103271e-02 1.409589201211929321e-01 -8.088057488203048706e-02 3.409000933170318604e-01 4.024494439363479614e-02 1.055190414190292358e-01 -3.426709473133087158e-01 1.960658431053161621e-01 -3.213866800069808960e-02 5.605755001306533813e-02 1.198929175734519958e-01 2.081028372049331665e-01 6.355220079421997070e-02
1.009467318654060364e-01 -2.268894948065280914e-02 -2.030372768640518188e-01 1.039330065250396729e-01 -1.767163574695587158e-01 -2.120326273143291473e-02 1.356257051229476929e-01 1.510408520698547363e-02 -2.893157303333282471e-01 -3.516205847263336182e-01 -1.035711541771888733e-01 8.585862070322036743e-02 4.421161115169525146e-01 9.199171513319015503e-02 2.921500802040100098e-01 -2.080791294574737549e-01 4.623316926881670952e-04 6.308791041374206543e-02 1.281611770391464233e-01 -1.066563576459884644e-01 1.587936133146286011e-01 -2.141902595758438110e-01 4.388918355107307434e-02 -2.877661259844899178e-03 -2.243649065494537354e-01 4.219271242618560791e-02 -2.193975448608398438e-01 3.544385358691215515e-02 1.256967037916183472e-01 2.541213035583496094e-01 1.826344579458236694e-01 9.433246403932571411e-02
3.006125986576080322e-01 -2.371080368757247925e-01 -5.367464572191238403e-02 -3.354506790637969971e-01 -1.409955620765686035e-01 3.871095478534698486e-01 -2.857415676116943359e-01 2.353546209633350372e-02 5.196244269609451294e-02 -2.345365583896636963e-01 7.027774304151535034e-02 1.051534339785575867e-01 2.240698635578155518e-01 7.652383297681808472e-02 2.700964808464050293e-01 7.791148126125335693e-02 1.312582194805145264e-01 2.914036810398101807e-01 2.727667093276977539e-01 7.970266789197921753e-02 2.657604031264781952e-02 -7.728332281112670898e-02 -3.957070782780647278e-02 5.618574097752571106e-02 -2.967150136828422546e-02 -1.322305295616388321e-02 -1.895257532596588135e-01 -1.155411154031753540e-01 8.079369366168975830e-02 7.016783114522695541e-03 6.745154410600662231e-02 1.467190831899642944e-01
-4.227210581302642822e-02 -3.173923119902610779e-02 -1.186800971627235413e-01 -1.474230438470840454e-01 -3.446321189403533936e-02 4.213233664631843567e-02 3.037467002868652344e-01 -1.163128018379211426e-01 2.479359358549118042e-01 -3.990138471126556396e-01 1.477463990449905396e-01 6.284827739000320435e-02 -3.882595105096697807e-03 -1.640363335609436035e-01 1.897560507059097290e-01 -1.605369746685028076e-01 1.895972043275833130e-01 1.422191038727760315e-02 4.663736224174499512e-01 -6.879110634326934814e-02 9.736420959234237671e-02 -2.404383420944213867e-01 -2.508214116096496582e-01 1.089581847190856934e-01 -8.356481790542602539e-02 -1.352353841066360474e-01 -3.352893516421318054e-02 -1.630297005176544189e-01 6.549941748380661011e-02 -2.905337139964103699e-02 -7.751161605119705200e-02 -2.299813032150268555e-01
1.842910498380661011e-01 5.592268332839012146e-02 8.196856081485748291e-02 -1.926170885562896729e-01 -1.924801804125308990e-02 2.209642231464385986e-01 2.617505788803100586e-01 -7.170844823122024536e-02 -1.796226017177104950e-02 -2.664887309074401855e-01 -1.432289779186248779e-01 -1.173664033412933350e-01 -1.178939193487167358e-01 -2.483805269002914429e-02 3.997157216072082520e-01 -1.146225556731224060e-01 1.111287996172904968e-01 6.257513165473937988e-02 3.366188844665884972e-03 4.287461936473846436e-02 1.094458997249603271e-01 1.774872243404388428e-01 2.741566300392150879e-01 -2.623280584812164307e-01 1.385290771722793579e-01 -1.968155205249786377e-01 -4.222541302442550659e-02 4.271621629595756531e-02 6.143838539719581604e-02 -6.840769946575164795e-02 2.615044713020324707e-01 -3.990449309349060059e-01
-9.791360050439834595e-02 2.502702176570892334e-02 -3.211323171854019165e-02 -5.546019226312637329e-02 -9.135715663433074951e-02 6.218709424138069153e-02 3.947206139564514160e-01 2.446647882461547852e-01 3.044212758541107178e-01 -1.510009169578552246e-01 1.971682161092758179e-02 -4.082950204610824585e-02 -1.931015402078628540e-01 -8.471478521823883057e-02 9.113643318414688110e-02 1.456448137760162354e-01 1.916597932577133179e-01 9.803760796785354614e-02 3.195064961910247803e-01 -6.661668419837951660e-02 8.303800225257873535e-02 -5.524281784892082214e-02 -1.635178625583648682e-01 2.230896204710006714e-01 -6.245781853795051575e-02 -1.038525104522705078e-01 -7.513990253210067749e-02 1.625450849533081055e-01 1.055056527256965637e-01 3.053205013275146484e-01 3.977978229522705078e-01 1.327364891767501831e-01
2.671445608139038086e-01 1.157431025058031082e-02 -1.537966355681419373e-02 2.680872380733489990e-02 -1.800491213798522949e-01 3.133537769317626953e-01 -5.748211964964866638e-02 -7.376599311828613281e-02 2.725650668144226074e-01 -1.286918818950653076e-01 -2.973913550376892090e-01 -1.076347287744283676e-02 2.109720557928085327e-01 -6.539310514926910400e-02 1.733507066965103149e-01 -3.639417514204978943e-02 -4.922382533550262451e-02 1.144297420978546143e-01 2.162196636199951172e-01 1.500833928585052490e-01 2.319264858961105347e-01 -2.433510571718215942e-01 -1.671938151121139526e-01 -1.698552817106246948e-01 3.405833616852760315e-02 -7.252013683319091797e-02 2.956425212323665619e-02 4.335819743573665619e-03 2.689540982246398926e-01 -2.611781060695648193e-01 3.441675603389739990e-01 8.773978799581527710e-02
1.134469956159591675e-01 -1.600433737039566040e-01 1.464955210685729980e-01 -8.278329670429229736e-02 5.052793771028518677e-02 3.530531227588653564e-01 -1.938114762306213379e-01 2.176474034786224365e-02 1.246211081743240356e-01 -2.963557839393615723e-01 -1.218921765685081482e-01 3.586141467094421387e-01 -1.277760863304138184e-01 2.185436785221099854e-01 1.958259344100952148e-01 1.269694864749908447e-01 1.314328014850616455e-01 2.981153130531311035e-01 4.239011406898498535e-01 -2.148512154817581177e-01 -5.791924148797988892e-02 2.203183807432651520e-02 -5.647087842226028442e-02 -5.130224302411079407e-02 1.394695639610290527e-01 -4.533146321773529053e-02 -4.210196062922477722e-02 -7.981462776660919189e-02 5.063615366816520691e-02 1.476954519748687744e-01 7.401389628648757935e-02 -3.771588578820228577e-02
-1.688106507062911987e-01 1.199212204664945602e-02 -1.042925287038087845e-02 2.043424695730209351e-01 -6.224542483687400818e-02 1.473704874515533447e-01 1.396442651748657227e-01 -1.687998473644256592e-01 -4.013594239950180054e-03 -2.830390632152557373e-01 -1.738087832927703857e-01 2.123581022024154663e-01 8.285906910896301270e-02 -2.313281446695327759e-01 3.194625377655029297e-01 -1.107879877090454102e-01 2.865713536739349365e-01 1.348347812891006470e-01 -2.752150036394596100e-02 7.070901989936828613e-02 1.387396901845932007e-01 -1.031221449375152588e-01 2.298764288425445557e-01 2.243242859840393066e-01 -6.897410750389099121e-02 -3.129636943340301514e-01 -1.456069648265838623e-01 -9.100387990474700928e-02 2.998493611812591553e-01 2.525472044944763184e-01 2.792900428175926208e-02 1.380835659801959991e-03
-1.420796960592269897e-01 -3.873275965452194214e-02 1.164644584059715271e-01 2.475737333297729492e-01 -6.304182112216949463e-02 2.479241788387298584e-01 1.660804450511932373e-01 2.008503302931785583e-02 -3.859168384224176407e-03 -3.387126624584197998e-01 -2.469358444213867188e-01 1.702670007944107056e-01 -1.441465783864259720e-02 -1.569723933935165405e-01 3.582001328468322754e-01 -3.291973844170570374e-02 1.707749664783477783e-01 2.261364310979843140e-01 -2.979422360658645630e-02 1.052152067422866821e-01 1.717708855867385864e-01 -2.334829606115818024e-02 1.703424304723739624e-01 2.584264874458312988e-01 1.109580323100090027e-01 -1.248586252331733704e-01 -8.659677207469940186e-02 -9.184441715478897095e-02 2.666278183460235596e-01 2.590383589267730713e-01 1.949361562728881836e-01 -1.137683689594268799e-01
8.101967722177505493e-02 5.457469075918197632e-02 -9.891169518232345581e-02 -1.151095256209373474e-01 1.209103316068649292e-01 4.005115106701850891e-02 3.402955234050750732e-01 1.421626005321741104e-02 2.299597114324569702e-01 -3.857257366180419922e-01 2.735446989536285400e-01 7.774144411087036133e-02 1.334358453750610352e-01 -1.344456523656845093e-01 1.884207278490066528e-01 -4.256618022918701172e-02 1.212209463119506836e-01 -1.224059462547302246e-01 4.226938486099243164e-01 -1.839346252381801605e-02 3.244646787643432617e-01 -6.491154432296752930e-02 5.180387198925018311e-02 -5.937054008245468140e-02 -1.178826242685317993e-01 -3.184438049793243408e-01 -1.031925380229949951e-01 -6.826338171958923340e-02 9.435601532459259033e-02 -6.920374929904937744e-02 -9.776736050844192505e-02 3.490327298641204834e-02
1.687283366918563843e-01 1.363681107759475708e-01 -2.129046618938446045e-02 1.889507770538330078e-01 -1.877453327178955078e-01 -1.779332058504223824e-03 1.188205182552337646e-01 1.098085492849349976e-01 7.234231382608413696e-02 -4.217950701713562012e-01 -1.172927953302860260e-02 -1.251762360334396362e-01 7.431618869304656982e-02 2.373134158551692963e-02 3.959984779357910156e-01 -4.433693364262580872e-02 4.660173505544662476e-02 2.255851961672306061e-02 8.790827542543411255e-02 1.771737039089202881e-01 -5.298237502574920654e-02 -9.511774778366088867e-02 2.014495059847831726e-02 -1.677695959806442261e-01 4.204055964946746826e-01 -3.458128869533538818e-01 -1.981925815343856812e-01 -1.615505814552307129e-01 1.111374050378799438e-01 1.259051561355590820e-01 1.392650157213211060e-01 -4.750026389956474304e-03
1.128100007772445679e-01 1.153204292058944702e-01 2.828553020954132080e-01 1.518266499042510986e-01 -2.291923165321350098e-01 -1.068999990820884705e-02 9.695429354906082153e-02 1.789073944091796875e-01 4.356909543275833130e-02 -3.551968038082122803e-01 -2.748369872570037842e-01 -2.346622990444302559e-03 -1.764942258596420288e-01 8.975152671337127686e-02 2.836999893188476562e-01 -1.585846543312072754e-01 1.352806389331817627e-01 1.110707968473434448e-01 4.308520853519439697e-01 1.591436266899108887e-01 -9.318622201681137085e-02 2.581322193145751953e-01 7.006802409887313843e-02 1.811218559741973877e-01 -6.672539561986923218e-02 -6.384702865034341812e-03 1.284940987825393677e-01 6.189598515629768372e-02 1.343408077955245972e-01 1.418417692184448242e-01 -6.958098709583282471e-02 -7.713518291711807251e-02
1.706720143556594849e-01 -5.738290026783943176e-02 1.150286495685577393e-01 3.355072066187858582e-02 -3.432866036891937256e-01 3.048826754093170166e-01 2.880789153277873993e-02 8.575262874364852905e-02 3.206280767917633057e-01 -3.214137256145477295e-01 -2.190888077020645142e-01 2.733432650566101074e-01 1.492436081171035767e-01 -8.687459677457809448e-02 2.021873295307159424e-01 2.554381191730499268e-01 2.040789127349853516e-01 1.119712740182876587e-01 4.588640853762626648e-02 3.294806694611907005e-03 -1.435797065496444702e-01 -1.310595124959945679e-01 -3.155739977955818176e-02 -6.089068204164505005e-02 1.134532764554023743e-01 -6.793964654207229614e-02 -1.503534317016601562e-01 -2.873978018760681152e-01 4.841400682926177979e-02 7.677134871482849121e-02 1.923345029354095459e-01 -5.239263921976089478e-02
1.393313109874725342e-01 8.034311234951019287e-02 -1.510613113641738892e-01 -7.144294679164886475e-02 -2.115608155727386475e-01 3.249157369136810303e-01 -7.794247008860111237e-03 -1.314492821693420410e-01 2.054278738796710968e-02 -2.703086435794830322e-01 3.452752903103828430e-02 4.608031734824180603e-02 -9.828720241785049438e-02 -8.546029217541217804e-03 3.752929270267486572e-01 3.778598830103874207e-02 -1.940709948539733887e-01 1.244878396391868591e-01 3.477879166603088379e-01 -1.529790759086608887e-01 -9.312440454959869385e-02 8.243884146213531494e-02 6.479637324810028076e-02 -1.595579832792282104e-01 -1.889473050832748413e-01 -1.725297719240188599e-01 3.056267090141773224e-02 3.016115427017211914e-01 1.771496087312698364e-01 3.415968120098114014e-01 -4.010421410202980042e-02 5.880536511540412903e-03
5.976536311209201813e-03 1.391056329011917114e-01 -1.004839688539505005e-01 2.124997675418853760e-01 -2.110320478677749634e-01 -1.425532856956124306e-03 1.800919920206069946e-01 -1.445392817258834839e-01 1.068568900227546692e-01 -2.603634893894195557e-01 -2.142123430967330933e-01 1.491245031356811523e-01 4.912311956286430359e-02 1.509608179330825806e-01 2.751507610082626343e-02 9.711831808090209961e-02 2.776348292827606201e-01 -1.333252489566802979e-01 1.994179189205169678e-01 2.057277411222457886e-01 -3.255226835608482361e-02 -1.774889379739761353e-01 3.917044773697853088e-02 1.130770146846771240e-01 -2.271670289337635040e-02 -4.885336011648178101e-02 -1.189730241894721985e-01 7.140514254570007324e-02 3.064610958099365234e-01 1.948435306549072266e-01 4.490474462509155273e-01 -2.554653286933898926e-01
1.106754178181290627e-03 1.497380286455154419e-01 -1.143358796834945679e-01 1.601444035768508911e-01 3.893276304006576538e-02 3.941230773925781250e-01 1.645075827836990356e-01 -8.683226257562637329e-02 1.304256618022918701e-01 -4.086252748966217041e-01 -7.851712405681610107e-02 1.110459268093109131e-01 -1.537582874298095703e-01 -4.699735343456268311e-02 3.662638068199157715e-01 -7.321327924728393555e-02 1.974550336599349976e-01 -6.482478231191635132e-02 -1.018452569842338562e-01 1.589103043079376221e-01 1.082436069846153259e-01 -1.426722556352615356e-01 1.916771829128265381e-01 1.847884207963943481e-01 -1.025740578770637512e-01 -2.878159880638122559e-01 -2.785676345229148865e-02 -9.361254423856735229e-02 2.008131444454193115e-01 2.242702394723892212e-01 2.799548767507076263e-02 5.904012173414230347e-02
1.996983289718627930e-01 -5.818579718470573425e-02 -8.128864690661430359e-03 -6.882108747959136963e-02 9.891611337661743164e-02 1.340915560722351074e-01 8.013172447681427002e-02 -2.317899912595748901e-01 1.189190521836280823e-01 -2.254716455936431885e-01 -1.442953199148178101e-01 -2.822362259030342102e-02 6.786045432090759277e-02 -2.763785123825073242e-01 4.052078425884246826e-01 -1.717634797096252441e-01 2.371149510145187378e-01 8.828739076852798462e-02 4.566294699907302856e-02 -4.319542646408081055e-02 -1.169107183814048767e-01 1.186236664652824402e-01 8.685356378555297852e-02 -1.833794414997100830e-01 2.631236016750335693e-01 -1.949146687984466553e-01 -3.020172417163848877e-01 1.788126528263092041e-01 1.804014109075069427e-02 4.504462331533432007e-02 3.474888205528259277e-01 -1.110824123024940491e-01
3.358559682965278625e-02 -1.556456685066223145e-01 -1.163886487483978271e-01 -1.065618917346000671e-01 -2.190202623605728149e-01 3.047211170196533203e-01 1.445798277854919434e-01 9.111608564853668213e-02 -2.140443772077560425e-01 -5.002170801162719727e-01 4.376371577382087708e-02 4.355059936642646790e-03 -3.707936033606529236e-02 -3.530725538730621338e-01 2.844339236617088318e-02 -2.036496996879577637e-02 3.994126990437507629e-02 8.005872368812561035e-02 3.648264110088348389e-01 -5.948328971862792969e-02 -1.609857939183712006e-02 1.308040767908096313e-01 1.216761884279549122e-03 -1.227197945117950439e-01 -2.731233835220336914e-01 5.103634670376777649e-02 3.155002836138010025e-03 7.518982887268066406e-02 2.582857012748718262e-01 -6.291736662387847900e-02 -5.977521091699600220e-02 -1.425118893384933472e-01
1.144953519105911255e-01 1.117210984230041504e-01 2.886467054486274719e-02 4.135730117559432983e-02 -3.912784159183502197e-01 1.203979179263114929e-01 2.415154725313186646e-01 -1.896595358848571777e-01 3.985267505049705505e-02 -4.712949320673942566e-02 9.204105287790298462e-02 3.319220244884490967e-02 -3.355411067605018616e-02 3.054854273796081543e-01 3.711568713188171387e-01 5.404995381832122803e-02 3.625256717205047607e-01 1.136955991387367249e-01 4.598046839237213135e-01 5.458461120724678040e-02 -1.448510885238647461e-01 -2.916516549885272980e-02 -1.225007995963096619e-01 -7.836556434631347656e-02 8.805523067712783813e-02 -7.775364071130752563e-02 -1.245099529623985291e-01 -2.769380994141101837e-02 -5.239239707589149475e-02 1.525982469320297241e-01 -2.109440416097640991e-02 -5.643762648105621338e-02
-6.630593538284301758e-02 -6.982526928186416626e-02 -2.106608748435974121e-01 -6.501005589962005615e-02 -2.714028656482696533e-01 1.644405126571655273e-01 2.005676180124282837e-01 6.580855697393417358e-02 2.741630673408508301e-01 -1.894703805446624756e-01 -1.595953255891799927e-01 4.952393472194671631e-02 -1.841102838516235352e-01 3.343670368194580078e-01 3.991922438144683838e-01 1.461210474371910095e-02 2.724839150905609131e-01 1.030208840966224670e-01 -4.031645879149436951e-02 2.013920992612838745e-01 1.532781869173049927e-01 -1.791328191757202148e-02 -1.836296357214450836e-02 -1.305138915777206421e-01 1.199380308389663696e-01 -1.414227485656738281e-01 1.848723553121089935e-02 -1.697311848402023315e-01 1.250489354133605957e-01 -1.845663934946060181e-01 2.618087828159332275e-01 5.097904801368713379e-02
5.135726183652877808e-03 1.877755969762802124e-01 -8.228485472500324249e-03 1.361513584852218628e-01 -2.465002089738845825e-01 2.498751878738403320e-01 2.020865082740783691e-01 -1.335615813732147217e-01 -2.922816276550292969e-01 -1.995676308870315552e-01 -2.357274144887924194e-01 -1.768914237618446350e-02 7.924314588308334351e-02 -1.840622127056121826e-01 2.975888848304748535e-01 -5.718893557786941528e-02 -1.257342696189880371e-01 8.430054411292076111e-03 1.953881978988647461e-02 -2.004428058862686157e-01 1.996539831161499023e-01 -6.052194163203239441e-02 -6.868184357881546021e-02 -5.155178904533386230e-02 -2.209549844264984131e-01 -3.867700099945068359e-01 -2.478860020637512207e-01 4.302170127630233765e-02 2.015966027975082397e-01 1.359566599130630493e-01 1.331439763307571411e-01 -7.214799523353576660e-02
1.451661884784698486e-01 2.418637275695800781e-02 1.716082990169525146e-01 4.045405983924865723e-02 9.615311026573181152e-02 2.312786281108856201e-01 2.153425067663192749e-01 -2.181564569473266602e-01 8.387514203786849976e-02 -1.975316554307937622e-01 -2.548615336418151855e-01 6.354515254497528076e-02 2.345515647903084755e-03 2.103141397237777710e-01 2.325444072484970093e-01 2.600993216037750244e-01 -1.287711262702941895e-01 1.194897145032882690e-01 3.163331747055053711e-01 1.181687414646148682e-01 6.784477084875106812e-02 -2.290264666080474854e-01 8.327943831682205200e-02 -1.632898449897766113e-01 8.625340461730957031e-02 -2.410075515508651733e-01 4.084863513708114624e-02 -4.580693319439888000e-02 1.715851873159408569e-01 3.267553746700286865e-01 2.564897239208221436e-01 5.205502361059188843e-02
-7.237666100263595581e-02 -1.955791264772415161e-01 -4.804236441850662231e-02 -1.566385626792907715e-01 -1.942166239023208618e-01 3.786226212978363037e-01 2.893308997154235840e-01 1.858270466327667236e-01 1.686856895685195923e-01 -1.855169832706451416e-01 -4.757882654666900635e-01 1.168314144015312195e-01 5.428055301308631897e-02 4.005004838109016418e-02 1.549003422260284424e-01 1.708722859621047974e-01 3.944500535726547241e-02 6.286018993705511093e-03 1.220511551946401596e-02 4.841536656022071838e-02 -9.604284912347793579e-02 -2.465676367282867432e-01 -1.906894519925117493e-02 4.150940850377082825e-02 -5.641116946935653687e-02 -1.675621718168258667e-01 9.400289505720138550e-02 -1.321033984422683716e-01 2.613956034183502197e-01 1.360337287187576294e-01 1.175660938024520874e-01 -1.879188269376754761e-01
8.046430349349975586e-02 -8.513602614402770996e-02 -2.223628908395767212e-01 -1.258761882781982422e-01 -2.436549216508865356e-01 1.474976092576980591e-01 2.783761620521545410e-01 6.395687907934188843e-02 -1.845275163650512695e-01 -1.024387180805206299e-01 -1.722380369901657104e-01 1.592676341533660889e-01 2.591209411621093750e-01 2.466237097978591919e-01 3.707022666931152344e-01 -5.685475096106529236e-02 1.080002188682556152e-01 7.214511930942535400e-02 7.439828664064407349e-02 -1.042490899562835693e-01 1.269284486770629883e-01 -1.383081674575805664e-01 1.056300923228263855e-01 6.484336405992507935e-02 -3.831117153167724609e-01 6.073086708784103394e-02 -2.138402462005615234e-01 2.799841947853565216e-02 1.066856980323791504e-01 2.195657938718795776e-01 1.425471305847167969e-01 1.712456941604614258e-01
1.094267219305038452e-01 -1.724951863288879395e-01 -8.776763826608657837e-02 -1.633989512920379639e-01 -1.193828582763671875e-01 1.950502395629882812e-01 -1.936911642551422119e-01 -8.323779702186584473e-02 1.010301150381565094e-02 -1.091263219714164734e-01 -4.035290796309709549e-03 1.129280924797058105e-01 1.639957353472709656e-02 1.548390835523605347e-03 1.915245205163955688e-01 1.368246525526046753e-01 1.659355759620666504e-01 3.725589513778686523e-01 4.866005480289459229e-01 1.713393330574035645e-01 -1.175685748457908630e-01 -4.813975468277931213e-02 -2.166547775268554688e-01 -9.107958525419235229e-02 1.325163692235946655e-01 5.537146702408790588e-02 -1.167649999260902405e-01 2.520294487476348877e-01 2.841938436031341553e-01 1.936261951923370361e-01 4.581045359373092651e-02 -1.571357697248458862e-01
-5.955425277352333069e-02 6.283690035343170166e-02 1.366806477308273315e-01 -1.971012204885482788e-01 -8.371950685977935791e-02 2.861947715282440186e-01 1.680345535278320312e-01 7.782636582851409912e-02 9.555500000715255737e-03 -9.921266138553619385e-02 -3.054147362709045410e-01 5.827349424362182617e-02 -3.401476442813873291e-01 -1.154037266969680786e-01 4.110538363456726074e-01 -6.098146736621856689e-02 1.114855781197547913e-01 1.833109259605407715e-01 4.190110787749290466e-02 9.778900071978569031e-03 2.564302384853363037e-01 1.269937902688980103e-01 6.288245320320129395e-02 2.192678153514862061e-01 5.064608156681060791e-02 -7.632390409708023071e-02 -8.068167418241500854e-02 -2.714825235307216644e-02 2.807715535163879395e-01 2.387387603521347046e-01 7.533673197031021118e-02 -2.539946436882019043e-01
2.669782042503356934e-01 7.270468026399612427e-02 1.312295347452163696e-01 4.114233255386352539e-01 -2.477823793888092041e-01 3.548920154571533203e-01 1.266454309225082397e-01 -1.284025013446807861e-01 9.485111385583877563e-02 -1.191676333546638489e-01 -9.467450529336929321e-02 -1.347372233867645264e-01 3.573326468467712402e-01 1.035593524575233459e-01 2.548266053199768066e-01 -9.738190472126007080e-02 2.827137894928455353e-02 9.554529190063476562e-02 2.028203010559082031e-01 1.652763336896896362e-01 -8.244372904300689697e-03 -7.683525234460830688e-02 1.539314724504947662e-02 -1.638275682926177979e-01 -1.481972038745880127e-01 -8.084581047296524048e-02 -1.473487764596939087e-01 -4.595237970352172852e-02 1.381680816411972046e-01 5.989982280880212784e-03 2.429357618093490601e-01 -1.097054705023765564e-01
-9.566381573677062988e-03 2.256666272878646851e-01 -6.506613641977310181e-02 -1.410885602235794067e-01 -1.426267772912979126e-01 2.360549755394458771e-02 -1.692933440208435059e-01 -1.656041294336318970e-01 6.601635366678237915e-02 -4.658469259738922119e-01 -2.993266098201274872e-02 2.334191352128982544e-01 -1.473511904478073120e-01 -3.527828305959701538e-02 4.501209557056427002e-01 -3.666454181075096130e-02 -3.914063796401023865e-02 1.969435364007949829e-01 1.476265937089920044e-01 -1.024420708417892456e-01 -1.518532931804656982e-01 -6.750541925430297852e-02 1.641966551542282104e-01 -1.812173426151275635e-01 -1.873293071985244751e-01 -6.101650744676589966e-02 9.550475329160690308e-02 1.401208788156509399e-01 2.176115065813064575e-01 2.592219412326812744e-01 2.315909229218959808e-02 3.893636167049407959e-02
2.634090185165405273e-01 -7.686956226825714111e-02 9.918331634253263474e-04 -2.511207163333892822e-01 1.074347458779811859e-02 1.250480711460113525e-01 -9.263055026531219482e-02 3.076183795928955078e-02 -4.350057616829872131e-02 -3.391442894935607910e-01 -1.878822036087512970e-02 -4.781232774257659912e-02 1.163609558716416359e-03 3.468090593814849854e-01 1.132500357925891876e-02 -2.037706971168518066e-01 1.225834265351295471e-01 -1.019056420773267746e-02 4.156447947025299072e-01 1.062106341123580933e-01 2.036044895648956299e-01 2.451609633862972260e-02 3.488211035728454590e-01 -2.149838954210281372e-02 -3.931264206767082214e-02 -6.872295588254928589e-02 -5.591497942805290222e-02 1.268241852521896362e-01 9.291896969079971313e-02 -1.185920760035514832e-01 3.782430887222290039e-01 1.658851653337478638e-02
2.032183110713958740e-01 -2.197715938091278076e-01 2.182238250970840454e-01 -3.046250343322753906e-01 -2.083251774311065674e-01 3.102160096168518066e-01 -1.255730986595153809e-01 2.726100683212280273e-01 -3.576789423823356628e-02 -3.689375519752502441e-02 6.583845615386962891e-02 -8.941227197647094727e-02 6.751753389835357666e-02 -1.848057657480239868e-01 2.219193875789642334e-01 -1.354584842920303345e-01 1.832876950502395630e-01 -2.781976759433746338e-02 4.297642409801483154e-01 1.165371537208557129e-01 1.742636263370513916e-01 -1.328488141298294067e-01 -1.134911775588989258e-01 2.582531422376632690e-02 -1.491242796182632446e-01 -1.520911455154418945e-01 7.984901219606399536e-02 6.621167063713073730e-02 1.900084614753723145e-01 -3.771942481398582458e-02 5.672465637326240540e-02 1.670453995466232300e-01
2.310038357973098755e-01 1.990189403295516968e-02 -3.220140188932418823e-02 1.044137403368949890e-02 4.970746487379074097e-02 2.407300621271133423e-01 1.188994273543357849e-01 -7.073984295129776001e-02 1.525523811578750610e-01 -2.243689894676208496e-01 -1.408282369375228882e-01 2.419552579522132874e-02 -1.807716786861419678e-01 -3.205146491527557373e-01 2.606153190135955811e-01 -1.291915327310562134e-01 9.315041452646255493e-02 -6.982176005840301514e-02 4.601702094078063965e-01 1.637061983346939087e-01 2.828526198863983154e-01 3.811414167284965515e-02 -2.437396049499511719e-01 6.434720754623413086e-02 -2.424010017421096563e-05 -1.070268526673316956e-01 -1.198198497295379639e-01 -2.742155194282531738e-01 1.186314597725868225e-01 1.350976526737213135e-01 -1.233438625931739807e-01 7.629705220460891724e-02
6.203867122530937195e-02 1.603852957487106323e-01 -3.168411850929260254e-01 -1.809087991714477539e-01 2.662267722189426422e-02 2.167987078428268433e-01 -2.056957967579364777e-02 -4.134066402912139893e-02 -5.260817334055900574e-02 -3.842248916625976562e-01 4.999152384698390961e-03 1.392374634742736816e-01 -2.264210721477866173e-03 5.695822834968566895e-02 3.517196774482727051e-01 7.766815274953842163e-02 -1.895511746406555176e-01 1.697761565446853638e-01 2.070872783660888672e-01 -1.654694080352783203e-01 -8.348188363015651703e-03 1.578423231840133667e-01 1.082864999771118164e-01 -2.607278227806091309e-01 -1.946666091680526733e-01 -1.523318290710449219e-01 8.870553225278854370e-03 1.675776839256286621e-01 2.202709317207336426e-01 3.020430207252502441e-01 1.131374388933181763e-01 -5.615900084376335144e-02
1.271509379148483276e-01 -2.104405164718627930e-01 -3.239784836769104004e-01 -7.963993400335311890e-02 3.172672167420387268e-02 9.932888299226760864e-02 4.768328741192817688e-02 9.955490380525588989e-02 -1.795777976512908936e-01 -1.764393299818038940e-01 4.829231277108192444e-02 3.152492940425872803e-01 -1.112739592790603638e-01 -9.256617724895477295e-02 2.238758355379104614e-01 -1.129082962870597839e-01 -1.304657459259033203e-01 2.031768709421157837e-01 3.429912328720092773e-01 8.859763294458389282e-02 1.252488493919372559e-01 5.717365816235542297e-02 3.588058054447174072e-02 1.287862285971641541e-02 -4.601483792066574097e-02 -1.609364598989486694e-01 1.292813196778297424e-02 3.325630128383636475e-01 8.414647728204727173e-02 2.989002764225006104e-01 3.232001960277557373e-01 -1.113797575235366821e-01
7.600726187229156494e-02 -9.055064618587493896e-02 1.582999527454376221e-01 5.694448202848434448e-02 7.479566335678100586e-02 -6.152756046503782272e-03 7.227049209177494049e-03 5.525097995996475220e-02 1.945726275444030762e-01 -2.088448107242584229e-01 -2.820802032947540283e-01 -3.397263959050178528e-02 3.142455359920859337e-03 -2.381588667631149292e-01 4.215471744537353516e-01 2.554516866803169250e-02 3.419402241706848145e-01 1.132059004157781601e-02 9.627348929643630981e-02 -2.509379759430885315e-02 5.941517651081085205e-02 1.258566677570343018e-01 1.590218096971511841e-01 -1.615246683359146118e-01 3.017907738685607910e-01 -1.777676492929458618e-01 -2.815495133399963379e-01 2.133399546146392822e-01 7.943216711282730103e-02 1.856274902820587158e-01 2.432990670204162598e-01 -8.111876249313354492e-02
2.073713541030883789e-01 -7.483673840761184692e-02 -3.728440031409263611e-02 1.408149898052215576e-01 1.522984653711318970e-01 2.198891043663024902e-01 2.503370940685272217e-01 -1.388843059539794922e-01 4.185768589377403259e-02 -1.760510653257369995e-01 -1.592302471399307251e-01 -1.249313578009605408e-01 -8.330450952053070068e-02 1.538981050252914429e-01 2.459818869829177856e-01 5.619016662240028381e-02 5.914292298257350922e-03 8.467898517847061157e-02 4.318402111530303955e-01 2.849396169185638428e-01 -4.076744616031646729e-02 -2.438547164201736450e-01 -9.116442501544952393e-02 -7.489004638046026230e-03 -6.274577975273132324e-02 -8.879029192030429840e-03 1.780254691839218140e-01 -7.252345234155654907e-02 1.265965253114700317e-01 4.201170504093170166e-01 1.371872425079345703e-01 1.094845384359359741e-01
-8.542343229055404663e-02 -5.250664800405502319e-02 -8.738274127244949341e-02 1.432410441339015961e-02 -1.598520390689373016e-02 2.649534940719604492e-01 2.806204855442047119e-01 -1.311850920319557190e-02 7.900819182395935059e-02 -5.821843072772026062e-02 -3.193491995334625244e-01 1.171657070517539978e-01 -1.911068856716156006e-01 4.008234292268753052e-02 1.495956778526306152e-01 4.357102885842323303e-02 2.730555832386016846e-01 1.186768710613250732e-01 3.598480820655822754e-01 9.862214326858520508e-02 1.402537375688552856e-01 7.192164659500122070e-02 -1.380979716777801514e-01 4.681197702884674072e-01 -1.163561791181564331e-01 -4.752441495656967163e-02 -2.899927645921707153e-02 9.449090063571929932e-02 1.128328368067741394e-01 3.215853869915008545e-01 1.050492078065872192e-01 3.630642965435981750e-02
-1.531492322683334351e-01 -1.361256390810012817e-01 1.897362619638442993e-02 -8.619713783264160156e-02 1.157397106289863586e-01 2.639371156692504883e-01 2.992798984050750732e-01 1.037837821058928967e-03 4.775968939065933228e-02 -4.277532100677490234e-01 2.233434170484542847e-01 -6.208817288279533386e-02 5.997243896126747131e-02 -8.013609051704406738e-02 1.691300570964813232e-01 2.562158703804016113e-01 -9.237010963261127472e-03 1.502421945333480835e-01 3.129304945468902588e-01 4.546312987804412842e-02 -5.033863242715597153e-03 1.358992457389831543e-01 -5.684346333146095276e-02 6.133376434445381165e-02 2.206785231828689575e-01 -1.899465024471282959e-01 -2.585599720478057861e-01 -1.076109707355499268e-02 1.379362344741821289e-01 -3.581490367650985718e-02 3.302843272686004639e-01 7.109374552965164185e-02
1.886645704507827759e-01 6.165451183915138245e-02 1.896355114877223969e-02 -1.518064290285110474e-01 -2.942607738077640533e-02 3.201982676982879639e-01 -4.023599624633789062e-02 -2.571298182010650635e-01 2.448272705078125000e-01 -2.600890398025512695e-01 -3.201170861721038818e-01 8.170018345117568970e-02 3.422775119543075562e-02 -4.225879441946744919e-03 3.288905024528503418e-01 6.860755383968353271e-02 3.572240769863128662e-01 -2.884906828403472900e-01 1.061684191226959229e-01 5.285072606056928635e-03 -2.040580846369266510e-02 2.187096923589706421e-01 8.908074349164962769e-02 -2.356590628623962402e-01 1.139525026082992554e-01 -3.642378002405166626e-02 5.873969569802284241e-02 6.127669662237167358e-02 -4.854917898774147034e-02 2.088709026575088501e-01 1.149895787239074707e-01 2.626990340650081635e-02
1.857393682003021240e-01 1.025530323386192322e-01 -4.904094338417053223e-02 1.655159741640090942e-01 -1.632727682590484619e-01 7.013055682182312012e-02 2.382170408964157104e-02 -1.401979327201843262e-01 -3.016654551029205322e-01 -2.525931298732757568e-01 -1.350924372673034668e-01 5.923747271299362183e-02 3.670928478240966797e-01 -8.983981609344482422e-02 4.948088824748992920e-01 -2.403064221143722534e-01 -1.485123038291931152e-01 -3.222424164414405823e-02 1.294999718666076660e-01 -1.374877244234085083e-01 7.596461568027734756e-03 -1.457929760217666626e-01 2.502686157822608948e-02 -5.626698955893516541e-02 -2.044399827718734741e-01 -1.431553214788436890e-01 -9.212607145309448242e-02 4.434015601873397827e-02 1.938776969909667969e-01 3.481972590088844299e-02 2.108176052570343018e-01 -1.074600368738174438e-01
1.064449027180671692e-01 5.764288455247879028e-02 1.540123969316482544e-01 -3.131435438990592957e-02 -4.274736642837524414e-01 2.841265201568603516e-01 2.150001972913742065e-01 9.591135196387767792e-03 9.966131299734115601e-02 -1.407418102025985718e-01 1.170508489012718201e-01 -2.812468111515045166e-01 -1.768450587987899780e-01 1.960864663124084473e-02 3.773364722728729248e-01 -1.824758797883987427e-01 2.017002254724502563e-01 3.837526962161064148e-02 2.583488263189792633e-02 -8.143928134813904762e-04 9.763223677873611450e-02 1.263889367692172527e-03 1.809076815843582153e-01 -5.016788840293884277e-02 1.025555431842803955e-01 -1.867667958140373230e-02 -3.288862705230712891e-01 1.268422305583953857e-01 1.397790461778640747e-01 1.306753456592559814e-01 1.187764480710029602e-01 -2.180411964654922485e-01
1.721564978361129761e-01 -9.121841937303543091e-02 1.160907894372940063e-01 -1.473542004823684692e-01 -7.706777751445770264e-02 2.054111659526824951e-01 1.532941013574600220e-01 1.500926166772842407e-01 -2.104748040437698364e-01 -2.369999438524246216e-01 -1.851618476212024689e-02 -1.348664164543151855e-01 4.212155938148498535e-02 1.033767685294151306e-01 4.460913240909576416e-01 -2.551711797714233398e-01 -1.402145065367221832e-02 -9.485839866101741791e-03 4.428914189338684082e-02 -7.586363703012466431e-02 6.626668572425842285e-02 1.255676895380020142e-01 2.364637330174446106e-02 -1.328612770885229111e-02 1.712473668158054352e-02 -2.150088250637054443e-01 1.547774821519851685e-01 1.653361320495605469e-01 3.311647474765777588e-01 -6.078569591045379639e-02 3.501740097999572754e-01 -2.728027701377868652e-01
-8.974843472242355347e-02 1.029477268457412720e-01 1.117099821567535400e-01 -2.320934385061264038e-01 -8.777284622192382812e-02 2.919634245336055756e-02 2.024414986371994019e-01 2.146120220422744751e-01 4.330075532197952271e-02 -5.363256335258483887e-01 -2.036857903003692627e-01 -3.310725092887878418e-01 1.615578830242156982e-01 -1.683907657861709595e-01 3.619781434535980225e-01 3.149250149726867676e-02 1.713602244853973389e-01 -7.821938395500183105e-02 2.574871778488159180e-01 1.529888901859521866e-02 1.293536424636840820e-01 8.015339076519012451e-02 1.388216018676757812e-01 -1.330066006630659103e-02 -9.403371810913085938e-02 9.959151595830917358e-02 -1.074073165655136108e-01 -2.172107808291912079e-02 1.125920936465263367e-01 1.094896718859672546e-02 -6.181534752249717712e-02 -1.735706441104412079e-02
1.965209394693374634e-01 -1.699837297201156616e-01 -1.852025836706161499e-02 -2.877075672149658203e-01 -9.871722757816314697e-02 1.480012685060501099e-01 -2.031937539577484131e-01 -1.253123730421066284e-01 3.092120029032230377e-02 -2.480527311563491821e-01 -6.019827350974082947e-02 2.418106496334075928e-01 2.272981256246566772e-01 4.266904725227504969e-04 2.931253015995025635e-01 1.773522496223449707e-01 2.759734392166137695e-01 3.322336971759796143e-01 3.833838999271392822e-01 -8.297458291053771973e-02 -1.701121479272842407e-01 6.550585478544235229e-02 3.592690220102667809e-03 -1.086628958582878113e-01 -4.400181397795677185e-02 7.877578027546405792e-03 -1.740164607763290405e-01 -7.881689071655273438e-02 7.532311230897903442e-02 1.109199896454811096e-01 -1.282403469085693359e-01 -9.343526512384414673e-02
3.233399614691734314e-02 -7.580513507127761841e-02 1.037806943058967590e-01 1.355451047420501709e-01 1.509184241294860840e-01 2.242374122142791748e-01 -1.341420859098434448e-01 -2.553636431694030762e-01 3.299969732761383057e-01 -1.223670169711112976e-01 -1.311130076646804810e-01 7.405731827020645142e-02 2.289435118436813354e-01 6.074647605419158936e-02 2.948055267333984375e-01 -1.915836185216903687e-01 8.942326158285140991e-02 6.611865828745067120e-04 2.003867626190185547e-01 2.354281246662139893e-01 8.162637054920196533e-02 -5.832111090421676636e-02 1.466540545225143433e-01 -2.200859785079956055e-02 -3.804884254932403564e-01 -3.251805901527404785e-01 -1.419133096933364868e-01 1.592383235692977905e-01 2.138198725879192352e-02 -5.760297924280166626e-02 2.147052437067031860e-01 -4.148518200963735580e-03
3.082722127437591553e-01 -2.283430695533752441e-01 -6.595797836780548096e-02 3.895877674221992493e-02 1.365862786769866943e-01 6.746070086956024170e-02 2.073256298899650574e-02 -9.070812165737152100e-02 -1.386182457208633423e-01 -1.958073526620864868e-01 5.764865875244140625e-02 -5.357967317104339600e-02 1.132422685623168945e-02 4.881482943892478943e-02 5.206839442253112793e-01 2.431553229689598083e-02 -9.246547520160675049e-02 8.782549202442169189e-02 4.444062113761901855e-01 -7.870637625455856323e-02 -1.550591923296451569e-02 6.148201599717140198e-02 1.856344640254974365e-01 -1.095203533768653870e-01 -6.085832789540290833e-02 1.302550137042999268e-01 -1.097802296280860901e-01 3.020152151584625244e-01 -1.024892702698707581e-01 -1.498954556882381439e-02 2.677611410617828369e-01 -1.847255788743495941e-02
9.361631423234939575e-02 -1.670544892549514771e-01 5.167774111032485962e-02 3.502817451953887939e-02 -1.679373681545257568e-01 3.060464262962341309e-01 1.378850787878036499e-01 9.757246077060699463e-02 -1.140308156609535217e-01 -4.399122297763824463e-01 7.237622886896133423e-02 -4.114314541220664978e-02 2.183706313371658325e-02 -1.187447309494018555e-01 1.688438951969146729e-01 -1.743676662445068359e-01 2.648218274116516113e-01 -1.045454815030097961e-01 -9.055959433317184448e-02 8.257662504911422729e-02 1.163136139512062073e-01 -7.756095379590988159e-02 3.233267366886138916e-01 3.208729028701782227e-01 -6.857514381408691406e-03 -1.508327424526214600e-01 -1.528689824044704437e-02 -2.932840213179588318e-02 2.034362852573394775e-01 2.917905151844024658e-01 1.992492973804473877e-01 9.402485191822052002e-02
-2.648321688175201416e-01 -2.080666273832321167e-01 -7.910249382257461548e-02 2.203916013240814209e-02 -2.450579106807708740e-01 2.497038245201110840e-01 1.805662214756011963e-01 -5.715388432145118713e-02 6.829661130905151367e-02 -4.057531058788299561e-01 -7.105407118797302246e-02 1.339404582977294922e-01 1.236299350857734680e-01 2.202469706535339355e-01 5.081965401768684387e-02 1.457141339778900146e-01 2.202970720827579498e-02 2.001196891069412231e-01 3.556733131408691406e-01 1.162022575736045837e-01 -7.721874862909317017e-02 2.583421468734741211e-01 -5.986087396740913391e-02 -1.196511983871459961e-01 8.246796578168869019e-02 -1.859322190284729004e-01 -6.439576297998428345e-02 1.218456700444221497e-01 1.007979586720466614e-01 -9.838914126157760620e-02 2.827076017856597900e-01 1.019028201699256897e-01
3.362973630428314209e-01 -2.342857122421264648e-01 1.318427771329879761e-01 -1.431771963834762573e-01 8.476601541042327881e-02 -2.160456962883472443e-02 -4.957600310444831848e-02 3.117884993553161621e-01 6.616803258657455444e-02 -3.881958499550819397e-02 -9.963265806436538696e-02 6.548539549112319946e-02 -8.844699710607528687e-02 5.812897160649299622e-02 2.898896336555480957e-01 -6.503754109144210815e-02 -2.315222471952438354e-02 2.364137321710586548e-01 4.082925617694854736e-01 2.072598338127136230e-01 5.050902720540761948e-03 -2.646046876907348633e-01 -1.041259616613388062e-01 5.349353700876235962e-02 -1.569957584142684937e-01 -2.573101222515106201e-01 -2.652921080589294434e-01 1.201110035181045532e-01 -4.763618856668472290e-02 7.960477471351623535e-02 1.356048732995986938e-01 -1.214618906378746033e-01
1.031567901372909546e-01 1.014423966407775879e-01 -9.285836480557918549e-03 3.285583555698394775e-01 -1.078128442168235779e-01 1.889295578002929688e-01 -1.049596909433603287e-02 -1.087555661797523499e-01 2.598892450332641602e-01 -2.978831529617309570e-03 -2.819231748580932617e-01 1.110822260379791260e-01 1.837463080883026123e-01 5.747982859611511230e-02 3.774085044860839844e-01 2.109430730342864990e-03 1.968045383691787720e-01 -5.729495361447334290e-02 8.621820062398910522e-02 9.108009934425354004e-02 1.813689172267913818e-01 -4.444268345832824707e-02 1.342586874961853027e-01 -2.454910660162568092e-03 -3.324794769287109375e-01 -2.693241238594055176e-01 -2.863805294036865234e-01 2.306834459304809570e-01 1.192929595708847046e-01 -2.293247729539871216e-02 1.275174021720886230e-01 -1.136949285864830017e-01
2.687383890151977539e-01 -1.389600634574890137e-01 8.148838579654693604e-02 -1.643953770399093628e-01 2.473269216716289520e-02 2.944847643375396729e-01 -1.657212972640991211e-01 4.210061207413673401e-02 2.033328823745250702e-02 -3.661865890026092529e-01 -1.581452637910842896e-01 3.768459260463714600e-01 1.360898315906524658e-01 3.221129477024078369e-01 1.338220983743667603e-01 8.225575089454650879e-02 1.402249932289123535e-01 1.059278398752212524e-01 1.960829794406890869e-01 7.746446877717971802e-02 -6.173980236053466797e-02 -1.468435823917388916e-01 -9.112377464771270752e-02 -4.325724765658378601e-02 1.869126409292221069e-01 -5.524336546659469604e-02 -1.212148368358612061e-01 1.121018901467323303e-01 2.576201856136322021e-01 2.196279615163803101e-01 4.998330026865005493e-02 -1.285324543714523315e-01
4.701884929090738297e-03 -6.597605347633361816e-02 -1.709707379341125488e-01 -2.042903006076812744e-01 2.596948109567165375e-02 4.147273004055023193e-01 1.965680718421936035e-01 -1.930039934813976288e-02 -1.059018075466156006e-01 -3.702706098556518555e-01 -4.831507802009582520e-02 -1.025247275829315186e-01 -9.380291216075420380e-03 -1.175889819860458374e-01 2.011909335851669312e-01 8.976984769105911255e-02 2.231441289186477661e-01 6.903079152107238770e-02 3.925821781158447266e-01 2.890182435512542725e-01 4.119383543729782104e-02 2.858039140701293945e-01 -3.597761737182736397e-03 4.216891527175903320e-02 -1.152124404907226562e-01 1.531798690557479858e-01 -1.522443145513534546e-01 1.226802021265029907e-01 2.136875316500663757e-02 -1.176325306296348572e-01 -7.144477963447570801e-02 -1.327194273471832275e-01
1.944139748811721802e-01 -1.455311775207519531e-01 1.734981536865234375e-01 9.041720628738403320e-02 -1.220701411366462708e-01 -6.946055684238672256e-03 1.091260388493537903e-01 -2.567605078220367432e-01 2.330057471990585327e-01 -2.727237045764923096e-01 -1.272205412387847900e-01 4.633274674415588379e-02 1.679040342569351196e-01 7.798076421022415161e-02 2.513715028762817383e-01 7.883267849683761597e-02 -8.798819035291671753e-02 7.132322341203689575e-02 3.670648336410522461e-01 -4.567494615912437439e-02 8.748378604650497437e-02 -3.108383417129516602e-01 1.096601039171218872e-01 1.569877266883850098e-01 -1.237615570425987244e-02 -1.610127538442611694e-01 2.379604429006576538e-01 -2.912916429340839386e-02 2.925238311290740967e-01 1.576818525791168213e-02 3.122192621231079102e-01 -4.288025200366973877e-02
-7.157803326845169067e-02 -1.151378527283668518e-01 -1.614698320627212524e-01 1.301563233137130737e-01 -1.249727681279182434e-01 1.735350191593170166e-01 -4.676960408687591553e-03 8.802028745412826538e-02 4.975735768675804138e-02 -5.479457601904869080e-02 7.502051442861557007e-02 -2.888592481613159180e-01 1.090614404529333115e-02 2.484128773212432861e-01 3.469294011592864990e-01 9.828528761863708496e-02 -2.199213393032550812e-02 1.808494478464126587e-01 3.258288800716400146e-01 -5.309498682618141174e-02 4.842209815979003906e-01 -1.166566908359527588e-01 8.416735380887985229e-02 1.226750761270523071e-01 -2.653369866311550140e-02 -7.589131593704223633e-02 -1.823917776346206665e-01 1.198655441403388977e-01 3.049826323986053467e-01 1.588388085365295410e-01 1.104076504707336426e-01 4.234255105257034302e-02
6.300617754459381104e-02 -2.244747132062911987e-01 -6.584624201059341431e-02 -2.640406489372253418e-01 4.802734032273292542e-02 -4.836175218224525452e-02 -9.410956501960754395e-02 2.131667733192443848e-01 1.895419061183929443e-01 -3.144787847995758057e-01 -1.371465325355529785e-01 -8.693566918373107910e-02 -9.425210952758789062e-02 -9.966939687728881836e-02 1.720403730869293213e-01 -1.737346202135086060e-01 3.794168233871459961e-01 1.713820844888687134e-01 4.129212498664855957e-01 1.456558257341384888e-01 3.723945701494812965e-03 -1.132042407989501953e-01 -8.118003606796264648e-02 -3.075658380985260010e-01 -1.604603230953216553e-01 5.816700682044029236e-02 -6.772229075431823730e-02 -3.848193213343620300e-03 1.488490998744964600e-01 1.780281066894531250e-01 -1.352181378751993179e-02 7.763552665710449219e-02
1.787125617265701294e-01 -8.712778985500335693e-02 -1.110926177352666855e-02 -1.429489701986312866e-01 -9.255533665418624878e-02 3.830168247222900391e-01 -4.505597800016403198e-02 8.366146683692932129e-02 -2.858310937881469727e-01 -4.261954724788665771e-01 -2.565631177276372910e-03 -4.329466447234153748e-02 -2.133225649595260620e-01 -2.728422731161117554e-02 4.303621649742126465e-01 1.607181578874588013e-01 -1.274480968713760376e-01 1.021471247076988220e-01 2.787339687347412109e-01 -6.984481960535049438e-02 -1.735552996397018433e-01 -6.831653416156768799e-03 1.162163913249969482e-01 -7.627662736922502518e-03 -7.457018643617630005e-02 -2.003788575530052185e-02 -7.807605713605880737e-02 1.963690966367721558e-01 2.100097537040710449e-01 5.668547376990318298e-02 -2.917542587965726852e-03 4.662675410509109497e-02
1.647466570138931274e-01 1.967727988958358765e-01 1.901059001684188843e-01 1.868861913681030273e-01 4.759262129664421082e-02 1.356734484434127808e-01 2.356079667806625366e-01 -1.296518445014953613e-01 2.404689416289329529e-02 -3.232710063457489014e-01 -1.687556207180023193e-01 2.137210592627525330e-02 7.176348567008972168e-02 1.923018135130405426e-02 4.426513314247131348e-01 4.648601636290550232e-02 2.673674821853637695e-01 2.343601174652576447e-02 4.041258990764617920e-01 9.296319633722305298e-02 -1.080902740359306335e-01 1.749097704887390137e-01 1.481865644454956055e-01 1.872948259115219116e-01 -1.227854117751121521e-01 1.482060737907886505e-02 -1.022314094007015228e-02 -7.682107388973236084e-02 1.554900854825973511e-01 5.910572782158851624e-02 -1.340265721082687378e-01 -1.489790678024291992e-01
2.942359447479248047e-02 2.572273835539817810e-02 5.314883589744567871e-02 -9.800603985786437988e-02 -4.429820552468299866e-02 2.333517074584960938e-01 -4.688201099634170532e-02 5.519300699234008789e-02 1.221350058913230896e-01 -8.009897172451019287e-02 -7.723657041788101196e-02 -3.985322639346122742e-02 -1.909881681203842163e-01 -1.690588891506195068e-01 4.542408883571624756e-01 -2.995881140232086182e-01 3.192767202854156494e-01 1.549844592809677124e-01 3.018020838499069214e-02 8.352153748273849487e-02 1.682745367288589478e-01 5.321188643574714661e-02 3.203470408916473389e-01 5.005384236574172974e-02 2.012788057327270508e-01 -2.110484242439270020e-01 -1.451354920864105225e-01 3.119884058833122253e-02 1.294400636106729507e-02 1.107126772403717041e-01 5.438454449176788330e-02 -3.765054345130920410e-01
-1.397251803427934647e-02 -7.542382180690765381e-02 4.993655905127525330e-02 -1.867556571960449219e-01 -5.669202283024787903e-02 7.212276011705398560e-02 2.729797065258026123e-01 -4.007050395011901855e-02 2.078096568584442139e-02 -3.007954061031341553e-01 -5.249427556991577148e-01 -2.127945981919765472e-02 7.981368154287338257e-02 -1.948178708553314209e-01 1.908113509416580200e-01 -4.769302532076835632e-02 1.029123514890670776e-01 1.011726558208465576e-01 5.654353648424148560e-02 5.219871550798416138e-02 4.253851994872093201e-02 -1.571460366249084473e-01 -6.955105811357498169e-02 1.225692555308341980e-01 5.493113398551940918e-02 -1.533291041851043701e-01 1.303862431086599827e-03 -1.678295731544494629e-01 3.636336922645568848e-01 3.088945746421813965e-01 -4.265682771801948547e-02 -2.549426853656768799e-01
-1.397162526845932007e-01 -4.655279964208602905e-02 -3.132946416735649109e-02 2.353443205356597900e-02 8.570388704538345337e-02 1.350847780704498291e-01 2.367094159126281738e-01 7.426042854785919189e-02 3.497770056128501892e-02 -6.036891937255859375e-01 2.394700050354003906e-01 -6.776402890682220459e-02 2.298881709575653076e-01 -1.647104620933532715e-01 2.526853419840335846e-02 -3.012806922197341919e-02 6.911230832338333130e-02 2.904004752635955811e-01 3.452157080173492432e-01 -2.579422853887081146e-02 1.298378556966781616e-01 -3.480496350675821304e-03 -2.955503389239311218e-02 8.910480141639709473e-02 1.977424770593643188e-01 -7.927692681550979614e-02 -1.360020339488983154e-01 3.159047104418277740e-03 5.066509544849395752e-02 2.505181729793548584e-02 2.660422027111053467e-01 8.951927721500396729e-02
1.156709268689155579e-01 -1.010691300034523010e-01 -2.063292823731899261e-02 -9.526264853775501251e-03 1.145996898412704468e-01 6.849555671215057373e-02 1.124298572540283203e-01 -8.528006821870803833e-02 1.219914183020591736e-01 -1.101103723049163818e-01 -8.726424723863601685e-02 -5.168525967746973038e-03 4.908994957804679871e-02 -3.155345842242240906e-02 4.741645753383636475e-01 -1.512029170989990234e-01 2.650690078735351562e-01 1.172538008540868759e-02 1.094758436083793640e-01 -1.031685471534729004e-01 -5.157960578799247742e-02 1.224960982799530029e-01 7.550944387912750244e-02 -2.048744410276412964e-01 3.220517933368682861e-01 -2.399808168411254883e-01 -1.188545376062393188e-01 2.395641058683395386e-01 1.314948648214340210e-01 6.006249785423278809e-02 4.871242642402648926e-01 -5.495890229940414429e-02
9.886738657951354980e-02 -3.200292121618986130e-03 3.580023348331451416e-02 -1.124176681041717529e-01 -1.518510133028030396e-01 9.213162958621978760e-02 2.564715445041656494e-01 -1.347634047269821167e-01 7.523219287395477295e-02 -1.247911676764488220e-01 8.182620257139205933e-02 4.541778936982154846e-02 7.536094635725021362e-02 2.420325279235839844e-01 2.774684131145477295e-01 -1.523389369249343872e-01 3.219973146915435791e-01 9.929034858942031860e-02 1.136951223015785217e-01 7.976946234703063965e-02 5.090578645467758179e-02 1.215979382395744324e-01 -3.820302709937095642e-02 4.504026100039482117e-02 -2.506925761699676514e-01 -1.957114338874816895e-01 5.909024924039840698e-02 2.123651653528213501e-01 3.501738905906677246e-01 2.360828071832656860e-01 1.941554099321365356e-01 -3.832418024539947510e-01
1.082296073436737061e-01 -9.647342562675476074e-02 -1.778968870639801025e-01 -2.635228931903839111e-01 -2.857599556446075439e-01 4.849588274955749512e-01 2.633256912231445312e-01 1.227651759982109070e-01 7.518181204795837402e-02 -2.208663821220397949e-01 -1.425729244947433472e-01 2.672618031501770020e-01 -1.608320772647857666e-01 2.848889119923114777e-02 1.567825078964233398e-01 -2.442446202039718628e-01 -3.507887944579124451e-02 1.248342217877507210e-03 4.784297570586204529e-02 3.434071242809295654e-01 1.065704319626092911e-02 7.928062230348587036e-02 2.591391280293464661e-02 1.609750539064407349e-01 1.189596503973007202e-01 3.573276847600936890e-02 -1.969823800027370453e-02 -7.867517322301864624e-02 1.077068522572517395e-01 1.678908318281173706e-01 5.654998868703842163e-02 1.010275725275278091e-02
6.963913142681121826e-02 2.591923475265502930e-01 5.520064383745193481e-02 7.511620223522186279e-02 -7.578521966934204102e-02 7.585775852203369141e-02 9.016764163970947266e-02 -1.121815443038940430e-01 2.425452172756195068e-01 -4.011492133140563965e-01 -1.679474711418151855e-01 3.684080019593238831e-02 -1.442874372005462646e-01 -1.930497288703918457e-01 4.789716005325317383e-01 -9.018786996603012085e-02 3.488907590508460999e-02 1.549610216170549393e-02 3.237148746848106384e-02 -6.644508987665176392e-02 -2.733344584703445435e-02 9.978297352790832520e-02 1.246852725744247437e-01 5.879392847418785095e-02 1.894174218177795410e-01 -2.501813471317291260e-01 -3.404738306999206543e-01 -9.783469140529632568e-02 2.513255774974822998e-01 1.067567542195320129e-01 -8.163157105445861816e-02 -1.743690483272075653e-02
1.598235815763473511e-01 -7.447849959135055542e-02 -2.034914791584014893e-01 -3.530738949775695801e-01 9.470957517623901367e-02 6.969284266233444214e-03 -3.170360997319221497e-02 7.926744967699050903e-02 -1.664373464882373810e-02 -2.613413929939270020e-01 9.069076925516128540e-02 8.501946926116943359e-02 5.088281258940696716e-02 1.906715631484985352e-01 2.360176146030426025e-01 -1.407187283039093018e-01 -7.711524609476327896e-03 -4.916943609714508057e-02 3.481678664684295654e-01 1.246782764792442322e-01 1.106877345591783524e-02 5.131644755601882935e-02 2.468046993017196655e-01 -5.678187683224678040e-02 -1.690291464328765869e-01 -1.922279894351959229e-01 -2.417775541543960571e-01 3.402411937713623047e-01 -1.024594083428382874e-01 -4.840001836419105530e-02 3.463636636734008789e-01 -9.677697718143463135e-02
-7.086610887199640274e-03 2.037185728549957275e-01 -1.089959517121315002e-01 1.298717558383941650e-01 -7.873867638409137726e-03 1.276101320981979370e-01 2.926238775253295898e-01 -2.192466147243976593e-02 1.342407166957855225e-01 -3.126226365566253662e-01 -2.856796383857727051e-01 2.853948250412940979e-02 -2.667990326881408691e-01 -1.198711618781089783e-01 3.943159580230712891e-01 -2.685944736003875732e-01 1.207889094948768616e-01 8.195522427558898926e-02 6.348391622304916382e-02 -5.180823616683483124e-03 2.823722735047340393e-02 -1.057579964399337769e-01 1.610608994960784912e-01 7.171476632356643677e-02 2.825233042240142822e-01 -6.967210769653320312e-02 -1.277925819158554077e-01 -5.833458155393600464e-02 3.375539779663085938e-01 -1.049657445400953293e-02 7.096959650516510010e-02 -1.547888517379760742e-01
6.782449781894683838e-02 -2.797405794262886047e-02 -1.884654462337493896e-01 -2.249563038349151611e-01 6.599726155400276184e-03 3.445049822330474854e-01 4.940178990364074707e-01 5.049472302198410034e-02 1.239198725670576096e-02 -7.943801581859588623e-02 -3.158106207847595215e-01 4.258964210748672485e-02 -1.444837450981140137e-01 -1.300658881664276123e-01 -1.712048426270484924e-02 -2.374757826328277588e-01 2.497569620609283447e-01 4.316159710288047791e-02 2.025692164897918701e-01 -1.162141263484954834e-01 1.132482066750526428e-01 7.771769165992736816e-02 -1.730870902538299561e-01 -1.034488435834646225e-02 -9.246339648962020874e-02 -1.464429050683975220e-01 -2.195931822061538696e-01 6.385810673236846924e-02 2.136294990777969360e-01 1.394460797309875488e-01 1.472029928117990494e-02 1.592519134283065796e-01
8.373439311981201172e-02 -1.197295784950256348e-01 7.081622630357742310e-02 -2.481202036142349243e-01 -3.880595415830612183e-02 2.129604816436767578e-01 -2.523649036884307861e-01 -1.658182889223098755e-01 1.777026429772377014e-02 -2.490733563899993896e-01 -2.946861460804939270e-02 1.133666038513183594e-01 2.467073798179626465e-01 -1.225752383470535278e-01 3.574292957782745361e-01 -3.983249142765998840e-02 1.588276475667953491e-01 2.784145176410675049e-01 3.476527333259582520e-01 -2.417522519826889038e-01 -6.927772611379623413e-02 3.676816448569297791e-02 -1.637700796127319336e-01 -2.833338081836700439e-01 -6.457579880952835083e-02 1.409775316715240479e-01 -1.507688909769058228e-01 -1.783844977617263794e-01 6.799160689115524292e-02 6.022015213966369629e-02 -8.144416660070419312e-02 -6.285453587770462036e-02
1.078254804015159607e-01 2.007807372137904167e-03 8.368130773305892944e-02 -3.869162499904632568e-01 -4.501131176948547363e-02 3.641831874847412109e-01 2.838234305381774902e-01 2.020322531461715698e-01 -2.652533650398254395e-01 -1.735529899597167969e-01 2.826671898365020752e-01 -4.748688079416751862e-03 1.054122298955917358e-01 -1.380501985549926758e-01 2.567390203475952148e-01 5.273414403200149536e-02 1.100482642650604248e-01 9.154412150382995605e-02 3.350630104541778564e-01 9.309319406747817993e-02 2.812030911445617676e-01 -1.401036381721496582e-01 -2.333791228011250496e-03 -9.071391075849533081e-02 -7.330833375453948975e-02 -1.189039647579193115e-01 1.051126420497894287e-01 3.383704274892807007e-02 -1.239331904798746109e-02 1.621773838996887207e-02 1.032112911343574524e-01 7.230340689420700073e-02
1.364045739173889160e-01 -7.425611838698387146e-03 -1.614519059658050537e-01 -8.482497185468673706e-02 8.894462138414382935e-03 2.171613648533821106e-02 -6.214376166462898254e-02 2.728159725666046143e-02 5.488536506891250610e-02 -2.591374218463897705e-01 4.904773086309432983e-02 1.567635335959494114e-03 -2.196104079484939575e-02 1.694589555263519287e-01 1.447753161191940308e-01 -1.348039507865905762e-01 1.094232350587844849e-01 3.100532107055187225e-02 4.957382082939147949e-01 3.160451352596282959e-02 1.143363937735557556e-01 -3.890815377235412598e-01 -2.100886255502700806e-01 1.388579607009887695e-01 5.314180999994277954e-02 -4.702151715755462646e-01 -5.786966159939765930e-02 4.941175505518913269e-02 1.273834109306335449e-01 -1.966354697942733765e-01 1.696334481239318848e-01 3.265365213155746460e-02
-1.085329800844192505e-01 2.759498171508312225e-02 -2.724447520449757576e-03 -5.328422039747238159e-02 -4.940542578697204590e-02 2.642622888088226318e-01 2.419602274894714355e-01 3.032135069370269775e-01 8.773678541183471680e-02 -8.132823556661605835e-02 -1.526843756437301636e-01 1.226672902703285217e-01 7.377093285322189331e-02 -4.269163683056831360e-02 3.467595279216766357e-01 -1.592799425125122070e-01 1.905490010976791382e-01 2.084412127733230591e-01 1.533440947532653809e-01 -5.493544042110443115e-03 3.194743990898132324e-01 -4.188818335533142090e-01 2.111154496669769287e-01 -2.213215380907058716e-01 -3.990361467003822327e-02 -5.734768882393836975e-02 1.186304260045289993e-02 8.149516582489013672e-02 -1.098872050642967224e-01 2.291478663682937622e-01 -4.352244362235069275e-02 6.151147186756134033e-02
2.060435265302658081e-01 -2.021663337945938110e-01 -6.353839486837387085e-02 -1.576113551855087280e-01 4.168979078531265259e-02 2.212018668651580811e-01 -2.467085719108581543e-01 -1.557795703411102295e-01 -6.718897074460983276e-02 -1.844788342714309692e-01 -3.089270181953907013e-02 1.789299547672271729e-01 1.768117547035217285e-01 1.008924320340156555e-01 3.869079053401947021e-01 -1.889592967927455902e-02 1.447002291679382324e-01 1.489897519350051880e-01 4.708819687366485596e-01 -1.532610505819320679e-01 -2.018314152956008911e-01 -4.761839658021926880e-02 -8.457735180854797363e-02 3.971831128001213074e-02 -1.412511467933654785e-01 -8.360942453145980835e-02 -1.071039363741874695e-01 -1.024485602974891663e-01 1.441344320774078369e-01 1.788436025381088257e-01 -1.528923064470291138e-01 -1.544260978698730469e-01
2.487801164388656616e-01 2.768571674823760986e-01 -6.411364674568176270e-02 7.286592572927474976e-02 -2.114049494266510010e-01 -1.003109887242317200e-01 2.772284448146820068e-01 4.442850127816200256e-02 8.613470941781997681e-02 -2.494934201240539551e-01 1.021835282444953918e-01 -9.998030960559844971e-02 9.384548664093017578e-02 1.375223398208618164e-01 5.035158991813659668e-01 -2.397509515285491943e-01 6.235666573047637939e-02 1.849233955144882202e-01 2.441160231828689575e-01 2.760227955877780914e-02 -1.121177226305007935e-01 1.969545930624008179e-01 -4.178173094987869263e-02 8.265940099954605103e-02 -1.213456094264984131e-01 -1.255801767110824585e-01 5.344175547361373901e-02 3.192414343357086182e-02 1.887487471103668213e-01 8.951476216316223145e-02 1.676010489463806152e-01 -1.585690975189208984e-01
-2.323956042528152466e-01 2.172158844769001007e-02 -5.338557437062263489e-02 -5.711499974131584167e-02 -6.421159952878952026e-02 2.408671379089355469e-01 7.266450120368972421e-05 8.085492253303527832e-02 1.554476749151945114e-02 -4.287303388118743896e-01 7.932991534471511841e-02 3.565062535926699638e-03 1.959373205900192261e-01 -1.002836152911186218e-01 1.021128520369529724e-01 2.009983658790588379e-01 -9.951619803905487061e-02 7.040010392665863037e-02 5.247807502746582031e-01 1.423118561506271362e-01 2.893849648535251617e-02 2.461200505495071411e-01 5.103340744972229004e-02 1.499937009066343307e-02 2.179267555475234985e-01 -2.004974335432052612e-01 -1.818940858356654644e-03 3.527128696441650391e-02 9.413668513298034668e-02 -7.113336771726608276e-02 2.667770087718963623e-01 -1.797730624675750732e-01
-8.656260371208190918e-02 1.817289143800735474e-01 3.997512161731719971e-02 4.067022725939750671e-02 -6.376264989376068115e-02 1.937703639268875122e-01 2.338514775037765503e-01 2.497695684432983398e-01 -1.829045265913009644e-01 -2.273650765419006348e-01 4.653552547097206116e-02 -1.091709733009338379e-01 -2.412498928606510162e-03 -4.595085512846708298e-03 2.131731361150741577e-01 3.329751268029212952e-02 3.904369175434112549e-01 6.816747784614562988e-02 3.739691674709320068e-01 -2.043563574552536011e-01 1.054688617587089539e-01 -1.770829856395721436e-01 -9.403859078884124756e-02 2.699410915374755859e-01 -8.966744691133499146e-02 -2.514217495918273926e-01 -1.033901423215866089e-01 -3.679701685905456543e-02 -3.238284215331077576e-02 2.317554205656051636e-01 1.105003133416175842e-01 1.963981688022613525e-01
6.177079305052757263e-02 1.594045907258987427e-01 -1.081091468222439289e-03 -1.254447400569915771e-01 5.444899667054414749e-03 2.149762809276580811e-01 -1.393617987632751465e-01 -1.277797371149063110e-01 3.647091099992394447e-03 -3.807473778724670410e-01 -6.688702851533889771e-03 3.063525259494781494e-01 -1.769533753395080566e-01 -8.517191559076309204e-02 3.751231133937835693e-01 -3.504404053092002869e-02 -5.205451697111129761e-02 1.414440423250198364e-01 2.977838516235351562e-01 -4.147737100720405579e-02 -2.643634974956512451e-01 -1.128027886152267456e-01 -1.321079861372709274e-02 -2.842293083667755127e-01 -2.174951732158660889e-01 -1.602082513272762299e-02 2.671118825674057007e-02 7.170014828443527222e-02 1.972408294677734375e-01 2.892293334007263184e-01 3.128037229180335999e-02 4.042305052280426025e-03
-9.449935518205165863e-03 7.223056256771087646e-02 -1.008912324905395508e-01 -2.982435226440429688e-01 1.618921640329062939e-03 3.277707099914550781e-02 -7.637806236743927002e-02 -5.457541556097567081e-04 1.755414605140686035e-01 -3.965235352516174316e-01 -1.370977908372879028e-01 1.434000730514526367e-01 4.279011115431785583e-02 -7.899554818868637085e-02 2.075148820877075195e-01 -2.450562454760074615e-02 3.975499570369720459e-01 8.283050358295440674e-02 1.207216903567314148e-01 1.363849043846130371e-01 -1.865155994892120361e-01 -8.260364644229412079e-03 1.128705567680299282e-03 1.291576325893402100e-01 3.692327998578548431e-03 -1.172109022736549377e-01 -2.406029775738716125e-02 -1.398785710334777832e-01 3.243376910686492920e-01 3.507113456726074219e-01 -1.649118512868881226e-01 2.657216191291809082e-01
8.802722394466400146e-02 -7.201846688985824585e-02 -8.751223236322402954e-02 4.760085791349411011e-02 3.243365511298179626e-02 2.405774146318435669e-01 1.461891382932662964e-01 -3.208118975162506104e-01 1.039271652698516846e-01 -3.026010692119598389e-01 -1.868137419223785400e-01 -5.316369235515594482e-03 8.812263607978820801e-02 1.409036517143249512e-01 2.733682692050933838e-01 1.020566225051879883e-01 -1.853583194315433502e-02 2.131746113300323486e-01 4.092676937580108643e-01 1.974468827247619629e-01 -9.664294868707656860e-02 -2.740917205810546875e-01 1.685616560280323029e-02 -3.491316363215446472e-02 5.090180784463882446e-02 -2.308070212602615356e-01 2.366902530193328857e-01 -1.417481601238250732e-01 -5.216302722692489624e-02 1.882806867361068726e-01 1.652852594852447510e-01 9.027261286973953247e-02
3.187028691172599792e-02 9.962364286184310913e-02 -1.348234117031097412e-01 -1.027387157082557678e-01 -1.296384930610656738e-01 1.377731114625930786e-01 -9.284584969282150269e-02 1.298619359731674194e-01 8.706595748662948608e-02 -2.881502211093902588e-01 -5.444532632827758789e-02 -4.612592607736587524e-02 -1.178466603159904480e-01 -2.286497801542282104e-01 3.888474404811859131e-01 -1.866579428315162659e-02 -2.035334408283233643e-01 1.863617599010467529e-01 4.468823075294494629e-01 1.763437539339065552e-01 -2.322475463151931763e-01 2.711476683616638184e-01 -5.296012014150619507e-02 -1.095059094950556755e-03 -7.387506961822509766e-02 -7.556848973035812378e-02 -4.807543009519577026e-03 8.011952042579650879e-02 2.736862599849700928e-01 1.296283453702926636e-01 3.455431759357452393e-02 -1.946713030338287354e-01
-1.334018632769584656e-02 3.382208645343780518e-01 2.343274839222431183e-02 4.172023758292198181e-02 -1.774281077086925507e-02 2.464613467454910278e-01 3.582332432270050049e-01 -1.048217900097370148e-02 2.301712706685066223e-02 -2.830148041248321533e-01 -1.842266619205474854e-01 -1.998661831021308899e-02 -3.968004584312438965e-01 -7.609167695045471191e-02 3.266369700431823730e-01 -7.380496710538864136e-02 2.355177849531173706e-01 4.288467764854431152e-02 -4.375597834587097168e-02 -1.094616279006004333e-01 -7.763001322746276855e-02 -1.076728329062461853e-01 6.512751430273056030e-02 2.956193499267101288e-02 1.667752265930175781e-01 -1.671748310327529907e-01 -1.119045466184616089e-01 6.470505893230438232e-02 2.037474066019058228e-01 -1.333060790784657001e-03 2.708624601364135742e-01 -1.483346223831176758e-01
2.259519509971141815e-02 5.458271503448486328e-02 -1.129036396741867065e-01 1.012184992432594299e-01 -3.365661501884460449e-01 6.021994352340698242e-02 1.302626281976699829e-01 -8.985409885644912720e-02 -8.128666318953037262e-03 -1.884341537952423096e-01 -8.087577670812606812e-02 -1.378988567739725113e-02 1.374207139015197754e-01 -2.369740158319473267e-01 4.749047756195068359e-01 -2.944586277008056641e-01 -1.954161226749420166e-01 1.831033267080783844e-02 9.794750064611434937e-02 -1.265094578266143799e-01 -6.477884948253631592e-02 -2.830272018909454346e-01 2.321432344615459442e-02 -1.614841967821121216e-01 -2.152796089649200439e-01 -1.083249449729919434e-01 -8.666404336690902710e-02 -2.905704267323017120e-02 2.234804183244705200e-01 -1.301598250865936279e-01 3.052876293659210205e-01 -2.069336734712123871e-02
5.180376768112182617e-02 2.323493920266628265e-02 -1.397188454866409302e-01 -3.195768594741821289e-01 1.045737862586975098e-01 3.611397445201873779e-01 2.453271485865116119e-02 2.047404050827026367e-01 3.622870743274688721e-01 -8.036409318447113037e-02 -9.481902420520782471e-02 -1.399271935224533081e-02 2.575342655181884766e-01 9.444923698902130127e-02 2.883478701114654541e-01 -1.702241003513336182e-01 1.279117465019226074e-01 1.097352132201194763e-01 2.137812376022338867e-01 -2.209645360708236694e-01 1.616941019892692566e-02 -7.392925024032592773e-02 -1.938752830028533936e-01 -1.990753784775733948e-02 5.966903269290924072e-02 1.308133918792009354e-02 6.078428030014038086e-02 2.895196676254272461e-01 -9.679894149303436279e-02 5.335171520709991455e-02 1.352410614490509033e-01 -2.618961930274963379e-01
6.182369962334632874e-02 -1.277353167533874512e-01 1.478710323572158813e-01 -1.968951523303985596e-01 7.586449384689331055e-02 3.817377090454101562e-01 -2.723662555217742920e-01 -9.060611575841903687e-02 3.104189410805702209e-03 -2.734501361846923828e-01 -3.951752185821533203e-02 3.582288324832916260e-01 -8.061733096837997437e-02 3.156214654445648193e-01 3.073451220989227295e-01 6.391517817974090576e-02 1.141758039593696594e-01 1.877588778734207153e-01 1.557496190071105957e-01 3.174202889204025269e-02 -1.713485568761825562e-01 -1.526824384927749634e-01 -6.280965358018875122e-02 -2.173831015825271606e-01 -4.712736990768462420e-04 -7.533632218837738037e-02 -1.670548617839813232e-01 7.720655202865600586e-02 1.745260804891586304e-01 1.240130886435508728e-01 -6.084798648953437805e-02 -9.750335663557052612e-02
1.777420938014984131e-01 1.418370455503463745e-01 1.135653406381607056e-01 7.460321485996246338e-02 -4.423132538795471191e-01 2.691861987113952637e-01 2.963168323040008545e-01 -2.588820643723011017e-02 2.045690827071666718e-02 -6.516666710376739502e-02 5.334173515439033508e-02 2.989634312689304352e-02 8.779989182949066162e-02 -5.414755083620548248e-03 4.038677215576171875e-01 -8.051165193319320679e-02 -3.517959965392947197e-03 3.304540738463401794e-02 4.395200908184051514e-01 1.571288406848907471e-01 -1.083614677190780640e-01 -1.487874612212181091e-02 2.966168820858001709e-01 -6.983986590057611465e-03 1.120241582393646240e-01 -6.766793131828308105e-02 1.258275806903839111e-01 2.298985235393047333e-02 -1.551308482885360718e-02 -9.615486115217208862e-02 2.805063687264919281e-02 1.574456095695495605e-01
1.978709846735000610e-01 2.252334961667656898e-03 -5.696777999401092529e-02 -2.351981699466705322e-01 -2.787132188677787781e-02 1.930093914270401001e-01 1.337875872850418091e-01 -1.167296338826417923e-02 -2.651485055685043335e-02 -1.114282235503196716e-01 -2.247205376625061035e-01 4.289323836565017700e-02 -8.435223251581192017e-02 1.548936665058135986e-01 -4.934499971568584442e-03 -6.699276715517044067e-02 3.753158748149871826e-01 5.908376574516296387e-01 2.107912003993988037e-01 -9.936672449111938477e-02 9.980124980211257935e-02 5.935998633503913879e-02 -4.650260508060455322e-02 -7.500437647104263306e-02 -1.724084913730621338e-01 9.563985280692577362e-03 9.886313229799270630e-02 2.013601958751678467e-01 2.764991521835327148e-01 5.776517838239669800e-02 -1.230518668889999390e-01 -6.737466901540756226e-02
-1.497738510370254517e-01 4.358547553420066833e-02 -5.980398133397102356e-02 -8.247376233339309692e-02 1.014480590820312500e-01 1.276915073394775391e-01 3.321026861667633057e-01 2.205392718315124512e-01 2.639409899711608887e-01 -7.936196774244308472e-02 -1.269363909959793091e-01 1.364569216966629028e-01 -8.602036535739898682e-02 9.759587049484252930e-02 8.568162471055984497e-02 1.932647526264190674e-01 1.113450825214385986e-01 1.838739067316055298e-01 3.317401111125946045e-01 -7.140931487083435059e-02 2.863568961620330811e-01 4.118809849023818970e-02 3.376775979995727539e-02 1.687301695346832275e-01 2.206348627805709839e-01 -8.748111873865127563e-02 -2.241497933864593506e-01 5.929384380578994751e-02 3.655915260314941406e-01 2.039135843515396118e-01 2.155932188034057617e-01 3.121652081608772278e-02
8.397704362869262695e-02 -5.176176130771636963e-02 -2.608077824115753174e-01 -6.248366460204124451e-02 -6.531652063131332397e-02 3.982715904712677002e-01 1.373393386602401733e-01 4.142818450927734375e-01 4.131168499588966370e-02 -8.145266771316528320e-02 -7.989843934774398804e-02 3.205848038196563721e-01 -9.273723512887954712e-02 1.645059436559677124e-01 1.783482283353805542e-01 -2.008004039525985718e-01 2.882839143276214600e-01 2.229586802423000336e-02 1.608546078205108643e-01 3.635621368885040283e-01 -5.287757515907287598e-02 -8.588504977524280548e-03 -1.176829263567924500e-01 -3.539475612342357635e-03 9.431257843971252441e-02 7.175035774707794189e-02 -1.503492444753646851e-01 6.610759347677230835e-02 1.580007821321487427e-01 9.010893851518630981e-02 7.930414378643035889e-02 2.992687560617923737e-02
1.805811673402786255e-01 -9.769851714372634888e-02 -8.195696771144866943e-02 -2.396716177463531494e-01 -1.388985663652420044e-01 3.633581697940826416e-01 1.014481578022241592e-02 4.166806861758232117e-02 1.054076850414276123e-01 1.086607798933982849e-01 -1.349956095218658447e-01 1.452077180147171021e-01 1.313533335924148560e-01 8.090552687644958496e-02 2.960548400878906250e-01 5.702262371778488159e-02 6.344302743673324585e-02 1.754867434501647949e-01 3.532746136188507080e-01 2.269565165042877197e-01 1.488768160343170166e-01 -1.287312954664230347e-01 -2.435486614704132080e-01 1.980206817388534546e-01 1.476723253726959229e-01 -5.587705969810485840e-02 -1.760135293006896973e-01 -1.539141777902841568e-02 2.600418329238891602e-01 -7.897662371397018433e-02 2.669099271297454834e-01 -1.181285008788108826e-01
2.155382782220840454e-01 -5.398813635110855103e-02 -2.261110581457614899e-02 -1.428003609180450439e-02 -3.712692484259605408e-02 4.095568358898162842e-01 1.957833170890808105e-01 -3.355943858623504639e-01 -3.010293841361999512e-02 -2.305404990911483765e-01 -1.993490308523178101e-01 -1.667689345777034760e-02 1.375078111886978149e-01 2.495296448469161987e-01 2.106297016143798828e-01 2.519883513450622559e-01 -1.012302562594413757e-01 3.419248014688491821e-02 3.076911270618438721e-01 3.864222764968872070e-02 -1.106409542262554169e-02 -2.514083981513977051e-01 1.677726805210113525e-01 -3.892196342349052429e-02 2.934599854052066803e-02 -1.561995893716812134e-01 -4.508635774254798889e-02 1.096726655960083008e-01 1.235227361321449280e-01 2.662844955921173096e-01 1.388625055551528931e-01 -3.728915750980377197e-02
1.600329279899597168e-01 -4.909354820847511292e-02 -1.770066469907760620e-02 -1.555725783109664917e-01 -2.100651115179061890e-01 8.845660835504531860e-02 -1.893071979284286499e-01 1.851051896810531616e-01 1.417013406753540039e-01 -1.063679605722427368e-01 -1.852874606847763062e-01 1.412435770034790039e-01 1.746746450662612915e-01 2.901900152210146189e-04 1.907444745302200317e-01 -9.590992331504821777e-02 7.388000190258026123e-02 2.605990767478942871e-01 5.158560276031494141e-01 -1.423875056207180023e-02 1.861239969730377197e-01 6.170204654335975647e-02 -2.161641716957092285e-01 -1.642442308366298676e-02 -1.297329217195510864e-01 -3.260730504989624023e-01 1.142292842268943787e-01 -3.443026170134544373e-02 1.266479343175888062e-01 -1.758970469236373901e-01 6.632515788078308105e-02 2.230454087257385254e-01
8.054594695568084717e-02 -3.458745032548904419e-02 8.013506233692169189e-02 -2.018276415765285492e-02 1.048382744193077087e-01 1.397923678159713745e-01 -1.577599793672561646e-01 -1.467347331345081329e-02 1.160763874650001526e-01 -4.793683588504791260e-01 -1.711270064115524292e-01 3.221779763698577881e-01 7.259389013051986694e-02 -5.710709840059280396e-02 3.319970667362213135e-01 1.109967455267906189e-01 1.127704381942749023e-01 1.194062083959579468e-01 2.136749923229217529e-01 -7.444834709167480469e-02 -1.235844194889068604e-01 -2.585931122303009033e-01 -2.701861560344696045e-01 -1.446780841797590256e-02 2.237090915441513062e-01 -2.674230337142944336e-01 4.712852183729410172e-03 9.648212045431137085e-02 1.406470090150833130e-01 -1.706312000751495361e-01 -3.773093223571777344e-02 -8.767077326774597168e-02
1.901221573352813721e-01 6.696404423564672470e-03 -1.780542135238647461e-01 -7.913134992122650146e-03 -3.111423179507255554e-02 7.558917254209518433e-02 -5.836916342377662659e-02 4.951048269867897034e-02 -1.232267022132873535e-01 -1.792774498462677002e-01 -3.124066861346364021e-03 -5.873172730207443237e-02 5.581483989953994751e-02 -8.816858381032943726e-02 5.766140818595886230e-01 9.833121299743652344e-02 -2.337432838976383209e-02 1.870363391935825348e-02 3.227963149547576904e-01 3.619222342967987061e-02 -3.750778362154960632e-02 2.958467304706573486e-01 1.956489682197570801e-01 9.973227232694625854e-02 -1.851071417331695557e-01 -1.323397606611251831e-01 -5.507997050881385803e-02 4.190125167369842529e-01 1.260250508785247803e-01 9.580869972705841064e-02 1.187800094485282898e-01 5.061452835798263550e-02
1.314316093921661377e-01 7.013628631830215454e-02 2.127387821674346924e-01 1.745609641075134277e-01 -2.943302690982818604e-01 2.676006257534027100e-01 3.308059573173522949e-01 2.651128731667995453e-02 4.556844010949134827e-02 -4.643806442618370056e-02 -7.654280215501785278e-02 1.815868727862834930e-02 1.735497564077377319e-01 1.908864080905914307e-01 3.185150623321533203e-01 -1.190655305981636047e-01 2.546488642692565918e-01 2.052839398384094238e-01 2.057158797979354858e-01 2.603646218776702881e-01 -2.947861850261688232e-01 -9.093609452247619629e-02 -1.390282660722732544e-01 -3.796743229031562805e-02 -4.440428223460912704e-03 -1.504408717155456543e-01 -1.639420986175537109e-01 9.104686230421066284e-02 -1.502767298370599747e-02 2.020894289016723633e-01 8.345118165016174316e-02 4.701784253120422363e-02
1.094315871596336365e-01 -1.977923959493637085e-01 -1.435689181089401245e-01 -2.417065352201461792e-01 2.476703673601150513e-01 1.210011318325996399e-01 4.386445134878158569e-02 2.473699897527694702e-01 -8.374752104282379150e-02 -3.162111043930053711e-01 4.153295606374740601e-02 5.497733876109123230e-02 3.633489832282066345e-02 -1.325086951255798340e-01 1.686138510704040527e-01 3.106451034545898438e-02 1.588179916143417358e-01 1.864117830991744995e-01 3.795188069343566895e-01 5.531661212444305420e-02 4.748220145702362061e-01 1.540043950080871582e-01 1.264605820178985596e-01 -1.082230880856513977e-01 1.780845783650875092e-02 -9.089063853025436401e-02 -1.579055786132812500e-01 3.719365969300270081e-02 8.226697891950607300e-02 1.432344317436218262e-01 -6.763821840286254883e-02 -1.415859013795852661e-01
5.750819575041532516e-03 8.963471651077270508e-02 2.442621812224388123e-02 -7.321466505527496338e-02 -9.234318882226943970e-02 3.198839128017425537e-01 -1.962977349758148193e-01 1.032991036772727966e-01 1.355737447738647461e-01 -4.649084806442260742e-02 -6.169336289167404175e-02 -1.160995755344629288e-02 2.157372236251831055e-01 -1.223697066307067871e-01 1.826545447111129761e-01 -1.516118347644805908e-01 -6.311682518571615219e-03 3.122352063655853271e-01 2.465904355049133301e-01 1.367351710796356201e-01 -2.301799133419990540e-02 1.929657459259033203e-01 7.121201604604721069e-03 6.342489272356033325e-02 6.138451397418975830e-02 -5.879822373390197754e-01 4.944799095392227173e-02 -1.298531591892242432e-01 9.590996801853179932e-02 1.886881589889526367e-01 2.197153270244598389e-01 5.313257873058319092e-02
2.269828170537948608e-01 2.602087520062923431e-02 1.481740027666091919e-01 7.554756850004196167e-02 2.805335074663162231e-02 2.934911847114562988e-01 1.686317920684814453e-01 -4.253881573677062988e-01 3.931195940822362900e-03 -2.700560986995697021e-01 -2.541994117200374603e-02 5.101636424660682678e-02 4.200178757309913635e-02 1.230643317103385925e-01 3.041352033615112305e-01 1.413851827383041382e-01 -4.918058402836322784e-03 2.061974704265594482e-01 3.646312654018402100e-01 1.298780590295791626e-01 1.211529001593589783e-01 -2.966637909412384033e-01 1.747051626443862915e-01 -1.193465813994407654e-01 1.187051162123680115e-01 -1.401203274726867676e-01 4.004748910665512085e-02 -1.661265268921852112e-02 -2.318171225488185883e-02 6.870254874229431152e-02 1.595731079578399658e-01 -1.099418476223945618e-01
-4.953437298536300659e-02 -9.211737662553787231e-02 4.133206233382225037e-02 7.602087222039699554e-03 -1.655581742525100708e-01 1.698360145092010498e-01 3.054311871528625488e-01 4.445837438106536865e-01 -1.995927840471267700e-01 -2.004883140325546265e-01 -2.115614712238311768e-01 1.416414082050323486e-01 6.705391686409711838e-03 1.048660203814506531e-01 3.082582950592041016e-01 4.082026705145835876e-02 2.155684866011142731e-02 -1.276208162307739258e-01 2.630896270275115967e-01 -6.553649902343750000e-02 2.096760720014572144e-01 -2.076528519392013550e-01 7.047582417726516724e-02 -2.814626991748809814e-01 -1.304000429809093475e-02 -2.561178058385848999e-03 1.260302215814590454e-01 1.481242775917053223e-01 1.941944360733032227e-01 -1.408614069223403931e-01 1.400269865989685059e-01 1.040016487240791321e-01
-9.638493508100509644e-02 -7.918110117316246033e-03 -1.411433666944503784e-01 -4.952945932745933533e-02 -3.789530694484710693e-01 2.754391729831695557e-01 1.425303071737289429e-01 -1.193233132362365723e-01 8.466755039989948273e-03 -4.026053845882415771e-02 -2.344061881303787231e-01 3.326060175895690918e-01 1.512463539838790894e-01 -1.095310598611831665e-01 2.552351951599121094e-01 -1.799445152282714844e-01 4.195191711187362671e-02 -5.279386881738901138e-03 1.867288500070571899e-01 1.427049934864044189e-01 2.690881192684173584e-01 -1.626139134168624878e-01 1.205000430345535278e-01 -1.963222920894622803e-01 -4.813400283455848694e-02 -1.991398930549621582e-01 -5.791688337922096252e-02 -2.320477962493896484e-01 -4.776814579963684082e-02 2.698641717433929443e-01 1.770700365304946899e-01 3.646993078291416168e-03
1.144854873418807983e-01 -3.969918563961982727e-02 -1.374900788068771362e-01 -1.301775574684143066e-01 1.086392719298601151e-02 1.014094054698944092e-02 -2.313260138034820557e-01 1.147142499685287476e-01 1.071300357580184937e-01 -4.363033771514892578e-01 -1.346424669027328491e-01 6.915853824466466904e-03 4.295205697417259216e-02 -4.497537389397621155e-02 1.622894704341888428e-01 3.190989792346954346e-02 2.574327290058135986e-01 2.592318058013916016e-01 3.686672747135162354e-01 -3.811342269182205200e-02 -8.412152528762817383e-03 -1.248940899968147278e-01 -1.060738489031791687e-01 -3.903134167194366455e-01 -1.800718009471893311e-01 1.556497365236282349e-01 -1.571147143840789795e-01 4.747361689805984497e-02 2.904340326786041260e-01 4.042050987482070923e-02 -1.073501035571098328e-01 1.140442304313182831e-02
-2.146690040826797485e-01 4.533003270626068115e-02 -2.826702594757080078e-01 -2.670634090900421143e-01 -1.586044132709503174e-01 3.337837457656860352e-01 1.490928828716278076e-01 -1.556113082915544510e-02 1.106979399919509888e-01 -1.202830374240875244e-01 -3.187876045703887939e-01 2.367326915264129639e-01 1.452450603246688843e-01 -1.712346971035003662e-01 1.869110018014907837e-01 -2.546764016151428223e-01 7.440899312496185303e-02 -5.194375291466712952e-02 5.489070713520050049e-02 2.995578646659851074e-01 1.188967749476432800e-02 -1.525072455406188965e-01 -1.316160112619400024e-01 -1.154384911060333252e-01 -1.054338961839675903e-01 -2.681861221790313721e-01 -1.864555105566978455e-02 -1.198561489582061768e-01 4.598667845129966736e-02 1.227265149354934692e-01 1.839324682950973511e-01 5.660050362348556519e-02
3.453221023082733154e-01 -1.241277717053890228e-02 3.629090636968612671e-02 1.414933353662490845e-01 -1.678199321031570435e-01 3.054162263870239258e-01 1.798963099718093872e-01 -1.495436113327741623e-02 1.149887293577194214e-01 -7.939875125885009766e-02 -2.425326704978942871e-01 -1.992913782596588135e-01 -3.491971269249916077e-02 -8.048893883824348450e-03 2.759439945220947266e-01 -2.613720893859863281e-01 2.072870880365371704e-01 5.043013021349906921e-02 6.154504790902137756e-02 4.320950806140899658e-02 3.189707919955253601e-02 1.413313299417495728e-01 -1.564803719520568848e-02 -2.103116214275360107e-01 1.613644659519195557e-01 -3.926740884780883789e-01 -1.158142313361167908e-01 1.346184406429529190e-02 3.432454168796539307e-02 1.857161223888397217e-01 2.455243915319442749e-01 -1.871137768030166626e-01
3.943678364157676697e-02 1.779499202966690063e-01 1.786009222269058228e-01 8.509512990713119507e-02 -6.125185266137123108e-02 1.684812158346176147e-01 3.869977220892906189e-02 -2.117666043341159821e-02 -1.137638092041015625e-01 -2.464953958988189697e-01 7.710755616426467896e-02 4.311748966574668884e-02 2.755485475063323975e-02 -1.041881646960973740e-02 3.161205351352691650e-01 -3.052249178290367126e-02 2.876439690589904785e-01 -2.450491338968276978e-01 5.177171826362609863e-01 1.706570088863372803e-01 4.953497648239135742e-02 -2.120848596096038818e-01 1.362979561090469360e-01 2.600328028202056885e-01 2.409607917070388794e-02 -9.576187282800674438e-02 -1.984695643186569214e-01 -3.206072002649307251e-02 -1.079842075705528259e-02 3.758261911571025848e-03 5.102672800421714783e-02 2.895556390285491943e-01
7.189112156629562378e-02 4.062618315219879150e-02 -3.391614882275462151e-03 -4.550703987479209900e-02 -2.779347300529479980e-01 1.306381970643997192e-01 2.454049438238143921e-01 -1.045893281698226929e-01 1.633798480033874512e-01 -7.649964094161987305e-02 1.072043105959892273e-01 2.645796164870262146e-03 1.772049255669116974e-02 2.975484728813171387e-01 2.827165424823760986e-01 -1.369626969099044800e-01 1.908926069736480713e-01 1.915582418441772461e-01 4.955768585205078125e-02 5.287941917777061462e-02 1.186135485768318176e-01 4.427799489349126816e-03 -5.847053229808807373e-02 -4.803218320012092590e-02 -2.186682224273681641e-01 -1.988527625799179077e-01 -2.640773355960845947e-02 1.614509969949722290e-01 3.510943949222564697e-01 3.009645938873291016e-01 3.017691075801849365e-01 -2.771385014057159424e-01
-2.175664454698562622e-01 -2.799820303916931152e-01 4.233895242214202881e-02 -2.209888072684407234e-03 -2.654077708721160889e-01 1.161576956510543823e-01 4.731968790292739868e-02 5.225447937846183777e-02 7.275590300559997559e-02 -3.895947337150573730e-01 -1.631099730730056763e-02 1.873953491449356079e-01 8.299028128385543823e-02 7.509788870811462402e-02 1.910336762666702271e-01 1.261067092418670654e-01 -3.487774357199668884e-02 2.882435917854309082e-01 3.787266016006469727e-01 6.776290386915206909e-02 -4.971897602081298828e-02 1.986844092607498169e-01 -6.534530222415924072e-02 -5.993336439132690430e-02 1.578065454959869385e-01 -8.386199176311492920e-02 -4.992419481277465820e-02 1.718971729278564453e-01 1.361026912927627563e-01 -2.025970667600631714e-01 3.059880435466766357e-01 1.639464348554611206e-01
-2.534027211368083954e-03 2.086501121520996094e-01 -7.811918854713439941e-02 1.050093322992324829e-01 6.631397455930709839e-02 2.562341690063476562e-01 1.721881181001663208e-01 1.418788284063339233e-01 2.006135284900665283e-01 1.678831689059734344e-02 -1.262557655572891235e-01 2.213933318853378296e-01 1.611732840538024902e-01 -2.088130563497543335e-01 3.446680307388305664e-01 -2.463749200105667114e-01 2.740899920463562012e-01 1.092358976602554321e-01 2.532224059104919434e-01 -6.093724444508552551e-02 2.864433526992797852e-01 -2.373679131269454956e-01 2.290731817483901978e-01 -7.174313068389892578e-02 -6.554907560348510742e-02 5.901546776294708252e-02 -1.263550668954849243e-01 1.928782463073730469e-01 -1.418255455791950226e-02 1.729362607002258301e-01 -4.998088628053665161e-02 1.430971324443817139e-01
-1.100767776370048523e-01 -1.588686108589172363e-01 -2.451411783695220947e-01 -1.335271000862121582e-01 4.970867186784744263e-02 3.418349325656890869e-01 1.565109356306493282e-03 2.022071778774261475e-01 3.337446749210357666e-01 -7.731945067644119263e-02 -1.984724998474121094e-01 -1.213918905705213547e-03 1.179231703281402588e-01 -1.879850029945373535e-02 2.399210631847381592e-01 -1.690985113382339478e-01 3.113195300102233887e-01 5.374195054173469543e-02 2.518664300441741943e-01 -7.401568442583084106e-02 -1.206779032945632935e-01 -7.682275027036666870e-02 -2.625372409820556641e-01 6.614914163947105408e-03 -8.600891381502151489e-02 -1.508214417845010757e-02 -3.209470957517623901e-02 2.180038839578628540e-01 -8.457540720701217651e-02 -3.673509508371353149e-02 2.009349018335342407e-01 -3.226766884326934814e-01
1.736725419759750366e-01 -1.745035052299499512e-01 5.613971874117851257e-02 -7.356663793325424194e-02 -1.759462989866733551e-02 2.073381245136260986e-01 -1.116335168480873108e-01 1.895843148231506348e-01 1.286070942878723145e-01 -2.369415163993835449e-01 -3.757657110691070557e-02 4.625646173954010010e-01 -3.308479860424995422e-02 5.353225022554397583e-02 2.564024627208709717e-01 2.023436129093170166e-01 9.355934709310531616e-02 4.698914587497711182e-01 2.270437628030776978e-01 5.430906638503074646e-02 3.769174218177795410e-02 -1.390758007764816284e-01 -1.329023391008377075e-01 -1.184496134519577026e-01 2.987636439502239227e-02 -1.231010407209396362e-01 -3.060443140566349030e-02 -1.355106085538864136e-01 5.896873027086257935e-02 1.024751365184783936e-01 1.216147989034652710e-01 -1.994860768318176270e-01
1.703473329544067383e-01 -1.975468099117279053e-01 -5.640598246827721596e-04 -8.082331717014312744e-02 -2.993629500269889832e-02 1.034144461154937744e-01 -2.321532666683197021e-01 7.075025886297225952e-02 1.003278195858001709e-01 -1.630220860242843628e-01 -2.345393002033233643e-01 4.162703454494476318e-01 1.233004629611968994e-01 1.447938829660415649e-01 2.957920134067535400e-01 1.757979393005371094e-01 1.947374939918518066e-01 3.462455570697784424e-01 2.605893909931182861e-01 1.716201305389404297e-01 7.302912324666976929e-02 -1.402675360441207886e-01 -1.077705770730972290e-01 -9.657809138298034668e-02 9.889958798885345459e-02 -2.357987454161047935e-03 -8.842622488737106323e-02 -7.344508916139602661e-02 1.824519038200378418e-01 1.288012862205505371e-01 2.392979711294174194e-01 -6.460788100957870483e-02
1.626438647508621216e-01 2.127214819192886353e-01 -1.455197036266326904e-01 2.545824348926544189e-01 -1.220656782388687134e-01 1.142901182174682617e-01 2.913188422098755836e-03 1.187378391623497009e-01 -1.322834938764572144e-01 -3.860071599483489990e-01 1.341810636222362518e-02 1.180479824542999268e-01 3.395528718829154968e-02 5.890972539782524109e-02 3.699391484260559082e-01 -8.446104824542999268e-02 2.687996625900268555e-01 8.266112953424453735e-02 -2.024832740426063538e-02 -2.321317940950393677e-01 1.950399130582809448e-01 -1.986093372106552124e-01 4.509898275136947632e-02 -1.719426214694976807e-01 -3.110964298248291016e-01 2.394529804587364197e-02 -5.812097340822219849e-02 1.437986036762595177e-03 4.282344132661819458e-02 -2.451857030391693115e-01 2.494927346706390381e-01 -6.012155115604400635e-02
-1.260090470314025879e-01 -1.766676642000675201e-02 6.668408215045928955e-02 -3.333176299929618835e-02 -2.121785283088684082e-01 9.270431846380233765e-02 1.517619192600250244e-01 -1.310195773839950562e-01 -6.495283544063568115e-02 -4.397931993007659912e-01 -2.764067649841308594e-01 -3.230255097150802612e-02 -1.590753942728042603e-01 -2.623907923698425293e-01 3.722523450851440430e-01 -6.456568837165832520e-02 6.051260232925415039e-02 1.269088238477706909e-01 7.820632308721542358e-03 9.173059463500976562e-02 2.772593498229980469e-02 -1.273545157164335251e-02 1.227920874953269958e-01 3.367589116096496582e-01 -4.257314652204513550e-02 -1.916789710521697998e-01 -9.976627677679061890e-02 -1.295086592435836792e-01 2.775815725326538086e-01 1.957929432392120361e-01 8.392293751239776611e-02 -1.646132171154022217e-01
3.176977336406707764e-01 -2.474307641386985779e-02 2.529003918170928955e-01 1.574957668781280518e-01 -1.077804416418075562e-01 2.400949299335479736e-01 1.588974297046661377e-01 7.050522416830062866e-02 5.180192366242408752e-02 -6.259562820196151733e-02 -2.863705456256866455e-01 -1.447559744119644165e-01 -1.733230426907539368e-02 5.588136985898017883e-02 3.500397801399230957e-01 -2.491764277219772339e-01 1.333824694156646729e-01 1.457640826702117920e-01 1.216861903667449951e-01 -4.466447979211807251e-02 -1.196684017777442932e-01 9.097456932067871094e-02 9.537068754434585571e-02 -1.796225607395172119e-01 2.422536313533782959e-01 -2.640777528285980225e-01 -2.262424528598785400e-01 8.550144731998443604e-02 8.249041438102722168e-02 9.111953526735305786e-02 2.695417404174804688e-01 -1.346460580825805664e-01
1.710997894406318665e-02 -1.833897083997726440e-01 1.694224774837493896e-01 -5.619478179141879082e-04 1.663064360618591309e-01 2.824817299842834473e-01 -4.471365362405776978e-02 1.915592402219772339e-01 1.125337108969688416e-01 7.940649054944515228e-03 -7.443485409021377563e-02 -2.549622356891632080e-01 5.837456881999969482e-02 -1.738728396594524384e-02 3.596048951148986816e-01 1.381377130746841431e-01 1.676011085510253906e-01 4.345899913460016251e-03 4.790553748607635498e-01 -3.770313411951065063e-02 1.979200989007949829e-01 -1.247088015079498291e-01 1.001701653003692627e-01 -1.300047338008880615e-01 -1.303955316543579102e-01 -2.379990518093109131e-01 1.621049791574478149e-01 -5.953500419855117798e-02 4.532094299793243408e-02 2.849560379981994629e-01 1.223267763853073120e-01 1.160651221871376038e-01
-2.924782410264015198e-02 2.501832842826843262e-01 -1.772065758705139160e-01 -4.860083386301994324e-02 -1.061122268438339233e-01 3.267945051193237305e-01 -4.502688348293304443e-02 2.673303186893463135e-01 1.883836388587951660e-01 -2.760656476020812988e-01 -4.964277893304824829e-02 -3.696644678711891174e-02 8.576707541942596436e-02 -1.045856699347496033e-01 1.274656355381011963e-01 2.064551115036010742e-01 -8.771156892180442810e-03 2.403664737939834595e-01 4.304731786251068115e-01 1.188736781477928162e-01 1.203335449099540710e-01 1.316409111022949219e-01 1.584552824497222900e-01 1.213318631052970886e-01 1.462016999721527100e-02 -2.858924269676208496e-01 7.818991690874099731e-02 1.965919882059097290e-01 1.492930054664611816e-01 1.295915991067886353e-01 3.447552397847175598e-02 -1.504424065351486206e-01
4.038530960679054260e-02 -1.516127120703458786e-02 8.542236685752868652e-02 -2.038213163614273071e-01 -1.803908795118331909e-01 3.830511271953582764e-01 2.820661067962646484e-01 2.718104980885982513e-02 -1.253213919699192047e-02 -2.474854737520217896e-01 2.413324862718582153e-01 -8.721765130758285522e-02 1.108320578932762146e-01 -3.496814966201782227e-01 2.179158627986907959e-01 -1.121205464005470276e-01 1.098030433058738708e-01 -1.071949377655982971e-01 1.601198762655258179e-01 -1.340320892632007599e-02 1.931256800889968872e-01 -2.312113642692565918e-01 1.221960037946701050e-02 -2.336691766977310181e-01 -1.216807812452316284e-01 1.343276649713516235e-01 -1.647439897060394287e-01 8.282032608985900879e-02 2.088983654975891113e-01 5.906924232840538025e-02 1.202901080250740051e-01 2.110366523265838623e-01
1.241723448038101196e-02 4.258933290839195251e-02 -2.552019953727722168e-01 1.032867096364498138e-02 1.386100351810455322e-01 3.075589537620544434e-01 7.622538506984710693e-02 2.135536670684814453e-01 1.984019875526428223e-01 -2.201283127069473267e-01 -4.917000234127044678e-01 7.513755559921264648e-02 1.453504562377929688e-01 2.103315293788909912e-01 3.662615418434143066e-01 -1.929659992456436157e-01 -3.259772062301635742e-02 1.760620027780532837e-01 1.087351962924003601e-01 -2.037675082683563232e-01 2.777446247637271881e-02 -4.923943895846605301e-03 -6.185121461749076843e-02 -1.783372163772583008e-01 -6.077192723751068115e-02 -1.681608259677886963e-01 6.971202790737152100e-02 -9.868926554918289185e-02 9.535205364227294922e-02 -9.680571407079696655e-02 -8.409480750560760498e-02 -4.070061817765235901e-02
2.116633653640747070e-01 1.301838904619216919e-01 -3.312563523650169373e-02 7.658866047859191895e-02 -1.426893770694732666e-01 1.839315295219421387e-01 1.183867268264293671e-02 -1.341192573308944702e-01 -7.209610939025878906e-02 -1.992287486791610718e-01 -5.659297481179237366e-02 3.747613355517387390e-02 3.670722246170043945e-01 -2.192694395780563354e-01 5.799155235290527344e-01 -2.540282905101776123e-01 5.637059733271598816e-02 -2.138260304927825928e-01 7.812629640102386475e-02 -1.378605514764785767e-01 1.704921275377273560e-01 1.194492727518081665e-01 -1.948648244142532349e-01 3.920217975974082947e-02 -4.515795409679412842e-02 -1.689157634973526001e-01 4.955894500017166138e-02 8.321649581193923950e-02 6.248172745108604431e-02 1.907094568014144897e-02 1.187301948666572571e-01 -1.031849458813667297e-01
5.233241617679595947e-02 -2.206278443336486816e-01 -3.725976496934890747e-02 -3.004885017871856689e-01 -3.101710677146911621e-01 4.095073938369750977e-01 2.345204651355743408e-01 1.550050377845764160e-01 1.640439778566360474e-01 -1.478089988231658936e-01 -1.726772487163543701e-01 2.210732102394104004e-01 -9.216735512018203735e-02 -7.140557281672954559e-03 1.390635371208190918e-01 -2.521826922893524170e-01 7.594040781259536743e-02 7.504554837942123413e-02 1.493413746356964111e-01 3.742096722126007080e-01 -2.344235330820083618e-01 2.116375789046287537e-02 1.567011204315349460e-04 6.770554184913635254e-02 6.847532093524932861e-02 1.443107146769762039e-02 4.095815587788820267e-03 9.434685856103897095e-02 5.068907886743545532e-02 1.745364069938659668e-01 -2.849540486931800842e-02 1.168951690196990967e-01
2.367053776979446411e-01 -7.378917932510375977e-02 -1.087255328893661499e-01 -2.774690687656402588e-01 -1.586012840270996094e-01 3.410472273826599121e-01 2.357263490557670593e-02 -1.222628355026245117e-01 -2.667183242738246918e-02 6.111761555075645447e-03 -2.492063790559768677e-01 1.203406453132629395e-01 1.207061782479286194e-01 -1.244625076651573181e-02 1.152984276413917542e-01 6.210546195507049561e-02 1.744700223207473755e-01 2.973146438598632812e-01 2.388053089380264282e-01 8.430788666009902954e-02 2.461140751838684082e-01 -7.310578227043151855e-02 -2.570020854473114014e-01 1.881311535835266113e-01 7.377424836158752441e-02 -2.962282486259937286e-02 -1.237250268459320068e-01 -8.245056122541427612e-02 3.396716713905334473e-02 -8.244401961565017700e-02 4.422433972358703613e-01 -3.530110046267509460e-02
-1.460771113634109497e-01 1.861174255609512329e-01 7.751381397247314453e-02 -6.007453426718711853e-02 -3.945675194263458252e-01 1.396125555038452148e-01 2.372933328151702881e-01 -6.427469197660684586e-03 2.067745625972747803e-01 -2.030354440212249756e-01 -2.483579069375991821e-01 5.768889933824539185e-02 -1.535286102443933487e-02 -3.673942387104034424e-01 4.306936264038085938e-01 4.223989322781562805e-02 4.435882717370986938e-02 4.297919571399688721e-03 1.435172557830810547e-01 3.055180422961711884e-02 7.292021997272968292e-03 3.072871565818786621e-01 1.198364142328500748e-02 1.801454834640026093e-02 -1.142466664314270020e-01 -9.603090584278106689e-02 -2.498834393918514252e-02 -3.849200904369354248e-02 1.474259942770004272e-01 -1.738680899143218994e-01 1.698034405708312988e-01 -8.805695176124572754e-02
2.830709218978881836e-01 -1.449698768556118011e-02 -1.341041773557662964e-01 -2.108529955148696899e-01 -1.179139688611030579e-01 1.233864724636077881e-01 -3.266565799713134766e-01 8.183532953262329102e-02 -1.486367266625165939e-02 -2.957568466663360596e-01 1.241471916437149048e-01 -3.989184275269508362e-02 -2.248644381761550903e-01 -1.088279783725738525e-01 4.321893155574798584e-01 -1.353472322225570679e-01 7.582768052816390991e-02 8.384279161691665649e-02 3.631042242050170898e-01 -9.641291201114654541e-02 3.749683499336242676e-02 7.383896410465240479e-02 2.318547070026397705e-01 -6.898379325866699219e-02 1.127799823880195618e-01 -7.618513703346252441e-02 -7.758396863937377930e-02 1.127576008439064026e-01 1.515849679708480835e-02 2.238578349351882935e-01 1.793360859155654907e-01 -5.851183459162712097e-02
1.850543618202209473e-01 -1.597547382116317749e-01 -1.087388321757316589e-01 1.341923605650663376e-02 -3.812856674194335938e-01 2.323811948299407959e-01 2.376796752214431763e-01 2.586135864257812500e-01 4.940072819590568542e-02 -7.150151580572128296e-02 3.600398823618888855e-02 2.614476680755615234e-01 2.877764999866485596e-01 -6.834016740322113037e-02 1.681522130966186523e-01 -2.262211441993713379e-01 -1.065176278352737427e-01 1.267056725919246674e-02 4.561541602015495300e-02 -1.554757952690124512e-01 -1.628570556640625000e-01 -2.230504751205444336e-01 -4.354124143719673157e-02 -1.851065009832382202e-01 -4.597754403948783875e-02 -1.452926993370056152e-01 -2.836820781230926514e-01 -4.754127562046051025e-02 8.468370139598846436e-02 1.147677451372146606e-01 2.767218053340911865e-01 -9.090682119131088257e-02
1.254076212644577026e-01 -2.782869935035705566e-01 -7.996827363967895508e-02 -4.153016954660415649e-02 -3.581002354621887207e-01 1.384392380714416504e-01 -2.883739173412322998e-01 -5.132207297720015049e-04 -4.407333955168724060e-02 -2.114492803812026978e-01 -1.533230841159820557e-01 1.728679537773132324e-01 -6.414707284420728683e-03 3.737293556332588196e-02 1.392066776752471924e-01 -1.641175001859664917e-01 1.359005272388458252e-01 3.252755403518676758e-01 4.302380084991455078e-01 -1.879418343305587769e-01 6.165533792227506638e-03 -4.257391020655632019e-02 -3.772216290235519409e-02 1.395307183265686035e-01 -5.682028830051422119e-02 -3.058076202869415283e-01 2.724068984389305115e-02 -1.297174841165542603e-01 1.401421129703521729e-01 -2.954657748341560364e-02 1.344295144081115723e-01 3.328112885355949402e-03
-1.315810829401016235e-01 8.596460521221160889e-02 1.169595308601856232e-02 2.541127428412437439e-02 1.589435525238513947e-02 2.660158574581146240e-01 1.243842914700508118e-01 1.571213603019714355e-01 2.539114356040954590e-01 -3.295906260609626770e-02 7.268299162387847900e-02 1.786047667264938354e-01 1.311125904321670532e-01 3.668171539902687073e-02 4.525716602802276611e-01 -2.814699113368988037e-01 1.860721260309219360e-01 7.590731233358383179e-02 1.672398895025253296e-01 -4.311972483992576599e-02 1.155507564544677734e-01 -1.334023475646972656e-01 2.723554372787475586e-01 -2.006575912237167358e-01 -6.580887734889984131e-02 1.488980948925018311e-01 -1.828608959913253784e-01 2.823314368724822998e-01 3.728050738573074341e-02 2.721984982490539551e-01 -6.362275779247283936e-02 1.517675369977951050e-01
1.376466080546379089e-02 1.159494221210479736e-01 5.820768699049949646e-02 -3.145844116806983948e-02 -3.290693163871765137e-01 2.197299152612686157e-02 1.922337710857391357e-01 1.391867697238922119e-01 1.313805282115936279e-01 -2.566499412059783936e-01 4.647794738411903381e-02 -1.540132910013198853e-01 -4.871931672096252441e-02 4.169834032654762268e-02 3.564120531082153320e-01 -1.811441183090209961e-01 1.830527558922767639e-02 1.558955758810043335e-01 1.051635742187500000e-01 6.749084591865539551e-02 1.187377870082855225e-01 5.310968309640884399e-02 7.048385590314865112e-02 -2.055024206638336182e-01 3.874019980430603027e-01 -2.604516446590423584e-01 -2.121123522520065308e-01 -2.774342196062207222e-03 8.453702181577682495e-02 1.237446144223213196e-01 2.775290310382843018e-01 -2.777753770351409912e-01
[truncated: 3,265,300 more chars]
