# Supplementary material for: The Language of Innovation
Source: PLoS One. 2020 Apr 30;15(4):e0230107. doi: 10.1371/journal.pone.0230107 (PMC7194493; doi:10.1371/journal.pone.0230107)
Supplement: S26 File — (GZ) [file pone.0230107.s026.tar.gz › 2004-2008/V2Run_6_VS_4500_embeddings2004-2008ED32.txt]

2.609972655773162842e-01 -2.984260022640228271e-02 -7.640643417835235596e-02 -7.224480062723159790e-02 2.345330417156219482e-01 -4.832619056105613708e-02 9.949780255556106567e-02 -2.697391435503959656e-02 2.540604472160339355e-01 -3.045321404933929443e-01 2.294587492942810059e-01 -1.878769695758819580e-02 -3.018583655357360840e-01 -1.085255667567253113e-02 3.039609291590750217e-04 -1.013481840491294861e-01 2.786287963390350342e-01 -4.768643528223037720e-02 6.489802896976470947e-02 -4.175342321395874023e-01 2.049569338560104370e-01 1.276748329401016235e-01 -5.897638574242591858e-02 1.148336306214332581e-01 -2.450423538684844971e-01 -4.807482287287712097e-02 -1.973888836801052094e-02 1.048420295119285583e-01 4.179094359278678894e-02 -1.528217792510986328e-01 9.885113686323165894e-02 3.132517635822296143e-01
1.212900131940841675e-01 1.414811462163925171e-01 2.054205834865570068e-01 -1.287084817886352539e-01 2.295761257410049438e-01 2.176410332322120667e-02 9.453735500574111938e-02 -2.155133485794067383e-01 2.717326581478118896e-01 2.615652680397033691e-01 2.505269348621368408e-01 -2.696922980248928070e-02 -6.219479441642761230e-02 1.088586822152137756e-01 9.934045374393463135e-02 7.839088886976242065e-02 8.591884374618530273e-02 -2.078122794628143311e-01 -8.681071549654006958e-02 -3.487033843994140625e-01 1.611534953117370605e-01 -1.846543997526168823e-01 1.784939020872116089e-01 1.789886504411697388e-01 1.016478613018989563e-01 -2.236559838056564331e-01 -3.378243371844291687e-02 -1.420186460018157959e-01 1.746575832366943359e-01 -9.030156582593917847e-02 3.164019882678985596e-01 1.907098740339279175e-01
-8.629065006971359253e-03 -4.094300791621208191e-02 -3.596741259098052979e-01 2.065654993057250977e-01 1.569457948207855225e-01 3.327374905347824097e-02 1.103963479399681091e-01 -1.691619157791137695e-01 8.755236864089965820e-02 4.967882763594388962e-03 2.037121057510375977e-01 -1.774870753288269043e-01 -1.423491630703210831e-02 -2.100639343261718750e-01 9.447462856769561768e-02 9.231206029653549194e-02 1.127109453082084656e-01 -2.802091836929321289e-01 6.228910759091377258e-02 -2.395948320627212524e-01 -1.516690254211425781e-01 9.762370586395263672e-02 2.216824591159820557e-01 2.121560648083686829e-02 1.472293138504028320e-01 -2.028542160987854004e-01 -2.283331751823425293e-01 8.497651666402816772e-02 -1.084826812148094177e-01 -3.774502873420715332e-01 4.726592451333999634e-02 3.223617374897003174e-01
3.470313251018524170e-01 7.141547650098800659e-02 2.550987340509891510e-02 -2.464370578527450562e-01 4.119977056980133057e-01 -1.979026943445205688e-01 5.930257588624954224e-02 -2.846250534057617188e-01 1.559884995222091675e-01 -2.602062001824378967e-02 -1.311480998992919922e-01 -2.303652763366699219e-01 -1.580437123775482178e-01 -5.399304255843162537e-02 8.706875890493392944e-02 4.114556685090065002e-02 1.453634500503540039e-01 -3.554904460906982422e-02 -2.624726295471191406e-01 -1.878779381513595581e-01 -5.824507027864456177e-02 1.034222170710563660e-02 1.407902836799621582e-01 -2.502956986427307129e-02 -1.565117537975311279e-01 1.439073830842971802e-01 -1.571815907955169678e-01 2.023756653070449829e-01 6.268468499183654785e-02 -2.508923709392547607e-01 1.362035721540451050e-01 2.009474039077758789e-01
3.365096747875213623e-01 -6.385055184364318848e-02 -1.624608039855957031e-01 -6.044156849384307861e-02 4.083777368068695068e-01 -1.636492311954498291e-01 1.089973226189613342e-01 -2.140431702136993408e-01 3.671228289604187012e-01 -3.028782010078430176e-01 1.681804358959197998e-01 -5.183760821819305420e-02 -2.010879665613174438e-01 -6.207262724637985229e-02 2.208217531442642212e-01 -1.895989775657653809e-01 1.625421941280364990e-01 2.550656534731388092e-02 -3.349811583757400513e-02 -1.867282688617706299e-01 -7.600053399801254272e-02 2.708399593830108643e-01 1.733147352933883667e-02 6.751988083124160767e-02 2.348681911826133728e-02 -1.645744591951370239e-01 -1.374535709619522095e-01 -1.114213913679122925e-01 1.073745544999837875e-02 -2.923937514424324036e-02 7.365605235099792480e-02 -5.014036595821380615e-02
2.753821909427642822e-01 3.234148621559143066e-01 -1.973944902420043945e-01 3.755640983581542969e-02 1.604659259319305420e-01 -1.556601747870445251e-02 5.191986262798309326e-02 -3.231695294380187988e-01 1.482118219137191772e-01 -2.772030234336853027e-01 9.626266360282897949e-02 -1.642943471670150757e-01 -2.300577163696289062e-01 5.927982926368713379e-02 8.314895629882812500e-02 -9.562887251377105713e-02 2.459324449300765991e-01 -9.704717993736267090e-02 9.268880635499954224e-02 -1.517882049083709717e-01 -1.328000724315643311e-01 -1.068800389766693115e-01 3.405501246452331543e-01 -1.238446161150932312e-01 1.880052983760833740e-01 -1.140682473778724670e-01 -2.961411476135253906e-01 4.673487320542335510e-02 5.226942524313926697e-02 -2.466791309416294098e-02 1.080286204814910889e-01 1.527905464172363281e-01
1.461037248373031616e-01 6.946307420730590820e-02 -4.891797527670860291e-02 -1.967631578445434570e-01 2.340168952941894531e-01 -1.701494120061397552e-02 -8.401325345039367676e-02 -2.601650357246398926e-01 1.839955002069473267e-01 -2.359744012355804443e-01 3.828948363661766052e-02 -2.704607248306274414e-01 -2.677166759967803955e-01 7.338521629571914673e-02 1.285442411899566650e-01 -1.185491755604743958e-01 1.775997281074523926e-01 -1.764469742774963379e-01 -1.738173663616180420e-01 -7.835516333580017090e-02 -2.379654943943023682e-01 2.299015596508979797e-02 6.638853996992111206e-02 2.504644691944122314e-01 -1.086926907300949097e-01 -1.036582514643669128e-01 -4.719644486904144287e-01 -4.201610758900642395e-02 8.074956387281417847e-02 1.152995377779006958e-01 1.969381719827651978e-01 4.622443020343780518e-02
1.532858759164810181e-01 6.750149186700582504e-03 -7.418465800583362579e-03 -2.044234126806259155e-01 -4.581502079963684082e-02 -7.571093738079071045e-02 9.057058393955230713e-02 -3.716975152492523193e-01 3.543289005756378174e-01 -1.503363996744155884e-01 9.138733148574829102e-02 -1.286583244800567627e-01 -2.105041742324829102e-01 -2.044302225112915039e-01 -2.409612759947776794e-02 2.844654917716979980e-01 1.812765151262283325e-01 2.323594875633716583e-02 -1.894574165344238281e-01 -2.905658185482025146e-01 -1.361017487943172455e-02 -9.900498203933238983e-03 1.577307581901550293e-01 1.082867756485939026e-01 -1.639423519372940063e-02 -4.079716801643371582e-01 1.892247051000595093e-01 4.536096379160881042e-02 1.432334482669830322e-01 -1.173013672232627869e-01 5.713088437914848328e-02 8.388435095548629761e-02
3.937562704086303711e-01 1.070831865072250366e-01 -1.456792056560516357e-01 -3.159671723842620850e-01 2.070362269878387451e-01 -1.903720349073410034e-01 2.127294987440109253e-01 -2.866231799125671387e-01 1.295271888375282288e-02 -2.081448882818222046e-01 -5.658634379506111145e-02 -2.649495601654052734e-01 -1.299436092376708984e-01 -3.177569210529327393e-01 1.373115926980972290e-01 -7.999835908412933350e-02 3.804577514529228210e-02 -8.876788616180419922e-02 -4.550945386290550232e-02 -8.179788291454315186e-02 -2.505504190921783447e-01 -8.278927952051162720e-02 1.724998354911804199e-01 1.093536764383316040e-01 1.222011297941207886e-01 -1.115103513002395630e-01 -2.384345680475234985e-01 -2.613574080169200897e-02 -1.584409624338150024e-01 -4.412316158413887024e-02 5.175205320119857788e-02 4.306228086352348328e-02
3.260979056358337402e-01 -1.566167771816253662e-01 2.608114182949066162e-01 -1.256694197654724121e-01 1.726027694530785084e-03 1.332210004329681396e-01 2.291827499866485596e-01 -1.593984067440032959e-01 1.696572452783584595e-01 -1.037556976079940796e-01 -1.118982955813407898e-02 -3.051744699478149414e-01 -7.023464143276214600e-02 -7.351633906364440918e-02 1.533073186874389648e-01 -2.557546086609363556e-02 1.975082010030746460e-01 -3.359556496143341064e-01 -5.087476223707199097e-02 -2.172307372093200684e-01 -1.415726244449615479e-01 -1.035931780934333801e-01 3.237410783767700195e-01 1.804107567295432091e-03 -1.103863641619682312e-01 -1.606422811746597290e-01 -4.234359785914421082e-02 -1.621579676866531372e-01 1.685517579317092896e-01 -2.962822839617729187e-02 1.519678533077239990e-01 2.581323683261871338e-01
1.571540832519531250e-01 -2.194929569959640503e-01 -1.194688603281974792e-01 -4.059735685586929321e-02 2.324155122041702271e-01 -7.395718246698379517e-02 1.120374277234077454e-01 -1.310297697782516479e-01 8.053903281688690186e-02 2.047091871500015259e-01 1.152805332094430923e-02 7.334274053573608398e-02 -4.377907812595367432e-01 -1.243653073906898499e-01 6.126352120190858841e-03 3.786998614668846130e-02 1.140669435262680054e-01 5.197056010365486145e-02 1.408565044403076172e-02 -3.620889186859130859e-01 -1.587727814912796021e-01 3.249834775924682617e-01 2.494932860136032104e-01 1.733488887548446655e-01 1.142751052975654602e-01 -9.167084842920303345e-02 -3.092545568943023682e-01 -4.550101980566978455e-02 7.781420648097991943e-02 -6.408153474330902100e-02 -1.987732648849487305e-01 1.432162970304489136e-01
2.899741232395172119e-01 7.818508148193359375e-02 -1.373318731784820557e-01 -3.428829833865165710e-03 2.409304231405258179e-01 -3.037067055702209473e-01 5.951417144387960434e-03 -4.521914720535278320e-01 1.352696269750595093e-01 -1.821123957633972168e-01 1.166803687810897827e-01 -1.292852461338043213e-01 -5.606729909777641296e-02 -1.176106035709381104e-01 -4.878059402108192444e-02 2.737946435809135437e-02 2.156229913234710693e-01 -1.757072359323501587e-01 1.970939934253692627e-01 -2.962444424629211426e-01 -1.957928538322448730e-01 6.285080313682556152e-02 8.094119280576705933e-02 -1.545713469386100769e-02 1.511596590280532837e-01 -8.021294325590133667e-02 -2.098793089389801025e-01 2.716449089348316193e-02 3.126012161374092102e-02 7.078299671411514282e-02 3.122610747814178467e-01 -6.018495187163352966e-02
3.645388484001159668e-01 1.077568382024765015e-01 -1.022712588310241699e-01 -9.104402735829353333e-03 1.865665018558502197e-01 -2.772516943514347076e-02 9.727948158979415894e-02 -1.938162297010421753e-01 1.389736682176589966e-01 -2.579836547374725342e-01 8.573284000158309937e-02 -1.878295242786407471e-01 -1.614775359630584717e-01 -1.997561901807785034e-01 1.538596153259277344e-01 -1.734863407909870148e-02 2.058575153350830078e-01 -1.016534641385078430e-01 -1.224891692399978638e-01 -4.116634428501129150e-01 -1.937943696975708008e-01 1.686947792768478394e-02 3.130712807178497314e-01 -1.079237554222345352e-02 5.432482808828353882e-02 9.918592870235443115e-02 1.466747373342514038e-01 1.591558605432510376e-01 1.304380595684051514e-01 1.640413403511047363e-01 2.080936431884765625e-01 1.545680910348892212e-01
2.915863692760467529e-01 6.285735219717025757e-02 -1.528734862804412842e-01 -3.297589346766471863e-02 4.452253580093383789e-01 -1.543067693710327148e-01 4.502448067069053650e-02 -2.387391030788421631e-01 2.382742017507553101e-01 -1.076613366603851318e-01 2.269614189863204956e-01 -3.634048998355865479e-01 -1.462320387363433838e-01 5.891434475779533386e-02 7.524085044860839844e-02 -1.821342296898365021e-02 2.081805467605590820e-01 -1.833180189132690430e-01 -6.126706954091787338e-03 -3.132008910179138184e-01 -1.446378231048583984e-01 -4.021274298429489136e-02 1.312797516584396362e-01 1.280099451541900635e-01 1.994992792606353760e-02 -8.698894083499908447e-02 -2.796054184436798096e-01 2.957860752940177917e-02 -3.593767061829566956e-02 4.964702576398849487e-02 -1.470213010907173157e-02 -2.223733626306056976e-02
-2.072825878858566284e-01 -1.463338136672973633e-01 -2.033360302448272705e-01 -9.166847914457321167e-02 1.469099372625350952e-01 1.010805293917655945e-01 1.287288814783096313e-01 -7.350638508796691895e-02 1.618631035089492798e-01 -5.871932953596115112e-03 2.963191866874694824e-01 1.199630871415138245e-01 -1.311291009187698364e-01 -2.600910365581512451e-01 1.439295262098312378e-01 -2.302373386919498444e-02 1.719967573881149292e-01 -2.012858539819717407e-01 1.017106547951698303e-01 -4.098898470401763916e-01 -3.336752206087112427e-02 1.845732703804969788e-02 2.772492468357086182e-01 -3.782082721590995789e-02 -1.851959270425140858e-03 4.522476717829704285e-02 -2.403071075677871704e-01 1.679465733468532562e-02 1.028133332729339600e-01 -2.507031857967376709e-01 5.172459036111831665e-02 3.649627268314361572e-01
1.785168945789337158e-01 -7.294963300228118896e-02 6.197078898549079895e-02 -6.576151400804519653e-02 3.285886645317077637e-01 6.394516676664352417e-02 2.634940445423126221e-01 -2.955966889858245850e-01 -1.156607568264007568e-01 8.621687069535255432e-03 2.487632334232330322e-01 -9.577408432960510254e-02 -2.325701266527175903e-01 1.466476824134588242e-02 2.105081379413604736e-01 1.235118582844734192e-01 2.022091150283813477e-01 -9.838041663169860840e-02 -2.542304396629333496e-01 -2.848947346210479736e-01 -2.082624584436416626e-01 1.135704293847084045e-01 6.038264557719230652e-02 1.922949105501174927e-01 -4.948463290929794312e-02 -2.781117260456085205e-01 2.809732854366302490e-01 -4.399507492780685425e-02 -1.258906815201044083e-02 1.184600144624710083e-01 1.139971539378166199e-01 7.921849191188812256e-02
2.353313565254211426e-01 4.370402544736862183e-02 -2.764926850795745850e-01 -2.526698112487792969e-01 4.728759825229644775e-01 1.148718670010566711e-01 -6.196242570877075195e-02 -2.156866788864135742e-01 2.611379027366638184e-01 -1.939535588026046753e-01 -1.354741752147674561e-01 -2.291044294834136963e-01 -2.958792261779308319e-02 -2.096533477306365967e-01 2.434929087758064270e-02 1.996375620365142822e-01 1.532330065965652466e-01 -2.146858274936676025e-01 2.892378345131874084e-02 -2.112731188535690308e-01 -4.848054796457290649e-02 6.461242586374282837e-02 4.602869227528572083e-02 2.740140855312347412e-01 -7.255438249558210373e-04 -2.233213931322097778e-02 -1.470666229724884033e-01 4.582862928509712219e-02 -2.247046306729316711e-02 3.075107373297214508e-02 4.718489944934844971e-02 1.632318645715713501e-01
2.193719148635864258e-01 6.898736115545034409e-03 3.768461942672729492e-02 2.505062520503997803e-02 2.156208604574203491e-01 6.373467296361923218e-02 4.606479406356811523e-01 -2.398379743099212646e-01 -8.799661695957183838e-02 1.521439701318740845e-01 -2.078829333186149597e-02 -3.934324383735656738e-01 -8.727384358644485474e-02 -1.654672175645828247e-01 1.522233039140701294e-01 -7.638975512236356735e-03 2.374707758426666260e-01 -1.065291762351989746e-01 -3.221328835934400558e-03 -9.816906601190567017e-02 -7.275127805769443512e-03 9.208836127072572708e-04 1.302191615104675293e-01 1.825351566076278687e-01 -3.294423222541809082e-02 -1.275480836629867554e-01 9.063128381967544556e-03 -1.925873607397079468e-01 2.948114871978759766e-01 -6.842462718486785889e-02 1.811337918043136597e-01 2.802126407623291016e-01
-3.545081987977027893e-02 -1.334985643625259399e-01 -1.347038447856903076e-01 1.138071864843368530e-01 -1.420508474111557007e-01 -1.129798777401447296e-02 1.027104258537292480e-01 -5.033343657851219177e-02 1.022418290376663208e-01 2.144191041588783264e-02 2.177022695541381836e-01 -7.570267468690872192e-02 -1.917047649621963501e-01 -1.350754648447036743e-01 7.361397892236709595e-02 1.036250870674848557e-02 1.808416247367858887e-01 -2.767747640609741211e-01 2.112707346677780151e-01 -2.072555273771286011e-01 -2.778832316398620605e-01 1.826945543289184570e-01 4.260938465595245361e-01 -1.723118275403976440e-01 -1.262046247720718384e-01 -7.577965408563613892e-02 -6.160908192396163940e-02 -1.582379639148712158e-01 -1.876097172498703003e-01 -2.424039095640182495e-01 1.702403873205184937e-01 3.157347142696380615e-01
3.413646519184112549e-01 1.886934041976928711e-01 -1.766125261783599854e-01 -8.808521181344985962e-02 2.032870054244995117e-01 -1.629120409488677979e-01 7.759161293506622314e-02 -1.541958600282669067e-01 -8.608143031597137451e-02 -3.184866011142730713e-01 1.774704456329345703e-01 -1.157946512103080750e-01 -1.009118333458900452e-01 -8.188626915216445923e-02 6.449896842241287231e-03 6.030896306037902832e-02 1.003933921456336975e-01 -6.318035721778869629e-02 -8.780183643102645874e-02 -2.197877168655395508e-01 -2.259247303009033203e-01 2.658937126398086548e-02 3.132991492748260498e-01 -7.679498940706253052e-02 -7.362692058086395264e-02 3.800764679908752441e-02 -2.248357087373733521e-01 -1.926370114088058472e-01 1.904668807983398438e-01 1.431684792041778564e-01 3.653465211391448975e-01 1.620742082595825195e-01
6.793417036533355713e-02 -1.933506131172180176e-01 -2.761855125427246094e-01 -3.501451760530471802e-02 2.140978574752807617e-01 -3.847024217247962952e-02 1.976132690906524658e-01 -2.399868220090866089e-01 -1.299267709255218506e-01 -1.515067834407091141e-02 4.683347884565591812e-03 -1.726398244500160217e-02 -2.826286256313323975e-01 -1.672812104225158691e-01 2.175678908824920654e-01 1.710261404514312744e-02 8.635339140892028809e-02 -8.458732627332210541e-03 -2.609849162399768829e-02 -3.008427023887634277e-01 -4.382270574569702148e-02 2.969011962413787842e-01 2.469131499528884888e-01 -4.416281357407569885e-02 -1.608960181474685669e-01 2.824032306671142578e-02 -1.792766451835632324e-01 -1.876040548086166382e-01 -1.158062368631362915e-01 -4.268293976783752441e-01 -9.284541010856628418e-02 1.169384270906448364e-01
1.225731149315834045e-01 1.366842538118362427e-01 -1.576690375804901123e-02 -7.577960938215255737e-02 2.630429863929748535e-01 -1.697252541780471802e-01 -6.759183108806610107e-02 -5.328863859176635742e-01 6.746403872966766357e-02 -2.070262432098388672e-01 1.282821148633956909e-01 -1.879207193851470947e-01 -1.444410532712936401e-01 -2.065008729696273804e-01 2.175772339105606079e-01 8.333830535411834717e-02 8.800570666790008545e-02 -1.388291455805301666e-02 -1.435662806034088135e-01 -1.869007498025894165e-01 -2.176923006772994995e-01 -5.042291805148124695e-02 -3.972102329134941101e-02 -1.475789844989776611e-01 1.011745855212211609e-01 9.594950824975967407e-03 -2.138845473527908325e-01 4.790925607085227966e-02 1.121547147631645203e-01 1.488780230283737183e-01 3.149303048849105835e-02 3.548499047756195068e-01
1.350436359643936157e-01 6.843698769807815552e-02 -1.271981596946716309e-01 -1.079573947936296463e-02 2.821214795112609863e-01 -1.390682160854339600e-01 -1.466493960469961166e-02 -4.768769741058349609e-01 3.484003841876983643e-01 -1.754156053066253662e-01 6.522496044635772705e-02 -2.662893235683441162e-01 -2.302878163754940033e-02 -9.995933622121810913e-02 1.164926365017890930e-01 -1.875631660223007202e-01 3.386558890342712402e-01 -1.737270653247833252e-01 -2.763100527226924896e-02 -1.624019294977188110e-01 -1.377819478511810303e-01 -3.641644865274429321e-02 1.938137859106063843e-01 7.452317327260971069e-02 -6.356114894151687622e-02 -1.070863008499145508e-02 -1.297418028116226196e-01 -1.072687357664108276e-01 -4.772438853979110718e-02 -1.272926200181245804e-02 2.718063592910766602e-01 5.820072069764137268e-02
2.045345455408096313e-01 -1.777617037296295166e-01 -9.292756766080856323e-02 -1.066984608769416809e-01 3.748250007629394531e-01 -2.328264862298965454e-01 1.187281906604766846e-01 -1.616066694259643555e-01 1.875404641032218933e-02 8.544791489839553833e-02 1.422271430492401123e-01 3.469368442893028259e-02 -1.530961990356445312e-01 -1.764956712722778320e-01 9.889817237854003906e-02 -1.619262397289276123e-01 -1.921495348215103149e-01 -1.354165934026241302e-02 -7.271110080182552338e-03 -4.233291745185852051e-01 -4.044050350785255432e-02 1.521421074867248535e-01 2.263946831226348877e-01 6.260792165994644165e-02 -4.564344417303800583e-03 -2.375492006540298462e-01 -1.146206110715866089e-01 -1.014404892921447754e-01 -7.485596835613250732e-02 -2.736477255821228027e-01 -1.215672492980957031e-01 2.837076485157012939e-01
1.528331786394119263e-01 -1.904333382844924927e-02 5.131044890731573105e-03 -7.105413079261779785e-02 4.067410230636596680e-01 -3.488620743155479431e-02 -5.135286226868629456e-02 -2.104783058166503906e-01 1.645574420690536499e-01 -1.144485548138618469e-01 1.409158259630203247e-01 -2.437137216329574585e-01 -1.070440858602523804e-01 6.969865411520004272e-02 2.026706635951995850e-01 -2.276638746261596680e-01 1.028788909316062927e-01 3.458123654127120972e-02 1.187250614166259766e-01 -8.847540616989135742e-02 1.807401515543460846e-02 8.939401060342788696e-02 1.470541357994079590e-01 -1.289045959711074829e-01 1.628818511962890625e-01 -1.361728459596633911e-01 -4.981925785541534424e-01 -6.186376139521598816e-02 -2.470394968986511230e-01 7.919632829725742340e-03 2.361295223236083984e-01 1.864115893840789795e-01
2.691603302955627441e-01 2.821573615074157715e-02 -1.708397716283798218e-01 -7.497858256101608276e-02 3.497706949710845947e-01 -1.988832801580429077e-01 -6.369454413652420044e-02 -3.292953073978424072e-01 3.185744583606719971e-01 1.505467109382152557e-02 1.042184010148048401e-01 -2.207525372505187988e-01 -1.939846724271774292e-01 -3.485985100269317627e-02 2.798255980014801025e-01 -8.607938885688781738e-02 2.310380041599273682e-01 -2.648489475250244141e-01 1.259993463754653931e-01 -6.678319722414016724e-02 -4.207414761185646057e-02 1.407409310340881348e-01 1.990102380514144897e-01 3.134556813165545464e-03 1.228520274162292480e-01 -1.554144322872161865e-01 -2.165938168764114380e-01 -3.402048721909523010e-02 3.581834957003593445e-02 7.311946898698806763e-02 1.539866030216217041e-01 9.478905051946640015e-02
-1.495924741029739380e-01 6.700491998344659805e-03 -2.006088569760322571e-02 3.357199579477310181e-02 2.195192873477935791e-01 -2.186682671308517456e-01 2.151061296463012695e-01 -1.465825829654932022e-02 -1.569900289177894592e-02 -1.051633525639772415e-02 7.740722596645355225e-02 2.464770972728729248e-01 -8.796942234039306641e-02 -5.012763291597366333e-02 2.245447039604187012e-02 1.298083662986755371e-01 7.494387775659561157e-02 -1.851052939891815186e-01 7.913696579635143280e-03 -2.276274710893630981e-01 -3.924814239144325256e-02 5.811518430709838867e-02 4.924249649047851562e-01 -6.223191693425178528e-02 -8.193723112344741821e-02 -2.345516383647918701e-01 -1.575664877891540527e-01 -2.345882952213287354e-01 -2.655731737613677979e-01 -1.746922433376312256e-01 2.356050610542297363e-01 3.125350475311279297e-01
3.388116657733917236e-01 -2.246236987411975861e-02 -4.602073505520820618e-02 8.256233297288417816e-03 1.731265038251876831e-01 -8.912004530429840088e-02 4.238352179527282715e-02 -3.300271928310394287e-01 2.649906277656555176e-01 -1.769294142723083496e-01 7.352235168218612671e-02 -1.558088809251785278e-01 -2.526266872882843018e-02 -6.781200319528579712e-02 4.485244154930114746e-01 1.182570587843656540e-02 4.289307594299316406e-01 5.082795396447181702e-02 -2.768573164939880371e-02 -1.139050871133804321e-01 -1.150235682725906372e-01 1.078275591135025024e-02 -1.885729879140853882e-01 -3.142918646335601807e-02 -7.366790901869535446e-03 8.592615276575088501e-02 -1.722750216722488403e-01 9.373962529934942722e-04 2.127980142831802368e-01 2.995602414011955261e-02 1.868087947368621826e-01 1.665372252464294434e-01
2.426113784313201904e-01 -2.511513885110616684e-03 -1.298442631959915161e-01 -2.450327873229980469e-01 1.529539823532104492e-01 2.226719073951244354e-02 -2.141252905130386353e-02 -2.009855583310127258e-02 3.526524007320404053e-01 -1.254196185618638992e-02 -1.578098721802234650e-02 -3.706583380699157715e-01 -3.425416648387908936e-01 8.104015886783599854e-02 3.144899308681488037e-01 -8.813686668872833252e-02 1.633782684803009033e-01 2.530006691813468933e-02 -1.352041065692901611e-01 -7.870104908943176270e-02 -9.078587591648101807e-02 -1.818418204784393311e-01 1.898890882730484009e-01 9.308658540248870850e-02 -1.117507833987474442e-02 -2.803604304790496826e-01 -2.894223108887672424e-02 1.126477047801017761e-01 6.470863521099090576e-02 -9.490670263767242432e-02 9.552348405122756958e-02 3.071421980857849121e-01
-1.153033375740051270e-01 -1.293007284402847290e-01 -2.085821479558944702e-01 1.413663029670715332e-01 1.603472083806991577e-01 -2.997378073632717133e-02 1.568248867988586426e-01 -1.366179287433624268e-01 -9.741072542965412140e-03 6.235685944557189941e-02 9.456837177276611328e-02 -1.038595661520957947e-01 3.546085581183433533e-02 -1.365409791469573975e-01 1.317264139652252197e-01 1.457493305206298828e-01 2.400059998035430908e-02 -1.018557325005531311e-01 2.966221272945404053e-01 -4.628179967403411865e-01 -2.171049416065216064e-01 2.315682470798492432e-01 2.192448973655700684e-01 1.322815269231796265e-01 -1.316065192222595215e-01 -1.804413646459579468e-02 -2.917084991931915283e-01 -5.175359174609184265e-02 -2.083662338554859161e-02 -3.253045678138732910e-01 -7.724377792328596115e-03 2.514405846595764160e-01
8.104925043880939484e-03 -7.771730422973632812e-02 -2.346528768539428711e-01 1.986758559942245483e-01 2.195535004138946533e-01 -6.708015501499176025e-02 2.308108508586883545e-01 -1.287526339292526245e-01 3.391244262456893921e-02 -2.789276186376810074e-03 1.909397542476654053e-01 -1.146859079599380493e-01 -3.242467045783996582e-01 -1.108016539365053177e-02 1.500434428453445435e-01 9.677591919898986816e-02 2.325406298041343689e-02 -1.303554475307464600e-01 2.612801492214202881e-01 -3.678266704082489014e-01 -3.564551845192909241e-02 1.070848926901817322e-01 1.704570353031158447e-01 -5.300838500261306763e-02 1.253388524055480957e-01 -8.626684546470642090e-02 -2.401117831468582153e-01 1.141594871878623962e-01 3.270090371370315552e-02 -2.166255265474319458e-01 -3.604625537991523743e-02 4.243424236774444580e-01
-4.798211902379989624e-02 -1.102511137723922729e-01 -1.792361140251159668e-01 1.894065290689468384e-01 2.237743735313415527e-01 -1.255432516336441040e-01 1.608511954545974731e-01 -1.326357722282409668e-01 1.166543811559677124e-01 -2.688889577984809875e-02 3.046581447124481201e-01 -1.721794605255126953e-01 -1.786703318357467651e-01 -1.456104516983032227e-01 1.229578182101249695e-01 4.882471635937690735e-02 7.871631532907485962e-02 -8.678728342056274414e-02 1.836430579423904419e-01 -3.632626533508300781e-01 -5.662184208631515503e-02 1.344432979822158813e-01 1.945191621780395508e-01 -3.177816420793533325e-02 -5.246979370713233948e-02 -9.195414930582046509e-02 -8.789691329002380371e-02 1.256705969572067261e-01 -4.036425054073333740e-02 -3.494285941123962402e-01 -4.940192680805921555e-03 4.503286778926849365e-01
4.848853871226310730e-02 -7.180197536945343018e-02 -1.284833401441574097e-01 -2.378062009811401367e-01 8.828852325677871704e-03 2.255353778600692749e-01 1.980201750993728638e-01 -3.234811127185821533e-01 8.445395529270172119e-02 -7.873617578297853470e-04 1.009788140654563904e-01 -3.825814425945281982e-01 -2.296365499496459961e-01 4.924751073122024536e-02 -1.127243116497993469e-01 6.224106252193450928e-02 1.344186812639236450e-01 1.479344349354505539e-02 -3.176237046718597412e-01 -3.056332468986511230e-01 5.280990153551101685e-02 -9.948626160621643066e-02 3.172974660992622375e-02 2.250309288501739502e-01 4.319433867931365967e-02 -3.057726323604583740e-01 -1.260008960962295532e-01 2.213384807109832764e-01 -1.551606506109237671e-02 -1.806951612234115601e-01 3.175919130444526672e-02 1.347388774156570435e-01
1.402213275432586670e-01 -4.461563751101493835e-02 -1.380684375762939453e-01 -2.209862321615219116e-01 3.447758257389068604e-01 -7.679261267185211182e-02 1.210015714168548584e-01 -3.789292275905609131e-01 4.665460065007209778e-02 -1.030938923358917236e-01 3.030817769467830658e-02 -1.644799709320068359e-01 -1.730570793151855469e-01 -3.378771618008613586e-02 2.687116563320159912e-01 -1.150605529546737671e-01 5.043362379074096680e-01 -1.661960929632186890e-01 8.344983309507369995e-02 -1.867142766714096069e-01 5.402884259819984436e-02 -1.532302647829055786e-01 1.345592141151428223e-01 8.430558443069458008e-02 1.123982965946197510e-01 -1.017678305506706238e-01 -2.042609602212905884e-01 3.988976404070854187e-02 6.573322415351867676e-02 1.369673162698745728e-01 6.992048025131225586e-02 2.127801254391670227e-02
-2.506262250244617462e-02 1.119830608367919922e-01 6.187229230999946594e-02 -1.691672652959823608e-01 3.130648136138916016e-01 1.719980835914611816e-01 -2.007707059383392334e-01 -4.316346347332000732e-01 1.635483503341674805e-01 -3.568372875452041626e-02 4.197538830339908600e-03 -2.447705268859863281e-01 -1.596674174070358276e-01 -2.948532812297344208e-02 -1.025285273790359497e-01 -2.523380704224109650e-02 4.192063212394714355e-02 -2.174669355154037476e-01 1.941509544849395752e-01 -3.172804415225982666e-01 8.789576590061187744e-03 -2.179878056049346924e-01 -1.209960803389549255e-01 -7.136711478233337402e-02 -2.229373753070831299e-01 -3.061951994895935059e-01 -1.919316351413726807e-01 -1.450554579496383667e-01 -2.096407674252986908e-02 -2.689405530691146851e-02 -2.748420834541320801e-02 1.293007731437683105e-01
3.274779915809631348e-01 -1.655232161283493042e-01 -1.649904809892177582e-02 -7.791567593812942505e-02 1.748629063367843628e-01 8.992654830217361450e-02 1.750173866748809814e-01 -1.409556865692138672e-01 1.707904338836669922e-01 -1.137160230427980423e-02 -1.795017868280410767e-01 -2.253646403551101685e-01 -8.509223163127899170e-02 -6.868215650320053101e-02 9.528336115181446075e-03 -4.138892889022827148e-02 1.021673306822776794e-01 2.660072147846221924e-01 1.995998620986938477e-01 -2.581181824207305908e-01 -4.225123673677444458e-02 4.434547200798988342e-02 6.466227024793624878e-02 1.903946548700332642e-01 2.136872112751007080e-01 -9.155402332544326782e-02 -3.491202294826507568e-01 -1.650774329900741577e-01 1.387515515089035034e-01 -3.813813924789428711e-01 7.489694748073816299e-03 2.097557038068771362e-01
1.978537440299987793e-01 -1.766869872808456421e-01 -4.727218300104141235e-02 -1.085619255900382996e-01 2.178429812192916870e-01 1.697726547718048096e-01 -9.588009677827358246e-03 -1.374790370464324951e-01 1.347784996032714844e-01 -3.327581286430358887e-02 1.305599957704544067e-01 -1.259920299053192139e-01 -1.002342030405998230e-01 -2.802272737026214600e-01 -2.030039578676223755e-02 -3.004124462604522705e-01 1.558660566806793213e-01 -4.882768914103507996e-02 -8.115994930267333984e-02 -3.429290652275085449e-01 -2.784449756145477295e-01 8.160284906625747681e-02 3.180784285068511963e-01 1.895908564329147339e-01 8.021071553230285645e-02 2.026482820510864258e-01 -1.076250672340393066e-01 -2.583894729614257812e-01 -1.516490429639816284e-01 -1.069403663277626038e-01 -1.947644352912902832e-02 2.368162572383880615e-01
-2.336183488368988037e-01 -8.293901570141315460e-03 -1.650325059890747070e-01 -1.078274026513099670e-01 1.061284467577934265e-01 1.932967901229858398e-01 1.043476238846778870e-01 -3.347164988517761230e-01 -7.531378418207168579e-02 -5.341540277004241943e-02 2.731839418411254883e-01 -7.667764555662870407e-03 -2.040283977985382080e-01 -6.954248994588851929e-03 4.780454188585281372e-02 5.896103009581565857e-02 1.012732684612274170e-01 6.413032114505767822e-02 2.429019510746002197e-01 -1.053783819079399109e-01 -1.304486244916915894e-01 -4.176435619592666626e-02 4.685744643211364746e-01 1.123948171734809875e-01 -1.206024810671806335e-01 -2.352348566055297852e-01 -1.392219066619873047e-01 -5.214176699519157410e-02 -1.106260865926742554e-01 -2.708547115325927734e-01 4.491256922483444214e-02 2.987635731697082520e-01
2.443150728940963745e-01 -1.128233969211578369e-01 -6.091332808136940002e-02 7.995436340570449829e-02 1.920839399099349976e-01 -1.846853345632553101e-01 3.186687594279646873e-03 -5.947131291031837463e-02 2.165603339672088623e-01 -3.052743077278137207e-01 5.052034184336662292e-02 -1.999078243970870972e-01 -1.327428668737411499e-01 -1.176196634769439697e-01 2.504437863826751709e-01 -1.023760251700878143e-02 2.211734354496002197e-01 -6.918225437402725220e-02 1.887469887733459473e-01 -3.125000000000000000e-01 -2.184339798986911774e-02 -4.067277070134878159e-03 2.166147679090499878e-01 4.182388633489608765e-02 8.770219236612319946e-02 -3.469061106443405151e-02 -4.419758617877960205e-01 -2.340823858976364136e-01 -1.919270306825637817e-01 1.244584694504737854e-01 1.361062824726104736e-01 2.069902839139103889e-03
2.751188874244689941e-01 -8.571986854076385498e-02 1.096522286534309387e-01 -2.583043277263641357e-01 2.582855820655822754e-01 2.704043872654438019e-02 1.056793257594108582e-01 -2.987884879112243652e-01 2.368702739477157593e-01 -2.824721634387969971e-01 1.178867928683757782e-02 -1.713635176420211792e-01 -3.123782575130462646e-01 -1.872182935476303101e-01 1.605287790298461914e-01 7.049838453531265259e-02 3.269627690315246582e-02 -1.432461738586425781e-01 1.514057070016860962e-02 -2.154487520456314087e-01 -6.927622109651565552e-02 1.116280853748321533e-01 2.462103217840194702e-01 1.172830387949943542e-01 2.530105113983154297e-01 3.098801523447036743e-02 -3.000156581401824951e-01 -3.917815163731575012e-02 -4.582503810524940491e-02 -1.453368961811065674e-01 3.516419231891632080e-02 -2.664014324545860291e-02
3.014680743217468262e-01 -1.940651237964630127e-02 9.038171172142028809e-02 -1.385396718978881836e-01 1.054608598351478577e-01 3.262527585029602051e-01 -1.371161639690399170e-01 -1.322373151779174805e-01 3.583537042140960693e-01 4.472746327519416809e-02 4.015496000647544861e-02 -1.191114634275436401e-01 -2.615174055099487305e-01 -1.811889410018920898e-01 2.385927885770797729e-01 -5.451063439249992371e-02 1.081925332546234131e-01 -1.668930649757385254e-01 2.594611644744873047e-01 -2.825133502483367920e-01 -1.371248811483383179e-01 -2.374725490808486938e-01 -1.385900676250457764e-01 1.551462411880493164e-01 -1.339459121227264404e-01 -2.032783925533294678e-01 -5.238246545195579529e-02 1.451114118099212646e-01 3.913330286741256714e-02 -1.552668958902359009e-01 7.809741795063018799e-02 -1.487467437982559204e-02
9.351133555173873901e-02 -7.076340913772583008e-02 -2.694388031959533691e-01 3.752030059695243835e-02 4.332177340984344482e-01 -4.353379830718040466e-02 7.123594731092453003e-02 -2.641786336898803711e-01 1.024632826447486877e-01 -2.142910808324813843e-01 8.241944015026092529e-02 -2.890685498714447021e-01 -3.219590783119201660e-01 -2.479052990674972534e-01 6.436166912317276001e-02 -8.158512413501739502e-02 2.124629318714141846e-01 -2.397991567850112915e-01 -7.460088282823562622e-02 -1.390550583600997925e-01 -3.228641673922538757e-02 -2.833898924291133881e-02 1.960006803274154663e-01 -1.368852406740188599e-01 -4.704245924949645996e-02 -5.003060400485992432e-02 -2.578621804714202881e-01 -1.153336465358734131e-01 -4.988083988428115845e-02 5.030925944447517395e-02 1.938855648040771484e-01 -1.070164814591407776e-01
-5.396101996302604675e-02 1.030035316944122314e-02 -1.361144930124282837e-01 2.257857471704483032e-01 2.804394662380218506e-01 3.651782171800732613e-03 1.904452294111251831e-01 -1.219544857740402222e-01 6.452284008264541626e-02 -2.265680953860282898e-02 1.273936182260513306e-01 -4.336373135447502136e-02 -2.607952058315277100e-01 1.582316868007183075e-02 1.772857457399368286e-01 6.054936349391937256e-02 1.217147707939147949e-01 -2.123326808214187622e-01 2.338104099035263062e-01 -3.656530678272247314e-01 -3.868738561868667603e-02 1.360463052988052368e-01 2.165876477956771851e-01 -9.701217710971832275e-02 8.136792480945587158e-02 -1.207210943102836609e-01 -1.649063080549240112e-01 1.053246334195137024e-01 -1.781721115112304688e-01 -2.403999269008636475e-01 -2.314926125109195709e-02 4.442701339721679688e-01
3.112816512584686279e-01 -1.665946096181869507e-01 1.275016665458679199e-01 1.120693758130073547e-01 2.813461720943450928e-01 -1.360882818698883057e-01 5.992290377616882324e-02 -2.095401287078857422e-01 1.867737919092178345e-01 -9.205751866102218628e-02 1.718093603849411011e-01 -2.054584622383117676e-01 -2.695252597332000732e-01 9.364566951990127563e-02 1.927252113819122314e-01 -2.186964899301528931e-01 1.604851633310317993e-01 2.163012512028217316e-03 1.546173095703125000e-01 -2.159354835748672485e-01 -1.500316113233566284e-01 2.963458299636840820e-01 1.285804510116577148e-01 1.621536761522293091e-01 1.166298016905784607e-01 7.341080158948898315e-02 -3.262776136398315430e-01 -1.666758507490158081e-01 -2.988961338996887207e-02 -1.040121316909790039e-01 5.598990991711616516e-02 4.854563996195793152e-02
-3.218642249703407288e-02 -2.647720510140061378e-03 -1.565598100423812866e-01 1.122974753379821777e-01 2.950716018676757812e-01 -1.412605941295623779e-01 2.753301262855529785e-01 1.138287130743265152e-02 1.156193688511848450e-01 8.516296744346618652e-02 1.448246836662292480e-01 -3.696467354893684387e-02 -1.545067876577377319e-01 -6.417144834995269775e-02 1.217960119247436523e-01 1.093101724982261658e-01 2.185929715633392334e-01 -1.429868787527084351e-01 2.032889276742935181e-01 -2.618919312953948975e-01 -1.672328412532806396e-01 1.957820504903793335e-01 1.831425428390502930e-01 -1.382115632295608521e-01 6.891595572233200073e-02 -1.416479796171188354e-01 -1.701508313417434692e-01 7.233078777790069580e-02 -1.005760878324508667e-01 -3.352868258953094482e-01 -3.308222815394401550e-02 4.488166868686676025e-01
2.825113236904144287e-01 -8.109857887029647827e-02 -1.026804521679878235e-01 -3.857680410146713257e-02 7.749901711940765381e-02 -2.486336231231689453e-01 -1.734497845172882080e-01 -1.200286373496055603e-01 2.457359731197357178e-01 -1.662950664758682251e-01 1.357464641332626343e-01 -2.743805050849914551e-01 -2.002910524606704712e-01 -1.733443140983581543e-01 2.564003169536590576e-01 -5.979069694876670837e-02 3.026746213436126709e-01 2.209426462650299072e-02 3.655157610774040222e-02 -2.401850521564483643e-01 1.010696217417716980e-01 1.437984257936477661e-01 2.080743759870529175e-01 -8.130419999361038208e-02 5.686214566230773926e-02 -1.051498856395483017e-02 -4.300957918167114258e-01 1.222525686025619507e-01 -1.247919201850891113e-01 -5.529071018099784851e-02 1.158166378736495972e-01 2.812302298843860626e-02
-7.999169640243053436e-03 2.623774483799934387e-02 -2.319221794605255127e-01 1.678519845008850098e-01 1.974097341299057007e-01 -9.444496035575866699e-02 2.103797048330307007e-01 -4.723436012864112854e-02 1.261347085237503052e-01 1.168879717588424683e-01 2.411511540412902832e-01 -1.065841466188430786e-01 -2.510834336280822754e-01 8.854253590106964111e-02 1.088072434067726135e-01 1.635899543762207031e-01 -2.973461523652076721e-02 -1.466910541057586670e-01 1.579535603523254395e-01 -2.661951780319213867e-01 -6.885122507810592651e-02 2.027288675308227539e-01 2.292411774396896362e-01 -3.451025858521461487e-02 -8.077681064605712891e-02 4.167922586202621460e-02 -3.599449992179870605e-01 1.247351095080375671e-01 -7.623764220625162125e-03 -2.736882269382476807e-01 7.216244935989379883e-02 4.037182629108428955e-01
2.416528463363647461e-01 1.256975531578063965e-01 -1.626219600439071655e-01 -9.077094495296478271e-02 2.901936173439025879e-01 5.011930316686630249e-02 2.598607726395130157e-02 -4.486671686172485352e-01 9.441228210926055908e-02 -1.460912376642227173e-01 1.357119679450988770e-01 -1.119081676006317139e-01 -1.035932227969169617e-01 -2.266765981912612915e-01 1.585910022258758545e-01 -1.049320027232170105e-01 2.890982031822204590e-01 -2.174836695194244385e-01 -1.451152861118316650e-01 -2.470756024122238159e-01 -2.306179329752922058e-02 4.369930177927017212e-02 2.275335043668746948e-01 2.947623655200004578e-02 2.249615732580423355e-03 6.329301744699478149e-02 -3.426046371459960938e-01 -1.151059046387672424e-01 -1.232073158025741577e-01 1.501452624797821045e-01 1.778791099786758423e-02 -4.692301154136657715e-02
3.092350065708160400e-01 1.437324583530426025e-01 2.478831820189952850e-02 -1.161068007349967957e-01 3.356902599334716797e-01 1.172203794121742249e-01 3.649196922779083252e-01 -2.032504677772521973e-01 2.191489040851593018e-01 1.219377294182777405e-01 1.979903131723403931e-02 -1.285296678543090820e-01 -1.206787526607513428e-01 -1.772112995386123657e-01 9.149432182312011719e-02 8.828141726553440094e-03 -3.716838359832763672e-02 5.079707875847816467e-02 -4.061824828386306763e-02 -3.047533631324768066e-01 4.987195134162902832e-02 7.152146846055984497e-02 1.298727542161941528e-01 3.323260322213172913e-02 1.246510189957916737e-03 -5.156211853027343750e-01 -7.929147779941558838e-02 7.899475097656250000e-02 -4.422951862215995789e-02 -7.570575177669525146e-02 -1.764901913702487946e-02 -1.550390124320983887e-01
1.486010551452636719e-01 -3.641141951084136963e-01 -3.456137776374816895e-01 6.992042064666748047e-02 2.357061058282852173e-01 -1.389204412698745728e-01 2.308325022459030151e-01 -1.032180339097976685e-01 -2.026490271091461182e-01 4.543567821383476257e-02 1.980465650558471680e-01 -9.112217277288436890e-02 -1.436608284711837769e-01 -1.625784039497375488e-01 8.829361945390701294e-02 1.907304115593433380e-02 -3.667877614498138428e-02 -2.097429782152175903e-01 6.821015477180480957e-02 -3.679958581924438477e-01 3.204589243978261948e-03 2.155830115079879761e-01 1.224068701267242432e-01 3.546592220664024353e-02 -9.798927605152130127e-02 9.924552403390407562e-03 -1.748084872961044312e-01 -9.262762963771820068e-02 -7.230643182992935181e-02 -2.078460007905960083e-01 1.239664703607559204e-01 2.748594880104064941e-01
2.872498333454132080e-01 5.743239074945449829e-02 -8.463434875011444092e-02 6.451441347599029541e-02 3.251744806766510010e-01 4.404950141906738281e-02 5.186436232179403305e-03 -1.107150018215179443e-01 -2.488413359969854355e-03 -2.552242390811443329e-02 5.350142344832420349e-02 -4.477910101413726807e-01 1.618559844791889191e-02 -9.620249038562178612e-04 -1.695409975945949554e-02 8.143721520900726318e-02 3.813954293727874756e-01 4.889813065528869629e-02 -1.178365200757980347e-01 -2.252691835165023804e-01 -1.510084271430969238e-01 2.197407037019729614e-01 1.396308243274688721e-01 3.598300367593765259e-02 1.116829738020896912e-01 -1.383264213800430298e-01 -9.427141398191452026e-02 -3.261019587516784668e-01 2.631548047065734863e-01 -3.616566210985183716e-02 9.723474830389022827e-02 2.011592984199523926e-01
3.527487814426422119e-01 4.912981390953063965e-02 7.934464514255523682e-02 -4.388475418090820312e-02 1.611089520156383514e-02 -7.865007966756820679e-02 2.850888669490814209e-01 -2.552306950092315674e-01 2.312216907739639282e-01 1.736965179443359375e-01 -2.532893046736717224e-02 -2.255523651838302612e-01 -2.803776860237121582e-01 2.163100987672805786e-02 2.473768591880798340e-01 1.083486750721931458e-01 2.442719340324401855e-01 -9.362715296447277069e-03 -1.371995657682418823e-01 -4.076258093118667603e-02 -2.878019213676452637e-01 1.896229982376098633e-01 -2.418947219848632812e-01 -1.771296262741088867e-01 1.773101836442947388e-02 -8.130853623151779175e-02 -1.899563223123550415e-01 1.035226136445999146e-01 -5.447662994265556335e-02 1.764875352382659912e-01 1.242386549711227417e-01 1.808660775423049927e-01
3.145338296890258789e-01 1.340861320495605469e-01 5.308039113879203796e-02 8.672552555799484253e-02 4.300577640533447266e-01 -1.718129217624664307e-01 -1.549701765179634094e-02 -2.471418678760528564e-01 1.016436070203781128e-01 -9.683003276586532593e-02 5.990992859005928040e-02 -2.671155631542205811e-01 -1.532730013132095337e-01 -1.420786529779434204e-01 1.444098353385925293e-01 -6.937897950410842896e-02 3.855789899826049805e-01 -1.968479156494140625e-01 1.209187731146812439e-01 -1.323528438806533813e-01 -1.728114672005176544e-02 9.809067100286483765e-02 1.728273034095764160e-01 1.796034127473831177e-01 1.215813085436820984e-01 1.130630355328321457e-02 -2.631938457489013672e-01 -1.242524310946464539e-01 -1.000549867749214172e-01 -1.213646084070205688e-01 1.258770823478698730e-01 3.401647880673408508e-02
7.973263412714004517e-02 5.206595733761787415e-02 9.589328616857528687e-02 -2.579736411571502686e-01 2.198109924793243408e-01 1.114122867584228516e-01 4.131402373313903809e-01 -7.380860298871994019e-02 1.280140280723571777e-01 1.778709702193737030e-02 1.527128964662551880e-01 1.144119948148727417e-01 -8.725300431251525879e-02 -1.886371523141860962e-01 -4.775417223572731018e-02 9.286974370479583740e-02 2.663428783416748047e-01 7.656728476285934448e-02 -2.190706133842468262e-01 -1.973100155591964722e-01 -4.270613193511962891e-02 1.329194754362106323e-02 -1.482192873954772949e-01 -1.096626743674278259e-01 -2.183006554841995239e-01 -3.400750160217285156e-01 -3.129529953002929688e-01 2.774222381412982941e-02 -8.123921602964401245e-02 -1.559892743825912476e-01 1.256837695837020874e-01 2.502844333648681641e-01
2.779280841350555420e-01 7.423250377178192139e-02 -2.475989237427711487e-02 -1.935622567543759942e-04 3.454161584377288818e-01 -1.909707635641098022e-01 1.537399142980575562e-01 -2.865388095378875732e-01 1.111195385456085205e-01 -1.937989890575408936e-01 1.370789259672164917e-01 -1.473067700862884521e-01 -8.349958807229995728e-02 -9.914731606841087341e-03 -1.107851937413215637e-01 -1.962586790323257446e-01 5.534948110580444336e-01 -2.059767544269561768e-01 8.340989798307418823e-02 -1.750677973031997681e-01 -9.636031836271286011e-02 1.384512335062026978e-01 1.082130372524261475e-01 7.840207219123840332e-02 9.530141949653625488e-02 -1.913910359144210815e-01 -1.264337599277496338e-01 -8.416972309350967407e-02 -1.040865480899810791e-02 9.273369796574115753e-03 -4.141861945390701294e-02 5.882283672690391541e-02
2.750733196735382080e-01 4.591792449355125427e-02 2.277072817087173462e-01 -3.162918388843536377e-01 2.450275570154190063e-01 -1.178169921040534973e-01 2.372438460588455200e-01 -2.334341257810592651e-01 2.621453702449798584e-01 -2.332726418972015381e-01 -1.113982275128364563e-01 -1.404417455196380615e-01 -2.617129087448120117e-01 -2.008031308650970459e-01 -4.403495695441961288e-03 -2.031552977859973907e-02 9.407019242644309998e-03 -1.971363425254821777e-01 4.814720898866653442e-02 -1.507088094949722290e-01 -1.529488414525985718e-01 1.337572634220123291e-01 1.642665266990661621e-01 1.550629734992980957e-01 1.945326291024684906e-02 -1.379791554063558578e-02 -3.524976968765258789e-01 -4.937835410237312317e-02 -1.411706507205963135e-01 -1.183302029967308044e-01 4.172472655773162842e-02 -4.351596906781196594e-02
-2.438272163271903992e-02 -2.719644829630851746e-02 -2.260191142559051514e-01 2.013667225837707520e-01 1.179343312978744507e-01 -8.322769403457641602e-02 1.874765455722808838e-01 -8.231914043426513672e-02 6.481742020696401596e-03 4.986882582306861877e-02 1.317796409130096436e-01 9.469971992075443268e-03 -2.122460752725601196e-01 -1.581254005432128906e-01 1.841462403535842896e-01 6.894437968730926514e-02 2.253241986036300659e-01 -1.731443256139755249e-01 2.319195568561553955e-01 -2.334091365337371826e-01 -1.371425241231918335e-01 7.195279002189636230e-02 2.992348074913024902e-01 3.592329844832420349e-02 5.758124217391014099e-02 -1.258340775966644287e-01 -1.526999920606613159e-01 8.265631645917892456e-02 -1.199777498841285706e-01 -2.015520036220550537e-01 -1.467773132026195526e-02 5.542630553245544434e-01
3.111958205699920654e-01 1.637030094861984253e-01 -5.507461354136466980e-02 -1.236083582043647766e-01 1.575318574905395508e-01 2.747257240116596222e-02 1.142931208014488220e-01 -2.992549836635589600e-01 3.701446354389190674e-01 -1.979226917028427124e-01 -6.327023357152938843e-02 -3.217292129993438721e-01 -3.484061360359191895e-01 -3.462563827633857727e-02 6.587468087673187256e-02 -9.988033026456832886e-02 1.886895000934600830e-01 -4.977573174983263016e-03 -2.811262197792530060e-02 -2.823879010975360870e-02 2.756613306701183319e-02 -2.148715406656265259e-02 1.244378685951232910e-01 3.053509891033172607e-01 -2.758541144430637360e-03 3.019811026751995087e-02 -1.970055103302001953e-01 1.548113077878952026e-01 9.261799044907093048e-03 6.099488236941397190e-04 8.882381767034530640e-02 3.007146716117858887e-01
-1.063143312931060791e-01 -8.271676301956176758e-02 -1.686970591545104980e-01 1.346448361873626709e-01 2.318792939186096191e-01 1.081010028719902039e-01 1.018564477562904358e-01 -4.768275097012519836e-02 1.038940399885177612e-01 1.272537857294082642e-01 3.727337718009948730e-01 2.802739664912223816e-02 -2.947109639644622803e-01 -1.743111163377761841e-01 4.282588511705398560e-02 1.031321957707405090e-01 5.326801538467407227e-02 -1.779935210943222046e-01 1.366619765758514404e-01 -3.414596021175384521e-01 -3.284656703472137451e-01 2.686094343662261963e-01 2.000991404056549072e-01 6.770625710487365723e-02 -1.117959842085838318e-01 -2.245793044567108154e-01 -1.738102436065673828e-01 -4.916554782539606094e-03 -1.009687483310699463e-01 -1.030524969100952148e-01 -4.742514342069625854e-03 2.286747246980667114e-01
-7.183346152305603027e-02 -6.970311701297760010e-02 -2.131572067737579346e-01 2.543617784976959229e-01 2.322791814804077148e-01 -7.836911827325820923e-02 8.358074724674224854e-02 -1.572048962116241455e-01 1.272514313459396362e-01 -1.137166395783424377e-01 2.218502908945083618e-01 4.796209186315536499e-02 -3.158849477767944336e-01 7.043281104415655136e-03 6.086228415369987488e-02 8.893930166959762573e-02 1.400953978300094604e-01 -9.097742289304733276e-02 2.547324001789093018e-01 -2.388758957386016846e-01 -6.047126650810241699e-02 1.881291270256042480e-01 2.024309784173965454e-01 -4.881056491285562515e-03 2.478761225938796997e-02 -9.838405996561050415e-02 -1.742682754993438721e-01 5.516247823834419250e-02 -7.100630551576614380e-02 -2.852230668067932129e-01 1.047854870557785034e-01 4.743161499500274658e-01
4.307522773742675781e-01 5.320548638701438904e-02 -2.078999876976013184e-01 -9.338133782148361206e-02 -8.631675690412521362e-02 1.029492095112800598e-01 2.849621325731277466e-02 -2.051214128732681274e-01 9.247326850891113281e-02 2.497886121273040771e-01 2.124582678079605103e-01 1.990803480148315430e-01 -1.685797981917858124e-02 2.523377835750579834e-01 1.005272753536701202e-02 8.311464451253414154e-03 -5.419288203120231628e-02 -1.405595839023590088e-01 8.584573119878768921e-02 -2.990870177745819092e-01 -1.795395165681838989e-01 -4.252039641141891479e-02 2.272320985794067383e-01 5.626049265265464783e-02 -2.557557225227355957e-01 -2.128791064023971558e-01 -2.745569050312042236e-01 -2.016862481832504272e-02 -2.551552280783653259e-02 -1.896508336067199707e-01 1.711628735065460205e-01 1.345613598823547363e-01
1.718047261238098145e-01 -2.148714959621429443e-01 -7.259806990623474121e-02 -3.779972717165946960e-02 1.865457296371459961e-01 -1.771311163902282715e-01 1.847497820854187012e-01 -1.821150928735733032e-01 -1.841207593679428101e-02 4.079052433371543884e-02 1.068934611976146698e-02 2.082668989896774292e-02 -6.510829180479049683e-02 -8.954642713069915771e-02 5.683455150574445724e-03 2.487189695239067078e-02 1.107384264469146729e-02 -2.447409778833389282e-01 2.647404093295335770e-03 -3.385467529296875000e-01 -1.161501556634902954e-01 1.700151860713958740e-01 9.909635782241821289e-02 3.853877633810043335e-02 -2.769324481487274170e-01 6.659676879644393921e-02 -3.399925827980041504e-01 1.969451829791069031e-02 -1.546914279460906982e-01 -4.519084095954895020e-01 -9.546523541212081909e-02 3.255220353603363037e-01
3.212364614009857178e-01 2.151889801025390625e-01 -1.234091371297836304e-01 -6.453511118888854980e-02 2.501421272754669189e-01 -1.628736555576324463e-01 -6.551970541477203369e-02 -1.585197746753692627e-01 8.914941549301147461e-02 -3.110647797584533691e-01 5.569086223840713501e-02 -2.524797916412353516e-01 -9.113468229770660400e-02 -1.708409637212753296e-01 5.531741678714752197e-02 -3.921629860997200012e-02 1.443018857389688492e-02 -1.729393601417541504e-01 2.408369034528732300e-01 -1.771799027919769287e-01 -2.629957795143127441e-01 3.461243957281112671e-02 3.543369472026824951e-01 -1.998574733734130859e-01 -9.317735582590103149e-02 -8.993540704250335693e-02 -1.790960133075714111e-01 -3.371007367968559265e-02 -8.429010957479476929e-02 8.598715811967849731e-02 2.470054477453231812e-01 1.344359070062637329e-01
1.819161027669906616e-01 -9.364459663629531860e-02 1.110852435231208801e-01 -3.148239105939865112e-02 1.372530460357666016e-01 -1.880849003791809082e-01 1.264260262250900269e-01 -3.313814401626586914e-01 1.001103520393371582e-01 -1.760521978139877319e-01 -1.339801866561174393e-02 -9.980998188257217407e-02 -1.698901653289794922e-01 1.981584914028644562e-02 1.009347811341285706e-01 1.156132146716117859e-01 1.463161706924438477e-01 -1.234431192278862000e-01 -6.361304968595504761e-02 -1.402032077312469482e-01 5.761670693755149841e-02 2.419144846498966217e-02 -2.638117223978042603e-02 1.178802177309989929e-01 -1.595966815948486328e-01 -4.659390151500701904e-01 2.087325230240821838e-02 6.455925852060317993e-02 2.474568039178848267e-01 -1.973336935043334961e-01 -3.011821582913398743e-02 4.834497869014739990e-01
2.858900725841522217e-01 1.132682785391807556e-01 2.582416832447052002e-01 -5.989782884716987610e-02 7.047719508409500122e-02 9.111281484365463257e-02 1.316795796155929565e-01 -2.281164526939392090e-01 1.629619449377059937e-01 2.255538254976272583e-01 1.621316671371459961e-01 3.068700432777404785e-02 -9.715083986520767212e-02 -1.044029369950294495e-01 -1.012366712093353271e-01 9.619836509227752686e-02 3.581999242305755615e-01 -9.005654603242874146e-02 -8.025669306516647339e-02 -2.983398735523223877e-01 -1.222365275025367737e-01 1.765006482601165771e-01 1.109882071614265442e-01 3.556096851825714111e-01 3.112184070050716400e-02 -2.216111570596694946e-01 4.548744857311248779e-02 6.192547455430030823e-02 -5.929195880889892578e-02 1.467868983745574951e-01 3.298318088054656982e-01 3.799804672598838806e-02
3.970071673393249512e-02 1.670697629451751709e-01 7.197895646095275879e-02 -2.284369766712188721e-01 1.980963051319122314e-01 1.065913140773773193e-01 2.200146168470382690e-01 -2.826851606369018555e-01 3.178224861621856689e-01 -2.204286754131317139e-01 -4.940007254481315613e-02 -9.703983366489410400e-02 -2.817966043949127197e-01 9.180713444948196411e-02 2.601506710052490234e-01 8.593555539846420288e-02 1.263474524021148682e-01 1.393760889768600464e-01 -2.984328269958496094e-01 -1.130255870521068573e-02 6.590670347213745117e-02 1.115862354636192322e-01 1.364424675703048706e-01 1.778774261474609375e-01 -3.599425405263900757e-02 -3.046573698520660400e-01 -1.219338737428188324e-02 1.291354838758707047e-02 -8.237569779157638550e-02 3.168959543108940125e-02 1.947373747825622559e-01 2.794574499130249023e-01
1.660592854022979736e-01 1.210755854845046997e-01 8.979562669992446899e-02 1.159075740724802017e-02 1.678552180528640747e-01 -1.992980204522609711e-02 1.631800644099712372e-02 -9.076071530580520630e-02 1.162788644433021545e-01 -3.595629632472991943e-01 7.203396409749984741e-02 -4.385152757167816162e-01 -3.653034865856170654e-01 -2.175980657339096069e-01 2.816266417503356934e-01 -1.445842683315277100e-01 -5.213460698723793030e-02 2.783370912075042725e-01 3.199677169322967529e-02 -2.270632088184356689e-01 -4.139126092195510864e-02 -1.051338505931198597e-03 2.099687606096267700e-01 -5.062555149197578430e-02 -3.312942758202552795e-02 8.572997897863388062e-02 -1.486807614564895630e-01 -1.443154215812683105e-01 5.573193728923797607e-02 -1.604088246822357178e-01 7.056998461484909058e-02 1.576514840126037598e-01
2.324973791837692261e-01 -7.823623716831207275e-02 -1.515518575906753540e-01 -2.160601317882537842e-01 2.211443185806274414e-01 5.554258823394775391e-02 -3.130107000470161438e-02 -4.002140462398529053e-01 3.968196511268615723e-01 -8.339846134185791016e-02 1.680578663945198059e-02 -3.665000572800636292e-02 -2.476561814546585083e-01 -6.910654157400131226e-02 4.914585035294294357e-03 1.110717654228210449e-01 2.868015766143798828e-01 -2.592314779758453369e-01 2.350352406501770020e-01 -2.752606868743896484e-01 2.683128230273723602e-02 -5.445344373583793640e-03 -7.583797723054885864e-02 6.327603757381439209e-02 -7.846172153949737549e-02 -1.340713202953338623e-01 -2.031841129064559937e-01 7.510219514369964600e-02 -9.809919446706771851e-02 1.897721290588378906e-01 -5.144770815968513489e-02 4.696599394083023071e-02
-4.685663431882858276e-02 -7.508397847414016724e-02 -4.529367983341217041e-01 1.443851143121719360e-01 2.081583738327026367e-01 3.482992993667721748e-03 1.428549140691757202e-01 1.824419200420379639e-02 1.367681175470352173e-01 6.765113770961761475e-02 1.107229590415954590e-01 7.177516072988510132e-02 -4.235040396451950073e-02 3.224807605147361755e-02 1.032346710562705994e-01 -7.691809535026550293e-02 1.976648867130279541e-01 -7.861275970935821533e-02 -3.469064831733703613e-02 -3.093685805797576904e-01 -2.453527897596359253e-01 2.737375497817993164e-01 2.808493375778198242e-01 6.146272271871566772e-02 -1.033967733383178711e-01 -3.355452045798301697e-02 -2.112740874290466309e-01 -4.983509704470634460e-02 -1.154720857739448547e-01 -2.460956424474716187e-01 1.179027706384658813e-01 3.678342401981353760e-01
1.678260415792465210e-01 -7.895884662866592407e-02 1.399625390768051147e-01 9.084443747997283936e-02 -1.640712022781372070e-01 8.432510495185852051e-02 4.371830523014068604e-01 -4.437836110591888428e-01 1.558983325958251953e-01 -3.596386313438415527e-02 -8.359339833259582520e-02 -2.578729689121246338e-01 -1.695753931999206543e-01 2.947085723280906677e-02 1.398996263742446899e-01 -8.725270628929138184e-02 8.146294951438903809e-02 4.377607256174087524e-02 -2.926577925682067871e-01 -3.043522834777832031e-01 1.708418130874633789e-02 -7.215927541255950928e-02 8.957058191299438477e-02 -1.431671157479286194e-02 3.831261023879051208e-02 -1.028937324881553650e-01 7.451884448528289795e-02 -2.122804671525955200e-01 8.040146902203559875e-03 -9.379282593727111816e-02 7.735031098127365112e-02 2.858106493949890137e-01
8.240993320941925049e-02 7.983772456645965576e-02 2.023862861096858978e-02 -2.380979247391223907e-02 9.764230996370315552e-02 2.760423421859741211e-01 2.743665874004364014e-01 -5.121061205863952637e-02 -1.050746366381645203e-01 1.054581403732299805e-01 2.363839596509933472e-01 -4.730438068509101868e-02 -2.588694691658020020e-01 -3.500281870365142822e-01 -1.029418781399726868e-01 2.065143436193466187e-01 1.741674244403839111e-01 1.410178374499082565e-02 2.075330354273319244e-02 -2.842221558094024658e-01 -1.900812983512878418e-01 -4.009259864687919617e-02 -2.653980627655982971e-02 -3.905864059925079346e-02 -2.976596057415008545e-01 -2.368301451206207275e-01 -2.694124877452850342e-01 4.927469417452812195e-02 1.879750937223434448e-01 -3.446415439248085022e-02 1.723534464836120605e-01 2.480448782444000244e-01
4.986096546053886414e-02 2.020081430673599243e-01 -6.901154667139053345e-02 -1.051177754998207092e-01 3.873354494571685791e-01 1.248359456658363342e-01 -2.248314023017883301e-02 -3.485162556171417236e-01 3.565740883350372314e-01 -3.033806383609771729e-02 -9.110659360885620117e-02 -6.023703143000602722e-02 -2.296674549579620361e-01 -1.702461987733840942e-01 2.294285595417022705e-01 5.992962047457695007e-02 1.945690959692001343e-01 -1.079051122069358826e-01 1.205989345908164978e-01 -1.435660868883132935e-01 -1.136463955044746399e-01 -4.849768802523612976e-02 -1.752948462963104248e-01 -3.879756107926368713e-02 -2.392085492610931396e-01 -2.527306675910949707e-01 -1.603291481733322144e-01 -1.065290793776512146e-01 -9.957227110862731934e-02 -2.070455402135848999e-01 -1.080185696482658386e-01 -1.435378044843673706e-01
-1.509725488722324371e-02 -2.400975301861763000e-02 8.338869363069534302e-02 -7.350534200668334961e-02 1.054563373327255249e-01 2.053174823522567749e-01 1.225752457976341248e-01 -1.714000254869461060e-01 -1.139028966426849365e-01 1.524451076984405518e-01 1.400867998600006104e-01 -1.165655702352523804e-01 -3.101309239864349365e-01 -2.579168677330017090e-01 -1.291220728307962418e-02 1.365528702735900879e-01 1.747403889894485474e-01 8.516850322484970093e-02 -2.479674108326435089e-02 -2.591500878334045410e-01 -8.138815313577651978e-02 5.441233143210411072e-02 3.692635893821716309e-02 -1.203252226114273071e-01 -2.318824231624603271e-01 -2.298161685466766357e-01 -3.766219317913055420e-01 1.932651996612548828e-01 1.973036825656890869e-01 -1.986750215291976929e-01 3.017201125621795654e-01 2.280678749084472656e-01
-1.800106614828109741e-01 2.513066120445728302e-02 -2.469854503870010376e-01 1.751946657896041870e-01 2.500491738319396973e-01 -1.046299412846565247e-01 1.965224444866180420e-01 -1.629039943218231201e-01 -4.870254173874855042e-02 5.567756947129964828e-03 2.024813741445541382e-01 -3.575155884027481079e-02 -2.500882148742675781e-01 -1.138947159051895142e-01 1.543907672166824341e-01 -5.140540376305580139e-02 1.914478391408920288e-01 -2.353435456752777100e-01 1.846795380115509033e-01 -1.930192857980728149e-01 -2.146772891283035278e-01 1.265733409672975540e-02 2.700511515140533447e-01 3.524594753980636597e-02 -7.971584051847457886e-02 -7.705611735582351685e-02 -1.455213874578475952e-01 1.831013336777687073e-02 1.625705510377883911e-02 -3.150504827499389648e-01 1.131706014275550842e-01 4.000163078308105469e-01
4.205375611782073975e-01 8.149174600839614868e-02 1.250081807374954224e-01 5.725846067070960999e-02 -2.958653122186660767e-02 2.492036968469619751e-01 -2.043134421110153198e-01 -3.187906146049499512e-01 4.482888802886009216e-02 -7.690002024173736572e-02 1.321902126073837280e-01 -1.474615931510925293e-01 -2.580414712429046631e-01 1.075259670615196228e-01 -9.947424754500389099e-03 -6.066156178712844849e-02 1.215168554335832596e-02 -9.310845285654067993e-03 -1.343520730733871460e-01 -3.193791210651397705e-01 -1.487959921360015869e-01 8.231510967016220093e-02 4.725513514131307602e-03 -1.558911800384521484e-01 -8.318832842633128166e-04 -3.046871721744537354e-01 1.082923784852027893e-01 -1.062791869044303894e-01 -2.963249385356903076e-01 -7.311663776636123657e-02 2.285569440573453903e-03 2.822030782699584961e-01
1.903239041566848755e-01 4.776276275515556335e-02 1.400015950202941895e-01 -8.656914532184600830e-02 1.518145203590393066e-01 1.316749900579452515e-01 7.902649790048599243e-02 -3.319175243377685547e-01 1.500727832317352295e-01 -2.497173696756362915e-01 1.198310777544975281e-01 -4.030594974756240845e-02 -1.275128424167633057e-01 1.747774779796600342e-01 -7.682460546493530273e-02 1.752070933580398560e-01 3.047722578048706055e-01 -1.110327914357185364e-01 5.974248633719980717e-04 -2.042469680309295654e-01 -3.502465486526489258e-01 3.298131823539733887e-01 -4.995239526033401489e-02 -3.685167059302330017e-02 5.462889745831489563e-02 4.644912853837013245e-02 -8.397804200649261475e-02 -5.670370534062385559e-02 3.648065496236085892e-03 2.021322250366210938e-01 2.735984921455383301e-01 2.827700972557067871e-01
-1.044780015945434570e-01 -4.214521870017051697e-02 -1.839110553264617920e-01 1.372456848621368408e-01 1.041865572333335876e-01 -1.881715357303619385e-01 1.576186865568161011e-01 -1.768728643655776978e-01 5.530987679958343506e-02 -1.395363546907901764e-02 1.413387954235076904e-01 -2.193631045520305634e-02 -1.340269297361373901e-01 -1.149777323007583618e-01 1.424463540315628052e-01 1.062226742506027222e-01 1.838973760604858398e-01 -1.172457635402679443e-01 1.505546867847442627e-01 -2.624601423740386963e-01 -1.628500670194625854e-01 2.447564601898193359e-01 2.726884484291076660e-01 3.279884904623031616e-02 1.328133642673492432e-01 -5.218750610947608948e-02 -2.152012586593627930e-01 1.034551188349723816e-01 -5.064582079648971558e-02 -1.640857160091400146e-01 5.020509287714958191e-02 5.791580677032470703e-01
3.695809841156005859e-01 2.342744618654251099e-01 4.634230583906173706e-02 -4.560622572898864746e-02 -2.877033501863479614e-02 1.975708827376365662e-02 1.592766046524047852e-01 -1.200130954384803772e-01 2.037288099527359009e-01 1.652126759290695190e-01 2.134482860565185547e-01 2.235259711742401123e-01 -1.785849481821060181e-01 1.790385693311691284e-02 1.130227521061897278e-01 1.849009692668914795e-01 -2.046678215265274048e-01 1.686968654394149780e-01 1.269184201955795288e-01 -2.298597544431686401e-01 -1.321656536310911179e-02 2.427792996168136597e-01 -7.551008369773626328e-03 9.063828736543655396e-02 -2.607844769954681396e-01 -2.546985447406768799e-02 -2.621088027954101562e-01 -2.451324015855789185e-01 -3.555107861757278442e-02 1.192364655435085297e-02 1.065267845988273621e-01 3.208191394805908203e-01
1.547450423240661621e-01 3.171241879463195801e-01 -2.797936201095581055e-01 -9.475725889205932617e-02 2.150108516216278076e-01 -1.742974668741226196e-01 -1.744179427623748779e-01 -1.170684248208999634e-01 1.726647913455963135e-01 -2.538680434226989746e-01 1.768317967653274536e-01 -2.082402259111404419e-01 -1.527149230241775513e-01 -7.117351144552230835e-02 2.159069925546646118e-01 4.540718626230955124e-03 8.216309547424316406e-02 -2.049151435494422913e-02 3.161273524165153503e-02 -3.325884342193603516e-01 -2.801256477832794189e-01 -8.955909311771392822e-02 7.595711201429367065e-02 -9.174474328756332397e-02 1.241452097892761230e-01 -1.109086573123931885e-01 -3.150130510330200195e-01 5.238709598779678345e-02 -5.592790432274341583e-03 1.045523211359977722e-01 2.506395876407623291e-01 -2.512872591614723206e-02
4.286524355411529541e-01 3.277977406978607178e-01 -8.642026782035827637e-02 8.950900519266724586e-04 3.962579965591430664e-01 -1.910981684923171997e-01 4.767955839633941650e-02 -1.661233454942703247e-01 1.988501101732254028e-01 -2.012075036764144897e-01 7.317930459976196289e-02 -2.011720538139343262e-01 -1.190896034240722656e-01 -1.179098635911941528e-01 4.649777710437774658e-02 6.124377250671386719e-03 1.125789731740951538e-01 3.285769606009125710e-03 -2.728582918643951416e-02 -2.695015370845794678e-01 -2.572401463985443115e-01 -2.374568954110145569e-02 2.095030993223190308e-01 -1.186921223998069763e-01 -2.380726672708988190e-02 7.416524458676576614e-04 -1.774445325136184692e-01 -2.955848118290305138e-03 -6.553062051534652710e-02 9.563992917537689209e-02 2.314838171005249023e-01 1.092088371515274048e-01
1.114858612418174744e-01 -1.355295777320861816e-01 -2.627466320991516113e-01 1.190644800662994385e-01 1.055910140275955200e-01 -1.832336038351058960e-01 3.865142762660980225e-01 -1.774640679359436035e-01 -8.718480914831161499e-02 -7.158256322145462036e-02 2.774552404880523682e-01 4.218629375100135803e-02 -1.209325492382049561e-01 -4.042970389127731323e-02 2.019513100385665894e-01 4.478955268859863281e-02 -4.912843578495085239e-04 -2.052105218172073364e-01 2.618937380611896515e-02 -4.042865931987762451e-01 -1.812115311622619629e-01 1.480122208595275879e-01 2.752669155597686768e-01 9.179130196571350098e-02 3.339578956365585327e-02 -6.070972979068756104e-02 -2.476643919944763184e-01 -1.305173933506011963e-01 8.020598441362380981e-03 -2.356224507093429565e-01 -6.810021400451660156e-02 1.458166241645812988e-01
2.870787084102630615e-01 9.874922782182693481e-02 5.776571575552225113e-03 -6.086121872067451477e-02 -6.492748856544494629e-02 -5.852208659052848816e-02 2.361561954021453857e-01 -1.610755622386932373e-01 2.473395317792892456e-01 -4.729768633842468262e-02 1.819865591824054718e-02 -2.766042053699493408e-01 -7.236317545175552368e-02 2.501985430717468262e-02 2.226916700601577759e-01 3.792297840118408203e-01 -2.298172935843467712e-02 2.393144518136978149e-01 -2.907432615756988525e-03 -3.265568912029266357e-01 -2.824817895889282227e-01 -2.055405229330062866e-01 3.423057496547698975e-02 1.547333151102066040e-01 -1.723073720932006836e-01 -1.736985146999359131e-02 -7.076574116945266724e-02 3.488025162369012833e-03 -5.241563171148300171e-02 -1.019170582294464111e-01 7.400315999984741211e-02 3.316482007503509521e-01
-8.540072292089462280e-02 -4.089188203215599060e-02 3.723102807998657227e-02 -2.385572791099548340e-01 2.187174111604690552e-01 1.089213043451309204e-01 9.579344838857650757e-02 2.925615571439266205e-02 9.619249403476715088e-02 -6.417230516672134399e-02 1.334275025874376297e-02 -1.875789761543273926e-01 1.288302708417177200e-02 4.860647022724151611e-02 -5.245117936283349991e-03 -1.826199293136596680e-01 1.062360107898712158e-01 -1.356197446584701538e-01 1.494711190462112427e-01 -3.699678778648376465e-01 -5.266125202178955078e-01 1.383807975798845291e-02 1.329980939626693726e-01 -1.318300142884254456e-02 -2.147294767200946808e-02 2.985871210694313049e-02 -3.500778675079345703e-01 9.756009280681610107e-02 -5.993714556097984314e-02 -3.040455281734466553e-01 3.570603951811790466e-02 2.517081201076507568e-01
2.491683885455131531e-02 6.219084933400154114e-02 -2.983247302472591400e-02 2.600640803575515747e-02 1.463099718093872070e-01 -3.621852025389671326e-02 1.745952367782592773e-01 -1.844313889741897583e-01 3.164922893047332764e-01 -8.839247375726699829e-02 1.168660167604684830e-02 -3.412241935729980469e-01 -2.361414581537246704e-01 -2.063975632190704346e-01 -3.990997001528739929e-02 1.595154553651809692e-01 2.005777359008789062e-01 -3.179365769028663635e-02 -6.160721182823181152e-02 -1.210848093032836914e-01 4.244429618120193481e-02 -3.415586426854133606e-02 1.143523827195167542e-01 2.938625812530517578e-01 -1.016359180212020874e-01 -3.462083339691162109e-01 2.157783955335617065e-01 -1.067150831222534180e-01 2.132909372448921204e-02 -1.437564194202423096e-01 9.812092408537864685e-03 4.304901063442230225e-01
2.482798993587493896e-01 -8.695991337299346924e-02 -1.745778620243072510e-01 1.771358847618103027e-01 2.547809183597564697e-01 -4.545654356479644775e-02 4.584050923585891724e-02 -8.482219278812408447e-02 -2.287814915180206299e-01 1.637354940176010132e-01 -1.797036640346050262e-02 3.486028639599680901e-03 -2.429450154304504395e-01 -2.142225801944732666e-01 7.941122353076934814e-02 -3.662938997149467468e-02 -1.351670827716588974e-02 -8.100654184818267822e-02 6.416536122560501099e-02 -3.502754867076873779e-01 -1.827284097671508789e-01 7.905262708663940430e-02 3.703729808330535889e-01 -3.498899284750223160e-03 -2.588878870010375977e-01 -9.520150721073150635e-02 -3.202914297580718994e-01 -1.824708469212055206e-02 -1.985692977905273438e-01 -2.478684335947036743e-01 1.477461121976375580e-02 1.007126495242118835e-01
4.010427892208099365e-01 8.765562623739242554e-02 -1.484028156846761703e-02 8.604142069816589355e-02 -3.997280821204185486e-02 2.873846590518951416e-01 -1.214014962315559387e-01 -2.153201997280120850e-01 3.735445812344551086e-02 4.690026864409446716e-02 7.517517358064651489e-02 8.290557563304901123e-02 -1.648247689008712769e-01 -1.768818348646163940e-01 1.669252663850784302e-02 -1.037797927856445312e-01 2.063799351453781128e-01 6.305142492055892944e-02 -5.349540151655673981e-03 -4.933669865131378174e-01 -4.030762240290641785e-03 5.673073977231979370e-02 -1.699034422636032104e-01 -1.429301649332046509e-01 -9.108919650316238403e-02 -2.318082749843597412e-01 1.864479482173919678e-01 -1.841373443603515625e-01 -6.265246868133544922e-02 -8.963148295879364014e-02 -8.638122677803039551e-02 3.166778087615966797e-01
2.739481627941131592e-01 5.750215798616409302e-02 1.280638426542282104e-01 -2.727909944951534271e-02 2.273499518632888794e-01 1.699573546648025513e-01 1.915897428989410400e-01 -1.281867623329162598e-01 1.118639335036277771e-01 -2.614591270685195923e-02 2.192897051572799683e-01 -2.160412669181823730e-01 -2.047013938426971436e-01 -8.649616688489913940e-02 5.213175714015960693e-02 1.418081969022750854e-01 2.004602551460266113e-01 -1.274199932813644409e-01 -1.975453346967697144e-01 -3.599906563758850098e-01 -2.696149051189422607e-01 7.184506952762603760e-02 -2.229620069265365601e-01 4.702674970030784607e-02 3.692959621548652649e-02 -2.133696228265762329e-01 5.111026391386985779e-02 3.048178041353821754e-03 1.545292288064956665e-01 1.496184170246124268e-01 3.332266211509704590e-01 1.702556610107421875e-01
1.866700351238250732e-01 -9.024882316589355469e-02 -2.869518995285034180e-01 -5.606614798307418823e-02 1.599285304546356201e-01 -6.896193325519561768e-02 2.897620759904384613e-02 -2.483686506748199463e-01 2.386019080877304077e-01 -1.812391430139541626e-01 -1.405198872089385986e-01 -8.036877214908599854e-02 5.620078183710575104e-03 -1.239893063902854919e-01 2.589387595653533936e-01 -1.546549946069717407e-01 3.088636696338653564e-01 -2.411671429872512817e-01 -1.543622761964797974e-01 -2.421303689479827881e-01 -5.189922079443931580e-02 1.795301772654056549e-02 1.228678226470947266e-01 1.055394411087036133e-01 2.798307240009307861e-01 -1.069795563817024231e-01 -4.338825494050979614e-02 2.401220649480819702e-01 -7.246613502502441406e-02 -1.325365751981735229e-01 3.447007536888122559e-01 -1.088175550103187561e-02
5.681993067264556885e-02 -6.254435330629348755e-02 -3.397071957588195801e-01 1.701809167861938477e-01 2.133763283491134644e-01 -6.658801436424255371e-02 2.454961687326431274e-01 -1.248139217495918274e-01 5.555295571684837341e-02 1.441331952810287476e-01 1.981244534254074097e-01 -1.282032877206802368e-01 -1.265521347522735596e-01 -1.904848068952560425e-01 5.555399507284164429e-02 1.056980863213539124e-01 4.256121069192886353e-02 -1.094228252768516541e-01 1.718402951955795288e-01 -3.601811826229095459e-01 4.397635813802480698e-03 1.664348095655441284e-01 2.625100910663604736e-01 -4.916989058256149292e-02 -4.105518385767936707e-02 3.914231806993484497e-02 -1.161004006862640381e-01 7.179655134677886963e-02 -1.857848614454269409e-01 -2.201175689697265625e-01 6.905957125127315521e-03 4.467863440513610840e-01
3.272394537925720215e-01 1.689354330301284790e-01 -1.075737625360488892e-01 -1.118524819612503052e-01 1.656985878944396973e-01 -1.745384186506271362e-01 1.321269720792770386e-01 -2.828666269779205322e-01 1.529320478439331055e-01 -2.426365911960601807e-01 -4.115604236721992493e-02 -2.188414186239242554e-01 -3.058198392391204834e-01 2.682032808661460876e-02 1.113253012299537659e-01 -1.953633874654769897e-02 4.543670639395713806e-02 -1.818422600626945496e-02 1.536910235881805420e-01 -2.832047343254089355e-01 -2.528707981109619141e-01 6.164333317428827286e-03 9.843689203262329102e-02 -2.493259608745574951e-01 1.383672654628753662e-02 1.468304395675659180e-01 -3.323543071746826172e-01 2.693823724985122681e-02 -1.167430207133293152e-01 1.208753809332847595e-01 2.056046724319458008e-01 -2.302936837077140808e-02
2.465410158038139343e-03 1.817874163389205933e-01 8.916968107223510742e-02 -2.987937629222869873e-01 3.524637818336486816e-01 4.864539951086044312e-02 2.318246066570281982e-01 -4.156049191951751709e-01 6.177654489874839783e-02 1.145935803651809692e-01 2.053244737908244133e-03 -1.629504859447479248e-01 -1.486327350139617920e-01 1.171290501952171326e-02 -8.691581338644027710e-02 1.894864439964294434e-01 8.763358741998672485e-02 8.345112949609756470e-02 -3.128157183527946472e-02 -2.584978044033050537e-01 -3.948688805103302002e-01 -1.577484458684921265e-01 1.605275869369506836e-01 6.964159756898880005e-02 9.164337813854217529e-02 -2.496221512556076050e-01 3.449997678399085999e-02 7.562711089849472046e-02 -1.133411936461925507e-02 -1.379760205745697021e-01 1.128402650356292725e-01 6.380502134561538696e-02
3.022871613502502441e-01 3.335495293140411377e-01 -1.567428559064865112e-01 -2.018482424318790436e-02 2.587226927280426025e-01 -2.227557450532913208e-01 7.594286650419235229e-02 -1.714556515216827393e-01 1.110567599534988403e-01 -3.039396107196807861e-01 9.755825996398925781e-02 -2.172776162624359131e-01 -4.807819146662950516e-03 -2.149446904659271240e-01 1.052316874265670776e-01 3.583420068025588989e-02 1.583970189094543457e-01 1.365604344755411148e-03 3.583411499857902527e-02 -3.481462001800537109e-01 -8.408069610595703125e-02 -1.038291826844215393e-01 1.732646971940994263e-01 -1.840953230857849121e-01 -9.083848446607589722e-02 -5.723873525857925415e-02 -2.486412227153778076e-01 1.743615791201591492e-02 9.474015235900878906e-02 1.381505578756332397e-01 2.434736490249633789e-01 1.015342175960540771e-01
-5.718301981687545776e-02 7.740636169910430908e-02 -1.305457800626754761e-01 -3.671006858348846436e-01 -1.936351358890533447e-01 -6.161381304264068604e-02 3.979469835758209229e-01 -2.318496704101562500e-01 -2.800197601318359375e-01 -5.995856225490570068e-02 1.822785437107086182e-01 1.685827225446701050e-02 -1.381615549325942993e-01 3.797248005867004395e-02 1.157798394560813904e-01 2.212447673082351685e-02 1.337053924798965454e-01 -8.211799710988998413e-02 -7.127733528614044189e-02 -1.164467781782150269e-01 -8.715634793043136597e-02 -4.591718688607215881e-02 -1.202293038368225098e-01 3.482494130730628967e-02 -1.392895355820655823e-02 -5.709106475114822388e-02 -2.915420234203338623e-01 5.790347605943679810e-02 -1.586557477712631226e-01 1.487610787153244019e-01 4.553443491458892822e-01 1.432108730077743530e-01
-7.526989281177520752e-02 -1.869213432073593140e-01 -2.388553619384765625e-01 8.162495493888854980e-02 2.661395370960235596e-01 -6.473605986684560776e-03 2.515743970870971680e-01 -1.072481796145439148e-01 8.961808681488037109e-02 -2.752806618809700012e-02 1.872703880071640015e-01 -6.775701791048049927e-02 -1.806310266256332397e-01 -8.472073078155517578e-02 1.565333604812622070e-01 -1.454547047615051270e-02 2.486469782888889313e-02 -2.587554454803466797e-01 2.482014596462249756e-01 -2.917717993259429932e-01 -7.179245352745056152e-02 2.562186419963836670e-01 1.334075927734375000e-01 1.546546630561351776e-02 -6.970947980880737305e-02 -1.302033066749572754e-01 -2.874512672424316406e-01 -1.864721439778804779e-02 -9.250841289758682251e-02 -3.011596500873565674e-01 4.344334080815315247e-02 3.577286899089813232e-01
3.695730566978454590e-01 -9.008113294839859009e-02 1.692326664924621582e-01 -3.121667169034481049e-02 3.176740407943725586e-01 -7.949739694595336914e-03 1.958065479993820190e-01 -1.916716098785400391e-01 2.446300983428955078e-01 -7.666534930467605591e-02 1.460303664207458496e-01 -8.362958580255508423e-02 -2.258275151252746582e-01 -2.585892379283905029e-01 -9.237632900476455688e-02 8.501175791025161743e-02 3.066332936286926270e-01 1.307468512095510960e-03 -1.304017901420593262e-01 -1.716378629207611084e-01 4.158711805939674377e-02 1.215620189905166626e-01 1.326666772365570068e-01 -1.919227987527847290e-01 1.742059923708438873e-02 -5.392373725771903992e-02 -3.763134181499481201e-01 -5.407120287418365479e-02 -8.003420382738113403e-02 1.909707486629486084e-01 1.256799250841140747e-01 6.413006037473678589e-02
2.258079499006271362e-01 1.937378197908401489e-02 1.133239120244979858e-01 -2.734919823706150055e-02 1.267948150634765625e-01 -4.950183257460594177e-02 3.809908032417297363e-01 -2.268281430006027222e-01 1.907254755496978760e-01 -2.014059014618396759e-02 -3.312409669160842896e-02 -1.807896047830581665e-01 -1.274420469999313354e-01 5.586879700422286987e-02 -1.765880174934864044e-02 9.170073270797729492e-02 1.662733852863311768e-01 6.155525892972946167e-02 -5.264259129762649536e-02 -3.930731415748596191e-01 -2.046816796064376831e-01 2.500169165432453156e-02 1.325720697641372681e-01 2.131912559270858765e-01 -3.381150960922241211e-01 -2.254292070865631104e-01 2.032557129859924316e-01 -8.991973847150802612e-02 1.430266797542572021e-01 -5.398129299283027649e-02 -4.729668796062469482e-02 2.947198152542114258e-01
2.426766157150268555e-01 1.603048741817474365e-01 -6.149971485137939453e-02 8.420453220605850220e-02 -8.902493864297866821e-02 3.422850370407104492e-01 2.220880798995494843e-02 -2.617303133010864258e-01 -6.260907649993896484e-02 5.975895002484321594e-02 -6.760750431567430496e-03 -1.599023193120956421e-01 -6.578452140092849731e-02 -8.908000588417053223e-02 -5.371950101107358932e-03 1.786251962184906006e-01 1.160703375935554504e-01 -1.803331226110458374e-01 -9.985986351966857910e-02 -1.654709130525588989e-01 1.321529299020767212e-01 -3.390422835946083069e-02 -1.046560257673263550e-01 7.166723906993865967e-02 2.789522521197795868e-02 -1.751904785633087158e-01 -2.466268986463546753e-01 -2.805622518062591553e-01 -1.176409944891929626e-01 -2.442150264978408813e-01 2.623334154486656189e-02 5.195446610450744629e-01
2.402278333902359009e-01 -2.107323259115219116e-01 -2.155188173055648804e-01 -4.917228221893310547e-02 3.389016985893249512e-01 -9.686102718114852905e-02 1.881678849458694458e-01 -8.339054137468338013e-02 -6.183915957808494568e-02 -5.904161557555198669e-02 8.785543590784072876e-02 -6.001689285039901733e-02 -1.896940022706985474e-01 9.413949213922023773e-03 1.716186106204986572e-01 1.245167851448059082e-01 -8.851965889334678650e-03 -2.002749592065811157e-01 9.061793982982635498e-02 -4.017332494258880615e-01 3.190952166914939880e-02 1.937904953956604004e-01 2.955427765846252441e-01 -4.863997455686330795e-03 -1.935236454010009766e-01 -1.186752840876579285e-01 -2.469101846218109131e-01 -7.651350647211074829e-02 3.312474489212036133e-02 -2.466650009155273438e-01 -1.591815054416656494e-01 2.034517973661422729e-01
2.643115520477294922e-01 -2.394188791513442993e-01 1.616704277694225311e-02 -5.054184421896934509e-02 9.707341343164443970e-02 4.047833383083343506e-02 1.669843196868896484e-01 5.836716294288635254e-02 1.323317438364028931e-01 8.603560924530029297e-02 1.224503591656684875e-01 -1.428195536136627197e-01 8.495841175317764282e-02 -1.745766848325729370e-01 1.401916146278381348e-01 1.657904386520385742e-01 4.347929656505584717e-01 2.312707342207431793e-02 -6.933657079935073853e-02 -2.151892185211181641e-01 -2.301877439022064209e-01 -8.415941148996353149e-02 1.188447698950767517e-01 -2.694848477840423584e-01 -1.186213344335556030e-01 -2.709932625293731689e-01 -1.964192837476730347e-01 -6.640383601188659668e-02 -3.072602450847625732e-01 -1.788871735334396362e-01 1.944364756345748901e-01 -1.693487726151943207e-02
-1.424132734537124634e-01 -1.275330036878585815e-01 -1.094589829444885254e-01 1.471868604421615601e-01 1.454200893640518188e-01 1.094693411141633987e-02 3.054542839527130127e-01 -1.099804118275642395e-01 2.777889966964721680e-01 -1.065827999264001846e-02 1.029721572995185852e-01 7.047861814498901367e-02 -1.975636929273605347e-01 -9.749134629964828491e-02 1.404382055625319481e-04 -7.220544666051864624e-02 3.932168334722518921e-02 8.952133357524871826e-03 -6.923272460699081421e-02 -5.176838636398315430e-01 -4.334465861320495605e-01 5.763741210103034973e-02 -1.441213637590408325e-01 1.449547410011291504e-01 6.583786010742187500e-02 3.478197380900382996e-02 -1.074405908584594727e-01 -5.651782080531120300e-02 -8.972141146659851074e-02 -3.054847717285156250e-01 7.052043080329895020e-02 1.500668227672576904e-01
3.096472918987274170e-01 2.271765023469924927e-01 1.909498721361160278e-01 -1.915924847126007080e-01 2.791933715343475342e-01 -1.718155294656753540e-01 -2.588629350066184998e-02 -2.041579484939575195e-01 1.104773506522178650e-01 -2.573362290859222412e-01 2.767318487167358398e-01 -2.401745170354843140e-01 -1.451096236705780029e-01 -7.035791128873825073e-02 1.264430284500122070e-01 -2.477247565984725952e-01 -3.154741227626800537e-02 8.753554522991180420e-02 1.417202055454254150e-01 -2.345775961875915527e-01 -1.393128652125597000e-02 -3.830129653215408325e-02 3.135569393634796143e-01 1.197254508733749390e-01 -1.738775670528411865e-01 -2.152276597917079926e-02 -1.024828702211380005e-01 -6.529783457517623901e-02 -9.678922593593597412e-02 -5.353767052292823792e-02 9.099147468805313110e-02 2.222756296396255493e-01
2.681460976600646973e-01 -2.797507867217063904e-02 -6.639156490564346313e-02 -6.460399925708770752e-02 1.952944546937942505e-01 -2.164157927036285400e-01 3.413965553045272827e-02 -1.844758838415145874e-01 2.580458819866180420e-01 -8.217301219701766968e-02 -7.192993164062500000e-02 -3.780266940593719482e-01 -1.291745156049728394e-01 1.669743359088897705e-01 1.835789531469345093e-01 1.248192042112350464e-02 2.899191677570343018e-01 7.545094192028045654e-02 4.430990666151046753e-02 -3.460097014904022217e-01 -9.002936631441116333e-02 1.913474351167678833e-01 1.835071146488189697e-01 -2.948314882814884186e-02 1.210504472255706787e-01 -2.157627195119857788e-01 -1.746236085891723633e-01 -2.394846230745315552e-01 -1.175489053130149841e-01 7.140693813562393188e-02 1.188106387853622437e-01 -1.610540449619293213e-01
1.640750467777252197e-02 -1.926811039447784424e-02 -1.978110074996948242e-01 2.431910037994384766e-01 2.148818671703338623e-01 1.611044444143772125e-02 2.183918803930282593e-01 -4.225273430347442627e-02 1.050721779465675354e-01 1.084498465061187744e-01 1.615728288888931274e-01 -5.198569968342781067e-02 -2.122904062271118164e-01 1.997207663953304291e-02 1.411693990230560303e-01 4.169734567403793335e-02 1.785444468259811401e-01 -2.302656173706054688e-01 1.658900529146194458e-01 -3.736344873905181885e-01 -1.489412486553192139e-01 4.942197818309068680e-03 2.231193631887435913e-01 3.211212903261184692e-02 -5.834542587399482727e-02 5.758851021528244019e-02 -1.054249554872512817e-01 1.271456331014633179e-01 -1.707452386617660522e-01 -3.485460579395294189e-01 -2.701673423871397972e-03 4.204052090644836426e-01
9.690509736537933350e-02 6.915796548128128052e-02 6.728800386190414429e-02 -1.494438201189041138e-01 2.480408847332000732e-01 1.884334981441497803e-01 1.373194456100463867e-01 -1.960398554801940918e-01 -9.465792030096054077e-02 2.010674960911273956e-02 1.262580007314682007e-01 -7.680856436491012573e-02 -6.092660874128341675e-02 -2.066423594951629639e-01 4.873351007699966431e-02 1.414986848831176758e-01 2.403641939163208008e-01 8.680489659309387207e-02 -2.101506143808364868e-01 -2.299050241708755493e-01 -1.411228328943252563e-01 5.713035538792610168e-02 -1.304580271244049072e-01 -1.380575895309448242e-01 -2.032168507575988770e-01 -3.821694552898406982e-01 -2.925474643707275391e-01 1.055390983819961548e-01 1.646680086851119995e-01 -2.812111377716064453e-01 2.120666354894638062e-01 2.186360359191894531e-01
3.621792197227478027e-01 1.601068526506423950e-01 -3.015344738960266113e-01 -1.058362051844596863e-01 2.291734218597412109e-01 -1.323635727167129517e-01 -9.524606168270111084e-02 -2.858662903308868408e-01 3.154516965150833130e-02 -1.064699739217758179e-01 4.051638394594192505e-02 1.870933361351490021e-02 -4.781968519091606140e-02 -1.312309205532073975e-01 1.120751053094863892e-01 -1.270103007555007935e-01 2.499025911092758179e-01 -7.887604832649230957e-02 1.671474165050312877e-04 -3.992916643619537354e-01 -2.202002406120300293e-01 -2.531956434249877930e-01 2.965280413627624512e-01 -1.003141999244689941e-01 6.412032246589660645e-02 -1.408595293760299683e-01 -3.486691415309906006e-02 -7.389413565397262573e-02 1.258549243211746216e-01 -4.608153551816940308e-02 1.243678256869316101e-01 1.223056688904762268e-01
2.947960793972015381e-01 9.820638597011566162e-02 -8.754593133926391602e-02 -1.408696323633193970e-01 1.729343086481094360e-01 8.930692821741104126e-02 4.741077497601509094e-02 -2.569158375263214111e-01 1.889338493347167969e-01 -3.969293832778930664e-02 -8.147738128900527954e-02 -2.166479127481579781e-03 2.017779462039470673e-02 -1.836999803781509399e-01 -3.421910479664802551e-02 -4.116730391979217529e-01 2.173096090555191040e-01 -1.093593686819076538e-01 -2.588191628456115723e-01 -4.028064310550689697e-01 9.769831597805023193e-02 -8.670247346162796021e-02 3.321408480405807495e-02 8.434807509183883667e-02 -8.379273861646652222e-02 -2.970223128795623779e-01 5.355414468795061111e-04 2.258686870336532593e-01 1.495937705039978027e-01 -1.589443683624267578e-01 6.477276235818862915e-02 9.639819711446762085e-02
7.968091405928134918e-03 1.374574005603790283e-02 -2.154176831245422363e-01 1.533825844526290894e-01 4.988670721650123596e-02 -8.470185101032257080e-02 1.545817255973815918e-01 -1.676141470670700073e-01 8.281231671571731567e-02 9.497366100549697876e-02 2.830565869808197021e-01 3.206343203783035278e-02 -2.202753573656082153e-01 -1.895864680409431458e-02 2.326466143131256104e-01 1.080464571714401245e-01 1.684413701295852661e-01 -2.114228308200836182e-01 2.471188902854919434e-01 -2.999687492847442627e-01 -1.156418099999427795e-01 1.816440373659133911e-01 1.777344346046447754e-01 9.579791128635406494e-02 1.298471242189407349e-01 -1.107962280511856079e-01 -1.063813865184783936e-01 1.107376143336296082e-01 -1.532430052757263184e-01 -2.657658159732818604e-01 -1.410856842994689941e-02 4.451652169227600098e-01
2.878589630126953125e-01 -1.214836910367012024e-01 9.005614370107650757e-02 -9.315541386604309082e-02 3.105093836784362793e-01 1.456134617328643799e-01 1.291194260120391846e-01 -9.168888628482818604e-02 -3.229074645787477493e-03 1.196018904447555542e-01 2.437135949730873108e-02 2.632203698158264160e-02 -2.465723454952239990e-01 7.799456268548965454e-02 5.518065392971038818e-02 -5.918192490935325623e-02 2.423179447650909424e-01 1.331807523965835571e-01 1.286953240633010864e-01 -2.228934019804000854e-01 -3.958034515380859375e-02 2.903998494148254395e-01 1.458382010459899902e-01 1.095701903104782104e-01 1.680498570203781128e-01 2.875053137540817261e-02 -2.245806753635406494e-01 -3.446603715419769287e-01 1.373912096023559570e-01 -2.921035289764404297e-01 1.533152908086776733e-02 2.987640202045440674e-01
-9.581217914819717407e-02 6.682086735963821411e-02 -2.120349556207656860e-02 -5.448037758469581604e-02 2.355677485466003418e-01 1.669438332319259644e-01 1.299655716866254807e-02 -3.750449791550636292e-02 -9.200269728899002075e-02 1.295859515666961670e-01 4.053907096385955811e-01 -4.909270256757736206e-02 -9.547775238752365112e-02 -6.108785048127174377e-02 2.092639207839965820e-01 -9.484948217868804932e-02 3.961287811398506165e-02 -1.250465363264083862e-01 7.861393690109252930e-02 -2.107201218605041504e-01 -1.218403503298759460e-01 1.110386382788419724e-02 4.113811850547790527e-01 5.451750010251998901e-02 -2.893188595771789551e-01 -2.386913895606994629e-01 -1.564472913742065430e-01 1.358497142791748047e-01 -1.705774813890457153e-01 -2.546627521514892578e-01 1.831129193305969238e-01 2.725825309753417969e-01
3.738730549812316895e-01 4.303772002458572388e-02 -2.217470556497573853e-01 9.774502366781234741e-02 1.982525438070297241e-01 -1.171435043215751648e-01 7.876890152692794800e-02 -8.644969016313552856e-02 -5.006919801235198975e-02 -1.101346686482429504e-01 1.197932586073875427e-01 -1.873623877763748169e-01 -1.631997227668762207e-01 -2.289995849132537842e-01 -1.979045383632183075e-02 -1.438975334167480469e-01 2.706368863582611084e-01 -6.627044826745986938e-02 -1.065084487199783325e-01 -2.768959403038024902e-01 -2.443927526473999023e-01 -2.891843616962432861e-01 1.592025607824325562e-01 -2.232887595891952515e-02 1.527641117572784424e-01 2.244559861719608307e-02 -2.085102535784244537e-02 2.019781246781349182e-02 9.022405743598937988e-02 -1.065964624285697937e-01 3.605777621269226074e-01 2.441666722297668457e-01
-5.184648558497428894e-02 -5.309265106916427612e-02 -2.530308254063129425e-02 -3.119597397744655609e-02 4.605169594287872314e-02 1.691170185804367065e-01 4.140625894069671631e-01 -1.572054177522659302e-01 2.904105782508850098e-01 -2.269547060132026672e-02 -8.865693956613540649e-02 -2.336775325238704681e-02 -1.430580765008926392e-01 6.998437643051147461e-02 1.610226482152938843e-01 -1.256480254232883453e-02 9.363344311714172363e-02 1.134491246193647385e-02 5.719326436519622803e-02 -2.237272560596466064e-01 -6.063401326537132263e-02 1.296915709972381592e-01 -3.861456736922264099e-02 -4.468248784542083740e-02 9.420615620911121368e-03 -4.328090548515319824e-01 4.726504161953926086e-02 -3.968499898910522461e-01 1.389911621809005737e-01 -1.265752762556076050e-01 2.907027304172515869e-01 2.609575092792510986e-01
4.314185678958892822e-01 2.941417694091796875e-01 -1.097975000739097595e-01 -7.408469915390014648e-02 1.593548804521560669e-01 1.861380934715270996e-01 5.763046443462371826e-02 -1.001160591840744019e-01 1.314566582441329956e-01 -9.076239168643951416e-02 2.585161030292510986e-01 -3.108694553375244141e-01 -5.320844054222106934e-02 6.884891539812088013e-02 5.968486145138740540e-02 -8.291668444871902466e-02 2.413360625505447388e-01 -5.779966339468955994e-02 -1.253555268049240112e-01 -5.872306972742080688e-02 -1.003525555133819580e-01 -9.145061671733856201e-02 -3.471931815147399902e-02 -1.247783284634351730e-02 -2.011842653155326843e-02 5.669257789850234985e-02 5.570820719003677368e-02 -2.399802207946777344e-01 -2.372352033853530884e-01 -1.939933747053146362e-02 8.109635114669799805e-02 4.487129151821136475e-01
1.604474931955337524e-01 4.100354313850402832e-01 -3.111001849174499512e-01 -8.953710645437240601e-02 2.666753903031349182e-02 -1.501419991254806519e-01 1.489618122577667236e-01 -1.051735803484916687e-01 1.094494462013244629e-01 2.426406294107437134e-01 2.196817696094512939e-01 -2.849979698657989502e-01 -3.425723612308502197e-01 -1.685315556824207306e-02 1.367634348571300507e-02 -2.075111865997314453e-01 3.451378643512725830e-02 2.312273904681205750e-02 1.593242883682250977e-01 -2.934360504150390625e-02 -1.329629123210906982e-01 2.342012822628021240e-01 -9.194428473711013794e-02 8.726011961698532104e-02 -5.310047417879104614e-02 -1.071493923664093018e-01 -2.137601822614669800e-01 -1.966308504343032837e-01 9.808659553527832031e-02 -8.279550820589065552e-02 3.550428897142410278e-02 2.250203937292098999e-01
5.887818336486816406e-02 2.929829657077789307e-01 -3.658252581954002380e-02 -3.169896304607391357e-01 3.078982830047607422e-01 -4.721425846219062805e-02 4.269732162356376648e-02 -1.775191575288772583e-01 -2.976627834141254425e-02 -2.550679147243499756e-01 7.942234724760055542e-02 -1.785593628883361816e-01 -1.001975014805793762e-01 -3.975969851016998291e-01 5.681391805410385132e-02 -9.358790516853332520e-02 2.549577355384826660e-01 2.849612534046173096e-01 5.286507308483123779e-02 -1.795030832290649414e-01 -5.157642066478729248e-03 1.006233766674995422e-01 1.811806671321392059e-02 9.705981612205505371e-02 -2.146883010864257812e-01 1.019080504775047302e-01 8.303287625312805176e-02 -1.842297166585922241e-01 4.268914461135864258e-02 -2.841244637966156006e-01 1.058771684765815735e-01 4.546459019184112549e-02
4.528089985251426697e-02 -1.136874705553054810e-01 -1.051350310444831848e-02 -3.172778189182281494e-01 2.103859931230545044e-01 1.265009045600891113e-01 2.179761826992034912e-01 -3.282607793807983398e-01 1.366618424654006958e-01 -1.377290636301040649e-01 -6.697493046522140503e-02 -2.847464382648468018e-01 -2.605553865432739258e-01 -5.693980306386947632e-02 -1.053005233407020569e-01 -3.928047791123390198e-02 4.296950623393058777e-02 4.823410883545875549e-02 1.152404025197029114e-01 -3.108305931091308594e-01 2.198647521436214447e-02 2.995629608631134033e-01 1.851975470781326294e-01 2.613693475723266602e-01 2.783068418502807617e-01 -1.594880521297454834e-01 -9.825500845909118652e-02 -9.795847535133361816e-02 4.029023647308349609e-02 -1.024752482771873474e-01 1.226290613412857056e-01 -7.440119981765747070e-02
3.784286975860595703e-01 1.054944843053817749e-02 9.646102041006088257e-02 -1.755063831806182861e-01 1.517281681299209595e-01 9.132391214370727539e-02 -7.060317695140838623e-02 -1.272072494029998779e-01 3.136566281318664551e-01 -6.075637880712747574e-03 1.361099183559417725e-01 -2.427030652761459351e-01 -6.639717519283294678e-02 -3.840732872486114502e-01 4.354534670710563660e-02 2.711019851267337799e-02 2.447424829006195068e-01 -7.240618765354156494e-02 5.944373458623886108e-02 -8.089972287416458130e-02 -1.171697303652763367e-01 6.501664221286773682e-02 1.007540822029113770e-01 -1.608273237943649292e-01 8.770409971475601196e-02 -6.392987817525863647e-02 -3.454568386077880859e-01 -1.047926321625709534e-01 -1.906033903360366821e-01 1.598288267850875854e-01 3.116330504417419434e-01 5.797817930579185486e-02
1.891170740127563477e-01 6.994525343179702759e-02 -1.167225241661071777e-01 -2.626169621944427490e-01 2.378301694989204407e-02 -8.090122789144515991e-02 2.590737342834472656e-01 -4.237901866436004639e-01 2.729405760765075684e-01 -8.007373660802841187e-02 -1.054670214653015137e-01 -3.963295221328735352e-01 -3.264147788286209106e-02 -1.276000738143920898e-01 1.007134169340133667e-01 9.980762749910354614e-02 -1.048905849456787109e-01 1.597238332033157349e-01 -7.146192342042922974e-02 -3.276741802692413330e-01 -2.648754045367240906e-02 -9.609675966203212738e-03 4.458564519882202148e-02 1.972479075193405151e-01 6.673409789800643921e-02 -1.622891128063201904e-01 -1.687200218439102173e-01 1.247978433966636658e-01 1.576679497957229614e-01 -1.195754408836364746e-01 1.109727695584297180e-01 1.392032951116561890e-01
2.356831580400466919e-01 -2.332853227853775024e-01 -2.926721870899200439e-01 2.344905585050582886e-02 1.930040121078491211e-01 -7.821466028690338135e-02 1.867969483137130737e-01 -1.341405604034662247e-02 -8.322775363922119141e-02 2.259008213877677917e-02 5.700710788369178772e-02 -1.650235503911972046e-01 -8.916150778532028198e-02 -1.886492520570755005e-01 2.106654345989227295e-01 1.802792772650718689e-02 -7.716561201959848404e-03 -1.110717095434665680e-02 1.594562530517578125e-01 -4.176248013973236084e-01 -9.657899290323257446e-02 2.863322198390960693e-01 2.296283692121505737e-01 9.886609017848968506e-02 -3.940659388899803162e-02 3.828797116875648499e-02 -1.185998767614364624e-01 1.213427707552909851e-01 5.779138207435607910e-02 -3.726615011692047119e-01 5.291574075818061829e-02 2.618360221385955811e-01
1.534126251935958862e-01 2.131464183330535889e-01 1.679491102695465088e-01 -1.427633613348007202e-01 2.136771231889724731e-01 4.598240181803703308e-02 2.097790688276290894e-01 1.097836997359991074e-02 2.712811715900897980e-02 -7.270694524049758911e-02 2.242339998483657837e-01 -2.423084527254104614e-01 -2.922282516956329346e-01 -2.352849841117858887e-01 2.044118195772171021e-01 -4.333260655403137207e-02 1.331692188978195190e-01 2.253841981291770935e-02 -2.212605625391006470e-01 -1.108786910772323608e-01 -1.600895822048187256e-01 -5.945752374827861786e-03 1.611271798610687256e-01 -3.456822335720062256e-01 1.056574657559394836e-01 4.119678959250450134e-02 -9.336918592453002930e-02 -1.794598996639251709e-02 2.814868651330471039e-02 8.299169689416885376e-02 4.304718375205993652e-01 1.600280106067657471e-01
5.334030464291572571e-02 -2.447310835123062134e-01 -2.920329570770263672e-01 1.226161718368530273e-01 3.446126878261566162e-01 -9.248492121696472168e-02 2.140910029411315918e-01 -2.260434031486511230e-01 -3.940437361598014832e-02 8.322803676128387451e-02 9.753946214914321899e-02 -3.955136239528656006e-02 -8.620657771825790405e-02 -1.271103173494338989e-01 2.861733138561248779e-01 1.371047645807266235e-01 -9.966026991605758667e-02 -3.545839339494705200e-02 1.190567165613174438e-01 -3.131086230278015137e-01 -1.240350976586341858e-01 1.664932817220687866e-01 2.011684775352478027e-01 1.614790409803390503e-01 -1.654505133628845215e-01 -5.614818539470434189e-03 -1.879438906908035278e-01 -1.792647987604141235e-01 -1.269708126783370972e-01 -2.718932330608367920e-01 9.380241483449935913e-02 2.051863670349121094e-01
2.673151195049285889e-01 -2.161709964275360107e-01 -3.173044025897979736e-01 9.887818247079849243e-02 3.122025728225708008e-01 -1.991169601678848267e-01 2.714055180549621582e-01 -5.895543843507766724e-02 -6.800159066915512085e-02 -5.578873213380575180e-03 6.366653740406036377e-02 -1.501215621829032898e-03 -2.163611054420471191e-01 -1.806436926126480103e-01 9.297080338001251221e-02 1.236642003059387207e-01 -2.584245987236499786e-02 -2.399593405425548553e-02 7.117321342229843140e-02 -2.619896829128265381e-01 3.581872209906578064e-02 8.370344340801239014e-02 2.853131294250488281e-01 1.345962733030319214e-01 -2.309544831514358521e-01 -9.263814985752105713e-02 -1.871821731328964233e-01 -1.152343451976776123e-01 -4.813620448112487793e-02 -3.300413787364959717e-01 4.272399842739105225e-02 1.973390877246856689e-01
9.441278129816055298e-02 -1.828658021986484528e-02 -5.548598244786262512e-02 -3.739906102418899536e-02 1.024923175573348999e-01 2.003086209297180176e-01 3.871164321899414062e-01 -1.094073280692100525e-01 -6.071299687027931213e-02 2.013411670923233032e-01 1.450631171464920044e-01 3.379136323928833008e-03 -4.064574837684631348e-01 -3.594570755958557129e-01 2.010558098554611206e-01 1.404932737350463867e-01 6.667144596576690674e-02 -5.271484330296516418e-02 1.465149503201246262e-02 -8.980819582939147949e-02 9.498937427997589111e-02 -1.791487783193588257e-01 -1.990630030632019043e-01 1.039046496152877808e-01 -1.906277984380722046e-02 -1.935803592205047607e-01 -2.326682507991790771e-01 9.143858402967453003e-02 -6.284105475060641766e-04 -2.198107093572616577e-01 2.433149963617324829e-01 1.976456493139266968e-01
2.922656238079071045e-01 1.072614192962646484e-01 -5.964431539177894592e-02 -3.261025846004486084e-01 1.311807930469512939e-01 8.457831293344497681e-02 1.222377195954322815e-01 -3.160039782524108887e-01 1.750273406505584717e-01 -2.789756953716278076e-01 -1.172732338309288025e-01 -2.350697368383407593e-01 -1.175030916929244995e-01 -1.858798041939735413e-02 2.203253954648971558e-01 4.229842871427536011e-02 5.207886919379234314e-02 1.092353463172912598e-01 -1.880111247301101685e-01 -2.778893411159515381e-01 -7.309745252132415771e-02 -1.338916718959808350e-01 1.489568054676055908e-01 2.804871797561645508e-01 -8.430108428001403809e-02 -1.667078733444213867e-01 4.923929274082183838e-02 2.013931423425674438e-01 -8.943232893943786621e-02 -1.225307658314704895e-01 1.802821010351181030e-01 1.652660518884658813e-01
1.977518945932388306e-01 1.583279222249984741e-01 -2.623322792351245880e-02 1.027166172862052917e-01 2.221896201372146606e-01 1.687876135110855103e-01 -1.805233508348464966e-01 -3.960153460502624512e-01 -4.620348662137985229e-02 -3.430229052901268005e-02 1.093716025352478027e-01 -2.851618826389312744e-01 4.891473054885864258e-02 -9.070005267858505249e-02 -3.003442659974098206e-02 1.233598217368125916e-01 -1.180707011371850967e-02 2.591560594737529755e-02 -1.876089125871658325e-01 -2.629454135894775391e-01 -1.313011795282363892e-01 8.982299268245697021e-02 -1.872923672199249268e-01 -7.968841493129730225e-02 -7.815747708082199097e-02 -1.261054426431655884e-01 -1.529411319643259048e-02 -2.658747434616088867e-01 -1.743408143520355225e-01 -1.092934384942054749e-01 2.881940603256225586e-01 3.791677951812744141e-01
4.071189090609550476e-02 6.021777167916297913e-02 5.880155786871910095e-02 -1.850032061338424683e-01 2.451777905225753784e-01 5.814179405570030212e-02 4.659244418144226074e-02 -1.897539198398590088e-02 -9.205862297676503658e-04 7.809568196535110474e-02 1.986684836447238922e-02 -3.039893805980682373e-01 1.138539910316467285e-01 -3.440873920917510986e-01 4.867502674460411072e-02 6.201120838522911072e-02 2.503596246242523193e-01 1.350654065608978271e-01 -1.596892029047012329e-01 -6.605719923973083496e-01 5.597431678324937820e-03 -7.417337037622928619e-03 -1.600400805473327637e-01 -1.047684811055660248e-02 -1.333715915679931641e-01 -1.233781874179840088e-01 -1.000747159123420715e-01 -3.233408555388450623e-02 3.931298851966857910e-02 1.941455155611038208e-02 8.665928244590759277e-02 1.801136285066604614e-01
3.288958966732025146e-01 1.086352542042732239e-01 -1.767970323562622070e-01 -4.657785594463348389e-01 1.634344309568405151e-01 -2.713501080870628357e-02 1.033429726958274841e-01 -3.783100843429565430e-01 1.771730780601501465e-01 -1.525091230869293213e-01 3.649406507611274719e-02 -1.422508060932159424e-01 -2.289598435163497925e-01 -2.429221011698246002e-02 8.380690962076187134e-02 -7.795434445142745972e-02 5.454377084970474243e-02 -1.055082753300666809e-01 -2.458910793066024780e-01 -3.983360901474952698e-02 -2.480632998049259186e-02 -1.048921868205070496e-01 1.032462269067764282e-01 2.128957808017730713e-01 -8.171677589416503906e-03 -2.881557308137416840e-02 -1.682293266057968140e-01 5.047414079308509827e-02 6.977026164531707764e-02 -2.374340742826461792e-01 2.216167300939559937e-01 1.496098637580871582e-01
3.755737543106079102e-01 -7.999160885810852051e-02 4.008002951741218567e-02 -2.178106755018234253e-01 3.283549547195434570e-01 2.252895385026931763e-02 5.610607191920280457e-02 -1.470032185316085815e-01 1.860461384057998657e-01 -1.961271911859512329e-01 1.772859878838062286e-02 -3.075050115585327148e-01 -3.237378895282745361e-01 -2.327014505863189697e-01 -1.435905229300260544e-02 -7.817572355270385742e-02 -4.996545985341072083e-02 -6.796424090862274170e-02 1.463075280189514160e-01 -1.561483740806579590e-01 -1.056360751390457153e-01 7.671773899346590042e-03 5.276464298367500305e-02 1.927409023046493530e-01 1.977531760931015015e-01 9.016674011945724487e-02 -2.569431662559509277e-01 1.228860812261700630e-03 -1.770789623260498047e-01 -1.676202565431594849e-01 2.361176908016204834e-01 6.834760308265686035e-02
3.165334165096282959e-01 3.104524314403533936e-01 -8.795534819364547729e-02 1.342104375362396240e-01 -2.499460577964782715e-01 1.513873189687728882e-01 8.058462291955947876e-02 -1.994362175464630127e-01 5.419122520834207535e-03 2.090102732181549072e-01 2.457818090915679932e-01 -3.816442191600799561e-02 -1.459819376468658447e-01 -1.500321328639984131e-01 1.727399230003356934e-02 -1.711239665746688843e-02 3.839257359504699707e-02 1.257237643003463745e-01 1.116726770997047424e-01 -2.687946259975433350e-01 -1.007350683212280273e-01 3.344500362873077393e-01 -2.691615559160709381e-02 2.536149621009826660e-01 9.625766426324844360e-03 -1.031723394989967346e-01 -2.852955460548400879e-01 -2.339655905961990356e-01 -9.097569622099399567e-03 1.048679202795028687e-01 2.167610526084899902e-01 4.515090584754943848e-02
1.768150031566619873e-01 7.703018188476562500e-02 -6.702394038438796997e-02 -3.665442466735839844e-01 1.399573590606451035e-02 -1.749143935739994049e-02 2.427008897066116333e-01 -2.928438186645507812e-01 1.582050025463104248e-01 -1.548837870359420776e-01 -1.108191013336181641e-01 -4.292055964469909668e-01 9.930124133825302124e-02 -7.542175054550170898e-02 7.873619347810745239e-02 7.466427236795425415e-02 -1.774521470069885254e-01 -1.330942511558532715e-01 -1.480769068002700806e-01 -3.073445856571197510e-01 -1.007695421576499939e-01 7.579243183135986328e-02 -4.138838127255439758e-02 9.448419511318206787e-02 -5.686603486537933350e-02 5.260531604290008545e-02 -1.604567617177963257e-01 -1.446584016084671021e-01 1.437133550643920898e-01 -1.676208227872848511e-01 3.309873938560485840e-01 5.335820093750953674e-02
3.053568005561828613e-01 2.171889841556549072e-01 -2.989077568054199219e-01 -6.315435469150543213e-02 1.784091591835021973e-01 -2.316059321165084839e-01 6.589382886886596680e-02 -3.502110838890075684e-01 1.492693126201629639e-01 -1.966238617897033691e-01 8.098304271697998047e-02 -1.116277202963829041e-01 -6.332276761531829834e-02 -3.948020935058593750e-02 -7.001136988401412964e-02 -2.091177254915237427e-01 2.082745730876922607e-01 -8.726120740175247192e-02 -1.739504374563694000e-02 -3.461269140243530273e-01 -2.870757281780242920e-01 -6.664564460515975952e-02 2.171230465173721313e-01 -1.675636470317840576e-01 3.481163084506988525e-02 -1.495387107133865356e-01 -2.198432385921478271e-02 -1.144078075885772705e-01 9.403879195451736450e-02 -7.638366520404815674e-02 1.852358281612396240e-01 1.788046211004257202e-02
-1.706034094095230103e-01 -1.376065164804458618e-01 -1.267681866884231567e-01 -2.323994971811771393e-02 2.250674180686473846e-02 -2.951434813439846039e-02 1.636517345905303955e-01 -1.626965552568435669e-01 9.510582685470581055e-02 1.683655977249145508e-01 1.891778260469436646e-01 -2.332790568470954895e-02 -1.325380653142929077e-01 4.249560646712779999e-03 7.910829782485961914e-02 1.810763180255889893e-01 3.282688260078430176e-01 2.236758321523666382e-01 -1.238062456250190735e-01 -1.552808135747909546e-01 -9.532030671834945679e-02 2.214437816292047501e-03 5.770050734281539917e-02 -7.007107138633728027e-02 -5.550123751163482666e-02 -2.782717943191528320e-01 -2.981930971145629883e-01 -3.752363920211791992e-01 -3.418639004230499268e-01 -1.855864226818084717e-01 2.484657466411590576e-01 1.118748411536216736e-01
6.707032769918441772e-02 -2.173274755477905273e-02 1.150276139378547668e-02 -1.781968027353286743e-01 7.918573170900344849e-02 3.179703354835510254e-01 4.059033691883087158e-01 3.524306043982505798e-02 2.768322527408599854e-01 -9.831243753433227539e-02 -2.111965864896774292e-01 -7.894412428140640259e-02 -9.788567572832107544e-02 -6.191115081310272217e-02 2.539142966270446777e-01 8.428798615932464600e-02 3.921597450971603394e-02 -1.748982518911361694e-01 -8.787426352500915527e-02 -2.845580875873565674e-01 1.451337933540344238e-01 2.756842970848083496e-02 -1.233149915933609009e-01 -6.643197685480117798e-02 -3.211348503828048706e-02 -1.912424415349960327e-01 -1.334951142780482769e-03 -2.026000469923019409e-01 9.979455918073654175e-02 -1.736694574356079102e-01 2.898062169551849365e-01 3.203296959400177002e-01
9.852862358093261719e-02 5.259894207119941711e-02 -1.020082980394363403e-01 -1.381682157516479492e-01 1.380246728658676147e-01 -2.388115078210830688e-01 7.865951210260391235e-02 -2.518303692340850830e-01 1.945947557687759399e-01 -2.890261411666870117e-01 -8.131300657987594604e-02 -1.866416484117507935e-01 -5.103431642055511475e-03 -1.800137460231781006e-01 1.570533514022827148e-01 -2.554062604904174805e-01 2.251299768686294556e-01 -2.802354693412780762e-01 -2.577431499958038330e-01 -3.427731990814208984e-01 9.560772031545639038e-02 -1.946009397506713867e-01 -1.853536741691641510e-05 1.384769193828105927e-02 1.381756216287612915e-01 -7.426945120096206665e-02 -1.641003191471099854e-01 3.057204885408282280e-03 -1.350151449441909790e-01 -1.861344724893569946e-01 2.389055937528610229e-01 7.295381277799606323e-02
1.690648049116134644e-01 1.996005773544311523e-01 1.198775470256805420e-01 -2.085760831832885742e-01 2.695170938968658447e-01 -1.926465779542922974e-01 -5.621783435344696045e-02 -2.342219948768615723e-01 6.195295974612236023e-02 -2.134923040866851807e-01 -5.293920170515775681e-03 -2.346532642841339111e-01 -2.247316092252731323e-01 -1.525315493345260620e-01 1.607924848794937134e-01 3.594278544187545776e-02 3.884218633174896240e-01 2.339083999395370483e-01 -2.650389447808265686e-02 -1.373713314533233643e-01 -1.730730980634689331e-01 2.649808824062347412e-01 -2.048619538545608521e-01 -2.592263370752334595e-02 -5.943093448877334595e-02 -9.938897565007209778e-04 6.569493561983108521e-02 -2.513187229633331299e-01 -3.864084929227828979e-02 -1.045193225145339966e-01 9.232497960329055786e-02 2.014621943235397339e-01
-2.798236347734928131e-02 1.409207098186016083e-02 4.190104827284812927e-02 -1.285394132137298584e-01 -3.161963447928428650e-02 2.942080795764923096e-01 3.615815639495849609e-01 -1.269463896751403809e-01 1.265621483325958252e-01 -3.611124306917190552e-02 1.472567617893218994e-01 3.288455307483673096e-02 -7.465139031410217285e-02 -2.123328745365142822e-01 -6.809103488922119141e-02 -9.855902940034866333e-02 1.553378105163574219e-01 7.496671378612518311e-02 -8.601546287536621094e-02 -2.225341796875000000e-01 -1.815980672836303711e-01 1.365400403738021851e-01 -1.852578967809677124e-01 1.176048815250396729e-01 -2.263284027576446533e-01 -2.082349359989166260e-01 -2.600956857204437256e-01 -1.591172069311141968e-01 -1.074513122439384460e-01 -1.632983386516571045e-01 3.008711636066436768e-01 3.721517026424407959e-01
3.340875506401062012e-01 4.097519908100366592e-03 -1.316329091787338257e-01 3.614837676286697388e-02 1.625182852149009705e-02 -1.451399177312850952e-02 3.157100677490234375e-01 -1.459418833255767822e-01 1.354747861623764038e-01 5.260407552123069763e-02 -1.166630908846855164e-01 -1.116611212491989136e-01 1.769024506211280823e-02 -2.478774823248386383e-02 3.149380087852478027e-01 6.659030914306640625e-02 4.428634941577911377e-01 -3.257102072238922119e-01 -2.306114435195922852e-01 -1.752841174602508545e-01 5.293604359030723572e-02 -2.130005136132240295e-02 2.587035596370697021e-01 1.253884136676788330e-01 1.137667149305343628e-01 -1.244955807924270630e-01 -1.780592650175094604e-01 -1.784491091966629028e-01 4.699346050620079041e-02 -1.263726223260164261e-02 2.077074535191059113e-02 1.724057942628860474e-01
-1.161387655884027481e-02 5.195585265755653381e-02 4.133435338735580444e-02 -4.728381708264350891e-02 1.599724292755126953e-01 5.105466768145561218e-02 3.951953649520874023e-01 -2.412283234298229218e-02 1.732759177684783936e-01 1.526053398847579956e-01 2.747873077169060707e-03 7.095614820718765259e-02 -1.964621841907501221e-01 -1.773934662342071533e-01 4.780354909598827362e-03 1.463184356689453125e-01 3.444986939430236816e-01 1.616896502673625946e-02 -2.618587017059326172e-01 -2.464721798896789551e-01 -3.034380264580249786e-03 8.422306925058364868e-02 -2.682315707206726074e-01 1.288335118442773819e-02 -1.893231272697448730e-02 -3.105525970458984375e-01 -1.113636344671249390e-01 -4.248061403632164001e-02 -1.531876474618911743e-01 -1.466365903615951538e-01 2.933264970779418945e-01 2.981884181499481201e-01
-5.439737439155578613e-02 3.495172262191772461e-01 -1.477122753858566284e-01 -4.550804942846298218e-02 8.217876404523849487e-02 9.802295267581939697e-02 3.721500188112258911e-02 1.010656915605068207e-02 -2.970110625028610229e-02 4.498961567878723145e-02 -2.830794081091880798e-03 -2.667644619941711426e-01 -2.852334678173065186e-01 -1.555039733648300171e-01 5.036236345767974854e-02 1.118898112326860428e-02 2.699573636054992676e-01 -2.442951202392578125e-01 1.568506360054016113e-01 -4.777100980281829834e-01 1.320324242115020752e-01 -2.877071127295494080e-02 -2.586899399757385254e-01 -1.257086098194122314e-01 1.402886956930160522e-01 -1.530026346445083618e-01 2.501059137284755707e-02 1.719759702682495117e-01 1.888193935155868530e-01 -1.347004473209381104e-01 1.796586215496063232e-01 7.173111289739608765e-02
2.102418094873428345e-01 1.307796835899353027e-01 -5.094417929649353027e-02 -2.941744625568389893e-01 5.856536701321601868e-02 1.105117052793502808e-01 8.605311065912246704e-02 -8.933259546756744385e-02 2.185502648353576660e-01 2.351284474134445190e-01 -6.485978607088327408e-03 -9.951634705066680908e-02 -1.044915542006492615e-01 -3.000333607196807861e-01 -6.088307127356529236e-02 -2.484817206859588623e-01 2.943837940692901611e-01 -3.232732415199279785e-01 -2.025050222873687744e-01 -2.216927707195281982e-01 1.341244280338287354e-01 -1.196332043036818504e-03 3.058845177292823792e-02 -2.503771707415580750e-02 1.267162114381790161e-01 -2.832248210906982422e-01 -1.184492930769920349e-01 6.938716024160385132e-02 1.141995266079902649e-01 -2.878622338175773621e-02 3.220936357975006104e-01 7.443276047706604004e-02
-9.755899012088775635e-02 6.570002995431423187e-03 -3.384520241525024176e-04 -1.874463073909282684e-02 4.542855918407440186e-02 2.528314888477325439e-01 1.054376140236854553e-01 -1.992003619670867920e-01 -7.119952887296676636e-02 2.916758321225643158e-02 2.464352101087570190e-01 -1.034210845828056335e-01 -2.097400724887847900e-01 -3.009326756000518799e-01 1.315237581729888916e-01 2.564067244529724121e-01 1.407502442598342896e-01 4.378603026270866394e-02 -1.664404124021530151e-01 -2.662435173988342285e-01 -8.764859288930892944e-02 1.105588972568511963e-01 -6.944737583398818970e-02 2.307797968387603760e-02 -1.792425960302352905e-01 -3.158396482467651367e-01 -3.616862893104553223e-01 2.174203284084796906e-02 1.505806893110275269e-01 -1.705837845802307129e-01 1.638897061347961426e-01 3.016275763511657715e-01
2.257907539606094360e-01 -2.987622618675231934e-01 -2.486328333616256714e-01 -9.036204218864440918e-02 8.365828543901443481e-02 -1.175190042704343796e-02 -8.871187455952167511e-03 -2.026056796312332153e-01 -4.393171891570091248e-02 7.491552084684371948e-02 -8.142322301864624023e-02 -5.465765669941902161e-02 -8.193130791187286377e-02 -1.913067884743213654e-02 6.608742475509643555e-02 -3.441487252712249756e-02 -3.164200112223625183e-02 -5.611078813672065735e-02 -1.155192852020263672e-01 -4.049977660179138184e-01 -1.085204929113388062e-01 7.122696936130523682e-02 2.262602448463439941e-01 1.195530989207327366e-03 1.044567860662937164e-02 -1.286277920007705688e-01 -4.648866057395935059e-01 -3.521163761615753174e-01 1.140159890055656433e-01 -2.398269623517990112e-01 -2.314943261444568634e-02 1.853278428316116333e-01
1.161552369594573975e-01 -2.264264523983001709e-01 -1.760347336530685425e-01 8.100508898496627808e-02 1.684267073869705200e-01 -8.043370395898818970e-02 3.046261072158813477e-01 -1.354571878910064697e-01 -3.040725924074649811e-02 1.552788726985454559e-02 1.223512962460517883e-01 -5.875193327665328979e-02 -1.539746373891830444e-01 -2.188613712787628174e-01 2.808431386947631836e-01 9.189480915665626526e-04 -5.906467512249946594e-02 -1.545876413583755493e-01 6.799580901861190796e-02 -3.197670280933380127e-01 -2.020249068737030029e-01 1.555849313735961914e-01 1.758809983730316162e-01 4.135265946388244629e-02 -1.084805428981781006e-01 1.492790505290031433e-02 -3.689007163047790527e-01 4.093496128916740417e-02 -2.361128479242324829e-02 -2.755924463272094727e-01 -1.540512777864933014e-03 3.513486981391906738e-01
3.011021316051483154e-01 1.227535158395767212e-01 -2.315411902964115143e-02 -5.024623870849609375e-01 8.342717587947845459e-02 -1.490495353937149048e-02 1.083043739199638367e-01 -3.594132065773010254e-01 3.058795928955078125e-01 -1.066224202513694763e-01 -2.870639599859714508e-02 -1.383833140134811401e-01 -9.736029803752899170e-02 -4.191995784640312195e-02 2.257907390594482422e-01 4.256490245461463928e-02 -8.613175153732299805e-02 -8.730285614728927612e-02 -2.318070977926254272e-01 -1.313658356666564941e-01 3.812375664710998535e-02 7.483502477407455444e-02 -5.721418932080268860e-02 -9.811709821224212646e-02 8.722492307424545288e-02 -7.355776033364236355e-04 -4.274636879563331604e-02 -7.597261667251586914e-02 -2.893431186676025391e-01 -1.558650583028793335e-01 1.866521388292312622e-01 2.004846334457397461e-01
2.403291016817092896e-01 -5.927519127726554871e-02 -1.190627291798591614e-01 -9.991908073425292969e-02 8.993888646364212036e-02 1.494445204734802246e-01 1.444418728351593018e-01 -7.053741067647933960e-02 1.483077555894851685e-01 1.111204177141189575e-01 -6.315381731837987900e-03 3.688105568289756775e-02 -1.895012110471725464e-01 -5.545524135231971741e-02 3.074296116828918457e-01 6.397274881601333618e-02 -1.431536376476287842e-01 1.057406589388847351e-01 1.346981674432754517e-01 -3.048458099365234375e-01 -7.021396607160568237e-02 1.837182641029357910e-01 -1.039860956370830536e-02 -1.734634041786193848e-01 -5.522026121616363525e-02 -3.471544086933135986e-01 -3.098331391811370850e-01 -3.144798278808593750e-01 2.293889522552490234e-01 -2.391509264707565308e-01 1.346682477742433548e-02 2.118730396032333374e-01
1.102766320109367371e-01 2.265353202819824219e-01 -7.280658185482025146e-02 -7.922482490539550781e-02 -3.164881467819213867e-02 -1.901594400405883789e-01 1.572827622294425964e-02 -8.241881430149078369e-02 1.115921512246131897e-01 2.821678519248962402e-01 -1.802066341042518616e-02 -1.462510079145431519e-01 -3.690776228904724121e-02 2.101792246103286743e-01 1.027707662433385849e-02 -1.521876603364944458e-01 2.800961732864379883e-01 -2.082433104515075684e-01 1.895088404417037964e-01 -4.884463548660278320e-01 -7.489624619483947754e-02 1.296566575765609741e-01 6.424736976623535156e-02 -1.092311143875122070e-01 -1.159707829356193542e-01 -4.134425893425941467e-02 -5.201403051614761353e-02 -1.860928535461425781e-01 -6.404354423284530640e-02 4.720760509371757507e-02 -1.411681622266769409e-01 4.296580851078033447e-01
-2.902017161250114441e-02 -1.647236198186874390e-01 7.543416321277618408e-02 3.241392225027084351e-02 1.689792722463607788e-01 4.634761437773704529e-02 1.499537676572799683e-01 -2.356486767530441284e-01 3.348602950572967529e-01 1.235340759158134460e-01 -4.765098541975021362e-02 -9.884378314018249512e-02 -2.747285366058349609e-01 -1.572271287441253662e-01 -1.385942250490188599e-01 2.672775387763977051e-01 -1.689321361482143402e-02 -2.018303275108337402e-01 6.034566089510917664e-02 -2.161342203617095947e-01 5.818941816687583923e-02 -7.378475368022918701e-02 -2.096765674650669098e-02 8.940108865499496460e-02 -1.855295747518539429e-01 -2.690437138080596924e-01 -3.641291558742523193e-01 2.248303741216659546e-01 -6.573370099067687988e-02 2.583915134891867638e-03 3.232594132423400879e-01 1.374129652976989746e-01
-3.922998532652854919e-02 -1.408128999173641205e-02 -1.734647005796432495e-01 2.159401178359985352e-01 1.738279312849044800e-01 -8.627569675445556641e-02 1.638585031032562256e-01 -1.457116305828094482e-01 1.124670654535293579e-01 1.105772927403450012e-01 1.063827425241470337e-01 2.078724326565861702e-03 -1.626891344785690308e-01 -5.886101350188255310e-02 1.563261300325393677e-01 4.772192239761352539e-02 1.940068751573562622e-01 -1.326710134744644165e-01 1.023446470499038696e-01 -3.682724535465240479e-01 -8.284898847341537476e-02 2.244879901409149170e-01 1.568737924098968506e-01 -4.188328981399536133e-02 8.076231926679611206e-02 -3.767304867506027222e-02 -1.781585216522216797e-01 1.494396626949310303e-01 -1.621524840593338013e-01 -3.806540966033935547e-01 5.431982874870300293e-02 4.709972739219665527e-01
-6.224425137042999268e-02 -1.229216381907463074e-01 -1.899370551109313965e-01 2.195095419883728027e-01 2.010883986949920654e-01 1.191274635493755341e-02 1.818302273750305176e-01 -1.062687709927558899e-01 1.391510516405105591e-01 -8.605606853961944580e-03 1.431657373905181885e-01 -1.049157418310642242e-02 -2.475731968879699707e-01 -5.643074214458465576e-02 1.861491054296493530e-01 7.679411768913269043e-02 1.624778360128402710e-01 -1.526527404785156250e-01 1.877895444631576538e-01 -3.383620381355285645e-01 -1.342209279537200928e-01 1.799948662519454956e-01 2.079356163740158081e-01 1.885145530104637146e-02 5.400943011045455933e-02 -5.468795448541641235e-02 -2.046092152595520020e-01 8.592496067285537720e-02 -1.710082292556762695e-01 -3.516136407852172852e-01 8.633010834455490112e-02 3.972480297088623047e-01
-2.898585610091686249e-02 -5.069065466523170471e-02 -1.196405813097953796e-01 2.832179330289363861e-02 1.781937479972839355e-01 -1.696917414665222168e-02 1.633405238389968872e-01 -3.608590662479400635e-01 1.918491423130035400e-01 3.606421872973442078e-02 1.598121076822280884e-01 -8.480051159858703613e-02 -1.171022951602935791e-01 -1.180148869752883911e-01 7.708803564310073853e-02 -8.858156949281692505e-02 1.037307158112525940e-01 -3.483650684356689453e-01 1.854963004589080811e-01 -2.323359549045562744e-01 1.161979809403419495e-01 2.877466082572937012e-01 1.738496869802474976e-01 -2.368290349841117859e-02 -1.019970402121543884e-01 -2.495611011981964111e-01 -5.417783558368682861e-02 2.790611088275909424e-01 3.391840681433677673e-02 -9.223032742738723755e-02 2.860138192772865295e-03 4.117219448089599609e-01
1.976998895406723022e-01 1.456636041402816772e-01 1.525940150022506714e-01 -2.470215559005737305e-01 1.924267113208770752e-01 2.717606350779533386e-02 4.938825964927673340e-02 -2.213064134120941162e-01 1.461397409439086914e-01 1.777024706825613976e-03 3.463462367653846741e-02 -2.307587713003158569e-01 -1.412232071161270142e-01 2.478896081447601318e-02 2.617477476596832275e-01 7.774169743061065674e-02 2.836403846740722656e-01 -9.453039616346359253e-02 -3.151707947254180908e-01 -2.111151814460754395e-01 -2.327550053596496582e-01 2.228837646543979645e-02 -1.326792985200881958e-01 -8.727676421403884888e-02 -1.839105039834976196e-01 -1.456297934055328369e-01 -1.295157223939895630e-01 1.199247017502784729e-01 -1.546972393989562988e-01 2.729119956493377686e-01 1.958306133747100830e-01 2.432173341512680054e-01
2.135247457772493362e-03 -1.819008588790893555e-01 -1.679634004831314087e-01 -1.137484908103942871e-01 8.799034357070922852e-02 3.534551262855529785e-01 3.101319372653961182e-01 -1.293651014566421509e-01 2.506267428398132324e-01 2.048402838408946991e-02 2.908484451472759247e-02 -1.739094406366348267e-02 -1.288179308176040649e-01 -1.079829335212707520e-01 2.180898934602737427e-01 6.711947917938232422e-02 1.745544224977493286e-01 -1.432033628225326538e-01 1.019056439399719238e-01 -2.268319129943847656e-01 3.453202545642852783e-02 -8.561044186353683472e-02 -3.408817350864410400e-01 1.637078374624252319e-01 -7.991720922291278839e-03 -3.546780645847320557e-01 -1.858018934726715088e-01 -5.697818845510482788e-02 -2.177540212869644165e-02 -8.676306903362274170e-02 1.990187764167785645e-01 2.447182685136795044e-01
-2.102388441562652588e-02 4.251189827919006348e-01 -1.806190907955169678e-01 -5.424360185861587524e-02 5.368003994226455688e-02 -7.919706404209136963e-02 4.316045343875885010e-01 -3.414299786090850830e-01 4.360252246260643005e-02 9.388691931962966919e-02 9.975231438875198364e-02 6.709728389978408813e-02 -1.371213328093290329e-02 1.668872237205505371e-01 1.767091602087020874e-01 1.694924086332321167e-01 1.438363194465637207e-01 -1.578314006328582764e-01 1.101104356348514557e-02 -3.030932843685150146e-01 -1.438125073909759521e-01 3.531959056854248047e-01 -7.186642289161682129e-02 -2.992730960249900818e-02 -1.152004376053810120e-01 -2.069482952356338501e-02 -3.251158073544502258e-02 -5.650492385029792786e-02 9.340635687112808228e-02 1.984892338514328003e-01 5.285783112049102783e-02 1.232723891735076904e-02
2.921505272388458252e-01 3.363870680332183838e-01 -2.404142916202545166e-01 -1.561639755964279175e-01 9.423141181468963623e-02 -5.178612098097801208e-02 -1.261296719312667847e-01 -8.785765618085861206e-02 -3.357918560504913330e-02 9.396941959857940674e-02 2.098344862461090088e-01 -1.590835303068161011e-01 -3.953883051872253418e-01 -1.994390636682510376e-01 8.136294782161712646e-02 -2.157318145036697388e-01 1.457037478685379028e-01 2.103302814066410065e-02 2.100737243890762329e-01 -5.713845044374465942e-02 -6.882936507463455200e-02 2.601342797279357910e-01 -1.437941491603851318e-01 1.106245443224906921e-01 9.075246751308441162e-02 -2.066980600357055664e-01 -1.454052329063415527e-01 -8.998264372348785400e-02 8.489485830068588257e-02 -6.343150138854980469e-02 7.283849269151687622e-02 2.905637919902801514e-01
3.199756518006324768e-02 -1.394727081060409546e-02 -4.321483522653579712e-02 -2.509939968585968018e-01 1.667293608188629150e-01 1.065381616353988647e-02 1.344318985939025879e-01 -5.549021065235137939e-02 4.494597613811492920e-01 1.211657095700502396e-02 1.423867195844650269e-01 -1.183385923504829407e-01 1.802968047559261322e-02 -2.618540227413177490e-01 1.330514997243881226e-01 -7.014052569866180420e-02 -9.878357872366905212e-03 -3.710613027215003967e-02 -1.311850398778915405e-01 -3.620532155036926270e-01 -2.901167869567871094e-01 2.808149345219135284e-02 1.041207239031791687e-01 -2.524267509579658508e-02 9.927998483180999756e-02 1.095150560140609741e-01 -3.565057218074798584e-01 -1.386209130287170410e-01 -2.526909410953521729e-01 -2.372455149888992310e-01 -5.668158456683158875e-02 1.385090947151184082e-01
3.740684688091278076e-01 1.117886006832122803e-01 -1.288614515215158463e-02 -1.623645871877670288e-01 2.510393857955932617e-01 2.413725480437278748e-02 1.375607103109359741e-01 -3.878077864646911621e-01 1.206183731555938721e-01 -1.791756153106689453e-01 -8.716449141502380371e-02 -3.609118461608886719e-01 -5.567661672830581665e-02 -1.169277131557464600e-01 2.990498840808868408e-01 -6.304551661014556885e-02 -8.848413079977035522e-02 -2.427618205547332764e-01 -1.142500117421150208e-01 -1.324014067649841309e-01 -8.600496686995029449e-03 2.125748060643672943e-02 -5.006091203540563583e-03 8.300107717514038086e-02 1.202385756187140942e-03 2.274441532790660858e-02 -6.085507571697235107e-02 5.469800904393196106e-02 -2.176065891981124878e-01 -2.482140660285949707e-01 1.370988637208938599e-01 2.316947728395462036e-01
3.219326138496398926e-01 2.174210101366043091e-01 -2.042196989059448242e-01 2.688733302056789398e-02 2.148288339376449585e-01 -1.464956700801849365e-01 1.191963031888008118e-01 -2.294414341449737549e-01 2.109634503722190857e-02 -2.690471112728118896e-01 1.920756399631500244e-01 -2.418819367885589600e-01 -1.670722849667072296e-02 -1.765347272157669067e-01 6.856473535299301147e-02 -1.495092809200286865e-01 1.075835749506950378e-01 -6.202522199600934982e-03 1.736785173416137695e-01 -2.484608292579650879e-01 -2.910949587821960449e-01 -5.854508653283119202e-02 1.890997439622879028e-01 -2.221207320690155029e-01 5.653861444443464279e-03 -9.402807056903839111e-02 -1.945310980081558228e-01 -5.450031161308288574e-02 -2.649109624326229095e-02 1.159123852849006653e-01 3.203412592411041260e-01 4.748249053955078125e-02
-1.030288711190223694e-01 2.020025625824928284e-02 -2.120406180620193481e-01 -2.956057712435722351e-02 -1.804942823946475983e-02 4.795516654849052429e-02 1.388265639543533325e-01 -3.099297173321247101e-02 2.320313155651092529e-01 1.178535148501396179e-01 2.446128278970718384e-01 6.025182455778121948e-02 -2.385895550251007080e-01 -2.159254699945449829e-01 8.882984519004821777e-02 3.334208577871322632e-02 9.404560923576354980e-02 -1.382374465465545654e-01 3.177192434668540955e-02 -2.930483222007751465e-01 -2.725077867507934570e-01 1.057124882936477661e-01 3.978306353092193604e-01 2.997096069157123566e-02 1.051508449018001556e-02 -1.515570282936096191e-01 -1.868451982736587524e-01 2.253389358520507812e-02 -9.607370197772979736e-02 -2.824689745903015137e-01 -6.117490585893392563e-03 4.117508530616760254e-01
3.389165177941322327e-02 1.119319647550582886e-01 6.219513341784477234e-02 -1.737853437662124634e-01 1.239703744649887085e-01 2.769390642642974854e-01 1.966718882322311401e-01 -2.671412937343120575e-02 -2.444262849166989326e-03 6.080879271030426025e-02 1.949037052690982819e-02 4.344653338193893433e-02 -1.817330121994018555e-01 3.353611752390861511e-02 2.154269814491271973e-01 1.477538421750068665e-02 -1.893048137426376343e-01 -3.380068838596343994e-01 -1.772264987230300903e-01 -1.443365216255187988e-01 -3.230046033859252930e-01 2.030026912689208984e-01 -1.107913032174110413e-01 1.081568524241447449e-01 -1.651026755571365356e-01 -1.937216669321060181e-01 -1.880777031183242798e-01 -2.167173326015472412e-01 4.972707852721214294e-02 2.659114450216293335e-02 3.685558736324310303e-01 2.757967114448547363e-01
2.506166398525238037e-01 2.073407322168350220e-01 -3.346754014492034912e-01 -7.805627584457397461e-02 3.531298339366912842e-01 3.790183458477258682e-03 1.212199851870536804e-01 -2.752324342727661133e-01 2.262475490570068359e-01 9.954617172479629517e-02 -1.171265840530395508e-01 -1.215638890862464905e-01 -1.054933816194534302e-01 7.130021601915359497e-02 -1.693421900272369385e-01 3.953201696276664734e-02 1.026263311505317688e-01 2.300813496112823486e-01 -5.201386287808418274e-02 -2.159360945224761963e-01 -3.004376888275146484e-01 -1.009525824338197708e-02 3.151776194572448730e-01 1.170095130801200867e-01 -1.572291366755962372e-02 -7.492890208959579468e-02 1.220698817633092403e-03 -5.429870635271072388e-02 7.150227576494216919e-02 -5.327499471604824066e-03 3.020910322666168213e-01 5.903256312012672424e-02
2.503682374954223633e-01 7.633299380540847778e-02 -2.047466672956943512e-02 -2.454012632369995117e-01 -2.470158599317073822e-02 4.161183722317218781e-03 4.024517834186553955e-01 -1.487190872430801392e-01 4.057209007441997528e-03 -1.609402745962142944e-01 9.759751707315444946e-02 -2.349898964166641235e-01 -2.496692240238189697e-01 1.529218070209026337e-02 6.241285055875778198e-02 4.068099558353424072e-01 6.321527808904647827e-02 2.170857638120651245e-01 5.782344192266464233e-02 -2.428195327520370483e-01 -1.924849599599838257e-01 7.503543049097061157e-02 1.776611506938934326e-01 2.744281291961669922e-01 -2.867651730775833130e-02 9.318262338638305664e-02 3.242193907499313354e-02 9.241716563701629639e-02 -1.126407682895660400e-01 -2.755081281065940857e-02 9.229612350463867188e-02 2.438615858554840088e-01
2.501496970653533936e-01 2.922724187374114990e-01 -1.273184865713119507e-01 1.766977459192276001e-02 1.387564092874526978e-01 -7.210712879896163940e-02 -5.333527922630310059e-02 -1.101071015000343323e-01 -1.594999432563781738e-01 -2.045181542634963989e-01 1.954446434974670410e-01 -2.609695792198181152e-01 -4.297382533550262451e-01 7.364902179688215256e-03 1.336034089326858521e-01 5.094210058450698853e-02 7.794547826051712036e-02 -1.107050478458404541e-01 8.099206537008285522e-02 -1.516651809215545654e-01 -2.468397282063961029e-02 3.974063098430633545e-01 4.378139227628707886e-02 1.792569160461425781e-01 -1.338917911052703857e-01 -3.385760635137557983e-02 2.576999925076961517e-02 -3.572399020195007324e-01 -8.438805490732192993e-02 -3.667551279067993164e-02 9.731822460889816284e-02 1.073963940143585205e-01
1.688531786203384399e-02 -1.221390347927808762e-02 6.641738861799240112e-02 -6.956991553306579590e-02 -5.025663971900939941e-02 1.892284005880355835e-01 3.348612785339355469e-01 -2.050938159227371216e-01 -1.287053674459457397e-01 2.468014359474182129e-01 2.368290126323699951e-01 -5.207312852144241333e-02 -2.602290511131286621e-01 -2.062540203332901001e-01 1.198624223470687866e-01 -1.328656673431396484e-01 8.499745279550552368e-02 -4.407067596912384033e-02 -6.025239825248718262e-03 -2.316021621227264404e-01 -5.563119053840637207e-02 1.299221068620681763e-02 2.991569973528385162e-02 -4.325414076447486877e-02 -1.403588950634002686e-01 -4.854576289653778076e-01 -1.116957142949104309e-01 2.233813889324665070e-02 5.619046464562416077e-02 -1.694511771202087402e-01 3.397521376609802246e-01 1.863078922033309937e-01
1.906067728996276855e-01 1.465291529893875122e-01 -1.839241236448287964e-01 -2.247536927461624146e-01 1.022881492972373962e-01 1.772264577448368073e-02 3.703940510749816895e-01 -8.909310400485992432e-02 2.156249135732650757e-01 -1.203164383769035339e-01 1.868501007556915283e-01 -2.182829976081848145e-01 -2.362028807401657104e-01 9.551824629306793213e-02 4.492904245853424072e-02 3.299436271190643311e-01 5.947330966591835022e-02 2.080884128808975220e-01 -9.153591841459274292e-02 -2.667684555053710938e-01 -1.544337570667266846e-01 -8.752615004777908325e-02 1.719273626804351807e-01 1.630511879920959473e-01 -2.672679722309112549e-02 -4.298240318894386292e-02 -3.811977431178092957e-02 1.572791486978530884e-01 9.889101982116699219e-02 -8.546796441078186035e-02 2.435019463300704956e-01 2.519041299819946289e-01
1.347149629145860672e-02 -1.765663474798202515e-01 -9.921722859144210815e-02 -1.386474370956420898e-01 1.183039546012878418e-01 2.548660635948181152e-01 3.104250431060791016e-01 -3.022325597703456879e-02 3.025744259357452393e-01 5.124505981802940369e-02 7.351605594158172607e-02 -5.565848946571350098e-02 -1.558180302381515503e-01 -1.904134154319763184e-01 1.892471611499786377e-01 -2.724163606762886047e-02 9.284660220146179199e-02 -6.816755235195159912e-02 1.021873652935028076e-01 -2.860764265060424805e-01 -1.369268540292978287e-02 -4.242005199193954468e-02 -3.250352442264556885e-01 1.761194318532943726e-01 -4.074944928288459778e-02 -3.730718493461608887e-01 -1.640973687171936035e-01 -1.537168473005294800e-01 5.909772962331771851e-02 -1.383055150508880615e-01 1.577271223068237305e-01 2.836755514144897461e-01
1.870961189270019531e-01 1.368142664432525635e-01 5.707325041294097900e-02 -2.626625597476959229e-01 5.351751670241355896e-02 -7.751951459795236588e-03 3.088733851909637451e-01 -4.397279620170593262e-01 1.996528357267379761e-01 5.487727746367454529e-02 -1.660736799240112305e-01 -2.572778165340423584e-01 -1.831882894039154053e-01 -1.069771051406860352e-01 -1.802261359989643097e-02 1.244582161307334900e-01 -7.985536754131317139e-02 -1.528831869363784790e-01 -7.309459894895553589e-02 -3.488144874572753906e-01 -2.455920279026031494e-01 4.287143424153327942e-02 3.164991363883018494e-02 1.898469328880310059e-01 -1.874715238809585571e-01 -7.258939743041992188e-02 -2.354048043489456177e-01 6.195922940969467163e-02 1.457810699939727783e-01 -2.496237680315971375e-02 1.267342641949653625e-02 -8.492451906204223633e-02
-5.152118951082229614e-02 -6.877400726079940796e-02 -2.079525142908096313e-01 -5.053603649139404297e-02 1.872547902166843414e-02 -2.035311311483383179e-01 1.611111909151077271e-01 -1.446084082126617432e-01 3.808257728815078735e-02 2.010292559862136841e-01 1.659103780984878540e-01 -1.866045147180557251e-01 -3.885199129581451416e-01 -2.937018573284149170e-01 2.319274842739105225e-01 1.461739372462034225e-02 2.861191285774111748e-03 -2.268323674798011780e-02 1.939022392034530640e-01 -1.081460267305374146e-01 1.661828905344009399e-02 1.362513303756713867e-01 1.478643119335174561e-01 -4.371249675750732422e-02 -3.278891742229461670e-02 -3.439150750637054443e-01 -3.232688307762145996e-01 2.237285524606704712e-01 -1.289176195859909058e-01 -2.117566913366317749e-01 3.530645044520497322e-03 1.869119852781295776e-01
2.602638006210327148e-01 2.963863611221313477e-01 -2.228026986122131348e-01 7.743247598409652710e-02 -2.291566319763660431e-02 1.586094498634338379e-01 1.129987537860870361e-01 -1.497343927621841431e-01 6.488167494535446167e-02 8.785497397184371948e-02 -3.411834314465522766e-02 1.633148081600666046e-02 -1.814469099044799805e-01 -2.433898746967315674e-01 3.400794565677642822e-01 1.195413172245025635e-01 -2.324578166007995605e-01 -1.068123150616884232e-02 7.320779561996459961e-02 -1.173567846417427063e-01 -8.172825723886489868e-02 1.939247995615005493e-01 -2.941115945577621460e-02 -1.710667312145233154e-01 6.301214545965194702e-02 -2.884667217731475830e-01 -5.145987868309020996e-02 -6.517662107944488525e-02 8.226332813501358032e-02 -1.989212334156036377e-01 2.598094940185546875e-01 3.699049055576324463e-01
-1.093191355466842651e-01 4.944512248039245605e-02 -2.088346481323242188e-01 1.628778725862503052e-01 6.863528490066528320e-02 -1.148664280772209167e-01 2.426520884037017822e-01 -6.671082973480224609e-02 8.309067040681838989e-02 1.505734324455261230e-01 1.996607333421707153e-01 5.464502144604921341e-03 -2.584426105022430420e-01 -1.085155010223388672e-01 2.439576573669910431e-02 1.599557548761367798e-01 1.612011343240737915e-01 -1.781083494424819946e-01 1.582197248935699463e-01 -3.069249093532562256e-01 -9.017334133386611938e-02 1.856484711170196533e-01 1.922690868377685547e-01 6.280221045017242432e-02 1.203323900699615479e-01 -6.731127947568893433e-02 -1.470530927181243896e-01 5.004794523119926453e-02 -2.108883708715438843e-01 -3.012440800666809082e-01 3.400656860321760178e-03 4.702996313571929932e-01
6.469507515430450439e-02 -1.320209503173828125e-01 -1.887122094631195068e-01 -9.068818390369415283e-02 1.052551493048667908e-01 2.597905993461608887e-01 3.613427877426147461e-01 -9.803076088428497314e-02 1.538639813661575317e-01 7.400453835725784302e-02 9.513860195875167847e-02 -5.695252213627099991e-03 -2.956426143646240234e-01 -2.424525618553161621e-01 5.776360165327787399e-03 7.969395816326141357e-02 9.898081421852111816e-02 2.169461920857429504e-03 1.474937796592712402e-01 -2.274631410837173462e-01 -1.777551136910915375e-02 -2.369533628225326538e-01 -2.386231422424316406e-01 1.663654595613479614e-01 1.444461345672607422e-01 -3.664799630641937256e-01 -1.502470523118972778e-01 -7.195793837308883667e-02 -1.130018383264541626e-02 -5.765579268336296082e-02 2.313051819801330566e-01 2.464498430490493774e-01
1.458353735506534576e-02 -5.135691538453102112e-02 -8.339652419090270996e-02 -2.064777016639709473e-01 3.340068086981773376e-02 7.817471027374267578e-02 2.106422334909439087e-01 -3.414875268936157227e-01 1.848725974559783936e-01 6.998923420906066895e-02 -5.026916507631540298e-03 -2.810382544994354248e-01 -2.566688358783721924e-01 -1.536397784948348999e-01 3.120378823950886726e-03 -9.530400484800338745e-02 -1.130390539765357971e-02 1.716475039720535278e-01 -2.133918851613998413e-01 -3.618688285350799561e-01 -2.040181122720241547e-02 -1.604316383600234985e-01 -7.400333881378173828e-02 7.394257932901382446e-02 -2.732757292687892914e-02 -2.189584970474243164e-01 -2.846879884600639343e-03 9.154515713453292847e-02 1.270942538976669312e-01 -3.665122985839843750e-01 2.455076426267623901e-01 2.273314893245697021e-01
2.654269896447658539e-02 -1.263498663902282715e-01 -1.416341960430145264e-01 -3.202081918716430664e-01 2.794683575630187988e-01 -3.867698833346366882e-03 2.375928014516830444e-01 3.123521804809570312e-02 4.117676317691802979e-01 -1.125447452068328857e-01 3.240080550312995911e-02 -1.241604760289192200e-01 -3.246713578701019287e-01 -1.810038834810256958e-01 -1.303532812744379044e-02 -1.107639521360397339e-01 7.474208623170852661e-02 -1.893180161714553833e-01 1.179586444050073624e-02 -6.327538937330245972e-02 -1.784730851650238037e-01 -4.418002907186746597e-03 6.875383108854293823e-02 1.527619510889053345e-01 -1.313323341310024261e-02 1.906360685825347900e-01 -1.897257715463638306e-01 -2.523565888404846191e-01 6.799054890871047974e-02 -2.712261378765106201e-01 1.559787839651107788e-01 1.779912710189819336e-01
2.189075350761413574e-01 9.318902343511581421e-02 -1.360153872519731522e-02 -1.764381229877471924e-01 6.774232536554336548e-02 2.281348221004009247e-02 1.861395239830017090e-01 -2.219993174076080322e-01 1.291282474994659424e-01 -1.812862008810043335e-01 2.738960459828376770e-02 -3.372195363044738770e-01 -3.503848612308502197e-01 2.300250232219696045e-01 2.593484818935394287e-01 3.117789626121520996e-01 2.472161948680877686e-01 1.148154437541961670e-01 9.789740294218063354e-02 7.521538063883781433e-03 -1.274190545082092285e-01 -2.152267545461654663e-01 2.468483000993728638e-01 1.491353474557399750e-02 2.465966856107115746e-03 -2.354451688006520271e-03 -4.851121827960014343e-02 -4.295885190367698669e-02 9.564822167158126831e-02 -1.627519726753234863e-01 7.237999886274337769e-02 2.571853101253509521e-01
-3.663868084549903870e-02 5.398412235081195831e-03 -1.842884905636310577e-02 4.072440415620803833e-02 1.890653222799301147e-01 3.342684209346771240e-01 6.694046407938003540e-02 -2.332167327404022217e-01 -1.203810200095176697e-01 7.812631316483020782e-03 1.619421988725662231e-01 7.193753123283386230e-02 -3.472803235054016113e-01 -2.034596800804138184e-01 -1.662284508347511292e-02 1.240530237555503845e-01 2.002301961183547974e-01 2.985990047454833984e-02 -5.739436671137809753e-02 -3.189112544059753418e-01 -2.084436565637588501e-01 7.615400478243827820e-03 8.208889514207839966e-02 6.853624433279037476e-02 -1.882858127355575562e-01 -3.201942145824432373e-01 -2.992461919784545898e-01 2.151011489331722260e-03 2.203279137611389160e-01 -1.708432286977767944e-01 1.085475906729698181e-01 2.206634432077407837e-01
5.131547898054122925e-02 9.231880307197570801e-03 1.559091359376907349e-01 -2.252556234598159790e-01 3.641375526785850525e-02 1.557724028825759888e-01 4.529083669185638428e-01 -1.835373491048812866e-01 2.056509405374526978e-01 -9.353797137737274170e-02 9.181596338748931885e-02 -4.054008796811103821e-02 -8.655050396919250488e-02 -1.621548384428024292e-01 -5.209880322217941284e-02 7.490962743759155273e-02 1.938691437244415283e-01 3.182232752442359924e-02 -2.069207131862640381e-01 -1.458228081464767456e-01 -3.832467272877693176e-02 -2.759134210646152496e-02 -2.113389372825622559e-01 -1.443629339337348938e-02 -1.538819074630737305e-01 -2.425273656845092773e-01 -3.032610416412353516e-01 9.257463738322257996e-03 -1.179100498557090759e-01 -1.456557810306549072e-01 3.096426129341125488e-01 3.150782883167266846e-01
-6.353227794170379639e-02 -8.537793159484863281e-02 -1.113636866211891174e-01 2.204950004816055298e-01 1.771076321601867676e-01 -3.454774245619773865e-02 2.306775748729705811e-01 -2.090033888816833496e-01 1.320880502462387085e-01 1.084125228226184845e-02 3.116468191146850586e-01 -7.830316573381423950e-02 -1.431461274623870850e-01 -7.212927192449569702e-02 1.732224822044372559e-01 2.148316055536270142e-02 9.222245216369628906e-02 -8.420571684837341309e-02 2.531141042709350586e-01 -2.885214388370513916e-01 -1.215509399771690369e-01 1.151089519262313843e-01 2.235599160194396973e-01 3.100431337952613831e-02 5.648956447839736938e-02 -8.143591880798339844e-02 -2.287077903747558594e-01 1.511244475841522217e-01 -1.762836426496505737e-01 -2.849190533161163330e-01 6.937407702207565308e-02 4.210821986198425293e-01
-5.314093548804521561e-03 6.089907512068748474e-02 3.084745071828365326e-02 -3.330241516232490540e-02 -7.222272455692291260e-02 2.544821500778198242e-01 1.138093248009681702e-01 -2.745520174503326416e-01 -3.036605715751647949e-01 -8.899743109941482544e-02 2.330989539623260498e-01 3.824166208505630493e-02 -1.479451507329940796e-01 -1.838523894548416138e-01 -3.378339810296893120e-03 2.137257903814315796e-01 3.086675405502319336e-01 1.284823715686798096e-01 -8.024176955223083496e-02 -3.316229581832885742e-01 -7.115596532821655273e-02 1.103491857647895813e-01 1.668374054133892059e-02 6.147655658423900604e-03 -2.308415025472640991e-01 -2.123019099235534668e-01 -4.119020700454711914e-01 6.253994256258010864e-02 1.123821735382080078e-01 -6.980091333389282227e-02 1.416204422712326050e-01 1.527785360813140869e-01
1.199114546179771423e-01 -7.388573139905929565e-02 -5.646175518631935120e-02 -6.999103724956512451e-02 3.331066071987152100e-01 -1.581310629844665527e-01 2.915866374969482422e-01 -9.189441055059432983e-02 1.977188587188720703e-01 -1.312698572874069214e-01 6.781999766826629639e-02 -7.986764609813690186e-02 -8.242015540599822998e-02 8.647257089614868164e-02 2.082515209913253784e-01 -1.061623245477676392e-01 4.815946519374847412e-01 -3.256632685661315918e-01 -9.973262250423431396e-02 -1.121503338217735291e-01 -5.608209967613220215e-02 -9.923973120748996735e-03 1.429389119148254395e-01 4.538151621818542480e-02 -5.362286418676376343e-02 -1.255209892988204956e-01 -1.153090149164199829e-01 -1.592062860727310181e-01 1.867265403270721436e-01 1.059859395027160645e-01 1.585285663604736328e-01 3.027808070182800293e-01
2.779087424278259277e-01 -2.932661771774291992e-01 -6.452488154172897339e-02 -2.507212758064270020e-01 1.238232627511024475e-01 -5.646010115742683411e-02 2.072931379079818726e-01 -1.484775245189666748e-01 8.511215448379516602e-02 7.764852792024612427e-02 9.387759119272232056e-02 9.752283990383148193e-02 -1.701093614101409912e-01 1.200765818357467651e-01 -1.941130310297012329e-02 -8.104252815246582031e-02 -4.524274170398712158e-02 -1.028829067945480347e-01 1.383762061595916748e-01 -4.005690515041351318e-01 -5.874406546354293823e-02 2.206887900829315186e-01 8.216322958469390869e-02 -3.476615622639656067e-02 2.013750076293945312e-01 -2.085382342338562012e-01 -3.760388195514678955e-01 -2.482657134532928467e-01 9.017489850521087646e-02 -2.135927081108093262e-01 6.167061626911163330e-02 8.553798496723175049e-02
2.153195291757583618e-01 -1.217835471034049988e-01 -2.397404750809073448e-03 -2.621895372867584229e-01 2.026853114366531372e-01 3.386833965778350830e-01 2.341114282608032227e-01 -1.627174466848373413e-01 2.032345235347747803e-01 8.802603185176849365e-02 -1.530077029019594193e-02 2.954277582466602325e-02 -2.081473618745803833e-01 -1.579748839139938354e-01 1.789312660694122314e-01 -1.192146986722946167e-01 1.209658235311508179e-01 -1.132266744971275330e-01 -1.077909171581268311e-01 -1.771029978990554810e-01 6.746273022145032883e-03 -4.842760413885116577e-02 -2.726365029811859131e-01 1.215577274560928345e-01 -7.610689848661422729e-02 -3.297324478626251221e-01 -9.268215298652648926e-02 -8.162165433168411255e-02 8.242560550570487976e-03 -1.577139943838119507e-01 1.397930085659027100e-01 3.634940385818481445e-01
4.085448384284973145e-02 1.684826798737049103e-02 8.985359966754913330e-02 -1.427706927061080933e-01 -8.321169298142194748e-04 2.116875201463699341e-01 3.641600906848907471e-01 -1.043047755956649780e-01 3.288098871707916260e-01 3.298216732218861580e-03 1.362619455903768539e-02 1.113441307097673416e-02 -2.531517483294010162e-02 -2.135077714920043945e-01 -1.864764635683968663e-04 -1.087126135826110840e-01 2.141476869583129883e-01 3.505971655249595642e-02 -2.079695165157318115e-01 -2.498292922973632812e-01 -9.516470879316329956e-02 9.788526594638824463e-02 -2.270088940858840942e-01 -2.160725742578506470e-02 -1.737971454858779907e-01 -2.307064533233642578e-01 -3.523436486721038818e-01 -9.462927281856536865e-02 -1.644217073917388916e-01 -9.835752099752426147e-02 3.214844763278961182e-01 1.865996122360229492e-01
-3.092247061431407928e-03 1.266173720359802246e-01 1.024940311908721924e-01 1.538072824478149414e-01 1.444904506206512451e-01 2.289987951517105103e-01 2.837800681591033936e-01 -2.995586693286895752e-01 9.310252964496612549e-03 -6.296145915985107422e-02 3.362192586064338684e-02 9.230458736419677734e-02 -1.957705616950988770e-01 -1.045141220092773438e-01 1.398146599531173706e-01 -1.366821466945111752e-03 9.710187464952468872e-02 1.006303802132606506e-01 -4.770823195576667786e-02 -2.897803783416748047e-01 5.541769787669181824e-02 -4.656796157360076904e-02 2.874151431024074554e-02 1.339078098535537720e-01 -5.935604870319366455e-02 -2.348185330629348755e-01 -4.640349447727203369e-01 6.810629367828369141e-02 2.295607924461364746e-01 -3.526734709739685059e-01 1.666052937507629395e-01 1.022103801369667053e-01
1.665699928998947144e-01 -1.434869021177291870e-01 -1.524053961038589478e-01 -2.536608278751373291e-01 2.164699137210845947e-02 6.309134513139724731e-02 6.075070798397064209e-02 -1.397062838077545166e-01 3.086685538291931152e-01 -1.631498485803604126e-01 1.560184657573699951e-01 -6.402623653411865234e-02 -1.033067032694816589e-01 -4.085339978337287903e-02 7.645545154809951782e-02 8.814242482185363770e-02 -7.382982224225997925e-02 -3.245862200856208801e-02 1.028686091303825378e-01 -4.906482994556427002e-01 -3.463748991489410400e-01 -6.477633863687515259e-02 6.255327910184860229e-02 1.468888521194458008e-01 3.015711009502410889e-01 2.578310370445251465e-01 -1.319092959165573120e-01 5.678512528538703918e-02 9.145712479948997498e-03 -2.359466105699539185e-01 5.566731840372085571e-02 1.255520582199096680e-01
2.079669386148452759e-01 3.969550430774688721e-01 -1.419863551855087280e-01 -1.143547892570495605e-01 5.834667943418025970e-03 2.035844475030899048e-01 1.537227779626846313e-01 -1.503648012876510620e-01 9.100476652383804321e-02 1.154010742902755737e-02 9.656659513711929321e-02 -3.394682109355926514e-01 -5.598797649145126343e-02 6.446827203035354614e-02 1.705853343009948730e-01 -5.518168583512306213e-02 2.630373239517211914e-01 -2.832969427108764648e-01 3.039357997477054596e-02 -4.607847332954406738e-01 2.729795500636100769e-02 1.766457408666610718e-01 -3.590935096144676208e-02 -1.859056204557418823e-01 -1.688889116048812866e-01 1.540320664644241333e-01 1.657295972108840942e-02 1.432656776160001755e-02 3.133878344669938087e-03 -1.396797001361846924e-01 3.288963343948125839e-03 5.525089055299758911e-02
3.159687668085098267e-02 -1.445175260305404663e-01 1.178007945418357849e-01 -1.398848742246627808e-01 8.543576300144195557e-02 -5.188468843698501587e-02 9.937574714422225952e-02 -1.245422884821891785e-01 1.968015730381011963e-01 1.192884519696235657e-01 1.200935393571853638e-01 -8.660332113504409790e-02 -8.050692267715930939e-04 -2.230414599180221558e-01 2.577420473098754883e-01 8.894380927085876465e-02 2.786767184734344482e-01 2.133655101060867310e-01 -1.180994976311922073e-02 -3.610454201698303223e-01 -5.575875565409660339e-02 -1.625799536705017090e-01 4.070265591144561768e-02 -1.686378270387649536e-01 -2.166588231921195984e-02 -2.493402212858200073e-01 -3.420321941375732422e-01 -2.641508281230926514e-01 -3.201999962329864502e-01 -1.732652075588703156e-02 1.268486827611923218e-01 1.693656295537948608e-01
1.542474478483200073e-01 -4.793048277497291565e-02 -3.014751896262168884e-02 6.537811458110809326e-02 9.785658121109008789e-02 1.874161064624786377e-01 2.241720706224441528e-01 -1.738179773092269897e-01 8.194498717784881592e-02 -3.010679781436920166e-02 -3.530063107609748840e-02 -2.380996048450469971e-01 -5.337237715721130371e-01 -7.522189617156982422e-02 2.030040696263313293e-02 2.489405125379562378e-01 -5.603969469666481018e-02 -1.693525314331054688e-01 -8.599417656660079956e-02 -1.621480584144592285e-01 9.531372040510177612e-02 -1.645557731389999390e-01 1.832330822944641113e-01 -2.775921486318111420e-02 -3.849749639630317688e-02 -1.409795284271240234e-01 -1.469191738578956574e-05 4.325664043426513672e-02 1.143633052706718445e-01 -2.820569574832916260e-01 3.182011842727661133e-02 4.149782955646514893e-01
3.789515793323516846e-01 -7.429801672697067261e-02 7.382752001285552979e-02 -1.820381134748458862e-01 2.935025393962860107e-01 1.513778716325759888e-01 -7.930537313222885132e-02 -2.668119668960571289e-01 2.416967898607254028e-01 2.636963501572608948e-03 8.035498857498168945e-02 -2.282484769821166992e-01 -1.630563437938690186e-01 -3.097800314426422119e-01 3.833394870162010193e-02 -3.913166583515703678e-04 1.410492062568664551e-01 1.150109153240919113e-02 -9.494207799434661865e-02 -3.072522878646850586e-01 -1.067604199051856995e-01 -6.765963137149810791e-02 1.702036708593368530e-01 -1.099174544215202332e-01 4.861919209361076355e-02 -4.162827134132385254e-02 -2.858104705810546875e-01 -8.310800045728683472e-02 -1.102465540170669556e-01 2.015960663557052612e-01 2.373483031988143921e-01 4.958143830299377441e-02
3.809538483619689941e-01 2.310997545719146729e-01 -3.338925242424011230e-01 7.699274271726608276e-02 1.033172607421875000e-01 -1.309532970190048218e-01 1.134671568870544434e-01 -1.224153786897659302e-01 1.950250566005706787e-02 -1.167041584849357605e-01 1.598371714353561401e-01 -1.378455460071563721e-01 -1.789788603782653809e-01 -2.129312902688980103e-01 -7.819914817810058594e-02 -9.677527099847793579e-02 1.158969551324844360e-01 1.410233788192272186e-02 1.667762845754623413e-01 -3.067377805709838867e-01 -3.774681985378265381e-01 -1.637233197689056396e-01 1.737681925296783447e-01 -9.735430777072906494e-02 -5.682949349284172058e-02 1.053138263523578644e-02 -2.347988933324813843e-01 -8.942467160522937775e-03 1.084475293755531311e-01 2.168707363307476044e-02 2.412186563014984131e-01 5.920580029487609863e-02
1.782555133104324341e-01 1.548682004213333130e-01 1.726198568940162659e-02 2.028500735759735107e-01 3.141539171338081360e-02 1.288001090288162231e-01 1.186704635620117188e-01 -1.925883591175079346e-01 2.302791476249694824e-01 8.521799929440021515e-03 1.258692145347595215e-01 -9.783435612916946411e-02 -1.525214314460754395e-01 -2.826421856880187988e-01 3.391429781913757324e-01 1.227877810597419739e-01 -2.931096032261848450e-02 9.345930069684982300e-03 2.677648365497589111e-01 -2.158138751983642578e-01 1.229635030031204224e-01 1.092255637049674988e-01 1.725341379642486572e-01 -2.171349227428436279e-01 -2.196633815765380859e-02 -1.371443867683410645e-01 -1.424717307090759277e-01 1.393723040819168091e-01 1.906131207942962646e-01 -3.049422502517700195e-01 1.441683173179626465e-01 2.999631464481353760e-01
3.814313560724258423e-02 -5.356224626302719116e-02 -1.266514416784048080e-03 -2.207191884517669678e-01 2.389144003391265869e-01 1.073940843343734741e-01 1.157415807247161865e-01 -2.997596561908721924e-01 6.368143856525421143e-02 -2.125381231307983398e-01 3.664680942893028259e-02 -3.551490008831024170e-01 -2.684821784496307373e-01 -1.722901165485382080e-01 -8.129218220710754395e-02 9.981981711462140083e-04 3.342802822589874268e-01 1.946109384298324585e-01 3.459736332297325134e-02 -2.289079129695892334e-01 -9.261717647314071655e-02 -8.792367577552795410e-02 2.432338595390319824e-01 -1.101868003606796265e-01 6.771936267614364624e-02 1.870181262493133545e-01 -1.733664721250534058e-01 -1.907199621200561523e-01 -7.315659523010253906e-02 1.281553059816360474e-01 2.469224631786346436e-01 1.022333875298500061e-01
5.759842693805694580e-02 4.996904358267784119e-02 -1.539870500564575195e-01 -9.604419022798538208e-02 -2.285703271627426147e-02 -2.071440964937210083e-02 5.471893027424812317e-02 -1.897908188402652740e-02 1.102494061342440546e-04 2.001421451568603516e-01 -1.278458833694458008e-01 -1.207698658108711243e-01 -3.442088067531585693e-01 -5.839874222874641418e-02 -9.117714315652847290e-02 2.184265702962875366e-01 5.355782806873321533e-02 -3.212047219276428223e-01 -9.525758028030395508e-02 -2.703917622566223145e-01 8.963135071098804474e-03 2.760027945041656494e-01 -2.094599455595016479e-01 -5.072151310741901398e-03 -7.448388636112213135e-02 2.075092680752277374e-02 -1.959722638130187988e-01 -1.989163905382156372e-01 -5.146334692835807800e-02 -2.121977955102920532e-01 5.148919820785522461e-01 5.401466414332389832e-02
3.060400784015655518e-01 2.816170752048492432e-01 -2.555218935012817383e-01 1.698916107416152954e-01 1.248542815446853638e-01 -1.052904203534126282e-01 4.545539617538452148e-02 -2.263359874486923218e-01 1.547977421432733536e-02 -2.170725613832473755e-01 6.377556920051574707e-02 -3.420803844928741455e-01 -9.019424766302108765e-02 -2.248765379190444946e-01 1.566044799983501434e-02 -1.355750858783721924e-01 1.042649000883102417e-01 -3.427762538194656372e-02 8.451629430055618286e-02 -3.003198504447937012e-01 -1.829215437173843384e-01 1.643121428787708282e-02 3.638536110520362854e-02 -2.160822749137878418e-01 3.535861521959304810e-02 -2.216249145567417145e-02 -3.526829183101654053e-01 -6.134407222270965576e-02 -5.273583158850669861e-02 1.008118987083435059e-01 2.488434761762619019e-01 1.060541197657585144e-01
4.454489648342132568e-01 1.826503425836563110e-01 -3.589903190732002258e-02 -2.150520309805870056e-02 1.488285511732101440e-01 1.004475280642509460e-01 1.266930699348449707e-01 -1.377928853034973145e-01 -9.470003098249435425e-02 -1.439643055200576782e-01 -5.479023978114128113e-02 -3.596410155296325684e-01 -2.731838524341583252e-01 8.677751570940017700e-02 1.834772974252700806e-01 1.886631101369857788e-01 3.351556956768035889e-01 -1.913029849529266357e-01 4.846381023526191711e-02 -1.493392437696456909e-01 -5.689430981874465942e-02 -1.849770992994308472e-01 -1.453623175621032715e-01 1.586806774139404297e-01 -3.064307384192943573e-02 -5.887950584292411804e-02 4.833553358912467957e-02 -2.640582919120788574e-01 4.431768506765365601e-02 -1.136751472949981689e-02 9.042809158563613892e-02 2.040846049785614014e-01
-1.687798649072647095e-01 3.806074559688568115e-01 3.232916817069053650e-02 -8.312409371137619019e-02 1.912531107664108276e-01 8.906504511833190918e-02 7.489237934350967407e-02 -2.662462294101715088e-01 -1.877253875136375427e-02 -1.593798995018005371e-01 -1.779443025588989258e-01 -7.609304040670394897e-02 -2.752143144607543945e-01 -1.715861707925796509e-01 3.297485038638114929e-02 -8.822273463010787964e-02 9.450168907642364502e-02 -5.007984116673469543e-03 -1.277726590633392334e-01 -2.527824938297271729e-01 -2.035011351108551025e-01 5.779852718114852905e-02 1.155088618397712708e-01 1.479731500148773193e-01 -2.979759871959686279e-01 2.315565198659896851e-01 -8.982357382774353027e-02 -2.052504420280456543e-01 -3.739248812198638916e-01 -9.839654713869094849e-02 1.245604828000068665e-02 9.483083337545394897e-02
-6.299559026956558228e-02 -7.927123457193374634e-02 1.301947832107543945e-01 5.700038745999336243e-02 1.361612975597381592e-01 9.596575051546096802e-02 1.260185241699218750e-01 -1.300757825374603271e-01 2.125525921583175659e-01 -3.408691659569740295e-02 -8.215011656284332275e-02 -9.587805718183517456e-03 -4.127749204635620117e-01 -3.544312119483947754e-01 1.279923468828201294e-01 2.084455341100692749e-01 -7.258752733469009399e-02 -1.054717600345611572e-01 9.176664054393768311e-03 -2.953811585903167725e-01 4.994884133338928223e-02 -8.101908862590789795e-02 2.885526604950428009e-02 2.970506846904754639e-01 -1.826270669698715210e-01 -1.770153939723968506e-01 -3.596011996269226074e-01 1.357490122318267822e-01 -2.933672862127423286e-03 8.105024695396423340e-02 2.769765816628932953e-02 2.799106240272521973e-01
4.686783254146575928e-01 2.815331518650054932e-01 -1.060075759887695312e-01 -8.128875494003295898e-02 6.726000458002090454e-02 1.471822857856750488e-01 7.713449746370315552e-02 -1.273446530103683472e-01 5.341504141688346863e-02 1.102207899093627930e-01 4.450329765677452087e-02 -3.647855818271636963e-01 -2.250269800424575806e-01 1.327547729015350342e-01 2.523635327816009521e-01 8.875028043985366821e-02 3.754402995109558105e-01 -4.887480661273002625e-02 6.530281156301498413e-02 -9.775748103857040405e-02 -3.741181641817092896e-02 -8.949059993028640747e-02 -4.256669431924819946e-02 3.563991561532020569e-02 -1.336772888898849487e-01 -1.109686270356178284e-01 1.647592931985855103e-01 -2.145187258720397949e-01 -4.932340607047080994e-02 -7.217209786176681519e-02 2.394987046718597412e-01 8.367447555065155029e-02
2.742215394973754883e-01 -1.306032985448837280e-01 -3.224310278892517090e-01 -1.824157088994979858e-01 -2.460941225290298462e-01 3.649838641285896301e-02 -1.899935156106948853e-01 -1.748664230108261108e-01 -4.700722172856330872e-02 1.533826906234025955e-02 1.168624833226203918e-01 5.188236385583877563e-02 -9.750995039939880371e-02 -2.538137435913085938e-01 2.272926270961761475e-01 -1.895572245121002197e-02 -1.200223937630653381e-01 -6.932172924280166626e-02 -2.128584682941436768e-02 -4.198150336742401123e-01 -7.502282503992319107e-03 -3.118345141410827637e-02 1.489110589027404785e-01 5.536814779043197632e-02 -3.097197413444519043e-01 -1.375380903482437134e-01 -2.513674497604370117e-01 -1.331230700016021729e-01 7.507948577404022217e-02 4.207807406783103943e-02 2.303170710802078247e-01 1.371582448482513428e-01
-7.668949197977781296e-03 -7.483662106096744537e-03 -6.186850368976593018e-02 -9.931674227118492126e-03 3.685500845313072205e-02 1.744362264871597290e-01 3.232821226119995117e-01 -2.787688076496124268e-01 -9.374439716339111328e-03 6.553868204355239868e-02 5.303123593330383301e-02 8.921740949153900146e-02 -4.768373072147369385e-01 -3.469141721725463867e-01 1.513051539659500122e-01 1.269032210111618042e-01 7.487539947032928467e-02 -7.833488285541534424e-02 4.412256553769111633e-02 -6.427757441997528076e-02 5.048037320375442505e-02 -1.690293848514556885e-01 -1.394804120063781738e-01 1.004438381642103195e-02 -1.219646725803613663e-02 -3.229846656322479248e-01 -1.922197043895721436e-01 6.404604017734527588e-02 -8.287824690341949463e-03 -1.973589807748794556e-01 2.746057212352752686e-01 2.272252440452575684e-01
3.244029283523559570e-01 -7.790151238441467285e-02 2.283724546432495117e-01 4.731743410229682922e-02 2.131894528865814209e-01 6.247693672776222229e-02 4.478867352008819580e-01 -1.827316880226135254e-01 1.640223115682601929e-01 2.351940423250198364e-02 7.718543708324432373e-02 -2.695988416671752930e-01 -8.514755964279174805e-02 -1.081615611910820007e-01 2.221647351980209351e-01 1.539629697799682617e-01 2.706439793109893799e-01 -4.399710148572921753e-02 -7.860787957906723022e-02 -3.430527150630950928e-01 -2.135604470968246460e-01 -1.445531193166971207e-02 3.880478441715240479e-02 6.720951944589614868e-02 -1.100438907742500305e-01 6.269564479589462280e-02 9.384202212095260620e-02 -1.170963570475578308e-01 7.231923192739486694e-02 -1.142808794975280762e-02 1.690087765455245972e-01 1.716827303171157837e-01
2.296405434608459473e-01 -3.978925198316574097e-02 -1.605936735868453979e-01 -1.684757173061370850e-01 1.898737251758575439e-01 -1.972669661045074463e-01 -1.257635653018951416e-02 -2.857686877250671387e-01 1.173743158578872681e-01 -1.647692322731018066e-01 -5.739044025540351868e-02 -1.877340674400329590e-02 -3.170731365680694580e-01 -2.422622870653867722e-03 2.883799672126770020e-01 -8.505181968212127686e-02 1.584190577268600464e-01 4.434327036142349243e-02 -9.964530169963836670e-02 -1.883059591054916382e-01 2.538243234157562256e-01 -2.481663413345813751e-02 2.033541351556777954e-01 2.319199740886688232e-01 5.629335716366767883e-02 1.235319674015045166e-01 -2.670806944370269775e-01 -3.291660174727439880e-02 -2.400977164506912231e-01 1.147801205515861511e-01 -3.352547809481620789e-02 3.221577703952789307e-01
2.032700628042221069e-01 1.784790605306625366e-01 -5.201442912220954895e-02 -4.877551272511482239e-02 3.091596662998199463e-01 -1.026872247457504272e-01 1.071596369147300720e-01 -6.556685268878936768e-02 2.677257955074310303e-01 -7.052627205848693848e-02 -1.833038479089736938e-01 -3.134705126285552979e-01 -3.119350373744964600e-01 1.193136423826217651e-01 2.039403319358825684e-01 7.556851208209991455e-02 4.219436645507812500e-01 -5.608275532722473145e-02 -3.396398201584815979e-02 -2.182941734790802002e-01 -1.989678740501403809e-01 -5.305362492799758911e-02 1.626292169094085693e-01 1.365844011306762695e-01 -2.730395644903182983e-02 -5.690973252058029175e-02 8.445908129215240479e-02 -2.196686416864395142e-01 4.801344498991966248e-02 5.639334022998809814e-02 2.481595054268836975e-02 2.225120365619659424e-01
-1.300278455018997192e-01 6.527806073427200317e-02 2.541768923401832581e-02 1.035587396472692490e-02 1.020769104361534119e-01 -1.970573328435420990e-02 2.540706992149353027e-01 -9.873554855585098267e-02 2.074488699436187744e-01 -1.773355454206466675e-01 4.208481907844543457e-01 8.316160738468170166e-02 2.248920686542987823e-02 -1.167685687541961670e-01 -5.637276545166969299e-02 -1.891349107027053833e-01 4.435417708009481430e-03 -1.323946863412857056e-01 6.386715918779373169e-02 -2.436746805906295776e-01 -2.924632430076599121e-01 -2.144826762378215790e-02 -1.024325191974639893e-01 1.250103712081909180e-01 -6.008860096335411072e-02 -2.099605202674865723e-01 -4.597961604595184326e-01 -3.894823044538497925e-02 -1.658009588718414307e-01 -2.139164358377456665e-01 7.371715456247329712e-02 2.212236374616622925e-01
-1.173394396901130676e-01 2.382964640855789185e-02 -1.112987101078033447e-01 -1.582059711217880249e-01 2.079531997442245483e-01 1.125215440988540649e-01 -4.412921518087387085e-02 4.140151664614677429e-03 -2.689909748733043671e-02 -1.318245083093643188e-01 8.702970296144485474e-02 9.302034229040145874e-02 -8.821681886911392212e-02 1.824753917753696442e-02 -3.296398371458053589e-02 1.537498682737350464e-01 2.532190084457397461e-01 2.144217044115066528e-01 -8.055910468101501465e-02 -4.919368922710418701e-01 -1.448659151792526245e-01 9.303101897239685059e-02 -1.193528473377227783e-01 1.512318477034568787e-02 -2.209992408752441406e-01 -3.201581537723541260e-01 -2.428131103515625000e-01 4.983984306454658508e-02 1.349372267723083496e-01 -1.668769568204879761e-01 2.682820260524749756e-01 2.994821965694427490e-01
1.687641441822052002e-01 2.138909399509429932e-01 2.514785230159759521e-01 9.299515932798385620e-02 2.724471390247344971e-01 9.228190779685974121e-02 1.656024008989334106e-01 -2.560980021953582764e-01 8.530213683843612671e-02 -6.068542972207069397e-02 8.169034868478775024e-02 -2.033055126667022705e-01 3.513493761420249939e-02 -4.639135673642158508e-02 6.385450065135955811e-02 2.308270335197448730e-01 3.527757823467254639e-01 -1.028958475217223167e-03 -4.101491346955299377e-02 -2.279116064310073853e-01 -3.496343195438385010e-01 2.684556543827056885e-01 -8.624941110610961914e-03 -8.666057139635086060e-02 1.626949608325958252e-01 -5.805960297584533691e-02 -1.679081916809082031e-01 1.061819642782211304e-01 -9.485714137554168701e-02 -2.279206924140453339e-02 2.682136893272399902e-01 1.663620620965957642e-01
-8.635643869638442993e-02 -8.726137876510620117e-02 -4.693004116415977478e-02 -6.752595305442810059e-02 1.014985293149948120e-01 1.512098610401153564e-01 4.304696992039680481e-02 -8.663224428892135620e-02 2.712537944316864014e-01 2.363909333944320679e-01 1.099316030740737915e-01 1.152433920651674271e-02 -1.320364624261856079e-01 -1.705221235752105713e-01 9.168495982885360718e-02 -2.635021321475505829e-02 3.079715371131896973e-01 -3.669243305921554565e-02 8.407521992921829224e-02 -4.871967732906341553e-01 -3.798956871032714844e-01 1.567352376878261566e-02 6.979969888925552368e-02 -2.005505114793777466e-01 1.852795034646987915e-01 1.681133806705474854e-01 -2.854019999504089355e-01 -1.665862947702407837e-01 -9.574235975742340088e-02 -7.754129916429519653e-02 -6.997520476579666138e-02 1.272777467966079712e-01
2.388412803411483765e-01 2.666997313499450684e-01 -3.446826338768005371e-02 -5.008188262581825256e-02 1.120843738317489624e-01 2.038850486278533936e-01 -1.689971536397933960e-01 -3.262945115566253662e-01 -5.935172364115715027e-02 -6.726992130279541016e-02 2.379927188158035278e-01 -2.490788549184799194e-01 -3.937796652317047119e-01 1.421274244785308838e-01 1.192228719592094421e-01 1.006511077284812927e-01 1.948561817407608032e-01 1.097348239272832870e-02 -1.713264733552932739e-02 -1.321986168622970581e-01 3.438295796513557434e-02 1.993472427129745483e-01 -1.061577275395393372e-01 -1.024821493774652481e-02 -1.028712466359138489e-01 5.115421861410140991e-02 -5.476071313023567200e-02 -2.833082973957061768e-01 -1.932007819414138794e-01 -2.730683386325836182e-01 4.381124302744865417e-02 1.849442571401596069e-01
3.176432251930236816e-01 -8.451697416603565216e-03 -2.982372045516967773e-02 -2.452566474676132202e-01 6.103920936584472656e-02 6.036049220710992813e-03 2.757816016674041748e-01 -3.278706967830657959e-02 7.818461209535598755e-02 -1.450443267822265625e-01 1.735338270664215088e-01 -1.757400482892990112e-01 -2.734550237655639648e-01 1.738773733377456665e-01 1.851635575294494629e-01 3.722842335700988770e-01 2.408711165189743042e-01 1.224839240312576294e-01 4.825185611844062805e-02 -1.811265200376510620e-01 -3.493109345436096191e-01 -1.046431735157966614e-01 4.595945030450820923e-02 1.112899482250213623e-01 -4.958307743072509766e-02 -1.568526774644851685e-02 -1.557427179068326950e-02 1.978386566042900085e-02 -1.096663102507591248e-01 -1.975533738732337952e-02 -1.086761429905891418e-02 3.457764089107513428e-01
2.569417953491210938e-01 5.347610637545585632e-02 4.890634119510650635e-02 -2.325212508440017700e-01 2.796265780925750732e-01 -1.288692839443683624e-02 1.239583492279052734e-01 -9.060136228799819946e-02 2.155868895351886749e-02 -1.725059598684310913e-01 1.600836068391799927e-01 -3.203867673873901367e-01 -1.878018379211425781e-01 -3.279786556959152222e-02 8.661045134067535400e-02 -2.713572047650814056e-02 7.884554564952850342e-02 1.600372046232223511e-01 1.541819423437118530e-01 -2.328890413045883179e-01 -3.067292571067810059e-01 -8.267608284950256348e-02 9.085203707218170166e-02 -3.477079421281814575e-02 7.546363025903701782e-02 1.975577175617218018e-01 -2.373803257942199707e-01 -3.488740324974060059e-01 -1.676460206508636475e-01 1.330808103084564209e-01 6.739152967929840088e-02 2.762037515640258789e-01
3.037260472774505615e-01 2.082972675561904907e-01 -3.345342278480529785e-01 6.772650778293609619e-02 1.951836794614791870e-01 -1.675484329462051392e-01 1.011095866560935974e-01 -9.265483915805816650e-02 -2.332842350006103516e-02 -2.991157174110412598e-01 7.164641469717025757e-02 -2.487518787384033203e-01 -1.088931858539581299e-01 -2.489924877882003784e-01 -3.751989081501960754e-02 9.871890768408775330e-03 1.695628315210342407e-01 -2.491084672510623932e-02 1.880129426717758179e-01 -2.666761875152587891e-01 -2.378150671720504761e-01 -3.023235686123371124e-02 2.978061139583587646e-01 -1.643580347299575806e-01 7.311555743217468262e-02 -1.725526154041290283e-01 -7.628954201936721802e-02 -7.984247058629989624e-02 7.070390041917562485e-03 -9.033295325934886932e-03 2.427578121423721313e-01 1.229343265295028687e-01
2.080746293067932129e-01 -8.204793930053710938e-02 -3.064252436161041260e-01 -1.920174807310104370e-01 -1.222276017069816589e-01 -1.699971705675125122e-01 2.968852519989013672e-01 -3.501651585102081299e-01 1.010228171944618225e-01 3.987087309360504150e-02 -5.215143784880638123e-03 -1.525118015706539154e-02 -8.562213927507400513e-02 -6.785346195101737976e-03 1.412245482206344604e-01 8.874683827161788940e-02 8.514761179685592651e-02 2.916202545166015625e-01 2.173490226268768311e-01 -3.585917055606842041e-01 -8.956880122423171997e-02 1.215110197663307190e-01 -2.678543925285339355e-01 -1.439706236124038696e-01 -1.188107654452323914e-01 5.370434373617172241e-02 -1.245528310537338257e-01 -9.257705509662628174e-02 9.072320908308029175e-02 1.728604435920715332e-01 1.711205691099166870e-01 1.596822291612625122e-01
2.067037485539913177e-02 3.608964979648590088e-01 -6.046311557292938232e-02 -6.983398646116256714e-02 1.311537995934486389e-02 -6.733025610446929932e-02 3.924342244863510132e-02 -2.397142648696899414e-01 -1.195657104253768921e-01 6.935010105371475220e-02 3.237672746181488037e-01 -2.338076680898666382e-01 -3.050123155117034912e-01 1.045686677098274231e-01 8.525457978248596191e-02 5.190384387969970703e-02 1.567935347557067871e-01 -2.952715754508972168e-01 3.012590408325195312e-01 -8.499445766210556030e-02 -1.426026374101638794e-01 2.495378106832504272e-01 1.275617331266403198e-01 1.974945664405822754e-01 1.024541109800338745e-01 5.456954613327980042e-02 2.216428890824317932e-02 -2.336447536945343018e-01 -1.559996157884597778e-01 -1.118513196706771851e-01 2.268434017896652222e-01 8.222560398280620575e-03
-9.097761660814285278e-02 -9.968961030244827271e-02 -4.019022732973098755e-02 -1.211037337779998779e-01 2.183297723531723022e-01 6.878738105297088623e-02 9.820544719696044922e-02 -2.197235822677612305e-01 1.286207586526870728e-01 1.729837507009506226e-01 2.242710739374160767e-01 1.064510196447372437e-01 5.996689572930335999e-02 5.965857580304145813e-02 3.726501166820526123e-01 2.113159447908401489e-01 3.213580846786499023e-01 -5.974828265607357025e-03 2.578248977661132812e-01 -2.684253454208374023e-01 -1.478110253810882568e-01 -1.009684950113296509e-01 -7.053249329328536987e-02 8.565795421600341797e-02 -2.199820987880229950e-02 -1.442726701498031616e-01 -3.565639257431030273e-01 -1.011507362127304077e-01 -3.298580348491668701e-01 -4.659673571586608887e-02 2.325438521802425385e-02 -5.829551257193088531e-03
1.171237439848482609e-03 -1.281923800706863403e-01 -4.976733401417732239e-02 -1.533377915620803833e-01 1.322077810764312744e-01 9.579797089099884033e-02 2.928442060947418213e-01 -4.328850507736206055e-01 2.691957652568817139e-01 1.955994814634323120e-01 -1.128777936100959778e-01 -2.401061952114105225e-01 -1.593162417411804199e-01 -1.128043793141841888e-02 8.881100267171859741e-02 2.914222180843353271e-01 5.326766148209571838e-02 -9.544027596712112427e-02 -5.101454257965087891e-02 -2.452910989522933960e-01 -3.046868145465850830e-01 -4.068902507424354553e-02 2.474868297576904297e-01 2.372878603637218475e-03 -4.086030647158622742e-02 -7.538017630577087402e-02 5.325197055935859680e-02 -7.951960712671279907e-02 9.170398861169815063e-02 -1.263038665056228638e-01 2.906822860240936279e-01 -5.000753328204154968e-02
2.955417633056640625e-01 1.273774355649948120e-01 -2.844125032424926758e-01 -5.095180869102478027e-02 -2.528726868331432343e-02 1.523918658494949341e-01 8.664158731698989868e-02 1.078643873333930969e-01 5.773120373487472534e-02 -4.834315925836563110e-02 8.269222080707550049e-02 -2.091883718967437744e-01 -1.264503300189971924e-01 7.039870321750640869e-02 9.210507571697235107e-02 2.646526508033275604e-02 3.235537707805633545e-01 -2.919368147850036621e-01 -2.445136755704879761e-01 -4.107518792152404785e-01 -1.459288746118545532e-01 3.189443051815032959e-01 -4.643321409821510315e-02 -1.775899231433868408e-01 -1.973291486501693726e-01 1.592536084353923798e-02 5.004619061946868896e-02 4.736330732703208923e-02 1.431729793548583984e-01 -1.996758133172988892e-01 5.576691403985023499e-02 3.145997971296310425e-02
3.143214285373687744e-01 -3.689577803015708923e-03 -5.434485524892807007e-02 1.503868103027343750e-01 4.041896760463714600e-01 -7.742682844400405884e-02 -7.975661009550094604e-02 -8.094450831413269043e-02 1.499034911394119263e-01 -2.200113795697689056e-02 4.267656058073043823e-02 -1.137451827526092529e-01 -2.293805181980133057e-01 -2.573566436767578125e-01 3.291407227516174316e-01 -8.300254493951797485e-02 1.625001728534698486e-01 4.200375452637672424e-02 4.442240670323371887e-02 -1.956847459077835083e-01 -1.686247624456882477e-02 2.346656983718276024e-03 1.933698952198028564e-01 1.398394349962472916e-02 -3.486750647425651550e-02 -1.489389222115278244e-03 -3.666075170040130615e-01 -6.503608077764511108e-02 -2.969919443130493164e-01 -2.169299498200416565e-02 2.388029694557189941e-01 -1.723138391971588135e-01
-9.109393507242202759e-02 2.182237058877944946e-01 1.466640383005142212e-01 -3.106219321489334106e-02 1.725199073553085327e-01 4.318547248840332031e-02 2.252563647925853729e-02 -1.970200091600418091e-01 -2.592156529426574707e-01 -1.069913879036903381e-01 -1.456314772367477417e-01 -2.192060500383377075e-01 -3.614178299903869629e-01 -8.509308844804763794e-02 1.471580266952514648e-01 -2.161786146461963654e-02 2.350225746631622314e-01 2.884882986545562744e-01 9.605006873607635498e-02 -2.183757424354553223e-01 -1.052674502134323120e-01 2.407993227243423462e-01 -5.924769118428230286e-02 3.987044095993041992e-02 -3.200373947620391846e-01 4.305366799235343933e-02 -1.351751387119293213e-01 5.404734984040260315e-02 -2.955404222011566162e-01 -1.285690218210220337e-01 1.104677543044090271e-01 1.779832839965820312e-01
7.810497283935546875e-02 1.718442142009735107e-01 -2.207433618605136871e-02 -3.583362400531768799e-01 2.159620076417922974e-02 1.140479836612939835e-02 2.361202836036682129e-01 -1.364650726318359375e-01 -1.030213832855224609e-01 -2.816108288243412971e-03 1.635140180587768555e-01 -1.432874649763107300e-01 -2.412033379077911377e-01 -1.995782852172851562e-01 -2.086678519845008850e-02 -1.918775588274002075e-01 4.188089668750762939e-01 -2.010594010353088379e-01 1.105307340621948242e-01 -2.079155594110488892e-01 6.253262609243392944e-02 3.902120292186737061e-01 -1.618991792201995850e-01 2.268921211361885071e-02 -1.425517946481704712e-01 6.036502495408058167e-02 -6.610448658466339111e-02 1.508110463619232178e-01 3.876904025673866272e-02 -1.032705083489418030e-01 2.142702043056488037e-01 -6.340837478637695312e-02
1.365295946598052979e-01 2.534389495849609375e-01 3.422592207789421082e-02 -1.374734044075012207e-01 1.244114935398101807e-01 -1.567656099796295166e-01 2.712079584598541260e-01 -1.763548403978347778e-01 2.104281783103942871e-01 -9.255567938089370728e-02 -1.893680989742279053e-01 3.015293367207050323e-02 -9.741215407848358154e-02 -1.627374589443206787e-01 2.049531489610671997e-01 -9.187199175357818604e-02 1.015954837203025818e-01 3.141738846898078918e-02 -1.939459443092346191e-01 -2.867335081100463867e-01 -4.211365580558776855e-01 4.266573116183280945e-02 8.406002819538116455e-02 1.133946627378463745e-01 1.058580875396728516e-01 1.131435632705688477e-01 -9.177628904581069946e-02 2.340228483080863953e-02 -1.837827414274215698e-01 2.104534506797790527e-01 2.480676770210266113e-01 2.710936665534973145e-01
9.857380390167236328e-02 5.283395294100046158e-03 -6.043632747605443001e-04 -2.079146206378936768e-01 1.299128830432891846e-01 -3.707856812980026007e-04 1.388727724552154541e-01 -2.066345065832138062e-01 -3.775907913222908974e-03 1.984961628913879395e-01 -9.322056919336318970e-02 -2.581878304481506348e-01 -3.164853528141975403e-02 -3.785998821258544922e-01 1.468879282474517822e-01 -8.195728808641433716e-02 2.006802558898925781e-01 -3.007873594760894775e-01 1.804329268634319305e-02 -2.790609002113342285e-01 -1.644516289234161377e-01 1.476711593568325043e-02 -1.852056831121444702e-01 3.222255408763885498e-01 -1.158815100789070129e-01 9.693463146686553955e-02 8.388733863830566406e-02 -2.149716466665267944e-01 1.362443268299102783e-01 6.117623765021562576e-03 1.220120266079902649e-01 3.112333416938781738e-01
3.872547745704650879e-01 1.024604737758636475e-01 -9.169141948223114014e-02 -7.267202436923980713e-02 2.147692590951919556e-01 3.985663875937461853e-02 1.040352880954742432e-01 -2.718226984143257141e-02 8.450996130704879761e-03 -3.258102759718894958e-02 -1.341872364282608032e-01 -3.613150417804718018e-01 -2.515783905982971191e-01 4.936146363615989685e-02 2.555841505527496338e-01 5.252005159854888916e-02 4.441465437412261963e-01 -1.066741421818733215e-01 -5.960424244403839111e-02 -6.481101363897323608e-02 -1.019629389047622681e-01 -1.933491677045822144e-01 3.346080332994461060e-02 7.465720921754837036e-02 -1.240042001008987427e-01 -1.283043175935745239e-01 1.191730201244354248e-01 -2.891773581504821777e-01 -1.066706627607345581e-01 -9.337200969457626343e-02 1.691690683364868164e-01 1.839038878679275513e-01
1.682411134243011475e-01 5.780249089002609253e-02 1.348671168088912964e-01 -1.678348034620285034e-01 1.522141098976135254e-01 2.196181714534759521e-01 3.281042575836181641e-01 -1.760536059737205505e-02 1.676810681819915771e-01 -1.270167678594589233e-01 1.677430421113967896e-01 -4.663968458771705627e-02 -5.892929434776306152e-02 -4.234407097101211548e-02 -1.695433855056762695e-01 -8.745095878839492798e-02 2.287588268518447876e-01 7.358875870704650879e-02 -1.585475802421569824e-01 -3.576803505420684814e-01 -1.278976351022720337e-01 1.938051916658878326e-02 -2.443474382162094116e-01 1.298604756593704224e-01 -1.543609201908111572e-01 -3.408569693565368652e-01 -2.095116227865219116e-01 -9.013835340738296509e-02 -1.648766249418258667e-01 -4.840771481394767761e-02 2.818120419979095459e-01 1.459908783435821533e-01
8.025754243135452271e-02 9.549196111038327217e-04 -3.897816240787506104e-01 1.233963761478662491e-02 -1.125511750578880310e-01 1.606486588716506958e-01 3.427738845348358154e-01 -1.702132821083068848e-01 2.220079898834228516e-01 3.425955176353454590e-01 2.101337462663650513e-01 -7.907862775027751923e-03 4.713740944862365723e-02 -1.655850112438201904e-01 2.331770062446594238e-01 8.695610612630844116e-02 1.033887937664985657e-01 3.273951709270477295e-01 5.075621232390403748e-02 -1.029544174671173096e-01 -4.110860079526901245e-02 5.793878342956304550e-03 1.649706214666366577e-01 7.947874069213867188e-02 -9.283010661602020264e-02 -6.995950639247894287e-02 -1.954035758972167969e-01 -1.285525858402252197e-01 -1.596824079751968384e-01 9.381888806819915771e-02 9.112214297056198120e-02 2.773994505405426025e-01
3.038861453533172607e-01 1.319646686315536499e-01 -1.593907028436660767e-01 -2.949036955833435059e-01 -2.622727304697036743e-02 6.756488978862762451e-02 2.951939702033996582e-01 -2.261958830058574677e-02 2.887109816074371338e-01 1.113309711217880249e-01 7.811648398637771606e-02 -1.824256479740142822e-01 -3.803733885288238525e-01 -4.521567374467849731e-02 7.905329763889312744e-02 2.104897499084472656e-01 6.376487761735916138e-02 -2.587210237979888916e-01 -1.216915994882583618e-01 1.987103559076786041e-02 -1.056602075695991516e-01 4.388798400759696960e-02 3.358351439237594604e-02 1.072741895914077759e-01 -1.095326244831085205e-01 -3.462551832199096680e-01 1.787497475743293762e-02 2.365283668041229248e-02 8.126423507928848267e-02 -1.336702108383178711e-01 1.577804535627365112e-01 2.418259829282760620e-01
2.858788967132568359e-01 -4.689006879925727844e-02 2.370819449424743652e-02 -2.482334971427917480e-01 2.326393425464630127e-01 -4.094741120934486389e-02 1.316478252410888672e-01 -3.420568406581878662e-01 2.480240166187286377e-01 -1.698880642652511597e-01 -1.026763245463371277e-01 -8.849022537469863892e-02 -2.587083578109741211e-01 -2.008064687252044678e-01 -1.773803867399692535e-02 6.782944500446319580e-02 -1.097334325313568115e-01 -2.271206527948379517e-01 -7.219760119915008545e-02 -2.099207490682601929e-01 -1.846530437469482422e-01 4.304432123899459839e-02 4.294876381754875183e-02 3.186254203319549561e-01 -5.945473164319992065e-02 1.270374506711959839e-01 -3.215881288051605225e-01 -1.180707961320877075e-01 -1.035374253988265991e-01 -1.453536897897720337e-01 1.261008679866790771e-01 7.641039788722991943e-02
1.137747466564178467e-01 -2.698456123471260071e-02 -2.509603500366210938e-01 -2.808111310005187988e-01 7.869131863117218018e-02 8.851914852857589722e-02 1.708416342735290527e-01 -3.237695991992950439e-02 9.669196605682373047e-02 1.978438049554824829e-01 -5.433557182550430298e-02 -1.612130999565124512e-01 1.682234704494476318e-01 1.380738317966461182e-01 3.325764834880828857e-01 -5.567071959376335144e-02 2.776400744915008545e-01 9.467611461877822876e-02 2.160198539495468140e-01 -1.918208748102188110e-01 -2.925946190953254700e-02 7.840885221958160400e-02 1.445915549993515015e-01 2.516397237777709961e-01 -9.801729768514633179e-02 -4.387072026729583740e-01 -5.036449059844017029e-02 -1.049251556396484375e-01 4.857852682471275330e-02 -1.628752797842025757e-01 2.369939535856246948e-01 -1.767432689666748047e-02
-1.738309115171432495e-01 1.830984801054000854e-01 -1.052846238017082214e-01 -1.408544331789016724e-01 -1.283619403839111328e-01 1.554881781339645386e-02 2.817315757274627686e-01 -2.150498628616333008e-01 -7.176444679498672485e-02 -9.345632046461105347e-02 -2.362536191940307617e-01 -2.303351014852523804e-01 -2.197554707527160645e-01 1.126671805977821350e-01 -1.043295487761497498e-01 3.171879798173904419e-02 2.770105898380279541e-01 5.109047889709472656e-02 -1.089976057410240173e-01 -2.685733139514923096e-01 3.558563813567161560e-02 -1.491493135690689087e-01 6.568325310945510864e-02 -5.216635391116142273e-02 -2.460764050483703613e-01 -1.046114563941955566e-01 -2.520899772644042969e-01 1.573580950498580933e-01 -7.464225590229034424e-02 1.714447587728500366e-01 2.472070902585983276e-01 3.428921103477478027e-01
-1.199700608849525452e-01 9.785187244415283203e-02 -1.092582792043685913e-01 -1.130887866020202637e-01 2.024598717689514160e-01 -5.569903925061225891e-02 2.152413688600063324e-02 -1.289730370044708252e-01 -1.504833847284317017e-01 5.438826233148574829e-02 3.511073291301727295e-01 -1.337054520845413208e-01 -3.742546960711479187e-02 -1.676699966192245483e-01 5.283998325467109680e-02 -8.725652843713760376e-02 1.080586016178131104e-02 -8.306635171175003052e-02 1.016578897833824158e-01 -1.217785999178886414e-01 -1.366485953330993652e-01 -1.379469186067581177e-01 3.099537193775177002e-01 3.686758875846862793e-02 -3.304460346698760986e-01 -3.022766709327697754e-01 -1.645213365554809570e-02 1.017092987895011902e-01 6.358880084007978439e-03 -2.902369797229766846e-01 1.929841488599777222e-01 4.282799065113067627e-01
-4.140064120292663574e-02 -5.406427755951881409e-02 -1.339926123619079590e-01 1.997150629758834839e-01 5.719545111060142517e-02 -1.127596125006675720e-01 3.395810127258300781e-01 -2.746397256851196289e-01 2.083359062671661377e-01 -9.176828898489475250e-03 1.761055551469326019e-02 -7.201176881790161133e-02 -1.617565304040908813e-01 -1.885059773921966553e-01 1.363812983036041260e-01 -9.094427525997161865e-02 1.290474236011505127e-01 -2.754722535610198975e-01 8.580114692449569702e-02 -2.280924171209335327e-01 6.437762826681137085e-02 2.177844196557998657e-01 4.515787959098815918e-02 3.947196528315544128e-02 -8.150562644004821777e-02 -1.760796159505844116e-01 -1.171773672103881836e-01 2.964328527450561523e-01 -1.453218907117843628e-01 -1.764840483665466309e-01 1.390261389315128326e-02 4.409465789794921875e-01
1.778305470943450928e-01 1.516335606575012207e-01 5.175545439124107361e-02 8.490647375583648682e-02 3.228616118431091309e-01 4.150183796882629395e-01 2.155688405036926270e-02 -2.273542732000350952e-01 -7.718557864427566528e-02 -1.462619192898273468e-02 2.557977102696895599e-02 1.934713311493396759e-02 -2.624359726905822754e-01 -2.527880482375621796e-02 -1.104299724102020264e-02 1.408964097499847412e-01 2.300044149160385132e-01 -1.921533048152923584e-01 -1.974814981222152710e-01 -1.433003693819046021e-01 -8.358158171176910400e-02 2.511527948081493378e-02 -8.249735832214355469e-02 7.594721019268035889e-02 -2.892995253205299377e-03 -2.471931874752044678e-01 -9.320360422134399414e-02 -1.507650013081729412e-03 5.273289978504180908e-02 -2.918864786624908447e-01 1.894888281822204590e-01 3.833273947238922119e-01
-6.990543752908706665e-02 -1.165377423167228699e-01 1.102367136627435684e-02 -2.437504380941390991e-01 1.728250086307525635e-01 9.214357472956180573e-03 1.148857772350311279e-01 -2.328072488307952881e-01 2.241885215044021606e-01 1.377137303352355957e-01 -1.188847571611404419e-01 -3.166081607341766357e-01 -2.047910541296005249e-01 4.081558063626289368e-02 4.910348728299140930e-02 1.013589873909950256e-01 2.479068748652935028e-02 4.811516031622886658e-02 2.838394418358802795e-02 -4.099173545837402344e-01 -1.569447219371795654e-01 2.274911105632781982e-01 -4.315165057778358459e-02 2.299001961946487427e-01 7.395879924297332764e-02 -3.754958510398864746e-01 5.993966385722160339e-02 -2.533288672566413879e-02 -1.672167703509330750e-02 -3.114634938538074493e-02 3.595122992992401123e-01 -2.621419914066791534e-02
-1.916007548570632935e-01 -1.856664009392261505e-02 3.187844157218933105e-02 -3.394113108515739441e-02 2.419321984052658081e-01 2.838916890323162079e-02 1.191879436373710632e-01 -5.790962278842926025e-02 1.061355471611022949e-01 -9.267942607402801514e-02 -4.367489740252494812e-02 -1.961923837661743164e-01 2.032925188541412354e-01 -1.634643822908401489e-01 1.246689558029174805e-01 -1.374324113130569458e-01 1.313018947839736938e-01 2.066630125045776367e-01 -4.857825487852096558e-02 -6.328018307685852051e-01 1.112283114343881607e-02 1.917885392904281616e-01 -5.676347389817237854e-02 7.294961810111999512e-02 -1.833644509315490723e-01 -1.508459895849227905e-01 -1.826554983854293823e-01 -1.158835459500551224e-02 1.405547410249710083e-01 -7.812704145908355713e-02 2.995227873325347900e-01 8.661597967147827148e-02
1.394976824522018433e-01 -8.686873316764831543e-02 -2.959292754530906677e-02 -3.109847381711006165e-02 1.652907729148864746e-01 2.607794106006622314e-01 -4.714142903685569763e-02 -1.623056679964065552e-01 3.199353516101837158e-01 -2.007057517766952515e-01 2.407216578722000122e-01 -1.172980759292840958e-02 -1.863119453191757202e-01 -2.279730886220932007e-01 -2.250121720135211945e-02 1.257937867194414139e-02 1.562627255916595459e-01 2.454068325459957123e-02 -2.646564543247222900e-01 -2.519451081752777100e-01 1.561930775642395020e-01 -9.910079836845397949e-02 1.145911887288093567e-01 9.366644918918609619e-02 -5.087032914161682129e-02 -6.821191310882568359e-02 -3.699561357498168945e-01 -1.210931763052940369e-01 -1.147191077470779419e-01 1.799959689378738403e-01 3.709259331226348877e-01 5.105309560894966125e-02
1.864576637744903564e-01 -3.559155622497200966e-03 -7.666918635368347168e-02 -6.823524832725524902e-02 -1.019204631447792053e-01 1.449414789676666260e-01 1.892674863338470459e-01 -1.522231400012969971e-01 -7.040438055992126465e-02 1.616493612527847290e-01 1.757051646709442139e-01 2.874170839786529541e-01 -1.396217346191406250e-01 -2.313835769891738892e-01 1.474061757326126099e-01 -6.793441623449325562e-02 1.306716445833444595e-02 3.366956114768981934e-02 -5.162258073687553406e-02 -1.262855678796768188e-01 8.637592196464538574e-03 2.505738139152526855e-01 2.188864797353744507e-01 -1.455482989549636841e-01 3.879045136272907257e-03 -2.167087197303771973e-01 -3.856650292873382568e-01 -2.319919615983963013e-01 1.324239745736122131e-02 -9.159800410270690918e-02 2.131379395723342896e-01 4.061386287212371826e-01
1.281175296753644943e-02 3.190119517967104912e-03 -4.212633669376373291e-01 1.004352569580078125e-01 1.758163869380950928e-01 -1.127301976084709167e-01 6.513253320008516312e-03 -1.403685063123703003e-01 2.450135797262191772e-01 1.596460193395614624e-01 3.664619475603103638e-02 1.246831715106964111e-01 -8.745537698268890381e-02 -7.607257366180419922e-02 3.525188565254211426e-02 2.065695524215698242e-01 3.421729803085327148e-01 7.211558520793914795e-02 9.865632653236389160e-02 -1.682680845260620117e-01 5.959676578640937805e-02 -6.654175370931625366e-02 2.614136636257171631e-01 -1.593230962753295898e-01 -2.081716209650039673e-01 -2.754418551921844482e-01 -1.060062572360038757e-01 -2.708606421947479248e-01 -4.417399689555168152e-02 -2.246576100587844849e-01 1.846258640289306641e-01 1.918528228998184204e-01
2.711274623870849609e-01 3.511771261692047119e-01 9.433737397193908691e-02 3.814742714166641235e-02 -2.917669527232646942e-02 -1.303107850253582001e-02 -1.989581063389778137e-02 -2.717971801757812500e-01 -4.934480041265487671e-02 -2.689800411462783813e-02 3.247579932212829590e-01 -2.644975781440734863e-01 -3.217325210571289062e-01 -6.717549264430999756e-02 2.105067968368530273e-01 1.169857680797576904e-01 1.949087828397750854e-01 -1.657980233430862427e-01 1.859762966632843018e-01 -1.638826131820678711e-01 9.760223329067230225e-02 2.358602583408355713e-01 -9.300921857357025146e-02 -1.887116953730583191e-02 -1.406390964984893799e-01 -3.578973561525344849e-02 -4.203492403030395508e-02 -2.946063876152038574e-01 -4.688681662082672119e-02 -1.946934461593627930e-01 9.222816675901412964e-02 1.165965422987937927e-01
-2.235104441642761230e-01 4.266472160816192627e-01 3.630061820149421692e-02 -1.755170971155166626e-01 1.838138103485107422e-01 -5.232201423496007919e-03 1.204794049263000488e-01 -2.632212638854980469e-02 7.031382620334625244e-02 2.217034548521041870e-01 1.218915171921253204e-02 -1.097130998969078064e-01 -1.652365475893020630e-01 -7.020545005798339844e-02 2.088593840599060059e-01 3.749760985374450684e-02 2.155778259038925171e-01 -3.437885642051696777e-02 5.862652510404586792e-02 -4.399909675121307373e-01 7.208539545536041260e-02 1.416114717721939087e-01 -3.133215904235839844e-01 -2.247391343116760254e-01 -1.197192668914794922e-01 -6.247368082404136658e-02 -7.769035547971725464e-02 -3.142494708299636841e-02 -2.711755596101284027e-02 -3.238771483302116394e-02 1.974314302206039429e-01 2.422616630792617798e-01
2.503441870212554932e-01 -4.826706647872924805e-02 -2.244269996881484985e-01 1.154151335358619690e-01 1.628134548664093018e-01 4.204563796520233154e-02 -8.957621455192565918e-02 -2.498080879449844360e-01 8.031700551509857178e-02 -2.390256375074386597e-01 2.599621191620826721e-02 -1.609299927949905396e-01 -2.307655215263366699e-01 -2.614901065826416016e-01 9.472423046827316284e-02 -6.027225777506828308e-02 2.423346638679504395e-01 7.852156460285186768e-02 1.370682101696729660e-02 -1.378307491540908813e-01 -3.889918699860572815e-02 1.529585421085357666e-01 2.962494194507598877e-01 -1.717428094707429409e-03 9.733510017395019531e-02 -1.865233927965164185e-01 -3.419402241706848145e-01 -8.454113267362117767e-03 -3.653183579444885254e-01 1.499700397253036499e-01 1.844525933265686035e-01 -1.511187292635440826e-02
1.579357534646987915e-01 1.793792098760604858e-01 -4.987618699669837952e-02 -2.290581911802291870e-01 4.971707612276077271e-02 1.580903679132461548e-02 3.537090122699737549e-01 -2.676412463188171387e-01 2.488164156675338745e-01 -1.368781179189682007e-01 1.308362483978271484e-01 -2.041236758232116699e-01 -1.660548597574234009e-01 9.031370282173156738e-02 1.604517102241516113e-01 2.316389083862304688e-01 2.217865549027919769e-02 3.210905194282531738e-01 3.046967461705207825e-02 -2.311071157455444336e-01 -2.000015228986740112e-01 -4.410140588879585266e-02 7.115654647350311279e-02 2.636471092700958252e-01 -1.294198185205459595e-01 -9.648876264691352844e-03 -8.015741594135761261e-03 1.177039444446563721e-01 6.926643103361129761e-02 -1.522383242845535278e-01 1.423779278993606567e-01 2.836248278617858887e-01
-2.626207843422889709e-02 -1.228725188411772251e-03 5.846789106726646423e-03 1.106818690896034241e-01 4.660560190677642822e-02 -2.158015072345733643e-01 3.217350840568542480e-01 -3.180721402168273926e-01 1.933068782091140747e-01 -2.157140895724296570e-02 4.066532477736473083e-02 -6.841605156660079956e-02 -1.431089341640472412e-01 -1.398668587207794189e-01 5.272632464766502380e-02 1.425407268106937408e-02 6.961417943239212036e-02 -3.658846318721771240e-01 1.574125140905380249e-01 -1.816696822643280029e-01 3.202986344695091248e-02 2.318490594625473022e-01 2.711490392684936523e-01 6.114189978688955307e-03 -6.425876915454864502e-02 -2.049234062433242798e-01 -1.354039162397384644e-01 2.885487973690032959e-01 -1.177411377429962158e-01 -1.659122407436370850e-01 4.931588470935821533e-02 3.605914711952209473e-01
1.550696939229965210e-01 -1.404165476560592651e-02 2.964192256331443787e-02 4.439805448055267334e-02 3.649183213710784912e-01 1.391671150922775269e-01 2.581029236316680908e-01 -6.236535264179110527e-04 2.396945506334304810e-01 2.945672161877155304e-02 1.479469686746597290e-01 1.573765091598033905e-02 -2.351558208465576172e-01 -6.167318671941757202e-02 1.419512182474136353e-01 -1.458538770675659180e-01 4.082934558391571045e-02 -1.197959557175636292e-01 -1.158396061509847641e-02 -1.166725903749465942e-01 -5.554938316345214844e-01 3.276785090565681458e-02 7.388862967491149902e-02 -1.101582795381546021e-01 1.438371688127517700e-01 1.007353216409683228e-01 -2.284416556358337402e-01 -4.227230697870254517e-02 -1.872716844081878662e-01 -4.521001130342483521e-02 2.218667231500148773e-02 3.055341243743896484e-01
2.046294324100017548e-02 1.268923580646514893e-01 -9.249776601791381836e-02 -2.382394969463348389e-01 -8.197249472141265869e-02 2.920434474945068359e-01 2.349609732627868652e-01 4.294102266430854797e-02 3.033320009708404541e-01 -1.842706948518753052e-01 1.465802639722824097e-01 1.027719825506210327e-01 -1.452308893203735352e-01 -2.730657458305358887e-01 1.359260175377130508e-02 -1.335117071866989136e-01 1.428358256816864014e-01 -1.229193434119224548e-01 9.665529243648052216e-03 -3.295286297798156738e-01 -3.062305450439453125e-01 -8.312820456922054291e-03 5.497198179364204407e-02 -1.670525670051574707e-01 1.312068849802017212e-01 -2.269243262708187103e-02 -2.439129799604415894e-01 -4.847837984561920166e-02 -2.924588322639465332e-01 -1.271141469478607178e-01 -1.568421870470046997e-01 1.503108590841293335e-01
1.239533349871635437e-01 1.338015943765640259e-01 -5.399419739842414856e-02 -2.172765284776687622e-01 2.035041749477386475e-01 -7.641584146767854691e-03 1.196598634123802185e-01 -8.707123994827270508e-02 5.070426035672426224e-03 -3.081726729869842529e-01 1.460008621215820312e-01 -4.196173846721649170e-01 -2.908250689506530762e-01 -1.342394948005676270e-01 1.096974909305572510e-01 1.276653558015823364e-01 8.158815652132034302e-02 3.331035375595092773e-01 1.513345260173082352e-02 -2.793888151645660400e-01 -2.070023119449615479e-01 6.984850764274597168e-02 -2.225957345217466354e-03 2.378485202789306641e-01 -1.654697656631469727e-01 1.323576420545578003e-01 1.084601879119873047e-01 -1.418777108192443848e-01 3.292050212621688843e-02 -3.870092704892158508e-02 6.633754819631576538e-02 2.143183052539825439e-01
1.935896575450897217e-01 4.143368825316429138e-02 -3.857901319861412048e-02 -1.771204620599746704e-01 5.911430343985557556e-02 -2.785144746303558350e-01 -5.628673732280731201e-02 -1.799923926591873169e-01 1.683436483144760132e-01 -3.087504804134368896e-01 3.334397822618484497e-02 -2.303709536790847778e-01 -2.105383723974227905e-01 -2.331797331571578979e-01 3.459968566894531250e-01 -7.890839874744415283e-02 -2.909213490784168243e-02 1.853280216455459595e-01 2.758704721927642822e-01 -8.351761847734451294e-02 1.524684578180313110e-01 -9.644445963203907013e-03 2.179303765296936035e-01 2.264879494905471802e-01 -1.093487218022346497e-01 2.870136871933937073e-02 -1.347855329513549805e-01 -9.265405684709548950e-02 -1.841495558619499207e-02 3.168308362364768982e-02 3.001316785812377930e-01 1.935719251632690430e-01
3.772836625576019287e-01 9.744232892990112305e-02 -2.740104198455810547e-01 3.521430492401123047e-02 1.081319972872734070e-01 -2.462158203125000000e-01 1.078532487154006958e-01 -4.544121399521827698e-02 -5.418496672064065933e-03 -1.815844029188156128e-01 7.273977994918823242e-02 5.465137772262096405e-03 -3.049168288707733154e-01 -1.173697784543037415e-01 -1.020036116242408752e-01 -1.610110849142074585e-01 1.539867818355560303e-01 -6.911179423332214355e-02 -6.624867022037506104e-02 -3.568456172943115234e-01 -2.061893939971923828e-01 -1.109954416751861572e-01 2.981873452663421631e-01 -1.297538280487060547e-01 8.359333127737045288e-02 -2.147294431924819946e-01 -6.118335947394371033e-02 6.259199976921081543e-02 1.838748902082443237e-01 -8.339335210621356964e-03 2.611567676067352295e-01 1.441663950681686401e-01
-9.007581323385238647e-02 -8.068014867603778839e-03 7.192954421043395996e-02 -5.255778320133686066e-03 2.893174588680267334e-01 3.966517746448516846e-01 2.469297200441360474e-01 -3.726180791854858398e-01 1.337688602507114410e-02 -2.794028818607330322e-02 2.269674688577651978e-01 8.637956529855728149e-02 -2.769400477409362793e-01 -1.905432343482971191e-01 2.270742207765579224e-01 -3.023862279951572418e-02 2.054823562502861023e-02 1.137561071664094925e-02 2.854966744780540466e-02 -2.607430219650268555e-01 -2.683603204786777496e-02 1.096527352929115295e-01 -1.022117957472801208e-01 -6.663070619106292725e-02 -1.637786775827407837e-01 -1.461538225412368774e-01 -1.980817914009094238e-01 1.582318991422653198e-01 -3.091531433165073395e-02 -2.681212723255157471e-01 1.925136744976043701e-01 -3.162982314825057983e-02
2.613633275032043457e-01 2.707624137401580811e-01 -1.776635199785232544e-01 4.554821550846099854e-02 2.259210348129272461e-01 -1.853198856115341187e-01 3.685897961258888245e-02 -3.111252486705780029e-01 -1.003784034401178360e-02 -1.770482808351516724e-01 4.675053060054779053e-02 -1.664025187492370605e-01 -5.133483558893203735e-02 -1.001207008957862854e-01 5.204241722822189331e-03 -5.622756853699684143e-02 1.521735340356826782e-01 3.106516785919666290e-02 2.041158676147460938e-01 -2.447121590375900269e-01 -2.458213418722152710e-01 2.403386682271957397e-02 3.914093077182769775e-01 -1.267715543508529663e-01 9.059961885213851929e-03 -4.841059073805809021e-02 -1.859561353921890259e-01 -3.669358044862747192e-02 1.158585026860237122e-01 1.583887338638305664e-01 2.911809980869293213e-01 2.154782563447952271e-01
6.422166526317596436e-02 2.125251665711402893e-02 2.831538952887058258e-02 -7.699687778949737549e-02 1.300939619541168213e-01 2.554794028401374817e-02 -9.254586882889270782e-03 -2.223021388053894043e-01 -7.832026481628417969e-02 -2.977940626442432404e-02 2.539610564708709717e-01 1.237159445881843567e-01 -2.330596894025802612e-01 -2.363389581441879272e-01 -4.835996776819229126e-03 3.180233240127563477e-01 1.626980900764465332e-01 9.870666265487670898e-02 -1.166208684444427490e-01 -3.335188925266265869e-01 -1.100469306111335754e-01 5.245210230350494385e-02 -8.620072901248931885e-02 -3.264671191573143005e-03 -3.209173679351806641e-01 -3.225396275520324707e-01 -2.569416463375091553e-01 1.539145410060882568e-01 3.930422663688659668e-02 -2.815216183662414551e-01 2.003842294216156006e-01 1.497381478548049927e-01
-1.833791881799697876e-01 -1.020529940724372864e-01 -1.457331776618957520e-01 2.096718549728393555e-02 1.956520229578018188e-01 -1.670067608356475830e-01 -1.393921077251434326e-01 -8.292305469512939453e-02 8.364443480968475342e-02 -7.237480487674474716e-03 5.903554847463965416e-05 1.603289246559143066e-01 -2.825670540332794189e-01 -1.596264988183975220e-01 1.350863128900527954e-01 1.216407939791679382e-01 2.995657324790954590e-01 3.263663873076438904e-02 1.311516314744949341e-01 -2.598633170127868652e-01 -1.272570639848709106e-01 5.538066849112510681e-02 4.024910330772399902e-01 -8.031947910785675049e-02 -5.372663959860801697e-02 -2.198850661516189575e-01 3.254427015781402588e-02 -1.479287296533584595e-01 -1.321987807750701904e-01 -3.083358407020568848e-01 1.743540018796920776e-01 3.005117177963256836e-01
2.983030080795288086e-01 3.697925508022308350e-01 -3.786841928958892822e-01 6.836018525063991547e-03 2.098849415779113770e-01 -2.212131023406982422e-01 3.879896551370620728e-02 -2.151063084602355957e-01 -1.015180423855781555e-01 -1.070128455758094788e-01 1.529246121644973755e-01 -1.958858817815780640e-01 -1.303128749132156372e-01 -3.089275062084197998e-01 4.351409152150154114e-02 -4.211331903934478760e-02 1.127867996692657471e-01 -2.121896669268608093e-02 1.668418496847152710e-01 -2.925320565700531006e-01 -1.620150953531265259e-01 -7.444141805171966553e-02 1.715622991323471069e-01 -2.066453248262405396e-01 -8.217460475862026215e-03 -1.055342778563499451e-01 -8.873108774423599243e-02 4.104506596922874451e-02 7.930450886487960815e-02 3.604226186871528625e-02 1.675917357206344604e-01 5.925373360514640808e-02
-2.072867006063461304e-01 -1.087239384651184082e-01 -2.563997507095336914e-01 1.094921212643384933e-02 6.128842756152153015e-02 1.031358838081359863e-01 2.654353380203247070e-01 -2.378965914249420166e-02 8.569814264774322510e-02 6.449320912361145020e-02 -4.395682364702224731e-02 -2.342421934008598328e-02 -1.808109581470489502e-01 -1.625726073980331421e-01 1.040872633457183838e-01 2.820570766925811768e-02 -1.596780717372894287e-01 -4.200552403926849365e-02 -1.761281937360763550e-01 -4.900221526622772217e-01 -3.357408642768859863e-01 -1.805350929498672485e-02 -5.501844361424446106e-02 2.310805488377809525e-03 -6.094526499509811401e-03 -1.378239095211029053e-01 -1.814249902963638306e-01 -5.735045671463012695e-02 -6.486913561820983887e-02 -2.470040917396545410e-01 -2.607474289834499359e-02 4.166276454925537109e-01
3.378522098064422607e-01 -1.214662417769432068e-01 -2.431704103946685791e-01 1.253139525651931763e-01 5.426232516765594482e-02 -7.977987825870513916e-02 8.200842142105102539e-02 -1.080897822976112366e-01 -9.499777108430862427e-02 1.749686151742935181e-01 3.748803213238716125e-02 2.623633109033107758e-02 -1.965892165899276733e-01 -1.268313974142074585e-01 2.187776565551757812e-01 1.721379607915878296e-01 -5.829027295112609863e-02 -1.634953320026397705e-01 -2.788122184574604034e-02 -3.389824032783508301e-01 8.711116760969161987e-02 -2.753492631018161774e-02 3.990914225578308105e-01 9.689090400934219360e-02 -3.311859369277954102e-01 -4.707619547843933105e-02 -1.776297092437744141e-01 -1.066957265138626099e-01 -1.213164627552032471e-01 -2.515413165092468262e-01 -3.697273135185241699e-02 1.938292384147644043e-01
1.548429578542709351e-01 5.443032085895538330e-02 -2.110774517059326172e-01 -2.935281097888946533e-01 2.743583023548126221e-01 2.649271115660667419e-02 -1.621677889488637447e-03 -1.629916429519653320e-01 4.552803188562393188e-02 -2.177970260381698608e-01 5.222938954830169678e-02 -2.992276549339294434e-01 -2.574563920497894287e-01 -7.610834389925003052e-02 -4.577201977372169495e-02 1.063526272773742676e-01 8.689267933368682861e-02 1.267646253108978271e-01 1.448973119258880615e-01 -2.560778856277465820e-01 -5.569660291075706482e-02 -9.588256478309631348e-02 2.277174293994903564e-01 -1.615576297044754028e-01 1.479986160993576050e-01 2.936448752880096436e-01 -2.172003686428070068e-01 -1.724985241889953613e-01 -1.389531195163726807e-01 1.135354787111282349e-01 1.313728690147399902e-01 2.785452008247375488e-01
-4.013412445783615112e-02 1.668961159884929657e-02 -1.572922021150588989e-01 -1.463009119033813477e-01 4.819073900580406189e-02 3.733355179429054260e-02 2.446022331714630127e-01 4.543596133589744568e-02 1.821356415748596191e-01 -1.325563713908195496e-02 7.789213210344314575e-02 -1.009286567568778992e-01 4.863170906901359558e-02 -2.056197673082351685e-01 -2.125305309891700745e-02 2.163548022508621216e-02 4.176648706197738647e-02 -4.850440844893455505e-02 1.865068674087524414e-01 -5.203092098236083984e-01 -5.116663575172424316e-01 5.954816564917564392e-02 -1.257995814085006714e-01 9.777157753705978394e-02 1.449751257896423340e-01 9.656457602977752686e-02 -3.029636442661285400e-01 -8.554878830909729004e-02 6.888674106448888779e-03 -1.545499116182327271e-01 -5.445595458149909973e-02 1.857535541057586670e-01
-4.832584410905838013e-02 6.533402204513549805e-02 -4.008976519107818604e-01 -1.053165718913078308e-01 -2.874227799475193024e-02 -4.993463307619094849e-02 2.245785444974899292e-01 -1.210762411355972290e-01 -3.425731137394905090e-02 6.384847313165664673e-02 1.898105293512344360e-01 -3.195997327566146851e-02 -1.994139850139617920e-01 -3.197559118270874023e-01 1.047149822115898132e-01 -3.641403466463088989e-02 1.193663221783936024e-03 -6.630817800760269165e-02 9.842158854007720947e-02 -9.947816282510757446e-02 8.203677833080291748e-02 1.651979424059391022e-02 1.366292536258697510e-01 -5.386804044246673584e-02 5.450819618999958038e-03 -4.345922172069549561e-01 -4.390150904655456543e-01 -1.857792213559150696e-02 -1.986550092697143555e-01 -2.041936218738555908e-01 -3.084179945290088654e-02 1.998189240694046021e-01
6.883212178945541382e-02 5.643944069743156433e-02 2.881058454513549805e-01 -2.115018218755722046e-01 1.666380017995834351e-01 -1.742924377322196960e-02 2.263123840093612671e-01 -1.365831494331359863e-01 8.618678152561187744e-02 1.763273216784000397e-02 4.198247194290161133e-02 -1.177530139684677124e-01 4.557966068387031555e-02 -7.880485802888870239e-02 -1.253388524055480957e-01 -7.035442441701889038e-02 2.298316806554794312e-01 3.603511303663253784e-02 4.446448385715484619e-02 -5.108970403671264648e-01 -2.162842303514480591e-01 6.210488826036453247e-02 -3.373919725418090820e-01 1.640129275619983673e-02 -1.228057369589805603e-01 -2.955739796161651611e-01 -2.445556968450546265e-01 -1.385927796363830566e-01 -7.471073418855667114e-02 -9.697541594505310059e-02 1.385744810104370117e-01 1.287558823823928833e-01
1.981572210788726807e-01 7.362170517444610596e-02 -1.880136281251907349e-01 -2.559866309165954590e-01 2.522900402545928955e-01 1.773180961608886719e-01 -2.638474665582180023e-02 -1.970805227756500244e-01 -1.405227929353713989e-01 1.640080362558364868e-01 -1.773377507925033569e-01 9.749614633619785309e-03 -2.898233234882354736e-01 2.945207059383392334e-01 1.762353330850601196e-01 1.313365995883941650e-01 2.150989472866058350e-01 2.838770672678947449e-02 4.041977822780609131e-01 -2.885293681174516678e-03 4.168851301074028015e-02 -5.320159718394279480e-02 1.024851575493812561e-01 -5.063086003065109253e-02 -1.919117420911788940e-01 2.928343787789344788e-02 -7.989180088043212891e-02 -3.184346109628677368e-02 -1.034601554274559021e-01 -1.049047708511352539e-02 2.908951044082641602e-01 2.322890907526016235e-01
3.834815621376037598e-01 7.787223439663648605e-04 -2.823835313320159912e-01 -3.161187469959259033e-02 -7.222850807011127472e-03 1.011512354016304016e-01 2.673056125640869141e-01 -3.935579061508178711e-01 1.581935435533523560e-01 1.712550371885299683e-01 -4.455373063683509827e-02 -1.162291765213012695e-01 5.464500188827514648e-02 -2.408271655440330505e-02 1.747379601001739502e-01 -7.046072185039520264e-02 7.029380649328231812e-02 6.525518000125885010e-02 1.787373423576354980e-01 -2.254063636064529419e-01 -1.521361619234085083e-01 2.050395756959915161e-01 -1.096770018339157104e-01 -3.151060044765472412e-01 -1.645377278327941895e-01 -1.802493631839752197e-02 -1.274707615375518799e-01 8.710315823554992676e-02 -8.638732135295867920e-02 1.821404844522476196e-01 1.591706871986389160e-01 2.024775445461273193e-01
-1.555185019969940186e-01 2.370730638504028320e-01 3.588564321398735046e-02 -1.127856746315956116e-01 1.916409134864807129e-01 2.713418100029230118e-03 1.444943696260452271e-01 -6.872568279504776001e-02 -1.054023578763008118e-01 4.479775577783584595e-02 -9.542992711067199707e-02 -3.639641106128692627e-01 -1.288581788539886475e-01 -1.863522529602050781e-01 1.520707160234451294e-01 -1.327691227197647095e-01 1.777940541505813599e-01 -2.369017153978347778e-01 1.735831052064895630e-01 -3.950005173683166504e-01 1.493529081344604492e-01 2.449106276035308838e-01 -1.041816473007202148e-01 -3.227153718471527100e-01 9.106317907571792603e-02 -1.488561779260635376e-01 -7.059115916490554810e-02 -1.636922508478164673e-01 1.105872541666030884e-01 -1.803977787494659424e-01 1.067313626408576965e-01 8.318059891462326050e-02
-5.548470839858055115e-02 -1.139662116765975952e-01 7.893599569797515869e-02 -1.105342730879783630e-01 7.193458825349807739e-02 1.760127395391464233e-01 3.791672289371490479e-01 -1.216497197747230530e-01 2.114567607641220093e-01 -2.510238811373710632e-02 1.289062649011611938e-01 1.581050083041191101e-02 -1.593560427427291870e-01 -1.329573243856430054e-01 3.670063614845275879e-02 3.753824904561042786e-02 1.529329866170883179e-01 -4.908579960465431213e-02 -2.209528088569641113e-01 -1.611845493316650391e-01 7.425185292959213257e-02 1.321929506957530975e-02 -1.665680706501007080e-01 -1.019262894988059998e-02 -2.024174779653549194e-01 -2.990693747997283936e-01 -6.876328587532043457e-02 -2.170638144016265869e-01 -3.026532940566539764e-02 -1.760683059692382812e-01 3.542585670948028564e-01 4.346412420272827148e-01
1.217249259352684021e-01 5.400221422314643860e-02 1.216321662068367004e-01 -9.844736009836196899e-02 3.093456625938415527e-01 2.252230346202850342e-01 2.388611435890197754e-01 4.553519934415817261e-02 -3.441794589161872864e-02 -7.604395598173141479e-02 -8.515365421772003174e-02 -3.834587335586547852e-02 -3.773979842662811279e-01 1.088225916028022766e-01 6.627943366765975952e-02 -2.957080006599426270e-01 1.028680205345153809e-01 -2.531530559062957764e-01 -2.565506473183631897e-02 -2.878071069717407227e-01 -2.581329643726348877e-01 -2.869546040892601013e-02 1.137804388999938965e-01 -1.027495861053466797e-01 1.899322569370269775e-01 -2.316662669181823730e-02 -3.150967359542846680e-01 -2.248144596815109253e-01 1.811693608760833740e-01 -1.025887392461299896e-02 5.360799282789230347e-02 1.381195336580276489e-01
2.866589725017547607e-01 6.051351875066757202e-02 -1.525604724884033203e-01 8.702868968248367310e-02 2.263805866241455078e-01 -2.433396428823471069e-01 1.136658713221549988e-01 -9.859272278845310211e-03 1.390497237443923950e-01 -1.705562621355056763e-01 4.650365095585584641e-03 -1.725291274487972260e-02 -3.000355958938598633e-01 -1.162647381424903870e-01 -2.513039298355579376e-02 -4.834086284972727299e-04 3.751737475395202637e-01 -1.559407711029052734e-01 -9.954663366079330444e-02 -2.827235460281372070e-01 -2.992042601108551025e-01 -1.583486795425415039e-01 2.545413076877593994e-01 -1.524633355438709259e-02 1.220231503248214722e-01 -5.375903472304344177e-02 -1.628460362553596497e-02 -5.635419860482215881e-03 1.563809514045715332e-01 1.805194467306137085e-02 2.913630902767181396e-01 2.112730145454406738e-01
1.976274847984313965e-01 1.670812964439392090e-01 -3.277522325515747070e-02 -2.501579523086547852e-01 7.972901314496994019e-02 4.257889837026596069e-02 3.249759376049041748e-01 -1.226151436567306519e-01 1.693263202905654907e-01 -2.578341662883758545e-01 1.898296773433685303e-01 -1.854667514562606812e-01 -3.769395872950553894e-02 2.236058712005615234e-01 2.526460886001586914e-01 3.048397302627563477e-01 1.418385505676269531e-01 7.957775145769119263e-02 8.150086551904678345e-02 -1.233382001519203186e-01 -3.495636582374572754e-01 -5.713233724236488342e-02 1.057643368840217590e-01 1.090638786554336548e-01 -2.167648077011108398e-01 4.663444682955741882e-02 -2.133939787745475769e-02 1.491409689188003540e-01 -9.978771954774856567e-02 -1.080684512853622437e-01 1.494022160768508911e-01 2.326736748218536377e-01
2.368317544460296631e-01 7.079922407865524292e-02 -1.566120684146881104e-01 -8.965985476970672607e-02 6.723279505968093872e-02 -1.066254172474145889e-02 2.781642079353332520e-01 -5.385669469833374023e-01 1.850232034921646118e-01 1.243879795074462891e-01 5.616399645805358887e-02 -8.106024563312530518e-02 -1.623837649822235107e-01 2.426180094480514526e-01 1.287640482187271118e-01 -3.122720867395401001e-02 1.838376075029373169e-01 1.400815546512603760e-01 3.185091018676757812e-01 -1.224042251706123352e-01 -1.086234003305435181e-01 -2.991318888962268829e-02 -5.188539251685142517e-02 -1.926414370536804199e-01 -2.012485638260841370e-02 1.438925266265869141e-01 -1.417499929666519165e-01 -1.885473430156707764e-01 1.756124943494796753e-02 1.023600623011589050e-01 1.700158268213272095e-01 1.823703944683074951e-01
1.389147061854600906e-02 1.778070628643035889e-01 5.226287990808486938e-02 -9.640595316886901855e-02 -9.182998538017272949e-02 -2.103994637727737427e-01 1.418945938348770142e-01 -3.337756991386413574e-01 -3.886158764362335205e-02 1.209674105048179626e-01 5.618276819586753845e-02 -4.114705324172973633e-01 -2.872665822505950928e-01 -9.727312624454498291e-02 8.256535045802593231e-03 7.056024670600891113e-02 2.802406549453735352e-01 1.583129763603210449e-01 1.099971979856491089e-01 -2.091535031795501709e-01 -8.748417347669601440e-02 2.734875679016113281e-02 1.737548857927322388e-01 -1.763328015804290771e-01 -2.076214104890823364e-01 -1.776914596557617188e-01 -2.149017900228500366e-01 1.434738337993621826e-01 -2.844827175140380859e-01 1.721814125776290894e-01 7.163678854703903198e-02 -1.151791424490511417e-03
2.334286272525787354e-01 -9.282318875193595886e-03 -1.298389732837677002e-01 -2.571150101721286774e-02 -2.278236905112862587e-03 2.907529473304748535e-01 4.859342426061630249e-02 -5.584354326128959656e-02 7.677978277206420898e-02 5.988014861941337585e-03 1.521078199148178101e-01 1.515443772077560425e-01 -1.999764703214168549e-02 -1.418737471103668213e-01 1.776932626962661743e-01 6.652840413153171539e-03 4.003100097179412842e-02 -2.364472486078739166e-02 -1.058430373668670654e-01 -2.956027388572692871e-01 -3.054157830774784088e-02 1.903685480356216431e-01 4.341077432036399841e-02 1.244700625538825989e-01 -1.047227233648300171e-01 -2.130223065614700317e-01 -4.639790579676628113e-02 -2.162382602691650391e-01 2.090797573328018188e-01 -1.105263605713844299e-01 3.415119946002960205e-01 5.482601523399353027e-01
1.430190354585647583e-01 2.075125277042388916e-01 3.843351826071739197e-02 -4.204458296298980713e-01 1.333264261484146118e-01 -8.375729620456695557e-02 -8.072582632303237915e-02 -3.605607151985168457e-01 1.316761691123247147e-02 -3.027736842632293701e-01 1.470546796917915344e-02 -1.429196894168853760e-01 -2.527816891670227051e-01 -3.032590448856353760e-01 2.303153574466705322e-01 -1.455543935298919678e-01 1.724825650453567505e-01 1.717894971370697021e-01 -2.297380715608596802e-01 -1.535406410694122314e-01 -1.405718177556991577e-01 1.368288248777389526e-01 4.011614248156547546e-02 4.876648262143135071e-02 -1.488528847694396973e-01 6.010858342051506042e-02 -2.618254534900188446e-02 3.499719500541687012e-02 -9.793277084827423096e-02 1.077280752360820770e-02 8.912108838558197021e-02 1.758430302143096924e-01
1.250190138816833496e-01 -2.454075403511524200e-02 -1.396802216768264771e-01 -2.667779102921485901e-02 -7.252777367830276489e-02 3.527941554784774780e-02 1.324829310178756714e-01 -1.871661692857742310e-01 2.588534951210021973e-01 2.520298659801483154e-01 1.830556243658065796e-01 1.359708011150360107e-01 2.443830482661724091e-02 -5.680690705776214600e-02 -1.737756468355655670e-02 -1.246701180934906006e-01 7.150240987539291382e-02 -1.136243566870689392e-01 9.662861377000808716e-02 -4.185547530651092529e-01 -3.279112875461578369e-01 1.275664567947387695e-01 4.035745188593864441e-02 -3.741720318794250488e-02 4.682777076959609985e-02 1.965762972831726074e-01 -4.768994748592376709e-01 -7.341597974300384521e-02 -1.095221042633056641e-01 -2.402868121862411499e-01 4.857755079865455627e-02 1.647438704967498779e-01
5.585457384586334229e-02 7.962158322334289551e-02 -7.010978460311889648e-02 -2.989891730248928070e-02 2.217562943696975708e-01 -1.144620999693870544e-01 2.341050058603286743e-01 -1.730702370405197144e-01 1.976727247238159180e-01 -9.566047787666320801e-02 -1.239439994096755981e-01 -6.071137636899948120e-02 2.416169643402099609e-02 -5.824502930045127869e-02 2.835372984409332275e-01 8.466896414756774902e-02 4.919220805168151855e-01 -1.489848643541336060e-01 -2.315365076065063477e-01 -1.527090817689895630e-01 5.774027481675148010e-02 9.533884376287460327e-02 2.717975974082946777e-01 -8.887596428394317627e-02 -3.882818622514605522e-03 -2.481078356504440308e-01 -1.159929186105728149e-01 -3.010700047016143799e-01 1.810038238763809204e-01 3.564816340804100037e-02 8.769985288381576538e-02 1.902101784944534302e-01
4.499268159270286560e-02 -8.556843549013137817e-02 -1.066646501421928406e-01 -1.166148558259010315e-01 1.203418523073196411e-02 -1.598864495754241943e-01 4.501609802246093750e-01 1.101454943418502808e-01 -5.721808597445487976e-02 -5.490238219499588013e-02 -1.014848947525024414e-01 -2.854532748460769653e-02 -1.179817020893096924e-01 9.955889731645584106e-02 1.401313096284866333e-01 -9.184793382883071899e-02 3.336935639381408691e-01 1.113173440098762512e-01 -8.357848972082138062e-02 -2.798120677471160889e-01 -1.636299043893814087e-01 -2.746924757957458496e-02 -1.003881916403770447e-01 1.516088247299194336e-01 -2.196440398693084717e-01 8.694545924663543701e-02 -2.698338627815246582e-01 1.554787755012512207e-01 -1.088635399937629700e-01 1.027212888002395630e-01 3.516795039176940918e-01 2.956373393535614014e-01
2.608352601528167725e-01 1.237104386091232300e-01 2.687638252973556519e-02 -4.486817121505737305e-02 1.218213960528373718e-01 -4.580641165375709534e-02 3.363976478576660156e-01 -2.251143380999565125e-02 2.418713569641113281e-01 -1.127947960048913956e-02 1.500615179538726807e-01 -2.791641652584075928e-01 -3.712769448757171631e-01 -3.165519610047340393e-02 -6.157311052083969116e-02 2.105969190597534180e-01 -6.053286790847778320e-02 -6.156528741121292114e-02 -1.275977939367294312e-01 -3.858713805675506592e-02 4.431981965899467468e-02 5.501709133386611938e-02 1.646917462348937988e-01 -3.411540761590003967e-02 -6.957837939262390137e-02 -3.369777202606201172e-01 4.620673134922981262e-03 -4.963357001543045044e-02 1.609278321266174316e-01 -1.667564362287521362e-01 6.958670169115066528e-02 4.464467167854309082e-01
2.122515141963958740e-01 -3.762031346559524536e-02 -2.636954188346862793e-01 -1.521491110324859619e-01 -1.152684465050697327e-01 -4.466740414500236511e-02 1.204395573586225510e-02 -2.447228878736495972e-01 1.144361272454261780e-01 1.127921119332313538e-01 -1.444500982761383057e-01 3.208400607109069824e-01 -2.792772650718688965e-01 8.666951954364776611e-02 1.866595149040222168e-01 -1.300362646579742432e-01 3.273732960224151611e-02 7.941617816686630249e-02 5.573980137705802917e-02 -2.116082161664962769e-01 -1.698791980743408203e-01 1.461855918169021606e-01 3.359498381614685059e-01 4.246088862419128418e-02 -2.562265694141387939e-01 -1.314283609390258789e-01 -3.214524388313293457e-01 -8.915309607982635498e-02 -7.209755480289459229e-03 -2.302284687757492065e-01 1.162655800580978394e-01 1.330953836441040039e-01
3.457826375961303711e-02 1.162499859929084778e-01 -1.088375672698020935e-01 -2.362062484025955200e-01 3.284021839499473572e-02 1.666525751352310181e-01 4.407513141632080078e-02 -2.845297455787658691e-01 7.608032785356044769e-03 -8.246314711868762970e-03 4.861043766140937805e-02 -1.329326033592224121e-01 -1.604061424732208252e-01 3.458356112241744995e-02 -8.460586518049240112e-02 -1.013565901666879654e-02 5.060783624649047852e-01 1.983303874731063843e-01 3.939189389348030090e-02 -1.884666979312896729e-01 -3.087796866893768311e-01 1.628080159425735474e-01 -2.834212779998779297e-02 1.336720436811447144e-01 5.557226762175559998e-02 6.582516431808471680e-02 1.747061461210250854e-01 1.215802282094955444e-01 -2.062064856290817261e-01 7.188936322927474976e-02 3.642625808715820312e-01 2.130885720252990723e-01
-4.216675832867622375e-02 9.690095484256744385e-02 -2.562827467918395996e-01 1.794185116887092590e-02 9.361632913351058960e-02 -3.572201356291770935e-03 2.233967781066894531e-01 -2.045298665761947632e-01 -1.654204912483692169e-02 2.164601236581802368e-01 2.054228931665420532e-01 -1.184105053544044495e-01 1.036096289753913879e-01 -2.033076435327529907e-01 2.707570604979991913e-02 -6.283800303936004639e-02 -3.426717221736907959e-02 1.782479286193847656e-01 1.185222566127777100e-01 -1.041720584034919739e-01 3.987544775009155273e-02 8.842763304710388184e-02 2.957840561866760254e-01 2.520439624786376953e-01 -2.366539239883422852e-01 -4.216335415840148926e-01 -8.991883695125579834e-02 -1.138302013278007507e-01 -1.154617071151733398e-01 -2.372204065322875977e-01 2.904873788356781006e-01 1.874435991048812866e-01
2.262759208679199219e-01 3.150037676095962524e-02 -1.356346756219863892e-01 -1.568403281271457672e-02 2.147474884986877441e-01 -2.096849530935287476e-01 -2.031071297824382782e-02 -9.137178957462310791e-02 1.075369045138359070e-01 -4.968328028917312622e-02 -7.700929790735244751e-02 -5.031944811344146729e-02 -4.560652002692222595e-02 -8.232155442237854004e-02 -1.003025993704795837e-01 -1.558020263910293579e-01 1.949882805347442627e-01 -2.634344436228275299e-02 -1.690388768911361694e-01 -3.269756436347961426e-01 2.243103832006454468e-01 1.254352927207946777e-01 1.704008728265762329e-01 3.038121461868286133e-01 2.081428095698356628e-02 1.305855661630630493e-01 -3.126165866851806641e-01 -6.426528096199035645e-02 -3.872934579849243164e-01 1.300319433212280273e-01 1.965054720640182495e-01 2.796048820018768311e-01
2.864571511745452881e-01 4.463948681950569153e-02 -5.154207721352577209e-02 -3.186848163604736328e-01 1.915668994188308716e-01 -1.523866504430770874e-01 1.227786988019943237e-01 -1.281562000513076782e-01 8.815666288137435913e-02 -1.626005917787551880e-01 4.113586246967315674e-02 -3.614813685417175293e-01 -2.527072429656982422e-01 -1.636818423867225647e-02 -7.904796302318572998e-02 -1.938629746437072754e-01 2.491662949323654175e-01 -3.023146092891693115e-02 1.935439705848693848e-01 -2.515845298767089844e-01 -2.228764295578002930e-01 -3.760762512683868408e-02 8.229222148656845093e-02 -2.335258871316909790e-01 1.105352118611335754e-01 -2.728601917624473572e-02 -1.282880753278732300e-01 -2.055595815181732178e-01 2.316260524094104767e-02 1.627700775861740112e-01 2.387241832911968231e-02 2.652564644813537598e-01
-1.409524083137512207e-01 -8.988413214683532715e-02 1.104349568486213684e-01 -1.290768980979919434e-01 1.756882220506668091e-01 9.752892889082431793e-03 1.039102971553802490e-01 -1.397495567798614502e-01 -5.023183301091194153e-02 7.397761195898056030e-02 1.587669849395751953e-01 -6.163027137517929077e-02 -1.516231987625360489e-02 -2.916057780385017395e-02 8.965039253234863281e-02 2.200918197631835938e-01 2.591111063957214355e-01 1.804785877466201782e-01 -1.034324392676353455e-01 -4.431126713752746582e-01 8.486451953649520874e-02 -1.576494872570037842e-01 3.811640292406082153e-02 -1.817764937877655029e-01 -1.063790842890739441e-01 -1.607684642076492310e-01 -3.794379830360412598e-01 -2.249622941017150879e-01 -2.324630916118621826e-01 -1.700574159622192383e-01 1.937905848026275635e-01 2.485600858926773071e-01
6.353224813938140869e-02 2.289120256900787354e-01 -2.911487594246864319e-02 7.201292365789413452e-02 8.090403676033020020e-02 1.615972071886062622e-01 3.098072707653045654e-01 -3.010879755020141602e-01 2.367330044507980347e-01 1.014665141701698303e-01 -2.879649400711059570e-01 -2.985107600688934326e-01 -1.329602003097534180e-01 2.349398331716656685e-03 1.992369256913661957e-02 1.189595311880111694e-01 -7.083085179328918457e-02 5.892827641218900681e-03 -7.460421323776245117e-02 -3.863893449306488037e-01 -3.078159391880035400e-01 -1.312924474477767944e-01 2.384768277406692505e-01 2.084138989448547363e-01 8.905179798603057861e-02 -8.581542968750000000e-02 -7.222762703895568848e-02 -1.916517317295074463e-02 9.056640416383743286e-02 -1.581596136093139648e-01 1.458510607481002808e-01 7.426242809742689133e-03
1.741248071193695068e-01 3.921007812023162842e-01 -1.780103296041488647e-01 -7.238206267356872559e-02 1.144092306494712830e-01 -1.625358611345291138e-01 3.050615265965461731e-02 -2.382449507713317871e-01 -3.753065690398216248e-02 7.159487158060073853e-02 -4.557330906391143799e-02 1.578743755817413330e-01 -1.867684572935104370e-01 1.040744483470916748e-01 1.866289675235748291e-01 1.864078268408775330e-02 -1.458483189344406128e-01 -1.674514561891555786e-01 1.761472672224044800e-01 -3.932881653308868408e-01 -2.130326777696609497e-01 -5.945254117250442505e-02 -4.389622434973716736e-02 2.392355538904666901e-02 -5.113912373781204224e-02 -1.569504034705460072e-03 4.723622649908065796e-02 -1.375326812267303467e-01 -1.519731581211090088e-01 -4.522736370563507080e-01 1.403394192457199097e-01 -9.922813624143600464e-02
-7.516972720623016357e-02 3.783942461013793945e-01 -2.213363647460937500e-01 -7.436871528625488281e-02 -3.203664347529411316e-02 5.023914203047752380e-02 2.303884774446487427e-01 -3.207273483276367188e-01 8.682525902986526489e-02 -9.992857277393341064e-02 -1.953056752681732178e-01 -1.546421349048614502e-01 -1.007479950785636902e-01 -3.063979446887969971e-01 -2.392028085887432098e-02 -2.092658281326293945e-01 7.571727037429809570e-02 -2.329927956452593207e-04 -4.134614765644073486e-02 -2.179261893033981323e-01 -1.628162711858749390e-01 -9.214777499437332153e-02 -2.739557251334190369e-02 -1.294652521610260010e-01 -2.046360820531845093e-01 1.392291635274887085e-01 -9.650087356567382812e-02 -1.319676935672760010e-01 -3.970570564270019531e-01 -8.600468188524246216e-02 1.682333648204803467e-02 2.200119197368621826e-01
-2.473696880042552948e-02 -1.059405207633972168e-01 6.610799580812454224e-03 4.368274658918380737e-02 -6.081788800656795502e-03 8.057564496994018555e-02 1.056250482797622681e-01 -1.869316548109054565e-01 1.578914970159530640e-01 1.152913272380828857e-01 3.449605107307434082e-01 -9.112042188644409180e-02 -9.651988744735717773e-02 -1.272149533033370972e-01 -2.070506513118743896e-01 1.902041733264923096e-01 2.759849131107330322e-01 1.488472074270248413e-01 -4.996373876929283142e-02 -3.176832497119903564e-01 5.219127237796783447e-02 -1.933897286653518677e-02 -9.171419590711593628e-02 -1.161027029156684875e-01 -1.540079861879348755e-01 -3.341085612773895264e-01 -2.687549591064453125e-01 -1.400418281555175781e-01 -3.019084036350250244e-01 -1.712269484996795654e-01 2.533502876758575439e-01 1.579245775938034058e-01
2.663339972496032715e-01 -3.119026422500610352e-01 4.089849069714546204e-02 -2.052401900291442871e-01 6.554881483316421509e-02 -3.086705924943089485e-03 -4.168596863746643066e-02 -1.021312549710273743e-01 6.314463168382644653e-02 -3.525177761912345886e-02 1.004891619086265564e-01 2.629635157063603401e-03 -1.371355801820755005e-01 -5.402993410825729370e-02 1.936085373163223267e-01 -9.049280732870101929e-02 5.291429162025451660e-02 5.886223539710044861e-02 9.327532723546028137e-03 -5.480432510375976562e-01 3.037369996309280396e-02 8.683071285486221313e-02 1.421549916267395020e-01 -8.999659866094589233e-02 1.492114812135696411e-01 -1.113033145666122437e-01 -3.189591765403747559e-01 -3.061396777629852295e-01 1.536647081375122070e-01 -2.870492935180664062e-01 6.444538384675979614e-02 7.094839960336685181e-02
3.401921689510345459e-01 1.214210465550422668e-01 7.509899884462356567e-02 1.250858157873153687e-01 1.036009043455123901e-01 -2.237459123134613037e-01 2.154001593589782715e-01 -8.075200021266937256e-02 4.198367893695831299e-02 -9.976951777935028076e-02 -2.320072948932647705e-01 -4.574928060173988342e-02 -2.923606932163238525e-01 -1.095732823014259338e-01 2.868362963199615479e-01 7.945761829614639282e-02 2.528209686279296875e-01 4.797326028347015381e-02 -2.013135403394699097e-01 -2.450176477432250977e-01 -2.321710139513015747e-01 -2.266784012317657471e-01 2.296251803636550903e-01 1.220023259520530701e-01 1.821899861097335815e-01 -1.197326704859733582e-01 9.054338186979293823e-02 -9.558624774217605591e-02 -6.155003793537616730e-03 -1.569860726594924927e-01 1.485967040061950684e-01 1.717930436134338379e-01
1.455328464508056641e-01 -1.052166614681482315e-02 -8.966027200222015381e-02 -8.187237381935119629e-02 2.755624353885650635e-01 2.376770973205566406e-01 3.665859401226043701e-01 -9.420778602361679077e-03 9.274009615182876587e-02 4.798232391476631165e-02 -1.348131746053695679e-01 8.939369022846221924e-02 -1.843878477811813354e-01 -1.482041031122207642e-01 2.520978264510631561e-02 7.816890627145767212e-02 4.205442070960998535e-01 6.613214313983917236e-02 2.056433856487274170e-01 -1.514482200145721436e-01 -3.166318535804748535e-01 3.392926882952451706e-03 -7.158569246530532837e-02 1.222346574068069458e-01 -2.550484836101531982e-01 -7.161827385425567627e-02 4.670578241348266602e-02 -2.860826849937438965e-01 -8.709813654422760010e-02 1.811167150735855103e-01 5.352360662072896957e-03 1.894174367189407349e-01
2.644651830196380615e-01 2.482757866382598877e-01 -7.878067344427108765e-02 -2.168374955654144287e-01 -5.600500106811523438e-02 1.535605825483798981e-02 1.889870017766952515e-01 -1.952100694179534912e-01 1.062011793255805969e-01 1.134930625557899475e-01 1.365398764610290527e-01 1.263795942068099976e-01 1.088578999042510986e-01 -5.835264921188354492e-03 4.532841965556144714e-02 -2.120189927518367767e-02 -1.098212525248527527e-01 2.289625406265258789e-01 1.325791180133819580e-01 -2.750101387500762939e-01 -1.484331488609313965e-01 2.679916024208068848e-01 -9.260029532015323639e-03 1.113781258463859558e-01 -1.303534656763076782e-01 -2.078381627798080444e-01 -3.782205283641815186e-01 -2.088997513055801392e-01 -9.558868594467639923e-03 2.468902617692947388e-01 1.684943288564682007e-01 2.539371550083160400e-01
2.643416635692119598e-02 -2.501125633716583252e-02 -1.116645783185958862e-01 -2.785262167453765869e-01 1.414000540971755981e-01 2.415975555777549744e-02 3.551808595657348633e-01 -3.490845859050750732e-01 1.104658544063568115e-01 -6.760975718498229980e-02 3.234456852078437805e-02 -4.219536185264587402e-01 -1.099977865815162659e-01 -5.905008688569068909e-02 -6.460833363234996796e-03 6.345193088054656982e-02 -8.041417598724365234e-02 9.502579271793365479e-02 -2.186836004257202148e-01 -4.319203495979309082e-01 9.075532853603363037e-02 -1.097514033317565918e-01 -8.617769926786422729e-02 1.245739161968231201e-01 -4.451768845319747925e-02 -9.592746943235397339e-02 -8.120111376047134399e-02 3.088036924600601196e-02 1.670070886611938477e-01 -2.057987898588180542e-01 1.812030971050262451e-01 9.802210330963134766e-02
1.675292663276195526e-02 1.311313807964324951e-01 -8.055943995714187622e-02 2.943023666739463806e-02 1.504276096820831299e-01 -1.529731750488281250e-01 2.052664905786514282e-01 -2.392649501562118530e-01 1.947098523378372192e-01 1.152488514780998230e-01 2.544679678976535797e-03 2.390205673873424530e-02 -2.279519140720367432e-01 1.964324116706848145e-01 2.332141697406768799e-01 -1.504046656191349030e-02 2.484688162803649902e-01 2.977150082588195801e-01 -6.967765092849731445e-02 -2.501631677150726318e-01 -7.771924883127212524e-02 -9.434756636619567871e-02 5.510312691330909729e-02 -2.720850408077239990e-01 -2.625988125801086426e-01 1.383749209344387054e-02 -2.197893112897872925e-01 -1.711168140172958374e-01 -5.714908242225646973e-02 6.179835647344589233e-03 4.121157824993133545e-01 5.589671060442924500e-02
2.544079422950744629e-01 2.162918448448181152e-01 -4.040508344769477844e-02 1.474728528410196304e-02 -6.887152045965194702e-02 2.469498813152313232e-01 2.928051650524139404e-01 -1.887025386095046997e-01 1.954586505889892578e-01 7.303959131240844727e-02 2.299037389457225800e-02 1.555091291666030884e-01 -1.617266237735748291e-01 -2.446231245994567871e-01 3.434260189533233643e-01 -2.893528528511524200e-02 -2.134181559085845947e-01 1.352348029613494873e-01 1.100310459733009338e-01 -1.226254701614379883e-01 -2.615874446928501129e-02 1.590916365385055542e-01 -8.248466998338699341e-02 3.830509260296821594e-02 -1.621874608099460602e-02 -1.965748518705368042e-01 -1.844696849584579468e-01 -1.143620088696479797e-01 -4.650511965155601501e-02 -1.346372365951538086e-01 2.913995683193206787e-01 3.317939639091491699e-01
4.370131716132164001e-02 3.075400888919830322e-01 -8.836134523153305054e-02 -3.215660154819488525e-01 2.037862837314605713e-01 3.117810785770416260e-01 7.674748450517654419e-02 -1.970036327838897705e-02 2.116551063954830170e-02 5.247368942946195602e-03 -8.526486926712095737e-04 -2.397719323635101318e-01 -4.110027253627777100e-01 6.133785843849182129e-02 2.820301949977874756e-01 1.082326937466859818e-02 2.313720732927322388e-01 -1.130010932683944702e-01 2.234129905700683594e-01 -9.270685911178588867e-02 8.694882690906524658e-02 2.633776664733886719e-01 1.587096005678176880e-01 -1.488239467144012451e-01 -6.408473849296569824e-02 5.925840139389038086e-02 8.643437922000885010e-02 -1.036990284919738770e-01 -1.681173294782638550e-01 -1.382784247398376465e-01 1.197998002171516418e-01 -1.781002990901470184e-02
1.316102147102355957e-01 2.762689888477325439e-01 -1.868609935045242310e-01 -1.716064065694808960e-01 1.027595326304435730e-01 1.835218667984008789e-01 1.717239767313003540e-01 -4.807426035404205322e-02 1.039356216788291931e-01 3.138315677642822266e-02 1.357103437185287476e-01 -3.818822205066680908e-01 -1.545946858823299408e-02 -1.686039380729198456e-02 9.343416243791580200e-02 6.240120530128479004e-02 3.094844520092010498e-01 -2.969292700290679932e-01 -5.799952149391174316e-02 -3.928920626640319824e-01 -1.327198892831802368e-01 2.281988263130187988e-01 -1.970112621784210205e-01 -2.752788066864013672e-01 -1.019385084509849548e-01 8.512163162231445312e-02 -7.243408262729644775e-02 -1.055572554469108582e-02 4.069325327873229980e-02 7.407561689615249634e-02 8.829421550035476685e-02 1.134516224265098572e-01
6.397881358861923218e-02 9.796132892370223999e-02 -9.852337092161178589e-02 -2.962513267993927002e-01 6.805725395679473877e-02 1.125823631882667542e-01 3.128877282142639160e-01 -1.526440531015396118e-01 2.774338126182556152e-01 -1.724461913108825684e-01 -7.384803146123886108e-03 -1.492933034896850586e-01 -2.301796525716781616e-01 1.523043513298034668e-01 1.481465548276901245e-01 2.762170732021331787e-01 1.353062540292739868e-01 2.943315207958221436e-01 -2.001018375158309937e-01 -2.693241238594055176e-01 -2.182342857122421265e-01 2.858363278210163116e-02 1.986876279115676880e-01 1.689475774765014648e-01 -1.568139791488647461e-01 -2.176568843424320221e-02 -2.013192325830459595e-01 -2.539288066327571869e-02 6.674028933048248291e-02 -6.714145094156265259e-02 7.121603190898895264e-02 1.805808246135711670e-01
9.452877193689346313e-02 -1.142525579780340195e-02 -2.328218668699264526e-01 -1.304560601711273193e-01 8.047901093959808350e-02 2.596843540668487549e-01 5.070460438728332520e-01 -2.872530557215213776e-02 3.588366508483886719e-01 5.854900926351547241e-02 1.447052359580993652e-01 -7.558772712945938110e-02 -1.519479900598526001e-01 -1.300281584262847900e-01 -1.690558157861232758e-02 -1.415673792362213135e-01 1.478415634483098984e-02 -2.128534466028213501e-01 9.024752676486968994e-02 -1.379800587892532349e-01 -3.356056213378906250e-01 1.263833232223987579e-02 3.216621279716491699e-01 1.191495507955551147e-01 -9.594069421291351318e-02 1.320393383502960205e-01 -9.253653883934020996e-02 -7.319246232509613037e-02 5.664861202239990234e-02 -9.466778486967086792e-02 -6.133138202130794525e-03 1.130384728312492371e-01
-1.373026072978973389e-01 -3.467594087123870850e-02 -2.068876177072525024e-01 1.048367619514465332e-01 2.586611509323120117e-01 -1.355953812599182129e-01 2.776886820793151855e-01 -3.470212221145629883e-01 2.268923521041870117e-01 8.345744572579860687e-03 1.080711279064416885e-02 -5.981716141104698181e-02 -3.823403269052505493e-02 -1.820223033428192139e-01 1.918031871318817139e-01 -3.729800134897232056e-02 5.122508108615875244e-02 -1.380807012319564819e-01 2.113436162471771240e-01 -2.766508758068084717e-01 3.223793115466833115e-03 2.299098372459411621e-01 1.923923045396804810e-01 -2.415145188570022583e-02 -2.379686757922172546e-02 -2.165210992097854614e-01 -9.199983626604080200e-02 2.432449012994766235e-01 -3.092134557664394379e-02 -1.419641524553298950e-01 9.388536214828491211e-02 3.700600266456604004e-01
6.238649785518646240e-02 -1.215007007122039795e-01 -3.820990920066833496e-01 -2.870669960975646973e-01 1.844009757041931152e-02 4.169736057519912720e-02 3.431820869445800781e-01 -1.450815349817276001e-01 3.374199867248535156e-01 2.365145683288574219e-01 8.975087106227874756e-02 5.411166697740554810e-02 -3.037295117974281311e-02 -6.116611883044242859e-02 1.457130722701549530e-02 1.285661850124597549e-02 6.192355602979660034e-02 1.303190886974334717e-01 1.247313991189002991e-01 -1.410655677318572998e-01 -1.856395453214645386e-01 3.820425271987915039e-02 3.169083595275878906e-01 -1.412189155817031860e-01 -9.118369221687316895e-02 -2.545628249645233154e-01 -1.756787747144699097e-01 -2.216915637254714966e-01 -1.680556535720825195e-01 -1.570714265108108521e-01 -3.624006360769271851e-02 7.934956252574920654e-02
1.765760481357574463e-01 1.597235947847366333e-01 -1.458628028631210327e-01 -1.908850856125354767e-02 1.665029376745223999e-01 -1.120426729321479797e-01 7.103599607944488525e-02 -4.962895810604095459e-01 -5.342421680688858032e-02 -3.823634935542941093e-03 -9.639511816203594208e-03 -1.420653313398361206e-01 -1.193942800164222717e-01 4.509694501757621765e-02 2.244697809219360352e-01 -2.278215289115905762e-01 2.047904431819915771e-01 2.667098343372344971e-01 2.012837529182434082e-01 -1.497391313314437866e-01 -2.077094092965126038e-02 7.148938626050949097e-02 -3.136236667633056641e-01 -5.062789842486381531e-02 -2.785402536392211914e-01 7.467537373304367065e-02 -3.438080474734306335e-02 -1.625665128231048584e-01 -2.140424773097038269e-02 -2.325126528739929199e-02 1.203742250800132751e-01 2.821088433265686035e-01
1.236196309328079224e-01 3.499766886234283447e-01 -2.594908000901341438e-03 -2.725362777709960938e-01 1.278555393218994141e-01 1.159176304936408997e-01 1.135757863521575928e-01 1.251856237649917603e-01 2.519578039646148682e-01 7.845877856016159058e-02 -1.438056379556655884e-01 -2.798758447170257568e-01 -4.065090715885162354e-01 3.222906962037086487e-02 -1.234756968915462494e-02 -8.311253041028976440e-02 1.800177395343780518e-01 -5.878955498337745667e-02 -7.075846195220947266e-02 -5.078955888748168945e-01 1.193142216652631760e-02 5.702444352209568024e-03 1.358371526002883911e-01 9.398066252470016479e-02 3.249778226017951965e-02 3.439535200595855713e-02 -6.073725968599319458e-02 -1.969456970691680908e-01 1.239292770624160767e-01 2.070154435932636261e-02 -6.792788393795490265e-03 -2.764476276934146881e-02
2.746736109256744385e-01 3.507995903491973877e-01 -1.680750995874404907e-01 1.084419153630733490e-02 -3.521348163485527039e-02 -1.469283699989318848e-01 -8.581119030714035034e-02 -1.813645511865615845e-01 7.950797677040100098e-02 -7.470858842134475708e-02 1.786912381649017334e-01 -2.650735080242156982e-01 -4.910640418529510498e-01 1.026050094515085220e-02 3.341558948159217834e-02 -9.550618380308151245e-02 6.913056224584579468e-02 2.946977503597736359e-02 2.166565656661987305e-01 -3.895411267876625061e-02 1.994035392999649048e-02 3.263945579528808594e-01 -1.193108260631561279e-01 4.648910462856292725e-02 -4.149102605879306793e-03 -2.205357700586318970e-02 -7.593420147895812988e-02 -2.056463211774826050e-01 -1.888434588909149170e-01 -6.861802935600280762e-02 1.065214797854423523e-01 2.583576142787933350e-01
-1.341802626848220825e-01 -7.748569361865520477e-03 -1.054629236459732056e-01 1.616012901067733765e-01 1.409152001142501831e-01 -7.180579006671905518e-02 3.375789225101470947e-01 -3.238407075405120850e-01 2.123437225818634033e-01 -4.379957169294357300e-02 1.505800932645797729e-01 -1.470359414815902710e-01 -1.655820608139038086e-01 -1.657984703779220581e-01 1.753641963005065918e-01 -1.136565282940864563e-01 4.311280697584152222e-02 -2.215935289859771729e-01 1.830907911062240601e-01 -2.321892678737640381e-01 1.172623932361602783e-01 2.959507405757904053e-01 1.426683068275451660e-01 7.324346899986267090e-02 7.583561539649963379e-02 -2.513908743858337402e-01 -9.736829251050949097e-02 1.433008313179016113e-01 -1.879922747611999512e-01 -2.372718006372451782e-01 8.040272444486618042e-02 2.201210260391235352e-01
1.717770397663116455e-01 1.473041325807571411e-01 -3.467339575290679932e-01 1.387756466865539551e-01 2.537123858928680420e-01 -9.981962293386459351e-02 2.692531645298004150e-01 -3.358961641788482666e-01 -1.184599027037620544e-01 -1.288950257003307343e-02 2.243787795305252075e-02 1.081908401101827621e-02 -2.003862559795379639e-01 2.405596077442169189e-01 1.949297934770584106e-01 -2.613283134996891022e-02 6.651540100574493408e-02 -6.872926838696002960e-03 2.841935306787490845e-02 -3.287589251995086670e-01 1.487685143947601318e-01 1.047527492046356201e-01 -6.567220389842987061e-02 -3.361224234104156494e-01 -1.210348829627037048e-01 -1.952410340309143066e-01 2.043150365352630615e-02 -9.718126058578491211e-02 4.260413721203804016e-02 1.567912399768829346e-01 2.100172191858291626e-01 3.515814617276191711e-02
1.581534296274185181e-01 -5.327146127820014954e-02 -4.417852759361267090e-01 -4.203514754772186279e-01 -6.520031392574310303e-02 3.096417896449565887e-02 2.467538416385650635e-02 -1.334845423698425293e-01 -1.135237142443656921e-01 1.737362295389175415e-01 -8.188103884458541870e-02 3.915657103061676025e-02 -2.988439239561557770e-02 5.446724221110343933e-02 5.304577574133872986e-02 1.277916505932807922e-02 2.377283871173858643e-01 1.877163350582122803e-02 1.330671161413192749e-01 -3.425051867961883545e-01 -3.495980203151702881e-01 8.990364521741867065e-02 1.124294847249984741e-01 1.028051227331161499e-02 -1.129268854856491089e-01 -1.680523604154586792e-01 1.350638717412948608e-01 3.929578699171543121e-03 -3.096627891063690186e-01 8.126172423362731934e-02 9.467255324125289917e-02 1.133852005004882812e-01
3.318786919116973877e-01 2.575874328613281250e-01 -1.775339990854263306e-01 2.280100807547569275e-02 1.320256888866424561e-01 -1.856515854597091675e-01 -1.903867349028587341e-02 -1.928720176219940186e-01 1.506186872720718384e-01 -1.159065216779708862e-01 6.132841110229492188e-03 -1.964861899614334106e-01 -2.026962488889694214e-01 -1.842144429683685303e-01 2.335721813142299652e-02 9.308645874261856079e-02 4.355232790112495422e-02 3.163316473364830017e-02 3.363281488418579102e-02 -3.214838504791259766e-01 -2.843164801597595215e-01 -5.869916826486587524e-02 2.787797749042510986e-01 -1.402634680271148682e-01 2.247459292411804199e-01 -9.079621732234954834e-02 -2.167922817170619965e-02 -1.881384253501892090e-01 2.189270406961441040e-01 -3.579404577612876892e-02 2.770857810974121094e-01 1.826202422380447388e-01
-5.467791482806205750e-02 2.155309729278087616e-02 8.290922641754150391e-02 4.138701409101486206e-02 -8.927392959594726562e-02 -2.816670201718807220e-02 2.387730181217193604e-01 -3.832191228866577148e-02 -1.041803695261478424e-02 1.341001540422439575e-01 1.644425652921199799e-02 -1.987468823790550232e-02 -2.023063153028488159e-01 -1.425623148679733276e-01 2.676964998245239258e-01 -1.482027322053909302e-01 -2.446340024471282959e-01 3.605583682656288147e-02 -4.517200961709022522e-02 -4.394152164459228516e-01 -1.523544639348983765e-01 -1.940032988786697388e-01 -3.125671669840812683e-02 2.437528595328330994e-02 -2.930713891983032227e-01 -7.225619256496429443e-02 -2.487617731094360352e-01 -4.443066194653511047e-02 -9.093653410673141479e-02 -5.128202959895133972e-02 4.626332223415374756e-01 2.202067822217941284e-01
1.633878499269485474e-01 1.944061368703842163e-01 2.062194049358367920e-01 -1.036335304379463196e-01 7.487062364816665649e-02 1.433421969413757324e-01 1.528571546077728271e-01 -2.110767662525177002e-01 8.726185560226440430e-02 -3.850293532013893127e-02 4.901062231510877609e-03 -7.343273609876632690e-02 -1.019915565848350525e-01 1.344650611281394958e-02 2.236645296216011047e-02 1.226441487669944763e-01 4.211647212505340576e-01 -4.420921579003334045e-02 -6.295833736658096313e-02 -2.387335300445556641e-01 -4.711771011352539062e-01 2.265655398368835449e-01 -1.046015322208404541e-01 -5.090772360563278198e-02 2.509668469429016113e-01 -6.631605327129364014e-02 -1.061533670872449875e-02 1.053462699055671692e-01 -1.481592655181884766e-01 -5.520696938037872314e-02 1.887985318899154663e-01 2.848397791385650635e-01
1.162087470293045044e-01 -5.325020849704742432e-02 2.103915214538574219e-01 1.147435680031776428e-01 5.628017242997884750e-03 2.559439837932586670e-01 4.149035513401031494e-01 -2.896084189414978027e-01 3.892540559172630310e-02 -2.303860783576965332e-01 3.535540103912353516e-01 -1.140353456139564514e-02 -1.653649061918258667e-01 -1.043480262160301208e-01 -1.002515926957130432e-01 7.018423639237880707e-03 2.394708245992660522e-01 -3.882701694965362549e-02 -1.130735650658607483e-01 -2.543546259403228760e-01 -1.069280654191970825e-01 -1.043171156197786331e-02 5.121004581451416016e-02 8.896021544933319092e-02 -6.135060638189315796e-02 -2.362789064645767212e-01 -1.212704852223396301e-01 6.204997655004262924e-03 -1.886387765407562256e-01 -4.401694610714912415e-02 3.259788155555725098e-01 8.925553411245346069e-03
1.501249074935913086e-01 -1.125575229525566101e-01 -1.637937575578689575e-01 2.366838604211807251e-01 2.092002779245376587e-01 -1.670823246240615845e-01 7.809719443321228027e-02 -1.026902049779891968e-01 -3.067115321755409241e-02 1.583389341831207275e-01 1.662887632846832275e-02 -4.511741176247596741e-02 -2.836683690547943115e-01 -1.622137576341629028e-01 1.302719861268997192e-01 9.029542654752731323e-02 6.172594800591468811e-02 7.798334117978811264e-03 -7.421387359499931335e-03 -3.198213279247283936e-01 5.063974484801292419e-02 9.804407507181167603e-02 7.199465483427047729e-02 7.205202430486679077e-02 -2.224363684654235840e-01 -1.162138283252716064e-01 -4.042024910449981689e-01 -2.188018113374710083e-01 8.174167573451995850e-02 -4.318110346794128418e-01 2.344297990202903748e-02 1.915670931339263916e-01
2.336317151784896851e-01 3.302505314350128174e-01 -1.704567819833755493e-01 6.144744902849197388e-02 -7.625392172485589981e-03 3.848350420594215393e-02 -1.318577527999877930e-01 -1.415885239839553833e-01 2.967000752687454224e-02 3.552300855517387390e-02 1.582677513360977173e-01 -3.770000338554382324e-01 -3.637660145759582520e-01 4.946360364556312561e-02 1.223891898989677429e-01 -8.898474276065826416e-03 1.765248775482177734e-01 -4.873698577284812927e-02 2.516937851905822754e-01 -1.586321592330932617e-01 -5.642593279480934143e-02 2.059278488159179688e-01 2.414244972169399261e-02 1.513714939355850220e-01 -1.168725118041038513e-01 2.616618061438202858e-03 -4.044447839260101318e-02 -3.002866506576538086e-01 -1.316797435283660889e-01 -3.097351789474487305e-01 -3.426728397607803345e-02 1.852991580963134766e-01
1.970132291316986084e-01 9.005037695169448853e-02 2.853049151599407196e-02 -2.349682003259658813e-01 -4.423348978161811829e-02 2.028974890708923340e-02 3.171604573726654053e-01 -1.667421013116836548e-01 2.631507515907287598e-01 -3.674129769206047058e-02 2.203828394412994385e-01 -2.339267134666442871e-01 -2.192829549312591553e-01 2.225193977355957031e-01 1.775689423084259033e-01 3.768137097358703613e-01 4.069030284881591797e-02 3.996115550398826599e-02 3.352662315592169762e-03 -2.917926609516143799e-01 -2.592973709106445312e-01 6.799034774303436279e-02 1.107874810695648193e-01 9.205369651317596436e-02 -3.261391818523406982e-01 6.357777118682861328e-02 1.095486525446176529e-02 -2.233398705720901489e-02 4.182808473706245422e-02 -1.894330792129039764e-02 2.910597622394561768e-02 1.621332168579101562e-01
1.406674832105636597e-01 -2.295840680599212646e-01 3.992936760187149048e-02 -8.286325633525848389e-02 -3.956208378076553345e-02 -7.217888534069061279e-02 2.439573593437671661e-02 -3.421864807605743408e-01 1.671221852302551270e-01 4.465619102120399475e-03 2.172999531030654907e-01 1.517322380095720291e-02 8.944388478994369507e-02 -9.296599775552749634e-02 1.226178631186485291e-01 2.317605018615722656e-01 3.528898358345031738e-01 -2.414005436003208160e-02 -8.476095274090766907e-03 -3.495112061500549316e-01 3.282350301742553711e-02 -1.241556331515312195e-01 9.306380525231361389e-03 -1.226472258567810059e-01 -1.515454500913619995e-01 -1.041497886180877686e-01 -2.865958213806152344e-01 -1.323129087686538696e-01 -3.855792880058288574e-01 -1.637733578681945801e-01 1.636161655187606812e-01 1.382251828908920288e-01
-3.597571700811386108e-02 -1.713144928216934204e-01 -1.001422032713890076e-01 1.931590884923934937e-01 1.525266319513320923e-01 -6.190267950296401978e-02 2.869953215122222900e-01 -1.980323046445846558e-01 2.988002598285675049e-01 -5.769973993301391602e-02 5.231889709830284119e-02 -2.058898359537124634e-01 -2.590743601322174072e-01 -4.509763792157173157e-02 8.100596070289611816e-02 -1.124958992004394531e-01 2.659714408218860626e-02 -3.011972904205322266e-01 1.428739577531814575e-01 -2.703089118003845215e-01 1.337376516312360764e-02 2.036467939615249634e-01 1.652950942516326904e-01 -3.365412354469299316e-02 -5.957721918821334839e-02 -2.907372713088989258e-01 -3.984724730253219604e-02 1.807006001472473145e-01 2.063494920730590820e-02 -1.252049654722213745e-01 1.137877777218818665e-01 3.752981722354888916e-01
2.522715330123901367e-01 2.574006021022796631e-01 -1.821941435337066650e-01 8.749684691429138184e-02 -1.046866476535797119e-01 3.315613269805908203e-01 2.097231894731521606e-01 -1.540263891220092773e-01 1.178675219416618347e-01 5.788930505514144897e-02 5.384350661188364029e-03 7.063978910446166992e-02 -1.923922598361968994e-01 -1.329894065856933594e-01 3.296118080615997314e-01 1.989034265279769897e-01 -1.445338428020477295e-01 2.771359309554100037e-02 6.165065243840217590e-02 -1.167083457112312317e-01 1.550814229995012283e-02 2.170236855745315552e-01 -1.611753832548856735e-03 5.685105547308921814e-02 2.468964830040931702e-02 -2.765562236309051514e-01 -1.494613736867904663e-01 -8.809034526348114014e-02 -5.721565335988998413e-03 -2.071233391761779785e-01 2.942551374435424805e-01 2.985270023345947266e-01
1.566535532474517822e-01 -1.270143091678619385e-01 5.032983422279357910e-02 -3.691934943199157715e-01 1.050718277692794800e-01 1.466881781816482544e-01 -4.447392001748085022e-02 2.391176484525203705e-02 -1.918158866465091705e-02 -1.324390470981597900e-01 1.723422855138778687e-02 -1.786178499460220337e-01 1.407129466533660889e-01 -5.533608794212341309e-02 2.139989286661148071e-01 2.702068984508514404e-01 2.979817092418670654e-01 -1.921428591012954712e-01 1.220837086439132690e-01 -2.751619517803192139e-01 1.275462061166763306e-01 2.678373157978057861e-01 2.563489973545074463e-01 1.142328232526779175e-01 9.928534924983978271e-02 -2.067597508430480957e-01 -2.575279176235198975e-01 -2.402160614728927612e-01 -1.179161369800567627e-01 -2.772169560194015503e-02 1.385451555252075195e-01 -2.373509807512164116e-03
3.094462156295776367e-01 1.432442367076873779e-01 -5.272467806935310364e-02 -6.104537844657897949e-02 -5.368489399552345276e-02 2.319849729537963867e-01 1.534347888082265854e-02 3.626093640923500061e-02 -1.257663816213607788e-01 2.750613689422607422e-01 1.098178997635841370e-01 -2.203590571880340576e-01 -2.988922595977783203e-01 -3.043910674750804901e-02 1.003458127379417419e-01 1.477883011102676392e-01 3.817342519760131836e-01 -6.919099390506744385e-02 -1.158597692847251892e-01 -2.105067223310470581e-01 -2.963564693927764893e-01 -4.781674221158027649e-02 4.445935040712356567e-02 1.295433342456817627e-01 5.914125218987464905e-02 1.353833917528390884e-02 -1.487933285534381866e-02 -1.839836239814758301e-01 -2.322387322783470154e-02 -1.004959121346473694e-01 4.232700169086456299e-01 -5.933929234743118286e-03
-1.773752272129058838e-02 4.553013667464256287e-02 -2.234981656074523926e-01 -7.517857104539871216e-02 3.072640858590602875e-02 -2.855518087744712830e-02 1.637940406799316406e-01 -2.378188259899616241e-02 -9.081427752971649170e-02 1.538612414151430130e-02 -3.367984890937805176e-01 -2.439105957746505737e-01 -3.498643934726715088e-01 -7.220829278230667114e-02 -6.847947835922241211e-02 1.646108925342559814e-01 2.506791055202484131e-01 -1.597381681203842163e-01 2.459398359060287476e-01 -1.891198903322219849e-01 6.103825941681861877e-02 2.188866585493087769e-01 -1.550631970167160034e-01 1.385518610477447510e-01 -1.308297961950302124e-01 1.638423767872154713e-03 -1.999091915786266327e-02 -1.928145438432693481e-01 4.971855133771896362e-02 -1.587894409894943237e-01 4.294277131557464600e-01 1.605088561773300171e-01
2.312871515750885010e-01 -5.707387253642082214e-02 -1.520589441061019897e-01 -1.912216842174530029e-01 2.380563765764236450e-01 5.893534980714321136e-03 3.070737123489379883e-01 2.048698812723159790e-01 3.830634951591491699e-01 -8.735897392034530640e-02 -5.821098387241363525e-02 -2.617643401026725769e-02 -1.836519688367843628e-01 1.931214146316051483e-02 -1.943143829703330994e-02 -7.939667440950870514e-03 9.832809120416641235e-02 -8.828942477703094482e-02 2.963924594223499298e-02 -3.307889699935913086e-01 1.333140884526073933e-03 2.074182778596878052e-01 1.232498660683631897e-01 8.161054551601409912e-02 1.882462762296199799e-02 -2.963864207267761230e-01 9.545614570379257202e-02 -2.491425871849060059e-01 2.655448913574218750e-01 -1.631231158971786499e-01 2.089574486017227173e-01 6.926209479570388794e-02
1.977081038057804108e-02 -1.188698783516883850e-01 -3.988056257367134094e-02 -2.053835988044738770e-01 -1.023215949535369873e-01 2.138504534959793091e-01 4.318640232086181641e-01 5.181482434272766113e-02 -1.143275350332260132e-01 5.292695015668869019e-02 1.816569361835718155e-03 -1.170346289873123169e-01 -2.248778045177459717e-01 -7.949296385049819946e-02 3.895030543208122253e-02 -3.097618371248245239e-02 2.003658711910247803e-01 1.008574441075325012e-01 2.037421334534883499e-03 -1.985486298799514771e-01 -4.427972808480262756e-02 -9.496107697486877441e-02 -6.956708431243896484e-02 1.660368889570236206e-01 -2.875315845012664795e-01 -1.891324110329151154e-02 -1.552099734544754028e-01 4.701571166515350342e-02 -2.864449322223663330e-01 -2.702450752258300781e-02 4.080744385719299316e-01 3.400083780288696289e-01
3.511993214488029480e-02 1.460567861795425415e-01 -1.071626394987106323e-01 2.547313272953033447e-01 -8.353375643491744995e-02 7.800181210041046143e-02 1.662692576646804810e-01 -4.455994814634323120e-02 2.377940565347671509e-01 2.262110589072108269e-03 1.639122962951660156e-01 -6.325680762529373169e-02 -1.556282639503479004e-01 -2.781648337841033936e-01 3.267862796783447266e-01 5.154666304588317871e-02 1.449904683977365494e-02 1.502313166856765747e-01 5.454948544502258301e-02 -3.519520163536071777e-01 -2.665503509342670441e-02 1.512067914009094238e-01 3.011104464530944824e-01 -4.101750627160072327e-02 -4.670645296573638916e-02 -3.665192425251007080e-01 -9.846823662519454956e-02 1.566331088542938232e-01 1.448220610618591309e-01 -2.812760770320892334e-01 1.282656639814376831e-01 8.407200127840042114e-02
-3.959044814109802246e-02 -6.031280010938644409e-02 -9.472291171550750732e-02 1.550869047641754150e-01 1.292331218719482422e-01 3.187411278486251831e-02 2.299241274595260620e-01 -2.832781672477722168e-01 1.937659531831741333e-01 -7.519395090639591217e-03 5.184728279709815979e-02 -4.596704244613647461e-02 -1.737455725669860840e-01 -1.332674771547317505e-01 5.601747706532478333e-02 -1.703462153673171997e-01 7.918487489223480225e-02 -3.669396936893463135e-01 1.933927983045578003e-01 -3.371505141258239746e-01 2.110290527343750000e-02 1.581026166677474976e-01 3.051918745040893555e-01 1.198643818497657776e-01 -6.813663989305496216e-02 -2.068404704332351685e-01 -1.503872126340866089e-01 2.591132521629333496e-01 7.729647308588027954e-02 -1.385985612869262695e-01 5.227523855865001678e-03 3.179695606231689453e-01
2.706440687179565430e-01 -2.326831966638565063e-02 -1.117410808801651001e-01 4.973664134740829468e-02 7.238491624593734741e-02 -1.349845379590988159e-01 1.727271825075149536e-01 -2.574611306190490723e-01 5.411125347018241882e-02 -1.737558841705322266e-02 4.677634686231613159e-02 -1.831981241703033447e-01 -3.528349995613098145e-01 2.542799711227416992e-02 2.549377977848052979e-01 1.313387043774127960e-02 4.679390490055084229e-01 -1.503676027059555054e-01 -1.026907935738563538e-02 -6.853407621383666992e-02 -1.801982074975967407e-01 -1.300620194524526596e-02 1.821656674146652222e-01 3.171711862087249756e-01 8.246925473213195801e-02 -1.402731388807296753e-01 7.262290269136428833e-02 -1.474980413913726807e-01 2.485477924346923828e-01 6.923245638608932495e-02 1.313883811235427856e-01 1.106487140059471130e-01
3.251214623451232910e-01 2.738455235958099365e-01 -1.850648373365402222e-01 3.751048073172569275e-02 5.469824373722076416e-02 2.735112607479095459e-01 -1.038285791873931885e-01 -1.920450329780578613e-01 4.752862825989723206e-02 6.479584425687789917e-02 -8.873880654573440552e-02 7.361359894275665283e-02 -2.096965909004211426e-02 -4.453742504119873047e-02 1.541197448968887329e-01 2.838768064975738525e-01 -3.540419787168502808e-02 -1.470014732331037521e-02 1.262554526329040527e-01 -3.842918574810028076e-01 1.189447715878486633e-01 9.667547792196273804e-02 -7.134547457098960876e-03 -8.070665597915649414e-02 -3.772751241922378540e-02 -6.096906587481498718e-02 -2.430359721183776855e-01 -3.210071921348571777e-01 1.611372232437133789e-01 -1.337251216173171997e-01 1.274705678224563599e-01 3.304172158241271973e-01
5.328924208879470825e-02 -4.663214553147554398e-03 4.889440163969993591e-02 -1.703174086287617683e-03 7.478383183479309082e-02 4.707816988229751587e-02 2.819793224334716797e-01 -2.840784490108489990e-01 -1.375219672918319702e-01 -2.081118756905198097e-03 2.331565022468566895e-01 6.428770720958709717e-02 -2.648596465587615967e-01 -1.909720748662948608e-01 -5.302884057164192200e-02 4.611964151263237000e-02 3.898953273892402649e-02 1.232017576694488525e-01 -1.266523152589797974e-01 -3.330037593841552734e-01 -1.691189855337142944e-01 -9.144125878810882568e-02 2.242025732994079590e-02 1.696282774209976196e-01 -1.192192807793617249e-01 -3.377124369144439697e-01 -2.891288101673126221e-01 1.695169806480407715e-01 1.442829221487045288e-01 -2.450233101844787598e-01 2.536540925502777100e-01 2.051640450954437256e-01
1.530156135559082031e-01 -2.055741101503372192e-01 5.538802221417427063e-02 -3.188507258892059326e-01 1.325273066759109497e-01 6.050073355436325073e-02 1.668962836265563965e-01 -3.735148608684539795e-01 1.954293251037597656e-01 1.132429689168930054e-01 -1.428571343421936035e-01 1.085895672440528870e-01 -3.707453906536102295e-01 -2.996154129505157471e-02 -3.309062495827674866e-02 1.536440551280975342e-01 -3.364089876413345337e-02 8.111792057752609253e-02 4.804779589176177979e-02 -7.371653616428375244e-02 -4.792542755603790283e-02 -3.474435582756996155e-02 1.455592811107635498e-01 2.298776209354400635e-01 2.439759671688079834e-01 -1.407876312732696533e-01 -2.319153249263763428e-01 -1.010794341564178467e-01 -1.584187448024749756e-01 -2.770850062370300293e-01 1.974207013845443726e-01 1.324691921472549438e-01
3.761442303657531738e-01 -3.452582284808158875e-03 -1.121377125382423401e-01 -1.868128776550292969e-01 1.817394047975540161e-01 9.286217391490936279e-02 2.707253098487854004e-01 9.507402777671813965e-02 3.622107505798339844e-01 -1.060065552592277527e-01 -1.302991807460784912e-01 -9.801853448152542114e-02 -1.194879040122032166e-01 -2.198571562767028809e-01 -3.258150815963745117e-02 -5.746381729841232300e-02 5.002531409263610840e-02 -1.612581014633178711e-01 -3.923846036195755005e-02 -2.428443729877471924e-01 -7.809702306985855103e-03 2.646432220935821533e-01 1.493610888719558716e-01 1.849286109209060669e-01 9.688757359981536865e-02 -2.017836831510066986e-02 -1.372924596071243286e-01 -3.152265548706054688e-01 1.040710732340812683e-01 -2.572292685508728027e-01 6.460446864366531372e-02 1.619917452335357666e-01
1.794450581073760986e-01 7.355243712663650513e-02 -2.771565914154052734e-01 -3.402412533760070801e-01 1.503768861293792725e-01 -8.885832130908966064e-02 1.602989807724952698e-02 -3.202091753482818604e-01 9.846276044845581055e-02 -2.916654646396636963e-01 -1.181891374289989471e-02 -2.565290033817291260e-01 -2.106590867042541504e-01 6.764043867588043213e-02 -3.262070193886756897e-02 -1.357881426811218262e-01 2.541002333164215088e-01 7.552815973758697510e-02 1.311091184616088867e-01 -1.773654967546463013e-01 -1.250680387020111084e-01 -1.034121215343475342e-01 3.089373931288719177e-02 -1.836734414100646973e-01 1.355429589748382568e-01 -1.444788426160812378e-01 -7.290313392877578735e-02 -1.143574193120002747e-01 -1.183372512459754944e-01 2.808856070041656494e-01 1.226134225726127625e-01 2.486468106508255005e-01
3.683718740940093994e-01 -7.797934859991073608e-02 5.338434595614671707e-03 -1.413092315196990967e-01 3.537298366427421570e-02 1.897139251232147217e-01 2.773937284946441650e-01 -3.722463846206665039e-01 3.194921612739562988e-01 -1.873584091663360596e-01 3.007798641920089722e-02 -2.553030550479888916e-01 -2.913969382643699646e-02 3.468601964414119720e-03 7.470808178186416626e-02 -3.612913563847541809e-02 1.470454931259155273e-01 -1.108351796865463257e-01 1.748217046260833740e-01 -3.206108808517456055e-01 8.336400240659713745e-02 9.154865145683288574e-02 6.884339451789855957e-02 2.354383319616317749e-01 -1.685288995504379272e-01 -6.114426255226135254e-02 -8.954280614852905273e-02 2.550962567329406738e-02 3.381814807653427124e-02 -1.912145912647247314e-01 1.480096252635121346e-03 -2.306002825498580933e-01
3.205203711986541748e-01 1.931887865066528320e-01 -2.989746034145355225e-01 1.372734010219573975e-01 2.189280837774276733e-01 -1.481988281011581421e-01 1.806757971644401550e-02 -2.081513553857803345e-01 -4.010077100247144699e-03 -2.491301298141479492e-01 6.338232755661010742e-02 -2.229838967323303223e-01 -1.074845865368843079e-01 -1.606964915990829468e-01 -3.014177829027175903e-02 -1.997706107795238495e-02 4.348233342170715332e-02 -3.331027925014495850e-02 1.461203247308731079e-01 -3.038142919540405273e-01 -2.323399633169174194e-01 -1.010058596730232239e-01 2.015259712934494019e-01 -1.821353733539581299e-01 -1.446352899074554443e-01 -3.112723492085933685e-02 -1.588164567947387695e-01 3.182948753237724304e-02 1.565851829946041107e-02 1.400059461593627930e-01 3.602425754070281982e-01 1.769009381532669067e-01
3.046545088291168213e-01 4.363100603222846985e-02 1.957264356315135956e-02 -4.400876164436340332e-01 1.616702973842620850e-01 -1.055460646748542786e-01 -2.427092380821704865e-02 -2.330210953950881958e-01 3.366147577762603760e-01 -2.988059520721435547e-01 5.335533060133457184e-03 -1.547029316425323486e-01 -1.928085088729858398e-01 -1.761584132909774780e-01 3.654958307743072510e-02 5.197647493332624435e-03 -4.551117122173309326e-02 -2.012706398963928223e-01 -1.615814305841922760e-02 -2.380708903074264526e-01 -5.791679397225379944e-02 2.232239395380020142e-02 2.400361560285091400e-02 1.990962773561477661e-01 -7.066798955202102661e-02 -6.988762877881526947e-03 -3.350366055965423584e-01 -8.337237685918807983e-02 -1.812498271465301514e-02 -1.533495485782623291e-01 1.537217944860458374e-01 8.731789886951446533e-02
9.864410385489463806e-03 -1.268054172396659851e-02 6.367013603448867798e-02 -2.781411707401275635e-01 -6.557504832744598389e-02 5.167715623974800110e-02 4.587506353855133057e-01 -6.295630335807800293e-02 -1.034224629402160645e-01 -6.965637207031250000e-02 1.633330481126904488e-03 4.946154728531837463e-02 -1.342680603265762329e-01 5.555547028779983521e-02 6.086777523159980774e-02 -6.890458613634109497e-02 9.981351345777511597e-02 -1.050090976059436798e-02 -6.759417802095413208e-02 -3.240173459053039551e-01 -1.691736131906509399e-01 3.889922425150871277e-02 -9.926377236843109131e-02 8.813098073005676270e-02 -3.915143311023712158e-01 -6.111322715878486633e-02 -1.897117495536804199e-01 4.325361922383308411e-02 -2.440754175186157227e-01 1.207456067204475403e-01 4.018696844577789307e-01 2.268502116203308105e-01
9.961130470037460327e-02 3.835873603820800781e-01 -1.336575597524642944e-01 -5.524643510580062866e-02 6.115762516856193542e-02 -1.377348005771636963e-01 -1.722127646207809448e-01 -3.798270225524902344e-02 7.423059083521366119e-03 -6.093911454081535339e-02 3.301040828227996826e-01 -3.260717988014221191e-01 -4.289335906505584717e-01 -7.389174401760101318e-02 1.907881051301956177e-01 1.200027689337730408e-01 -1.064781006425619125e-02 -1.796128153800964355e-01 1.236577630043029785e-01 -2.354904562234878540e-01 -8.199897408485412598e-02 9.164930880069732666e-02 -8.271705359220504761e-02 2.108621895313262939e-01 1.423502862453460693e-01 -1.128441169857978821e-01 -5.792372301220893860e-02 -1.592590361833572388e-01 -2.165825963020324707e-01 -1.675041168928146362e-01 2.591643296182155609e-02 -4.475403949618339539e-02
2.959319055080413818e-01 2.560429275035858154e-01 -3.240931630134582520e-01 1.308743655681610107e-01 2.232439517974853516e-01 -1.788369566202163696e-01 1.553634256124496460e-01 -2.471903860569000244e-01 1.671157963573932648e-02 -1.514073014259338379e-01 8.281602710485458374e-02 -2.929533123970031738e-01 -6.507653743028640747e-02 -2.155901193618774414e-01 1.009456813335418701e-01 -2.785303443670272827e-02 3.708314523100852966e-02 -3.411731868982315063e-02 9.575810283422470093e-02 -2.830711603164672852e-01 -2.034044414758682251e-01 -5.554981902241706848e-02 1.926402449607849121e-01 -1.707291752099990845e-01 -4.021666478365659714e-03 5.568049475550651550e-02 -2.661428451538085938e-01 6.364756077527999878e-02 4.468841012567281723e-03 1.181253641843795776e-01 2.574353218078613281e-01 1.388347744941711426e-01
4.700074344873428345e-02 1.297250837087631226e-01 1.537210494279861450e-01 -2.092676758766174316e-01 4.248657450079917908e-02 3.869896233081817627e-01 3.543901070952415466e-02 -3.038099706172943115e-01 3.847949579358100891e-02 1.503500435501337051e-02 -8.266825973987579346e-02 6.478042155504226685e-02 -2.843228876590728760e-01 -1.217771321535110474e-01 2.407200448215007782e-02 2.357254624366760254e-01 3.385816514492034912e-01 -2.106780111789703369e-01 -5.482944846153259277e-02 -1.886774599552154541e-01 -1.705798506736755371e-01 7.930752635002136230e-02 -6.413688510656356812e-02 -3.929685801267623901e-02 2.075412869453430176e-01 -2.246026247739791870e-01 -5.349130555987358093e-02 -7.190864533185958862e-02 8.699523657560348511e-02 -2.275700867176055908e-01 2.410220205783843994e-01 2.149221003055572510e-01
5.088770762085914612e-02 9.286954998970031738e-03 -9.812184423208236694e-02 2.242300510406494141e-01 -9.334534406661987305e-03 9.261093288660049438e-02 3.211042582988739014e-01 -2.916984856128692627e-01 1.757327765226364136e-01 6.801088899374008179e-02 1.449917852878570557e-01 -2.227786183357238770e-01 -1.819038242101669312e-01 -8.992308378219604492e-02 1.391231119632720947e-01 -3.845689445734024048e-02 4.028489813208580017e-03 -1.979217380285263062e-01 1.098934561014175415e-01 -2.290075868368148804e-01 1.221226081252098083e-01 2.305531203746795654e-01 2.098504900932312012e-01 -4.744026437401771545e-02 -1.277856677770614624e-01 -3.735997080802917480e-01 -9.937906265258789062e-02 1.318857818841934204e-01 -8.822831511497497559e-02 -1.598862707614898682e-01 -2.934880787506699562e-03 3.711984455585479736e-01
1.033797338604927063e-01 1.586669832468032837e-01 2.396869063377380371e-01 -2.363494485616683960e-01 2.180801779031753540e-01 -2.771787904202938080e-02 7.233270257711410522e-02 -3.095844984054565430e-01 9.903518855571746826e-02 -1.562850624322891235e-01 6.392144411802291870e-02 -7.369819097220897675e-03 -3.635071516036987305e-01 -2.685623466968536377e-01 7.365057617425918579e-02 -2.049639821052551270e-02 5.913941562175750732e-02 1.485365778207778931e-01 2.670608460903167725e-01 -2.276089191436767578e-01 -8.993707597255706787e-02 3.244762495160102844e-02 3.818628489971160889e-01 -1.220707669854164124e-01 5.068198591470718384e-02 2.367866039276123047e-02 -3.506107255816459656e-02 -2.119663357734680176e-01 1.699930578470230103e-01 4.842311888933181763e-02 2.286776602268218994e-01 3.961941227316856384e-02
3.221680223941802979e-02 -1.602711826562881470e-01 7.638067007064819336e-02 -7.283868268132209778e-03 8.942557126283645630e-02 -1.936974376440048218e-02 1.430914849042892456e-01 -2.259423285722732544e-01 7.794252038002014160e-02 1.890252977609634399e-01 2.071075737476348877e-01 -9.231519885361194611e-03 2.024998702108860016e-02 -7.061327248811721802e-02 5.788239091634750366e-02 2.092818617820739746e-01 4.436124563217163086e-01 2.021853178739547729e-01 8.292417973279953003e-02 -2.738273441791534424e-01 -2.163160406053066254e-02 -1.419797539710998535e-01 3.638162463903427124e-02 1.143737882375717163e-02 -9.004622697830200195e-02 -9.588614851236343384e-02 -3.375518918037414551e-01 -2.830929160118103027e-01 -3.233727514743804932e-01 -2.623534500598907471e-01 1.473590582609176636e-01 4.530343785881996155e-02
4.659723639488220215e-01 1.602588891983032227e-01 -2.729530446231365204e-02 -5.052104592323303223e-02 6.275029480457305908e-02 -3.816360980272293091e-02 2.539119422435760498e-01 6.645669043064117432e-02 1.019457057118415833e-01 -3.861455619335174561e-02 -3.809462487697601318e-02 -4.579726457595825195e-01 -2.968102991580963135e-01 1.733216792345046997e-01 2.444188343361020088e-03 2.329112738370895386e-01 1.529323905706405640e-01 1.074064429849386215e-02 -1.816177158616483212e-03 -3.480425849556922913e-02 -1.715899109840393066e-01 -2.210876494646072388e-01 -9.071753919124603271e-02 4.759476333856582642e-02 -2.708164043724536896e-02 -9.914945811033248901e-02 -1.193627119064331055e-01 -1.019499301910400391e-01 -1.092365905642509460e-01 -2.012584656476974487e-01 1.417945027351379395e-01 2.507160007953643799e-01
-1.542257610708475113e-02 -9.182399511337280273e-02 -7.536905258893966675e-02 -9.127032011747360229e-02 1.257508397102355957e-01 1.345510631799697876e-01 2.699739933013916016e-01 -2.881732881069183350e-01 3.228561207652091980e-02 -1.157052740454673767e-01 -6.041362136602401733e-02 4.304739832878112793e-02 -8.305639028549194336e-02 -1.016644462943077087e-01 3.438500761985778809e-01 1.782674342393875122e-01 -1.088634580373764038e-01 -2.110343128442764282e-01 1.884164288640022278e-02 -1.733064204454421997e-01 -2.486966550350189209e-01 8.336164802312850952e-02 1.637451499700546265e-01 1.911547929048538208e-01 -9.318082593381404877e-03 -1.393244564533233643e-01 1.576724946498870850e-01 -3.577381968498229980e-01 1.877768635749816895e-01 -1.399467587471008301e-01 2.951223254203796387e-01 2.590115666389465332e-01
1.943302601575851440e-01 -1.452089399099349976e-01 -1.124563291668891907e-01 -1.053107902407646179e-02 3.061838150024414062e-01 8.611815981566905975e-03 1.760426163673400879e-01 -1.214934885501861572e-01 -2.226404994726181030e-01 1.660592406988143921e-01 3.366765007376670837e-02 1.492189168930053711e-01 -1.026858314871788025e-01 -1.518317162990570068e-01 2.778111994266510010e-01 1.926066875457763672e-01 -6.795457564294338226e-03 -6.352351605892181396e-02 4.836216941475868225e-02 -3.936421573162078857e-01 -1.390321403741836548e-01 1.931769549846649170e-01 3.326851725578308105e-01 1.185442656278610229e-01 1.038324236869812012e-01 -5.903553590178489685e-02 -1.802583485841751099e-01 6.597177684307098389e-02 3.109343163669109344e-02 -3.187740147113800049e-01 1.211506426334381104e-01 1.710956096649169922e-01
3.298342227935791016e-02 -3.290965454652905464e-03 -3.877827152609825134e-02 -1.236029788851737976e-01 2.257666885852813721e-01 2.714795172214508057e-01 3.233360350131988525e-01 -1.489154845476150513e-01 1.476880013942718506e-01 1.358360797166824341e-01 1.229244396090507507e-01 9.441289119422435760e-03 -1.215919777750968933e-01 -2.325344085693359375e-01 -1.794734597206115723e-02 6.725797802209854126e-02 2.106298804283142090e-01 6.185084581375122070e-02 -1.279359906911849976e-01 -2.848828434944152832e-01 -8.611184358596801758e-02 -6.747634708881378174e-02 -2.306246906518936157e-01 -1.559764426201581955e-02 -7.736204564571380615e-02 -3.928453326225280762e-01 -2.586655616760253906e-01 -4.890270531177520752e-03 4.382147267460823059e-02 -2.886742353439331055e-01 1.757595390081405640e-01 2.169243246316909790e-01
1.115897670388221741e-01 -2.173304557800292969e-02 -2.996074259281158447e-01 9.150447696447372437e-02 3.059149384498596191e-01 -9.454393386840820312e-02 1.201236620545387268e-01 6.523004919290542603e-02 -5.600807443261146545e-02 5.691337957978248596e-02 1.673324592411518097e-02 -2.991063594818115234e-01 2.436319738626480103e-02 -5.996613577008247375e-02 1.859004050493240356e-01 2.557401731610298157e-02 2.266982942819595337e-02 -5.785191804170608521e-02 -7.287253439426422119e-02 -3.765639066696166992e-01 6.572002917528152466e-02 -2.993073500692844391e-02 2.344054132699966431e-01 1.046639233827590942e-01 -3.981197774410247803e-01 -3.609554097056388855e-02 -3.790360987186431885e-01 -1.219300031661987305e-01 -1.171978786587715149e-01 -2.191906720399856567e-01 -1.224840357899665833e-01 1.224772632122039795e-01
3.823044598102569580e-01 1.558955758810043335e-01 -2.049238681793212891e-01 -6.682650744915008545e-02 1.724379807710647583e-01 -2.183805406093597412e-01 4.430085793137550354e-02 -2.475853413343429565e-01 1.160830631852149963e-01 -2.316317707300186157e-01 1.403191536664962769e-01 -3.228011727333068848e-02 -2.546248026192188263e-02 3.588883951306343079e-02 -7.480061799287796021e-02 -3.354103118181228638e-02 2.499129176139831543e-01 -1.541567742824554443e-01 1.377134621143341064e-01 -2.929237782955169678e-01 -3.447780907154083252e-01 -1.744299530982971191e-01 2.516619265079498291e-01 -1.263629049062728882e-01 9.747786074876785278e-02 -8.643176406621932983e-02 -1.048457771539688110e-01 -1.479905694723129272e-01 7.344055920839309692e-02 -6.092897430062294006e-02 1.864280551671981812e-01 1.804474145174026489e-01
6.926043331623077393e-02 -1.393632441759109497e-01 9.245263785123825073e-02 -2.735637128353118896e-01 1.332508623600006104e-01 1.224551573395729065e-01 -4.398490116000175476e-02 -6.998428702354431152e-02 2.355050742626190186e-01 -1.773149520158767700e-01 3.234682381153106689e-01 -1.469964385032653809e-01 -1.745033711194992065e-01 -2.986629605293273926e-01 -4.564936459064483643e-02 1.030807197093963623e-01 2.798536717891693115e-01 5.307342112064361572e-02 -1.281714290380477905e-01 -1.933388262987136841e-01 1.794309467077255249e-01 -1.797516793012619019e-01 -2.574408799409866333e-02 -1.822456344962120056e-02 7.683997042477130890e-03 -7.938101887702941895e-02 -3.644118905067443848e-01 2.715719165280461311e-03 -1.392834186553955078e-01 8.238091319799423218e-02 3.210490942001342773e-01 1.960686743259429932e-01
-4.106029868125915527e-02 3.540726006031036377e-01 6.111912056803703308e-02 -9.867586195468902588e-02 -4.758409783244132996e-02 1.057498976588249207e-01 5.059927236288785934e-03 -8.428497612476348877e-02 -2.006524652242660522e-01 -8.700951933860778809e-02 -2.190582454204559326e-01 -3.332264423370361328e-01 -3.290948271751403809e-01 -7.389574497938156128e-02 8.745972812175750732e-02 -7.729064673185348511e-02 3.610659539699554443e-01 2.044014483690261841e-01 -1.917200535535812378e-02 -3.364463150501251221e-01 -1.249967589974403381e-01 -1.674039848148822784e-02 7.465234398841857910e-02 1.086590662598609924e-01 -2.541472315788269043e-01 4.181616008281707764e-02 -1.425411254167556763e-01 7.446859031915664673e-02 -1.654072105884552002e-01 1.029567644000053406e-01 3.559211734682321548e-03 2.355426102876663208e-01
1.392315179109573364e-01 1.440931409597396851e-01 6.048549339175224304e-02 -3.255844414234161377e-01 7.979441434144973755e-02 1.739303618669509888e-01 1.500007510185241699e-01 -1.166606694459915161e-01 2.697879672050476074e-01 9.485142678022384644e-02 1.180890649557113647e-01 -1.212764307856559753e-01 -3.561145067214965820e-01 -2.409510463476181030e-01 3.284815698862075806e-02 5.832707136869430542e-02 2.769744396209716797e-01 -4.072890803217887878e-02 -3.343327343463897705e-01 -7.392874360084533691e-02 -1.565356999635696411e-01 1.082774847745895386e-01 -1.460989415645599365e-01 -1.316572874784469604e-01 -5.126217752695083618e-02 -1.455453932285308838e-01 -2.795581892132759094e-02 3.179100900888442993e-02 5.742810666561126709e-02 1.213042289018630981e-01 3.714150786399841309e-01 1.599346250295639038e-01
1.595494896173477173e-01 3.423939645290374756e-01 -4.952614009380340576e-02 -1.945967823266983032e-01 9.177215397357940674e-02 -1.196512281894683838e-01 -3.083742596209049225e-02 -1.498246639966964722e-01 -5.330956354737281799e-02 -9.572224318981170654e-02 5.669289454817771912e-02 -3.888340890407562256e-01 -3.820423185825347900e-01 -2.942344844341278076e-01 -8.574490249156951904e-02 1.011188551783561707e-01 2.778274118900299072e-01 1.244032010436058044e-01 5.905117839574813843e-02 -1.288654208183288574e-01 4.552096500992774963e-02 7.191000133752822876e-02 1.675659567117691040e-01 -1.420084983110427856e-01 8.637222647666931152e-02 6.253384053707122803e-02 -1.037244722247123718e-01 -1.421921551227569580e-01 -2.082619369029998779e-01 2.121065706014633179e-01 5.170134082436561584e-02 2.295768111944198608e-01
2.000070959329605103e-01 1.994232647120952606e-02 -9.728112071752548218e-02 -2.609434723854064941e-01 2.416564822196960449e-01 1.894399523735046387e-01 7.472249120473861694e-02 -2.636456787586212158e-01 5.840326473116874695e-02 -1.001877039670944214e-01 -9.701641276478767395e-03 -6.096150353550910950e-02 -1.251210719347000122e-01 -2.936256490647792816e-02 3.378783538937568665e-02 8.871535211801528931e-02 1.462633460760116577e-01 -3.308588564395904541e-01 3.096206188201904297e-01 -3.138406276702880859e-01 1.485606133937835693e-01 8.840782940387725830e-02 -4.166452214121818542e-02 1.692075431346893311e-01 -1.893312036991119385e-01 -2.174972742795944214e-01 -2.950019240379333496e-01 -3.475663810968399048e-02 -2.162022739648818970e-01 -5.987906083464622498e-02 2.003755886107683182e-03 -2.503695785999298096e-01
-3.201436623930931091e-02 1.470819562673568726e-01 -4.220449179410934448e-02 -2.147761359810829163e-02 -2.128486894071102142e-02 -9.842925518751144409e-02 -6.980326026678085327e-02 -1.567765623331069946e-01 3.695694506168365479e-01 -1.149373501539230347e-01 -6.350667774677276611e-02 -3.991903960704803467e-01 -2.984158098697662354e-01 8.801250904798507690e-02 6.126160174608230591e-02 1.848964691162109375e-01 3.226654827594757080e-01 5.210936442017555237e-02 -4.455719888210296631e-02 -1.378484815359115601e-01 -3.660741746425628662e-01 1.247755959630012512e-01 -6.104724016040563583e-03 4.143759608268737793e-02 2.941112779080867767e-02 -1.622319072484970093e-01 -6.788506358861923218e-02 -2.308895438909530640e-01 -1.200639903545379639e-01 7.096618413925170898e-02 1.396166533231735229e-01 2.905067503452301025e-01
-8.151462674140930176e-02 -1.665365397930145264e-01 -1.154486462473869324e-01 -1.939546316862106323e-01 2.116844207048416138e-01 2.006093114614486694e-01 2.074871808290481567e-01 -7.623878866434097290e-02 3.379499614238739014e-01 -9.607666730880737305e-02 1.080483570694923401e-01 -1.004824414849281311e-01 -7.517988234758377075e-02 -1.894071139395236969e-02 2.852065563201904297e-01 9.482832252979278564e-02 8.346675336360931396e-02 -9.696829132735729218e-03 2.011867314577102661e-01 -2.762463986873626709e-01 2.299942262470722198e-02 -6.517745554447174072e-02 -2.192486077547073364e-01 3.226026892662048340e-01 2.291393652558326721e-02 -3.779306113719940186e-01 -1.741794496774673462e-01 -1.464701443910598755e-01 4.277914762496948242e-02 1.092762649059295654e-01 6.552971154451370239e-02 2.126406282186508179e-01
2.020452469587326050e-01 -2.128201164305210114e-02 -2.085285633802413940e-01 -1.479750275611877441e-01 -1.297707706689834595e-01 -2.490426041185855865e-02 -1.294878125190734863e-01 -1.540569514036178589e-01 5.465673282742500305e-02 1.464439481496810913e-01 -1.350689977407455444e-01 2.000196576118469238e-01 -1.589249521493911743e-01 -1.707197278738021851e-01 1.741179227828979492e-01 -1.535877436399459839e-01 -1.324065178632736206e-01 -8.757334947586059570e-02 5.974128469824790955e-02 -4.577018618583679199e-01 -9.961432218551635742e-02 -5.958828609436750412e-03 2.981299757957458496e-01 -6.686067581176757812e-02 -2.965059876441955566e-01 -1.676829010248184204e-01 -3.703289031982421875e-01 -8.546245843172073364e-02 3.623261675238609314e-02 3.235471900552511215e-03 1.908883452415466309e-01 6.764578819274902344e-02
-1.773297321051359177e-03 2.839219570159912109e-01 -2.841752469539642334e-01 -2.244742959737777710e-01 2.565395087003707886e-02 1.104516163468360901e-01 1.513613909482955933e-01 -2.059485465288162231e-01 -1.916325278580188751e-02 9.326190501451492310e-02 -1.833067685365676880e-01 -2.098973281681537628e-02 -1.097945496439933777e-01 2.828550338745117188e-02 1.651014238595962524e-01 2.682515382766723633e-01 2.961495816707611084e-01 2.221475094556808472e-01 1.995282173156738281e-01 -1.267122775316238403e-01 1.232421472668647766e-01 -1.245434954762458801e-01 1.954791694879531860e-01 1.339963972568511963e-01 -8.357633650302886963e-02 -1.729490607976913452e-01 -8.828372508287429810e-02 -2.188734263181686401e-01 -1.432591676712036133e-02 2.880921363830566406e-01 1.821232289075851440e-01 2.571447789669036865e-01
1.514682918787002563e-01 1.151239275932312012e-01 6.085969507694244385e-02 7.694317959249019623e-03 3.436684906482696533e-01 9.498171508312225342e-02 -3.626096248626708984e-02 -1.199683174490928650e-01 7.139758020639419556e-02 -1.805770844221115112e-01 -2.535029128193855286e-02 -1.148737296462059021e-01 -3.293826878070831299e-01 -1.819739192724227905e-01 3.990328311920166016e-02 -4.798658192157745361e-02 2.176578044891357422e-01 -9.761642664670944214e-03 -1.444829851388931274e-01 -4.027147889137268066e-01 -1.823332309722900391e-01 -1.319579929113388062e-01 1.953167021274566650e-01 -2.288896888494491577e-01 3.760616108775138855e-02 6.449850648641586304e-02 -2.375378608703613281e-01 -8.488809317350387573e-02 5.664257332682609558e-04 2.837975025177001953e-01 2.752363085746765137e-01 1.514398902654647827e-01
9.666370600461959839e-02 -7.275549322366714478e-02 -1.064225099980831146e-02 -9.108822047710418701e-02 1.546132415533065796e-01 2.881221771240234375e-01 2.258669286966323853e-01 -1.781538426876068115e-01 4.066320881247520447e-02 3.667636215686798096e-02 -3.177925571799278259e-02 2.574801817536354065e-02 -1.750584878027439117e-02 -1.159676760435104370e-01 4.002603888511657715e-02 1.534183621406555176e-01 -1.354970186948776245e-01 -1.884018480777740479e-01 -1.371434926986694336e-01 -2.496497631072998047e-01 -1.304792910814285278e-01 2.526496648788452148e-01 1.552823632955551147e-01 2.152901440858840942e-01 1.001667529344558716e-01 -3.003029227256774902e-01 -1.804982423782348633e-01 -2.745391726493835449e-01 1.399284899234771729e-01 -6.768739223480224609e-02 2.154912054538726807e-01 4.226589202880859375e-01
-3.682167828083038330e-02 3.892830014228820801e-01 -2.448592931032180786e-01 -1.460326910018920898e-01 -5.160107742995023727e-03 6.212345510721206665e-02 1.539662331342697144e-01 -2.924216389656066895e-01 8.094022981822490692e-03 -2.678724378347396851e-02 -8.598248660564422607e-02 9.813405573368072510e-02 -1.553304493427276611e-01 9.226588904857635498e-02 2.594822347164154053e-01 6.676390767097473145e-02 1.330514103174209595e-01 -5.453216284513473511e-02 -2.758025005459785461e-02 -3.981042504310607910e-01 2.394996285438537598e-01 2.614352107048034668e-01 -1.412219852209091187e-01 2.609250545501708984e-01 1.629548370838165283e-01 -8.619002252817153931e-02 -1.145485788583755493e-01 -4.761022329330444336e-02 -6.360316183418035507e-03 1.016622707247734070e-01 1.490358710289001465e-01 2.342380136251449585e-01
2.097532153129577637e-01 1.642493307590484619e-01 -2.621187642216682434e-02 -2.918007969856262207e-01 8.345274254679679871e-03 -1.591935195028781891e-02 1.307472288608551025e-01 -9.570001065731048584e-02 1.930163502693176270e-01 -2.248897105455398560e-01 1.331692039966583252e-01 -1.089834794402122498e-01 -3.274673521518707275e-01 -2.791017293930053711e-01 6.213167309761047363e-02 2.513749897480010986e-01 7.778463512659072876e-02 -2.182239592075347900e-01 -1.735232621431350708e-01 5.117965862154960632e-02 -1.496200561523437500e-01 1.181472092866897583e-01 4.640832543373107910e-02 2.533200681209564209e-01 -1.315494924783706665e-01 -2.605266273021697998e-01 1.525778695940971375e-02 9.999019093811511993e-03 2.047698795795440674e-01 -1.034149825572967529e-01 2.629446387290954590e-01 2.250356674194335938e-01
1.432390511035919189e-01 -6.204910948872566223e-02 1.607007831335067749e-01 1.246991660445928574e-02 2.703338265419006348e-01 -2.566008269786834717e-02 2.858270406723022461e-01 -2.575321197509765625e-01 1.991400271654129028e-01 -4.639692604541778564e-02 2.230191603302955627e-03 -1.668836474418640137e-01 -1.686407998204231262e-02 -1.506628096103668213e-01 5.485678091645240784e-02 -6.870227307081222534e-02 1.075886040925979614e-01 1.224778778851032257e-02 1.142448633909225464e-01 -3.527625501155853271e-01 1.533098369836807251e-01 3.928644582629203796e-02 2.845110297203063965e-01 3.580850958824157715e-01 3.225822001695632935e-02 -2.490221261978149414e-01 -1.678588539361953735e-01 -9.625797718763351440e-02 1.901518404483795166e-01 -1.133281514048576355e-01 3.002349138259887695e-01 -6.664668768644332886e-02
2.055664658546447754e-01 2.620078623294830322e-01 -1.550036072731018066e-01 -5.263831838965415955e-02 -1.939334534108638763e-02 -1.671926677227020264e-02 1.113540842197835445e-03 -4.783936589956283569e-02 -1.478222906589508057e-01 2.395520061254501343e-01 2.819432914257049561e-01 -8.518247306346893311e-02 -3.313746154308319092e-01 1.382149904966354370e-01 7.569649070501327515e-02 -2.356339097023010254e-01 7.472719252109527588e-02 1.517084240913391113e-01 4.427912645041942596e-03 -3.965527713298797607e-01 -9.882020950317382812e-02 3.650522828102111816e-01 -2.231804840266704559e-02 9.883848577737808228e-02 -7.112034410238265991e-02 -1.731802374124526978e-01 -1.373433768749237061e-01 -3.652524948120117188e-02 9.092108160257339478e-02 7.161265611648559570e-02 1.631059497594833374e-01 2.622731328010559082e-01
1.920907944440841675e-01 1.746795326471328735e-01 9.039713442325592041e-02 -3.730560839176177979e-01 1.842986643314361572e-01 2.115882560610771179e-02 8.329863101243972778e-02 -1.658969819545745850e-01 -4.781962372362613678e-03 2.969857864081859589e-02 -1.223387792706489563e-01 -1.021918207406997681e-01 -2.758684158325195312e-01 -3.252634108066558838e-01 2.234686166048049927e-01 -3.689206764101982117e-02 1.442488282918930054e-01 9.920924901962280273e-02 2.850537896156311035e-01 -1.880210340023040771e-01 -8.077275753021240234e-02 -9.819939732551574707e-02 2.660763561725616455e-01 9.183404035866260529e-03 1.655507981777191162e-01 1.588565707206726074e-01 2.963705919682979584e-02 1.157249137759208679e-01 2.499912679195404053e-01 -7.414840161800384521e-02 1.314527243375778198e-01 2.652643024921417236e-01
-1.487988978624343872e-02 -1.129684299230575562e-01 5.451142322272062302e-03 -2.314470857381820679e-01 1.505182534456253052e-01 -1.085548289120197296e-02 1.717303991317749023e-01 -2.368814051151275635e-01 2.566636502742767334e-01 -3.410123661160469055e-02 -7.336875051259994507e-02 -7.216638326644897461e-02 -1.851653009653091431e-01 -2.908583283424377441e-01 2.035586684942245483e-01 -2.229704856872558594e-01 5.755430087447166443e-02 -9.483771771192550659e-02 1.196856126189231873e-01 -2.029175460338592529e-01 -4.110699295997619629e-01 2.184790819883346558e-01 1.408918350934982300e-01 2.210586220026016235e-01 1.419307291507720947e-01 2.309176027774810791e-01 -1.960125714540481567e-01 -1.126698255538940430e-01 1.030967608094215393e-01 -9.091123193502426147e-02 1.290555018931627274e-02 2.012354731559753418e-01
3.218048214912414551e-01 -2.882931530475616455e-01 -3.836277173832058907e-03 -8.044400811195373535e-02 2.690372467041015625e-01 -6.135655567049980164e-02 1.064706884790211916e-04 -1.088260337710380554e-01 1.729004457592964172e-02 5.049517378211021423e-02 2.805136889219284058e-02 2.500924840569496155e-02 -2.212209105491638184e-01 7.405330240726470947e-02 1.344539523124694824e-01 -8.011639118194580078e-03 -1.020777598023414612e-01 4.392534494400024414e-02 7.814949005842208862e-02 -4.399982392787933350e-01 -1.648009270429611206e-01 1.324982345104217529e-01 7.626437395811080933e-02 1.308501213788986206e-01 1.151616498827934265e-01 -3.237161338329315186e-01 -2.972387969493865967e-01 -3.080627620220184326e-01 1.270245015621185303e-01 -1.419356614351272583e-01 -5.421125330030918121e-03 1.571684181690216064e-01
1.247664541006088257e-01 1.625788956880569458e-01 9.012384340167045593e-03 -2.723670601844787598e-01 2.507248520851135254e-01 1.100284755229949951e-01 2.143403440713882446e-01 1.423811912536621094e-01 1.666265428066253662e-01 4.505461081862449646e-02 -6.567305326461791992e-02 -2.928139567375183105e-01 -4.606930911540985107e-01 -4.822269454598426819e-02 3.588835895061492920e-02 -2.108471989631652832e-01 2.478151470422744751e-01 -1.194104701280593872e-01 4.268065840005874634e-02 -4.093065559864044189e-01 -1.135944947600364685e-01 8.483648300170898438e-02 1.203722655773162842e-01 1.331552118062973022e-01 1.754419058561325073e-01 -4.062013700604438782e-02 3.356073051691055298e-02 -1.317912340164184570e-01 -3.526151180267333984e-02 4.186533391475677490e-02 -1.047312915325164795e-01 1.274857949465513229e-02
9.134574979543685913e-02 5.713729187846183777e-03 -2.575062811374664307e-01 1.041154339909553528e-01 -3.374271094799041748e-02 -9.961294941604137421e-03 3.542820811271667480e-01 -3.437958657741546631e-01 3.818413987755775452e-02 9.320688992738723755e-02 6.931719183921813965e-02 1.908963918685913086e-01 -4.006271958351135254e-01 -2.553826272487640381e-01 -4.505193233489990234e-02 1.730282902717590332e-01 -1.774615049362182617e-02 1.013190392404794693e-02 -3.028558567166328430e-02 -1.955043077468872070e-01 -8.212731778621673584e-02 -2.618556320667266846e-01 -1.278030276298522949e-01 2.068245857954025269e-01 1.563382893800735474e-01 -1.985689401626586914e-01 -2.118138372898101807e-01 1.292454600334167480e-01 -6.200704351067543030e-02 -1.051183119416236877e-01 2.003612816333770752e-01 7.734134793281555176e-02
2.144925296306610107e-01 9.222006797790527344e-02 6.942729651927947998e-02 -8.219382911920547485e-02 3.035177886486053467e-01 -1.226617097854614258e-01 7.153139263391494751e-02 -1.206499487161636353e-01 -2.006368525326251984e-02 -3.516099154949188232e-01 -6.278174370527267456e-02 -2.337745428085327148e-01 -1.685369014739990234e-01 -1.860459595918655396e-01 1.102414131164550781e-01 -2.728046178817749023e-01 1.673911325633525848e-02 1.597719639539718628e-01 1.938230544328689575e-01 -3.921758830547332764e-01 -7.028570026159286499e-02 5.684250220656394958e-02 2.767737805843353271e-01 -6.421760469675064087e-02 3.595580160617828369e-02 -4.585941135883331299e-02 -1.226465851068496704e-01 -3.744509443640708923e-02 1.142122372984886169e-01 1.533651053905487061e-01 2.095194607973098755e-01 2.616746723651885986e-01
-1.829545386135578156e-02 2.530068755149841309e-01 -4.942110925912857056e-02 2.373859845101833344e-02 2.780171930789947510e-01 6.408063200069591403e-05 1.293702572584152222e-01 -1.340973526239395142e-01 -8.896062523126602173e-02 -4.133649542927742004e-02 3.124673366546630859e-01 -3.228695988655090332e-01 -2.676093280315399170e-01 -8.290117233991622925e-02 3.625371754169464111e-01 -2.216720581054687500e-01 4.393583163619041443e-02 2.813053503632545471e-02 2.029869258403778076e-01 -3.196263015270233154e-01 -4.314936697483062744e-02 1.812967509031295776e-01 8.463214337825775146e-02 1.586226969957351685e-01 8.959630504250526428e-03 6.306853145360946655e-02 1.710938513278961182e-01 -2.461584806442260742e-01 -1.677471250295639038e-01 -1.706972345709800720e-02 1.195224225521087646e-01 1.704556122422218323e-02
2.866261601448059082e-01 2.498330473899841309e-01 -2.048645019531250000e-01 -1.095227226614952087e-01 3.471865952014923096e-01 -1.225815936923027039e-01 3.801238536834716797e-02 -1.876242011785507202e-01 1.453037708997726440e-01 -3.386013954877853394e-02 5.273225903511047363e-02 -1.173283532261848450e-01 -1.960224509239196777e-01 1.091018095612525940e-01 7.403668016195297241e-02 4.247875884175300598e-02 2.703233659267425537e-01 -5.099610984325408936e-02 -5.863960832357406616e-02 -2.086762785911560059e-01 -3.955356180667877197e-01 -1.370012611150741577e-01 1.815369278192520142e-01 -8.818626520223915577e-05 1.663785427808761597e-01 6.888943910598754883e-02 7.514996081590652466e-02 -5.906684696674346924e-02 -5.918129906058311462e-02 7.648344337940216064e-02 3.284682631492614746e-01 2.078240364789962769e-01
8.599372580647468567e-03 2.465621531009674072e-01 -1.171649843454360962e-01 -1.327959448099136353e-01 4.675532579421997070e-01 -3.181865513324737549e-01 7.966405153274536133e-02 -1.915373355150222778e-01 1.449767500162124634e-01 -1.973145157098770142e-01 7.699079811573028564e-02 -9.342122822999954224e-02 -2.631965279579162598e-01 -1.758275330066680908e-01 1.881625950336456299e-01 -4.515205323696136475e-02 1.064303051680326462e-02 -2.150658220052719116e-01 -2.426473982632160187e-02 -1.895227730274200439e-01 -3.136901557445526123e-02 1.539888326078653336e-02 1.477108448743820190e-01 2.301774322986602783e-01 1.719230264425277710e-01 3.653273219242691994e-03 -1.762188971042633057e-01 2.229219861328601837e-02 -1.591241359710693359e-01 1.485541015863418579e-01 2.258162945508956909e-01 1.193864047527313232e-01
3.646267056465148926e-01 9.955637902021408081e-02 -2.666475772857666016e-01 1.883527450263500214e-02 2.836140990257263184e-01 -1.134367510676383972e-01 1.236459985375404358e-01 -1.691557168960571289e-01 1.540636569261550903e-01 -4.818093404173851013e-02 -1.558060348033905029e-01 -1.505640745162963867e-01 -2.605045139789581299e-01 -2.530280686914920807e-02 -1.060473695397377014e-01 -8.717437833547592163e-02 3.389717936515808105e-01 -2.027583867311477661e-01 -3.015895560383796692e-02 -2.711769938468933105e-01 -3.142245411872863770e-01 -1.764313876628875732e-01 2.007742673158645630e-01 4.263360053300857544e-02 -7.867766171693801880e-02 1.052890811115503311e-02 -9.036037325859069824e-02 3.243703767657279968e-02 1.154629364609718323e-01 7.900216430425643921e-02 1.544001102447509766e-01 1.635237485170364380e-01
-1.807050779461860657e-02 -5.194049444980919361e-04 -1.705967485904693604e-01 -9.157966822385787964e-02 1.116636693477630615e-01 1.954219192266464233e-01 2.469869256019592285e-01 -1.479318290948867798e-01 4.565491378307342529e-01 1.503992378711700439e-01 3.927977010607719421e-02 -1.283945143222808838e-01 -2.601561844348907471e-01 -6.396579742431640625e-02 4.224687814712524414e-03 -9.241317957639694214e-02 1.319369077682495117e-01 1.408433262258768082e-02 1.188099086284637451e-01 -2.404637187719345093e-01 -5.116339325904846191e-01 1.882535368204116821e-01 6.882188469171524048e-02 7.989001274108886719e-02 1.795708388090133667e-01 8.956032991409301758e-02 -3.351868689060211182e-02 5.006974190473556519e-02 -1.523408293724060059e-01 -1.040723100304603577e-01 3.176958533003926277e-03 1.529849320650100708e-01
1.337574273347854614e-01 -5.670104920864105225e-02 5.266528576612472534e-02 -1.575363613665103912e-02 4.903008416295051575e-02 2.545378170907497406e-02 2.957365214824676514e-01 -4.806000739336013794e-02 3.404840528964996338e-01 3.005781210958957672e-02 -3.042525798082351685e-02 -8.938957750797271729e-02 -1.857197731733322144e-01 -2.263496369123458862e-01 -3.986130282282829285e-02 -1.459356099367141724e-01 8.836156874895095825e-02 1.635212823748588562e-02 -1.147107779979705811e-01 -3.319253325462341309e-01 2.604065462946891785e-02 -1.490344256162643433e-01 1.380944345146417618e-02 2.266934365034103394e-01 -2.690025568008422852e-01 -4.106550216674804688e-01 6.877076625823974609e-02 -1.065127179026603699e-01 -2.265173196792602539e-01 1.102442070841789246e-01 3.484569489955902100e-01 -2.916590869426727295e-02
2.998130023479461670e-01 3.526620566844940186e-02 1.064310446381568909e-01 -2.323466986417770386e-01 2.068464010953903198e-01 -7.514421641826629639e-02 -3.440065681934356689e-02 -1.979693621397018433e-01 3.266852796077728271e-01 -2.486441731452941895e-01 1.519155204296112061e-01 -1.255887299776077271e-01 -1.726169437170028687e-01 -8.448424935340881348e-02 2.189810425043106079e-01 -1.044791638851165771e-01 -1.890412718057632446e-02 -1.664557009935379028e-01 3.793467581272125244e-02 -2.490491420030593872e-01 4.369432851672172546e-02 -1.222757995128631592e-01 1.872094124555587769e-01 2.868089973926544189e-01 -1.034015715122222900e-01 1.143133565783500671e-01 -3.595235049724578857e-01 -1.022618412971496582e-01 4.196717590093612671e-02 -1.072202157229185104e-02 -1.726710586808621883e-03 2.459627538919448853e-01
3.310818672180175781e-01 2.279479354619979858e-01 -2.575979232788085938e-01 1.260286122560501099e-01 3.145416676998138428e-01 2.112171985208988190e-02 1.005378458648920059e-02 -2.480142265558242798e-01 -7.233294099569320679e-02 -2.476099580526351929e-01 1.628405302762985229e-01 -2.624667286872863770e-01 -1.821514368057250977e-01 -1.177941486239433289e-01 1.793096512556076050e-01 5.978827551007270813e-02 1.555894017219543457e-01 -5.672800168395042419e-02 1.574231088161468506e-01 -2.232944518327713013e-01 -9.988319873809814453e-02 -6.011409685015678406e-02 1.504056453704833984e-01 -8.364608883857727051e-02 2.693943865597248077e-02 2.653112448751926422e-02 -2.150359898805618286e-01 9.397775679826736450e-02 -1.524993628263473511e-01 1.425999402999877930e-01 3.182528913021087646e-01 -6.168537586927413940e-02
2.441343069076538086e-01 -1.122080311179161072e-01 -2.833259403705596924e-01 -2.373539954423904419e-01 -1.623515188694000244e-01 8.161587268114089966e-02 4.441657364368438721e-01 -1.857518851757049561e-01 1.235691010951995850e-01 1.275836378335952759e-01 -6.751105189323425293e-02 -6.334395706653594971e-02 -4.442085698246955872e-02 1.488529052585363388e-02 1.820023953914642334e-01 4.134838655591011047e-02 1.600137054920196533e-01 1.553758680820465088e-01 1.616343557834625244e-01 -2.293815612792968750e-01 -1.267204582691192627e-01 2.421906739473342896e-01 -4.681792855262756348e-02 -2.232295423746109009e-01 -1.528609544038772583e-01 -2.473944984376430511e-02 -2.022699415683746338e-01 -8.046498894691467285e-02 -1.551282126456499100e-02 3.019790947437286377e-01 8.638240396976470947e-02 1.541406363248825073e-01
2.302853614091873169e-01 2.753328066319227219e-03 -1.249504610896110535e-01 -3.268550634384155273e-01 -6.631617248058319092e-02 -8.347736299037933350e-02 3.933448493480682373e-01 -1.253112703561782837e-01 2.385331243276596069e-01 -2.259981036186218262e-01 1.038703769445419312e-01 -1.058719586580991745e-02 -8.400895446538925171e-02 2.481256052851676941e-02 2.971308529376983643e-01 2.193931043148040771e-01 1.517654359340667725e-01 1.445811241865158081e-01 -7.817486301064491272e-03 -2.720859646797180176e-01 -1.734058111906051636e-01 -2.114146202802658081e-01 1.130734086036682129e-01 -1.419178582727909088e-02 -9.720107167959213257e-02 9.879686869680881500e-03 -8.461599238216876984e-03 2.939401427283883095e-03 -1.571013480424880981e-01 8.399919420480728149e-02 -1.163128912448883057e-01 3.450866937637329102e-01
1.264701336622238159e-01 2.520900964736938477e-01 -1.118706986308097839e-01 -4.321938380599021912e-02 -1.233743038028478622e-02 9.462472982704639435e-03 -1.476613730192184448e-01 -1.784758120775222778e-01 -7.003662735223770142e-02 -1.051958352327346802e-01 3.632019162178039551e-01 -2.866438925266265869e-01 -4.372821152210235596e-01 -1.275890767574310303e-01 4.290981218218803406e-02 8.891919255256652832e-02 7.769402861595153809e-02 -3.414436280727386475e-01 2.934091091156005859e-01 -1.807941496372222900e-01 1.256536319851875305e-02 2.604897618293762207e-01 -6.158393248915672302e-02 2.273438498377799988e-02 -1.838929355144500732e-01 3.784598410129547119e-02 1.696441136300563812e-02 -7.117501646280288696e-02 -1.391320675611495972e-01 -5.768445879220962524e-02 1.651344150304794312e-01 -2.458713762462139130e-02
-5.110837891697883606e-02 1.188008487224578857e-01 4.493442550301551819e-02 -1.020402647554874420e-02 1.891999244689941406e-01 3.669939637184143066e-01 2.073049992322921753e-01 -1.482564210891723633e-01 -1.696182191371917725e-01 5.370748415589332581e-02 2.107211574912071228e-02 8.379890024662017822e-02 -1.664870530366897583e-01 -1.031135246157646179e-01 3.914299234747886658e-02 -9.282270073890686035e-02 1.435862183570861816e-01 1.711710691452026367e-01 -7.913921773433685303e-02 -2.750265598297119141e-01 -2.482267469167709351e-01 1.280190348625183105e-01 -5.235759913921356201e-02 -1.661954075098037720e-01 -2.575705647468566895e-01 -3.369249105453491211e-01 -3.432971835136413574e-01 -3.509680554270744324e-02 -8.889832347631454468e-02 -2.523989677429199219e-01 8.155180513858795166e-02 2.017509639263153076e-01
7.913485169410705566e-02 -2.599505782127380371e-01 -8.563293516635894775e-02 -1.816902607679367065e-01 6.373313069343566895e-02 2.131507545709609985e-01 2.566114366054534912e-01 -8.536384999752044678e-02 2.201547920703887939e-01 3.244740143418312073e-02 7.700425386428833008e-02 -8.844928443431854248e-02 -6.420117616653442383e-02 -3.701248764991760254e-02 2.784272730350494385e-01 9.272692352533340454e-02 1.861453503370285034e-01 -1.623887419700622559e-01 1.885537505149841309e-01 -3.701248168945312500e-01 1.135315932333469391e-02 -1.738359332084655762e-01 -1.221645995974540710e-01 3.009566962718963623e-01 8.236551284790039062e-02 -3.664149343967437744e-01 -1.782283186912536621e-01 -1.747297197580337524e-01 2.451914176344871521e-02 -2.099930681288242340e-02 1.042921096086502075e-01 1.537234038114547729e-01
3.706962168216705322e-01 6.681352108716964722e-02 -2.192553132772445679e-01 3.039464913308620453e-02 2.717763483524322510e-01 3.424235805869102478e-02 1.339676207862794399e-03 -2.362304627895355225e-01 1.165663227438926697e-01 -1.867260187864303589e-01 3.053004741668701172e-01 4.487664625048637390e-02 -2.389990836381912231e-01 -2.511232197284698486e-01 1.597782480530440807e-03 7.390317320823669434e-02 2.137214243412017822e-01 -2.289216816425323486e-01 -3.238700330257415771e-02 -1.512044668197631836e-01 -7.421488314867019653e-02 -1.932579129934310913e-01 3.535442948341369629e-01 1.228764578700065613e-01 7.235645502805709839e-02 -2.875223197042942047e-02 -1.572907865047454834e-01 -6.956246495246887207e-02 -2.209418825805187225e-02 3.223676607012748718e-02 2.465633749961853027e-01 -7.780084758996963501e-02
1.824604533612728119e-02 1.701477617025375366e-01 -3.965410217642784119e-02 9.095077961683273315e-02 1.230213493108749390e-01 -6.601594388484954834e-02 -3.130315616726875305e-02 -1.401356756687164307e-01 1.101526543498039246e-01 2.122152149677276611e-01 2.573486790060997009e-02 5.257136747241020203e-02 -2.749924957752227783e-01 1.073020994663238525e-01 -7.347102742642164230e-03 2.364677190780639648e-01 3.049484789371490479e-01 5.857397243380546570e-02 1.885262429714202881e-01 -3.127906322479248047e-01 4.064044728875160217e-02 -2.871232926845550537e-01 1.883646547794342041e-01 8.976771682500839233e-02 -1.112324297428131104e-01 -3.152988553047180176e-01 -5.382563918828964233e-02 -2.513755559921264648e-01 -2.053353786468505859e-01 1.939593106508255005e-01 1.033326387405395508e-01 3.021466434001922607e-01
-7.720535248517990112e-02 3.290130496025085449e-01 2.326100915670394897e-01 -2.659060060977935791e-01 -1.330580376088619232e-02 -5.594743415713310242e-02 7.936715334653854370e-02 -2.658363282680511475e-01 -6.026329100131988525e-02 -2.336023449897766113e-01 6.825910508632659912e-02 -4.469925910234451294e-02 -2.394712865352630615e-01 -1.922991871833801270e-01 1.776699349284172058e-02 -1.239741221070289612e-02 9.859496355056762695e-02 3.618106842041015625e-01 -1.065617278218269348e-01 -2.941221594810485840e-01 -1.232789605855941772e-01 1.246383711695671082e-01 -8.925715833902359009e-02 1.084733754396438599e-01 -2.032219767570495605e-01 -1.420414894819259644e-01 -7.663278281688690186e-02 4.034925252199172974e-02 -2.956044375896453857e-01 -1.171374227851629257e-02 2.557426989078521729e-01 1.009510308504104614e-01
-1.713780164718627930e-01 9.960224479436874390e-02 5.660327896475791931e-02 5.603303760290145874e-02 2.304685115814208984e-01 2.582572996616363525e-01 1.644963175058364868e-01 -2.282001227140426636e-01 -1.051395311951637268e-01 1.982211321592330933e-01 3.866034150123596191e-01 -7.764270156621932983e-02 -2.027354538440704346e-01 -1.871217489242553711e-01 1.052837222814559937e-01 7.025153934955596924e-02 1.889807730913162231e-01 6.464117020368576050e-02 -3.114818409085273743e-02 -2.133549302816390991e-01 -1.219471991062164307e-01 -1.679897867143154144e-02 6.598325818777084351e-02 1.913248300552368164e-01 -2.582437694072723389e-01 -2.911575436592102051e-01 -1.563421636819839478e-01 -1.945396512746810913e-02 1.351244598627090454e-01 -1.535453200340270996e-01 2.476294636726379395e-01 1.884458512067794800e-01
2.121571600437164307e-01 3.274545073509216309e-01 -3.822026401758193970e-02 1.036840397864580154e-02 6.868447363376617432e-02 4.407588392496109009e-02 4.098059237003326416e-02 -1.871882826089859009e-01 -1.207361370325088501e-02 -1.221689432859420776e-01 3.447206318378448486e-02 -3.070239424705505371e-01 -1.267556250095367432e-01 2.955756187438964844e-01 2.000516206026077271e-01 -8.811883628368377686e-02 4.403444528579711914e-01 -9.475742280483245850e-02 -1.051312610507011414e-01 -1.473404765129089355e-01 -1.690418720245361328e-01 -7.125296443700790405e-02 3.744010627269744873e-02 -3.880256414413452148e-02 -5.301153287291526794e-02 -1.616467684507369995e-01 8.292019367218017578e-03 -3.661358952522277832e-01 -8.553068339824676514e-02 -2.068346440792083740e-01 7.569202035665512085e-02 2.235663384199142456e-01
2.645238935947418213e-01 9.802538156509399414e-02 1.020437404513359070e-01 -7.366360723972320557e-02 9.424982964992523193e-02 1.733036711812019348e-02 -4.892309010028839111e-02 -1.033708602190017700e-01 1.648289263248443604e-01 1.088590733706951141e-02 1.193566992878913879e-01 -3.420916497707366943e-01 -1.044394150376319885e-01 1.617061346769332886e-01 2.910290658473968506e-01 9.034226834774017334e-02 4.834723174571990967e-01 -2.046580761671066284e-01 -9.493340738117694855e-03 -9.172323346138000488e-02 -2.532957494258880615e-01 -6.940600275993347168e-02 1.037113815546035767e-01 -7.726443558931350708e-02 6.018089130520820618e-02 -5.498620495200157166e-02 1.667386479675769806e-02 -3.165071904659271240e-01 -4.459454119205474854e-02 -1.552760004997253418e-01 1.029050126671791077e-01 2.832249104976654053e-01
4.450415819883346558e-02 -6.787677854299545288e-02 -1.235759705305099487e-01 -1.947089731693267822e-01 -1.676839441061019897e-01 4.628420248627662659e-02 1.393229812383651733e-01 -8.749250322580337524e-02 4.592832922935485840e-02 1.467275321483612061e-01 8.879975229501724243e-02 4.682152532041072845e-03 3.423351049423217773e-02 6.420624256134033203e-02 2.819412946701049805e-01 -3.352250158786773682e-02 3.259381353855133057e-01 -1.188510730862617493e-01 4.206314086914062500e-01 -3.327712416648864746e-01 -1.481761038303375244e-01 -4.292891174554824829e-02 -2.124838680028915405e-01 3.180233836174011230e-01 -1.220743358135223389e-01 -1.427674293518066406e-01 -1.318755149841308594e-01 -1.467589586973190308e-01 1.455367803573608398e-01 2.050415845587849617e-03 -3.668908402323722839e-02 3.009777963161468506e-01
2.150957286357879639e-02 3.206234276294708252e-01 -9.290729463100433350e-02 -8.480733633041381836e-02 1.952161490917205811e-01 -2.366947382688522339e-01 2.151905596256256104e-01 -2.188952118158340454e-01 1.625106483697891235e-01 -1.960601061582565308e-01 -1.355649232864379883e-01 2.381309121847152710e-02 -1.141822561621665955e-01 -1.196556016802787781e-01 3.463259041309356689e-01 -1.801545321941375732e-01 2.060395330190658569e-01 6.550449132919311523e-02 -8.866520971059799194e-02 -1.883997023105621338e-01 -2.989535033702850342e-01 -4.810880124568939209e-02 1.209569796919822693e-01 1.217324137687683105e-01 2.353669404983520508e-01 2.704304084181785583e-02 4.474101960659027100e-02 2.772276347968727350e-04 -4.451786354184150696e-02 5.089139193296432495e-02 3.583322465419769287e-01 1.633119434118270874e-01
2.830052375793457031e-01 -1.581061333417892456e-01 -5.709245428442955017e-02 -1.422748416662216187e-01 3.176724910736083984e-01 7.074289768934249878e-02 3.152042627334594727e-01 -6.346757709980010986e-02 3.293801248073577881e-01 -7.549080997705459595e-02 8.846026659011840820e-02 -1.017817184329032898e-01 -2.503357529640197754e-01 3.047689795494079590e-02 -1.368363052606582642e-01 -9.151479601860046387e-02 -7.957012206315994263e-02 -3.137562870979309082e-01 2.347767353057861328e-02 -2.287938892841339111e-01 4.082772880792617798e-02 1.688657514750957489e-02 7.354284822940826416e-02 1.566793322563171387e-01 1.834848150610923767e-02 1.469141244888305664e-01 -6.088160909712314606e-03 -1.972647011280059814e-01 1.154591813683509827e-01 -4.207656905055046082e-02 8.803506940603256226e-02 4.071020781993865967e-01
-3.461226588115096092e-03 1.946499645709991455e-01 1.742770671844482422e-01 -1.160942539572715759e-01 2.965207025408744812e-02 3.615808486938476562e-01 -1.125294044613838196e-01 -2.975876331329345703e-01 -1.167180463671684265e-01 -8.047672361135482788e-02 5.313431099057197571e-02 -6.333812139928340912e-03 -3.257566988468170166e-01 -2.318289726972579956e-01 -8.164737373590469360e-03 6.916119158267974854e-02 3.234725296497344971e-01 -4.970329999923706055e-02 -5.033544823527336121e-02 -2.744480371475219727e-01 -4.223278760910034180e-01 -6.190254166722297668e-02 -6.654861569404602051e-02 -1.779115572571754456e-02 1.561825722455978394e-01 -4.228006675839424133e-02 -7.908125221729278564e-02 7.608010899275541306e-03 3.552361205220222473e-02 -1.789443567395210266e-02 2.664667665958404541e-01 1.440677046775817871e-01
5.634724162518978119e-03 -1.229479759931564331e-01 -1.606594175100326538e-01 6.981885433197021484e-02 1.788737475872039795e-01 -6.765922904014587402e-02 1.145924404263496399e-01 -4.225268214941024780e-02 9.359571337699890137e-02 -1.434213519096374512e-01 1.234535500407218933e-01 -8.416104316711425781e-02 -1.678546667098999023e-01 -1.632595248520374298e-02 1.877041012048721313e-01 9.667829424142837524e-02 2.106938362121582031e-01 -2.206210196018218994e-01 2.618663609027862549e-01 -3.065525293350219727e-01 -1.252028048038482666e-01 2.610993981361389160e-01 2.692215144634246826e-01 -9.544880688190460205e-02 1.715988107025623322e-02 -1.067153513431549072e-01 -1.705106794834136963e-01 1.727329045534133911e-01 -7.151358574628829956e-02 -3.913826942443847656e-01 9.662252850830554962e-03 3.577234148979187012e-01
4.784971941262483597e-03 2.834296822547912598e-01 -7.750681042671203613e-02 -3.253384679555892944e-02 1.163818314671516418e-01 -3.231020411476492882e-03 -1.280726939439773560e-01 -3.157681599259376526e-02 5.954714417457580566e-01 -1.055502668023109436e-01 -3.276313468813896179e-02 -1.612577885389328003e-01 -3.818488419055938721e-01 -6.633496377617120743e-04 1.483049839735031128e-01 1.465409845113754272e-01 2.299012690782546997e-01 -3.163798246532678604e-03 -8.271426707506179810e-02 -1.578708589076995850e-01 -2.274123281240463257e-01 -5.982925742864608765e-02 -6.064219027757644653e-02 1.236571520566940308e-01 -9.937852621078491211e-02 -9.188554831780493259e-04 4.489110782742500305e-02 4.622824955731630325e-03 -2.014434188604354858e-01 5.158093199133872986e-02 1.561190783977508545e-01 2.472271472215652466e-01
3.832989633083343506e-01 2.209544777870178223e-01 6.394763290882110596e-02 9.125363081693649292e-03 -1.367625035345554352e-02 3.751233592629432678e-02 1.557463258504867554e-01 -1.255338490009307861e-01 3.192894533276557922e-02 3.762701526284217834e-02 1.045677140355110168e-01 -3.541945219039916992e-01 -2.615298926830291748e-01 8.119719475507736206e-02 2.924729585647583008e-01 2.375561185181140900e-02 4.273496568202972412e-01 -1.622766107320785522e-01 1.909121288917958736e-03 -1.692031323909759521e-01 -1.442412734031677246e-01 -2.524887323379516602e-01 -1.289728432893753052e-01 2.007121965289115906e-02 -9.061208367347717285e-02 -3.749684989452362061e-02 1.724296957254409790e-01 -1.511130928993225098e-01 -8.431593328714370728e-02 -4.613773152232170105e-02 1.948413103818893433e-01 9.993457049131393433e-02
2.990561127662658691e-01 2.830708622932434082e-01 -1.823197007179260254e-01 8.272121101617813110e-02 8.212122321128845215e-02 -2.369438856840133667e-01 5.263580754399299622e-02 -1.876465380191802979e-01 6.514147669076919556e-02 -1.416795849800109863e-01 2.168847471475601196e-01 -1.867915540933609009e-01 -1.674104481935501099e-01 -2.147952616214752197e-01 -7.619868963956832886e-02 -1.824682019650936127e-02 3.784085810184478760e-02 -6.899926811456680298e-03 5.524215102195739746e-02 -3.377010524272918701e-01 -1.924084722995758057e-01 -8.601374924182891846e-02 3.278478980064392090e-01 -2.662449181079864502e-01 -5.239843949675559998e-02 -3.173768520355224609e-02 -9.049672633409500122e-02 -1.688209623098373413e-01 1.212162747979164124e-01 4.924719687551259995e-03 2.966582477092742920e-01 1.356681436300277710e-01
1.174166649580001831e-01 1.688964851200580597e-02 -8.211330324411392212e-02 1.140867993235588074e-01 2.182084918022155762e-01 6.644795089960098267e-02 1.048522740602493286e-01 -1.198184564709663391e-01 -2.295344835147261620e-03 2.001544535160064697e-01 1.428523212671279907e-01 2.552344202995300293e-01 -2.022315859794616699e-01 9.277263283729553223e-02 7.300851494073867798e-02 -1.562807559967041016e-01 1.814092844724655151e-01 -4.472612217068672180e-02 1.778380945324897766e-02 -4.013103544712066650e-01 -6.282352656126022339e-02 1.530193537473678589e-01 2.842333316802978516e-01 1.569689214229583740e-01 3.372412323951721191e-01 -2.487843483686447144e-01 -2.232424914836883545e-01 -2.091691493988037109e-01 9.646018594503402710e-02 -2.319140136241912842e-01 5.837484076619148254e-02 1.383338570594787598e-01
2.433516979217529297e-01 -4.847263172268867493e-02 -9.505309164524078369e-02 -3.211062252521514893e-01 -8.758942596614360809e-03 3.311073407530784607e-02 2.870920598506927490e-01 -3.632948994636535645e-01 9.799546748399734497e-02 -8.140984922647476196e-02 -1.127938926219940186e-01 -3.249302208423614502e-01 2.373883500695228577e-02 -1.894416809082031250e-01 -2.735989401116967201e-03 1.477449834346771240e-01 -1.175936013460159302e-01 -8.793225884437561035e-02 -1.638212502002716064e-01 -3.140960335731506348e-01 -9.747277200222015381e-02 6.719008833169937134e-02 3.459883853793144226e-02 1.684648692607879639e-01 -2.801394090056419373e-02 -7.180389761924743652e-02 -1.548344343900680542e-01 8.628547191619873047e-02 -6.662434339523315430e-02 -3.281083106994628906e-01 2.613362669944763184e-01 -9.741848707199096680e-02
-4.291591793298721313e-02 1.355592012405395508e-01 4.993049427866935730e-02 -1.561696827411651611e-01 3.794750198721885681e-02 -1.227589547634124756e-01 1.982564292848110199e-02 -3.974811732769012451e-01 2.092014551162719727e-01 -1.357272733002901077e-03 -9.178978949785232544e-02 -1.892275959253311157e-01 -5.635514482855796814e-02 -8.922619372606277466e-02 1.831593215465545654e-01 -1.540788114070892334e-01 3.447064757347106934e-01 -1.346390992403030396e-01 -4.296317994594573975e-01 -2.128565758466720581e-01 -5.411256849765777588e-02 1.119778007268905640e-01 -7.153250277042388916e-02 -1.851153373718261719e-01 2.465940313413739204e-03 -2.918886840343475342e-01 -1.085813343524932861e-01 1.648521609604358673e-02 -2.209188342094421387e-01 -1.645288721192628145e-04 2.318938225507736206e-01 6.438038777559995651e-03
2.282131165266036987e-01 2.368012666702270508e-01 -1.339428722858428955e-01 -1.815421283245086670e-01 1.969191730022430420e-01 -3.155254572629928589e-02 9.362716227769851685e-02 1.195299178361892700e-01 9.334012120962142944e-02 -1.761905848979949951e-01 1.224807463586330414e-02 -3.493010103702545166e-01 -3.733919262886047363e-01 -1.780968606472015381e-01 2.483534812927246094e-01 -6.112515553832054138e-02 1.500168442726135254e-01 -6.017166003584861755e-02 3.967339396476745605e-01 -3.907726332545280457e-02 -8.763486519455909729e-03 1.756534427404403687e-01 1.918059289455413818e-01 -4.547071084380149841e-02 -1.685335636138916016e-01 -9.475112706422805786e-02 1.114828214049339294e-01 -8.710560947656631470e-02 -1.283866912126541138e-01 -1.768451482057571411e-01 1.192320883274078369e-01 -7.374099642038345337e-02
1.609814018011093140e-01 1.029790192842483521e-01 3.695350605994462967e-03 -1.871237009763717651e-01 3.370067477226257324e-02 -2.281505428254604340e-02 3.934139013290405273e-01 -4.563734680414199829e-02 1.661567687988281250e-01 -1.617617011070251465e-01 4.954444989562034607e-02 -2.074751108884811401e-01 -1.948924064636230469e-01 1.791006326675415039e-01 1.608684659004211426e-01 4.657928347587585449e-01 1.296217441558837891e-01 1.508195251226425171e-01 -5.700695887207984924e-02 -1.860867142677307129e-01 -3.831316828727722168e-01 8.430672436952590942e-02 5.935930833220481873e-02 1.019478142261505127e-01 -8.601292222738265991e-02 -3.715103864669799805e-02 -5.591331049799919128e-02 -5.447686999104917049e-04 -3.300435841083526611e-02 -1.099853068590164185e-01 8.836696296930313110e-02 2.821701169013977051e-01
1.685502082109451294e-01 3.730927780270576477e-02 1.811521500349044800e-01 -1.458114236593246460e-01 1.292843818664550781e-01 2.324439287185668945e-01 8.126491308212280273e-02 -1.197971329092979431e-01 2.983300946652889252e-02 -3.086175024509429932e-02 1.265273690223693848e-01 -1.691128313541412354e-01 8.917559683322906494e-02 -7.670892775058746338e-02 5.577468499541282654e-02 1.299619227647781372e-01 3.886632323265075684e-01 -1.106415614485740662e-01 8.193255215883255005e-02 -3.580983281135559082e-01 -2.644947767257690430e-01 2.835519611835479736e-01 -1.003212630748748779e-01 4.345517233014106750e-02 2.856279313564300537e-01 -4.566876217722892761e-02 3.830506652593612671e-02 2.710659429430961609e-02 8.996359072625637054e-03 -6.410754472017288208e-02 4.109406769275665283e-01 1.569708734750747681e-01
-1.364999171346426010e-02 5.237564444541931152e-01 -1.185403466224670410e-01 -1.011633202433586121e-01 1.003260314464569092e-01 3.048738837242126465e-02 -8.554583042860031128e-02 -1.065269559621810913e-01 1.743735559284687042e-02 5.341145023703575134e-02 1.042276993393898010e-01 -2.053997665643692017e-01 -2.799414098262786865e-01 4.513067007064819336e-02 -1.395462360233068466e-02 1.386392861604690552e-01 1.321474313735961914e-01 -2.525158226490020752e-01 2.796477079391479492e-01 -3.851025700569152832e-01 1.230357121676206589e-02 2.809821963310241699e-01 -1.016541477292776108e-02 3.826228785328567028e-04 -2.051105909049510956e-02 -7.220985367894172668e-03 -2.961059333756566048e-03 -3.950275480747222900e-02 -1.636452823877334595e-01 -1.355162560939788818e-01 2.637483477592468262e-01 -1.087558940052986145e-01
-1.375386258587241173e-03 -6.777486205101013184e-02 2.161235176026821136e-02 2.086172066628932953e-02 2.284512072801589966e-01 2.973830997943878174e-01 1.388732790946960449e-01 -1.412852406501770020e-01 9.747601114213466644e-03 -1.158318072557449341e-01 1.615584194660186768e-01 5.168489366769790649e-02 -1.797916889190673828e-01 -3.630735278129577637e-01 1.905118823051452637e-01 2.606962025165557861e-01 5.891516059637069702e-02 1.779456436634063721e-01 4.987703636288642883e-02 -3.222047388553619385e-01 -1.635976135730743408e-01 5.186157301068305969e-02 -7.603714708238840103e-03 -1.066485345363616943e-01 -1.351846158504486084e-01 -2.921014726161956787e-01 -1.778991073369979858e-01 1.140705198049545288e-01 2.620376460254192352e-02 -3.558032810688018799e-01 1.058068275451660156e-01 1.867581158876419067e-01
2.990943193435668945e-01 6.802877411246299744e-03 -8.834216743707656860e-02 -2.209254503250122070e-01 1.684858351945877075e-01 -1.140652690082788467e-02 1.506471037864685059e-01 -2.355181574821472168e-01 1.810199916362762451e-01 7.314476370811462402e-02 1.884028315544128418e-02 -1.794454082846641541e-02 1.142117604613304138e-01 -8.345754444599151611e-02 1.329157650470733643e-01 -1.395862251520156860e-01 6.230044364929199219e-01 -1.712368577718734741e-01 2.380579710006713867e-02 -8.907998353242874146e-02 2.475384250283241272e-02 1.227091066539287567e-02 2.256166636943817139e-01 1.116992384195327759e-01 5.415559560060501099e-02 -1.272743195295333862e-01 -1.027095317840576172e-02 -2.434410005807876587e-01 9.301851689815521240e-02 -3.585790842771530151e-02 2.271215617656707764e-01 1.453363746404647827e-01
1.986463740468025208e-02 1.936821341514587402e-01 2.622370980679988861e-02 -3.560234010219573975e-01 2.577176988124847412e-01 4.417394846677780151e-02 6.135889887809753418e-02 -3.283645808696746826e-01 1.552660763263702393e-01 -3.250035941600799561e-01 -3.122732229530811310e-02 -3.141018450260162354e-01 -1.634059101343154907e-01 -1.652419716119766235e-01 6.967134028673171997e-02 -1.443556100130081177e-01 1.280837040394544601e-02 3.092743456363677979e-01 -3.683121874928474426e-02 -2.044137269258499146e-01 -6.274306774139404297e-02 1.284571290016174316e-01 8.119216561317443848e-02 1.543045160360634327e-03 -1.356474310159683228e-01 5.594777315855026245e-02 1.470430940389633179e-01 -1.349773444235324860e-02 -1.343166828155517578e-01 -2.604089081287384033e-01 1.869092434644699097e-01 1.245530545711517334e-01
-1.038225144147872925e-01 -4.049396887421607971e-02 -4.229804128408432007e-02 1.651668399572372437e-01 1.431492064148187637e-02 -5.301896855235099792e-02 3.058404624462127686e-01 -3.870623409748077393e-01 2.093599289655685425e-01 8.548880368471145630e-02 1.119500473141670227e-01 -1.309576779603958130e-01 -9.875811636447906494e-02 -4.001195356249809265e-02 1.107100844383239746e-01 -8.090355992317199707e-02 1.072873622179031372e-01 -1.714523136615753174e-01 5.201108381152153015e-02 -2.612712383270263672e-01 1.724400371313095093e-01 2.881135344505310059e-01 1.323943883180618286e-01 6.782365031540393829e-03 1.773082464933395386e-02 -2.214310616254806519e-01 -1.132393330335617065e-01 2.207254469394683838e-01 -1.198987886309623718e-01 -2.312858104705810547e-01 7.399380207061767578e-02 4.180132150650024414e-01
2.461808770895004272e-01 -1.513856947422027588e-01 -7.026695460081100464e-02 -8.784379065036773682e-02 -1.508312225341796875e-01 -1.759703457355499268e-02 2.565142214298248291e-01 -1.990676671266555786e-01 -1.157456785440444946e-01 -4.640514776110649109e-02 1.480755358934402466e-01 -6.327585875988006592e-02 -4.087823629379272461e-02 2.205173373222351074e-01 1.466377228498458862e-01 -7.381255924701690674e-02 3.390021920204162598e-01 1.707033962011337280e-01 -6.221170537173748016e-03 -9.089396893978118896e-02 -3.530655056238174438e-02 -1.494466233998537064e-02 1.642441004514694214e-01 2.067078351974487305e-01 -4.058001935482025146e-01 -1.363866329193115234e-01 -3.619372248649597168e-01 5.784508213400840759e-02 -1.719357073307037354e-01 -2.409790158271789551e-01 1.391399502754211426e-01 9.196027368307113647e-02
1.601113975048065186e-01 2.575954496860504150e-01 7.564967870712280273e-02 -1.559265553951263428e-01 -8.505988866090774536e-02 1.500463634729385376e-01 1.340675950050354004e-01 -1.848786026239395142e-01 1.262182891368865967e-01 1.856034100055694580e-01 1.519233882427215576e-01 2.980986237525939941e-01 1.718565076589584351e-02 -1.632009893655776978e-01 -1.409367565065622330e-02 -5.436336994171142578e-02 -1.668515205383300781e-01 1.298732161521911621e-01 2.353671938180923462e-01 -3.381575047969818115e-01 -1.220546290278434753e-01 2.421324551105499268e-01 2.612153068184852600e-02 1.518257111310958862e-01 -1.316796243190765381e-01 -1.339341998100280762e-01 -2.220414578914642334e-01 -1.114692762494087219e-01 -1.480539739131927490e-01 1.809685607440769672e-03 3.257344961166381836e-01 2.586829960346221924e-01
3.032569289207458496e-01 -4.345475137233734131e-02 -2.963325977325439453e-01 -1.871553659439086914e-01 1.996196247637271881e-02 7.625269144773483276e-02 3.371051251888275146e-01 7.930496335029602051e-02 1.713031530380249023e-01 3.289382159709930420e-02 9.144820272922515869e-03 -2.549322694540023804e-02 -4.529859498143196106e-02 -1.091550439596176147e-01 2.261747419834136963e-01 2.003765255212783813e-01 1.533188819885253906e-01 8.032289892435073853e-02 6.670410931110382080e-02 -2.339379787445068359e-01 6.396788358688354492e-02 1.033107414841651917e-01 7.179300300776958466e-03 5.491067469120025635e-02 1.856748610734939575e-01 -2.823314070701599121e-01 1.031195372343063354e-01 -3.020682632923126221e-01 2.583503723144531250e-01 -1.882217526435852051e-01 2.818760871887207031e-01 1.267824470996856689e-01
-1.048102974891662598e-01 -1.478405296802520752e-01 -7.798288017511367798e-02 1.316777467727661133e-01 2.137118875980377197e-01 -4.688968509435653687e-02 4.362687468528747559e-02 -2.666971087455749512e-01 6.454586237668991089e-02 1.232266202569007874e-01 1.045710071921348572e-01 -8.080497384071350098e-02 -2.066356539726257324e-01 -2.065086066722869873e-01 2.865184843540191650e-01 -3.619615361094474792e-02 1.749887615442276001e-01 -2.015725076198577881e-01 1.996512264013290405e-01 -2.228227704763412476e-01 -8.183073252439498901e-02 2.043933272361755371e-01 2.776216864585876465e-01 -3.180693089962005615e-02 6.605919450521469116e-02 -1.525254398584365845e-01 -1.717884540557861328e-01 7.905477285385131836e-02 -2.279864698648452759e-01 -3.147349357604980469e-01 -2.820136491209268570e-03 3.398805558681488037e-01
-7.815317064523696899e-02 -1.649680733680725098e-01 -3.063709437847137451e-01 4.134911298751831055e-02 1.662688106298446655e-01 -9.381348639726638794e-02 4.629968479275703430e-02 -9.886853396892547607e-03 2.149553596973419189e-02 -1.004059985280036926e-01 -1.075305789709091187e-01 1.977111101150512695e-01 -1.054354459047317505e-01 -1.714804321527481079e-01 2.328706979751586914e-01 1.266575306653976440e-01 1.614569127559661865e-01 -1.320019364356994629e-02 1.762312799692153931e-01 -3.026354908943176270e-01 -1.068425625562667847e-01 9.949690103530883789e-02 3.820447027683258057e-01 3.750448673963546753e-02 -2.188801467418670654e-01 -1.394145041704177856e-01 -2.801862061023712158e-01 3.752778097987174988e-02 -1.732253581285476685e-01 -1.502563953399658203e-01 1.274024695158004761e-01 3.560718297958374023e-01
3.644430041313171387e-01 3.473027050495147705e-01 -1.410152763128280640e-01 5.322800949215888977e-02 9.384611248970031738e-02 -2.054844945669174194e-01 5.927664786577224731e-02 -1.076179593801498413e-01 4.565224796533584595e-02 -1.899728327989578247e-01 1.459446847438812256e-01 -1.843289285898208618e-01 -2.843728065490722656e-01 -1.126175522804260254e-01 -4.458363726735115051e-02 -2.921617589890956879e-02 9.870114922523498535e-02 -1.152998507022857666e-01 1.081600189208984375e-01 -3.365173637866973877e-01 -2.382286936044692993e-01 -1.779380291700363159e-01 2.528709471225738525e-01 -2.139417231082916260e-01 -9.314434230327606201e-02 4.150264896452426910e-03 -8.889672160148620605e-02 -7.284718006849288940e-02 1.322197960689663887e-03 9.501935541629791260e-02 2.805637717247009277e-01 1.100801825523376465e-01
2.040398269891738892e-01 2.966038286685943604e-01 -1.463680267333984375e-01 -3.761596679687500000e-01 -1.001286581158638000e-01 6.794732809066772461e-02 2.813219726085662842e-01 1.751583069562911987e-02 2.044654935598373413e-01 6.176232919096946716e-02 9.571063518524169922e-02 -2.351544201374053955e-01 -2.273357808589935303e-01 7.727393507957458496e-02 1.843786239624023438e-02 3.012262880802154541e-01 1.720421947538852692e-02 2.311650663614273071e-02 -8.674878627061843872e-03 -4.410174489021301270e-02 -1.608831286430358887e-01 1.433124840259552002e-01 1.483133435249328613e-01 1.568525731563568115e-01 -1.386972218751907349e-01 -2.661808431148529053e-01 7.300897501409053802e-03 -5.778606235980987549e-02 8.842100948095321655e-02 -1.717722266912460327e-01 7.164617627859115601e-02 3.503757417201995850e-01
1.680855751037597656e-01 8.003220707178115845e-02 -1.402720957994461060e-01 -3.306781128048896790e-02 1.846209168434143066e-01 1.744737476110458374e-01 2.350723594427108765e-01 3.457548841834068298e-02 1.172697097063064575e-01 1.599133200943470001e-02 -2.061317414045333862e-01 1.813232302665710449e-01 -2.852147519588470459e-01 -1.160124689340591431e-01 3.786102309823036194e-02 3.310887813568115234e-01 3.309525549411773682e-01 -4.056867957115173340e-02 1.280449926853179932e-01 -3.121171593666076660e-01 -1.897737681865692139e-01 -9.585327655076980591e-02 -3.335769474506378174e-02 -3.981724008917808533e-02 -1.379839181900024414e-01 -1.943213194608688354e-01 1.030698139220476151e-02 -4.009123146533966064e-01 -1.241749618202447891e-02 1.543357819318771362e-01 1.047975495457649231e-01 -5.361359938979148865e-02
2.730752155184745789e-02 -1.009456589818000793e-01 9.988965839147567749e-02 -1.963994204998016357e-01 1.102203801274299622e-01 -8.626869320869445801e-02 1.187011748552322388e-01 -2.461773604154586792e-01 -4.776277393102645874e-02 2.187135815620422363e-01 3.055682480335235596e-01 2.332966960966587067e-02 -5.154611170291900635e-02 3.165603429079055786e-02 1.892064660787582397e-01 8.590605854988098145e-02 4.604786634445190430e-01 1.205275505781173706e-01 -9.025510400533676147e-02 -3.205654919147491455e-01 -7.248053699731826782e-02 -1.749644577503204346e-01 1.681224852800369263e-01 -1.425530463457107544e-01 -2.614517696201801300e-02 -5.265422165393829346e-02 -3.625289201736450195e-01 -1.000086516141891479e-01 -1.425320655107498169e-01 -1.699705123901367188e-01 2.127164788544178009e-02 1.971985250711441040e-01
1.044575944542884827e-01 2.328325361013412476e-01 4.285394214093685150e-03 -1.904254853725433350e-01 1.353382468223571777e-01 -1.199090182781219482e-01 1.267491728067398071e-01 -1.733586192131042480e-02 -3.301281109452247620e-02 3.261605277657508850e-02 1.427477747201919556e-01 -1.305411942303180695e-02 -3.260427713394165039e-01 -3.121738135814666748e-01 2.719659507274627686e-01 1.812421977519989014e-01 2.121570408344268799e-01 3.628399223089218140e-02 -1.478180885314941406e-01 -2.404041439294815063e-01 -3.928436711430549622e-02 9.717874228954315186e-02 3.432607054710388184e-01 -1.327039450407028198e-01 2.026410587131977081e-02 -1.119360849261283875e-01 -1.212303265929222107e-01 -6.251908093690872192e-02 1.961748898029327393e-01 3.429216444492340088e-01 2.317388504743576050e-01 5.040046945214271545e-02
1.318399161100387573e-01 2.677761912345886230e-01 5.579289793968200684e-02 -2.094894200563430786e-01 1.203195750713348389e-01 -1.502879261970520020e-01 -1.813375763595104218e-02 -6.641099601984024048e-02 1.007521823048591614e-01 -1.428856402635574341e-01 3.245564997196197510e-01 -2.638333141803741455e-01 -4.561041593551635742e-01 -8.780319243669509888e-02 2.759262323379516602e-01 -1.510245800018310547e-01 -4.775665700435638428e-02 1.273810677230358124e-02 2.750899195671081543e-01 -1.346099525690078735e-01 -6.172190606594085693e-02 1.455388665199279785e-01 3.340383246541023254e-02 1.439018249511718750e-01 -4.052609577775001526e-02 -1.342317368835210800e-02 8.434045314788818359e-02 -2.711916863918304443e-01 -2.220962494611740112e-01 -1.197935491800308228e-01 8.380956202745437622e-02 7.538398355245590210e-02
2.301481515169143677e-01 9.246764332056045532e-02 -2.363957911729812622e-01 -1.428793668746948242e-01 2.682599723339080811e-01 -1.366984993219375610e-01 7.842687517404556274e-02 -2.728370130062103271e-01 1.311946809291839600e-01 -2.087660729885101318e-01 -2.508890815079212189e-03 1.019971668720245361e-01 -2.601119577884674072e-01 -9.922731667757034302e-02 1.211895570158958435e-01 1.950386213138699532e-03 1.336674094200134277e-01 -2.352260202169418335e-01 -1.320146322250366211e-01 -3.630734086036682129e-01 1.703852601349353790e-02 -2.534515857696533203e-01 6.853306293487548828e-02 2.053565084934234619e-01 7.041889429092407227e-02 2.249374240636825562e-01 -1.643589287996292114e-01 -6.618840619921684265e-03 1.897840797901153564e-01 -1.520455330610275269e-01 2.245305627584457397e-01 -3.918720781803131104e-02
2.106810957193374634e-01 -2.175456844270229340e-02 -4.622151702642440796e-02 9.399056434631347656e-02 3.711138665676116943e-01 -1.872811466455459595e-01 -6.789098680019378662e-02 -2.439027875661849976e-01 1.044950634241104126e-01 -1.662438213825225830e-01 1.459917277097702026e-01 -1.457352489233016968e-01 -2.381476014852523804e-01 -1.283256709575653076e-01 1.833866834640502930e-01 -1.017084866762161255e-01 2.653781771659851074e-01 3.864485025405883789e-02 1.991304010152816772e-02 -1.835033744573593140e-01 9.834657423198223114e-03 1.095461025834083557e-01 1.818363517522811890e-01 5.852169543504714966e-02 2.206937074661254883e-01 -1.189548224210739136e-01 -4.172834455966949463e-01 -1.199398562312126160e-01 -2.405776679515838623e-01 -1.166325248777866364e-02 2.119758278131484985e-01 -1.080426014959812164e-02
3.488423526287078857e-01 4.650539532303810120e-02 5.294253118336200714e-03 -3.448100090026855469e-01 1.865177303552627563e-01 -2.397070378065109253e-01 3.994988650083541870e-02 -3.579280152916908264e-02 1.155499666929244995e-01 3.092317581176757812e-01 5.486383568495512009e-03 -5.573106557130813599e-02 -1.744322031736373901e-01 -1.482906490564346313e-01 3.897079452872276306e-02 -2.357590645551681519e-01 7.645571231842041016e-02 -1.092246621847152710e-01 1.320403218269348145e-01 -3.094770610332489014e-01 -9.104775637388229370e-02 7.556436583399772644e-03 -1.805880293250083923e-02 -1.012341827154159546e-01 5.937131494283676147e-02 -1.681572012603282928e-02 -1.964092999696731567e-01 -4.051172137260437012e-01 -1.863083243370056152e-02 -1.228542905300855637e-02 -2.567313797771930695e-02 2.879236042499542236e-01
6.661749444901943207e-03 9.833199530839920044e-02 -9.869588539004325867e-03 1.305749714374542236e-01 2.064765840768814087e-01 3.131199777126312256e-01 2.939992249011993408e-01 -3.047792017459869385e-01 4.520026966929435730e-02 -6.409181654453277588e-02 1.745031327009201050e-01 6.182973086833953857e-02 -2.343968451023101807e-01 -1.508344858884811401e-01 -5.114992149174213409e-03 -1.573158800601959229e-02 1.441127955913543701e-01 1.169888228178024292e-01 -2.863797359168529510e-02 -2.417047023773193359e-01 5.867725983262062073e-02 2.879021503031253815e-02 8.214136213064193726e-02 -2.919331192970275879e-03 -5.215362831950187683e-02 -2.630999982357025146e-01 -3.826586604118347168e-01 -5.716646555811166763e-03 2.825137078762054443e-01 -2.712824642658233643e-01 2.162299603223800659e-01 1.070316061377525330e-01
2.162671834230422974e-02 1.784167140722274780e-01 -1.143196523189544678e-01 -1.318619251251220703e-01 -1.032850891351699829e-01 -1.248005181550979614e-01 3.909438252449035645e-01 -1.148773282766342163e-01 1.561378687620162964e-01 -1.603202223777770996e-01 9.322259575128555298e-03 -3.307298123836517334e-01 -2.478734105825424194e-01 2.144487053155899048e-01 -1.186681389808654785e-01 -9.216535091400146484e-02 3.463728725910186768e-01 7.982239872217178345e-02 4.912216588854789734e-02 -2.334698438644409180e-01 3.171412274241447449e-02 -1.507982909679412842e-01 -7.121238112449645996e-02 -4.733572527766227722e-02 -3.637159168720245361e-01 -4.406305402517318726e-02 -2.190070152282714844e-01 5.909859016537666321e-02 -2.238487824797630310e-02 -1.421008026227355003e-03 1.460279673337936401e-01 1.832217276096343994e-01
4.574058204889297485e-02 -1.145615726709365845e-01 -2.555144727230072021e-01 -5.326898768544197083e-03 2.916418612003326416e-01 -3.259793817996978760e-01 1.150615960359573364e-01 -5.730251222848892212e-02 -1.868825405836105347e-01 -5.780877918004989624e-02 -4.098949953913688660e-02 -1.186546459794044495e-01 6.244415417313575745e-02 -6.382246315479278564e-02 1.815489083528518677e-01 2.066030725836753845e-02 2.517611980438232422e-01 1.367695182561874390e-01 -2.336080372333526611e-02 -2.398456484079360962e-01 -6.189479306340217590e-02 1.374565809965133667e-01 2.315561324357986450e-01 6.240445375442504883e-02 -3.342308402061462402e-01 -2.387378513813018799e-01 -3.590142428874969482e-01 -6.490031629800796509e-02 5.780247598886489868e-02 -1.413005590438842773e-01 -9.245678037405014038e-02 2.493554800748825073e-01
4.444459974765777588e-01 1.186876371502876282e-01 -1.046157404780387878e-01 1.018992736935615540e-01 -2.552084997296333313e-02 2.985428459942340851e-02 -6.916333734989166260e-02 -1.637550592422485352e-01 1.811962574720382690e-01 -4.728515818715095520e-02 1.822820748202502728e-03 -3.228141069412231445e-01 -1.629179567098617554e-01 1.596141159534454346e-01 1.698724776506423950e-01 1.702809929847717285e-01 4.866652488708496094e-01 2.443290874361991882e-02 -1.464188471436500549e-02 -2.093354314565658569e-01 4.498546943068504333e-02 -1.167560443282127380e-01 -1.748169399797916412e-02 -9.990251809358596802e-02 1.330189853906631470e-01 8.840343914926052094e-03 -1.632377505302429199e-01 -2.514441609382629395e-01 -1.053457707166671753e-01 -1.814363449811935425e-01 1.178003698587417603e-01 1.086541712284088135e-01
8.082783967256546021e-02 -2.606734819710254669e-02 -6.610839813947677612e-02 -5.633581057190895081e-02 1.049830019474029541e-01 -2.743100523948669434e-01 1.614871770143508911e-01 -7.433652132749557495e-02 1.769663393497467041e-01 -3.532441705465316772e-02 3.512038290500640869e-01 2.463774522766470909e-03 6.115473434329032898e-02 -7.827065885066986084e-02 -1.407182067632675171e-01 -3.872584551572799683e-02 3.984882831573486328e-01 5.748672783374786377e-02 -7.199031859636306763e-02 -3.389649093151092529e-01 -6.463516503572463989e-02 6.966417189687490463e-03 -7.059043645858764648e-02 -1.805770397186279297e-01 -1.052300482988357544e-01 -1.932356059551239014e-01 -1.898276209831237793e-01 -1.103904545307159424e-01 -4.251728951930999756e-01 -2.382231801748275757e-01 1.032956242561340332e-01 1.070893555879592896e-01
4.071599245071411133e-02 -5.983738973736763000e-02 -4.899846017360687256e-02 -5.413609743118286133e-02 -1.276452988386154175e-01 1.015423908829689026e-01 1.928343623876571655e-01 -1.604568958282470703e-02 -2.680925428867340088e-01 7.182846218347549438e-02 5.322456359863281250e-02 2.743742987513542175e-02 -2.227304130792617798e-01 -2.079719454050064087e-01 2.171208113431930542e-01 -6.740906089544296265e-02 -1.281147152185440063e-01 3.346237167716026306e-02 -3.547752276062965393e-02 -4.059801995754241943e-01 -1.858527809381484985e-01 -2.010687738656997681e-01 4.554419592022895813e-02 2.118258774280548096e-01 -1.829639077186584473e-01 -3.300154209136962891e-02 -1.851230710744857788e-01 -8.282810449600219727e-02 -8.222883194684982300e-02 -7.329752296209335327e-02 4.996326267719268799e-01 2.392260581254959106e-01
-1.314721554517745972e-01 3.499740958213806152e-01 3.690787404775619507e-02 -1.250575929880142212e-01 -2.090383470058441162e-01 -4.321403428912162781e-02 2.170761972665786743e-01 -3.641354143619537354e-01 1.165797784924507141e-01 -6.037690490484237671e-02 -5.807519331574440002e-02 -3.317672610282897949e-01 -3.415636420249938965e-01 1.145073324441909790e-01 9.804673492908477783e-02 -9.110631793737411499e-02 3.230389356613159180e-01 5.876627564430236816e-02 8.586692810058593750e-02 -2.317625135183334351e-01 4.884582385420799255e-02 -1.412199586629867554e-01 1.900302022695541382e-01 -1.697172373533248901e-01 -1.572344154119491577e-01 -5.123297870159149170e-02 -1.123727634549140930e-01 -1.362221837043762207e-01 -6.533188745379447937e-03 1.385820806026458740e-01 7.442381978034973145e-02 1.112209726125001907e-02
1.282144635915756226e-01 1.189710795879364014e-01 1.021514683961868286e-01 1.840043663978576660e-01 1.223264038562774658e-01 1.753607541322708130e-01 3.083868324756622314e-01 -1.951413899660110474e-01 -1.350025460124015808e-02 2.026317417621612549e-01 2.012777477502822876e-01 1.965209376066923141e-03 -2.377435266971588135e-01 -2.569115161895751953e-01 2.001049667596817017e-01 2.462134957313537598e-01 2.516596317291259766e-01 2.720877900719642639e-02 -1.931466460227966309e-01 -3.216729462146759033e-01 -6.543351709842681885e-02 3.726011887192726135e-02 -1.177306845784187317e-01 3.684563934803009033e-02 -2.073993235826492310e-01 -1.480957716703414917e-01 -1.778457611799240112e-01 1.690056473016738892e-01 1.469160169363021851e-01 -3.657807782292366028e-02 2.132345438003540039e-01 1.483228355646133423e-01
2.338734120130538940e-01 -3.312598466873168945e-01 4.047431424260139465e-02 -2.163429111242294312e-01 1.271764189004898071e-01 -2.206605859100818634e-03 -3.450147574767470360e-03 -1.168934404850006104e-01 -7.342481054365634918e-03 1.034530773758888245e-01 4.646867513656616211e-02 7.122403383255004883e-02 -1.873699128627777100e-01 1.109133511781692505e-01 1.974798291921615601e-01 5.247297883033752441e-02 1.214963942766189575e-01 1.384664028882980347e-01 1.560968440026044846e-02 -4.321738779544830322e-01 -2.199308276176452637e-01 1.114772558212280273e-01 7.637442648410797119e-02 7.527625560760498047e-02 1.050530150532722473e-01 -1.823789775371551514e-01 -3.635940253734588623e-01 -2.712889313697814941e-01 7.905075699090957642e-02 -2.856925129890441895e-01 3.293208405375480652e-02 1.335081905126571655e-01
1.787248104810714722e-01 -3.027371875941753387e-02 5.556007847189903259e-02 -1.737737357616424561e-01 3.296170756220817566e-02 2.780577167868614197e-02 8.523809164762496948e-02 -1.052660960704088211e-02 3.383268117904663086e-01 -2.497393488883972168e-01 1.456391364336013794e-01 -2.452265918254852295e-01 -2.147919982671737671e-01 -1.858244463801383972e-02 8.551002293825149536e-02 1.683279424905776978e-01 2.435447275638580322e-01 4.206606745719909668e-01 -7.910832017660140991e-02 -1.882068067789077759e-01 3.486577421426773071e-02 -5.559156462550163269e-02 1.582173854112625122e-01 2.015074044466018677e-01 -2.092881500720977783e-01 -3.411331400275230408e-02 -4.032592102885246277e-02 6.029076501727104187e-02 -1.154603064060211182e-01 -4.285140708088874817e-02 1.833833605051040649e-01 3.706688880920410156e-01
-3.095469437539577484e-03 -9.951815754175186157e-02 -2.156132906675338745e-01 1.372091565281152725e-02 2.150432467460632324e-01 -9.206452965736389160e-02 -3.643448650836944580e-02 -1.958347558975219727e-01 1.246768981218338013e-01 1.196962445974349976e-01 -2.923342771828174591e-02 -5.756626650691032410e-02 -3.288700580596923828e-01 2.339717149734497070e-01 2.970172464847564697e-01 -5.178285017609596252e-02 8.197445422410964966e-02 2.782275974750518799e-01 -7.280475646257400513e-02 -2.261682301759719849e-01 -1.337866783142089844e-01 -1.143694967031478882e-01 8.625067025423049927e-02 -3.472872674465179443e-01 -1.251766234636306763e-01 1.201071892865002155e-03 -1.883890181779861450e-01 -1.257177740335464478e-01 -1.215510293841362000e-01 -6.625598296523094177e-03 3.749798834323883057e-01 1.979081034660339355e-01
2.144443243741989136e-01 2.375525385141372681e-01 -8.435455709695816040e-02 1.077798902988433838e-01 -1.904934048652648926e-01 3.488255441188812256e-01 1.670316755771636963e-01 -2.057560235261917114e-01 1.140958070755004883e-01 1.820978969335556030e-01 -5.023798719048500061e-02 6.114175543189048767e-02 -1.606091260910034180e-01 -2.301237583160400391e-01 3.949415683746337891e-01 1.346861124038696289e-01 -9.797947108745574951e-02 9.577435255050659180e-02 7.482185214757919312e-02 -1.909089535474777222e-01 1.036696229130029678e-02 1.381059177219867706e-02 6.072259321808815002e-02 1.137039810419082642e-02 9.110397100448608398e-02 -1.606618016958236694e-01 -1.525944620370864868e-01 -5.221850425004959106e-02 -7.620945572853088379e-02 -1.929716318845748901e-01 2.415485382080078125e-01 3.448036015033721924e-01
1.361094713211059570e-01 -2.423294782638549805e-01 -1.744827926158905029e-01 -7.779499888420104980e-02 2.367417365312576294e-01 -7.526603341102600098e-02 3.100742697715759277e-01 -8.573381230235099792e-03 -7.974940538406372070e-02 -2.972332946956157684e-02 2.504833936691284180e-01 -1.054131537675857544e-01 -1.025962606072425842e-01 -8.530715107917785645e-02 1.711499691009521484e-01 2.098316550254821777e-01 -8.118409663438796997e-02 -1.764217168092727661e-01 1.285225152969360352e-01 -2.908291220664978027e-01 -1.457176059484481812e-01 3.604069054126739502e-01 1.762552112340927124e-01 6.634527444839477539e-02 -8.560439944267272949e-02 -1.000695899128913879e-01 -1.579550653696060181e-01 3.092325478792190552e-02 -3.609504178166389465e-02 -3.843971490859985352e-01 1.190758273005485535e-01 1.555644422769546509e-01
2.540985643863677979e-01 -1.459473073482513428e-01 3.527766093611717224e-02 -1.931951940059661865e-01 1.296216249465942383e-01 4.426654428243637085e-02 2.750490903854370117e-01 -3.140961527824401855e-01 2.057185620069503784e-01 -5.951979756355285645e-02 -1.269380003213882446e-01 -2.653404772281646729e-01 -3.102439045906066895e-01 5.782695859670639038e-02 -1.287013888359069824e-01 5.390839651226997375e-02 6.658882647752761841e-02 9.606473147869110107e-02 -2.822839654982089996e-02 -2.812753021717071533e-01 -4.341206699609756470e-02 -1.607341468334197998e-01 2.259858101606369019e-01 1.979625523090362549e-01 1.050834283232688904e-01 1.285140030086040497e-02 -1.662392355501651764e-02 -2.912075519561767578e-01 5.830132216215133667e-02 -1.511252224445343018e-01 1.455925405025482178e-01 2.752690017223358154e-01
3.055630922317504883e-01 1.692499518394470215e-01 -3.247375190258026123e-01 -2.570630908012390137e-01 1.815209537744522095e-01 -9.079249948263168335e-02 7.192122191190719604e-02 -5.911529064178466797e-02 1.793980449438095093e-01 -2.509615011513233185e-02 6.728182733058929443e-02 -5.251136049628257751e-02 -3.755350783467292786e-02 -1.830979883670806885e-01 1.643381454050540924e-02 -3.236409276723861694e-02 3.863293826580047607e-01 -2.670964896678924561e-01 -4.881541430950164795e-02 -2.151979506015777588e-01 2.906628698110580444e-02 -2.161145061254501343e-01 2.628566920757293701e-01 -1.556543707847595215e-01 2.101931273937225342e-01 -7.378185540437698364e-02 -5.057099834084510803e-02 -7.141895592212677002e-02 1.055593639612197876e-01 -1.175775602459907532e-01 2.878088355064392090e-01 -7.070123404264450073e-02
3.367817997932434082e-01 8.565204590559005737e-02 9.753695875406265259e-02 -5.194613710045814514e-02 1.680298745632171631e-01 1.076782643795013428e-01 4.047873243689537048e-02 -1.639348454773426056e-02 1.027645394206047058e-01 -1.048234030604362488e-01 6.857778131961822510e-02 -1.469896435737609863e-01 -4.166605416685342789e-03 -6.539458874613046646e-03 -1.023345589637756348e-01 -1.252612937241792679e-02 4.659709632396697998e-01 2.594291232526302338e-02 6.777403503656387329e-02 -3.585149645805358887e-01 -2.681511342525482178e-01 2.048278003931045532e-01 1.605074852705001831e-01 1.472061276435852051e-01 2.458964884281158447e-01 -3.330656588077545166e-01 9.950048476457595825e-02 -1.267322003841400146e-01 9.335624426603317261e-02 -1.484999060630798340e-02 9.084018319845199585e-02 1.999506056308746338e-01
-1.188166812062263489e-01 -1.229334324598312378e-01 -4.133932292461395264e-03 -2.132918387651443481e-01 9.046907722949981689e-02 -3.194433078169822693e-02 6.203244999051094055e-02 -8.530110120773315430e-02 -1.220724731683731079e-01 2.467315346002578735e-01 3.830342888832092285e-01 -1.095835119485855103e-01 -9.067784994840621948e-02 4.032115638256072998e-02 2.883007824420928955e-01 4.124082252383232117e-02 3.647264838218688965e-01 -3.467594459652900696e-02 2.873118966817855835e-02 -3.260458111763000488e-01 -1.173648461699485779e-01 -2.518342733383178711e-01 5.030857026576995850e-02 -2.437361143529415131e-02 -3.434218838810920715e-02 -2.010769397020339966e-01 -3.491115868091583252e-01 -2.183898091316223145e-01 -1.627898663282394409e-01 -8.878381550312042236e-02 5.300202965736389160e-02 7.553831487894058228e-02
4.297499060630798340e-01 2.253504097461700439e-01 -2.522349357604980469e-01 8.945873379707336426e-02 2.817611098289489746e-01 -7.548874616622924805e-02 7.835177332162857056e-02 -1.665990203619003296e-01 2.051768265664577484e-02 -2.328860908746719360e-01 1.450143158435821533e-01 -2.627549469470977783e-01 -5.027681589126586914e-02 -2.110413163900375366e-01 -5.013917386531829834e-02 -1.230556741356849670e-01 4.713852703571319580e-02 -8.268668502569198608e-02 -2.953509101644158363e-03 -3.733156919479370117e-01 -1.725776642560958862e-01 -5.424822494387626648e-02 1.054502055048942566e-01 -1.133565828204154968e-01 -1.273786872625350952e-01 -3.362819552421569824e-02 -2.196614295244216919e-01 -2.478866651654243469e-02 -6.986589170992374420e-03 1.597341150045394897e-01 1.588932126760482788e-01 2.057068049907684326e-01
2.500919997692108154e-01 -3.427834063768386841e-02 -3.390549495816230774e-02 -2.024627923965454102e-01 3.067178130149841309e-01 -1.161234825849533081e-02 -8.203962445259094238e-02 -3.599763810634613037e-01 4.557626247406005859e-01 -7.496782392263412476e-02 -1.304434686899185181e-01 -6.909701228141784668e-02 -2.481416016817092896e-01 -2.318029403686523438e-01 1.494831591844558716e-01 1.577923260629177094e-02 1.520179212093353271e-01 -1.300201565027236938e-01 2.005224078893661499e-01 -1.278009265661239624e-01 -3.542381897568702698e-02 -4.982424527406692505e-02 1.407963316887617111e-02 1.327324360609054565e-01 -5.094699561595916748e-02 -1.460358202457427979e-01 -3.263279795646667480e-01 -2.633129246532917023e-02 -9.920407831668853760e-02 5.345763638615608215e-02 1.673665195703506470e-01 2.562559209764003754e-02
2.825034260749816895e-01 1.682192832231521606e-01 2.685955725610256195e-03 -1.238633021712303162e-01 -2.525596693158149719e-02 1.976425349712371826e-01 1.584512591361999512e-01 3.992995619773864746e-02 -1.650296002626419067e-01 1.357673704624176025e-01 -1.644561737775802612e-01 -8.995294570922851562e-02 -1.252103894948959351e-01 -7.871628552675247192e-02 -4.380755499005317688e-02 7.379814237356185913e-02 3.078649938106536865e-01 -3.425038158893585205e-01 -3.211762905120849609e-01 -3.986572325229644775e-01 -9.261202812194824219e-02 4.566214606165885925e-02 3.169579058885574341e-02 3.069275058805942535e-02 2.670338563621044159e-02 -4.598576202988624573e-02 -1.999753862619400024e-01 -2.703571319580078125e-01 1.343178562819957733e-02 -8.719976991415023804e-02 2.981748282909393311e-01 2.674596011638641357e-02
2.227722853422164917e-01 5.373663827776908875e-02 -1.167011409997940063e-01 3.438787162303924561e-02 2.661753892898559570e-01 -8.209367841482162476e-02 4.302330780774354935e-03 -6.231687590479850769e-02 -4.545269161462783813e-02 -2.579082548618316650e-01 -1.338084489107131958e-01 -3.113102354109287262e-02 -3.043796718120574951e-01 -1.197520121932029724e-01 3.175280690193176270e-01 1.005027368664741516e-01 2.640563845634460449e-01 3.338422253727912903e-02 -7.914666086435317993e-02 -3.091596066951751709e-01 -1.868338733911514282e-01 -1.156736016273498535e-01 5.034936219453811646e-02 1.991171091794967651e-01 1.487751305103302002e-01 -7.954459637403488159e-02 1.253115534782409668e-01 -2.574101984500885010e-01 2.159072458744049072e-01 4.549999162554740906e-02 2.614264488220214844e-01 2.349792569875717163e-01
1.676146835088729858e-01 -2.183568179607391357e-01 -9.241642057895660400e-02 -7.917881011962890625e-02 -1.020781844854354858e-01 -2.593774795532226562e-01 1.785385459661483765e-01 -3.949199989438056946e-02 -5.888916179537773132e-02 -1.540181785821914673e-01 5.374899134039878845e-02 5.428016930818557739e-02 -2.057174295186996460e-01 5.948947742581367493e-02 3.043271303176879883e-01 -1.383745521306991577e-01 1.793289333581924438e-01 -3.833618015050888062e-02 4.914079606533050537e-02 -1.155473068356513977e-01 5.883082002401351929e-02 6.159516796469688416e-02 6.626820564270019531e-02 1.748451739549636841e-01 -4.327839910984039307e-01 -2.108316123485565186e-01 -3.684943318367004395e-01 6.087388098239898682e-02 -2.318749427795410156e-01 -2.508845031261444092e-01 9.926063567399978638e-02 1.349738985300064087e-01
3.699920475482940674e-01 1.115819960832595825e-01 -1.096068546175956726e-01 1.575444936752319336e-01 1.503065079450607300e-01 -7.941769063472747803e-02 1.803601384162902832e-01 -1.805089414119720459e-01 9.340370446443557739e-02 -4.444088041782379150e-02 -1.981313526630401611e-01 -1.942925006151199341e-01 -3.671453893184661865e-01 2.478311955928802490e-02 7.822893559932708740e-02 -4.135882481932640076e-02 4.073774516582489014e-01 -2.393495738506317139e-01 -9.756180457770824432e-03 -9.085346013307571411e-02 -1.784165799617767334e-01 -6.268005073070526123e-02 2.079634815454483032e-01 1.903398185968399048e-01 9.533679485321044922e-02 -6.983982771635055542e-02 9.862623363733291626e-02 -1.150865554809570312e-01 6.697969138622283936e-02 5.441948026418685913e-02 1.910756528377532959e-01 2.472527176141738892e-01
-1.641177237033843994e-01 -8.604349941015243530e-02 -1.730474233627319336e-01 -3.254225477576255798e-03 -2.900387719273567200e-02 1.013438310474157333e-02 -1.280873984796926379e-04 -6.436157971620559692e-02 -2.613476477563381195e-02 3.389470279216766357e-02 -2.476612627506256104e-01 -2.799310088157653809e-01 -2.506755292415618896e-01 -1.416310518980026245e-01 1.456805914640426636e-01 9.700428694486618042e-02 1.853806674480438232e-01 -2.306440025568008423e-01 2.003291994333267212e-01 -2.878363430500030518e-01 1.489500999450683594e-01 1.317514479160308838e-01 -2.154510915279388428e-01 1.205689385533332825e-01 -5.871882662177085876e-03 -3.595482558012008667e-02 -1.435372233390808105e-01 -3.537125587463378906e-01 2.991848438978195190e-02 -7.827468961477279663e-02 4.395927786827087402e-01 1.311817169189453125e-01
-4.071550071239471436e-02 1.483920961618423462e-01 9.531743079423904419e-02 2.471264898777008057e-01 -7.719151908531785011e-04 1.370113492012023926e-01 2.975217103958129883e-01 -3.866611421108245850e-01 4.860129207372665405e-02 -1.019304096698760986e-01 -2.633636258542537689e-02 6.868362426757812500e-02 -2.092160433530807495e-01 -8.309694379568099976e-02 -1.360531430691480637e-02 7.978355884552001953e-02 1.030889973044395447e-01 1.816485524177551270e-01 2.601790474727749825e-03 -1.993712931871414185e-01 5.048921331763267517e-02 1.230918914079666138e-01 2.598860263824462891e-01 -1.605469882488250732e-01 -1.110442355275154114e-01 -2.818055152893066406e-01 -4.300253689289093018e-01 -7.983176410198211670e-02 1.402358412742614746e-01 -1.555069983005523682e-01 1.913439780473709106e-01 1.268043667078018188e-01
1.630513072013854980e-01 1.807975918054580688e-01 -7.750714570283889771e-02 -3.163070976734161377e-01 -1.014617178589105606e-02 -8.213511668145656586e-03 -3.570705279707908630e-02 -8.093894273042678833e-02 1.178806051611900330e-01 4.383426904678344727e-01 3.034497424960136414e-02 2.823546826839447021e-01 -1.068720668554306030e-01 -2.875472232699394226e-02 8.618660271167755127e-02 -1.346141546964645386e-01 1.628211289644241333e-01 -2.932584611698985100e-04 1.660315841436386108e-01 -3.279165029525756836e-01 -1.704954206943511963e-01 3.077539205551147461e-01 2.160055786371231079e-01 -1.224132254719734192e-01 -1.352663151919841766e-02 -1.501333862543106079e-01 -2.915208935737609863e-01 -1.315905433148145676e-02 -1.002112552523612976e-01 5.373082309961318970e-02 1.290854811668395996e-01 1.329866945743560791e-01
1.067910529673099518e-02 3.565305843949317932e-02 -6.114934012293815613e-02 -3.176192343235015869e-01 8.310524374246597290e-02 2.530032023787498474e-02 3.560195565223693848e-01 1.114490032196044922e-01 5.432178825139999390e-02 6.066996231675148010e-02 1.841465979814529419e-01 9.257938712835311890e-02 -3.050628006458282471e-01 4.557202011346817017e-02 5.891753360629081726e-02 -2.243405766785144806e-02 9.495069086551666260e-02 -4.809967055916786194e-02 1.105266623198986053e-02 -2.409566193819046021e-01 -1.169437915086746216e-01 -1.995426118373870850e-01 -1.169210821390151978e-01 1.133837923407554626e-01 -4.065432548522949219e-01 -2.113596536219120026e-02 -3.028651513159275055e-02 1.265608519315719604e-01 -2.446388453245162964e-01 3.457576036453247070e-02 3.640567660331726074e-01 2.706987261772155762e-01
1.719335913658142090e-01 3.365045785903930664e-01 -2.536316514015197754e-01 3.102271445095539093e-02 7.891211658716201782e-02 -1.453845053911209106e-01 2.869394719600677490e-01 -2.380281090736389160e-01 -1.437006294727325439e-01 4.160206019878387451e-01 8.097229152917861938e-02 -7.787863910198211670e-02 -6.690349429845809937e-02 2.479165047407150269e-02 2.169420123100280762e-01 -4.692793264985084534e-02 1.911358535289764404e-01 -1.210557520389556885e-01 -1.040415391325950623e-01 -2.010268270969390869e-01 1.183474361896514893e-01 1.575585454702377319e-01 -1.057712659239768982e-01 -2.726535201072692871e-01 7.304354105144739151e-03 3.466919437050819397e-02 -5.927509069442749023e-02 -5.928609147667884827e-02 -1.351517736911773682e-01 -1.946901381015777588e-01 2.446459531784057617e-01 1.173351183533668518e-01
6.514800339937210083e-02 1.497860532253980637e-02 -5.368597060441970825e-02 1.469559520483016968e-01 -1.515113376080989838e-02 1.287704259157180786e-01 3.957266509532928467e-01 -2.436510473489761353e-01 3.206363320350646973e-02 -4.024932160973548889e-02 8.797302097082138062e-02 5.400187801569700241e-03 -1.895497590303421021e-01 -1.375395506620407104e-01 5.610669031739234924e-02 -3.771210834383964539e-02 9.641764312982559204e-02 5.705755949020385742e-02 -1.135031506419181824e-01 -1.892391741275787354e-01 -1.225844919681549072e-01 4.362951964139938354e-02 9.991820901632308960e-02 2.398494929075241089e-01 -1.500658392906188965e-01 -3.400481343269348145e-01 -3.619535565376281738e-01 4.907742142677307129e-02 1.579918414354324341e-01 -3.873955607414245605e-01 2.759274542331695557e-01 -3.320606425404548645e-03
2.887617349624633789e-01 -1.189593374729156494e-01 -6.106587126851081848e-03 -2.335017323493957520e-01 1.320781558752059937e-01 -1.030746251344680786e-01 -5.311748012900352478e-02 -1.724681109189987183e-01 2.723562121391296387e-01 -1.527736186981201172e-01 -7.036387920379638672e-02 -1.132259070873260498e-01 -2.805532515048980713e-01 -1.111887171864509583e-01 1.861422359943389893e-01 -7.113629579544067383e-02 5.873663723468780518e-02 1.683420315384864807e-02 5.193028133362531662e-03 -1.892448812723159790e-01 -9.586068987846374512e-02 1.237985491752624512e-01 1.833841353654861450e-01 3.949917554855346680e-01 9.107770025730133057e-02 1.504512131214141846e-01 -3.517714738845825195e-01 5.059440433979034424e-02 8.442619442939758301e-02 -6.899527460336685181e-02 1.188366711139678955e-01 3.228257894515991211e-01
-1.102107092738151550e-01 -2.051539570093154907e-01 1.447227746248245239e-01 -2.974702743813395500e-03 9.632372856140136719e-02 -7.490229606628417969e-02 1.056594625115394592e-01 -7.278995960950851440e-02 1.952350735664367676e-01 2.363495975732803345e-01 3.346311450004577637e-01 -8.906757831573486328e-02 -1.142920181155204773e-02 -2.089657932519912720e-01 -2.757204137742519379e-02 7.658035960048437119e-03 2.534893751144409180e-01 4.300639778375625610e-02 1.577590554952621460e-01 -3.275117874145507812e-01 -2.161076515913009644e-01 -7.309783995151519775e-02 3.803635761141777039e-02 -3.780465945601463318e-02 2.285357192158699036e-02 2.391049638390541077e-02 -4.993871152400970459e-01 -2.004108577966690063e-01 -1.275915950536727905e-01 -1.934897452592849731e-01 1.852039843797683716e-01 5.578057467937469482e-02
1.823783814907073975e-01 -2.084934152662754059e-03 -3.407903760671615601e-02 -1.052056774497032166e-01 2.272047102451324463e-01 5.119589343667030334e-02 1.368888169527053833e-01 -2.573499679565429688e-01 -2.565747201442718506e-01 3.895009681582450867e-02 -3.215884417295455933e-02 2.013730257749557495e-01 -1.970658600330352783e-01 2.168127745389938354e-01 1.771088987588882446e-01 -3.611763566732406616e-02 2.233102023601531982e-01 -1.088591292500495911e-01 4.152663350105285645e-01 -2.967805266380310059e-01 -1.328630596399307251e-01 -5.921920388936996460e-02 9.176850318908691406e-03 9.420143812894821167e-02 -1.734858006238937378e-01 -1.935636624693870544e-02 2.652271650731563568e-03 -1.259945034980773926e-01 -1.279307901859283447e-01 2.318211942911148071e-01 2.833863198757171631e-01 1.967664062976837158e-01
1.283685211092233658e-02 -7.870336621999740601e-02 -1.935064233839511871e-02 1.338015198707580566e-01 1.752526760101318359e-01 1.409680396318435669e-02 2.490986287593841553e-01 -3.131659626960754395e-01 3.241164386272430420e-01 -5.188025534152984619e-02 9.231463819742202759e-02 -7.758548855781555176e-02 -2.216155230998992920e-01 -1.616083234548568726e-01 1.521490365266799927e-01 6.687084585428237915e-02 -6.064418703317642212e-03 -1.279735267162322998e-01 1.585064530372619629e-01 -2.647636234760284424e-01 5.633617565035820007e-02 2.351111918687820435e-01 1.989104598760604858e-01 6.054987013339996338e-02 -1.300190687179565430e-01 -2.934021949768066406e-01 -5.781725980341434479e-03 2.087868005037307739e-01 -2.887247130274772644e-03 -2.321433126926422119e-01 5.323331058025360107e-02 3.775229156017303467e-01
3.218525350093841553e-01 3.880705311894416809e-02 1.203184500336647034e-01 7.708830386400222778e-02 4.738710820674896240e-02 2.180945873260498047e-01 4.264441505074501038e-02 -3.173090815544128418e-01 -1.844479888677597046e-01 8.632807433605194092e-02 1.042393967509269714e-01 -1.539745330810546875e-01 -7.434999942779541016e-02 -1.604312956333160400e-01 5.431871116161346436e-02 5.901328846812248230e-02 1.586040258407592773e-01 -2.853600978851318359e-01 -2.338256984949111938e-01 -1.856719702482223511e-01 6.717550102621316910e-03 8.866970241069793701e-02 1.724241115152835846e-02 1.432199683040380478e-02 -1.466819792985916138e-01 -2.691202461719512939e-01 1.282831281423568726e-01 -2.444742023944854736e-01 -1.744580268859863281e-01 -1.562811136245727539e-01 1.251652985811233521e-01 4.044618606567382812e-01
1.444326192140579224e-01 2.242184430360794067e-01 -2.477366477251052856e-02 -3.065218627452850342e-01 1.081169322133064270e-01 3.174636512994766235e-02 2.383281886577606201e-01 -1.398053020238876343e-01 1.957771740853786469e-02 -8.028979599475860596e-02 -8.708424121141433716e-02 -2.070398330688476562e-01 -3.485843911767005920e-02 -4.191283509135246277e-02 9.747556596994400024e-02 4.210159480571746826e-01 1.254020780324935913e-01 1.638389378786087036e-01 -8.453501015901565552e-02 -1.830702275037765503e-01 -2.971563041210174561e-01 -1.362592726945877075e-01 1.303502172231674194e-01 1.298165321350097656e-01 -2.088003754615783691e-01 -6.014158204197883606e-02 -1.731325685977935791e-01 4.389247298240661621e-02 7.395977526903152466e-02 -2.307237386703491211e-01 7.789863646030426025e-02 3.611326813697814941e-01
7.680628332309424877e-04 -1.134106144309043884e-01 1.304408535361289978e-02 2.794334897771477699e-03 1.634147912263870239e-01 1.960820853710174561e-01 2.113306522369384766e-01 -9.803218394517898560e-02 2.975578606128692627e-02 2.545964904129505157e-02 8.991914987564086914e-02 -1.462724953889846802e-01 -3.288979530334472656e-01 -1.953205466270446777e-01 1.896052360534667969e-01 3.083811607211828232e-03 -1.362162828445434570e-01 -1.872153431177139282e-01 1.545263528823852539e-01 -1.658617854118347168e-01 -2.487071901559829712e-01 1.683834493160247803e-01 2.410979419946670532e-01 1.708753705024719238e-01 1.642455756664276123e-01 -2.940311096608638763e-02 -3.683304190635681152e-01 -7.261182367801666260e-02 2.019232604652643204e-03 -3.347768485546112061e-01 -5.824343860149383545e-02 2.957313060760498047e-01
3.987450897693634033e-01 4.671292379498481750e-02 -8.894822746515274048e-02 8.605451136827468872e-02 8.568078279495239258e-02 -1.923342794179916382e-01 1.930518150329589844e-01 -2.629376053810119629e-01 9.971425682306289673e-02 1.672102659940719604e-01 -2.171427309513092041e-01 -1.446812152862548828e-01 -2.404768019914627075e-01 -2.191412597894668579e-01 1.127034872770309448e-01 1.411145739257335663e-02 3.726655244827270508e-01 -2.181135565042495728e-01 -4.419660195708274841e-02 -1.006534025073051453e-01 -3.122013807296752930e-01 -1.369070410728454590e-01 1.796808391809463501e-01 7.324095815420150757e-02 4.531674832105636597e-02 -6.854966282844543457e-02 -6.663282401859760284e-03 -9.671998769044876099e-02 3.856252133846282959e-02 3.753099218010902405e-02 5.660233274102210999e-02 2.708758115768432617e-01
1.259020268917083740e-01 3.963611423969268799e-01 1.187794026918709278e-03 -1.081015355885028839e-02 -4.845159500837326050e-02 -2.165324389934539795e-01 1.614565104246139526e-01 -1.356381922960281372e-01 6.797376275062561035e-02 -6.702405214309692383e-02 2.853440940380096436e-01 -3.149925172328948975e-01 -3.423284292221069336e-01 -2.514402568340301514e-01 1.409069001674652100e-01 -2.122110575437545776e-01 2.669491805136203766e-02 1.566758453845977783e-01 1.334683597087860107e-01 -1.511474996805191040e-01 4.645488038659095764e-02 2.122280895709991455e-01 1.279122233390808105e-01 1.585815846920013428e-01 2.859685570001602173e-03 -1.673969626426696777e-02 1.143462210893630981e-01 -1.801516264677047729e-01 -2.723421454429626465e-01 -1.115301549434661865e-01 9.011422097682952881e-02 5.476728454232215881e-02
1.467496603727340698e-01 4.913295153528451920e-03 -4.861879721283912659e-02 -2.130101472139358521e-01 -8.603719063103199005e-03 -6.841228902339935303e-02 -4.478048905730247498e-02 6.762469559907913208e-02 -4.403680935502052307e-02 -2.969216406345367432e-01 2.616259828209877014e-02 -1.611884534358978271e-01 -3.243910521268844604e-02 1.812184900045394897e-01 -2.656740369275212288e-03 3.220034539699554443e-01 5.985905602574348450e-02 -8.058962225914001465e-02 1.630234867334365845e-01 -4.156909584999084473e-01 -1.016927510499954224e-01 6.864851713180541992e-02 5.286293476819992065e-02 1.041195839643478394e-01 8.448713272809982300e-02 -5.340996980667114258e-01 -2.569486498832702637e-01 1.333460062742233276e-01 -1.463068723678588867e-01 -3.853170946240425110e-02 1.615477055311203003e-01 4.101115465164184570e-02
-2.951061353087425232e-02 9.068106114864349365e-02 2.681616544723510742e-01 2.757720053195953369e-01 8.210215717554092407e-02 1.236218661069869995e-01 2.314029186964035034e-01 -1.810814738273620605e-01 1.653936058282852173e-01 1.413338780403137207e-01 1.985163539648056030e-01 -6.756305694580078125e-02 -3.343329131603240967e-01 -1.938520222902297974e-01 2.193277627229690552e-01 2.172981500625610352e-01 9.272309392690658569e-02 -1.853239908814430237e-02 -8.009867370128631592e-02 -2.675229609012603760e-01 -6.973310559988021851e-02 8.964106440544128418e-02 -2.369531057775020599e-02 4.288604855537414551e-02 -1.039861142635345459e-01 -2.143879383802413940e-01 -1.179404780268669128e-01 1.643630266189575195e-01 8.378183096647262573e-02 -2.488247454166412354e-01 3.568398952484130859e-01 4.906741902232170105e-02
9.645346552133560181e-02 -4.568429663777351379e-02 -1.425629109144210815e-02 -3.906808197498321533e-01 -2.383602410554885864e-02 5.268000066280364990e-03 1.577225923538208008e-01 -3.957593739032745361e-01 1.991182416677474976e-01 -8.467856049537658691e-02 -1.429996490478515625e-01 -2.760450541973114014e-01 -7.040110975503921509e-02 -1.065200045704841614e-01 -2.018094807863235474e-01 -1.656925529241561890e-01 1.112556979060173035e-01 1.397773176431655884e-01 3.891507536172866821e-02 -2.371132373809814453e-01 -2.930158078670501709e-01 1.244182288646697998e-01 5.826881900429725647e-02 -2.020299248397350311e-02 1.367403566837310791e-01 -2.539444155991077423e-02 -1.381281465291976929e-01 3.452300652861595154e-02 -1.045142412185668945e-01 -3.531276583671569824e-01 7.706215232610702515e-02 2.230597734451293945e-01
7.039090991020202637e-02 8.822144567966461182e-02 -1.684764400124549866e-02 1.368437558412551880e-01 2.230221480131149292e-01 3.556826710700988770e-01 1.753969863057136536e-02 -3.435241580009460449e-01 1.079986095428466797e-01 9.943783283233642578e-02 -1.121295914053916931e-01 3.645187243819236755e-02 -2.528363168239593506e-01 -8.283776044845581055e-02 -1.059323400259017944e-01 9.573755413293838501e-02 1.306234747171401978e-01 -1.128827035427093506e-01 2.813376188278198242e-01 -1.853634268045425415e-01 -2.817051112651824951e-01 4.157081618905067444e-02 3.702242672443389893e-02 2.318318635225296021e-01 -2.778483331203460693e-01 -2.413362413644790649e-01 -3.183577954769134521e-01 -7.192686200141906738e-02 -4.412272199988365173e-02 -1.348495483398437500e-01 4.454831406474113464e-02 -5.878435447812080383e-02
9.389064460992813110e-02 -1.709940470755100250e-02 -6.456513702869415283e-02 3.076230362057685852e-02 1.458545178174972534e-01 -1.516115367412567139e-01 2.163202911615371704e-01 -1.023747548460960388e-01 -1.759473383426666260e-01 1.852996498346328735e-01 -9.670544415712356567e-02 1.143232434988021851e-01 -1.569472402334213257e-01 -5.833953991532325745e-02 5.060342326760292053e-02 3.415555655956268311e-01 4.449082911014556885e-01 1.004598885774612427e-01 1.178511679172515869e-01 -2.233312726020812988e-01 -5.780515447258949280e-02 -1.946537792682647705e-01 8.514250814914703369e-02 7.533855736255645752e-02 3.303103893995285034e-02 -3.027328252792358398e-01 -1.056120917201042175e-02 -2.652616500854492188e-01 -1.959419250488281250e-01 8.837198466062545776e-02 1.830164492130279541e-01 2.835509479045867920e-01
5.835302174091339111e-02 1.439487189054489136e-01 -1.241673678159713745e-01 -9.749702364206314087e-02 -1.564907841384410858e-02 2.334081679582595825e-01 7.872036099433898926e-02 9.875833243131637573e-02 -1.013192608952522278e-01 6.268552690744400024e-02 -2.931863665580749512e-01 -8.531282097101211548e-02 -5.888883396983146667e-02 -5.786826089024543762e-02 4.434470832347869873e-02 1.726633906364440918e-01 8.354323357343673706e-02 -2.891700267791748047e-01 -9.228514134883880615e-02 -4.923321604728698730e-01 -2.138547152280807495e-01 2.830712795257568359e-01 -3.827707841992378235e-02 -4.025174770504236221e-03 -1.000677719712257385e-01 -2.447098344564437866e-01 6.358542479574680328e-03 6.479932460933923721e-03 5.012268945574760437e-02 -2.186712343245744705e-03 3.570303916931152344e-01 2.557956874370574951e-01
1.995704323053359985e-02 -2.360401488840579987e-02 -7.701687980443239212e-03 -1.329080462455749512e-01 1.608524024486541748e-01 1.597175896167755127e-01 1.569587588310241699e-01 3.007570281624794006e-03 6.248577963560819626e-03 -1.070049554109573364e-01 -6.234383326955139637e-04 -9.635701775550842285e-02 1.045170724391937256e-01 -2.578004300594329834e-01 -6.650703027844429016e-03 -2.036374807357788086e-02 1.035296991467475891e-01 1.248442903161048889e-01 -1.723099946975708008e-01 -6.970648169517517090e-01 2.653244591783732176e-04 1.033707410097122192e-01 -1.420422941446304321e-01 -1.396398432552814484e-02 -2.375679463148117065e-01 -2.862940728664398193e-01 -1.406925171613693237e-01 -2.985564246773719788e-02 -7.251824717968702316e-03 -4.660146310925483704e-02 2.469184100627899170e-01 1.069658249616622925e-01
1.937534660100936890e-01 2.230179309844970703e-01 -3.484864719212055206e-03 -2.062896043062210083e-01 -2.184192882850766182e-03 5.884760245680809021e-02 3.266064524650573730e-01 -1.289231237024068832e-02 1.754554808139801025e-01 -1.777091473340988159e-01 1.426515132188796997e-01 -1.340357214212417603e-01 -2.096536308526992798e-01 1.545466184616088867e-01 6.740400940179824829e-02 3.341975808143615723e-01 -2.375202253460884094e-02 1.372615396976470947e-01 -7.763181626796722412e-02 -3.691460788249969482e-01 -2.925782501697540283e-01 -5.808030068874359131e-02 3.907728195190429688e-02 9.551538527011871338e-02 -2.510766685009002686e-01 8.060573786497116089e-02 2.204046398401260376e-02 -1.177729945629835129e-02 -9.782236814498901367e-02 -1.694996654987335205e-01 1.111305281519889832e-01 3.048965930938720703e-01
-3.138011693954467773e-02 2.318049371242523193e-01 -1.011642813682556152e-01 -1.258925795555114746e-01 1.159533932805061340e-01 2.044189721345901489e-01 2.716697752475738525e-01 -4.873901605606079102e-02 1.896243169903755188e-02 -1.209485679864883423e-01 2.031915932893753052e-01 2.363414168357849121e-01 7.078889012336730957e-02 -1.448290050029754639e-01 3.218491002917289734e-02 1.914758048951625824e-02 1.077095791697502136e-01 9.503668546676635742e-02 -5.044132471084594727e-02 -8.740175515413284302e-02 -2.706248462200164795e-01 2.037927210330963135e-01 -1.308134943246841431e-01 1.583798825740814209e-01 -2.000219374895095825e-01 -2.121634632349014282e-01 -3.053814172744750977e-01 -1.213831976056098938e-01 -2.609597146511077881e-01 -1.571415662765502930e-01 3.655497431755065918e-01 2.026050835847854614e-01
3.980743885040283203e-02 -4.502829164266586304e-02 1.493237763643264771e-01 1.333609819412231445e-01 -2.781541645526885986e-02 2.639763951301574707e-01 4.040064215660095215e-01 -3.024377226829528809e-01 3.416734933853149414e-02 -1.745672225952148438e-01 3.201806247234344482e-01 7.672442495822906494e-02 -1.744513958692550659e-01 -1.067399084568023682e-01 -5.223312601447105408e-02 1.474132835865020752e-01 1.853663623332977295e-01 -1.380893439054489136e-01 -1.044501960277557373e-01 -2.892694175243377686e-01 -8.707733452320098877e-02 -7.796207070350646973e-02 1.245582923293113708e-01 5.138651654124259949e-02 -2.811749279499053955e-02 -2.346965968608856201e-01 -1.238371878862380981e-01 1.153285279870033264e-01 -6.004340946674346924e-02 3.920287825167179108e-03 3.897435069084167480e-01 7.047706097364425659e-02
1.645203977823257446e-01 -2.285964339971542358e-01 -2.265211641788482666e-01 1.658387780189514160e-01 1.726275831460952759e-01 -2.394780665636062622e-01 2.868905067443847656e-01 4.103130660951137543e-03 7.726480066776275635e-02 -1.563116759061813354e-01 -1.020709052681922913e-02 4.564285650849342346e-02 -1.044914796948432922e-01 -9.488733112812042236e-02 1.231400445103645325e-01 -5.683445930480957031e-02 2.875195816159248352e-02 4.315990209579467773e-02 9.057901799678802490e-02 -3.757113516330718994e-01 -1.936927437782287598e-01 1.896230131387710571e-01 2.284282445907592773e-01 8.901102840900421143e-02 4.779067263007164001e-02 -1.352698192931711674e-03 -3.905599117279052734e-01 1.486434601247310638e-02 -2.197302579879760742e-01 -2.504680454730987549e-01 3.237845003604888916e-02 2.207849174737930298e-01
2.305151671171188354e-01 -2.666528522968292236e-02 -5.032046139240264893e-02 -5.225347876548767090e-01 1.540328860282897949e-01 -7.619460672140121460e-02 2.362333387136459351e-01 -2.611583769321441650e-01 1.225808635354042053e-02 -1.240217387676239014e-01 2.430590428411960602e-02 -3.530206382274627686e-01 5.221306905150413513e-02 -1.572510153055191040e-01 3.166804835200309753e-02 -1.013615876436233521e-01 1.379609201103448868e-02 -1.292964965105056763e-01 -9.107567369937896729e-02 -2.842436134815216064e-01 9.361592680215835571e-02 1.175312101840972900e-01 1.306473165750503540e-01 -3.176313638687133789e-02 8.543003350496292114e-02 2.150979265570640564e-02 4.902629181742668152e-02 4.978700727224349976e-02 -4.163219779729843140e-02 -1.469912081956863403e-01 2.310305535793304443e-01 3.186654448509216309e-01
3.137098625302314758e-02 2.461772412061691284e-02 -1.387138813734054565e-01 -1.952220201492309570e-01 1.253761202096939087e-01 2.380316108465194702e-01 -6.182446703314781189e-02 -6.112377718091011047e-02 -1.049609184265136719e-01 1.004405841231346130e-01 9.671076387166976929e-02 1.794986426830291748e-01 -2.704987227916717529e-01 3.728905320167541504e-02 3.339259326457977295e-01 -6.161856278777122498e-02 6.796344183385372162e-03 2.482337004039436579e-04 3.325357437133789062e-01 -2.360269278287887573e-01 -3.515569269657135010e-01 -2.791471593081951141e-02 4.159543663263320923e-02 -2.063533365726470947e-01 -1.199595555663108826e-01 -3.216952979564666748e-01 -1.888407021760940552e-01 -2.461216151714324951e-01 1.935662515461444855e-02 -1.656663417816162109e-01 1.232674792408943176e-01 1.281825900077819824e-01
-5.660146847367286682e-02 1.766868829727172852e-01 -5.149535834789276123e-02 -2.206956297159194946e-01 4.563498497009277344e-02 6.317149102687835693e-02 3.483371138572692871e-01 -6.407940387725830078e-02 2.906775772571563721e-01 -3.392264544963836670e-01 3.705826699733734131e-01 1.145566254854202271e-01 -9.058887138962745667e-03 -2.807656824588775635e-01 2.397025935351848602e-02 -1.104769036173820496e-01 1.519666314125061035e-01 -2.864036010578274727e-03 1.129103749990463257e-01 -1.198010332882404327e-02 -2.103461623191833496e-01 2.400854043662548065e-02 7.989057153463363647e-02 -1.045978143811225891e-01 3.897003829479217529e-02 -1.527949571609497070e-01 -1.263546943664550781e-01 -7.402931898832321167e-02 -7.023312151432037354e-02 5.871860682964324951e-02 1.218773946166038513e-01 4.162965714931488037e-01
1.397214382886886597e-01 1.802404075860977173e-01 4.375304281711578369e-02 -3.343997001647949219e-01 8.519303053617477417e-02 1.744838431477546692e-02 3.498212993144989014e-01 -2.020761370658874512e-01 2.422313988208770752e-01 -1.452559828758239746e-01 1.272050291299819946e-01 -1.962351351976394653e-01 -1.558873951435089111e-01 1.004010438919067383e-01 1.789884120225906372e-01 2.809265851974487305e-01 -9.019195288419723511e-02 2.134119123220443726e-01 -4.770291596651077271e-02 -4.091731309890747070e-01 -1.363997906446456909e-01 -4.299025610089302063e-02 1.112646609544754028e-01 9.062864631414413452e-02 -1.091756746172904968e-01 -7.976172864437103271e-02 -3.209490329027175903e-02 4.912579059600830078e-02 2.182027697563171387e-02 -1.695709824562072754e-01 7.352376729249954224e-02 2.507878541946411133e-01
9.160433709621429443e-02 2.466655224561691284e-01 -1.696314364671707153e-01 -1.286153346300125122e-01 1.852988004684448242e-01 -2.206661403179168701e-01 -3.149890154600143433e-02 -5.769829731434583664e-03 -8.730781078338623047e-02 2.507124245166778564e-01 8.185051381587982178e-02 2.064599096775054932e-02 2.333205752074718475e-02 3.273477852344512939e-01 3.078551962971687317e-02 2.770385891199111938e-02 1.375648081302642822e-01 -5.465460941195487976e-02 -7.142291218042373657e-02 -5.637324452400207520e-01 -1.706317216157913208e-01 1.401563733816146851e-01 3.993811458349227905e-02 3.459864109754562378e-02 -1.721176952123641968e-01 1.041999179869890213e-02 -1.045985221862792969e-01 -1.422662883996963501e-01 -5.273767560720443726e-02 1.109824255108833313e-01 2.710888860747218132e-03 3.768222630023956299e-01
1.897643506526947021e-01 1.908871829509735107e-01 -3.386279046535491943e-01 -2.250892817974090576e-01 -8.890736848115921021e-02 1.767657250165939331e-01 1.121810376644134521e-01 -8.329524844884872437e-02 2.625684812664985657e-02 -1.080472487956285477e-02 6.943218410015106201e-02 -2.904503643512725830e-01 -1.800152808427810669e-01 -1.000933907926082611e-02 1.567661762237548828e-01 -9.703027084469795227e-03 2.366732209920883179e-01 -2.878045737743377686e-01 -1.801361143589019775e-01 -4.095050692558288574e-01 -1.642246730625629425e-02 2.177707254886627197e-01 -4.172500967979431152e-02 -3.403866291046142578e-01 -5.136972293257713318e-02 9.276284277439117432e-02 -9.260392189025878906e-02 -1.142582371830940247e-01 2.570666372776031494e-02 -1.327049881219863892e-01 -2.180695161223411560e-02 -2.173190191388130188e-02
1.504241377115249634e-01 2.328732907772064209e-01 -4.556159675121307373e-02 3.180724084377288818e-01 3.859635069966316223e-02 2.472472786903381348e-01 2.283610105514526367e-01 -3.623070716857910156e-01 3.534311801195144653e-02 1.076807640492916107e-02 8.455877006053924561e-02 4.162086639553308487e-03 -2.577575296163558960e-02 -7.090226560831069946e-02 2.894802391529083252e-01 1.101550459861755371e-01 -4.260757938027381897e-02 1.634326018393039703e-02 1.628333032131195068e-01 -2.398802340030670166e-01 6.724817305803298950e-02 8.277478069067001343e-02 1.183395013213157654e-01 -1.653141677379608154e-01 -1.387957483530044556e-01 -2.442308366298675537e-01 -1.949695497751235962e-01 8.535439148545265198e-03 1.276090741157531738e-01 -2.499958276748657227e-01 1.986326426267623901e-01 2.993677556514739990e-01
1.470147818326950073e-01 1.299226284027099609e-01 -1.584965288639068604e-01 -1.669293195009231567e-01 -6.857617944478988647e-02 3.217257857322692871e-01 1.058180257678031921e-01 -1.129682455211877823e-02 3.563985228538513184e-02 2.071478404104709625e-02 -6.210709363222122192e-02 -2.586729824542999268e-01 -2.039527520537376404e-02 1.283067762851715088e-01 2.005601525306701660e-01 1.174466237425804138e-01 2.898412644863128662e-01 -1.906293034553527832e-01 -2.124178409576416016e-02 -5.379903912544250488e-01 -1.276969611644744873e-01 2.066880315542221069e-01 -2.337003871798515320e-02 -2.409048974514007568e-01 9.079981595277786255e-02 1.163648739457130432e-01 -1.574854850769042969e-01 -1.057844832539558411e-01 1.276028752326965332e-01 -5.429615825414657593e-02 1.819415390491485596e-01 -8.757369965314865112e-02
2.934782505035400391e-01 4.085324704647064209e-02 -1.244643703103065491e-01 -1.594291031360626221e-01 1.064292192459106445e-01 -2.933763563632965088e-01 -2.049356698989868164e-02 -4.129550457000732422e-01 -1.376505941152572632e-02 -3.399195671081542969e-01 8.035212010145187378e-02 -1.057581380009651184e-01 -1.921166181564331055e-01 -1.499732881784439087e-01 1.248332262039184570e-01 -8.841665089130401611e-02 7.062667608261108398e-02 -7.207708060741424561e-02 -1.182896196842193604e-01 -1.554148793220520020e-01 -2.164745330810546875e-01 -1.046985834836959839e-01 2.113525420427322388e-01 -6.695479154586791992e-02 1.494670063257217407e-01 -4.490870982408523560e-02 -1.460448503494262695e-01 8.062774688005447388e-02 -1.410849094390869141e-01 -2.212868183851242065e-01 3.170420527458190918e-01 9.942464530467987061e-02
2.281952202320098877e-01 -5.249732360243797302e-02 -9.932875633239746094e-02 -4.020955562591552734e-01 1.952968537807464600e-01 3.706867247819900513e-02 3.745212554931640625e-01 -2.273441702127456665e-01 -1.124474257230758667e-01 9.615931659936904907e-02 8.516765199601650238e-03 -3.107512742280960083e-02 -2.211956121027469635e-02 3.280581235885620117e-01 1.108425036072731018e-01 -1.225238665938377380e-01 9.175781905651092529e-02 -4.774533677846193314e-03 8.573434501886367798e-02 -2.909649610519409180e-01 7.383473217487335205e-02 -8.286484330892562866e-02 6.647558510303497314e-02 -1.435706857591867447e-02 -2.908370494842529297e-01 -1.277756039053201675e-02 1.688993126153945923e-01 -1.648691445589065552e-01 -1.679876744747161865e-01 -3.181836009025573730e-02 2.028005421161651611e-01 2.358043491840362549e-01
1.947670429944992065e-01 -6.465324014425277710e-02 -9.799855947494506836e-02 -1.403872072696685791e-01 2.081940323114395142e-01 4.882004112005233765e-02 -1.551436036825180054e-01 -3.985167145729064941e-01 4.617030918598175049e-01 -2.250630557537078857e-01 -6.755082309246063232e-02 -1.495473831892013550e-01 -1.094939932227134705e-01 -9.960007667541503906e-02 2.574874460697174072e-01 2.131016179919242859e-02 1.100768744945526123e-01 -1.395532786846160889e-01 1.233435645699501038e-01 -3.032420873641967773e-01 -7.655692845582962036e-02 6.372977793216705322e-02 -1.322204321622848511e-01 1.361294090747833252e-01 -7.210452109575271606e-02 -1.499645411968231201e-01 -3.038298785686492920e-01 8.281484246253967285e-02 -2.607505396008491516e-02 4.411027207970619202e-02 2.118527330458164215e-02 7.691095024347305298e-02
-3.801839426159858704e-02 -1.528569608926773071e-01 -2.182163447141647339e-01 -2.107527479529380798e-02 -9.674648940563201904e-02 -1.636522561311721802e-01 1.833026111125946045e-01 -1.447633653879165649e-01 6.031937897205352783e-02 -2.724279882386326790e-03 3.012071549892425537e-01 -5.195508152246475220e-02 9.282468259334564209e-02 -3.287656307220458984e-01 -1.744193285703659058e-01 1.655187457799911499e-01 3.761720955371856689e-01 9.784465283155441284e-02 9.217379242181777954e-02 -3.484486639499664307e-01 4.619898274540901184e-02 -3.329879418015480042e-02 -9.121962636709213257e-02 -1.379729956388473511e-01 -5.841594561934471130e-02 -1.440613567829132080e-01 -2.076940387487411499e-01 -2.339780479669570923e-01 -2.141591161489486694e-01 -1.561607718467712402e-01 1.981425732374191284e-01 1.472563892602920532e-01
3.625539317727088928e-02 1.939555406570434570e-01 -2.511786818504333496e-01 -7.821661978960037231e-02 1.831744611263275146e-01 -1.915876939892768860e-02 6.788599491119384766e-02 -3.583134710788726807e-01 -1.046688407659530640e-01 1.743044555187225342e-01 2.212311625480651855e-01 -6.331613659858703613e-02 -2.096760421991348267e-01 2.242868244647979736e-01 3.291737139225006104e-01 2.033886760473251343e-01 1.299202144145965576e-01 -1.608548611402511597e-01 -9.883374907076358795e-03 -2.314561605453491211e-01 1.798364967107772827e-01 6.899619102478027344e-02 -1.437739133834838867e-01 -1.156729087233543396e-01 1.006451547145843506e-01 6.078261137008666992e-02 -1.961274296045303345e-01 8.615072071552276611e-02 8.448880165815353394e-02 -1.452284306287765503e-01 3.531810641288757324e-01 8.003854006528854370e-02
5.441730469465255737e-02 2.676556073129177094e-02 -4.920311272144317627e-02 -4.929941147565841675e-02 -3.555226698517799377e-02 -1.972514390945434570e-02 -1.981408335268497467e-02 -4.510257393121719360e-02 -5.225992575287818909e-02 -2.937857806682586670e-01 8.800103515386581421e-02 -1.094902083277702332e-01 -3.271745517849922180e-02 8.682991564273834229e-02 1.382040083408355713e-01 3.536624312400817871e-01 1.077972445636987686e-02 -1.325188130140304565e-01 2.046812772750854492e-01 -3.886396884918212891e-01 -2.109055072069168091e-01 -4.032180458307266235e-02 -1.682293973863124847e-02 3.075902163982391357e-01 7.251866906881332397e-02 -4.347232580184936523e-01 -2.301601916551589966e-01 5.346589535474777222e-02 -2.060107737779617310e-01 -2.463313937187194824e-02 2.818450033664703369e-01 -4.069842025637626648e-02
-1.060982495546340942e-01 -1.149110961705446243e-02 5.072467774152755737e-02 -1.042519956827163696e-01 2.447456493973731995e-02 2.766564786434173584e-01 1.046616137027740479e-01 -3.059149682521820068e-01 -2.092902213335037231e-01 8.888461440801620483e-02 1.754742264747619629e-01 -6.567462533712387085e-02 -2.683191001415252686e-01 -1.914799064397811890e-01 -4.844254627823829651e-02 1.574117541313171387e-01 1.546580493450164795e-01 5.385091528296470642e-02 5.478547513484954834e-02 -2.256495356559753418e-01 -1.408084034919738770e-01 4.196462780237197876e-02 1.086264774203300476e-01 9.283103048801422119e-02 -1.410709619522094727e-01 -2.441096752882003784e-01 -2.772566080093383789e-01 6.905402243137359619e-02 2.259403914213180542e-01 -3.792084753513336182e-02 2.870205044746398926e-01 3.900769948959350586e-01
3.915995359420776367e-02 1.969048380851745605e-02 -7.629614789038896561e-03 -4.203003272414207458e-02 3.872536122798919678e-02 2.357226908206939697e-01 8.617311716079711914e-02 -2.095230370759963989e-01 -2.159213572740554810e-01 4.150709882378578186e-02 9.606560319662094116e-02 3.088354133069515228e-02 -3.167009651660919189e-01 -2.592679858207702637e-01 -5.018452927470207214e-02 1.915781795978546143e-01 2.833405435085296631e-01 1.719724833965301514e-01 -1.476010382175445557e-01 -4.023385643959045410e-01 -2.020759135484695435e-01 1.238440796732902527e-01 -1.401597447693347931e-02 6.080796197056770325e-02 -2.289338409900665283e-01 -1.553358584642410278e-01 -1.929843872785568237e-01 1.483290642499923706e-01 1.647214442491531372e-01 -3.062402829527854919e-02 1.740733981132507324e-01 2.735952734947204590e-01
4.722016677260398865e-02 3.213707804679870605e-01 1.114049274474382401e-02 -3.072379827499389648e-01 -1.335551142692565918e-01 -3.065345883369445801e-01 3.945124335587024689e-03 -3.572583794593811035e-01 -3.326777815818786621e-01 -1.679052412509918213e-01 1.639212369918823242e-01 -1.371298134326934814e-01 -2.748782038688659668e-01 7.623057812452316284e-02 8.244679123163223267e-02 -3.177596256136894226e-02 1.887835860252380371e-01 -4.945605993270874023e-02 1.499785780906677246e-01 -2.609834671020507812e-01 4.044419899582862854e-02 1.340762227773666382e-01 9.044831991195678711e-02 2.386076934635639191e-02 -1.643346995115280151e-01 4.244572296738624573e-02 -1.975514553487300873e-02 -2.515694200992584229e-01 -1.242520436644554138e-01 -5.616517364978790283e-02 9.376715868711471558e-02 9.940163046121597290e-02
3.455796837806701660e-01 2.321578562259674072e-01 1.953963749110698700e-02 -1.183850392699241638e-01 1.734484732151031494e-01 1.875213235616683960e-01 -3.670237958431243896e-02 -7.370638102293014526e-02 1.955814510583877563e-01 -8.771065622568130493e-03 8.031728118658065796e-02 -2.213544696569442749e-01 -2.312910705804824829e-01 9.059641510248184204e-02 2.144477143883705139e-02 -1.238108947873115540e-01 4.337108433246612549e-01 5.920521914958953857e-02 -4.271400347352027893e-02 -1.612447053194046021e-01 -1.586343497037887573e-01 -1.051516234874725342e-01 2.279271036386489868e-01 1.276046689599752426e-02 1.202015876770019531e-01 -1.469073444604873657e-01 8.103376254439353943e-03 -3.580099344253540039e-01 4.661422222852706909e-02 -1.336366534233093262e-01 1.165207549929618835e-01 2.516674995422363281e-01
4.039516746997833252e-01 3.424727357923984528e-03 -2.010003626346588135e-01 -9.101860970258712769e-02 2.072389870882034302e-01 -2.083333283662796021e-01 1.133871152997016907e-01 -4.097342491149902344e-01 -5.617329850792884827e-02 -3.631239533424377441e-01 1.007190793752670288e-01 -5.563079565763473511e-02 -2.388595491647720337e-01 -9.110219776630401611e-02 2.159976586699485779e-02 -1.835723966360092163e-01 1.321586221456527710e-02 6.784801930189132690e-02 -2.726415731012821198e-02 -1.364887058734893799e-01 -2.385949641466140747e-01 -2.218196634203195572e-03 8.357897400856018066e-02 -9.197881817817687988e-02 7.262583822011947632e-02 -1.893257163465023041e-02 -3.268531337380409241e-02 9.579642862081527710e-02 -1.030640900135040283e-01 -1.508392542600631714e-01 3.170493543148040771e-01 1.642014682292938232e-01
2.985133528709411621e-01 5.272556096315383911e-02 -2.878674566745758057e-01 -9.015998989343643188e-02 -2.708599902689456940e-02 2.436654455959796906e-02 2.322576045989990234e-01 -2.996147572994232178e-01 2.653483152389526367e-01 1.567566245794296265e-01 1.378788053989410400e-01 -1.730827242136001587e-02 -3.454476967453956604e-02 7.255700230598449707e-02 2.251518070697784424e-01 -6.455782800912857056e-02 -9.166528284549713135e-02 2.060883790254592896e-01 2.071581482887268066e-01 -1.931812912225723267e-01 -8.799407631158828735e-02 1.180122494697570801e-01 -8.533491194248199463e-02 -2.673375606536865234e-01 -1.410809904336929321e-01 -1.570923775434494019e-01 -2.692664563655853271e-01 -8.081216365098953247e-02 4.500358551740646362e-02 2.248761355876922607e-01 2.067145854234695435e-01 2.144520729780197144e-01
-4.512484744191169739e-02 -9.148502722382545471e-03 -1.958419829607009888e-01 -1.164974272251129150e-01 7.157209515571594238e-02 1.145867034792900085e-01 2.276843637228012085e-01 1.047039851546287537e-01 1.952037960290908813e-01 1.678680777549743652e-01 2.852849066257476807e-01 9.334359492640942335e-05 -1.483517587184906006e-01 -2.801182866096496582e-01 6.066652014851570129e-02 -2.070315629243850708e-01 1.536964178085327148e-01 -9.133911132812500000e-02 1.884927749633789062e-01 -2.238778471946716309e-01 -3.570813834667205811e-01 -2.875780686736106873e-02 6.114896759390830994e-02 1.117525249719619751e-01 1.402324736118316650e-01 9.783199429512023926e-02 -2.246522009372711182e-01 -1.035779044032096863e-01 -2.168802171945571899e-01 -2.451317757368087769e-01 4.308630526065826416e-02 3.295685946941375732e-01
1.719002574682235718e-01 4.959033727645874023e-01 -1.179023087024688721e-01 3.105950728058815002e-02 -1.623439043760299683e-01 -1.052886620163917542e-01 -5.221440643072128296e-02 -1.006708666682243347e-01 3.611987456679344177e-02 3.117276430130004883e-01 2.364686280488967896e-01 7.363223936408758163e-03 6.134367734193801880e-02 5.584223195910453796e-03 -4.387838765978813171e-02 -9.008283168077468872e-02 2.591743469238281250e-01 4.630508646368980408e-02 2.059923484921455383e-02 -4.208495318889617920e-01 -1.167458817362785339e-01 6.843406707048416138e-02 -4.188431426882743835e-02 1.206419244408607483e-01 -9.191051125526428223e-02 3.213482350111007690e-02 -3.508045077323913574e-01 -7.618171721696853638e-02 5.351686105132102966e-02 -9.605374932289123535e-02 3.919912502169609070e-02 2.400564402341842651e-01
2.193329297006130219e-02 7.338060438632965088e-02 2.403522282838821411e-01 -8.915243297815322876e-02 -2.438060194253921509e-02 -6.758140027523040771e-02 2.313400506973266602e-01 4.469209536910057068e-02 -2.040633186697959900e-02 -1.719529330730438232e-01 -1.411765515804290771e-01 -2.149669378995895386e-01 5.662887124344706535e-04 1.619184166193008423e-01 3.919288814067840576e-01 1.196893081068992615e-01 1.205297932028770447e-01 -1.597692817449569702e-01 1.257419884204864502e-01 -4.354588985443115234e-01 -8.842824399471282959e-02 9.717969596385955811e-02 8.823181688785552979e-02 4.040256887674331665e-02 2.057749927043914795e-01 -1.294644922018051147e-01 -1.697500497102737427e-01 -2.132664248347282410e-02 -9.957191534340381622e-03 -2.127646803855895996e-01 4.109195470809936523e-01 5.191398039460182190e-02
1.339521855115890503e-01 3.237290382385253906e-01 1.258235573768615723e-01 -1.361369192600250244e-01 1.784948110580444336e-01 -9.716150909662246704e-02 9.841066598892211914e-02 -3.040306270122528076e-01 6.619018316268920898e-02 -2.230355292558670044e-01 4.193309694528579712e-02 -1.615042239427566528e-01 -1.122128739953041077e-01 3.735573962330818176e-02 2.330460250377655029e-01 -1.997062861919403076e-01 4.134512692689895630e-02 -6.309681385755538940e-02 1.548956036567687988e-01 -2.125668227672576904e-01 2.092470526695251465e-01 2.074586749076843262e-01 3.928948938846588135e-01 9.660701453685760498e-02 -2.920759283006191254e-02 8.648649603128433228e-02 -7.305217534303665161e-02 -3.699250221252441406e-01 -7.265186309814453125e-02 4.427171871066093445e-02 1.259858012199401855e-01 1.015267074108123779e-01
1.265300363302230835e-01 1.086005866527557373e-01 -1.770758628845214844e-01 -1.305041015148162842e-01 -8.324114233255386353e-02 3.560253083705902100e-01 8.739572018384933472e-02 -2.849218621850013733e-02 -1.789416223764419556e-01 9.849549829959869385e-02 -2.615628838539123535e-01 -7.185214757919311523e-02 -3.113466501235961914e-01 -9.085033088922500610e-02 -2.516726963222026825e-02 1.065448950976133347e-02 2.340951263904571533e-01 -3.761315047740936279e-01 -1.611707508563995361e-01 -2.822453379631042480e-01 -5.189398676156997681e-02 -1.957400143146514893e-02 -3.040097653865814209e-02 1.257852315902709961e-01 8.330187760293483734e-03 -9.717907011508941650e-02 -2.290121316909790039e-01 -1.061502322554588318e-01 1.116210892796516418e-01 -1.457730084657669067e-01 3.431127667427062988e-01 1.184906437993049622e-01
-1.883667558431625366e-01 1.760551333427429199e-01 -3.486086428165435791e-02 -7.620328664779663086e-02 3.531592786312103271e-01 1.434264332056045532e-01 7.379861176013946533e-02 -1.078155711293220520e-01 -4.989514127373695374e-02 -1.992459148168563843e-01 3.641199693083763123e-02 -5.376528576016426086e-02 1.102515682578086853e-01 -1.119946688413619995e-01 -2.586158178746700287e-02 -1.258090976625680923e-02 2.539672255516052246e-01 2.062671035528182983e-01 2.056140638887882233e-02 -5.154362320899963379e-01 6.246415153145790100e-02 6.369750946760177612e-02 -2.119675874710083008e-01 -3.140364959836006165e-02 -1.915849745273590088e-01 -1.437626928091049194e-01 -3.163751959800720215e-01 -5.914114043116569519e-02 6.840945780277252197e-02 -1.157103925943374634e-01 2.560743093490600586e-01 1.434656232595443726e-01
2.111151069402694702e-01 5.996652320027351379e-02 1.004247814416885376e-01 -1.412238776683807373e-01 2.994371056556701660e-01 7.549613714218139648e-02 1.072511002421379089e-01 3.153604641556739807e-02 7.594826817512512207e-02 9.950909018516540527e-02 -1.708100140094757080e-01 2.960168197751045227e-02 -5.674108862876892090e-01 2.904785983264446259e-02 1.639618128538131714e-01 -1.504161804914474487e-01 1.532107889652252197e-01 2.284567244350910187e-02 8.763194829225540161e-02 -1.973432749509811401e-01 -2.285319864749908447e-01 1.738608255982398987e-02 3.141645193099975586e-01 -5.370782315731048584e-02 1.601574867963790894e-01 2.054268568754196167e-01 -1.935549676418304443e-01 -1.885017156600952148e-01 -4.209689795970916748e-02 -7.187461107969284058e-02 1.325951069593429565e-01 7.626697421073913574e-02
3.568640444427728653e-03 6.454741582274436951e-03 -4.001788794994354248e-01 -1.250578165054321289e-01 1.329657584428787231e-01 -6.929180584847927094e-03 2.569010555744171143e-01 -8.314153179526329041e-03 3.438664227724075317e-02 5.682688206434249878e-02 1.564250290393829346e-01 -1.378903836011886597e-01 -3.026672601699829102e-01 -1.502302289009094238e-01 1.457023173570632935e-01 -1.861859485507011414e-02 -3.845582902431488037e-02 -6.156441196799278259e-02 1.530483216047286987e-01 -1.040416881442070007e-01 3.285362944006919861e-02 2.130230963230133057e-01 2.586195468902587891e-01 -1.338473260402679443e-01 -1.076810061931610107e-01 -3.662687242031097412e-01 -3.435049057006835938e-01 1.563349813222885132e-01 -1.378352195024490356e-01 -2.536137402057647705e-01 -1.743417605757713318e-02 1.189103722572326660e-01
-6.171761080622673035e-03 1.933299303054809570e-01 9.150281548500061035e-02 1.891758590936660767e-01 -8.405032008886337280e-02 6.109493598341941833e-02 2.658718824386596680e-01 -1.467509567737579346e-01 -6.685376167297363281e-02 -1.604923158884048462e-01 1.849063932895660400e-01 -1.706456840038299561e-01 -2.491656988859176636e-01 -2.626176476478576660e-01 1.426810175180435181e-01 -9.389220923185348511e-02 1.992320269346237183e-02 -1.399024575948715210e-01 7.310119271278381348e-02 -5.164362192153930664e-01 -9.286948293447494507e-02 2.297965884208679199e-01 7.725832611322402954e-02 -1.442846208810806274e-01 -6.275947391986846924e-02 1.286666989326477051e-01 1.521532684564590454e-01 -1.126970052719116211e-01 -6.750679761171340942e-02 -1.161567345261573792e-01 2.396452128887176514e-01 -2.226641327142715454e-01
4.167754948139190674e-02 1.616437882184982300e-01 -1.666243523359298706e-01 -5.335543770343065262e-03 -1.323672290891408920e-02 2.518954873085021973e-01 2.525279819965362549e-01 -1.685866266489028931e-01 7.898138463497161865e-02 -1.222233101725578308e-02 1.389979571104049683e-01 -9.130576472671236843e-06 -7.938720285892486572e-02 -3.759364187717437744e-01 -1.574042625725269318e-02 1.831687241792678833e-02 1.592832505702972412e-01 6.433577835559844971e-02 1.487338095903396606e-01 -2.577365934848785400e-02 -2.091126590967178345e-01 -3.405550867319107056e-02 -1.363468036288395524e-04 -2.935840166173875332e-05 -3.195874094963073730e-01 -2.992690801620483398e-01 -1.809648722410202026e-01 2.691339887678623199e-02 -7.259800285100936890e-02 -3.541506826877593994e-01 3.947445750236511230e-01 7.570275664329528809e-02
2.101684957742691040e-01 2.115865498781204224e-01 -4.120053052902221680e-01 7.512317597866058350e-02 2.645009756088256836e-01 2.470744960010051727e-02 1.244783028960227966e-01 -2.272324860095977783e-01 -1.508770696818828583e-02 3.055690824985504150e-01 6.565812975168228149e-02 -1.186932325363159180e-01 -2.857129275798797607e-01 -2.283819485455751419e-03 1.338463276624679565e-03 1.688779294490814209e-01 9.507922828197479248e-02 -3.718550130724906921e-02 4.299357067793607712e-03 -2.547823190689086914e-01 1.788365691900253296e-01 1.206959411501884460e-01 -1.401507854461669922e-01 6.667612493038177490e-02 -7.811380177736282349e-02 2.759231328964233398e-01 -8.263953030109405518e-02 1.030149236321449280e-01 -6.287823617458343506e-02 -1.957757472991943359e-01 2.964023351669311523e-01 1.942658098414540291e-03
[truncated: 3,273,395 more chars]
