# Supplementary material for: The Language of Innovation
Source: PLoS One. 2020 Apr 30;15(4):e0230107. doi: 10.1371/journal.pone.0230107 (PMC7194493; doi:10.1371/journal.pone.0230107)
Supplement: S26 File — (GZ) [file pone.0230107.s026.tar.gz › 2004-2008/V2Run_21_VS_4500_embeddings2004-2008ED32.txt]

1.198062598705291748e-01 6.113798916339874268e-02 -1.108901575207710266e-01 -2.149461358785629272e-01 -2.424111515283584595e-01 8.806200325489044189e-02 -9.323755651712417603e-02 6.705399602651596069e-02 1.161633208394050598e-01 2.158270627260208130e-01 3.399862349033355713e-02 -5.035440623760223389e-02 1.463576257228851318e-01 -3.593217730522155762e-01 -1.016022041440010071e-01 -2.395389042794704437e-02 4.747962355613708496e-01 1.290958374738693237e-02 -7.658660411834716797e-02 -2.427745759487152100e-01 3.860011696815490723e-02 4.314820840954780579e-02 -8.165637031197547913e-03 -1.595653221011161804e-02 2.106197178363800049e-02 -5.994397401809692383e-02 1.736062467098236084e-01 2.373835742473602295e-01 -1.567770391702651978e-01 3.639400005340576172e-01 -3.055510576814413071e-03 2.772405445575714111e-01
1.117446124553680420e-01 -1.163556650280952454e-01 4.152727127075195312e-02 1.279443502426147461e-01 6.266651302576065063e-02 -2.496084272861480713e-01 -3.520370125770568848e-01 -1.367963198572397232e-02 -1.723487675189971924e-01 4.110629484057426453e-02 -1.671100407838821411e-02 1.601129770278930664e-01 3.421938791871070862e-02 -4.330933690071105957e-01 -1.248812824487686157e-01 -6.682045012712478638e-02 1.539419442415237427e-01 -2.260140180587768555e-01 -8.416053652763366699e-02 -1.075418740510940552e-01 -3.138015568256378174e-01 -1.676906496286392212e-01 -5.550278723239898682e-02 1.082773879170417786e-01 1.117287129163742065e-01 -1.854691505432128906e-01 -2.155379354953765869e-01 1.367718130350112915e-01 2.825334072113037109e-01 1.878847628831863403e-01 -4.618729278445243835e-02 1.878616809844970703e-01
8.856406807899475098e-02 1.234143413603305817e-02 5.154873430728912354e-02 -1.703558117151260376e-01 -1.852228641510009766e-01 7.343833893537521362e-02 -1.131866499781608582e-01 8.084927685558795929e-03 -3.672378836199641228e-03 1.793912500143051147e-01 4.944215342402458191e-02 2.313205301761627197e-01 2.024700194597244263e-01 -2.268871814012527466e-01 -4.080574214458465576e-01 4.240274801850318909e-02 1.600771546363830566e-01 -3.873573988676071167e-02 -3.809586465358734131e-01 3.179496154189109802e-02 4.619299620389938354e-02 3.848254680633544922e-02 1.326581835746765137e-01 1.488354504108428955e-01 -9.557132422924041748e-02 1.596928834915161133e-01 -1.699504554271697998e-01 3.196706175804138184e-01 -2.723141945898532867e-02 2.070148587226867676e-01 -3.503203988075256348e-01 1.007946431636810303e-01
-1.002840846776962280e-01 -5.178439430892467499e-03 2.393460720777511597e-01 4.125454276800155640e-02 1.665881276130676270e-01 8.728338778018951416e-02 -1.174176856875419617e-01 4.929238557815551758e-02 -1.167335584759712219e-01 1.434251368045806885e-01 -1.772634387016296387e-01 -2.581823170185089111e-01 6.094963476061820984e-02 -2.307247072458267212e-01 -1.639882922172546387e-01 2.015169262886047363e-01 1.951354891061782837e-01 -3.053171932697296143e-01 -1.723598837852478027e-01 -3.052006959915161133e-01 1.661632806062698364e-01 -5.950406938791275024e-02 -1.311694383621215820e-01 -1.546356230974197388e-01 2.884919196367263794e-02 -3.026649914681911469e-02 -2.531689405441284180e-01 2.544273436069488525e-01 -4.908284172415733337e-03 3.166805505752563477e-01 -1.998083293437957764e-01 1.593202352523803711e-01
-7.097972184419631958e-02 1.197579726576805115e-01 -8.254871703684329987e-03 -3.219273388385772705e-01 -2.259276621043682098e-02 -1.839280873537063599e-01 -6.466452497988939285e-03 -1.824722737073898315e-01 1.656713187694549561e-01 1.070108041167259216e-01 1.392016559839248657e-01 -1.507444530725479126e-01 3.492056429386138916e-01 -3.549031615257263184e-01 -1.360136866569519043e-01 1.184949204325675964e-01 9.720904380083084106e-02 -1.383831948041915894e-01 -1.325168460607528687e-01 -1.477751415222883224e-02 -7.379999756813049316e-02 -1.812004111707210541e-02 -2.186476141214370728e-01 -1.880857050418853760e-01 2.013826519250869751e-01 -6.511316448450088501e-02 -6.906837970018386841e-02 3.434436917304992676e-01 -1.660046875476837158e-01 3.274040818214416504e-01 -7.314144819974899292e-02 6.957101821899414062e-02
-4.003766179084777832e-02 3.100851178169250488e-01 -3.372391918674111366e-03 1.155844926834106445e-01 -4.396032169461250305e-02 -3.487358391284942627e-01 -1.369322091341018677e-01 1.312489714473485947e-02 1.894789040088653564e-01 3.232230544090270996e-01 -1.067234277725219727e-01 -2.079393528401851654e-02 1.089327484369277954e-01 -3.177904188632965088e-01 -1.781329363584518433e-01 1.952219009399414062e-01 2.328451424837112427e-01 -5.928653106093406677e-02 3.930625319480895996e-02 4.102743417024612427e-02 -1.686305366456508636e-02 -6.733466684818267822e-02 -1.195860654115676880e-01 -2.334743738174438477e-01 -1.021866574883460999e-01 -9.780399501323699951e-02 -9.540562331676483154e-02 3.249526619911193848e-01 -2.609896706417202950e-03 2.432458251714706421e-01 -2.684448659420013428e-01 1.047467216849327087e-01
1.858209818601608276e-01 1.548119485378265381e-01 -4.113568924367427826e-03 5.898445844650268555e-02 9.302841126918792725e-02 -1.903747916221618652e-01 -1.185880228877067566e-01 -3.030510619282722473e-02 -4.517357051372528076e-02 4.622275754809379578e-02 -9.624519199132919312e-02 -1.517334729433059692e-01 -4.281865432858467102e-03 -1.790089011192321777e-01 -1.806130707263946533e-01 4.085733741521835327e-02 8.435624837875366211e-02 -4.522599279880523682e-01 -4.871435835957527161e-02 1.043419912457466125e-02 -9.780689328908920288e-02 -5.876316502690315247e-02 -2.158482074737548828e-01 -2.083854675292968750e-01 2.206664904952049255e-02 -1.434902697801589966e-01 -6.473882496356964111e-02 2.110642641782760620e-01 -2.366772890090942383e-01 3.584570288658142090e-01 -1.868471503257751465e-01 4.109825789928436279e-01
-2.504409104585647583e-02 2.885091491043567657e-02 1.803929060697555542e-01 4.369863122701644897e-02 -7.910171896219253540e-02 4.760438576340675354e-03 -3.263353109359741211e-01 1.447178423404693604e-01 1.903866603970527649e-02 2.111104577779769897e-01 -1.966843456029891968e-01 -2.747141420841217041e-01 1.522095948457717896e-01 -4.593329429626464844e-01 -3.411892354488372803e-01 -4.072450846433639526e-02 1.363751385360956192e-02 1.483456641435623169e-01 1.461527403444051743e-02 1.062757447361946106e-01 -8.378534018993377686e-02 -6.198385357856750488e-02 1.831003651022911072e-02 3.442510589957237244e-02 1.976649463176727295e-01 -1.010928079485893250e-01 -1.908215135335922241e-01 2.716772817075252533e-02 5.602309107780456543e-02 2.721710801124572754e-01 -2.432531416416168213e-01 2.239484488964080811e-01
-1.657350063323974609e-01 6.089379265904426575e-02 1.630195230245590210e-01 2.021744251251220703e-01 -3.455432876944541931e-02 -1.186531111598014832e-01 -1.086797639727592468e-01 -2.345002628862857819e-02 4.114197939634323120e-02 8.138298243284225464e-02 -3.589784353971481323e-02 -3.668253123760223389e-02 1.054290905594825745e-01 -5.280902981758117676e-02 -3.175385892391204834e-01 6.348618119955062866e-02 2.996110320091247559e-01 -4.296706244349479675e-02 -8.513003587722778320e-02 -1.229457408189773560e-01 6.035115942358970642e-02 1.349562704563140869e-01 -3.544845581054687500e-01 -3.065933883190155029e-01 -2.989874221384525299e-03 -6.350674200803041458e-03 -1.557756960391998291e-01 2.968632578849792480e-01 -1.967094987630844116e-01 3.639101684093475342e-01 -4.862256348133087158e-02 3.203163146972656250e-01
1.702526509761810303e-01 1.131245214492082596e-02 -4.539164528250694275e-02 9.158080816268920898e-02 2.347407639026641846e-01 7.539970427751541138e-02 -3.364404439926147461e-01 1.979352161288261414e-02 7.306300103664398193e-02 -3.303775563836097717e-02 -1.822298616170883179e-01 -2.740719914436340332e-02 1.873521134257316589e-02 -2.982819974422454834e-01 -3.613536953926086426e-01 -1.351310461759567261e-01 2.156262099742889404e-01 5.970399454236030579e-02 -1.512943655252456665e-01 -7.266445457935333252e-02 -1.486331075429916382e-01 -1.495024114847183228e-01 -1.185768619179725647e-01 -1.416498869657516479e-01 1.892437189817428589e-01 -1.986945793032646179e-02 -1.977320611476898193e-01 4.431012272834777832e-01 -1.108711883425712585e-01 2.035854011774063110e-01 1.174122765660285950e-01 1.074745357036590576e-01
-9.654280543327331543e-02 5.649209395051002502e-02 6.154377758502960205e-02 -1.220338344573974609e-01 7.500544935464859009e-02 3.904564678668975830e-02 -2.220813930034637451e-01 -4.445544779300689697e-01 -8.379944413900375366e-02 1.548262536525726318e-01 9.577181935310363770e-02 -1.878574490547180176e-02 2.260445356369018555e-01 1.023658923804759979e-02 -1.711028516292572021e-01 -1.067424789071083069e-01 3.654162883758544922e-01 7.770184893161058426e-03 -1.836528033018112183e-01 1.670435965061187744e-01 -2.239768505096435547e-01 1.373362839221954346e-01 1.665727794170379639e-01 -4.586340859532356262e-02 6.306080520153045654e-02 -9.340122342109680176e-02 -2.137777954339981079e-01 2.027095258235931396e-01 3.872952237725257874e-02 3.751206398010253906e-01 -1.998839229345321655e-01 8.099189400672912598e-02
-3.559704497456550598e-02 8.707071840763092041e-02 2.283086068928241730e-03 -1.112496554851531982e-01 -1.395090967416763306e-01 -1.957908570766448975e-01 -8.794130384922027588e-02 9.062263369560241699e-02 1.653810441493988037e-01 2.712274193763732910e-01 1.983204297721385956e-02 6.506416946649551392e-02 8.722229301929473877e-02 -7.614539563655853271e-02 -2.526724040508270264e-01 1.517253369092941284e-01 2.460985928773880005e-01 -4.091576933860778809e-01 -4.025163128972053528e-02 -6.052198261022567749e-02 -1.625451445579528809e-01 -1.162010207772254944e-01 -3.049340546131134033e-01 -1.727683842182159424e-01 -4.544827714562416077e-02 -3.903759643435478210e-02 -8.641605824232101440e-02 2.492180019617080688e-01 1.434045471251010895e-02 2.418571710586547852e-01 -3.683578670024871826e-01 1.888000518083572388e-01
-2.016004025936126709e-01 4.530169814825057983e-02 -3.885063156485557556e-02 -1.106637865304946899e-01 -8.334381878376007080e-02 -1.564167067408561707e-02 -1.449131667613983154e-01 2.312473505735397339e-01 -8.493687957525253296e-03 4.603677242994308472e-02 -1.740618199110031128e-01 1.058501377701759338e-01 7.450520992279052734e-02 -2.884135544300079346e-01 -2.189368009567260742e-01 2.894800305366516113e-01 1.285408437252044678e-01 -1.292374134063720703e-01 2.227821387350559235e-02 -1.262706518173217773e-01 -7.528951764106750488e-02 -2.001032605767250061e-02 -3.639548122882843018e-01 -1.616354286670684814e-01 6.342860311269760132e-02 -1.371628791093826294e-01 -2.420877367258071899e-01 2.132676839828491211e-01 1.750451922416687012e-01 3.869370818138122559e-01 -2.433378994464874268e-01 1.299994140863418579e-01
-1.487901508808135986e-01 2.302571535110473633e-01 -2.620776183903217316e-02 -2.932736463844776154e-02 2.768900012597441673e-03 -1.529089659452438354e-01 -1.313060671091079712e-01 -1.997718811035156250e-01 -6.029833480715751648e-02 1.322321742773056030e-01 -7.635051384568214417e-03 5.647515878081321716e-02 2.092702537775039673e-01 -2.737176716327667236e-01 -2.818133234977722168e-01 1.325817555189132690e-01 5.668510496616363525e-02 -2.871675789356231689e-01 -9.546263515949249268e-02 -3.814033418893814087e-02 -1.362453252077102661e-01 -5.182298645377159119e-02 -1.866824328899383545e-01 -2.834364175796508789e-01 3.199767321348190308e-02 -1.571809314191341400e-02 -1.595067977905273438e-01 2.999449968338012695e-01 -2.367534935474395752e-01 8.884238451719284058e-02 -3.030583560466766357e-01 3.122904598712921143e-01
2.956726849079132080e-01 9.647556394338607788e-02 -5.415732786059379578e-02 1.296570450067520142e-01 -1.876616477966308594e-01 2.931521534919738770e-01 -1.430395543575286865e-01 -2.255293726921081543e-01 -1.483265683054924011e-02 2.244112044572830200e-01 -1.739627681672573090e-02 2.797011137008666992e-01 2.123618721961975098e-01 1.784859225153923035e-02 -2.304840385913848877e-01 3.823884576559066772e-02 2.596925199031829834e-01 -1.110396385192871094e-01 -2.334706634283065796e-01 5.822932720184326172e-02 -3.925540298223495483e-02 6.963411718606948853e-02 7.510668039321899414e-02 1.420900523662567139e-01 -3.694903105497360229e-02 1.271532922983169556e-01 -9.649019688367843628e-02 9.198670089244842529e-02 -1.652898639440536499e-01 3.795050084590911865e-01 -1.457445025444030762e-01 2.532771527767181396e-01
1.428346484899520874e-01 -2.781328000128269196e-02 2.281448245048522949e-02 2.952657453715801239e-02 -4.793660249561071396e-03 -4.388716444373130798e-02 -3.137624561786651611e-01 1.546426862478256226e-01 -8.507265150547027588e-02 -1.734581738710403442e-01 -5.409688130021095276e-02 -1.933353394269943237e-01 2.141436785459518433e-01 -4.189989268779754639e-01 -3.410229980945587158e-01 1.914604455232620239e-01 3.379381895065307617e-01 -1.222936883568763733e-01 2.340337261557579041e-02 -1.505096852779388428e-01 -1.448394954204559326e-01 6.765757501125335693e-02 7.307144254446029663e-02 -1.642495840787887573e-01 2.136513888835906982e-01 2.538044154644012451e-01 1.186766475439071655e-01 1.264888197183609009e-01 5.970250442624092102e-02 1.855670511722564697e-01 -1.122211888432502747e-01 1.216102577745914459e-02
1.677481271326541901e-02 1.877112686634063721e-01 3.413005471229553223e-01 4.722375422716140747e-02 1.797597669064998627e-02 9.722026437520980835e-02 -2.901891767978668213e-01 -6.743302941322326660e-02 -4.344961140304803848e-03 1.045367196202278137e-01 7.099287956953048706e-02 -8.473073691129684448e-02 -1.813997887074947357e-02 -1.729217618703842163e-01 2.436826564371585846e-02 6.482082605361938477e-02 5.044684186577796936e-02 -3.031574189662933350e-01 -2.537065148353576660e-01 9.457112848758697510e-02 -1.737840622663497925e-01 -1.227067932486534119e-01 -2.271401286125183105e-01 -3.164492845535278320e-01 1.359333097934722900e-01 -3.327087312936782837e-02 -3.543037176132202148e-01 1.901885718107223511e-01 1.551103498786687851e-02 2.548583745956420898e-01 -2.195424959063529968e-02 2.780806124210357666e-01
2.326514869928359985e-01 -2.235752642154693604e-01 -1.897694766521453857e-01 -2.253128774464130402e-02 1.224961727857589722e-01 -3.020384721457958221e-02 -1.744080036878585815e-01 2.412002161145210266e-02 4.710107669234275818e-02 2.329256087541580200e-01 -2.304845303297042847e-01 -2.667292393743991852e-02 1.039542183279991150e-01 -3.021676242351531982e-01 -2.269607633352279663e-01 2.238475717604160309e-02 2.549689412117004395e-01 -1.867019087076187134e-01 -1.672052294015884399e-01 -3.239790201187133789e-01 -8.502138406038284302e-02 -1.099295690655708313e-01 4.991577565670013428e-02 -8.815606683492660522e-02 3.525570333003997803e-01 8.163360506296157837e-02 -7.098592072725296021e-02 2.352619618177413940e-01 1.097846869379281998e-02 3.048824667930603027e-01 3.241652995347976685e-02 1.352835446596145630e-02
5.724086984992027283e-02 4.318099096417427063e-02 3.353998437523841858e-02 1.048444509506225586e-01 -1.949822008609771729e-01 6.532517820596694946e-02 -1.555500775575637817e-01 -2.331764996051788330e-01 -1.274101287126541138e-01 -1.065312791615724564e-02 3.574407100677490234e-02 3.860472440719604492e-01 -1.653392314910888672e-01 -1.783271282911300659e-01 -2.368750125169754028e-01 1.891538947820663452e-01 1.491827219724655151e-01 -2.443921715021133423e-01 -3.897713720798492432e-01 -1.162240207195281982e-01 -1.265560835599899292e-01 -5.681965872645378113e-02 1.761944293975830078e-01 1.604075729846954346e-01 -1.357064545154571533e-01 1.405552476644515991e-01 5.780832469463348389e-02 2.052462548017501831e-01 -1.510479599237442017e-01 2.032821476459503174e-01 -2.629039883613586426e-01 6.225043535232543945e-02
-2.152969688177108765e-02 3.453245460987091064e-01 7.436145842075347900e-02 -4.265124723315238953e-02 -1.042875275015830994e-01 2.897082455456256866e-02 -5.423274636268615723e-02 -1.207532435655593872e-01 8.666569739580154419e-02 1.622381210327148438e-01 -7.591537386178970337e-02 5.472097918391227722e-02 1.659996211528778076e-01 -1.432579010725021362e-01 -9.136346727609634399e-02 2.647944688796997070e-01 3.315199613571166992e-01 -9.387791901826858521e-02 6.092512607574462891e-02 -2.026302516460418701e-01 -7.668112218379974365e-02 2.711975947022438049e-02 -4.572733342647552490e-01 -2.659232020378112793e-01 8.825979381799697876e-02 -1.051988750696182251e-01 -3.573347814381122589e-03 1.259959191083908081e-01 8.281029015779495239e-02 3.063370287418365479e-01 -2.563835978507995605e-01 1.532109975814819336e-01
9.534438699483871460e-02 1.497117429971694946e-01 1.530642211437225342e-01 -2.467111796140670776e-01 -1.887487918138504028e-01 -1.546764373779296875e-01 -4.842730239033699036e-02 -3.077067136764526367e-01 -9.171631932258605957e-02 1.320240497589111328e-01 5.297927930951118469e-02 2.069682776927947998e-01 1.618389934301376343e-01 -5.704470723867416382e-02 -4.069206714630126953e-01 1.652513295412063599e-01 2.691903412342071533e-01 -1.205833107233047485e-01 -1.109982952475547791e-01 -1.381043493747711182e-01 -6.308629363775253296e-02 9.427852928638458252e-02 1.143721863627433777e-01 -1.417984440922737122e-02 -1.888413168489933014e-02 6.548312306404113770e-02 -1.007186919450759888e-01 9.286967664957046509e-02 1.722369343042373657e-02 5.148203372955322266e-01 1.511549111455678940e-02 -1.647642254829406738e-02
-2.479478158056735992e-02 2.024265825748443604e-01 -1.255832910537719727e-01 1.079980134963989258e-01 -4.050620645284652710e-02 2.279540896415710449e-01 -1.706809252500534058e-01 2.551692724227905273e-01 1.197208017110824585e-01 9.428863227367401123e-02 -1.151599436998367310e-01 -2.376981973648071289e-01 9.526349604129791260e-02 -6.860861182212829590e-02 -1.967464983463287354e-01 1.768916398286819458e-01 1.654020696878433228e-01 -1.707228571176528931e-01 -4.900125414133071899e-02 -1.141677349805831909e-01 -5.734394490718841553e-02 3.885247185826301575e-02 -2.103317081928253174e-01 -2.566123008728027344e-01 7.337604463100433350e-02 -6.471506506204605103e-02 -4.034890606999397278e-02 2.996682822704315186e-01 1.760517992079257965e-02 1.812535971403121948e-01 -4.494716227054595947e-01 2.886929810047149658e-01
-2.136550378054380417e-03 8.520713448524475098e-02 -1.591347604990005493e-01 -1.276495605707168579e-01 -1.253371834754943848e-01 -1.715900152921676636e-01 -2.240315228700637817e-01 8.741754293441772461e-02 1.394950598478317261e-01 7.574656605720520020e-02 1.770737767219543457e-02 -8.349612355232238770e-02 1.482645720243453979e-01 -2.221495807170867920e-01 -6.640499830245971680e-02 1.346704959869384766e-01 1.755288541316986084e-01 -3.227666914463043213e-01 -1.287535279989242554e-01 -6.710554659366607666e-02 -8.831063657999038696e-02 -2.133422344923019409e-01 -1.895595043897628784e-01 -3.654562234878540039e-01 2.100420743227005005e-02 -9.206318855285644531e-02 -2.002494782209396362e-01 4.107156693935394287e-01 -1.390199214220046997e-01 1.683190166950225830e-01 -2.102930694818496704e-01 1.825186908245086670e-01
-8.769106864929199219e-02 -4.099209979176521301e-02 9.545222669839859009e-02 -3.090337812900543213e-01 -4.078968241810798645e-02 1.474232375621795654e-01 -9.705635160207748413e-02 -3.106092512607574463e-01 -1.376798450946807861e-01 2.392498999834060669e-01 6.444852054119110107e-02 2.375203371047973633e-01 2.165277749300003052e-01 -1.658320724964141846e-01 -2.269777804613113403e-01 7.591971755027770996e-02 3.817706406116485596e-01 -1.068645715713500977e-01 2.895796298980712891e-02 9.907707571983337402e-02 -3.374132141470909119e-02 4.972436651587486267e-02 1.198968142271041870e-01 -1.794072538614273071e-01 1.198456659913063049e-01 1.732165664434432983e-01 -6.128736585378646851e-02 1.572955846786499023e-01 -2.356393821537494659e-02 3.960657715797424316e-01 -1.944964192807674408e-02 1.990595012903213501e-01
-2.666798532009124756e-01 1.458842605352401733e-01 7.323616743087768555e-02 1.714819967746734619e-01 -1.067079752683639526e-01 -1.153637096285820007e-01 -1.038046553730964661e-01 -2.118602693080902100e-01 1.033516675233840942e-01 1.361127048730850220e-01 1.419479995965957642e-01 -1.491072028875350952e-01 1.860599219799041748e-01 -3.848127126693725586e-01 -1.268959343433380127e-01 1.269812285900115967e-01 2.140371948480606079e-01 -2.052621692419052124e-01 -1.401033103466033936e-01 1.657512784004211426e-01 -6.071464344859123230e-02 -2.105412185192108154e-01 -7.850562222301959991e-03 -1.502393782138824463e-01 -8.949577808380126953e-02 2.199892885982990265e-02 1.370569616556167603e-01 1.391804665327072144e-01 -1.589723378419876099e-01 3.283572793006896973e-01 -3.213734924793243408e-01 1.313129365444183350e-01
1.032756865024566650e-01 1.683420240879058838e-01 3.623558208346366882e-02 7.016771123744547367e-04 -8.156619966030120850e-02 -2.183651775121688843e-01 -1.317035555839538574e-01 -1.507824473083019257e-02 -5.166292563080787659e-02 1.772804260253906250e-01 1.428068131208419800e-01 -1.960326731204986572e-01 2.700716257095336914e-01 -2.549678981304168701e-01 -2.005153149366378784e-01 2.136070132255554199e-01 1.376272439956665039e-01 -1.607462316751480103e-01 -2.375185303390026093e-02 -4.160779342055320740e-02 -2.849190831184387207e-01 -1.283137202262878418e-01 -1.402769237756729126e-01 -2.493646144866943359e-01 2.648141980171203613e-02 -1.380448639392852783e-01 -1.048261374235153198e-01 2.660287320613861084e-01 -2.537877559661865234e-01 2.169596254825592041e-01 -2.989149689674377441e-01 2.052882760763168335e-01
-3.972887247800827026e-02 1.155361905694007874e-02 -3.171611577272415161e-02 -1.331770122051239014e-01 -1.589656472206115723e-01 1.141064241528511047e-01 -4.287894368171691895e-01 -1.340330094099044800e-01 9.862823784351348877e-02 3.525925874710083008e-01 -2.190678119659423828e-01 2.807334065437316895e-01 3.087876364588737488e-02 -9.201058000326156616e-02 -2.270251959562301636e-01 1.052461490035057068e-01 1.773957759141921997e-01 -2.073383331298828125e-01 -8.687327057123184204e-02 5.782433226704597473e-02 -1.106818690896034241e-01 3.406778723001480103e-02 9.508191794157028198e-02 5.795779824256896973e-02 -2.560437917709350586e-01 2.240906208753585815e-01 1.319458335638046265e-01 -4.087091609835624695e-02 -3.292126357555389404e-01 1.262321621179580688e-01 -1.804049164056777954e-01 6.055090948939323425e-02
4.358744621276855469e-02 1.652591824531555176e-01 -1.480155587196350098e-01 -1.002267375588417053e-01 -8.497478067874908447e-02 -1.474324017763137817e-01 -1.289846599102020264e-01 2.375479340553283691e-01 6.909057497978210449e-02 9.001197665929794312e-02 -5.201100558042526245e-02 -3.385018110275268555e-01 -2.731119655072689056e-02 -2.793410420417785645e-01 9.182503074407577515e-02 5.859188735485076904e-02 1.476612687110900879e-01 -2.736040353775024414e-01 -2.448563724756240845e-01 -1.437783837318420410e-01 -1.506308317184448242e-01 8.708137273788452148e-02 -2.566585540771484375e-01 -1.615034639835357666e-01 2.677639722824096680e-01 3.908473998308181763e-03 -1.796165406703948975e-01 2.496969401836395264e-01 2.389566600322723389e-02 3.218570649623870850e-01 -2.075873911380767822e-01 -5.392061173915863037e-02
1.289017051458358765e-01 3.526362404227256775e-02 4.917209967970848083e-02 -4.749577119946479797e-02 1.093991007655858994e-02 5.129234120249748230e-02 -6.325844675302505493e-03 4.130580276250839233e-02 5.643196403980255127e-02 8.676395565271377563e-02 -2.401803731918334961e-01 3.435943648219108582e-02 2.704189121723175049e-01 -4.410979151725769043e-01 -4.078442975878715515e-02 -2.406014651060104370e-01 1.730308234691619873e-01 -1.533612310886383057e-01 -9.392887353897094727e-02 -4.892823100090026855e-02 5.335636809468269348e-02 -2.494461834430694580e-03 -1.926699578762054443e-01 -2.556436657905578613e-01 1.577015966176986694e-01 4.610873293131589890e-03 -3.756423592567443848e-01 3.120196163654327393e-01 -6.455018371343612671e-02 1.075432598590850830e-01 -9.961839765310287476e-02 3.422417342662811279e-01
2.355221658945083618e-01 -9.875120967626571655e-02 -1.343486132100224495e-03 -2.592930197715759277e-01 -1.642460078001022339e-01 -6.025126203894615173e-02 -1.843576729297637939e-01 -2.272218763828277588e-01 1.201870199292898178e-02 1.046669408679008484e-01 1.120938435196876526e-01 2.324905395507812500e-01 4.959024116396903992e-02 -9.594650566577911377e-02 -2.657463252544403076e-01 1.779922246932983398e-01 3.482565581798553467e-01 -7.441675662994384766e-02 -3.578302562236785889e-01 3.111227601766586304e-02 9.258655458688735962e-02 -8.005587011575698853e-02 -2.737236581742763519e-02 1.325821727514266968e-01 -5.877899006009101868e-03 1.359073370695114136e-01 2.906671725213527679e-02 1.683548390865325928e-01 3.042975440621376038e-02 4.093980789184570312e-01 -1.886415481567382812e-01 1.366875171661376953e-01
2.323191314935684204e-01 -7.707539945840835571e-03 4.508004337549209595e-02 -1.496081054210662842e-01 -1.479509323835372925e-01 1.088220477104187012e-01 -1.918586045503616333e-01 -3.903665393590927124e-02 -1.043653339147567749e-01 2.703562676906585693e-01 2.055222243070602417e-01 1.431232839822769165e-01 -1.157177612185478210e-01 -2.126584649085998535e-01 -3.177086114883422852e-01 1.382241547107696533e-01 2.369587123394012451e-01 5.791340395808219910e-02 -2.380592823028564453e-01 1.629566252231597900e-01 -1.753179281949996948e-01 -7.932112552225589752e-03 1.212359666824340820e-01 6.427631527185440063e-02 7.089408487081527710e-02 1.419710665941238403e-01 -1.180220302194356918e-02 2.731382250785827637e-01 -4.725874960422515869e-02 4.047515392303466797e-01 -2.448342293500900269e-01 7.638850063085556030e-02
1.662741005420684814e-01 2.890432439744472504e-02 4.384077712893486023e-02 -1.287750452756881714e-01 -2.474480122327804565e-01 1.246002614498138428e-01 -1.027609035372734070e-01 -8.357447385787963867e-02 5.691227689385414124e-02 1.970164179801940918e-01 2.207982987165451050e-01 2.919634282588958740e-01 6.490472704172134399e-02 -2.366446703672409058e-02 -3.099308311939239502e-01 -5.046292208135128021e-03 2.579271793365478516e-01 6.029075756669044495e-02 -4.196198284626007080e-01 2.997302683070302010e-03 -5.376679077744483948e-02 -9.286306798458099365e-03 6.718034297227859497e-02 -2.842411957681179047e-02 9.243635088205337524e-02 4.851946979761123657e-02 -7.777747511863708496e-02 3.070238828659057617e-01 -1.484000235795974731e-01 3.428463339805603027e-01 -2.490950971841812134e-01 1.201346442103385925e-01
2.151334583759307861e-01 -7.010574638843536377e-02 1.957886666059494019e-01 9.815169870853424072e-02 -1.250397115945816040e-01 1.399205327033996582e-01 -3.074234426021575928e-01 1.931933015584945679e-01 2.219523191452026367e-01 1.792555600404739380e-01 1.127846464514732361e-01 -1.275632977485656738e-01 2.503446340560913086e-01 -2.326815277338027954e-01 -2.536063194274902344e-01 -2.456086277961730957e-01 1.404405832290649414e-01 -9.119223058223724365e-02 -7.780330628156661987e-02 -1.564754098653793335e-01 8.147998154163360596e-02 -2.915891818702220917e-02 -8.998753875494003296e-02 -3.902294114232063293e-02 1.539612263441085815e-01 -1.375075131654739380e-01 -2.105029374361038208e-01 7.314340025186538696e-02 1.367604285478591919e-01 2.060006558895111084e-01 -1.768099963665008545e-01 3.486928343772888184e-01
-8.737587369978427887e-03 2.396612465381622314e-01 -1.077000703662633896e-02 -5.618248507380485535e-02 5.367042869329452515e-02 -3.133922517299652100e-01 -9.357206523418426514e-02 2.044623941183090210e-01 -1.383626610040664673e-01 8.554115146398544312e-02 1.399933695793151855e-01 5.416885018348693848e-02 -1.950808987021446228e-02 -1.908537149429321289e-01 -2.298356592655181885e-01 1.646255552768707275e-01 1.747100949287414551e-01 -2.174744009971618652e-01 -6.288677453994750977e-02 -3.459843248128890991e-02 -1.707004606723785400e-01 -1.779120229184627533e-02 1.920405309647321701e-03 -3.019354641437530518e-01 1.411285102367401123e-01 8.404562249779701233e-03 -3.001247346401214600e-01 3.759499490261077881e-01 -1.731878817081451416e-01 3.348947763442993164e-01 -7.655975967645645142e-02 1.372104436159133911e-01
-9.330818802118301392e-02 2.251610457897186279e-01 4.168929532170295715e-02 -1.326010823249816895e-01 -1.243910267949104309e-01 -1.023158356547355652e-01 -4.190139770507812500e-01 -5.102141574025154114e-02 -2.001610845327377319e-01 3.000932335853576660e-01 -7.460769731551408768e-03 -1.768317669630050659e-01 -9.084573388099670410e-02 -1.021172031760215759e-01 6.772800534963607788e-02 1.471374183893203735e-01 4.905704781413078308e-02 -2.367187440395355225e-01 -2.926740348339080811e-01 -1.500649601221084595e-01 -1.020173877477645874e-01 -3.851950913667678833e-02 -8.234746009111404419e-02 -1.457437127828598022e-01 1.821423768997192383e-01 -9.859768673777580261e-03 7.616947591304779053e-02 -9.082026779651641846e-02 1.241594552993774414e-01 8.691273629665374756e-03 -1.332397460937500000e-01 4.729630947113037109e-01
-2.597826905548572540e-02 -2.279917746782302856e-01 4.225592315196990967e-02 -7.101397961378097534e-02 -9.138575941324234009e-02 4.741323366761207581e-02 -1.632095873355865479e-01 -2.501065135002136230e-01 1.418711543083190918e-01 1.861454099416732788e-01 2.287500500679016113e-01 -2.200099527835845947e-01 9.201158583164215088e-02 -1.900235414505004883e-01 -3.351624608039855957e-01 -5.629956349730491638e-02 3.897540867328643799e-01 -2.099568992853164673e-01 -1.094298288226127625e-01 -2.702376432716846466e-02 2.808592095971107483e-02 -4.297751560807228088e-02 2.568098008632659912e-01 -1.631520837545394897e-01 1.651401966810226440e-01 -7.146071642637252808e-02 -1.437588483095169067e-01 2.340101301670074463e-01 1.933761984109878540e-01 1.415892839431762695e-01 -5.433239042758941650e-03 2.365618497133255005e-01
8.525922149419784546e-02 4.061254113912582397e-02 -1.766150742769241333e-01 -3.576000779867172241e-02 -6.500384956598281860e-02 4.023046419024467468e-02 -4.013842344284057617e-02 -3.419874906539916992e-01 -1.598583310842514038e-01 1.377201080322265625e-01 8.796614594757556915e-03 -6.074037030339241028e-02 -1.995870377868413925e-03 -2.328766733407974243e-01 -1.763634979724884033e-01 1.771516799926757812e-01 2.597276270389556885e-01 5.091369524598121643e-02 -2.286869138479232788e-01 5.614797119051218033e-03 -4.525599628686904907e-02 -1.646987744607031345e-03 -5.567450821399688721e-02 -3.199112713336944580e-01 -1.491153687238693237e-01 8.811689913272857666e-02 -2.818655967712402344e-01 2.613309323787689209e-01 8.618047833442687988e-02 3.180457949638366699e-01 1.409570127725601196e-01 3.648614287376403809e-01
2.035490125417709351e-01 2.491593956947326660e-01 -1.451682299375534058e-01 -2.005420997738838196e-02 -1.148577481508255005e-01 -1.028534248471260071e-01 -2.356988489627838135e-01 -5.850514769554138184e-02 -6.054358184337615967e-02 3.289963603019714355e-01 -8.900669217109680176e-02 1.307839602231979370e-01 -3.664173418655991554e-03 -6.485527753829956055e-02 -2.411000728607177734e-01 -3.259601071476936340e-02 -3.308737650513648987e-02 -2.903317511081695557e-01 -4.387372136116027832e-01 3.101690299808979034e-02 -9.170681983232498169e-02 1.311359256505966187e-01 2.526191174983978271e-01 7.938088476657867432e-02 -5.339966341853141785e-02 -6.905500590801239014e-02 5.661745741963386536e-02 1.742919534444808960e-01 -1.151541769504547119e-01 3.860518932342529297e-01 -9.244884550571441650e-02 7.287327200174331665e-02
-2.837331295013427734e-01 6.507408618927001953e-02 -1.985437870025634766e-01 1.298064738512039185e-01 -7.748417556285858154e-02 -9.304045140743255615e-02 -6.501635909080505371e-02 -1.547463834285736084e-01 1.078230217099189758e-01 2.220965772867202759e-01 1.352905761450529099e-02 3.066507168114185333e-03 6.577905267477035522e-02 -2.372339665889739990e-01 -1.222928687930107117e-01 1.939937919378280640e-01 1.108086109161376953e-01 -2.359154969453811646e-01 -2.218147814273834229e-01 -7.629495859146118164e-02 -1.919569373130798340e-01 -1.505047529935836792e-01 -2.031204476952552795e-02 -2.241166234016418457e-01 7.952871173620223999e-02 -1.524974107742309570e-01 -4.888197779655456543e-02 2.593391835689544678e-01 -2.536116242408752441e-01 4.755804836750030518e-01 -8.981069177389144897e-02 1.045515537261962891e-01
-2.254920303821563721e-01 1.908012330532073975e-01 6.188428029417991638e-02 -1.504058483988046646e-02 9.120204299688339233e-02 -4.888347908854484558e-02 -1.482235491275787354e-01 -1.274598240852355957e-01 -6.588959693908691406e-02 1.741544008255004883e-01 1.694740951061248779e-01 -1.709479466080665588e-02 7.601892203092575073e-02 -3.183418512344360352e-01 -3.669614493846893311e-01 1.150823608040809631e-01 1.925785094499588013e-01 -1.194423586130142212e-01 -8.394007384777069092e-02 1.568090766668319702e-01 -8.948569186031818390e-03 -1.553920507431030273e-01 -1.527537852525711060e-01 -3.422810882329940796e-02 1.560427248477935791e-01 -1.576087623834609985e-01 -2.280481904745101929e-01 2.700184285640716553e-01 -3.742173314094543457e-02 3.472599387168884277e-01 -1.119947806000709534e-01 3.173332214355468750e-01
2.215872555971145630e-01 3.855452537536621094e-01 2.124866545200347900e-01 -2.939335107803344727e-01 1.055910512804985046e-01 -3.386560082435607910e-02 -1.759203523397445679e-01 8.087824285030364990e-02 -5.538334697484970093e-02 1.747256666421890259e-01 1.596675664186477661e-01 -1.299904733896255493e-01 6.589704006910324097e-02 -2.353576272726058960e-01 -2.499078959226608276e-01 -7.515814155340194702e-02 2.163408696651458740e-01 -2.797131538391113281e-01 -8.319248259067535400e-02 -5.280807241797447205e-02 -4.293216019868850708e-02 -1.431173533201217651e-01 8.777937293052673340e-02 -2.155347615480422974e-01 1.290578991174697876e-01 -2.361179143190383911e-01 -5.042149126529693604e-02 -4.771598801016807556e-02 2.084410563111305237e-02 6.904189288616180420e-02 -1.947894878685474396e-02 3.507829606533050537e-01
-4.713375121355056763e-02 3.457670509815216064e-01 -1.048905998468399048e-01 -1.803582720458507538e-02 3.235283866524696350e-02 -1.943457722663879395e-01 -2.251608371734619141e-01 -1.347399055957794189e-01 -6.667159497737884521e-02 2.179265208542346954e-02 1.977294385433197021e-01 -8.980662561953067780e-03 1.790179163217544556e-01 -7.327701151371002197e-02 -4.513408243656158447e-02 2.679927349090576172e-01 2.198033332824707031e-01 -1.315131485462188721e-01 -7.639534771442413330e-02 -1.391968131065368652e-01 -7.219461351633071899e-02 -1.860729455947875977e-01 -2.170310616493225098e-01 -2.305484265089035034e-01 -5.436632782220840454e-03 -9.909424185752868652e-02 -1.224155202507972717e-01 3.042908906936645508e-01 -7.951080054044723511e-02 4.254351258277893066e-01 -2.133198380470275879e-01 1.506446301937103271e-01
2.260961532592773438e-01 7.504935562610626221e-02 -3.315096721053123474e-02 -1.336342692375183105e-01 -2.084746807813644409e-01 1.517527699470520020e-01 -1.879122555255889893e-01 -6.319829821586608887e-02 -2.057927846908569336e-02 2.847222983837127686e-01 1.719564348459243774e-01 2.502389848232269287e-01 1.970944367349147797e-02 -2.257030159235000610e-01 -2.227654755115509033e-01 1.069091409444808960e-01 2.769741117954254150e-01 1.909181773662567139e-01 -3.063812553882598877e-01 6.397195160388946533e-02 -2.515220940113067627e-01 -9.846041351556777954e-02 9.341747313737869263e-02 5.061083287000656128e-02 -5.396970734000205994e-02 8.093848824501037598e-02 -4.976014047861099243e-02 3.033014535903930664e-01 -1.122949942946434021e-01 3.096987009048461914e-01 -1.562682390213012695e-01 1.360469404608011246e-02
-2.170250006020069122e-02 -6.583342701196670532e-02 -1.641612201929092407e-01 -7.922571152448654175e-02 -8.942462503910064697e-02 -1.963237524032592773e-01 -8.360450714826583862e-02 -3.481068015098571777e-01 1.019974872469902039e-01 7.572466880083084106e-02 2.432506233453750610e-01 -1.748202890157699585e-01 1.849511265754699707e-01 -2.592884600162506104e-01 -3.093418478965759277e-01 1.455689519643783569e-01 1.998337060213088989e-01 -1.238327994942665100e-01 5.529199540615081787e-02 -7.244423613883554935e-04 -1.357760429382324219e-01 -1.067445352673530579e-01 6.267570704221725464e-02 -1.188006326556205750e-01 -8.743225783109664917e-02 6.148273497819900513e-02 -1.393695920705795288e-01 4.318808019161224365e-01 -1.581659168004989624e-01 1.619315445423126221e-01 -2.078478336334228516e-01 2.122853100299835205e-01
2.589809298515319824e-01 -8.330883458256721497e-03 2.081752382218837738e-02 -2.048733532428741455e-01 -2.414867281913757324e-01 6.640041619539260864e-02 -1.739072799682617188e-01 -3.475538641214370728e-02 -2.389353932812809944e-03 3.359254896640777588e-01 1.677843332290649414e-01 2.041052281856536865e-01 5.763247609138488770e-02 -1.645860224962234497e-01 -1.774729192256927490e-01 -4.878388717770576477e-03 3.739580214023590088e-01 5.461281538009643555e-02 -3.481321930885314941e-01 5.519895255565643311e-02 -2.125021964311599731e-01 -2.353022247552871704e-02 1.593024730682373047e-01 1.005841568112373352e-01 9.359818696975708008e-02 4.826178029179573059e-02 -1.597857847809791565e-02 1.778914332389831543e-01 -1.427491456270217896e-01 2.041504234075546265e-01 -3.125857412815093994e-01 2.556295692920684814e-02
-1.106057018041610718e-01 2.170148938894271851e-01 -8.913537859916687012e-02 2.915181778371334076e-02 -4.433984402567148209e-03 4.932508245110511780e-02 -6.630880385637283325e-02 8.218266302719712257e-04 9.687889367341995239e-02 2.833800911903381348e-01 1.570491045713424683e-01 -1.505917310714721680e-01 -1.258391607552766800e-02 -1.651132851839065552e-01 -8.662880212068557739e-02 2.858122438192367554e-02 1.159172579646110535e-01 -2.991831004619598389e-01 -1.093946695327758789e-01 -6.148958578705787659e-02 -5.712501704692840576e-02 -1.905747801065444946e-01 1.382957547903060913e-01 -2.833430171012878418e-01 -2.281800471246242523e-02 -1.562480777502059937e-01 -7.722704112529754639e-02 3.512678444385528564e-01 -3.051902055740356445e-01 3.895604908466339111e-01 -2.925952970981597900e-01 9.883026033639907837e-02
1.442664712667465210e-01 1.727797091007232666e-02 7.331897318363189697e-02 -1.109650954604148865e-01 -1.459570378065109253e-01 1.009080908261239529e-03 -2.108415514230728149e-01 1.611841470003128052e-02 -1.839790679514408112e-02 3.130475878715515137e-01 1.748970448970794678e-01 3.996606171131134033e-01 -4.797831922769546509e-02 -7.761559635400772095e-02 -1.815735846757888794e-01 8.147515356540679932e-02 3.462267816066741943e-01 1.155988574028015137e-01 -2.942004501819610596e-01 3.535267710685729980e-02 -1.780746281147003174e-01 3.951766341924667358e-02 1.480048298835754395e-01 -2.002846263349056244e-02 -4.739602282643318176e-02 1.383029520511627197e-01 -9.861583262681961060e-02 1.698155403137207031e-01 1.209588162600994110e-02 3.583032786846160889e-01 -2.760824263095855713e-01 1.314877569675445557e-01
4.757993295788764954e-02 1.368986815214157104e-01 -1.323284655809402466e-01 2.291794493794441223e-02 1.498318612575531006e-01 -2.058616727590560913e-01 -1.980312913656234741e-01 -1.605429314076900482e-02 1.408733129501342773e-01 1.688257455825805664e-01 2.159003913402557373e-01 7.403027266263961792e-02 1.335507780313491821e-01 -1.949189454317092896e-01 -7.407338172197341919e-02 3.523983955383300781e-01 1.862121969461441040e-01 -2.119183093309402466e-01 -4.034433048218488693e-03 -4.355013743042945862e-02 -5.722027644515037537e-02 -6.226803362369537354e-02 -9.402316063642501831e-02 -2.452527582645416260e-01 1.399228721857070923e-01 -6.309994310140609741e-02 -2.321070134639739990e-01 2.160164862871170044e-01 -2.985789477825164795e-01 2.727579176425933838e-01 -2.368727177381515503e-01 2.632958590984344482e-01
1.515720188617706299e-01 -7.471283525228500366e-02 2.228080481290817261e-01 -5.671785399317741394e-02 2.038303166627883911e-01 1.123895272612571716e-01 -3.825281858444213867e-01 -5.107954517006874084e-02 -5.876905843615531921e-02 1.993309706449508667e-01 9.762837737798690796e-02 -2.145449817180633545e-01 1.706397235393524170e-01 -2.448950409889221191e-01 -2.004014551639556885e-01 -2.164881080389022827e-01 7.273636013269424438e-02 -2.875221669673919678e-01 -1.707645356655120850e-01 1.382873766124248505e-02 -1.842346936464309692e-01 2.006455510854721069e-01 6.002362817525863647e-02 1.603371500968933105e-01 2.159547209739685059e-01 -6.102667748928070068e-02 1.203599348664283752e-01 2.029431462287902832e-01 3.917850088328123093e-03 2.485219687223434448e-01 -1.509773284196853638e-01 1.707993745803833008e-01
8.455131202936172485e-02 1.250827405601739883e-02 1.477021127939224243e-01 -2.049958705902099609e-01 -2.193523794412612915e-01 -5.356609448790550232e-02 -2.129767388105392456e-01 -2.444804161787033081e-01 -1.323012113571166992e-01 2.835522294044494629e-01 8.764173090457916260e-02 2.159210294485092163e-01 -9.142167121171951294e-02 -3.372385399416089058e-03 -4.633147716522216797e-01 1.100623160600662231e-01 3.433290123939514160e-01 -3.737162053585052490e-02 -1.334698405116796494e-02 -9.628146886825561523e-03 8.326210081577301025e-02 9.226182848215103149e-02 5.951828137040138245e-02 9.181227535009384155e-02 4.055841825902462006e-03 3.715591505169868469e-02 -1.989859640598297119e-01 1.740745157003402710e-01 -6.362662464380264282e-02 3.053987622261047363e-01 -2.468291074037551880e-01 9.430842101573944092e-02
-9.925754368305206299e-02 9.412796050310134888e-02 -2.349952310323715210e-01 -3.192672878503799438e-02 3.022081591188907623e-02 -6.967156380414962769e-02 -9.509377926588058472e-02 -7.144846767187118530e-02 -8.124132454395294189e-02 1.636018455028533936e-01 -1.378640979528427124e-01 -2.415349781513214111e-01 2.553228437900543213e-01 -1.966348588466644287e-01 -2.840847373008728027e-01 -1.431595087051391602e-01 2.630453407764434814e-01 -1.195049285888671875e-01 2.132959291338920593e-02 -2.873166799545288086e-01 -2.866347134113311768e-01 4.183467850089073181e-02 -6.870353966951370239e-02 -8.149959892034530640e-02 2.068025618791580200e-01 -2.701281011104583740e-01 -1.463414132595062256e-01 2.523681521415710449e-01 -5.303876101970672607e-02 1.347590833902359009e-01 -3.252075612545013428e-01 -6.198772694915533066e-03
1.307096034288406372e-01 3.618347644805908203e-01 -3.221256285905838013e-02 -8.149175345897674561e-02 8.043301105499267578e-02 -9.026414155960083008e-02 -1.888396888971328735e-01 1.290885806083679199e-01 2.039317041635513306e-01 -2.119086980819702148e-01 -1.609890311956405640e-01 -1.871792972087860107e-01 -2.406295621767640114e-03 -2.556208074092864990e-01 -1.670599877834320068e-01 5.327920615673065186e-02 2.698994576930999756e-01 -1.466930359601974487e-01 -2.131103724241256714e-01 -2.956556677818298340e-01 -3.566630557179450989e-02 -6.501340866088867188e-02 -1.425402760505676270e-01 -1.164553984999656677e-01 3.248148560523986816e-01 2.787332981824874878e-02 -2.244615852832794189e-01 -6.293862313032150269e-02 -1.409970074892044067e-01 8.217845857143402100e-02 -2.501368224620819092e-01 1.320193260908126831e-01
-2.354119904339313507e-02 1.489744056016206741e-02 -2.866147831082344055e-02 7.849347591400146484e-02 -1.094628050923347473e-01 -2.976259589195251465e-01 -1.004384085536003113e-01 -6.989346444606781006e-02 2.172499522566795349e-02 1.805051416158676147e-01 1.941310912370681763e-01 -7.904863357543945312e-02 8.055227249860763550e-02 -2.547144293785095215e-01 -1.108442842960357666e-01 2.566235959529876709e-01 3.707019984722137451e-02 -1.103190183639526367e-01 8.059735596179962158e-02 -6.025265529751777649e-02 -2.541530132293701172e-01 -1.597952544689178467e-01 -7.478742301464080811e-02 -7.765641063451766968e-02 -6.570316106081008911e-02 1.018927618861198425e-01 -1.828265488147735596e-01 4.786854982376098633e-01 -1.793943345546722412e-01 3.004941940307617188e-01 -1.664908528327941895e-01 3.119607865810394287e-01
9.968350082635879517e-02 2.076988667249679565e-01 1.629778929054737091e-02 7.684846967458724976e-02 -9.601320326328277588e-02 3.708785399794578552e-02 -5.152281522750854492e-01 1.978133767843246460e-01 -1.918865181505680084e-02 -2.764200605452060699e-02 4.436122626066207886e-02 1.015533581376075745e-01 2.726562619209289551e-01 -3.902386426925659180e-01 -6.758593954145908356e-03 -1.038929447531700134e-01 9.897597879171371460e-02 3.640660271048545837e-02 -1.763304919004440308e-01 -1.405143886804580688e-01 7.655299268662929535e-03 1.684659123420715332e-01 1.216532364487648010e-01 -6.635522842407226562e-02 4.256534576416015625e-02 1.005526706576347351e-01 -3.081561028957366943e-01 3.413409367203712463e-02 -1.496337056159973145e-01 1.915327757596969604e-01 -4.265824705362319946e-02 3.100735545158386230e-01
-3.810885548591613770e-02 9.099579602479934692e-02 -1.465340107679367065e-01 -1.247255280613899231e-01 -9.757962077856063843e-02 -3.863114714622497559e-01 -1.976833939552307129e-01 -6.085138395428657532e-02 4.625450819730758667e-03 1.460873186588287354e-01 8.547843247652053833e-02 -1.030468344688415527e-01 8.594979345798492432e-02 -3.601390719413757324e-01 -3.000476062297821045e-01 2.256168276071548462e-01 1.796384304761886597e-01 -2.106714695692062378e-01 -7.178147137165069580e-02 -2.038349956274032593e-01 -1.425003260374069214e-01 9.933046996593475342e-02 -1.564565002918243408e-01 -3.320756256580352783e-01 -4.419182986021041870e-02 7.976607233285903931e-02 -3.322223573923110962e-02 3.334609568119049072e-01 -1.867279410362243652e-02 9.030783921480178833e-02 -4.174974933266639709e-02 1.234884187579154968e-01
-1.910521239042282104e-01 3.605355694890022278e-02 4.544818401336669922e-02 1.236313655972480774e-01 -4.290697723627090454e-02 5.438027903437614441e-03 -2.549330592155456543e-01 -2.232084274291992188e-01 -7.396258413791656494e-02 9.692274034023284912e-02 5.836301669478416443e-02 -2.234723567962646484e-01 3.360853716731071472e-02 -1.648693978786468506e-01 -2.351859658956527710e-01 1.432552188634872437e-01 1.466726064682006836e-01 -2.890888750553131104e-01 -1.750048547983169556e-01 1.436012536287307739e-01 3.277132660150527954e-02 -3.964768350124359131e-02 -2.106558680534362793e-01 4.077468812465667725e-02 2.666140794754028320e-01 -1.429183930158615112e-01 -1.167241781949996948e-01 3.058948218822479248e-01 -1.001446992158889771e-01 3.660193681716918945e-01 -7.432348560541868210e-03 3.286824226379394531e-01
2.169655561447143555e-01 1.283937972038984299e-02 9.244424104690551758e-02 -1.418728083372116089e-01 -1.834165602922439575e-01 1.723190546035766602e-01 -4.729634523391723633e-02 -8.605470508337020874e-02 3.712639585137367249e-02 2.254557907581329346e-01 9.489090740680694580e-02 1.932911425828933716e-01 8.626788854598999023e-03 -2.476491034030914307e-01 -2.995062768459320068e-01 1.339082419872283936e-01 3.116675615310668945e-01 4.314401373267173767e-02 -3.089163005352020264e-01 -6.236411165446043015e-03 -1.297746300697326660e-01 -1.894636265933513641e-02 2.745088636875152588e-01 8.657059818506240845e-02 9.789577126502990723e-02 1.487510949373245239e-01 2.773974649608135223e-02 2.184998393058776855e-01 -2.468785345554351807e-01 2.237611562013626099e-01 -3.121983408927917480e-01 1.645594276487827301e-02
8.811774104833602905e-02 -6.641148030757904053e-02 7.282577455043792725e-02 1.346342265605926514e-01 -1.594079434871673584e-01 4.711322858929634094e-02 -3.801880404353141785e-02 1.127714291214942932e-01 -8.624739013612270355e-03 1.368803344666957855e-02 -5.261699482798576355e-02 -1.211138740181922913e-01 1.659330725669860840e-01 -3.333701789379119873e-01 -1.740324497222900391e-01 9.781812131404876709e-02 2.095033973455429077e-02 -1.721637398004531860e-01 -2.041462510824203491e-01 -1.445119380950927734e-01 6.624643574468791485e-04 -1.062721386551856995e-01 -1.958621591329574585e-01 -3.603557050228118896e-01 2.556543648242950439e-01 -2.150508761405944824e-01 -1.065701544284820557e-01 2.991693615913391113e-01 -5.878362804651260376e-02 2.163303941488265991e-01 -2.318165898323059082e-01 3.711701929569244385e-01
1.898043155670166016e-01 1.467449367046356201e-01 1.053339466452598572e-01 -3.445068746805191040e-02 -2.229161001741886139e-02 2.441176446154713631e-03 -3.631911575794219971e-01 -2.102441936731338501e-01 -4.364685341715812683e-02 1.532727330923080444e-01 1.209788769483566284e-01 3.093551695346832275e-01 8.991275727748870850e-02 -1.486922055482864380e-01 -3.493662476539611816e-01 4.252734035253524780e-02 2.288775444030761719e-01 -3.467801213264465332e-02 -4.212253987789154053e-01 8.091444522142410278e-02 -7.256952673196792603e-02 1.046670600771903992e-01 4.788262024521827698e-02 -6.213630735874176025e-02 -1.566894166171550751e-02 1.379204988479614258e-01 1.224975436925888062e-01 6.941651552915573120e-02 -1.233576089143753052e-01 1.713067889213562012e-01 -2.473875433206558228e-01 2.428072392940521240e-01
-1.066893804818391800e-02 2.205802872776985168e-02 7.254216820001602173e-02 -1.274701952934265137e-01 -1.636009216308593750e-01 1.596960127353668213e-01 -2.068245559930801392e-01 -7.238933444023132324e-02 -8.203230798244476318e-03 1.989547908306121826e-01 1.033925414085388184e-01 1.297411173582077026e-01 3.577962890267372131e-02 -1.222694218158721924e-01 -2.474565953016281128e-01 3.125593811273574829e-02 2.244164794683456421e-01 1.462120562791824341e-01 -4.245756864547729492e-01 -6.833945866674184799e-03 -2.074385881423950195e-01 -3.918348625302314758e-02 2.131074666976928711e-01 9.961388260126113892e-02 -1.490015815943479538e-02 1.328736245632171631e-01 1.727955602109432220e-02 2.087303102016448975e-01 -2.579869031906127930e-01 4.370975494384765625e-01 -2.392447888851165771e-01 5.864674597978591919e-02
1.239238306879997253e-01 -2.300486713647842407e-01 -4.739188402891159058e-02 -2.201770991086959839e-01 -2.022757530212402344e-01 1.082488298416137695e-01 -2.613040804862976074e-01 -1.707171201705932617e-01 -1.081574708223342896e-02 -7.801433652639389038e-02 -2.514213919639587402e-01 1.729292124509811401e-01 1.813699454069137573e-01 -3.811478614807128906e-02 1.123192012310028076e-01 -5.390839185565710068e-03 2.234469801187515259e-01 -3.771258592605590820e-01 -1.570622622966766357e-01 -4.876376688480377197e-02 -3.940838202834129333e-02 2.399791330099105835e-01 1.869167834520339966e-01 6.585590541362762451e-03 5.282260850071907043e-02 -2.246209084987640381e-01 1.546774804592132568e-01 6.202952191233634949e-02 2.038059756159782410e-03 2.829290628433227539e-01 -3.150883913040161133e-01 1.046509370207786560e-01
-1.205190736800432205e-02 -1.451710164546966553e-01 3.060203418135643005e-02 -1.049937829375267029e-01 -2.294668406248092651e-01 -2.141054868698120117e-01 -1.768958568572998047e-01 -2.940452992916107178e-01 -1.014054790139198303e-01 1.202660351991653442e-01 2.037927955389022827e-01 2.947163879871368408e-01 1.380491703748703003e-01 -1.347887665033340454e-01 -2.271490246057510376e-01 1.180764809250831604e-01 4.166701138019561768e-01 -7.545167952775955200e-02 -3.845915198326110840e-02 -7.459969818592071533e-02 8.914636820554733276e-02 1.380220055580139160e-01 9.864265099167823792e-03 8.363045006990432739e-02 -3.964723646640777588e-02 2.211662381887435913e-01 -9.543104469776153564e-02 1.918387860059738159e-01 -2.963958680629730225e-02 3.989651203155517578e-01 -9.699067473411560059e-02 9.151161462068557739e-02
-1.273458153009414673e-01 3.565950989723205566e-01 1.506088525056838989e-01 -2.477135136723518372e-02 -4.109522700309753418e-02 -4.093910381197929382e-02 -6.549420952796936035e-02 -6.509017199277877808e-02 3.209735751152038574e-01 2.259065061807632446e-01 -1.385733634233474731e-01 1.905604824423789978e-02 1.025360152125358582e-01 7.831719703972339630e-03 -1.864385157823562622e-01 1.118659377098083496e-01 9.708069264888763428e-02 -1.245335862040519714e-01 2.533267438411712646e-02 -1.225916296243667603e-01 -1.886246502399444580e-01 -1.483868509531021118e-01 -2.814835906028747559e-01 -1.443729996681213379e-01 -1.650009453296661377e-01 -7.791995257139205933e-02 -8.854348212480545044e-02 2.920176386833190918e-01 -1.889629289507865906e-02 4.370118081569671631e-01 -1.549757570028305054e-01 2.234285473823547363e-01
2.258676849305629730e-02 -5.586838349699974060e-02 1.579910069704055786e-01 -4.199695959687232971e-02 -2.057649493217468262e-01 -1.854110881686210632e-02 -3.391816616058349609e-01 2.727082073688507080e-01 -7.343453913927078247e-02 1.399017721414566040e-01 -3.045088648796081543e-01 -2.107219584286212921e-02 1.957579255104064941e-01 -2.938229441642761230e-01 -3.262411355972290039e-01 -1.846373379230499268e-01 2.183980867266654968e-02 -2.153751701116561890e-01 -1.948834061622619629e-01 1.203959956765174866e-01 -7.756455242633819580e-02 -1.296107918024063110e-01 3.228429332375526428e-02 -3.709390014410018921e-02 2.707990407943725586e-01 1.270411461591720581e-01 -1.101132929325103760e-01 2.526348531246185303e-01 2.066345699131488800e-02 2.518322467803955078e-01 -1.384887099266052246e-02 -1.427558436989784241e-02
7.074645906686782837e-02 1.030014753341674805e-01 -3.585214912891387939e-02 3.010857403278350830e-01 -9.177488833665847778e-02 -8.472546190023422241e-02 -3.172450959682464600e-01 2.718916721642017365e-02 5.949837714433670044e-02 1.365960761904716492e-02 -5.381951853632926941e-02 -1.876576840877532959e-01 2.781270146369934082e-01 -4.088392853736877441e-01 -6.839276850223541260e-02 1.395629644393920898e-01 1.870824694633483887e-01 -1.532591730356216431e-01 6.267753196880221367e-04 -2.568311691284179688e-01 -2.066853642463684082e-01 -4.838521033525466919e-02 -3.452380374073982239e-02 2.863794565200805664e-02 -2.482081390917301178e-02 5.184041708707809448e-02 4.173308983445167542e-02 6.559567153453826904e-02 3.880183994770050049e-01 1.797694563865661621e-01 9.633392095565795898e-02 3.032134771347045898e-01
1.741375029087066650e-02 -2.179805375635623932e-02 1.155759617686271667e-01 4.210091754794120789e-02 -1.195294931530952454e-01 5.868391692638397217e-02 -1.336139440536499023e-01 2.023174762725830078e-01 -6.654459983110427856e-02 -1.092477887868881226e-01 -1.960077583789825439e-01 -1.383014172315597534e-01 2.865632176399230957e-01 -2.635892927646636963e-01 -5.910032242536544800e-02 -1.923093944787979126e-01 1.100250557065010071e-01 -1.084060966968536377e-01 -8.675008267164230347e-02 -2.118756026029586792e-01 -1.999862045049667358e-01 2.069508470594882965e-02 -9.320589900016784668e-02 -2.623188495635986328e-01 3.517657816410064697e-01 -1.012532785534858704e-01 -1.902484446763992310e-01 9.027907252311706543e-02 -8.143263310194015503e-02 4.393727779388427734e-01 -5.866993218660354614e-02 2.567851543426513672e-01
-6.988680362701416016e-02 8.744028210639953613e-02 1.954363584518432617e-01 1.165516749024391174e-01 -1.280440539121627808e-01 -2.896007522940635681e-02 5.925434827804565430e-02 -1.678968667984008789e-01 2.002951651811599731e-01 -1.398040652275085449e-01 6.516811996698379517e-02 -1.060546487569808960e-01 -7.072220742702484131e-02 -3.190755844116210938e-01 -2.923895418643951416e-01 2.671069502830505371e-01 -1.997646875679492950e-03 -2.959610894322395325e-02 4.030960425734519958e-02 -1.971533298492431641e-01 1.052888706326484680e-01 -1.325158327817916870e-01 3.101717308163642883e-02 -1.900987774133682251e-01 2.809434756636619568e-02 -1.169635504484176636e-01 -2.574314475059509277e-01 3.095815181732177734e-01 -9.566445648670196533e-02 4.584582448005676270e-01 -1.473729014396667480e-01 1.522950381040573120e-01
-1.227009147405624390e-01 3.029761314392089844e-01 4.823766276240348816e-02 -8.299873024225234985e-02 -7.030674815177917480e-02 -6.502238661050796509e-02 -1.755641251802444458e-01 1.430272310972213745e-01 -3.488977253437042236e-02 2.052360475063323975e-01 1.018265187740325928e-01 -4.701786488294601440e-02 -1.823159633204340935e-03 -4.380557313561439514e-02 -1.910942941904067993e-01 1.442229151725769043e-01 1.796740144491195679e-01 -3.253984749317169189e-01 -2.464279532432556152e-01 5.260366946458816528e-02 -2.509680092334747314e-01 -1.784724146127700806e-01 -5.693733692169189453e-02 -2.330595701932907104e-01 3.779302835464477539e-01 1.086759492754936218e-01 -1.464181691408157349e-01 1.123232543468475342e-01 -1.504352390766143799e-01 1.206606552004814148e-01 -1.910501718521118164e-02 3.577953875064849854e-01
1.576400101184844971e-01 -2.512546628713607788e-02 2.155016809701919556e-01 -1.098723709583282471e-01 -1.214691326022148132e-01 1.386082768440246582e-01 -2.053831219673156738e-01 -2.318127453327178955e-01 -1.416930705308914185e-01 2.143607437610626221e-01 1.151109393686056137e-02 1.296158432960510254e-01 2.907892502844333649e-02 -1.320984363555908203e-01 -2.544715702533721924e-01 1.224406063556671143e-01 3.294549882411956787e-01 -9.810230880975723267e-02 -3.635074198246002197e-01 -8.241893723607063293e-03 1.435045301914215088e-01 2.159017771482467651e-01 6.493987143039703369e-02 7.046730816364288330e-02 -2.739183008670806885e-01 -3.583342954516410828e-02 8.974855393171310425e-02 4.160331562161445618e-02 -1.230733692646026611e-01 2.496151924133300781e-01 -3.118342757225036621e-01 1.325108408927917480e-01
2.833685576915740967e-01 -6.223774701356887817e-02 1.669514924287796021e-01 7.484693080186843872e-03 -4.134909063577651978e-02 -1.335262507200241089e-01 -2.699988186359405518e-01 3.228454664349555969e-02 1.154528707265853882e-01 6.301477551460266113e-02 -2.144722789525985718e-01 -1.780368834733963013e-01 2.918576002120971680e-01 -2.588590085506439209e-01 -2.604417502880096436e-02 -6.227689236402511597e-02 3.625489175319671631e-01 9.857986122369766235e-02 1.507007796317338943e-02 3.828717162832617760e-03 -3.288075327873229980e-02 -2.044464200735092163e-01 -8.749908953905105591e-02 -4.731813445687294006e-02 3.694260418415069580e-01 -1.047377884387969971e-01 -2.087676376104354858e-01 1.280585378408432007e-01 -6.842564046382904053e-02 3.565242290496826172e-01 9.622602164745330811e-02 -4.745815880596637726e-03
2.545726001262664795e-01 3.221543133258819580e-01 -5.931758508086204529e-02 3.205778449773788452e-02 -1.104682534933090210e-01 -1.464893817901611328e-01 -4.831298291683197021e-01 -1.362274885177612305e-01 1.827107742428779602e-02 -2.191889733076095581e-01 -2.484889468178153038e-03 1.524665765464305878e-02 1.937720030546188354e-01 -1.278830468654632568e-01 -1.726091206073760986e-01 -4.599976167082786560e-02 -7.097035646438598633e-02 -9.189125895500183105e-02 -1.374075710773468018e-01 -1.426541507244110107e-01 1.440359503030776978e-01 7.062374800443649292e-02 6.502114981412887573e-02 -8.283406496047973633e-03 2.586518824100494385e-01 -6.846477836370468140e-02 -5.751692131161689758e-02 1.658639460802078247e-01 -1.208435073494911194e-01 3.219947516918182373e-01 -1.686941385269165039e-01 2.736959755420684814e-01
7.617025077342987061e-02 3.501985669136047363e-01 -1.135004032403230667e-02 2.034221030771732330e-02 -1.870283186435699463e-01 -5.982028692960739136e-02 -2.507250308990478516e-01 -8.035759627819061279e-02 -2.244314253330230713e-01 1.765454560518264771e-01 2.809858135879039764e-02 -1.589471846818923950e-01 -1.297522038221359253e-01 -2.566824853420257568e-01 -5.200662091374397278e-02 2.528595030307769775e-01 7.976107299327850342e-02 -2.500577270984649658e-01 -6.062891706824302673e-02 -2.670107483863830566e-01 -6.301116198301315308e-02 -1.342472732067108154e-01 2.914105309173464775e-03 -3.266092836856842041e-01 2.033480554819107056e-01 -1.310906410217285156e-01 -9.564154595136642456e-02 1.578708291053771973e-01 1.422334741801023483e-02 5.171174183487892151e-02 1.575740128755569458e-01 3.366518616676330566e-01
2.952023148536682129e-01 2.183925360441207886e-01 -6.220173556357622147e-03 4.449354857206344604e-02 -1.747576743364334106e-01 -3.737302729859948158e-03 -5.640148520469665527e-01 3.434817492961883545e-02 1.503154486417770386e-01 -3.320300253108143806e-03 2.750048786401748657e-02 -5.096628889441490173e-02 6.850429624319076538e-02 -1.025618091225624084e-01 -2.660157680511474609e-01 -6.865338236093521118e-02 -9.681911021471023560e-02 5.663357675075531006e-02 -1.725319027900695801e-01 -2.409107238054275513e-01 -2.784899063408374786e-02 5.738312005996704102e-02 1.456045508384704590e-01 -2.844779007136821747e-02 2.084137052297592163e-01 1.174547746777534485e-01 -1.797883957624435425e-02 1.196907386183738708e-01 4.780565947294235229e-02 3.226160705089569092e-01 -1.994725763797760010e-01 2.283516526222229004e-01
1.934825628995895386e-01 7.582449819892644882e-03 -3.837922215461730957e-02 5.122885107994079590e-02 -2.028471231460571289e-01 1.139507740736007690e-01 -1.712474077939987183e-01 -8.013068884611129761e-02 2.188104689121246338e-01 1.957993358373641968e-01 5.962016060948371887e-02 2.111615836620330811e-01 -3.920946270227432251e-02 -1.622921973466873169e-01 -3.177186846733093262e-01 -8.971362374722957611e-03 2.892982065677642822e-01 3.289514034986495972e-02 -3.430592715740203857e-01 5.815947055816650391e-02 -1.081301644444465637e-01 1.926161199808120728e-01 1.942937225103378296e-01 1.747438013553619385e-01 -5.970237404108047485e-02 1.418142020702362061e-01 6.729482859373092651e-02 3.396093249320983887e-01 -1.350647211074829102e-02 3.097102344036102295e-01 -1.588069200515747070e-01 1.322231590747833252e-01
5.660934001207351685e-02 9.249787032604217529e-02 -2.156043201684951782e-01 -3.425863683223724365e-01 -3.329998850822448730e-01 -5.432941764593124390e-02 -3.533572852611541748e-01 -9.804998338222503662e-02 6.893596798181533813e-02 -1.887852791696786880e-03 -3.651662468910217285e-01 -7.764440029859542847e-02 1.992847770452499390e-01 -1.730052232742309570e-01 -1.085370182991027832e-01 -1.411224305629730225e-01 7.086975872516632080e-02 2.015455439686775208e-02 1.899197101593017578e-01 -5.540639162063598633e-02 -7.025598734617233276e-02 -2.897241711616516113e-01 -1.389564126729965210e-01 -8.404058218002319336e-02 6.396485865116119385e-02 3.215582808479666710e-03 1.674461364746093750e-01 1.406445801258087158e-01 -7.754305750131607056e-02 7.393430173397064209e-02 -1.446153372526168823e-01 2.940605580806732178e-01
-1.373230516910552979e-01 2.257208079099655151e-01 -2.894623577594757080e-01 1.530824601650238037e-01 -6.108795106410980225e-02 -1.134643182158470154e-01 -3.523839414119720459e-01 -3.007988817989826202e-02 -7.433895021677017212e-02 -1.734199523925781250e-01 -1.421986669301986694e-01 -1.671248525381088257e-01 -1.159447655081748962e-01 -1.757866740226745605e-01 -1.392939537763595581e-01 1.142701953649520874e-01 4.697449207305908203e-01 -1.383725553750991821e-01 1.168341189622879028e-01 -7.705719769001007080e-02 -4.210007190704345703e-02 -1.933969743549823761e-02 -5.497878417372703552e-03 -1.857172115705907345e-03 1.881127506494522095e-01 1.722213625907897949e-01 -1.938082873821258545e-01 1.976824998855590820e-01 2.704406902194023132e-02 2.269785851240158081e-01 -2.121516764163970947e-01 1.421519815921783447e-01
1.839919537305831909e-01 7.596243917942047119e-02 -8.194444328546524048e-02 -1.146591529250144958e-01 -1.596587002277374268e-01 5.538151040673255920e-02 -1.009376496076583862e-01 2.506590681150555611e-03 -1.682871431112289429e-01 1.969959139823913574e-01 -1.597889140248298645e-02 1.953608691692352295e-01 4.012313112616539001e-02 -1.027251407504081726e-01 -2.375353723764419556e-01 7.391404360532760620e-02 3.724589645862579346e-01 6.012946739792823792e-02 -3.580002784729003906e-01 5.971066188067197800e-03 -1.501223146915435791e-01 4.282274469733238220e-02 2.198710888624191284e-01 4.202678427100181580e-02 -1.670358143746852875e-02 2.590317726135253906e-01 1.672092080116271973e-02 2.599805891513824463e-01 -1.461801379919052124e-01 2.918371558189392090e-01 -3.539032936096191406e-01 1.005611941218376160e-01
6.015954166650772095e-02 1.765578538179397583e-01 1.293756365776062012e-01 -3.392206430435180664e-01 -5.548217892646789551e-02 1.594131886959075928e-01 -2.753799259662628174e-01 -8.157549053430557251e-02 1.545137166976928711e-01 -2.551996894180774689e-02 -2.230263352394104004e-01 -1.054924540221691132e-02 3.745942190289497375e-02 -2.295551598072052002e-01 -7.822531275451183319e-03 -1.096627712249755859e-01 1.150040701031684875e-01 -2.097286432981491089e-01 2.803952619433403015e-02 -2.545131742954254150e-02 -1.388369798660278320e-01 -3.918097168207168579e-02 5.052623748779296875e-01 -1.185148730874061584e-01 -1.987176537513732910e-01 -2.079196423292160034e-01 1.796199679374694824e-01 2.637966573238372803e-01 -1.758560352027416229e-02 1.543123871088027954e-01 -5.445697158575057983e-02 1.463050991296768188e-01
4.538642242550849915e-03 2.076985687017440796e-01 -9.272385388612747192e-02 -1.449479907751083374e-01 -7.473995536565780640e-02 1.522278506308794022e-02 -1.504780817776918411e-02 -1.557332277297973633e-02 1.725411564111709595e-01 3.358524739742279053e-01 -3.220803737640380859e-01 2.018462121486663818e-02 9.125860035419464111e-02 -8.458548039197921753e-02 -2.420802712440490723e-01 2.076565772294998169e-01 1.778340041637420654e-01 -1.307532340288162231e-01 -1.243024393916130066e-01 2.294031530618667603e-02 -5.565356463193893433e-02 -2.619530558586120605e-01 -2.020449638366699219e-01 -2.642991542816162109e-01 -7.890363782644271851e-02 9.936057776212692261e-02 -1.182824373245239258e-02 2.877843976020812988e-01 -1.647455245256423950e-01 3.066181838512420654e-01 -2.555981576442718506e-01 1.561828851699829102e-01
-1.008821576833724976e-01 2.000450789928436279e-01 -5.556955561041831970e-02 -1.891374588012695312e-03 -8.071734756231307983e-02 -2.541995840147137642e-03 -1.092065721750259399e-01 -7.202108204364776611e-02 2.357583343982696533e-01 1.760199069976806641e-01 -1.961231827735900879e-01 -1.728281080722808838e-01 1.495380848646163940e-01 -1.937636137008666992e-01 -1.679689884185791016e-01 2.157777398824691772e-01 2.208101898431777954e-01 -2.264703959226608276e-01 3.199254721403121948e-02 -1.175523772835731506e-01 -9.566435962915420532e-02 -9.144606068730354309e-03 -3.190903663635253906e-01 -1.540660709142684937e-01 -8.978764712810516357e-02 2.694011479616165161e-02 -1.621709316968917847e-01 2.923047244548797607e-01 -3.044681996107101440e-02 4.048530757427215576e-01 -2.426676899194717407e-01 1.989272385835647583e-01
2.164216041564941406e-01 -3.873655572533607483e-02 1.291491240262985229e-01 -1.844342052936553955e-01 -1.545970141887664795e-01 4.530191421508789062e-02 -1.433047205209732056e-01 -2.275647819042205811e-01 -5.100457929074764252e-03 9.592110291123390198e-03 1.154263764619827271e-01 1.533430665731430054e-01 -7.833186537027359009e-02 -2.642658352851867676e-02 -3.784458041191101074e-01 7.860051840543746948e-02 3.140023052692413330e-01 -9.827833622694015503e-02 -1.605440825223922729e-01 4.140714183449745178e-02 4.327285569161176682e-03 1.623123586177825928e-01 1.640992462635040283e-01 -4.058949649333953857e-02 -7.354205101728439331e-02 2.683754265308380127e-01 -1.013321802020072937e-01 3.507130742073059082e-01 1.022851932793855667e-02 3.844866156578063965e-01 -1.256350278854370117e-01 2.107054591178894043e-01
7.740230113267898560e-02 4.199310392141342163e-02 5.948874354362487793e-02 1.194586455821990967e-01 -1.544636785984039307e-01 8.364044129848480225e-02 -1.213785931468009949e-01 -1.163209974765777588e-02 9.303154051303863525e-02 3.757354617118835449e-02 -2.604300081729888916e-01 4.725414514541625977e-02 -1.996350139379501343e-01 -4.269585609436035156e-01 -1.998450979590415955e-02 -1.263152807950973511e-01 3.036798536777496338e-01 -1.470348536968231201e-01 5.160613358020782471e-02 -6.603103876113891602e-02 2.116502076387405396e-01 -9.276761114597320557e-02 -5.270403996109962463e-02 -5.909889936447143555e-02 3.488267362117767334e-01 -3.859282657504081726e-02 -1.399209443479776382e-02 -6.450694799423217773e-02 1.380914300680160522e-01 4.320833683013916016e-01 -1.619076281785964966e-01 2.646609842777252197e-01
1.372011452913284302e-01 1.557117998600006104e-01 -3.105707466602325439e-02 9.221898764371871948e-02 -2.698887288570404053e-01 -8.401755988597869873e-02 -2.188363671302795410e-02 -1.712754368782043457e-01 -9.738238900899887085e-02 2.894727289676666260e-01 8.922299742698669434e-02 -4.474183917045593262e-02 8.623856306076049805e-02 -2.744035422801971436e-01 -6.837235391139984131e-02 9.796309471130371094e-02 5.625085830688476562e-01 -2.309291809797286987e-02 -3.378106057643890381e-01 9.031510353088378906e-02 1.410167515277862549e-01 2.443243861198425293e-01 -1.183611303567886353e-01 -3.459040075540542603e-02 -8.107657730579376221e-02 -4.656492918729782104e-02 -1.457256525754928589e-01 2.552544884383678436e-02 1.882399059832096100e-02 2.535738237202167511e-02 -4.370653256773948669e-02 2.644932866096496582e-01
2.638550661504268646e-02 1.216923445463180542e-01 2.311533242464065552e-01 4.226251691579818726e-02 2.753058820962905884e-02 5.413086619228124619e-03 -1.138356253504753113e-01 2.258450910449028015e-02 1.637787371873855591e-02 2.567648589611053467e-01 -2.689480483531951904e-01 -2.499081008136272430e-02 1.903240233659744263e-01 -4.657087028026580811e-01 -1.159360110759735107e-01 -1.474107354879379272e-01 2.197056775912642479e-03 -7.569819223135709763e-03 -1.530267894268035889e-01 -1.418778896331787109e-01 1.860476844012737274e-02 -2.138230204582214355e-01 1.696090698242187500e-01 -1.353559941053390503e-01 4.074559211730957031e-01 1.442067176103591919e-01 -2.157775014638900757e-01 1.720921099185943604e-01 -1.243920996785163879e-03 2.165140360593795776e-01 -1.324023306369781494e-01 1.530455648899078369e-01
5.960816517472267151e-02 -1.103005781769752502e-01 4.323527216911315918e-02 -2.482418268918991089e-01 -8.976183086633682251e-02 2.408173494040966034e-02 -2.848629057407379150e-01 -1.736334860324859619e-01 -4.326849058270454407e-02 1.784833669662475586e-01 -2.268058620393276215e-02 2.123940736055374146e-01 1.313706338405609131e-01 2.009697072207927704e-02 -1.540811359882354736e-01 2.368988394737243652e-01 2.448834478855133057e-01 -1.595574468374252319e-01 -1.117671355605125427e-01 -1.457359045743942261e-01 1.799887791275978088e-02 9.477245807647705078e-02 2.244156748056411743e-01 -1.354751586914062500e-01 2.745511010289192200e-02 1.737136542797088623e-01 -7.612270116806030273e-02 4.277742654085159302e-02 -2.514341101050376892e-02 4.987452328205108643e-01 -3.635447025299072266e-01 -8.184746652841567993e-02
4.020280763506889343e-02 1.155258864164352417e-01 -4.817393049597740173e-02 -2.472933977842330933e-01 -2.846403717994689941e-01 1.073702201247215271e-01 -3.611542880535125732e-01 -2.538304924964904785e-01 3.581865131855010986e-02 -7.921241223812103271e-02 -3.463717401027679443e-01 -6.593460589647293091e-02 3.603039979934692383e-01 -2.864891290664672852e-01 -3.838686272501945496e-02 1.109145283699035645e-01 -6.870424747467041016e-02 -1.078347861766815186e-01 1.116035059094429016e-01 -9.772875905036926270e-02 -1.771954819560050964e-02 -7.682579010725021362e-02 4.523047246038913727e-03 1.529189348220825195e-01 6.028929725289344788e-03 5.168365687131881714e-02 9.804136306047439575e-02 9.125993400812149048e-02 1.118139699101448059e-01 -2.052741125226020813e-02 -3.646082580089569092e-01 2.052227258682250977e-01
6.553702522069215775e-03 1.574164777994155884e-01 -4.687991738319396973e-02 2.369947545230388641e-02 -1.877252012491226196e-02 -2.110763490200042725e-01 -3.910221457481384277e-01 1.979775577783584595e-01 -1.559446007013320923e-02 -1.831899285316467285e-01 -1.079867109656333923e-01 -1.955405324697494507e-01 2.402423024177551270e-01 -3.471802473068237305e-01 -2.984187602996826172e-01 -3.907359018921852112e-02 2.652395963668823242e-01 -2.634609341621398926e-01 -1.770124398171901703e-02 -1.797365993261337280e-01 -3.326400369405746460e-02 1.240622997283935547e-01 -1.349060237407684326e-01 5.195093154907226562e-02 2.272997945547103882e-01 -6.141817662864923477e-03 -1.326356548815965652e-02 8.536414057016372681e-02 7.319170236587524414e-02 2.597422003746032715e-01 -1.779195666313171387e-01 9.729178249835968018e-02
-2.794886706396937370e-03 -1.003020908683538437e-02 1.770333796739578247e-01 -2.323702126741409302e-01 7.846087962388992310e-02 -1.460279673337936401e-01 -1.825904846191406250e-01 3.878805339336395264e-01 -5.182947218418121338e-02 1.609673351049423218e-01 1.342152059078216553e-01 5.207286402583122253e-02 1.392919868230819702e-01 -7.210410386323928833e-02 -5.875338613986968994e-02 1.472739130258560181e-01 1.987321674823760986e-01 -2.200455032289028168e-02 -1.066369563341140747e-01 -2.137948758900165558e-02 -7.162290811538696289e-02 -2.893979288637638092e-02 -2.511387467384338379e-01 -1.349457800388336182e-01 3.431143122725188732e-04 1.375513374805450439e-01 -1.053804084658622742e-01 4.706076085567474365e-01 -9.325483441352844238e-02 2.418627738952636719e-01 -1.938381046056747437e-01 3.299987316131591797e-01
1.249136477708816528e-01 3.530354425311088562e-02 8.062449097633361816e-02 -2.034982442855834961e-01 -5.509228631854057312e-02 6.740034371614456177e-02 -1.050299629569053650e-01 -1.327753812074661255e-01 1.233940292149782181e-02 2.786321341991424561e-01 7.225698232650756836e-02 3.113359808921813965e-01 1.929518207907676697e-02 -1.173420399427413940e-01 -3.006885647773742676e-01 1.169707179069519043e-01 3.192695677280426025e-01 8.146872371435165405e-02 -3.311618566513061523e-01 -6.587763875722885132e-02 -1.308024674654006958e-01 1.006712857633829117e-02 1.379156708717346191e-01 1.054365113377571106e-01 8.622643351554870605e-02 1.840170323848724365e-01 -1.479253172874450684e-01 1.992916464805603027e-01 -8.207850158214569092e-02 3.854351341724395752e-01 -2.673049569129943848e-01 3.537640348076820374e-02
-2.482620775699615479e-01 2.688567936420440674e-01 -3.408661112189292908e-03 -1.271169930696487427e-01 4.903392493724822998e-02 -1.353788375854492188e-01 -3.312646225094795227e-02 -3.584095090627670288e-02 1.508098691701889038e-01 2.015490680932998657e-01 -2.361300736665725708e-01 -5.915009230375289917e-02 -2.980642765760421753e-02 -9.740481525659561157e-02 -3.188661634922027588e-01 1.794626414775848389e-01 2.970534563064575195e-01 -2.039993405342102051e-01 -6.717211008071899414e-02 -8.112165145576000214e-03 5.596715956926345825e-02 -1.231088638305664062e-01 -1.647055447101593018e-01 -2.015309780836105347e-01 1.266673393547534943e-02 -6.043811887502670288e-02 4.705521836876869202e-02 1.408041566610336304e-01 -1.814643591642379761e-01 3.715953528881072998e-01 -2.834414243698120117e-01 2.494952380657196045e-01
9.235881268978118896e-02 -2.901436984539031982e-01 3.788099065423011780e-02 2.085057049989700317e-01 -1.447675526142120361e-01 -9.040775708854198456e-03 -5.109178423881530762e-01 -8.020529896020889282e-02 1.858666725456714630e-02 1.064272299408912659e-01 -1.014520153403282166e-01 -2.642741203308105469e-01 7.528401166200637817e-02 -1.701840460300445557e-01 -2.266840338706970215e-01 6.735633127391338348e-03 2.338953912258148193e-01 -1.274635642766952515e-01 2.047300040721893311e-01 -1.220284998416900635e-01 -4.282714426517486572e-02 3.724853321909904480e-02 3.996370360255241394e-02 -1.520562618970870972e-01 -4.999389499425888062e-02 1.188171803951263428e-01 -2.354121059179306030e-01 8.272627368569374084e-03 9.447664022445678711e-02 2.396282404661178589e-01 -1.542853415012359619e-01 2.793669104576110840e-01
-1.051144208759069443e-02 3.283017575740814209e-01 -5.596033856272697449e-02 5.603078752756118774e-02 -1.034758165478706360e-01 1.048273816704750061e-01 -8.849015086889266968e-02 -8.432172238826751709e-02 2.405837625265121460e-01 1.127564013004302979e-01 -1.861925870180130005e-01 4.544847086071968079e-02 1.047357097268104553e-01 -1.757910996675491333e-01 -1.906868815422058105e-01 1.596597284078598022e-01 1.838574558496475220e-01 -2.518378496170043945e-01 -2.924467064440250397e-02 3.335436433553695679e-02 -1.277445554733276367e-01 -7.442392408847808838e-02 -3.967963755130767822e-01 -1.100354194641113281e-01 3.301630960777401924e-03 -1.208934485912322998e-01 -1.653170883655548096e-01 2.438764423131942749e-01 5.204762518405914307e-02 3.897487819194793701e-01 -2.712116837501525879e-01 1.339420527219772339e-01
1.293489187955856323e-01 2.392254471778869629e-01 2.167980074882507324e-01 -7.732286117970943451e-03 -1.637602895498275757e-01 -2.976256012916564941e-01 -4.062700271606445312e-01 1.506629437208175659e-01 5.347573012113571167e-02 1.122338026762008667e-01 -2.888378202915191650e-01 -6.105674430727958679e-02 -2.013515233993530273e-01 -7.300914078950881958e-02 6.691800057888031006e-02 1.353636682033538818e-01 1.348448693752288818e-01 8.252384513616561890e-02 -1.507449597120285034e-01 -2.494403421878814697e-01 -5.154846981167793274e-02 -7.192186545580625534e-03 2.017561793327331543e-01 -1.510936468839645386e-01 -2.687546797096729279e-02 -1.915667951107025146e-01 -1.816181689500808716e-01 2.945008501410484314e-02 -1.839943081140518188e-01 2.906912565231323242e-01 1.516022831201553345e-01 1.254897266626358032e-01
1.207853406667709351e-01 -1.320154638960957527e-03 -1.397051196545362473e-02 -1.617610156536102295e-01 -3.142042756080627441e-01 6.453894823789596558e-02 -2.050290256738662720e-01 -2.217780053615570068e-01 -3.168695420026779175e-02 2.478057593107223511e-01 9.146658331155776978e-02 2.563044130802154541e-01 -6.472764909267425537e-02 -1.811732351779937744e-01 -3.696581423282623291e-01 2.066686749458312988e-02 2.808822691440582275e-01 7.088097929954528809e-02 -3.078192472457885742e-01 -8.923590183258056641e-03 -8.161742985248565674e-02 -1.511150388978421688e-03 1.004235967993736267e-01 4.397118464112281799e-02 -5.857207253575325012e-02 1.540587097406387329e-01 -1.280641853809356689e-01 1.665498167276382446e-01 4.807885736227035522e-02 3.267982006072998047e-01 -2.217447012662887573e-01 1.654121875762939453e-01
-1.812016367912292480e-01 1.808661818504333496e-01 -1.486314088106155396e-01 3.376314416527748108e-02 2.259280383586883545e-01 4.237984120845794678e-02 -2.893573045730590820e-01 4.575365781784057617e-02 2.003477662801742554e-01 3.294375166296958923e-02 2.269451618194580078e-01 -7.450404018163681030e-02 4.395813867449760437e-02 -4.385753870010375977e-01 -9.446869790554046631e-02 8.195275813341140747e-02 1.137614771723747253e-01 -1.341652125120162964e-01 -7.935007661581039429e-02 -3.152256608009338379e-01 -1.023155525326728821e-01 -2.832503430545330048e-02 -1.523164361715316772e-01 -2.934637069702148438e-01 1.130769122391939163e-02 8.728196471929550171e-02 -1.276195943355560303e-01 1.798991709947586060e-01 -4.745255224406719208e-03 3.229989409446716309e-01 -1.344736814498901367e-01 1.683232635259628296e-01
1.263971626758575439e-01 1.490283757448196411e-01 1.409867405891418457e-01 2.464026063680648804e-01 -3.485842421650886536e-02 1.252907961606979370e-01 -2.810602486133575439e-01 -1.623486429452896118e-01 2.761649712920188904e-02 -2.057101763784885406e-02 -2.408493310213088989e-01 -1.456755399703979492e-01 7.308148592710494995e-02 -3.650024831295013428e-01 -2.959758341312408447e-01 -1.165091469883918762e-01 1.633579879999160767e-01 -1.313553899526596069e-01 -1.873597130179405212e-02 -7.688143849372863770e-02 1.036829708027653396e-04 -6.568408012390136719e-02 1.096750423312187195e-02 -9.189987555146217346e-03 4.436402320861816406e-01 1.229313462972640991e-01 -2.430819272994995117e-01 1.292153745889663696e-01 -1.381786260753870010e-02 2.900491058826446533e-01 -6.165877357125282288e-02 -9.078666567802429199e-02
1.283525973558425903e-01 3.023138344287872314e-01 5.649327486753463745e-02 -2.043087035417556763e-01 -3.015113174915313721e-01 1.786567866802215576e-01 -4.402348399162292480e-01 -4.074861854314804077e-02 -1.608697175979614258e-01 1.031521111726760864e-01 -1.533047258853912354e-01 -6.400922685861587524e-02 3.180778026580810547e-01 2.250267006456851959e-02 1.152492910623550415e-01 -1.284414064139127731e-02 1.453792005777359009e-01 -1.681021898984909058e-01 6.667777895927429199e-02 -2.953898012638092041e-01 -3.997107967734336853e-02 -1.753466129302978516e-01 7.335370033979415894e-02 -1.180880963802337646e-01 2.607632279396057129e-01 -1.672661118209362030e-02 -1.387622356414794922e-01 1.890956312417984009e-01 3.338144626468420029e-03 1.376748383045196533e-01 -9.337379783391952515e-02 -7.694192975759506226e-02
3.023781441152095795e-02 -7.074763625860214233e-02 1.235827580094337463e-01 -2.912256419658660889e-01 -1.208992153406143188e-01 -6.069754436612129211e-02 -1.808300316333770752e-01 -3.032120764255523682e-01 6.533020734786987305e-02 1.977180689573287964e-01 1.398994028568267822e-01 1.235202848911285400e-01 5.556284636259078979e-02 -4.744030907750129700e-02 -3.885183036327362061e-01 -6.462059170007705688e-02 2.337587475776672363e-01 -9.923974052071571350e-03 -2.502639032900333405e-02 -1.193066835403442383e-01 -6.770557165145874023e-02 4.554939642548561096e-02 1.358949095010757446e-01 4.551777243614196777e-02 -3.556424006819725037e-02 7.809721678495407104e-02 -1.237824931740760803e-02 1.172667592763900757e-01 9.639585390686988831e-03 5.768504738807678223e-01 -1.986164450645446777e-01 1.484622508287429810e-01
1.014556437730789185e-01 1.551100611686706543e-01 -2.702144682407379150e-01 -1.059781387448310852e-01 6.765606254339218140e-02 2.141123712062835693e-01 -2.457158118486404419e-01 6.185480952262878418e-02 2.208493649959564209e-01 1.676746904850006104e-01 1.165325473994016647e-02 -8.136339485645294189e-02 2.065018713474273682e-01 -3.667834997177124023e-01 -5.556670948863029480e-02 -3.922888636589050293e-02 2.395249903202056885e-01 2.361920429393649101e-03 -3.855218291282653809e-01 -1.774298697710037231e-01 4.690007492899894714e-02 -8.704050630331039429e-02 1.525482349097728729e-02 8.961836248636245728e-02 -2.659789472818374634e-02 -2.427410893142223358e-02 -1.975523084402084351e-01 -1.028422191739082336e-01 -3.737788200378417969e-01 1.648015826940536499e-01 -1.491192281246185303e-01 7.615208625793457031e-02
7.494584470987319946e-02 8.155034482479095459e-02 1.392893046140670776e-01 3.372183814644813538e-02 -1.715756356716156006e-01 1.213513761758804321e-01 -2.834958136081695557e-01 -4.170298576354980469e-01 3.191543743014335632e-02 2.489354610443115234e-01 1.747460812330245972e-01 2.807199582457542419e-02 8.604450523853302002e-02 -4.500177502632141113e-01 -7.729689776897430420e-02 2.262486070394515991e-01 1.918838471174240112e-01 9.794951230287551880e-02 -1.616149395704269409e-01 -2.095056406687945127e-04 2.316416501998901367e-01 1.607704460620880127e-01 1.011640392243862152e-02 9.549928456544876099e-02 1.914804987609386444e-02 2.302884310483932495e-01 -6.899205595254898071e-02 7.880680263042449951e-02 -4.646025225520133972e-02 -5.548140965402126312e-03 -6.801801174879074097e-02 2.736884355545043945e-01
-1.871172040700912476e-01 4.268519580364227295e-02 8.529748022556304932e-02 -2.363065956160426140e-03 -2.667334079742431641e-01 -2.998073212802410126e-02 1.287136375904083252e-01 -5.753578990697860718e-02 2.462376505136489868e-01 3.468524664640426636e-02 -2.728227339684963226e-02 -1.282564550638198853e-01 -8.785579353570938110e-02 -2.905958890914916992e-01 -1.123613864183425903e-01 6.693955510854721069e-02 1.935113780200481415e-02 -2.594603896141052246e-01 3.474067896604537964e-02 -5.235603079199790955e-02 -1.136874184012413025e-01 4.008136689662933350e-02 -1.642958372831344604e-01 -1.471126228570938110e-01 1.217249874025583267e-02 -2.562500536441802979e-02 1.063685771077871323e-02 4.511976838111877441e-01 5.146486312150955200e-02 5.050368309020996094e-01 -1.802988164126873016e-02 2.798537313938140869e-01
-1.749790757894515991e-01 5.672545731067657471e-02 1.037087175063788891e-03 1.319641340523958206e-02 -1.224512327462434769e-02 -1.235567703843116760e-01 -2.727762795984745026e-02 -2.277147918939590454e-01 2.543274462223052979e-01 5.925240740180015564e-02 3.007403947412967682e-02 -2.420316785573959351e-01 7.821913808584213257e-02 -3.230046331882476807e-01 -1.418767124414443970e-01 -7.693258672952651978e-02 3.014616966247558594e-01 -2.578725218772888184e-01 -1.358195245265960693e-01 -2.069912105798721313e-01 -3.543882668018341064e-01 9.588101506233215332e-02 -1.259351968765258789e-01 -2.498198002576828003e-01 2.771728299558162689e-02 -4.859156534075737000e-02 -1.267357170581817627e-01 2.636963725090026855e-01 -3.065419495105743408e-01 1.520219445228576660e-02 -8.462766557931900024e-02 1.094930544495582581e-01
1.478950977325439453e-01 9.940205141901969910e-03 1.083946451544761658e-01 -1.362979561090469360e-01 -1.611482799053192139e-01 8.851674944162368774e-02 -1.035690829157829285e-01 -1.070966795086860657e-01 -4.315111413598060608e-02 2.414208054542541504e-01 2.673105895519256592e-01 3.192929029464721680e-01 7.997355610132217407e-02 -2.466386109590530396e-01 -2.457843124866485596e-01 -2.676474116742610931e-02 3.681545257568359375e-01 1.013799905776977539e-01 -3.088964223861694336e-01 4.619363322854042053e-02 -1.583463996648788452e-01 5.367515981197357178e-02 9.121646732091903687e-02 2.474469244480133057e-01 2.792068757116794586e-02 3.013510815799236298e-02 -9.855090826749801636e-02 2.324319779872894287e-01 -1.840384453535079956e-01 2.191622853279113770e-01 -1.908324658870697021e-01 7.200258970260620117e-02
1.290859133005142212e-01 3.996191918849945068e-02 -1.455688178539276123e-01 -1.550088636577129364e-02 -1.786735355854034424e-01 9.266994893550872803e-02 -5.352756977081298828e-01 -3.299726406112313271e-03 -1.164857074618339539e-01 -8.846081048250198364e-02 -7.816293090581893921e-02 1.259083859622478485e-02 2.143979519605636597e-01 -1.291059553623199463e-01 -1.518164128065109253e-01 -1.874383538961410522e-01 8.700012112967669964e-04 -1.167375035583972931e-02 2.924219891428947449e-02 -2.363698482513427734e-01 -2.214222401380538940e-02 2.179236561059951782e-01 8.216202259063720703e-02 1.201861724257469177e-01 -2.911005169153213501e-03 6.793951988220214844e-02 -1.808838695287704468e-01 1.795369237661361694e-01 -4.718793928623199463e-02 4.392248690128326416e-01 -9.294602274894714355e-02 2.922123670578002930e-01
6.340971216559410095e-03 2.551001310348510742e-01 4.484269395470619202e-02 -1.826516836881637573e-01 -1.383335739374160767e-01 -1.392902731895446777e-01 -3.536730110645294189e-01 -4.028151929378509521e-02 1.154144480824470520e-01 2.775470912456512451e-01 -3.608505427837371826e-02 9.993691742420196533e-02 -4.287164285778999329e-02 -1.150882914662361145e-01 -6.757786124944686890e-02 5.989652872085571289e-02 2.917754650115966797e-02 -4.525595158338546753e-02 1.849294155836105347e-01 -1.165977641940116882e-01 -9.538867324590682983e-02 4.609451442956924438e-02 -3.819976150989532471e-01 -2.788719236850738525e-01 4.121953621506690979e-02 -9.789100289344787598e-02 -1.586251705884933472e-01 4.155031144618988037e-01 -9.152851998805999756e-02 1.294176727533340454e-01 -2.698270380496978760e-01 1.294515281915664673e-01
5.052244663238525391e-02 -3.421572595834732056e-02 1.375124156475067139e-01 -2.409739494323730469e-01 2.305957674980163574e-01 -2.740583941340446472e-02 -4.657636582851409912e-01 1.531342118978500366e-01 -2.386842519044876099e-01 2.310082316398620605e-01 7.090976834297180176e-02 -6.081213057041168213e-02 1.958478242158889771e-01 7.362169772386550903e-02 -2.187258750200271606e-01 8.167314343154430389e-03 1.033089309930801392e-01 -1.904188394546508789e-01 -4.433880373835563660e-02 -7.147558033466339111e-02 -1.102574244141578674e-01 4.648513346910476685e-02 -6.966717541217803955e-02 4.716913029551506042e-02 1.240800544619560242e-01 -1.376588791608810425e-01 -3.533359467983245850e-01 1.650582253932952881e-01 -2.640447020530700684e-01 1.998304724693298340e-01 -1.432764232158660889e-01 1.490734070539474487e-01
1.730139255523681641e-01 9.836808778345584869e-03 1.131223589181900024e-01 -1.984726935625076294e-01 -1.658993810415267944e-01 1.546674370765686035e-01 -4.362792521715164185e-02 -5.724053829908370972e-03 -4.891246557235717773e-02 2.261366993188858032e-01 1.020976379513740540e-01 2.390652149915695190e-01 -2.447932027280330658e-02 -2.357807010412216187e-01 -2.092879414558410645e-01 4.466649517416954041e-02 3.426371812820434570e-01 6.658872589468955994e-03 -3.788600862026214600e-01 1.251877695322036743e-01 -2.188209891319274902e-01 2.471702173352241516e-02 1.890054643154144287e-01 7.896710187196731567e-02 -1.500615477561950684e-02 1.611182242631912231e-01 -2.070900611579418182e-02 2.144808620214462280e-01 -1.557269245386123657e-01 2.995872795581817627e-01 -2.320023775100708008e-01 1.837345659732818604e-01
-1.353227766230702400e-03 -1.167994216084480286e-01 -1.371492147445678711e-01 -3.210162520408630371e-01 -7.710757851600646973e-02 -1.087048202753067017e-01 -2.470023483037948608e-01 -3.140702247619628906e-01 -6.555514037609100342e-02 1.124930605292320251e-01 2.149384096264839172e-02 -9.020977467298507690e-02 1.824095100164413452e-01 -1.365540623664855957e-01 -2.327992618083953857e-01 7.963005453348159790e-02 4.001576900482177734e-01 1.251688152551651001e-01 -1.512400922365486622e-03 -5.742957070469856262e-02 -2.049188911914825439e-01 -1.853725016117095947e-01 2.462931424379348755e-01 -1.116059627383947372e-02 3.307155799120664597e-03 -1.308171302080154419e-01 -4.864023998379707336e-02 2.311326712369918823e-01 2.302797585725784302e-01 2.234136015176773071e-01 -1.244897097349166870e-01 2.036852091550827026e-01
1.511078625917434692e-01 2.364048510789871216e-01 -2.756550014019012451e-01 1.823689974844455719e-02 2.070024982094764709e-02 3.345636650919914246e-02 -1.845124661922454834e-01 -1.553171277046203613e-01 8.214773982763290405e-02 2.765488028526306152e-01 -2.046197466552257538e-02 1.789804250001907349e-01 -9.285486489534378052e-02 -1.993384212255477905e-01 -2.710494399070739746e-01 -1.772532314062118530e-01 1.792381703853607178e-01 -1.020296066999435425e-01 -2.591252923011779785e-01 -2.264334708452224731e-01 1.738134026527404785e-01 5.046880245208740234e-02 2.571237683296203613e-01 1.378038376569747925e-01 -8.104313164949417114e-02 -1.870590262115001678e-02 9.933584183454513550e-02 1.104167327284812927e-01 -1.176544874906539917e-01 3.187461793422698975e-01 -2.655783593654632568e-01 1.501812338829040527e-01
-6.314755976200103760e-02 1.796486675739288330e-01 1.779342144727706909e-01 3.186473622918128967e-03 -6.244588270783424377e-02 6.223158538341522217e-02 -3.288777172565460205e-01 1.355127431452274323e-02 -1.516744643449783325e-01 1.830481886863708496e-01 -2.268526330590248108e-02 1.148100867867469788e-01 8.551462739706039429e-02 -1.980367600917816162e-01 -2.933185696601867676e-01 2.070169150829315186e-01 2.314283400774002075e-01 -3.992943093180656433e-02 2.292105406522750854e-01 -9.875723160803318024e-03 -1.281864382326602936e-02 3.223863989114761353e-02 -3.751867413520812988e-01 -7.942301779985427856e-02 -4.612414166331291199e-02 6.140218302607536316e-02 -1.177760288119316101e-01 3.597913682460784912e-01 3.109119832515716553e-02 1.357978284358978271e-01 -3.815538585186004639e-01 6.766893435269594193e-03
3.017464876174926758e-01 2.975603938102722168e-02 6.623265147209167480e-02 -2.280055731534957886e-01 4.514198284596204758e-03 1.959514319896697998e-01 -3.327639698982238770e-01 4.041220992803573608e-02 4.014637693762779236e-02 1.544149816036224365e-01 -8.752688765525817871e-02 1.632904447615146637e-02 2.923965752124786377e-01 -5.284163355827331543e-01 -8.420557528734207153e-02 -1.325654983520507812e-02 1.880322992801666260e-01 -3.118199855089187622e-02 -1.092046052217483521e-01 -1.289431452751159668e-01 -2.148544341325759888e-01 6.567854434251785278e-02 1.089389398694038391e-01 9.565220214426517487e-03 2.631077766418457031e-01 -1.998284310102462769e-01 -1.304215192794799805e-01 1.578715741634368896e-01 -9.051162749528884888e-03 -1.118326932191848755e-01 6.424327194690704346e-02 -2.042493969202041626e-02
-1.324085146188735962e-02 2.523379325866699219e-01 3.430515527725219727e-02 -1.256584972143173218e-01 -1.777253448963165283e-01 -9.848190844058990479e-02 -2.004615068435668945e-01 -3.072283267974853516e-01 -9.591933339834213257e-02 -4.354627802968025208e-02 -2.702958881855010986e-01 -3.369681835174560547e-01 9.760903567075729370e-02 -3.213873207569122314e-01 8.209972083568572998e-02 -8.340818434953689575e-02 2.973630428314208984e-01 2.862067893147468567e-02 1.250898241996765137e-01 -1.587955504655838013e-01 -6.127697229385375977e-02 -2.833603024482727051e-01 -4.957398027181625366e-02 -2.144656926393508911e-01 -8.285760134458541870e-02 8.365850150585174561e-02 -1.822952628135681152e-01 1.386474668979644775e-01 -8.988087624311447144e-02 2.588222622871398926e-01 -1.093361452221870422e-01 5.618211627006530762e-02
1.736534684896469116e-01 2.196485549211502075e-01 1.341677159070968628e-01 -6.953737884759902954e-02 -6.629814859479665756e-03 7.450245320796966553e-03 1.577743738889694214e-01 -1.264541894197463989e-01 1.826416105031967163e-01 -1.703599654138088226e-02 2.258244715631008148e-02 1.822974383831024170e-01 1.542640477418899536e-01 -3.805627226829528809e-01 -4.897573590278625488e-02 1.121091321110725403e-01 1.956022381782531738e-01 4.145042970776557922e-02 1.018388718366622925e-01 3.127104789018630981e-02 -1.486361175775527954e-01 -1.168062239885330200e-01 2.264859825372695923e-01 3.825077414512634277e-02 2.093033865094184875e-02 -6.693388521671295166e-02 -3.074596524238586426e-01 5.486074686050415039e-01 -3.141831979155540466e-02 -1.112597621977329254e-02 -2.041744142770767212e-01 1.541295945644378662e-01
-1.210954710841178894e-01 -7.449430227279663086e-02 -5.530230700969696045e-02 -9.535962343215942383e-02 -8.296812325716018677e-02 -8.010866492986679077e-02 1.756748706102371216e-01 2.821397781372070312e-02 5.329304188489913940e-02 -1.813219785690307617e-01 -5.107242614030838013e-02 1.427415609359741211e-01 -1.302159726619720459e-01 -2.293316870927810669e-01 -4.993314854800701141e-03 2.278195470571517944e-01 1.981431692838668823e-01 -7.360078394412994385e-02 -9.573142044246196747e-03 -2.901541888713836670e-01 1.606206893920898438e-01 -1.265381574630737305e-01 -3.576258942484855652e-02 6.992579996585845947e-02 1.099799051880836487e-01 -1.305881440639495850e-01 -8.046766370534896851e-02 2.928658723831176758e-01 5.034921690821647644e-02 2.988034486770629883e-01 1.933909766376018524e-02 5.932734608650207520e-01
-2.162020057439804077e-01 -1.238619983196258545e-01 1.275466680526733398e-01 -6.655865907669067383e-02 -9.400246292352676392e-02 9.651198983192443848e-02 -1.982057280838489532e-02 -1.818766742944717407e-01 -1.600933633744716644e-02 7.190468907356262207e-02 9.202963858842849731e-02 -1.924311369657516479e-01 2.083717733621597290e-01 -2.686232626438140869e-01 -2.300533950328826904e-01 7.145168632268905640e-02 2.843355238437652588e-01 -6.908956170082092285e-02 -8.172670751810073853e-02 -9.042207896709442139e-02 -2.356634438037872314e-01 9.954454004764556885e-02 -1.400404125452041626e-01 2.627138979732990265e-02 3.085996210575103760e-01 -1.550470292568206787e-01 -1.373924762010574341e-01 9.738942980766296387e-02 -1.462698492105118930e-05 2.928705513477325439e-01 7.031798362731933594e-02 4.652795195579528809e-01
-1.206584423780441284e-01 2.573660612106323242e-01 -1.821131855249404907e-01 -5.126421898603439331e-02 1.521594673395156860e-01 2.768696984276175499e-03 -5.105427280068397522e-02 3.069985844194889069e-02 2.478362172842025757e-01 1.278942376375198364e-01 1.962186247110366821e-01 -2.105549573898315430e-01 -5.982792750000953674e-02 -4.159528017044067383e-01 -8.338608592748641968e-02 -3.304699063301086426e-02 3.988781273365020752e-01 -1.511104255914688110e-01 -2.789309807121753693e-02 -9.050592780113220215e-02 -1.647603064775466919e-01 -1.349832024425268173e-02 -1.752219200134277344e-01 -1.462339162826538086e-01 -1.538182049989700317e-01 -2.797441789880394936e-03 -6.967687606811523438e-02 1.183843314647674561e-01 -8.292545378208160400e-02 3.730275034904479980e-01 -7.414131611585617065e-02 2.169382870197296143e-01
6.514137983322143555e-02 -2.090697139501571655e-01 2.542189359664916992e-01 -3.821424022316932678e-02 -4.118990525603294373e-02 1.887664794921875000e-01 -2.673764526844024658e-01 -9.418225288391113281e-02 1.006223931908607483e-01 9.199406951665878296e-02 -5.717876926064491272e-02 -2.425560951232910156e-01 1.549283415079116821e-01 -3.459453582763671875e-01 -1.865256726741790771e-01 -7.554417848587036133e-02 1.356597840785980225e-01 -7.282667607069015503e-02 9.382684528827667236e-02 2.227596938610076904e-02 1.612804830074310303e-01 -1.028858572244644165e-01 -1.894523650407791138e-01 -3.219261392951011658e-02 1.776025146245956421e-01 -2.702189795672893524e-02 -2.226916849613189697e-01 1.127180457115173340e-01 -8.611577004194259644e-02 3.696341514587402344e-01 -5.908717215061187744e-02 3.933952450752258301e-01
1.210156679153442383e-01 -3.411606699228286743e-02 2.663855552673339844e-01 -2.612674236297607422e-01 -4.905315488576889038e-02 -3.230162709951400757e-02 -1.102082580327987671e-01 -2.593858242034912109e-01 2.017634361982345581e-02 3.587385714054107666e-01 1.187297031283378601e-01 2.156444638967514038e-01 -7.709433324635028839e-03 -3.990402445197105408e-02 -2.272749990224838257e-01 1.783634722232818604e-01 3.271463811397552490e-01 1.536019891500473022e-02 -1.704756170511245728e-01 -6.318376958370208740e-02 1.050624474883079529e-01 -8.561771363019943237e-02 1.257380843162536621e-01 1.957535557448863983e-02 -1.180849317461252213e-02 6.272739917039871216e-02 -1.689193099737167358e-01 2.398317605257034302e-01 8.628980815410614014e-02 4.307894706726074219e-01 -1.206577718257904053e-01 1.211878508329391479e-01
1.219202950596809387e-02 1.935329288244247437e-01 8.730135113000869751e-02 1.687494688667356968e-03 1.518562436103820801e-01 8.225286751985549927e-02 -3.049985468387603760e-01 -6.869744509458541870e-02 1.698757410049438477e-01 -6.309051811695098877e-02 -7.347451895475387573e-02 -1.877699792385101318e-01 1.415918488055467606e-02 -2.587787210941314697e-01 -1.695721149444580078e-01 2.269019037485122681e-01 1.812533140182495117e-01 8.519088476896286011e-02 1.841248869895935059e-01 -2.538211941719055176e-01 -1.611544340848922729e-01 1.003535017371177673e-01 -1.873420029878616333e-01 6.642271578311920166e-02 -1.214230135083198547e-01 1.172000840306282043e-01 -1.885105222463607788e-01 -3.888937644660472870e-03 3.311524167656898499e-02 5.592961311340332031e-01 -6.163783743977546692e-02 1.028373390436172485e-01
-9.612148627638816833e-03 -5.112306773662567139e-02 1.245073527097702026e-01 -3.460651934146881104e-01 -1.468209177255630493e-01 -9.122583083808422089e-03 -2.465629726648330688e-01 -1.941155791282653809e-01 1.015262454748153687e-01 9.080369770526885986e-02 -7.098511559888720512e-04 2.746289968490600586e-01 -2.789305150508880615e-02 2.526734257116913795e-03 -3.781893849372863770e-01 1.434706449508666992e-01 2.646709084510803223e-01 -1.284253150224685669e-01 -1.985897272825241089e-01 9.515901654958724976e-02 -4.147755913436412811e-03 1.615979820489883423e-01 8.031907677650451660e-02 -4.326734319329261780e-02 1.458645761013031006e-01 8.749678730964660645e-02 -1.281498223543167114e-01 2.786886692047119141e-01 4.039517790079116821e-02 4.191055893898010254e-01 -1.166838705539703369e-01 -1.172798126935958862e-02
-3.345935791730880737e-02 -4.462399333715438843e-02 1.176344454288482666e-01 -1.500584185123443604e-01 -1.427213549613952637e-01 -5.415517464280128479e-02 -2.324761897325515747e-01 -1.619446724653244019e-01 1.828434877097606659e-02 2.094236463308334351e-01 8.020277321338653564e-02 1.847792416810989380e-01 9.177175164222717285e-02 -1.070249378681182861e-01 -4.000742435455322266e-01 8.612939715385437012e-02 3.145229220390319824e-01 9.481335431337356567e-02 -5.734620615839958191e-02 -1.103761270642280579e-01 4.754760116338729858e-02 2.060818672180175781e-01 2.563570737838745117e-01 3.103664703667163849e-02 -6.753540132194757462e-03 8.210455626249313354e-02 5.510764662176370621e-03 2.740010619163513184e-01 -5.632119998335838318e-02 4.799410998821258545e-01 -1.529953330755233765e-01 -1.059364750981330872e-01
1.241843476891517639e-01 3.314894437789916992e-01 2.188028991222381592e-01 1.152267232537269592e-01 -2.037697583436965942e-01 -2.468055486679077148e-01 -3.099132478237152100e-01 -9.535758942365646362e-02 1.160095930099487305e-01 1.776842921972274780e-01 -8.667775429785251617e-03 9.332942217588424683e-02 2.234919965267181396e-01 -2.992939651012420654e-01 -1.077844351530075073e-01 -8.617606759071350098e-02 1.465222537517547607e-01 2.582588605582714081e-02 -6.289842724800109863e-02 -2.569928467273712158e-01 1.071818917989730835e-02 -8.199132978916168213e-03 2.801484167575836182e-01 -2.205902151763439178e-02 2.089824676513671875e-01 1.760259121656417847e-01 -2.534737251698970795e-02 -9.304242581129074097e-02 -4.410937428474426270e-02 2.300690263509750366e-01 -8.910612761974334717e-02 2.748041749000549316e-01
1.327430605888366699e-01 -9.898510575294494629e-02 2.781631052494049072e-01 9.333243221044540405e-02 1.834354735910892487e-02 8.760764449834823608e-02 -2.824838161468505859e-01 1.219086125493049622e-01 -1.617976725101470947e-01 1.194307766854763031e-02 -6.983558833599090576e-02 -2.044170796871185303e-01 3.097381675615906715e-03 -1.800301969051361084e-01 -9.207456558942794800e-02 -1.996155530214309692e-01 2.411576360464096069e-01 -1.190553903579711914e-01 -8.086953312158584595e-02 6.060077995061874390e-02 3.894241899251937866e-02 1.618867516517639160e-01 -1.242477744817733765e-01 -1.928945034742355347e-01 2.296587526798248291e-01 -6.396203488111495972e-02 -2.069345414638519287e-01 1.852433979511260986e-01 -1.813928931951522827e-01 3.587741255760192871e-01 -2.348203361034393311e-01 3.412459790706634521e-01
-4.246824607253074646e-02 1.666581481695175171e-01 -1.021558791399002075e-01 -3.090125918388366699e-01 -2.558897733688354492e-01 2.509173937141895294e-02 -2.977638244628906250e-01 3.197003901004791260e-02 -8.317521214485168457e-02 -1.628465950489044189e-01 -2.109478414058685303e-01 -2.110982984304428101e-01 3.612000942230224609e-01 -1.663183867931365967e-01 -3.931511193513870239e-02 7.386365532875061035e-02 3.193035721778869629e-01 1.718720793724060059e-01 1.154859215021133423e-01 -2.490885406732559204e-01 2.496048435568809509e-02 -2.426683455705642700e-01 -3.223551437258720398e-02 5.971812829375267029e-02 1.927642617374658585e-03 -8.238956332206726074e-02 -1.863381564617156982e-01 3.761916607618331909e-02 5.044173076748847961e-02 2.250080555677413940e-01 -1.935615539550781250e-01 1.285062581300735474e-01
-2.973844064399600029e-03 -6.277476996183395386e-02 -2.087048590183258057e-01 -1.637910157442092896e-01 -1.614074856042861938e-01 1.122037246823310852e-01 -3.683644235134124756e-01 8.451202511787414551e-02 2.474460154771804810e-01 -1.040780246257781982e-01 1.723441928625106812e-01 -1.343322545289993286e-01 -2.218996640294790268e-03 -8.694744110107421875e-02 -1.184139922261238098e-01 -2.068357542157173157e-02 2.243234217166900635e-01 -3.704914078116416931e-02 -1.123636141419410706e-01 -2.776642441749572754e-01 -5.321913212537765503e-02 2.596626877784729004e-01 7.978271692991256714e-02 7.469806075096130371e-02 1.285447031259536743e-01 5.387778207659721375e-02 -2.874405384063720703e-01 1.047021225094795227e-01 -1.977583020925521851e-02 2.044481337070465088e-01 4.010758176445960999e-02 4.711008667945861816e-01
2.908311970531940460e-02 -9.279011934995651245e-02 3.148633837699890137e-01 -8.239189535379409790e-02 7.907336205244064331e-02 -1.186631619930267334e-01 -1.553268283605575562e-01 1.656800881028175354e-02 -1.267372220754623413e-01 6.497249007225036621e-02 -7.890497148036956787e-02 -1.078506037592887878e-01 9.091284871101379395e-02 -3.123919665813446045e-01 -2.572984099388122559e-01 5.511254072189331055e-02 1.510341465473175049e-01 -2.314571291208267212e-01 -2.141706794500350952e-01 -1.418632715940475464e-01 1.905921548604965210e-01 3.886751085519790649e-02 -3.163752853870391846e-01 -1.916460841894149780e-01 1.065750196576118469e-01 -1.883902251720428467e-01 -1.690759062767028809e-01 1.850749403238296509e-01 -1.577936410903930664e-01 3.071041703224182129e-01 -5.755922570824623108e-02 2.782055139541625977e-01
-1.894375234842300415e-01 -4.003546666353940964e-03 1.850120872259140015e-01 3.768314141780138016e-03 -1.378615666180849075e-02 -9.857138246297836304e-02 -2.004633657634258270e-02 -1.785606443881988525e-01 2.858840115368366241e-02 1.205215081572532654e-01 1.491878181695938110e-01 -1.676322966814041138e-01 1.616227477788925171e-01 -2.420297563076019287e-01 -1.426192820072174072e-01 1.186506003141403198e-01 3.413107693195343018e-01 -1.645137369632720947e-01 -2.414939552545547485e-01 1.551901400089263916e-01 1.699835062026977539e-02 -9.056840091943740845e-02 -1.698297411203384399e-01 -1.262037269771099091e-02 -2.879172191023826599e-02 -9.152396768331527710e-02 -7.948321104049682617e-02 2.655612826347351074e-01 1.006608158349990845e-01 3.122547566890716553e-01 -8.562155067920684814e-02 4.882374405860900879e-01
-2.042376063764095306e-02 2.200361490249633789e-01 2.096175402402877808e-01 -3.302012085914611816e-01 2.185037732124328613e-02 1.544505655765533447e-01 -1.704584211111068726e-01 -7.137362658977508545e-02 1.281448602676391602e-01 -1.818768382072448730e-01 -7.084362953901290894e-02 1.892369389533996582e-01 1.677075624465942383e-01 -2.961694002151489258e-01 1.460678279399871826e-01 -1.048956885933876038e-01 1.626401394605636597e-01 -3.150437027215957642e-02 1.776266992092132568e-01 -8.768544532358646393e-03 -2.785603106021881104e-01 -1.804907247424125671e-02 1.178549155592918396e-01 9.954779595136642456e-02 1.057941988110542297e-01 -3.817045390605926514e-01 -1.096481159329414368e-01 3.071459531784057617e-01 -2.147246710956096649e-02 1.219856590032577515e-01 -1.935550719499588013e-01 1.560460329055786133e-01
3.309225663542747498e-02 -8.311736583709716797e-02 2.069969326257705688e-01 -3.092781007289886475e-01 6.692484021186828613e-02 6.499789655208587646e-02 -2.758543491363525391e-01 -7.133665680885314941e-02 -9.983073920011520386e-02 1.069921813905239105e-02 -7.943592220544815063e-02 -3.092845678329467773e-01 -4.960216209292411804e-02 -2.034836411476135254e-01 -1.691702604293823242e-01 -1.504966318607330322e-01 3.248407542705535889e-01 2.142873778939247131e-02 -1.189153715968132019e-01 -7.109917700290679932e-02 6.456441432237625122e-02 -1.172503829002380371e-01 -3.082101941108703613e-01 1.415608674287796021e-01 2.447608672082424164e-02 1.387162134051322937e-03 -1.628227084875106812e-01 1.115104854106903076e-01 -6.019534170627593994e-02 3.150971233844757080e-01 7.286581397056579590e-02 3.879873454570770264e-01
3.478388860821723938e-02 1.621777415275573730e-01 9.795439243316650391e-02 -3.904057294130325317e-02 -2.452442497014999390e-01 -2.128505110740661621e-01 -2.809100449085235596e-01 -1.476140022277832031e-01 1.004974097013473511e-01 2.112311124801635742e-01 -1.895952522754669189e-01 -4.897495731711387634e-03 2.550250105559825897e-02 -4.030786827206611633e-02 -2.411634624004364014e-01 2.114412486553192139e-01 1.270526200532913208e-01 -1.607587635517120361e-01 7.630546391010284424e-02 -1.094119101762771606e-01 2.648680470883846283e-03 -1.144743040204048157e-01 -3.046972453594207764e-01 -2.631161510944366455e-01 2.613092772662639618e-02 -1.542522851377725601e-02 -2.112381458282470703e-01 3.572744429111480713e-01 2.149946242570877075e-02 2.322165518999099731e-01 -3.093782663345336914e-01 3.373037278652191162e-02
5.011647939682006836e-02 1.285783052444458008e-01 -1.117416620254516602e-01 1.852656155824661255e-02 -6.799765676259994507e-02 1.058051288127899170e-01 -2.809871435165405273e-01 -1.833756268024444580e-02 2.821421995759010315e-02 1.773123815655708313e-02 -8.490028977394104004e-02 -2.087586373090744019e-02 1.954240798950195312e-01 -3.075937032699584961e-01 -5.544777214527130127e-02 2.338248491287231445e-01 2.627139985561370850e-01 -7.059771567583084106e-02 -2.931911647319793701e-01 -2.038861960172653198e-01 -4.136549308896064758e-02 -2.680752277374267578e-01 2.747630774974822998e-01 5.332119390368461609e-02 -2.594994604587554932e-01 1.203489601612091064e-01 -2.086531370878219604e-01 -2.197592407464981079e-01 -1.963232755661010742e-01 1.652573347091674805e-01 -1.224849894642829895e-01 2.564266622066497803e-01
3.274448513984680176e-01 2.495244331657886505e-02 1.075658053159713745e-01 -9.801973402500152588e-02 -5.097789224237203598e-03 1.542453020811080933e-01 -2.582344710826873779e-01 1.751034259796142578e-01 -5.084092915058135986e-02 1.331602185964584351e-01 -1.499147862195968628e-01 -8.092018961906433105e-02 2.986254394054412842e-01 -3.393709659576416016e-01 -1.458371877670288086e-01 -1.390511840581893921e-01 3.688144981861114502e-01 -1.486926078796386719e-01 -1.438475698232650757e-01 -2.036821693181991577e-01 -4.078437760472297668e-02 5.389536265283823013e-03 1.911965757608413696e-01 -1.507259532809257507e-02 4.366181045770645142e-02 -3.565215319395065308e-02 -2.992164492607116699e-01 2.340482026338577271e-01 8.080199360847473145e-03 -6.584396213293075562e-02 1.424818336963653564e-01 1.566728353500366211e-01
3.312254324555397034e-02 -1.906515657901763916e-02 -1.564551889896392822e-02 -1.616285443305969238e-01 4.717900231480598450e-02 -4.714694619178771973e-02 -1.759060621261596680e-01 3.024455308914184570e-01 -3.763729706406593323e-02 1.210563778877258301e-01 1.048263683915138245e-01 -6.095482409000396729e-02 5.930424109101295471e-02 -1.056276410818099976e-01 -1.408261209726333618e-01 1.328814327716827393e-01 3.076019585132598877e-01 -5.453535541892051697e-02 -1.248644441366195679e-01 -6.444995105266571045e-02 5.361309647560119629e-02 -9.977404028177261353e-02 -1.502527743577957153e-01 -9.374094009399414062e-02 -1.560648232698440552e-01 -2.625426948070526123e-01 -2.807438075542449951e-01 5.334714651107788086e-01 -2.254811525344848633e-01 1.543554365634918213e-01 -5.453894287347793579e-02 2.578776180744171143e-01
-1.884503960609436035e-01 6.366553157567977905e-02 -1.219693794846534729e-01 3.112938068807125092e-02 -2.173337638378143311e-01 -1.504484564065933228e-01 6.338180508464574814e-03 4.335840791463851929e-02 2.584773898124694824e-01 -1.769318878650665283e-01 -1.013729125261306763e-01 -3.394433557987213135e-01 -1.287849619984626770e-02 -1.006317809224128723e-01 -1.306755095720291138e-01 6.998362392187118530e-02 2.864721119403839111e-01 -5.244971439242362976e-02 -1.236984040588140488e-02 -3.341500461101531982e-01 -4.859155416488647461e-02 -1.537986248731613159e-01 -1.198429800570011139e-02 -4.657446593046188354e-02 9.711579978466033936e-02 3.903201222419738770e-02 -2.189380079507827759e-01 4.453171789646148682e-01 -1.083308160305023193e-01 2.320714294910430908e-01 -1.545524150133132935e-01 2.128119766712188721e-01
1.491950750350952148e-01 9.043568372726440430e-02 5.783937871456146240e-02 5.627500265836715698e-02 -1.644733697175979614e-01 -1.843290403485298157e-02 -3.505066931247711182e-01 2.451539784669876099e-01 -3.221980854868888855e-02 -4.254281148314476013e-02 -1.136660575866699219e-01 1.500022262334823608e-01 2.232391834259033203e-01 -3.069943487644195557e-01 5.488876253366470337e-02 7.487667351961135864e-02 5.325937643647193909e-02 -3.430360555648803711e-02 -1.978004425764083862e-01 -1.826097667217254639e-01 1.994819790124893188e-01 1.086197867989540100e-01 2.811334431171417236e-01 7.934484630823135376e-02 4.312720149755477905e-02 -1.737175323069095612e-02 -2.386987656354904175e-01 1.374111175537109375e-01 -4.269163310527801514e-02 3.203985989093780518e-01 1.366943269968032837e-01 3.835918605327606201e-01
3.013237714767456055e-01 -1.026687845587730408e-01 -5.432688072323799133e-02 -5.301881581544876099e-02 1.828587502241134644e-01 -8.441680669784545898e-02 -2.830318510532379150e-01 7.963658869266510010e-02 -8.944213390350341797e-02 1.544618606567382812e-01 -3.659661859273910522e-02 6.919297575950622559e-02 2.355032414197921753e-01 -2.482513338327407837e-01 -1.013586819171905518e-01 7.226808369159698486e-02 2.611086070537567139e-01 -8.626803010702133179e-02 -2.403431385755538940e-01 -9.410488605499267578e-02 -3.432883620262145996e-01 1.483429074287414551e-01 -1.574548780918121338e-01 -2.471229732036590576e-01 2.036793231964111328e-01 1.128168404102325439e-01 -9.348435699939727783e-02 3.180285990238189697e-01 -1.235927119851112366e-01 9.948529303073883057e-02 -1.890149414539337158e-01 -4.866031929850578308e-02
1.659921258687973022e-01 2.477200776338577271e-01 1.578958034515380859e-01 6.439217925071716309e-02 -1.562050729990005493e-01 -7.637798786163330078e-02 -3.564591407775878906e-01 2.509929835796356201e-01 8.153337240219116211e-02 6.623266637325286865e-02 -8.399142324924468994e-02 -7.930921018123626709e-02 3.317821919918060303e-01 -3.622376620769500732e-01 8.537258021533489227e-03 5.758545361459255219e-03 1.811325103044509888e-01 -5.907183140516281128e-02 -1.834903955459594727e-01 -3.598693311214447021e-01 1.924782991409301758e-02 1.289898753166198730e-01 1.774647682905197144e-01 1.412138789892196655e-01 3.405015170574188232e-02 1.303966641426086426e-01 -2.406315356492996216e-01 2.066869288682937622e-02 3.764792531728744507e-02 6.885939091444015503e-02 -1.764765195548534393e-02 2.122456431388854980e-01
2.010838985443115234e-01 3.541254997253417969e-01 2.191334366798400879e-01 -8.365213871002197266e-02 -1.467627286911010742e-01 1.416222658008337021e-02 -3.799315169453620911e-02 3.209568560123443604e-02 -1.527071446180343628e-01 8.305542916059494019e-02 -9.561785310506820679e-02 6.286906450986862183e-02 1.755857616662979126e-01 2.782646939158439636e-02 -9.635499119758605957e-02 1.508497893810272217e-01 3.395668268203735352e-01 3.051805868744850159e-02 -9.260974824428558350e-02 -8.713757246732711792e-02 -1.940484642982482910e-01 2.963707447052001953e-01 -1.929108947515487671e-01 2.010231018066406250e-01 3.925843536853790283e-01 1.899552904069423676e-02 -1.312112212181091309e-01 2.810873389244079590e-01 -5.743046849966049194e-02 2.426419034600257874e-02 3.325887396931648254e-02 2.382172495126724243e-01
1.013951823115348816e-01 2.559328638017177582e-02 1.604087054729461670e-01 -5.754758045077323914e-02 2.080987691879272461e-01 -1.299478113651275635e-01 -4.498755335807800293e-01 1.496013700962066650e-01 -1.043211445212364197e-01 2.978896498680114746e-01 -3.193602710962295532e-02 -1.297167092561721802e-01 1.999691873788833618e-01 -3.431424126029014587e-02 -2.342234253883361816e-01 2.797283530235290527e-01 2.697019837796688080e-02 -8.577419072389602661e-02 -2.214881777763366699e-01 -3.071129918098449707e-01 -2.299945950508117676e-01 2.218180149793624878e-02 -6.536016613245010376e-02 3.557455539703369141e-02 9.559579193592071533e-03 -2.633561939001083374e-02 -2.694400846958160400e-01 2.515320181846618652e-01 -4.983980907127261162e-04 1.057674512267112732e-01 4.969751834869384766e-02 1.504157632589340210e-01
2.370133846998214722e-01 1.624225378036499023e-01 -1.965336650609970093e-01 -4.389012232422828674e-02 -1.765962690114974976e-01 -3.209390118718147278e-02 -4.182676672935485840e-01 -2.069213055074214935e-02 -6.274242699146270752e-02 -9.107388556003570557e-02 -6.437276490032672882e-03 2.606340311467647552e-02 1.961746513843536377e-01 -1.542610675096511841e-01 -2.882539033889770508e-01 -9.365902841091156006e-02 4.423410445451736450e-02 4.284689947962760925e-02 -1.344334781169891357e-01 -3.050317466259002686e-01 8.781190961599349976e-02 6.419774889945983887e-02 2.573420405387878418e-01 -1.093053370714187622e-01 1.292803138494491577e-01 8.346427232027053833e-02 -7.893688231706619263e-02 1.183226853609085083e-01 -8.152426034212112427e-02 3.773562312126159668e-01 -7.402693480253219604e-02 3.144129514694213867e-01
-1.844534277915954590e-01 -1.528922617435455322e-01 1.094293445348739624e-01 -2.063616067171096802e-01 -1.708230525255203247e-01 4.957509040832519531e-02 -2.784053683280944824e-01 -2.526579499244689941e-01 -1.158938482403755188e-01 8.258012123405933380e-03 1.419143825769424438e-01 1.329357028007507324e-01 2.000750601291656494e-01 -1.460372060537338257e-01 -2.410780936479568481e-01 1.028156578540802002e-01 3.037690818309783936e-01 -1.833347827196121216e-01 -7.737476378679275513e-02 -1.064152345061302185e-01 3.389206528663635254e-02 1.857263743877410889e-01 2.100573778152465820e-01 -2.379552721977233887e-01 -3.414832986891269684e-03 -1.534301936626434326e-01 -7.928479462862014771e-02 1.091525033116340637e-01 2.484155893325805664e-01 3.413878083229064941e-01 -1.510933190584182739e-01 1.061769425868988037e-01
1.320009231567382812e-01 6.643939018249511719e-02 9.496103972196578979e-02 -1.428338885307312012e-01 -1.300863027572631836e-01 2.085078507661819458e-02 -1.711631268262863159e-01 -3.133642375469207764e-01 6.906366441398859024e-03 1.983397006988525391e-01 2.405359148979187012e-01 2.422317713499069214e-01 -4.747898317873477936e-03 -1.687580049037933350e-01 -2.379990369081497192e-01 9.252630919218063354e-02 3.598419725894927979e-01 -9.447620809078216553e-02 -1.640020757913589478e-01 3.158958628773689270e-02 1.034881174564361572e-01 7.543382048606872559e-02 1.522131264209747314e-01 -9.359275549650192261e-02 4.422859475016593933e-02 2.467226833105087280e-01 -1.626330167055130005e-01 2.143579274415969849e-01 7.149097323417663574e-02 3.514293134212493896e-01 -2.579716444015502930e-01 9.612432122230529785e-02
2.290371432900428772e-02 -6.175193190574645996e-02 1.301310807466506958e-01 -3.045411780476570129e-02 -8.974196016788482666e-02 1.719104200601577759e-01 -1.010467931628227234e-01 1.390880048274993896e-01 -1.279461830854415894e-01 -7.672546058893203735e-02 -3.509372472763061523e-02 -2.146467119455337524e-01 1.308970302343368530e-01 -5.325797013938426971e-03 -9.482319653034210205e-02 6.702134851366281509e-03 4.007658958435058594e-01 -1.773718893527984619e-01 -2.950184047222137451e-01 -1.184725910425186157e-01 6.238586455583572388e-02 -2.267407327890396118e-01 -3.450745046138763428e-01 -2.839412726461887360e-02 1.978039294481277466e-01 -6.841237843036651611e-02 -1.045487374067306519e-01 5.031456798315048218e-02 -3.367021307349205017e-02 4.087673425674438477e-01 -2.247446626424789429e-01 2.655981481075286865e-01
-1.611776277422904968e-02 1.132145971059799194e-01 -1.435241755098104477e-02 -1.938023865222930908e-01 -4.327014088630676270e-02 4.066787660121917725e-02 -2.499803602695465088e-01 -2.411011308431625366e-01 1.551959570497274399e-02 -4.351473227143287659e-02 -7.217594236135482788e-02 2.546457946300506592e-01 2.449567168951034546e-01 -3.313277065753936768e-01 -2.403683215379714966e-01 8.005242049694061279e-02 2.871159017086029053e-01 -1.601806133985519409e-01 -1.035642474889755249e-01 -1.675967425107955933e-01 -1.465508192777633667e-01 -1.131264492869377136e-01 2.920109033584594727e-01 -1.633341014385223389e-01 7.079916447401046753e-02 -8.365777879953384399e-02 1.078828498721122742e-01 2.685936726629734039e-02 3.841695189476013184e-01 1.401377022266387939e-01 -5.745434015989303589e-02 1.755790710449218750e-01
2.672887444496154785e-01 8.914805948734283447e-02 -2.792779542505741119e-02 3.480167686939239502e-02 -8.209288865327835083e-02 -9.856321662664413452e-02 4.578992724418640137e-02 -1.277253627777099609e-01 1.401058733463287354e-01 5.161623284220695496e-02 -3.563987463712692261e-02 2.780513092875480652e-02 -1.338759530335664749e-02 -2.583864517509937286e-02 2.323146462440490723e-01 1.231974065303802490e-01 1.489710658788681030e-01 -3.489639163017272949e-01 -1.746485978364944458e-01 -2.844881713390350342e-01 -2.687839865684509277e-01 1.126241683959960938e-01 1.364225745201110840e-01 3.871720656752586365e-02 1.534184720367193222e-02 1.512236297130584717e-01 -2.811537981033325195e-01 2.650089263916015625e-01 1.597344279289245605e-01 7.278212159872055054e-02 -3.781830370426177979e-01 2.876859903335571289e-01
1.059882342815399170e-01 2.722246199846267700e-02 2.009873092174530029e-01 -6.448917090892791748e-02 -6.604500859975814819e-02 -3.441930189728736877e-02 -4.111656844615936279e-01 3.008281886577606201e-01 2.432186156511306763e-01 3.137823939323425293e-01 1.769061833620071411e-01 6.838645786046981812e-02 5.888311937451362610e-02 -1.125606074929237366e-01 -1.867653429508209229e-01 -4.612974449992179871e-02 -7.841939479112625122e-02 -3.185856342315673828e-01 -4.385725781321525574e-02 -1.426800433546304703e-02 -9.061558544635772705e-02 -2.099771946668624878e-01 1.409670710563659668e-01 -1.303651928901672363e-02 1.038388311862945557e-01 1.643116623163223267e-01 -7.635694742202758789e-02 9.997534751892089844e-02 4.475380480289459229e-02 3.213690519332885742e-01 -1.930856332182884216e-02 3.004312217235565186e-01
1.353138685226440430e-01 4.055393487215042114e-02 1.243794243782758713e-02 -1.307584196329116821e-01 -2.615031301975250244e-01 2.722030878067016602e-02 -1.949656903743743896e-01 -6.926572322845458984e-02 -1.471633166074752808e-01 2.736168503761291504e-01 1.064780130982398987e-01 2.239089310169219971e-01 1.203678175806999207e-01 -1.153376251459121704e-01 -1.568127572536468506e-01 3.243492171168327332e-02 3.503514528274536133e-01 1.119688600301742554e-01 -3.487380445003509521e-01 2.963918633759021759e-02 -2.269219607114791870e-01 -5.044117942452430725e-02 1.182209700345993042e-01 1.363351941108703613e-01 -5.069690570235252380e-02 1.117909476161003113e-01 -2.646587230265140533e-02 2.922848165035247803e-01 -2.286944538354873657e-01 2.383915930986404419e-01 -2.866733670234680176e-01 5.036603286862373352e-02
1.307680308818817139e-01 4.694017767906188965e-02 5.884525179862976074e-02 -1.171814054250717163e-01 -1.882449239492416382e-01 2.019843012094497681e-01 -2.023607194423675537e-01 -9.048951417207717896e-02 -6.610079109668731689e-02 2.360857278108596802e-01 2.123475819826126099e-01 2.190675884485244751e-01 9.878780692815780640e-02 -1.556822657585144043e-01 -2.466565668582916260e-01 9.311185032129287720e-02 2.658266425132751465e-01 7.816486805677413940e-02 -3.262058198451995850e-01 4.133794084191322327e-02 -1.683248728513717651e-01 2.081847004592418671e-02 1.538554877042770386e-01 8.332103490829467773e-02 -3.800371661782264709e-02 2.510338425636291504e-01 -6.358747184276580811e-02 2.838723659515380859e-01 -1.505692601203918457e-01 3.487205207347869873e-01 -1.743087321519851685e-01 1.158191338181495667e-01
2.571898996829986572e-01 -8.479065261781215668e-03 7.607409358024597168e-02 -9.392482042312622070e-02 -3.177344202995300293e-01 7.323623448610305786e-02 -1.452296227216720581e-01 8.127721026539802551e-03 -7.248900830745697021e-03 1.597700119018554688e-01 3.962051495909690857e-02 2.104089856147766113e-01 4.474886506795883179e-02 -1.277401298284530640e-01 -2.406781464815139771e-01 -2.927196621894836426e-01 2.355793565511703491e-01 -7.126638293266296387e-02 -3.066233992576599121e-01 3.352184221148490906e-02 -2.022451907396316528e-01 -1.823490411043167114e-01 -8.352257311344146729e-03 -1.102873012423515320e-01 6.540516763925552368e-02 3.038205504417419434e-01 -1.077530235052108765e-01 2.751779258251190186e-01 -9.801249206066131592e-02 2.938404679298400879e-01 -1.783828735351562500e-01 6.746518611907958984e-02
7.858990877866744995e-02 1.405096054077148438e-01 -1.030855402350425720e-01 -1.134451627731323242e-01 -7.778095453977584839e-02 -1.249788478016853333e-01 -2.572286427021026611e-01 2.840042710304260254e-01 9.265314042568206787e-02 -1.628247797489166260e-01 -3.169520795345306396e-01 -3.008778989315032959e-01 3.979402780532836914e-02 -2.846564054489135742e-01 -1.690656542778015137e-01 1.222588196396827698e-01 1.666803061962127686e-01 -1.846786290407180786e-01 -8.656907081604003906e-02 -2.144415229558944702e-01 -1.041767746210098267e-01 8.019558340311050415e-02 -2.281569838523864746e-01 -1.193333342671394348e-01 5.165542289614677429e-02 1.379465777426958084e-02 -1.759155690670013428e-01 -3.038005530834197998e-02 -1.200956627726554871e-01 2.574597001075744629e-01 -1.747926324605941772e-01 2.914224565029144287e-01
2.551815509796142578e-01 7.686805725097656250e-02 2.278660237789154053e-01 -1.263255476951599121e-01 -1.847628057003021240e-01 -3.638733923435211182e-02 -2.046722024679183960e-01 6.468810886144638062e-02 7.186695188283920288e-02 1.770873069763183594e-01 -6.219520047307014465e-02 -4.710566624999046326e-02 3.165564537048339844e-01 -3.188053369522094727e-01 -1.773080527782440186e-01 -8.782081305980682373e-03 5.446013435721397400e-02 -2.119514197111129761e-01 -1.580526977777481079e-01 -2.027809023857116699e-01 -1.835544258356094360e-01 1.611675471067428589e-01 2.843167781829833984e-01 -4.752330109477043152e-02 1.357037574052810669e-01 2.244651503860950470e-02 -2.468816637992858887e-01 -1.023738533258438110e-01 6.584762781858444214e-02 1.280457079410552979e-01 1.335446685552597046e-01 3.433888852596282959e-01
2.192343771457672119e-01 1.527820676565170288e-01 1.551301777362823486e-01 -2.205840200185775757e-01 -1.530237048864364624e-01 8.484343439340591431e-02 -1.991416364908218384e-01 -6.627956032752990723e-02 -1.457449793815612793e-01 -3.399199843406677246e-01 -2.601642161607742310e-02 -1.554937511682510376e-01 -1.610211580991744995e-01 -3.576941490173339844e-01 -8.538793027400970459e-02 1.697342395782470703e-01 3.230026066303253174e-01 -1.097347587347030640e-02 -3.740198165178298950e-02 -1.564128994941711426e-01 -2.498372048139572144e-01 2.602837383747100830e-01 1.128197088837623596e-01 -6.387756019830703735e-02 -7.195533066987991333e-02 2.327315509319305420e-01 -1.212590932846069336e-01 1.505018770694732666e-01 -1.396193653345108032e-01 1.426204144954681396e-01 9.679736942052841187e-02 8.000130951404571533e-02
-1.376636885106563568e-02 1.744679957628250122e-01 1.633853167295455933e-01 -1.482533812522888184e-01 -1.962290555238723755e-01 1.801839098334312439e-02 2.254923060536384583e-02 -1.219745725393295288e-01 5.391502380371093750e-02 5.193896591663360596e-02 7.434245198965072632e-02 1.333084255456924438e-01 1.581896096467971802e-01 -2.694179415702819824e-01 1.135673820972442627e-01 8.750008046627044678e-02 2.248079478740692139e-01 7.389823347330093384e-02 2.923829853534698486e-01 -2.638927102088928223e-02 -3.218647539615631104e-01 -1.202782019972801208e-01 2.196781635284423828e-01 -1.127214357256889343e-01 2.772332914173603058e-02 4.763716086745262146e-02 -2.648873925209045410e-01 3.971763551235198975e-01 -4.732228070497512817e-02 6.182806938886642456e-02 -2.489832937717437744e-01 3.149530291557312012e-01
-9.244601428508758545e-02 -7.880813442170619965e-03 -1.703617572784423828e-01 -3.180987387895584106e-02 -8.586825430393218994e-02 1.438366174697875977e-01 -8.475387096405029297e-02 -2.664692401885986328e-01 -9.813178330659866333e-02 2.465038150548934937e-01 4.670002683997154236e-02 -4.755545780062675476e-02 -2.045145630836486816e-02 -5.328400731086730957e-01 -2.145527750253677368e-01 2.017227858304977417e-01 2.239330857992172241e-01 1.565883867442607880e-02 -3.381255865097045898e-01 -2.797256689518690109e-03 8.656952530145645142e-02 1.345159411430358887e-01 -1.480018049478530884e-01 -8.320885151624679565e-02 -3.869152860715985298e-03 -1.131395027041435242e-01 -2.473083436489105225e-01 1.301578618586063385e-02 -1.843917742371559143e-02 1.546132713556289673e-01 -9.913611412048339844e-02 2.860815227031707764e-01
2.513382211327552795e-02 4.841195791959762573e-02 2.372806221246719360e-01 9.508363157510757446e-02 3.349941596388816833e-02 -2.092836220981553197e-04 -1.528478860855102539e-01 1.601690649986267090e-01 -7.192458957433700562e-02 2.145158350467681885e-01 -4.104449599981307983e-02 -2.408800572156906128e-01 5.972834676504135132e-02 -1.037529259920120239e-01 -1.149706766009330750e-01 3.805633634328842163e-02 3.811466097831726074e-01 -1.566016860306262970e-02 -3.239650130271911621e-01 -1.581877619028091431e-01 -3.046692162752151489e-02 -1.654033958911895752e-01 -2.888298928737640381e-01 -5.404116585850715637e-02 -3.128730924800038338e-03 -2.580844163894653320e-01 -1.937148272991180420e-01 6.428606063127517700e-02 -7.619410753250122070e-02 4.207454025745391846e-01 6.334066274575889111e-04 2.457913011312484741e-01
-6.256275624036788940e-02 4.309519231319427490e-01 9.058880805969238281e-02 -1.073777005076408386e-01 -2.912679500877857208e-02 -6.631885468959808350e-02 -1.392368823289871216e-01 -1.353161782026290894e-01 2.929254472255706787e-01 1.073996201157569885e-01 -8.314117789268493652e-02 1.458098292350769043e-01 -6.431563198566436768e-02 -9.865266829729080200e-02 -2.998681962490081787e-01 2.379070967435836792e-01 2.047941982746124268e-01 -1.868588328361511230e-01 5.977008957415819168e-03 -1.610644720494747162e-02 -1.184210628271102905e-01 -1.015961691737174988e-01 -2.858598530292510986e-01 -1.362321078777313232e-01 -6.340305507183074951e-02 -3.678500279784202576e-02 -5.958823114633560181e-02 2.150845974683761597e-01 -6.593890488147735596e-02 2.829293012619018555e-01 -3.103235065937042236e-01 1.553328782320022583e-01
3.668394386768341064e-01 4.111903905868530273e-02 -4.422063007950782776e-03 2.509154751896858215e-02 -6.883888691663742065e-02 7.229819893836975098e-02 -1.066164970397949219e-01 -2.044045329093933105e-01 -1.037879660725593567e-01 2.367897480726242065e-01 -7.992920279502868652e-02 3.983349800109863281e-01 1.550494581460952759e-01 -2.037578225135803223e-01 -1.235768273472785950e-01 1.519820243120193481e-01 2.881461679935455322e-01 -7.184934616088867188e-02 -3.721947968006134033e-01 -5.490702390670776367e-02 1.504306308925151825e-02 7.371883839368820190e-02 2.228411138057708740e-01 -1.126965228468179703e-02 -3.522928059101104736e-02 1.300487816333770752e-01 -3.151603788137435913e-02 1.666753441095352173e-01 -2.144328951835632324e-01 2.312252521514892578e-01 -7.127633690834045410e-02 1.658668965101242065e-01
2.459263056516647339e-01 1.674597412347793579e-01 1.018276140093803406e-01 -2.052385658025741577e-01 2.182012945413589478e-01 -1.060309857130050659e-01 -3.852818310260772705e-01 -1.327674537897109985e-01 1.818046718835830688e-01 -6.160668656229972839e-02 -1.150028631091117859e-01 6.339340936392545700e-03 2.004804462194442749e-01 -1.744367778301239014e-01 -1.037270799279212952e-01 1.054517030715942383e-01 3.275115489959716797e-01 -4.846717789769172668e-02 -4.007673263549804688e-02 -3.011610805988311768e-01 2.593142688274383545e-01 -1.423398554325103760e-01 2.820366919040679932e-01 3.660594671964645386e-02 1.059945672750473022e-01 -2.003636360168457031e-01 -5.390205606818199158e-02 1.902651786804199219e-01 -1.376968435943126678e-02 -8.656366914510726929e-02 -2.952674590051174164e-02 1.486621052026748657e-01
3.288649395108222961e-02 -2.820792235434055328e-02 3.524699062108993530e-02 -3.559510782361030579e-02 9.478841722011566162e-02 1.142899319529533386e-02 -2.638513445854187012e-01 -2.194640338420867920e-01 9.228052943944931030e-02 1.901804506778717041e-01 -1.751703321933746338e-01 4.874936491250991821e-02 6.185604259371757507e-02 -9.000268578529357910e-02 -2.349346429109573364e-01 4.070925340056419373e-02 2.147657573223114014e-01 -1.303749531507492065e-01 1.760040372610092163e-01 -2.209520190954208374e-01 5.196844413876533508e-02 1.214005202054977417e-01 -2.038896083831787109e-01 -2.572880685329437256e-01 2.781400680541992188e-01 -1.665377914905548096e-01 -3.642880320549011230e-01 4.147999733686447144e-02 -9.691721200942993164e-02 2.148997038602828979e-01 -3.608855903148651123e-01 1.694985926151275635e-01
-2.276377007365226746e-02 5.940556153655052185e-02 1.809203326702117920e-01 1.575168520212173462e-01 -1.875407546758651733e-01 6.223870068788528442e-02 -2.535669505596160889e-01 -2.745717996731400490e-03 1.511111408472061157e-01 -1.245760843157768250e-01 -5.008884146809577942e-02 -4.094997793436050415e-02 -3.038450181484222412e-01 -4.321560859680175781e-01 -1.647528856992721558e-01 -2.098582088947296143e-01 3.363731205463409424e-01 -2.529581822454929352e-02 6.842961162328720093e-02 -1.191534940153360367e-02 1.018917784094810486e-01 2.691525593400001526e-02 9.871967136859893799e-02 -1.591556370258331299e-01 2.127198725938796997e-01 3.390050679445266724e-02 4.195353481918573380e-03 1.544848978519439697e-01 -1.891773752868175507e-02 2.809202671051025391e-01 -1.572754830121994019e-01 3.212013542652130127e-01
-1.454530209302902222e-01 1.765505075454711914e-01 1.787968873977661133e-01 -1.699567288160324097e-01 -1.996355950832366943e-01 -5.326245352625846863e-02 -4.594702273607254028e-02 -2.398339658975601196e-01 -5.905711650848388672e-02 -1.278766542673110962e-01 1.524911969900131226e-01 -5.822859331965446472e-02 1.175440754741430283e-02 -2.082161456346511841e-01 -8.036664873361587524e-02 6.168207526206970215e-02 1.898219883441925049e-01 2.212596312165260315e-02 1.542539149522781372e-01 -2.708605229854583740e-01 -1.834398806095123291e-01 -2.604872882366180420e-01 6.765346229076385498e-02 1.839447468519210815e-01 7.856763154268264771e-02 2.459947392344474792e-02 -2.139133661985397339e-01 4.950138926506042480e-01 -1.726575195789337158e-01 1.377940624952316284e-01 -2.138498574495315552e-01 1.362114846706390381e-01
2.402710616588592529e-01 1.353437900543212891e-01 8.875126950442790985e-03 1.341053098440170288e-01 3.812351450324058533e-02 -1.364074200391769409e-01 -3.461483716964721680e-01 -4.920742288231849670e-02 1.169630363583564758e-01 2.217421494424343109e-02 -6.857319921255111694e-02 9.835557639598846436e-02 1.980919986963272095e-01 -1.842166930437088013e-01 -6.894301623106002808e-02 -1.737044006586074829e-02 6.983351707458496094e-02 8.075542002916336060e-02 -1.859548091888427734e-01 -1.469619125127792358e-01 -7.813107967376708984e-02 6.056826561689376831e-02 4.501363039016723633e-01 1.744486242532730103e-01 3.131124973297119141e-01 3.546550404280424118e-03 -3.752986341714859009e-02 1.585429012775421143e-01 -1.559804081916809082e-01 4.125005900859832764e-01 -5.111854895949363708e-02 1.571941226720809937e-01
-2.216849476099014282e-02 -5.202126502990722656e-02 1.560422778129577637e-01 -3.292559459805488586e-02 -1.261767745018005371e-01 1.625718176364898682e-01 -2.295708209276199341e-01 1.127824559807777405e-02 3.866754844784736633e-02 9.729176014661788940e-02 -1.653641909360885620e-01 -1.400402337312698364e-01 -1.069737076759338379e-01 -5.020686984062194824e-01 -9.023986756801605225e-02 -1.558371186256408691e-01 2.637770175933837891e-01 -4.750404134392738342e-02 1.399372220039367676e-01 -2.218438982963562012e-01 2.356129586696624756e-01 -1.180527731776237488e-02 1.082039698958396912e-01 -2.622129917144775391e-01 2.370514571666717529e-01 6.145479902625083923e-02 -8.809352666139602661e-02 6.199604272842407227e-02 -1.664528995752334595e-02 2.173599004745483398e-01 -1.106386631727218628e-01 3.379951715469360352e-01
2.126184999942779541e-01 1.080659404397010803e-01 2.269954532384872437e-01 -1.037286818027496338e-01 -1.475731581449508667e-01 3.222934901714324951e-02 -3.373420834541320801e-01 3.711288049817085266e-02 3.123609162867069244e-02 1.648125797510147095e-01 2.372076548635959625e-02 9.943907707929611206e-02 3.485526144504547119e-01 -3.780784308910369873e-01 -2.034676671028137207e-01 2.725921198725700378e-02 1.341688334941864014e-01 -9.651294350624084473e-02 -2.300407290458679199e-01 -1.496576517820358276e-01 -7.699748128652572632e-02 1.884265989065170288e-01 2.562344074249267578e-01 -3.577094525098800659e-02 1.513407975435256958e-01 6.143391504883766174e-02 -1.809849888086318970e-01 -6.278634816408157349e-02 1.428299844264984131e-01 1.013233959674835205e-01 1.160875633358955383e-01 2.813376188278198242e-01
1.704596430063247681e-01 -1.567589938640594482e-01 1.750251650810241699e-01 -1.430293172597885132e-02 6.351407617330551147e-02 1.242745891213417053e-01 -3.779981434345245361e-01 -6.404210627079010010e-02 1.117680731113068759e-04 1.037662476301193237e-01 -1.571190208196640015e-01 -9.723598510026931763e-02 -8.483663201332092285e-02 -8.510433137416839600e-02 -3.663063943386077881e-01 6.740558147430419922e-02 2.163142263889312744e-01 -2.795234322547912598e-01 2.954115718603134155e-02 -6.792972795665264130e-03 6.541496515274047852e-02 -1.130759716033935547e-01 -1.805405467748641968e-01 -5.812238156795501709e-02 2.560555636882781982e-01 1.142424419522285461e-01 -6.115158088505268097e-03 1.082895398139953613e-01 5.350689962506294250e-02 2.028690129518508911e-01 2.210240997374057770e-02 4.870598912239074707e-01
3.015341162681579590e-01 -2.519931457936763763e-02 1.182358618825674057e-02 -5.607087165117263794e-02 -4.291017055511474609e-01 -1.190113350749015808e-01 -9.333134442567825317e-02 -7.407526951283216476e-03 -8.299687877297401428e-03 1.808479577302932739e-01 1.477829646319150925e-02 3.219485282897949219e-01 1.030344888567924500e-01 -2.510682642459869385e-01 -2.761473357677459717e-01 -1.035373061895370483e-01 1.118202209472656250e-01 7.905973121523857117e-03 -8.710968494415283203e-02 3.708567470312118530e-02 -7.611206918954849243e-02 1.375699490308761597e-01 7.499910891056060791e-02 -1.121058762073516846e-01 7.807058095932006836e-02 5.849069729447364807e-02 -5.434516072273254395e-02 1.137492507696151733e-01 -1.080710515379905701e-01 3.940182328224182129e-01 -3.787510693073272705e-01 -2.442932873964309692e-02
2.583641186356544495e-02 1.990550011396408081e-01 8.138537406921386719e-02 -1.038398072123527527e-01 -2.192227691411972046e-01 1.450050175189971924e-01 -1.790126860141754150e-01 1.473253518342971802e-01 -1.602736562490463257e-01 3.435188671573996544e-03 -2.029700726270675659e-01 4.329283237457275391e-01 1.882834881544113159e-01 -3.063388168811798096e-01 -6.241844594478607178e-02 -7.239344529807567596e-03 2.414769828319549561e-01 -2.904169261455535889e-02 9.686054289340972900e-02 -2.183374166488647461e-01 -2.061462849378585815e-01 -2.364897131919860840e-01 3.327054679393768311e-01 -3.258279711008071899e-02 3.905281051993370056e-02 5.183899402618408203e-02 8.965334296226501465e-02 1.856209933757781982e-01 1.118243634700775146e-01 1.167962774634361267e-01 -7.779496908187866211e-02 1.631336808204650879e-01
1.747303009033203125e-01 6.556198000907897949e-02 2.116271108388900757e-02 -2.098672837018966675e-01 -1.505181491374969482e-01 1.089662089943885803e-01 -6.717602908611297607e-02 -5.160796642303466797e-02 -2.093953266739845276e-02 2.497567832469940186e-01 1.628502458333969116e-01 2.614974975585937500e-01 1.377434879541397095e-01 -2.185157388448715210e-01 -1.248181164264678955e-01 5.413510277867317200e-02 3.622092604637145996e-01 2.001918293535709381e-02 -3.412287831306457520e-01 8.336903899908065796e-02 -2.150071114301681519e-01 -1.009324751794338226e-02 1.906781792640686035e-01 1.709484606981277466e-01 6.916382908821105957e-02 1.684500128030776978e-01 5.120688583701848984e-03 1.806896477937698364e-01 -2.350527048110961914e-01 2.229726612567901611e-01 -2.830554842948913574e-01 1.349322795867919922e-01
1.463851183652877808e-01 2.000163197517395020e-01 3.364768326282501221e-01 -3.002413921058177948e-02 -1.683962792158126831e-01 -1.464765816926956177e-01 -3.243281841278076172e-01 -6.621458381414413452e-02 2.756084315478801727e-02 2.775515019893646240e-01 -3.495644778013229370e-02 6.891903281211853027e-02 2.905052900314331055e-01 -3.302649557590484619e-01 -4.983493685722351074e-02 -5.048989504575729370e-02 4.432779550552368164e-02 -1.692747920751571655e-01 -1.125327572226524353e-01 -2.275009602308273315e-01 -5.928410962224006653e-02 2.012228071689605713e-01 2.708503305912017822e-01 -5.208841711282730103e-02 1.199454665184020996e-01 2.638587728142738342e-02 -2.355834841728210449e-01 -9.738402068614959717e-02 -1.607909682206809521e-03 6.511935591697692871e-02 -9.874571114778518677e-03 2.885639369487762451e-01
9.832561761140823364e-02 -1.616711765527725220e-01 2.579929232597351074e-01 3.159058978781104088e-03 -4.340432211756706238e-02 -7.421862799674272537e-03 -4.215086698532104492e-01 7.687884569168090820e-02 -6.131926178932189941e-02 1.540880054235458374e-01 2.722615143284201622e-03 6.040072441101074219e-02 2.500342130661010742e-01 -3.169118762016296387e-01 -2.865832448005676270e-01 -7.278676331043243408e-02 8.606369793415069580e-02 -1.487420778721570969e-02 1.193163543939590454e-02 -1.808187067508697510e-01 2.043752968311309814e-01 -3.916827496141195297e-03 3.091062232851982117e-02 2.163398861885070801e-01 2.127231061458587646e-01 -7.634419016540050507e-03 -2.348840832710266113e-01 3.154013305902481079e-02 -7.619260251522064209e-02 2.021312713623046875e-01 -2.184258848428726196e-01 3.235930502414703369e-01
1.440591514110565186e-01 -3.750013187527656555e-02 8.011239767074584961e-02 5.685653910040855408e-02 1.618082374334335327e-01 8.838028879836201668e-04 -6.549070775508880615e-02 -3.149774670600891113e-01 -1.325613260269165039e-01 1.307344585657119751e-01 1.479268190450966358e-03 3.921951726078987122e-02 1.860051006078720093e-01 -3.224322795867919922e-01 -8.809476345777511597e-02 1.397291570901870728e-01 2.967857420444488525e-01 1.110347062349319458e-01 -3.828248083591461182e-01 5.279213655740022659e-03 2.810749597847461700e-02 -3.412352129817008972e-02 -1.013071089982986450e-01 -1.374890953302383423e-01 9.974561631679534912e-02 -3.756755590438842773e-01 -1.265631318092346191e-01 1.715251952409744263e-01 -1.689320206642150879e-01 1.113148778676986694e-01 -1.076770722866058350e-01 3.306052982807159424e-01
7.194858789443969727e-02 -2.184564620256423950e-02 7.980938255786895752e-02 -1.684456691145896912e-02 -1.005173474550247192e-01 -9.152107685804367065e-02 3.411644324660301208e-02 -5.438442900776863098e-02 3.332969499751925468e-03 1.222509238868951797e-02 -3.170428872108459473e-01 -1.498034689575433731e-02 -1.554786413908004761e-01 -5.158408284187316895e-01 -2.907516062259674072e-01 -2.522270977497100830e-01 2.636511325836181641e-01 -1.258126199245452881e-01 6.585925817489624023e-02 -1.124129444360733032e-01 3.948571905493736267e-02 -5.443483591079711914e-02 -6.670046597719192505e-03 -3.468720614910125732e-01 1.037170290946960449e-01 -9.470573067665100098e-02 -1.209966018795967102e-01 1.882492899894714355e-01 -1.342801749706268311e-01 2.257339954376220703e-01 -1.957933306694030762e-01 1.464304327964782715e-01
2.576539814472198486e-01 2.079152762889862061e-01 -1.155966967344284058e-01 -6.002634391188621521e-02 -1.693235933780670166e-01 3.603827580809593201e-02 -5.995156764984130859e-01 -9.688889980316162109e-02 4.369452595710754395e-02 5.019354075193405151e-02 5.150116235017776489e-02 2.952773310244083405e-02 2.215118557214736938e-01 -8.172158151865005493e-02 -2.739084064960479736e-01 1.123609468340873718e-01 -5.296818539500236511e-02 -1.080460008233785629e-02 -1.311851292848587036e-01 -1.263568252325057983e-01 4.794557765126228333e-02 8.102021366357803345e-02 1.076633483171463013e-01 -1.669709570705890656e-02 1.117821782827377319e-01 -2.361124753952026367e-02 9.625484049320220947e-02 1.304311454296112061e-01 4.290863405913114548e-03 3.184536695480346680e-01 -1.388582885265350342e-01 3.262215256690979004e-01
1.114525720477104187e-01 1.263223588466644287e-01 1.016121059656143188e-01 9.493224322795867920e-02 1.812054403126239777e-02 6.889501214027404785e-02 -4.664574265480041504e-01 2.315888255834579468e-01 -3.453123196959495544e-02 -1.159031409770250320e-02 -1.085821241140365601e-01 -3.433081135153770447e-02 2.474063187837600708e-01 -3.451239466667175293e-01 7.114002853631973267e-02 -6.914649903774261475e-02 1.539013832807540894e-01 -6.381195038557052612e-02 -1.633035689592361450e-01 -1.922332346439361572e-01 5.596159026026725769e-02 7.528243958950042725e-02 1.603168845176696777e-01 2.125169709324836731e-02 6.789833307266235352e-02 7.664147019386291504e-02 -3.513923883438110352e-01 1.661218143999576569e-02 -5.608117580413818359e-02 2.733819186687469482e-01 7.090119179338216782e-03 3.647379577159881592e-01
3.096659481525421143e-01 5.855748895555734634e-03 4.268142860382795334e-03 -1.878177225589752197e-01 -2.103254795074462891e-01 1.680564135313034058e-01 -1.086690872907638550e-01 -1.497590541839599609e-02 -5.620543658733367920e-02 2.493041157722473145e-01 1.714431494474411011e-01 2.123603671789169312e-01 -5.800515040755271912e-02 -1.744331717491149902e-01 -2.864826917648315430e-01 -2.462436258792877197e-02 2.866946160793304443e-01 2.556689083576202393e-02 -3.659479320049285889e-01 1.105627603828907013e-02 -6.243246793746948242e-02 -1.253939270973205566e-01 9.395193308591842651e-02 7.217774540185928345e-02 -2.451561018824577332e-02 1.597569286823272705e-01 -1.104253083467483521e-01 1.906851828098297119e-01 -1.795630902051925659e-01 2.678147554397583008e-01 -2.282533049583435059e-01 2.161106765270233154e-01
1.680471301078796387e-01 3.499937057495117188e-01 -1.344670355319976807e-01 6.811106204986572266e-02 -2.403244525194168091e-01 -6.565291434526443481e-02 -5.325410366058349609e-01 4.061226174235343933e-02 1.098463609814643860e-01 -1.011387258768081665e-01 1.321924924850463867e-01 -1.152675673365592957e-01 1.118888556957244873e-01 -1.260926872491836548e-01 -1.456501483917236328e-01 -7.382648438215255737e-02 -8.779816329479217529e-03 1.570845693349838257e-01 -1.324511617422103882e-01 -1.697033792734146118e-01 -5.173109471797943115e-02 2.192075923085212708e-02 1.602112352848052979e-01 8.164441585540771484e-02 -1.007422059774398804e-01 -1.010349243879318237e-01 6.868333369493484497e-02 2.973160445690155029e-01 -8.124618232250213623e-02 2.616555988788604736e-01 -6.140530481934547424e-02 2.686960101127624512e-01
1.842086762189865112e-02 8.805380761623382568e-02 -2.201451174914836884e-02 -3.919863328337669373e-02 1.936400681734085083e-01 -1.769514381885528564e-01 -3.493008911609649658e-01 1.237356290221214294e-01 -1.578398942947387695e-01 2.569845020771026611e-01 -1.135886609554290771e-01 -6.456372141838073730e-02 4.780024662613868713e-02 -3.928209543228149414e-01 2.701370231807231903e-02 1.212744265794754028e-01 1.508262306451797485e-01 -8.432718366384506226e-02 -1.165609955787658691e-01 -8.518411219120025635e-02 -2.419351190328598022e-01 2.606444433331489563e-02 -8.408366143703460693e-02 -3.381507694721221924e-01 8.278594166040420532e-02 1.769340187311172485e-01 -6.882978975772857666e-02 3.850525915622711182e-01 -1.226509362459182739e-01 2.505653202533721924e-01 -4.840902611613273621e-02 -3.222317993640899658e-02
-1.668414026498794556e-01 -8.335287123918533325e-02 -1.482686307281255722e-02 -2.614205777645111084e-01 -1.448309868574142456e-01 7.194289565086364746e-02 -2.114855200052261353e-01 -2.402976155281066895e-01 -1.699207127094268799e-01 2.936852723360061646e-02 -1.328737568110227585e-02 -1.769192330539226532e-02 2.822920978069305420e-01 -6.915926188230514526e-02 -2.381051331758499146e-01 2.137622088193893433e-01 4.264402687549591064e-01 -1.283293217420578003e-01 -1.701396107673645020e-01 6.672551482915878296e-02 -2.021304816007614136e-01 -6.471370160579681396e-02 2.465901374816894531e-01 -1.359907835721969604e-01 1.074745040386915207e-02 -2.155945599079132080e-01 -2.742738230153918266e-03 9.834650158882141113e-02 1.284123361110687256e-01 1.909009218215942383e-01 -1.627646014094352722e-02 2.922523915767669678e-01
1.819147765636444092e-01 4.172158241271972656e-02 1.008247733116149902e-01 -1.885881125926971436e-01 -1.462588608264923096e-01 -1.340325474739074707e-01 -3.577867448329925537e-01 1.952785998582839966e-01 2.948886156082153320e-02 1.291725039482116699e-01 -9.214742481708526611e-02 -1.378699298948049545e-02 3.229338228702545166e-01 -2.460880726575851440e-01 -1.188761219382286072e-01 -8.405181020498275757e-02 2.237507700920104980e-01 -1.230212375521659851e-01 -1.104700118303298950e-01 -2.260780185461044312e-01 -7.871626317501068115e-02 4.808093979954719543e-02 3.338591754436492920e-01 -1.177462413907051086e-01 1.452458053827285767e-01 6.783393025398254395e-02 -2.393501996994018555e-01 -9.403274208307266235e-02 7.172755897045135498e-02 2.103341072797775269e-01 9.860402345657348633e-02 2.972734272480010986e-01
7.467385381460189819e-02 8.261455595493316650e-02 1.649071872234344482e-01 -1.049012541770935059e-01 -9.493491798639297485e-02 6.773568689823150635e-03 -4.319172203540802002e-01 3.430066406726837158e-01 2.209726348519325256e-02 -4.309415444731712341e-02 -4.780786484479904175e-02 -2.379126101732254028e-02 1.667314022779464722e-01 -4.504122734069824219e-01 7.223654538393020630e-02 7.793638855218887329e-03 9.901605546474456787e-02 -3.269536048173904419e-02 -1.057635545730590820e-01 -1.743466556072235107e-01 -9.777123108506202698e-03 7.147613167762756348e-02 1.700207740068435669e-01 -4.610108677297830582e-03 2.555256523191928864e-02 -1.833014748990535736e-02 -2.654298543930053711e-01 1.527140438556671143e-01 -1.290977187454700470e-02 2.546647191047668457e-01 2.165953814983367920e-01 3.189084529876708984e-01
2.469908595085144043e-01 1.103389337658882141e-01 3.937733918428421021e-02 1.057732850313186646e-02 -7.201614230871200562e-02 1.479927450418472290e-01 -5.009301900863647461e-01 -8.139310032129287720e-02 4.371080920100212097e-02 1.734490990638732910e-01 7.941088825464248657e-02 1.538313478231430054e-01 2.366255521774291992e-01 -2.098143845796585083e-01 -9.263985604047775269e-02 -1.503586024045944214e-01 9.819418936967849731e-02 1.292670797556638718e-02 -1.053325533866882324e-01 -9.415347874164581299e-02 3.826352767646312714e-03 2.227225340902805328e-03 3.664146363735198975e-02 -2.556167542934417725e-02 7.011488080024719238e-02 9.946889244019985199e-03 2.300636917352676392e-01 1.120897009968757629e-01 1.777709126472473145e-01 2.413077950477600098e-01 -1.150224059820175171e-01 4.919249117374420166e-01
8.477146923542022705e-02 -5.910617485642433167e-02 6.995742768049240112e-02 -2.697000838816165924e-02 -9.498712420463562012e-02 2.077180296182632446e-01 -5.108218267560005188e-02 -2.904832363128662109e-01 -1.319894492626190186e-01 4.638068750500679016e-02 1.037177741527557373e-01 3.261885046958923340e-02 5.669121816754341125e-02 -4.697588086128234863e-01 -4.698175564408302307e-02 8.983445912599563599e-02 3.878974020481109619e-01 5.064332485198974609e-02 -1.097953096032142639e-01 6.429341435432434082e-02 1.857054084539413452e-01 -2.816365472972393036e-02 -2.441447973251342773e-01 -1.068897992372512817e-01 1.007420569658279419e-01 -1.268881708383560181e-01 -3.504177629947662354e-01 4.783403128385543823e-02 5.217375233769416809e-02 7.230259478092193604e-02 -2.613280415534973145e-01 2.754616737365722656e-01
8.560658991336822510e-02 2.584112286567687988e-01 1.389213353395462036e-01 -1.602801829576492310e-01 5.137722194194793701e-02 6.890604645013809204e-02 -1.177155077457427979e-01 -9.894672036170959473e-02 -7.108574360609054565e-02 -1.070365458726882935e-01 -1.744664758443832397e-01 -3.499247431755065918e-01 -8.146427571773529053e-02 -2.374227941036224365e-01 -1.046158000826835632e-02 -4.340502992272377014e-02 2.937355339527130127e-01 8.839584141969680786e-02 -1.800364851951599121e-01 -6.995078921318054199e-02 -1.847513318061828613e-01 1.453405916690826416e-01 -7.020540069788694382e-03 2.934934496879577637e-01 9.869678318500518799e-02 5.033581703901290894e-02 1.569454818964004517e-01 3.343079686164855957e-01 -2.922953069210052490e-01 8.043823391199111938e-02 -2.596521377563476562e-01 1.861078888177871704e-01
-6.631417199969291687e-03 1.556667685508728027e-01 -1.239393204450607300e-01 -4.907167702913284302e-02 -1.218403726816177368e-01 1.494600325822830200e-01 -2.797678411006927490e-01 6.037994846701622009e-02 1.688766479492187500e-01 1.597591191530227661e-01 -2.349700219929218292e-02 1.053414419293403625e-01 7.076503336429595947e-02 -3.841111361980438232e-01 -1.531025860458612442e-02 8.296973258256912231e-02 2.153654396533966064e-01 -3.373420238494873047e-02 -2.579827606678009033e-01 -2.391340583562850952e-01 -1.843023896217346191e-01 -2.865887880325317383e-01 3.813856467604637146e-02 -4.828727617859840393e-02 -2.200578898191452026e-01 -5.960994958877563477e-02 -3.556259572505950928e-01 -1.519962251186370850e-01 -1.565057933330535889e-01 1.586493253707885742e-01 -6.981991231441497803e-02 2.574101090431213379e-01
1.626341491937637329e-01 -4.384510684758424759e-03 9.238012135028839111e-02 -4.239343106746673584e-02 -1.121911182999610901e-01 -5.325153842568397522e-02 -1.628512442111968994e-01 1.709572821855545044e-01 -1.644477397203445435e-01 5.990947410464286804e-02 -1.215626820921897888e-01 1.815441548824310303e-01 2.128358185291290283e-01 -3.128407597541809082e-01 -3.623196184635162354e-01 -1.581287384033203125e-01 2.513422966003417969e-01 1.169703826308250427e-01 -1.049956157803535461e-01 -5.338171124458312988e-02 1.152493208646774292e-01 -2.242096513509750366e-01 2.534110248088836670e-01 -2.517435252666473389e-01 2.575559914112091064e-01 -1.613389998674392700e-01 -1.140308454632759094e-01 2.603816688060760498e-01 -1.435189545154571533e-01 1.609936505556106567e-01 -1.787851937115192413e-02 1.110733672976493835e-01
-1.605602800846099854e-01 1.163517236709594727e-01 -4.096317291259765625e-02 -3.529118746519088745e-02 2.207472920417785645e-01 4.167243838310241699e-02 -1.677979975938796997e-01 1.552507933229207993e-02 2.865843102335929871e-02 1.301855295896530151e-01 1.545804291963577271e-01 -1.480210423469543457e-01 1.231919974088668823e-01 -3.143457770347595215e-01 -9.258969873189926147e-02 1.004448980093002319e-01 4.037275016307830811e-01 -2.396443337202072144e-01 8.819064497947692871e-02 -1.211143136024475098e-01 -1.665875464677810669e-01 -4.872243106365203857e-02 -8.289486169815063477e-02 -2.610947489738464355e-01 -2.149811573326587677e-02 1.954260095953941345e-02 -1.848936080932617188e-01 4.885512217879295349e-02 -7.875955849885940552e-02 4.157252907752990723e-01 -1.232722327113151550e-01 3.209166824817657471e-01
-8.779552578926086426e-02 3.015175759792327881e-01 6.241399794816970825e-02 -9.172897785902023315e-02 -1.363679915666580200e-01 2.421281766146421432e-03 -2.731702029705047607e-01 -5.354671925306320190e-02 3.419362604618072510e-01 2.147292345762252808e-01 -1.678356379270553589e-01 2.089176923036575317e-01 5.127822048962116241e-03 -1.604151874780654907e-01 -1.144658774137496948e-01 1.492318809032440186e-01 1.949035525321960449e-01 -1.476117521524429321e-01 7.113221567124128342e-03 -1.272227019071578979e-01 -5.252506583929061890e-02 1.072337701916694641e-01 -4.306299090385437012e-01 -2.010241895914077759e-01 -5.270938947796821594e-02 -7.192547619342803955e-02 -2.857799269258975983e-02 2.895523905754089355e-01 1.631058380007743835e-02 1.760984659194946289e-01 -2.353402823209762573e-01 4.009365662932395935e-02
7.092799246311187744e-02 2.010281682014465332e-01 8.808120340108871460e-02 -1.787074357271194458e-01 -2.311214357614517212e-01 1.407186686992645264e-01 -2.259197682142257690e-01 8.084568381309509277e-02 -2.108723074197769165e-01 1.812943369150161743e-01 1.058810669928789139e-02 3.148325383663177490e-01 1.060430631041526794e-01 -1.651081591844558716e-01 -1.602951586246490479e-01 -1.369960904121398926e-01 8.738332986831665039e-02 -6.749279797077178955e-02 -1.248068362474441528e-01 -1.905374042689800262e-02 -1.143648028373718262e-01 -2.301673144102096558e-01 9.961803257465362549e-02 -7.569019496440887451e-02 1.058362498879432678e-01 -1.380607336759567261e-01 8.826409280300140381e-02 3.799444139003753662e-01 2.316196709871292114e-01 3.280586004257202148e-01 -2.651076018810272217e-01 2.702756971120834351e-02
-2.421845942735671997e-01 -7.173966616392135620e-03 -9.268335066735744476e-03 -3.769303485751152039e-02 1.481153219938278198e-01 4.410509765148162842e-02 -9.716774523258209229e-02 1.784122735261917114e-02 1.588496118783950806e-01 6.646232306957244873e-02 1.398139148950576782e-01 -4.925120621919631958e-02 -6.185047328472137451e-02 -3.431601524353027344e-01 -1.494948845356702805e-02 1.149215362966060638e-02 2.205533087253570557e-01 8.110660314559936523e-02 -1.054257676005363464e-01 -9.234074503183364868e-02 -2.302749752998352051e-01 -6.594787538051605225e-02 -1.422064155340194702e-01 -2.152246385812759399e-01 3.599176555871963501e-02 -9.580210596323013306e-02 -2.193679213523864746e-01 9.213792532682418823e-02 1.413875967264175415e-01 4.444906115531921387e-01 -4.133531451225280762e-01 2.798025906085968018e-01
-2.546148933470249176e-02 3.505875170230865479e-01 2.072461992502212524e-01 -5.410787183791399002e-03 -1.284405142068862915e-01 -5.928873643279075623e-02 -1.125422120094299316e-01 -4.048742353916168213e-03 2.795390188694000244e-01 3.024305701255798340e-01 -1.862914711236953735e-01 -2.988402917981147766e-02 1.874338686466217041e-01 2.471112459897994995e-02 -9.665476530790328979e-02 -2.703078836202621460e-02 4.056406319141387939e-01 1.639384590089321136e-02 -1.266476511955261230e-01 -4.004027247428894043e-01 9.217194467782974243e-02 1.866937279701232910e-01 7.395052164793014526e-02 1.824377663433551788e-02 -4.485750198364257812e-02 8.309840224683284760e-03 -8.169794082641601562e-02 2.845449447631835938e-01 1.008376479148864746e-01 -8.744635432958602905e-02 8.054517954587936401e-02 2.130632400512695312e-01
2.274090610444545746e-02 2.898676693439483643e-01 -1.254799365997314453e-01 7.957156747579574585e-02 -2.280147187411785126e-02 -7.171398401260375977e-02 -1.134582906961441040e-01 -1.296156495809555054e-01 3.335054516792297363e-01 1.474865227937698364e-01 -2.343526780605316162e-01 1.313413828611373901e-01 9.802789241075515747e-02 1.239743432961404324e-03 -2.392145097255706787e-01 2.357626557350158691e-01 1.645738482475280762e-01 -2.235876768827438354e-01 -9.253534674644470215e-02 -5.925664305686950684e-02 -2.583278156816959381e-02 -2.231895923614501953e-02 -2.839975655078887939e-01 -1.476343423128128052e-01 -3.866615006700158119e-03 -1.026319786906242371e-01 5.991384014487266541e-02 2.735847532749176025e-01 -7.188829779624938965e-02 3.781956434249877930e-01 -2.618871033191680908e-01 1.787205934524536133e-01
5.486622080206871033e-02 5.071029439568519592e-02 -3.092577494680881500e-02 -2.978314161300659180e-01 -6.491761654615402222e-02 -1.606584042310714722e-01 -1.295747458934783936e-01 -9.060861915349960327e-02 -1.741381883621215820e-01 8.737454563379287720e-02 -3.422740101814270020e-01 -1.117054298520088196e-01 -6.465871632099151611e-02 -3.628495633602142334e-01 -1.837382614612579346e-01 -2.345596700906753540e-01 1.446608901023864746e-01 -1.289464235305786133e-01 -8.475502580404281616e-02 -3.191638588905334473e-01 -1.448747217655181885e-01 -1.145391240715980530e-01 -1.965136975049972534e-01 -1.246136799454689026e-01 1.981939375400543213e-01 1.885388493537902832e-01 -7.177492976188659668e-02 1.288286745548248291e-01 -2.339682728052139282e-01 6.701955199241638184e-02 -1.971027851104736328e-01 1.673658937215805054e-01
-9.739136695861816406e-02 4.642100632190704346e-02 -5.927760526537895203e-02 1.043079495429992676e-01 -4.403468668460845947e-01 -1.107250675559043884e-01 -1.333729270845651627e-02 1.316929161548614502e-01 1.237705796957015991e-01 -1.290126591920852661e-01 -7.664465904235839844e-02 -1.077600717544555664e-01 -2.097956389188766479e-01 -3.258606791496276855e-02 2.804925851523876190e-02 1.244583725929260254e-01 2.137940973043441772e-01 -1.014128997921943665e-01 -2.444724142551422119e-01 1.496731042861938477e-01 1.566449645906686783e-03 -2.500033564865589142e-02 -1.987021649256348610e-03 2.038119882345199585e-01 2.580901682376861572e-01 -2.324997186660766602e-01 -1.066484749317169189e-01 3.542837798595428467e-01 -1.513891965150833130e-01 2.651178836822509766e-01 -1.603761464357376099e-01 2.875073254108428955e-01
-7.508614100515842438e-03 2.778988778591156006e-01 8.131878077983856201e-02 -3.068687021732330322e-02 9.797787666320800781e-02 4.399168863892555237e-02 -3.953042924404144287e-01 -6.883428990840911865e-02 1.292950510978698730e-01 3.498181402683258057e-01 -2.527378965169191360e-03 9.283892810344696045e-02 7.966504245996475220e-02 7.140890229493379593e-03 -2.206231206655502319e-01 -2.331124395132064819e-01 -6.762246042490005493e-02 -2.765752077102661133e-01 2.230814285576343536e-02 -1.588467657566070557e-01 -6.093111354857683182e-03 -9.754795581102371216e-02 2.414733618497848511e-01 -1.225169748067855835e-02 1.833240985870361328e-01 2.483797520399093628e-01 -2.000741809606552124e-01 1.533785313367843628e-01 -1.074724569916725159e-01 1.911749541759490967e-01 -2.931452542543411255e-02 3.207379877567291260e-01
7.636968046426773071e-02 1.099659726023674011e-01 1.342900749295949936e-02 -9.786722064018249512e-02 -1.335262414067983627e-02 -1.777892857789993286e-01 -4.544819146394729614e-02 -1.250277012586593628e-01 -1.166444420814514160e-01 -8.625857532024383545e-02 -3.584689497947692871e-01 -6.382843106985092163e-02 -7.114738225936889648e-03 -5.670363306999206543e-01 -1.400626599788665771e-01 -7.569938898086547852e-02 2.337056249380111694e-01 -4.672306776046752930e-02 -2.136969119310379028e-01 -1.967998296022415161e-01 -2.033542692661285400e-01 -2.043583542108535767e-01 -7.677222043275833130e-02 2.915148250758647919e-02 1.135191768407821655e-01 6.855823844671249390e-02 1.673316583037376404e-02 1.836159825325012207e-01 -7.557563483715057373e-02 -6.888120900839567184e-03 -3.393279612064361572e-01 1.368999034166336060e-01
8.028757572174072266e-02 2.026836574077606201e-01 8.343786001205444336e-02 -9.170117974281311035e-02 8.776655048131942749e-02 -5.728933960199356079e-02 -2.654058039188385010e-01 -1.401019394397735596e-01 9.453084319829940796e-02 -1.145689934492111206e-01 -9.972239285707473755e-02 2.622650861740112305e-01 3.111290931701660156e-01 -8.335786312818527222e-02 1.170405000448226929e-02 1.041572988033294678e-01 3.954922258853912354e-01 -1.712272018194198608e-01 -6.512938439846038818e-02 -1.510470211505889893e-01 6.154751870781183243e-03 -1.480914279818534851e-02 7.370176166296005249e-02 -1.822482198476791382e-01 4.591730237007141113e-02 -2.751245796680450439e-01 2.584693431854248047e-01 -1.031505018472671509e-01 -2.391000539064407349e-01 3.869700133800506592e-01 -6.575749069452285767e-02 4.839969426393508911e-02
1.309619247913360596e-01 2.989816069602966309e-01 1.584237813949584961e-01 -3.449181094765663147e-02 -1.676889657974243164e-01 -2.904051840305328369e-01 -2.801592350006103516e-01 3.798303008079528809e-02 7.085820287466049194e-02 2.352729886770248413e-01 -5.387526750564575195e-02 4.228965193033218384e-02 2.467755824327468872e-01 -2.289143949747085571e-01 -6.200108677148818970e-02 -2.107420116662979126e-01 1.077159866690635681e-01 -5.975047498941421509e-02 -8.083258569240570068e-02 -2.126741856336593628e-01 1.572299934923648834e-02 4.611348360776901245e-02 3.652666211128234863e-01 -1.322695892304182053e-02 2.667811512947082520e-01 1.038652583956718445e-01 6.621196866035461426e-02 -6.136548146605491638e-02 -1.005873903632164001e-01 2.475583553314208984e-01 -1.449001431465148926e-01 2.504968345165252686e-01
2.839424014091491699e-01 1.214342266321182251e-01 -4.232870414853096008e-02 8.331031352281570435e-02 6.662034988403320312e-02 -1.543466299772262573e-01 -2.598350942134857178e-01 1.923772506415843964e-02 1.303855627775192261e-01 -2.162121422588825226e-02 -8.563066273927688599e-02 -2.600548565387725830e-01 -3.587238490581512451e-02 -5.038434267044067383e-01 -2.358501702547073364e-01 3.810867667198181152e-02 3.249966204166412354e-01 -7.777500152587890625e-02 -1.689214818179607391e-02 -2.087387591600418091e-01 -4.321207851171493530e-02 -5.147981271147727966e-02 -7.422683387994766235e-02 -3.251842781901359558e-02 3.172507882118225098e-01 2.950594015419483185e-02 -5.570249259471893311e-02 1.962304115295410156e-01 7.457964122295379639e-02 2.745254039764404297e-01 2.633890882134437561e-02 -6.115188077092170715e-02
-2.541337162256240845e-02 1.512760818004608154e-01 -4.976403340697288513e-02 2.189075797796249390e-01 -1.372856944799423218e-01 2.080422788858413696e-01 1.714394390583038330e-01 -2.363595366477966309e-02 9.193020872771739960e-03 1.462817937135696411e-01 -9.229403221979737282e-04 -1.403769403696060181e-01 2.581190168857574463e-01 -3.180170655250549316e-01 -2.441612482070922852e-01 1.711358428001403809e-01 1.607452332973480225e-01 -1.695102304220199585e-01 -6.013732030987739563e-02 -2.114195190370082855e-02 -1.288022845983505249e-01 -1.026786491274833679e-01 -5.554019659757614136e-02 -6.238805502653121948e-02 -6.445648148655891418e-03 -7.261610007844865322e-04 -2.705381214618682861e-01 3.633897304534912109e-01 -3.158596456050872803e-01 3.642154037952423096e-01 -7.132992893457412720e-02 2.454469352960586548e-02
1.219299137592315674e-01 5.540958046913146973e-02 5.193399637937545776e-02 9.946794062852859497e-02 -1.036132499575614929e-01 4.949259571731090546e-03 9.597090631723403931e-02 7.891246676445007324e-02 3.014763817191123962e-02 1.253272742033004761e-01 -2.465478032827377319e-01 -1.079033985733985901e-01 5.717361718416213989e-02 -4.621911048889160156e-01 -2.176138311624526978e-01 2.107837982475757599e-02 2.997027337551116943e-01 -1.066141575574874878e-01 3.359715687111020088e-03 -2.124070227146148682e-01 -3.489346504211425781e-01 -4.441659152507781982e-02 -1.873443424701690674e-01 -2.857619822025299072e-01 1.921425461769104004e-01 8.032947778701782227e-02 -2.213944941759109497e-01 2.410294115543365479e-01 -6.551442295312881470e-02 8.104090392589569092e-02 -1.468864083290100098e-01 1.407828181982040405e-01
-9.838075190782546997e-02 2.442344129085540771e-01 4.854827746748924255e-02 1.255207061767578125e-01 -1.508017778396606445e-01 7.794278860092163086e-02 -2.360377609729766846e-01 2.350724302232265472e-02 -5.815472081303596497e-02 2.202531099319458008e-01 2.434884160757064819e-01 8.807609230279922485e-02 1.758037880063056946e-02 -3.357957303524017334e-01 5.787954106926918030e-02 8.483409881591796875e-02 2.609189450740814209e-01 1.363054066896438599e-01 -3.750278055667877197e-01 -1.917391829192638397e-02 1.758873313665390015e-01 1.776004433631896973e-01 1.377670019865036011e-01 -1.529039163142442703e-02 -1.955152153968811035e-01 1.968989707529544830e-02 -9.382637217640876770e-03 5.180881172418594360e-02 7.720368355512619019e-02 2.903293967247009277e-01 1.445308774709701538e-01 3.507612049579620361e-01
6.410372257232666016e-02 1.355774104595184326e-01 -7.681804150342941284e-02 -9.048294275999069214e-02 -2.592283785343170166e-01 -3.237992152571678162e-02 -5.744851231575012207e-01 -1.314132008701562881e-03 2.281980067491531372e-01 -1.421316564083099365e-01 2.422020882368087769e-01 -1.409933157265186310e-02 1.208880245685577393e-01 -1.224889308214187622e-01 -2.770418226718902588e-01 8.773184567689895630e-02 9.259733557701110840e-02 3.931754827499389648e-02 -2.590707316994667053e-02 -1.459747646003961563e-02 -3.509286791086196899e-02 2.385546118021011353e-01 1.171763464808464050e-01 8.672626316547393799e-02 -9.118377417325973511e-02 -9.031908214092254639e-02 -1.607239842414855957e-01 1.205668076872825623e-01 -1.190225258469581604e-01 2.224867492914199829e-01 1.450991630554199219e-02 3.298817873001098633e-01
-2.072735428810119629e-01 2.287464141845703125e-01 2.398113906383514404e-02 5.529281497001647949e-02 1.232667565345764160e-01 -2.076311558485031128e-01 -3.836893737316131592e-01 1.932846009731292725e-01 1.139167696237564087e-01 -9.729935787618160248e-03 -4.258197918534278870e-02 -2.382411062717437744e-01 -3.284386917948722839e-02 -2.789381146430969238e-01 -9.749696403741836548e-02 6.551940739154815674e-02 3.686523735523223877e-01 -1.668320000171661377e-01 1.422806829214096069e-01 -1.270728111267089844e-01 -1.957387626171112061e-01 -3.324362263083457947e-02 1.499785184860229492e-01 3.515214845538139343e-02 6.535177677869796753e-02 2.475470900535583496e-01 7.183498889207839966e-02 1.726479828357696533e-01 7.034179568290710449e-02 1.589712202548980713e-01 -2.494834363460540771e-01 1.939445436000823975e-01
1.917963474988937378e-01 2.375330775976181030e-02 -2.788760364055633545e-01 -1.961418390274047852e-01 -8.786369115114212036e-02 2.015189677476882935e-01 -9.076251089572906494e-02 -2.398191988468170166e-01 -1.815797388553619385e-02 8.974220603704452515e-02 2.563914954662322998e-01 -5.052438378334045410e-02 -1.407930254936218262e-01 -3.815076649188995361e-01 -1.123792156577110291e-01 2.181200534105300903e-01 3.757434785366058350e-01 6.620072573423385620e-02 -2.789783179759979248e-01 -8.305974304676055908e-02 7.225967198610305786e-02 6.104623898863792419e-02 3.024696186184883118e-02 -8.822107315063476562e-02 -4.611625522375106812e-02 -1.360354721546173096e-01 -1.693575233221054077e-01 3.917602077126502991e-02 2.659547887742519379e-02 9.346962720155715942e-02 -2.051975429058074951e-01 2.823793292045593262e-01
1.076181186363101006e-03 1.059812009334564209e-01 -8.570833504199981689e-02 -1.846561282873153687e-01 -2.910382449626922607e-01 -7.800817489624023438e-02 -6.250548362731933594e-02 -1.135456636548042297e-01 -9.720603935420513153e-03 -1.665612608194351196e-01 -2.699026167392730713e-01 -7.277261465787887573e-02 6.253764033317565918e-02 -1.554144620895385742e-01 9.265363216400146484e-02 5.053244903683662415e-02 1.143953278660774231e-01 2.430816926062107086e-02 7.211104780435562134e-02 -2.755642235279083252e-01 -2.970351278781890869e-01 -3.365444839000701904e-01 5.720878019928932190e-02 7.089649140834808350e-02 8.296568691730499268e-02 1.322375237941741943e-02 -4.773904755711555481e-02 5.146210789680480957e-01 -1.205790564417839050e-01 3.058517277240753174e-01 -7.267713546752929688e-02 4.908281192183494568e-02
6.693964451551437378e-02 1.934833377599716187e-01 7.003255188465118408e-02 2.292277961969375610e-01 -2.037380263209342957e-02 1.615545600652694702e-01 -9.637028723955154419e-02 -6.936950236558914185e-02 1.235128417611122131e-01 7.699633389711380005e-02 -3.079783320426940918e-01 -9.044333547353744507e-02 -2.051134407520294189e-01 -4.812394082546234131e-01 -5.693171545863151550e-02 -2.072760611772537231e-01 4.115792512893676758e-01 -1.541557256132364273e-02 1.026776805520057678e-01 -1.105598881840705872e-01 7.975517958402633667e-02 -1.783218532800674438e-01 1.138418838381767273e-01 -1.527868062257766724e-01 9.938092529773712158e-02 1.815670169889926910e-02 -3.989755734801292419e-02 7.515108585357666016e-02 -6.380505114793777466e-02 1.339066177606582642e-01 -2.299521416425704956e-01 2.382152974605560303e-01
-2.556076347827911377e-01 -2.005554921925067902e-02 -1.464573740959167480e-01 3.981917351484298706e-02 -1.272698342800140381e-01 6.687160581350326538e-02 6.428938359022140503e-03 -2.995210886001586914e-01 1.362421363592147827e-01 -7.251103967428207397e-02 -3.669076040387153625e-02 -2.183835767209529877e-02 -6.171505525708198547e-02 -2.218479961156845093e-01 -3.095574676990509033e-02 1.323181986808776855e-01 3.177755475044250488e-01 7.479997724294662476e-02 -7.109079509973526001e-02 2.039160765707492828e-02 -1.326601058244705200e-01 7.765765488147735596e-02 -4.605672729667276144e-04 -3.342006802558898926e-01 9.067669510841369629e-02 1.162626221776008606e-01 -1.937441676855087280e-01 2.264684289693832397e-01 6.240009143948554993e-02 3.066814243793487549e-01 -3.082086443901062012e-01 3.908956348896026611e-01
6.822819705121219158e-04 4.233961701393127441e-01 -3.237908333539962769e-02 -1.193898543715476990e-01 -9.281813353300094604e-02 -5.119813233613967896e-02 -1.576322913169860840e-01 -1.618530899286270142e-01 1.455945819616317749e-01 1.871445775032043457e-01 -1.507198661565780640e-01 1.910788118839263916e-01 -1.613564044237136841e-02 -9.128519892692565918e-02 -2.326152920722961426e-01 2.926611304283142090e-01 1.651193797588348389e-01 -1.450031995773315430e-01 3.028994984924793243e-02 -1.584801822900772095e-01 -3.758817166090011597e-02 4.904651269316673279e-02 -2.634702026844024658e-01 -2.277570962905883789e-01 -1.939770132303237915e-01 -1.391436904668807983e-01 -1.167610436677932739e-01 2.960470020771026611e-01 4.434476431924849749e-04 2.213598787784576416e-01 -2.414697408676147461e-01 1.197683811187744141e-01
4.555592685937881470e-02 2.359107136726379395e-01 3.157142102718353271e-01 -1.719300150871276855e-01 -1.000266447663307190e-01 -7.160602509975433350e-02 -2.053035199642181396e-01 -4.877319186925888062e-02 2.480121552944183350e-01 -3.884233236312866211e-01 -1.851601600646972656e-01 -9.326260536909103394e-02 -9.199285507202148438e-02 -1.543392837047576904e-01 -5.979812517762184143e-02 1.350841820240020752e-01 1.473470628261566162e-01 -8.731372654438018799e-02 -2.357301861047744751e-01 -5.142916459590196609e-03 -2.909295260906219482e-01 1.096615493297576904e-01 1.651105284690856934e-01 -1.721827536821365356e-01 -1.392064988613128662e-01 -6.521489936858415604e-03 -1.388626843690872192e-01 6.307718902826309204e-02 5.284353345632553101e-02 3.470359742641448975e-01 -3.278013318777084351e-02 1.959974914789199829e-01
-8.864208310842514038e-02 9.834591299295425415e-02 1.643834263086318970e-01 -2.295912653207778931e-01 -2.408727556467056274e-01 -8.035978674888610840e-02 2.614064514636993408e-02 -6.018324196338653564e-02 -7.284054160118103027e-02 3.646588698029518127e-02 -2.338991500437259674e-02 -1.429667323827743530e-01 -3.640161082148551941e-02 -2.490344196557998657e-01 6.927575916051864624e-02 -2.289814502000808716e-02 -1.364888101816177368e-01 -1.113363653421401978e-01 -1.375523358583450317e-01 -1.942396014928817749e-01 -3.456818759441375732e-01 1.780678331851959229e-01 5.383623391389846802e-02 1.537297219038009644e-01 5.070586339570581913e-04 -5.740991979837417603e-02 -9.733980149030685425e-02 5.719395279884338379e-01 -1.329794973134994507e-01 1.946340948343276978e-01 -2.472705543041229248e-01 1.251420527696609497e-01
2.232704609632492065e-01 2.666067481040954590e-01 -1.292444020509719849e-01 -6.578334420919418335e-02 -1.060646027326583862e-01 2.339484244585037231e-01 -6.438076496124267578e-02 -4.951868951320648193e-02 1.475594192743301392e-01 1.433445364236831665e-01 -4.087243974208831787e-02 1.793106049299240112e-01 -1.050290465354919434e-02 -2.429658472537994385e-01 -2.380211651325225830e-02 8.455364406108856201e-02 1.571985036134719849e-01 -2.159309536218643188e-01 -3.020555078983306885e-01 -8.570313453674316406e-02 -1.337908655405044556e-01 -2.406846731901168823e-01 1.818564832210540771e-01 -6.163773313164710999e-02 -2.518982589244842529e-01 6.267226487398147583e-02 -3.277677595615386963e-01 1.358893350698053837e-03 -8.273681253194808960e-02 1.777899414300918579e-01 1.687235981225967407e-01 3.436589539051055908e-01
2.518644034862518311e-01 -1.278157830238342285e-01 1.166475862264633179e-01 -1.084318235516548157e-01 -4.392672330141067505e-02 6.547409296035766602e-02 -3.356979191303253174e-01 -1.235582958906888962e-02 1.763252317905426025e-01 1.816163659095764160e-01 -2.642669901251792908e-02 -5.407569929957389832e-02 -4.925128072500228882e-02 -3.873210549354553223e-01 -4.285281002521514893e-01 1.006843447685241699e-01 1.653769463300704956e-01 6.311666686087846756e-03 2.454314678907394409e-01 -1.492596864700317383e-01 -3.626215457916259766e-02 -1.245073303580284119e-01 -2.470657601952552795e-02 -9.571483731269836426e-02 3.151481449604034424e-01 -6.674990803003311157e-02 -2.406348884105682373e-01 1.528854519128799438e-01 2.670234628021717072e-02 6.941841542720794678e-02 3.046846948564052582e-02 1.840654909610748291e-01
1.543924361467361450e-01 3.006879389286041260e-01 1.043397188186645508e-02 -7.437457144260406494e-02 9.655008092522621155e-03 -2.007121033966541290e-02 -8.221580833196640015e-02 -4.223966225981712341e-02 2.706566080451011658e-02 -1.247934177517890930e-01 1.225801035761833191e-01 -2.132920324802398682e-01 4.894924536347389221e-02 2.788808010518550873e-02 1.154106184840202332e-01 -1.696833074092864990e-01 4.880250096321105957e-01 -1.723377220332622528e-02 -3.089764118194580078e-01 -2.581135332584381104e-01 -7.582779973745346069e-02 -3.719941899180412292e-02 -5.166906118392944336e-02 1.410407423973083496e-01 1.840448379516601562e-01 1.446833312511444092e-01 1.514314562082290649e-01 3.534724414348602295e-01 -1.052544564008712769e-01 8.880241960287094116e-02 -2.000734806060791016e-01 2.388186752796173096e-01
-1.744157522916793823e-01 1.447211205959320068e-01 -2.435548231005668640e-02 7.632800191640853882e-02 2.191736176609992981e-02 -7.808214426040649414e-02 -5.965766683220863342e-02 -6.164344027638435364e-02 1.633674800395965576e-01 2.793558835983276367e-01 2.494501173496246338e-01 1.392174065113067627e-01 1.952617913484573364e-01 -1.420477479696273804e-01 7.842469029128551483e-03 1.140341833233833313e-01 3.066020011901855469e-01 -1.748220026493072510e-01 1.641917228698730469e-02 -1.007575765252113342e-01 -1.439982950687408447e-01 -2.282513529062271118e-01 9.736033156514167786e-03 -3.001190423965454102e-01 -5.708738230168819427e-03 2.166460826992988586e-02 9.538064897060394287e-02 3.239500224590301514e-01 -3.246789574623107910e-01 2.811359167098999023e-01 -1.118508577346801758e-01 2.471374869346618652e-01
-4.530515894293785095e-02 -3.716193139553070068e-02 2.134444266557693481e-01 -2.020472288131713867e-01 -3.157624006271362305e-01 -1.962611079216003418e-01 -8.161956071853637695e-02 2.266860157251358032e-01 2.562538385391235352e-01 -2.083184421062469482e-01 -5.276091769337654114e-02 -5.049530416727066040e-03 4.437532275915145874e-03 -1.058684512972831726e-01 -9.502073377370834351e-02 1.313092857599258423e-01 1.840908229351043701e-01 -1.292771697044372559e-01 6.818684190511703491e-02 -1.022108420729637146e-01 3.705474361777305603e-02 1.231416761875152588e-01 1.437042653560638428e-02 3.715337216854095459e-01 3.154428303241729736e-01 6.301187723875045776e-02 -1.558295041322708130e-01 1.591817736625671387e-01 -2.844424545764923096e-01 2.455040067434310913e-01 -1.777161210775375366e-01 1.349197626113891602e-01
1.982157677412033081e-01 5.827628821134567261e-02 3.309174627065658569e-02 -1.540502905845642090e-01 -1.221298822201788425e-03 -1.149059981107711792e-01 -2.683675289154052734e-01 -9.999620914459228516e-02 1.782101541757583618e-01 4.299046471714973450e-02 -1.062824204564094543e-02 -1.555379629135131836e-01 -2.043008506298065186e-01 -7.958515733480453491e-02 2.117005139589309692e-01 1.339475214481353760e-01 9.427528083324432373e-02 8.650227636098861694e-02 1.935285702347755432e-02 -3.840053081512451172e-01 -1.492500156164169312e-01 2.255381196737289429e-01 -6.355360150337219238e-03 -8.189186453819274902e-02 1.862209737300872803e-01 8.845756947994232178e-02 8.655145764350891113e-03 4.246436655521392822e-01 -2.818557620048522949e-01 1.860197633504867554e-01 7.293310761451721191e-02 2.866335511207580566e-01
4.414842277765274048e-02 3.346291556954383850e-02 -4.649239033460617065e-02 -8.930974639952182770e-03 1.061866879463195801e-01 1.574304513633251190e-02 -1.780919730663299561e-01 1.547617167234420776e-01 1.233286689966917038e-02 8.957303315401077271e-02 -3.813847303390502930e-01 -1.699878424406051636e-01 1.084195170551538467e-02 -1.536561250686645508e-01 -3.901223465800285339e-02 2.992827594280242920e-01 3.373003005981445312e-01 7.627360522747039795e-02 5.999359767884016037e-03 1.618479192256927490e-01 -3.071820130571722984e-03 2.467444539070129395e-01 -1.549521237611770630e-01 -1.751521378755569458e-01 -1.144740432500839233e-01 6.842591613531112671e-02 -9.565779007971286774e-03 1.423771828413009644e-01 -1.455134600400924683e-01 3.927570581436157227e-01 -1.373051106929779053e-02 3.936779797077178955e-01
3.577907681465148926e-01 -1.029963865876197815e-01 2.069240063428878784e-01 -6.078191101551055908e-02 1.909435838460922241e-01 -1.228579878807067871e-01 -2.381707429885864258e-01 -1.631285697221755981e-01 6.421332713216543198e-03 1.198778152465820312e-01 -2.311917841434478760e-01 2.298756688833236694e-02 1.432481110095977783e-01 -2.648127675056457520e-01 -7.333792001008987427e-02 4.036818444728851318e-01 1.301546543836593628e-01 -1.452991366386413574e-01 1.608553081750869751e-01 -3.801440075039863586e-02 -2.792179398238658905e-02 -1.080082729458808899e-01 3.262416459619998932e-03 9.287225455045700073e-02 1.554101854562759399e-01 2.557702064514160156e-01 -2.051859721541404724e-02 1.251322031021118164e-01 1.490268297493457794e-02 4.450516402721405029e-02 -6.282564252614974976e-02 3.928740322589874268e-01
-7.266075164079666138e-02 8.227049559354782104e-02 -2.722559124231338501e-02 -4.927229508757591248e-02 -5.097335577011108398e-02 -6.627821922302246094e-02 -1.132804676890373230e-01 -1.033369451761245728e-01 -2.303207516670227051e-01 2.577005326747894287e-02 -3.297576308250427246e-01 -1.232960727065801620e-02 -4.106233268976211548e-02 -5.459090471267700195e-01 -1.132242977619171143e-01 -1.708964705467224121e-01 2.730533778667449951e-01 -3.762877732515335083e-02 -1.359599828720092773e-01 -1.680529862642288208e-01 -2.136170566082000732e-01 -1.023012176156044006e-01 -1.871318370103836060e-01 -2.244681268930435181e-01 1.928474307060241699e-01 1.590337455272674561e-01 -3.762108832597732544e-02 2.158420085906982422e-01 -1.801883876323699951e-01 4.633333906531333923e-02 -1.782790124416351318e-01 9.414315223693847656e-02
2.666697651147842407e-02 1.508193165063858032e-01 5.032987520098686218e-02 4.905084893107414246e-02 -5.673166364431381226e-02 -3.054123185575008392e-02 -5.395957827568054199e-01 1.902109384536743164e-01 4.240772873163223267e-02 -5.423300713300704956e-02 1.757297664880752563e-02 -5.424382910132408142e-02 1.995571106672286987e-01 -4.480953216552734375e-01 1.024559959769248962e-01 -2.826164709404110909e-03 2.439194768667221069e-01 -8.974287658929824829e-02 -9.796597808599472046e-02 -7.121054083108901978e-02 -1.395392790436744690e-02 1.305653750896453857e-01 4.075089842081069946e-02 1.080823466181755066e-01 1.187322847545146942e-02 -7.897764444351196289e-02 -1.598183810710906982e-01 2.505051530897617340e-02 -2.066523209214210510e-02 2.846131920814514160e-01 2.145296633243560791e-01 3.289284706115722656e-01
-4.784832149744033813e-02 2.798180878162384033e-01 9.078050404787063599e-02 -1.238754093647003174e-01 -7.725895196199417114e-02 6.823258846998214722e-02 -1.607166379690170288e-01 -6.158845126628875732e-02 -3.741368884220719337e-03 -5.801430717110633850e-02 -3.024350404739379883e-01 2.382440716028213501e-01 -6.714025046676397324e-03 -3.119651973247528076e-01 -2.959728986024856567e-02 -4.454713687300682068e-02 1.948263794183731079e-01 8.213268220424652100e-02 -1.965791434049606323e-01 1.286875158548355103e-01 -9.058898687362670898e-02 1.105096712708473206e-01 3.547910749912261963e-01 -2.823736965656280518e-01 -1.080080792307853699e-01 -5.655992776155471802e-03 -5.337738990783691406e-02 -1.908061653375625610e-01 6.596550345420837402e-03 3.012199997901916504e-01 -1.869247406721115112e-01 3.180172443389892578e-01
-7.253299653530120850e-02 6.390773504972457886e-02 1.565801203250885010e-01 1.696938872337341309e-01 2.739946916699409485e-02 -2.078669816255569458e-01 -1.942745596170425415e-01 -4.342429339885711670e-02 -2.830184809863567352e-02 1.359409689903259277e-01 -3.657698631286621094e-01 2.838754467666149139e-02 2.223896831274032593e-01 -3.366816639900207520e-01 -2.072882652282714844e-01 -2.952187359333038330e-01 2.760465443134307861e-01 -2.547123283147811890e-02 -8.466935157775878906e-02 -1.957397609949111938e-01 5.331337079405784607e-02 4.625399410724639893e-02 1.241656914353370667e-01 -1.565709710121154785e-01 3.862852230668067932e-02 -2.353913038969039917e-01 -6.551747769117355347e-02 2.412714958190917969e-01 -3.967411071062088013e-02 1.577930152416229248e-01 9.947405755519866943e-02 2.896976172924041748e-01
1.625777035951614380e-02 -3.532848879694938660e-02 9.663937985897064209e-02 2.231724094599485397e-03 2.630010806024074554e-02 4.496002569794654846e-02 -1.634060442447662354e-01 -1.710113286972045898e-01 -9.141252934932708740e-02 1.285359263420104980e-01 8.516320958733558655e-04 3.842764534056186676e-03 1.049879714846611023e-01 -1.369984298944473267e-01 -1.066414713859558105e-01 2.387084364891052246e-01 1.887895762920379639e-01 -3.161159157752990723e-01 -1.775787919759750366e-01 1.025805473327636719e-01 8.504610508680343628e-02 -1.101110726594924927e-01 -2.174197137355804443e-01 -6.204022839665412903e-02 2.593154907226562500e-01 -1.363633126020431519e-01 -1.846485137939453125e-01 2.921627163887023926e-01 -3.029673919081687927e-02 3.476591706275939941e-01 1.170730441808700562e-01 4.674994051456451416e-01
2.213982343673706055e-01 -8.459910005331039429e-02 -2.167274802923202515e-01 -1.250402629375457764e-01 -8.573291450738906860e-02 -2.624703384935855865e-02 -1.321995854377746582e-01 -1.268211603164672852e-01 2.388985306024551392e-01 1.788171827793121338e-01 -2.301495522260665894e-01 -1.297890488058328629e-02 3.850174695253372192e-02 -3.611090779304504395e-01 -1.164655014872550964e-01 -1.747265160083770752e-01 1.737392097711563110e-01 -2.949101626873016357e-01 -9.647850692272186279e-02 2.184643968939781189e-02 -3.327209949493408203e-01 2.630557417869567871e-01 2.265845686197280884e-01 7.487469166517257690e-02 -1.139533426612615585e-02 -1.398593187332153320e-01 2.679041028022766113e-02 -1.837473944760859013e-03 -5.659104511141777039e-02 2.630712985992431641e-01 1.637991517782211304e-01 1.949815303087234497e-01
1.209910735487937927e-01 8.195377886295318604e-02 3.960222303867340088e-01 1.064328625798225403e-01 9.447718970477581024e-03 -1.217212621122598648e-02 -1.704304069280624390e-01 2.915148138999938965e-01 1.415395587682723999e-01 -5.196124687790870667e-02 4.729914071504026651e-04 2.450751215219497681e-01 -2.405520975589752197e-01 -1.863519698381423950e-01 -9.883712232112884521e-02 7.897375524044036865e-02 2.556296586990356445e-01 1.269117444753646851e-01 -1.000984609127044678e-01 -2.865532338619232178e-01 -2.752739191055297852e-01 -1.307155936956405640e-02 9.446270018815994263e-02 -2.848098054528236389e-02 1.837408095598220825e-01 -1.529854387044906616e-01 -2.048242390155792236e-01 -1.255547851324081421e-01 -1.070427224040031433e-01 2.574861049652099609e-01 -8.062217384576797485e-02 2.154508382081985474e-01
5.072720348834991455e-02 2.263371050357818604e-01 -2.240041494369506836e-01 6.327963620424270630e-02 4.854679107666015625e-02 8.889856189489364624e-02 -2.791416347026824951e-01 -2.995870076119899750e-02 2.705518305301666260e-01 2.382080554962158203e-01 -3.687654621899127960e-03 3.277000784873962402e-01 -1.128410920500755310e-01 -1.557277590036392212e-01 -2.809058129787445068e-01 -2.503540515899658203e-01 5.893153324723243713e-02 -1.260530203580856323e-01 -2.425538897514343262e-01 1.561816688627004623e-02 2.149660140275955200e-02 1.039075851440429688e-01 1.774608939886093140e-01 1.691656559705734253e-01 9.526160359382629395e-02 1.593156345188617706e-02 9.647205471992492676e-03 2.350862324237823486e-01 -7.979934662580490112e-02 2.548859119415283203e-01 -2.627597451210021973e-01 1.793190240859985352e-01
2.580570578575134277e-01 2.195931226015090942e-01 4.719594493508338928e-02 -4.074386507272720337e-02 -2.512633800506591797e-01 1.329329907894134521e-01 -1.017445549368858337e-01 -7.289472967386245728e-02 5.115728080272674561e-02 2.014631330966949463e-01 -2.780068479478359222e-02 1.726088225841522217e-01 2.224759012460708618e-01 -2.410852909088134766e-01 -2.987507879734039307e-01 -2.266067713499069214e-01 1.882485747337341309e-01 3.488529473543167114e-02 -2.391528934240341187e-01 -3.294549882411956787e-02 -1.474145352840423584e-01 -4.786550998687744141e-02 -2.137748524546623230e-03 -7.020291686058044434e-02 1.448817551136016846e-01 3.061121404170989990e-01 -1.770661771297454834e-01 1.782318204641342163e-01 -2.080550044775009155e-01 3.119860291481018066e-01 -1.340457350015640259e-01 -5.042272806167602539e-02
1.245981007814407349e-01 2.020746171474456787e-01 -1.385531872510910034e-01 8.121336251497268677e-02 -2.256456464529037476e-01 -2.293449081480503082e-02 -4.609520137310028076e-01 1.921239942312240601e-01 -7.212644815444946289e-02 -3.249021247029304504e-02 -6.835516542196273804e-02 -5.193522199988365173e-02 3.644997477531433105e-01 -1.232886314392089844e-01 -2.243570089340209961e-01 -1.078557968139648438e-01 2.460954040288925171e-01 -4.141261056065559387e-02 -1.545218285173177719e-02 -2.749867439270019531e-01 -1.834547519683837891e-02 -1.177928000688552856e-01 2.527833878993988037e-01 -1.175857260823249817e-01 1.732486039400100708e-01 5.552799627184867859e-02 -9.904424101114273071e-02 2.412761598825454712e-01 1.314001828432083130e-01 9.514921158552169800e-02 -1.261261850595474243e-01 1.412095278501510620e-01
-2.082982659339904785e-02 5.676848441362380981e-02 2.336526662111282349e-01 9.072719514369964600e-02 3.486157162114977837e-03 1.550807058811187744e-01 -3.641977906227111816e-01 -9.579390287399291992e-02 9.117569774389266968e-02 8.783268183469772339e-02 -1.105966046452522278e-02 -1.479673981666564941e-01 8.134702593088150024e-02 -4.148176312446594238e-01 -4.251796007156372070e-01 -4.459410905838012695e-02 2.875633239746093750e-01 -1.989287734031677246e-01 5.215767025947570801e-02 -1.239581927657127380e-01 -1.548503041267395020e-01 1.274204999208450317e-01 -1.191565692424774170e-01 1.354751735925674438e-01 9.693013876676559448e-02 -8.387149870395660400e-02 -2.171354144811630249e-01 3.886088728904724121e-02 -4.593831673264503479e-02 -1.593115627765655518e-01 3.395830467343330383e-02 2.475659400224685669e-01
1.321892603300511837e-03 -1.324429959058761597e-01 -9.796130657196044922e-02 -2.014662772417068481e-01 -1.520598828792572021e-01 -2.488744556903839111e-01 -2.690163552761077881e-01 2.353589236736297607e-02 2.217247337102890015e-01 6.835220009088516235e-02 1.668945401906967163e-01 5.851180478930473328e-02 4.836976155638694763e-02 -2.233170568943023682e-01 -2.367124706506729126e-01 1.969876140356063843e-02 1.939802318811416626e-01 3.419223800301551819e-02 -2.103615999221801758e-01 -2.115218639373779297e-01 -4.727464541792869568e-02 3.879349827766418457e-01 -5.369621887803077698e-02 1.156331747770309448e-01 2.644272446632385254e-01 -1.089584380388259888e-01 -2.544921934604644775e-01 6.817748397588729858e-02 -1.095552295446395874e-01 1.841034889221191406e-01 1.489356607198715210e-01 2.539391815662384033e-01
-8.665867149829864502e-02 2.206456363201141357e-01 -1.132444143295288086e-01 -1.489813327789306641e-01 1.900397539138793945e-01 1.774099320173263550e-01 -1.791649758815765381e-01 1.009944230318069458e-01 9.478424675762653351e-03 8.899976313114166260e-02 1.955304294824600220e-01 -6.190339475870132446e-02 2.139491885900497437e-01 -3.247597217559814453e-01 2.523978007957339287e-03 4.531241580843925476e-02 5.618865787982940674e-02 -1.547894179821014404e-01 9.809084981679916382e-02 -1.557374596595764160e-01 -1.030853390693664551e-01 -9.934724867343902588e-02 -7.510636746883392334e-02 -4.672614112496376038e-02 4.142245650291442871e-02 -4.685990884900093079e-02 -1.077747046947479248e-01 -4.594528675079345703e-02 -1.652866750955581665e-01 6.239637732505798340e-01 -5.130164697766304016e-02 2.632205784320831299e-01
1.022242680191993713e-01 6.971932947635650635e-02 5.071085318922996521e-02 -2.889978513121604919e-02 -2.397215366363525391e-01 8.892237395048141479e-02 -3.642801642417907715e-01 -5.770202726125717163e-02 -6.264815479516983032e-02 -1.044330000877380371e-01 -1.321811676025390625e-01 3.531106412410736084e-01 3.813281655311584473e-01 -1.305709332227706909e-01 -2.387842629104852676e-03 1.262492239475250244e-01 3.193054497241973877e-01 -4.498362168669700623e-02 -9.964954806491732597e-04 1.631855219602584839e-01 5.030984431505203247e-02 -1.497234702110290527e-01 3.555240333080291748e-01 -2.407565154135227203e-02 -4.475831612944602966e-02 -5.196469277143478394e-02 6.124994903802871704e-02 1.754691153764724731e-01 8.835794776678085327e-02 1.745853573083877563e-01 -1.430611610412597656e-01 2.528861761093139648e-01
2.832708880305290222e-02 1.542063653469085693e-01 8.531399071216583252e-02 -1.065238714218139648e-01 -1.089945286512374878e-01 1.012083962559700012e-01 -3.490945100784301758e-01 7.876896858215332031e-02 1.612566262483596802e-01 5.738713312894105911e-03 -7.135444879531860352e-02 1.038366854190826416e-01 1.110862493515014648e-01 -1.392180919647216797e-01 -2.906316220760345459e-01 1.935746073722839355e-01 3.135049939155578613e-01 -8.451508730649948120e-02 -3.646665215492248535e-01 1.695334166288375854e-01 -4.593434929847717285e-02 -8.587493747472763062e-02 1.969494670629501343e-01 -4.079211130738258362e-02 -2.538834698498249054e-02 -1.330447345972061157e-01 -3.644356131553649902e-02 -2.240430116653442383e-01 -1.809373646974563599e-01 3.063493669033050537e-01 -3.051993250846862793e-01 -6.584243476390838623e-02
-1.897377148270606995e-02 1.582996696233749390e-01 5.717978999018669128e-02 -1.844540089368820190e-01 -2.355056405067443848e-01 -4.950686171650886536e-02 -9.574893116950988770e-02 -1.567088514566421509e-01 -1.562678068876266479e-01 -1.176866143941879272e-01 -8.688721060752868652e-02 2.034956403076648712e-02 -1.554833725094795227e-02 -1.840266138315200806e-01 1.451700925827026367e-01 4.849002510309219360e-02 1.165198534727096558e-01 -9.115030616521835327e-02 1.622427105903625488e-01 -3.619215190410614014e-01 -2.699702084064483643e-01 -1.588708609342575073e-01 6.364145874977111816e-02 7.013083249330520630e-02 8.909524232149124146e-02 7.539653033018112183e-02 -1.876940764486789703e-02 5.520032048225402832e-01 -2.172852456569671631e-01 9.871783852577209473e-02 -2.357499599456787109e-01 1.561292856931686401e-01
6.986194103956222534e-02 3.427105844020843506e-01 5.974748358130455017e-02 -1.873813867568969727e-01 -9.887571632862091064e-02 1.746581345796585083e-01 -2.214569896459579468e-01 -1.186937615275382996e-01 1.381028890609741211e-01 -6.204639375209808350e-02 -1.056833006441593170e-02 -6.226829811930656433e-02 8.294345438480377197e-02 -9.319529868662357330e-03 1.184312626719474792e-01 1.188371777534484863e-01 2.487610876560211182e-01 1.071721538901329041e-01 -1.139971707016229630e-02 -3.938528895378112793e-01 -3.665890991687774658e-01 3.300132155418395996e-01 1.248230636119842529e-01 1.997150667011737823e-02 1.974415481090545654e-01 1.942531019449234009e-02 -2.072199732065200806e-01 1.226630136370658875e-01 -2.004832774400711060e-01 5.760688707232475281e-02 -6.201429292559623718e-02 2.023590207099914551e-01
3.297773748636245728e-02 2.287933528423309326e-01 -1.477060616016387939e-01 1.461479961872100830e-01 -4.221222363412380219e-03 6.931608170270919800e-02 5.896262358874082565e-03 -6.766732037067413330e-02 2.056139707565307617e-01 2.529500126838684082e-01 1.518746763467788696e-01 1.052104607224464417e-01 1.683111488819122314e-01 -1.509234309196472168e-01 5.524554848670959473e-02 4.939297214150428772e-02 2.566279172897338867e-01 -2.315473258495330811e-01 -2.374827675521373749e-02 1.714002341032028198e-02 -1.990690678358078003e-01 -2.268898487091064453e-01 -1.175313070416450500e-01 -2.510403990745544434e-01 1.546913534402847290e-01 3.426040336489677429e-02 -8.788682520389556885e-02 2.232174128293991089e-01 -1.762373298406600952e-01 5.115677714347839355e-01 -1.411104500293731689e-01 1.155887991189956665e-01
1.184103861451148987e-01 4.126398637890815735e-02 1.192647665739059448e-01 5.231093615293502808e-02 -8.961578458547592163e-02 1.768118739128112793e-01 -1.930324286222457886e-01 -5.667663365602493286e-02 1.240236461162567139e-01 -1.363987009972333908e-02 -1.126996055245399475e-01 -1.695400774478912354e-01 -7.711746543645858765e-02 -4.238085150718688965e-01 -1.012842804193496704e-01 -1.849387288093566895e-01 3.389668762683868408e-01 -1.302523016929626465e-01 1.236872524023056030e-01 -7.424992322921752930e-02 2.354900091886520386e-01 1.705083996057510376e-02 7.288263738155364990e-02 -7.716816663742065430e-02 3.429928123950958252e-01 -1.275811344385147095e-01 -8.368702232837677002e-02 1.042487658560276031e-02 -5.406677350401878357e-02 3.055149912834167480e-01 -1.978161185979843140e-01 3.231071233749389648e-01
1.592844724655151367e-01 1.705586016178131104e-01 7.015103101730346680e-02 -7.652147859334945679e-02 -2.710776031017303467e-01 1.116656661033630371e-01 -1.633171886205673218e-01 -3.759327577427029610e-03 7.712198048830032349e-02 3.493210673332214355e-02 -4.446557536721229553e-02 2.872784137725830078e-01 7.584146410226821899e-02 -9.935140609741210938e-02 -2.629412710666656494e-01 -3.220596909523010254e-01 2.267292886972427368e-01 3.207484632730484009e-02 -2.521973252296447754e-01 2.346541732549667358e-02 -2.297781109809875488e-01 -1.294588297605514526e-01 3.573414310812950134e-02 -1.352312117815017700e-01 -2.770723961293697357e-02 3.200906515121459961e-01 -1.637809574604034424e-01 2.806540131568908691e-01 -8.111502230167388916e-02 2.965688109397888184e-01 -1.675477772951126099e-01 6.951759755611419678e-02
5.514900386333465576e-02 8.237683027982711792e-02 -3.524426519870758057e-01 4.206487908959388733e-02 -9.342508018016815186e-02 -2.694046683609485626e-02 -2.416773140430450439e-01 -2.489074617624282837e-01 -2.171159535646438599e-01 2.125585228204727173e-01 -4.315324872732162476e-02 -1.243650987744331360e-01 4.735606908798217773e-02 -3.630631864070892334e-01 -6.230624765157699585e-02 1.693889796733856201e-01 2.351099997758865356e-01 8.821346610784530640e-02 -3.064190149307250977e-01 6.489349156618118286e-02 5.493823811411857605e-02 2.409515827894210815e-01 -1.275895833969116211e-01 -1.310848593711853027e-01 -1.623547263443470001e-02 4.909925907850265503e-02 -1.726703159511089325e-02 1.424385160207748413e-01 1.132138073444366455e-01 1.828072667121887207e-01 -3.514014482498168945e-01 9.699717909097671509e-02
1.793185323476791382e-01 7.784914970397949219e-02 -1.333416905254125595e-02 1.294855587184429169e-02 -1.573754698038101196e-01 2.027159631252288818e-01 -1.062409728765487671e-01 -1.123057976365089417e-01 -2.417157739400863647e-01 1.702487766742706299e-01 4.282889142632484436e-02 1.704322546720504761e-02 7.679948955774307251e-02 -3.983733654022216797e-01 1.379929631948471069e-01 1.944168955087661743e-01 2.983828075230121613e-02 -4.554941505193710327e-02 -3.254440724849700928e-01 5.256050080060958862e-02 1.290437281131744385e-01 3.010728657245635986e-01 -6.194150820374488831e-02 9.109658747911453247e-02 -3.022089973092079163e-02 1.188764721155166626e-02 -2.344621270895004272e-01 2.009416073560714722e-01 -2.601543962955474854e-01 1.941009908914566040e-01 -5.608206242322921753e-02 3.531623184680938721e-01
-1.161963045597076416e-01 7.238860707730054855e-03 2.050508260726928711e-01 -1.710110343992710114e-02 2.640991471707820892e-03 -1.934572681784629822e-02 1.220958009362220764e-01 -1.114107295870780945e-01 1.127408817410469055e-01 -1.889833509922027588e-01 -8.254852890968322754e-02 -1.564134210348129272e-01 -1.462500393390655518e-01 -3.140836954116821289e-01 -4.144317284226417542e-02 9.505692869424819946e-03 3.357980251312255859e-01 -9.947270900011062622e-02 1.260271072387695312e-01 -1.808808296918869019e-01 1.764062494039535522e-01 -1.051896438002586365e-02 1.292064189910888672e-01 -1.065038666129112244e-01 2.771014571189880371e-01 2.429429255425930023e-02 -1.407864242792129517e-01 2.519175112247467041e-01 -8.221880346536636353e-02 3.808389604091644287e-01 -2.264845222234725952e-01 3.472483158111572266e-01
-1.071860492229461670e-01 9.220623970031738281e-02 4.409833624958992004e-02 1.634494066238403320e-01 -1.902426183223724365e-01 2.098142057657241821e-01 3.273345902562141418e-02 -1.882554292678833008e-01 1.501599401235580444e-01 1.335453242063522339e-02 -6.018432602286338806e-02 -9.492871165275573730e-02 6.894587073475122452e-03 -2.534281611442565918e-01 -1.183639764785766602e-01 6.440194696187973022e-02 -2.042369097471237183e-01 -9.017097949981689453e-02 -9.425400942564010620e-02 -8.102560043334960938e-02 -8.813789486885070801e-02 -2.157398760318756104e-01 -1.677085459232330322e-01 -9.350657463073730469e-02 -5.285267159342765808e-02 -7.822144776582717896e-02 6.679458171129226685e-02 3.719994723796844482e-01 -7.894829660654067993e-02 4.209921658039093018e-01 -6.799683719873428345e-02 4.695847332477569580e-01
1.470737457275390625e-01 2.415377199649810791e-01 7.053911685943603516e-02 2.817038819193840027e-02 -2.989071607589721680e-01 6.966149806976318359e-02 -1.353510022163391113e-01 1.589432209730148315e-01 4.438154026865959167e-02 2.290322184562683105e-01 -1.097787842154502869e-01 9.275066107511520386e-02 5.143980309367179871e-02 -1.954492330551147461e-01 -1.473262608051300049e-01 1.164001598954200745e-01 1.180679127573966980e-01 -1.142548397183418274e-01 2.036064714193344116e-01 -1.390482932329177856e-01 3.552139550447463989e-02 1.502294689416885376e-01 -4.179126024246215820e-01 -1.586152166128158569e-01 -4.317028447985649109e-02 -8.937065303325653076e-02 -1.877729296684265137e-01 3.118714690208435059e-01 -3.208736330270767212e-02 2.843831181526184082e-01 -2.921500205993652344e-01 -6.515813618898391724e-02
-6.227992475032806396e-03 1.645639538764953613e-01 8.445599675178527832e-02 1.027390584349632263e-01 -2.099136412143707275e-01 4.765564948320388794e-02 -4.222598075866699219e-01 2.122415229678153992e-02 3.393360972404479980e-02 1.635100692510604858e-02 1.803106218576431274e-01 1.819824278354644775e-01 1.517130285501480103e-01 -1.608084589242935181e-01 -6.430250592529773712e-03 -7.379759848117828369e-02 5.980987846851348877e-02 3.427243232727050781e-02 -1.313181817531585693e-01 3.087827004492282867e-02 -1.098833605647087097e-01 2.168062478303909302e-01 2.848614752292633057e-01 4.050707444548606873e-02 4.602118432521820068e-01 2.690398395061492920e-01 -4.401148110628128052e-02 1.649930328130722046e-01 -3.009580262005329132e-02 2.525913715362548828e-01 -6.451148539781570435e-02 2.483310997486114502e-01
-2.201807126402854919e-02 2.755637466907501221e-01 6.561526656150817871e-02 -1.366468220949172974e-01 -3.413609415292739868e-02 -6.283817440271377563e-02 1.804202765924856067e-04 -7.425592094659805298e-02 3.458887636661529541e-01 1.545785814523696899e-01 -1.395074129104614258e-01 7.354670763015747070e-02 5.495570972561836243e-02 -7.309252768754959106e-02 -2.897505760192871094e-01 3.623493313789367676e-01 2.421197146177291870e-01 -1.191732808947563171e-01 1.060241982340812683e-01 -1.367907226085662842e-01 -1.119253337383270264e-01 6.025350093841552734e-02 -2.416742444038391113e-01 -1.727773547172546387e-01 5.411007627844810486e-02 -7.027257978916168213e-02 -6.928316503763198853e-02 3.576682806015014648e-01 3.481822833418846130e-02 3.097975850105285645e-01 -1.962445527315139771e-01 1.202882379293441772e-01
2.375690191984176636e-01 2.381132245063781738e-01 -7.229027152061462402e-02 8.820750564336776733e-02 -3.404099941253662109e-01 1.010132879018783569e-01 -4.256483912467956543e-01 6.216974556446075439e-02 4.166519641876220703e-02 -1.668943166732788086e-01 2.384754717350006104e-01 2.399219200015068054e-02 1.961653530597686768e-01 -1.341428011655807495e-01 -3.202891349792480469e-01 -6.428299099206924438e-02 3.875943645834922791e-02 -5.807175859808921814e-02 -3.387954831123352051e-02 -2.887395620346069336e-01 9.041266888380050659e-02 1.388143151998519897e-01 1.391723752021789551e-01 -3.875641524791717529e-02 7.091341912746429443e-02 3.203908912837505341e-03 -9.979912638664245605e-02 1.163817867636680603e-01 -6.909156590700149536e-02 2.722872793674468994e-01 -1.131850630044937134e-01 2.335115075111389160e-01
-9.651278704404830933e-02 1.080405637621879578e-01 -7.386990822851657867e-03 6.056989543139934540e-03 -3.284692466259002686e-01 1.946274489164352417e-01 -1.646551638841629028e-01 -7.061517238616943359e-02 1.157988160848617554e-01 2.581641077995300293e-01 -5.813596025109291077e-02 1.091271862387657166e-01 9.635115414857864380e-02 -1.342056393623352051e-01 -1.968847811222076416e-01 1.638127118349075317e-01 2.551863491535186768e-01 -2.083095312118530273e-01 -2.790978550910949707e-01 -6.844221055507659912e-02 -1.549766808748245239e-01 -1.488738209009170532e-01 3.106752932071685791e-01 2.200793623924255371e-01 -2.534799277782440186e-01 -7.004450261592864990e-02 1.497088074684143066e-01 7.573965005576610565e-03 -1.882581263780593872e-01 2.904480099678039551e-01 -1.156899034976959229e-01 -7.596228271722793579e-02
-5.226277187466621399e-02 2.900401353836059570e-01 2.368302643299102783e-02 -6.956414133310317993e-02 -1.124538201838731766e-02 -2.515626326203346252e-02 -2.392889559268951416e-01 -1.667769700288772583e-01 3.380900621414184570e-01 1.495856940746307373e-01 -1.425044685602188110e-01 2.662007510662078857e-01 1.016055345535278320e-01 -9.712190926074981689e-02 -2.627182304859161377e-01 3.455015718936920166e-01 1.517700552940368652e-01 -8.380678296089172363e-02 5.126112699508666992e-02 -6.110052391886711121e-02 -5.472790822386741638e-02 -8.754778653383255005e-03 -2.616444528102874756e-01 -9.144119918346405029e-02 -5.469422042369842529e-02 -6.320165097713470459e-02 -1.040239036083221436e-01 2.397278845310211182e-01 -5.811921134591102600e-02 2.039372473955154419e-01 -3.586081564426422119e-01 1.440779268741607666e-01
4.007906913757324219e-01 -3.658362478017807007e-02 7.915484905242919922e-02 -1.509274542331695557e-01 -1.605194360017776489e-01 1.922785937786102295e-01 -3.178407549858093262e-01 -2.030251324176788330e-01 -8.314666152000427246e-02 8.038125187158584595e-02 2.326347380876541138e-01 2.312808930873870850e-01 1.366029232740402222e-01 -2.727940976619720459e-01 -1.547881513833999634e-01 6.244610995054244995e-02 2.265523970127105713e-01 -5.588870868086814880e-02 -1.922778636217117310e-01 -9.387970715761184692e-02 1.722821444272994995e-01 3.236088752746582031e-01 1.851009950041770935e-02 6.691908091306686401e-02 9.329706430435180664e-02 6.975939124822616577e-02 -1.963817477226257324e-01 1.544379442930221558e-01 2.921080403029918671e-02 1.188285648822784424e-01 1.145438551902770996e-01 1.361786723136901855e-01
-9.395930916070938110e-02 -1.153755486011505127e-01 2.025356441736221313e-01 -1.412276774644851685e-01 -2.291303575038909912e-01 1.096618175506591797e-02 -1.462452858686447144e-01 -1.816969513893127441e-01 1.140473261475563049e-01 9.541513770818710327e-02 3.828202560544013977e-02 1.952669322490692139e-01 2.656037919223308563e-02 -2.068671747110784054e-04 -1.990182250738143921e-01 1.045081615447998047e-01 1.714013665914535522e-01 -2.695547342300415039e-01 -7.439634948968887329e-02 -1.547398418188095093e-01 1.261410415172576904e-01 1.570012271404266357e-01 3.195927441120147705e-01 2.818506583571434021e-02 7.448445260524749756e-02 9.275496751070022583e-02 1.232089474797248840e-01 1.553992033004760742e-01 -9.650622308254241943e-02 5.062988996505737305e-01 -3.164933621883392334e-01 -5.116048082709312439e-02
-2.474367916584014893e-01 1.418224722146987915e-01 3.214930742979049683e-02 -8.021321147680282593e-03 3.149895370006561279e-02 5.228585377335548401e-02 -2.172658406198024750e-02 4.164104163646697998e-02 2.260303050279617310e-01 8.254224061965942383e-02 -2.920019254088401794e-02 3.866529464721679688e-02 -1.893325001001358032e-01 -2.247464060783386230e-01 -1.221767514944076538e-01 1.437929421663284302e-01 2.574280798435211182e-01 1.565540730953216553e-01 -1.021699458360671997e-01 -7.453970611095428467e-02 -4.827447980642318726e-02 -1.196720674633979797e-01 1.749133318662643433e-02 -4.521235525608062744e-01 5.178511887788772583e-02 -2.311955019831657410e-02 -6.103714555501937866e-02 3.517766892910003662e-01 -1.457074750214815140e-02 2.644701600074768066e-01 -3.422764241695404053e-01 2.885729968547821045e-01
3.581238538026809692e-02 7.648278027772903442e-02 -7.132332026958465576e-02 -2.041224017739295959e-02 -2.962591350078582764e-01 1.882298886775970459e-01 -8.817114681005477905e-02 -3.001050651073455811e-01 1.457252800464630127e-01 3.575868159532546997e-02 8.347811549901962280e-02 -1.254616081714630127e-01 9.465718269348144531e-02 -3.783675432205200195e-01 -1.126333102583885193e-01 1.005067378282546997e-01 3.650709390640258789e-01 8.001421391963958740e-02 -3.309127092361450195e-01 1.177174821496009827e-01 2.954819984734058380e-02 2.847994565963745117e-01 -1.355339586734771729e-01 8.678694814443588257e-02 -1.032503321766853333e-02 8.475818485021591187e-02 -2.197422087192535400e-01 7.071638852357864380e-02 9.818568825721740723e-02 9.857835620641708374e-02 -8.986475877463817596e-03 3.086288273334503174e-01
2.999128997325897217e-01 1.276559531688690186e-01 2.735673636198043823e-02 2.427000738680362701e-02 -2.782809436321258545e-01 -1.832658499479293823e-01 -1.863663643598556519e-01 -1.674893079325556755e-03 1.253545433282852173e-01 2.900924384593963623e-01 -1.263594180345535278e-01 1.836031675338745117e-01 7.454293221235275269e-02 -3.616433143615722656e-01 -1.284032762050628662e-01 5.692710354924201965e-02 5.380549281835556030e-02 1.688807830214500427e-02 2.553269639611244202e-02 8.763971924781799316e-02 1.229940429329872131e-01 9.884293377399444580e-02 2.904941737651824951e-01 -2.371191419661045074e-02 -1.022371947765350342e-01 1.701364815235137939e-01 -4.401895031332969666e-02 -1.306953467428684235e-02 -4.412949457764625549e-02 4.135414063930511475e-01 -3.115518987178802490e-01 9.025964885950088501e-02
1.253187507390975952e-01 -1.849863678216934204e-02 -5.265415087342262268e-02 6.770171970129013062e-02 -2.376429587602615356e-01 -8.251511305570602417e-02 -3.878230154514312744e-01 1.363129019737243652e-01 3.827441856265068054e-02 -1.939631402492523193e-01 1.936698406934738159e-01 6.741490960121154785e-02 9.184551239013671875e-02 -2.664685547351837158e-01 -2.881416864693164825e-02 7.006290555000305176e-02 4.166021347045898438e-01 -1.826403886079788208e-01 1.059648767113685608e-02 -5.799262225627899170e-02 -8.851762115955352783e-02 7.603247463703155518e-02 2.037042193114757538e-02 1.238016039133071899e-01 -2.950365655124187469e-02 -3.633723780512809753e-02 -3.397129476070404053e-01 -1.780174858868122101e-02 2.020843094214797020e-03 1.498219519853591919e-01 1.578042358160018921e-01 4.159238934516906738e-01
1.723989397287368774e-01 1.796495541930198669e-02 -4.240880906581878662e-02 1.522517353296279907e-01 -1.448215991258621216e-01 5.582452565431594849e-02 -1.817758530378341675e-01 -1.006837263703346252e-01 3.016516268253326416e-01 -3.532847017049789429e-02 -1.607090234756469727e-01 8.730000816285610199e-03 -5.699795112013816833e-02 -7.954481989145278931e-03 1.775434464216232300e-01 1.253167241811752319e-01 4.606019854545593262e-01 -2.492960840463638306e-01 -3.832962214946746826e-01 -2.731306552886962891e-01 -8.298259228467941284e-02 1.330959498882293701e-01 -4.005586728453636169e-02 -2.477172315120697021e-01 -3.494160994887351990e-02 -3.663763403892517090e-03 1.067902296781539917e-01 2.153954654932022095e-01 1.114275306463241577e-01 1.440296620130538940e-01 -1.704668551683425903e-01 -6.620165705680847168e-02
4.136272519826889038e-02 1.662858277559280396e-01 2.249672561883926392e-01 -2.079405635595321655e-01 -3.290106654167175293e-01 -1.596652120351791382e-01 -1.145983636379241943e-01 2.261355146765708923e-02 5.414672940969467163e-02 -2.586273252964019775e-01 -1.546877324581146240e-01 -2.881167642772197723e-02 2.787133306264877319e-02 -2.440919280052185059e-01 5.596590787172317505e-02 6.861723959445953369e-02 3.065215349197387695e-01 -6.574121117591857910e-02 -3.974192142486572266e-01 1.206166818737983704e-01 -1.117329746484756470e-01 7.821224629878997803e-02 1.571293026208877563e-01 -3.077168762683868408e-01 8.881085366010665894e-02 -1.826764196157455444e-01 -9.749153256416320801e-02 1.384822279214859009e-01 1.991357468068599701e-02 1.208393350243568420e-01 -2.686456441879272461e-01 2.773424983024597168e-02
1.793664395809173584e-01 1.973325312137603760e-01 6.715832650661468506e-02 -6.268426775932312012e-02 -3.127673268318176270e-01 2.516334056854248047e-01 4.173345118761062622e-02 8.798922412097454071e-03 -7.789313793182373047e-02 1.330153178423643112e-02 -2.144200801849365234e-01 -1.579855233430862427e-01 -9.762467816472053528e-03 7.323341816663742065e-02 -2.878703474998474121e-01 1.412821859121322632e-01 2.396283149719238281e-01 1.333726197481155396e-01 -1.474947035312652588e-01 -2.285515516996383667e-01 -2.870879173278808594e-01 2.051587551832199097e-01 -1.218286976218223572e-01 1.682072579860687256e-01 2.166830450296401978e-01 -7.248611003160476685e-02 -5.087895318865776062e-02 3.325709402561187744e-01 -1.840185560286045074e-02 1.591067612171173096e-01 1.567851305007934570e-01 1.988442689180374146e-01
2.214270830154418945e-01 1.406959593296051025e-01 1.043283119797706604e-01 -2.020695805549621582e-02 -6.919034570455551147e-02 -5.669182538986206055e-02 -4.371615946292877197e-01 2.234073132276535034e-01 -5.570467934012413025e-02 2.920116111636161804e-02 -9.910237789154052734e-02 1.951193064451217651e-02 2.736516296863555908e-01 -4.464003741741180420e-01 -5.781043320894241333e-02 -6.465835124254226685e-02 1.963511258363723755e-01 2.015979774296283722e-02 -1.688194274902343750e-01 -1.772421300411224365e-01 7.626575231552124023e-02 -5.191101506352424622e-02 2.764498889446258545e-01 7.815617322921752930e-02 8.686688542366027832e-02 4.835218563675880432e-02 -3.203278779983520508e-01 1.170314699411392212e-01 -7.465149462223052979e-02 1.359280645847320557e-01 1.118303239345550537e-01 1.495198607444763184e-01
-8.617981523275375366e-02 6.819724291563034058e-02 -1.067947447299957275e-01 1.544191837310791016e-01 2.317899316549301147e-01 1.197527348995208740e-01 -1.957348436117172241e-01 -9.497841447591781616e-02 -4.192780703306198120e-02 2.063456028699874878e-01 1.063788607716560364e-01 -1.047824993729591370e-01 1.015410050749778748e-01 -1.261168867349624634e-01 -1.556762605905532837e-01 1.369168013334274292e-01 3.645316660404205322e-01 1.953475624322891235e-01 -1.796328425407409668e-01 -9.005491435527801514e-02 -1.041023582220077515e-01 9.845568984746932983e-02 8.580247312784194946e-02 -1.006091088056564331e-01 1.217541843652725220e-01 1.069246381521224976e-01 -2.123058289289474487e-01 4.766828119754791260e-01 2.069229185581207275e-01 -7.753760367631912231e-02 -1.579348593950271606e-01 2.822680473327636719e-01
3.396564349532127380e-02 1.678172349929809570e-01 9.552901610732078552e-03 -5.494834110140800476e-02 -1.272524744272232056e-01 1.439202926121652126e-03 -1.240356788039207458e-01 9.293892979621887207e-02 -4.203031957149505615e-02 3.491133153438568115e-01 -1.701851487159729004e-01 3.492657467722892761e-02 6.888545304536819458e-02 -2.991661727428436279e-01 -1.675993949174880981e-01 1.467154324054718018e-01 2.461779415607452393e-01 -9.280302375555038452e-02 1.080827265977859497e-01 -1.401448696851730347e-01 -2.040768861770629883e-01 2.410291880369186401e-02 -4.431829154491424561e-01 -1.750555336475372314e-01 -1.201764643192291260e-01 1.624371856451034546e-01 -2.131610810756683350e-01 3.179574310779571533e-01 -3.591293841600418091e-02 1.669005304574966431e-01 -2.078209221363067627e-01 1.204280462116003036e-02
2.194662764668464661e-02 1.422066092491149902e-01 -7.808065507560968399e-03 1.548416167497634888e-01 -1.372901350259780884e-01 5.969664826989173889e-02 -2.042278945446014404e-01 4.173727706074714661e-02 8.125443011522293091e-02 3.767732158303260803e-02 -1.664440333843231201e-01 -1.291712820529937744e-01 -3.093119263648986816e-01 -3.654201030731201172e-01 -8.722511120140552521e-03 -1.668921113014221191e-01 4.895536899566650391e-01 -1.163625046610832214e-01 6.815204769372940063e-02 -1.876761168241500854e-01 2.086519896984100342e-01 4.083992913365364075e-02 9.792867302894592285e-02 -1.954935640096664429e-01 1.370091736316680908e-01 -1.520912721753120422e-02 -9.454323351383209229e-02 1.820877194404602051e-02 -8.987866342067718506e-02 3.140230774879455566e-01 -1.614095270633697510e-01 1.809810400009155273e-01
-3.920901194214820862e-02 5.078934598714113235e-03 9.298098087310791016e-02 -2.051056176424026489e-01 -1.594277620315551758e-01 -1.615734696388244629e-01 5.819115042686462402e-02 -1.344101130962371826e-01 2.024175971746444702e-01 -2.422991096973419189e-01 -2.492064982652664185e-01 -5.253535136580467224e-02 1.317613869905471802e-01 -2.462104409933090210e-01 5.850839242339134216e-02 2.980962395668029785e-02 2.955264449119567871e-01 -1.000684574246406555e-01 -3.888539075851440430e-01 -9.322543442249298096e-02 -2.205951809883117676e-01 1.554646342992782593e-01 4.828825220465660095e-02 -4.118890464305877686e-01 -1.121620368212461472e-02 8.466682583093643188e-02 8.711688220500946045e-03 1.425687074661254883e-01 -6.004061549901962280e-03 1.842545866966247559e-01 -2.203511595726013184e-01 1.249375268816947937e-01
-1.240271702408790588e-02 2.033639699220657349e-01 -7.595543749630451202e-03 2.218706011772155762e-01 -4.868169873952865601e-02 6.237159669399261475e-02 1.707631945610046387e-01 1.367239058017730713e-01 3.104692399501800537e-01 -1.484286636114120483e-01 -9.335282444953918457e-02 1.034332364797592163e-01 -1.169358962215483189e-03 -2.937776446342468262e-01 -3.301740810275077820e-02 1.295785605907440186e-01 2.709530591964721680e-01 1.180383339524269104e-01 -1.136410608887672424e-01 -1.664499342441558838e-01 -2.931706309318542480e-01 -4.813176020979881287e-02 -5.939286947250366211e-02 1.726748496294021606e-01 -4.589680954813957214e-02 -6.500441581010818481e-02 -1.194126382470130920e-01 1.744648218154907227e-01 -3.202672004699707031e-01 3.508481979370117188e-01 -2.049321383237838745e-01 2.116560786962509155e-01
3.579127416014671326e-02 1.091308072209358215e-01 -4.117338731884956360e-02 -1.273214519023895264e-01 -6.418155878782272339e-02 1.568717211484909058e-01 -3.618983328342437744e-01 -1.221757456660270691e-01 -1.287310868501663208e-01 -1.751886755228042603e-01 -3.309894800186157227e-01 2.665193080902099609e-01 3.837505280971527100e-01 -1.913952380418777466e-01 -1.369001120328903198e-01 -2.301044948399066925e-02 2.298318296670913696e-01 7.857066392898559570e-02 -1.732322126626968384e-01 -2.813608348369598389e-01 -1.511694937944412231e-01 -2.054112404584884644e-02 1.830886602401733398e-01 8.909250609576702118e-03 2.448449432849884033e-01 -1.959955245256423950e-01 -1.234567910432815552e-02 6.712109595537185669e-02 -7.912530004978179932e-02 1.476998925209045410e-01 4.281337931752204895e-02 7.271128892898559570e-02
-1.602543741464614868e-01 -1.340574491769075394e-02 3.895066678524017334e-02 -8.343395590782165527e-02 2.551596984267234802e-02 -2.914902754127979279e-02 -8.302332833409309387e-03 1.607541441917419434e-01 1.247672513127326965e-01 -1.658312976360321045e-01 -2.074573338031768799e-01 -2.238236963748931885e-01 -2.932840213179588318e-02 -1.801833361387252808e-01 5.672617256641387939e-02 2.224272638559341431e-01 1.592324078083038330e-01 -1.185356080532073975e-01 -2.283556200563907623e-02 -2.027494907379150391e-01 1.227542832493782043e-01 -3.280975669622421265e-02 -4.182648658752441406e-02 -1.992415264248847961e-02 1.053940504789352417e-01 -2.386015802621841431e-01 -1.595088243484497070e-01 2.303101569414138794e-01 -1.818719655275344849e-01 4.113416671752929688e-01 -1.992670297622680664e-01 4.776936769485473633e-01
1.193876489996910095e-01 1.305877715349197388e-01 -7.283443212509155273e-02 -2.065718919038772583e-01 -2.642081379890441895e-01 1.569404453039169312e-01 -1.651095002889633179e-01 -3.257293403148651123e-01 -1.166565492749214172e-01 -2.076803473755717278e-03 1.839144378900527954e-01 -4.545613378286361694e-02 -1.464731991291046143e-01 -2.728580236434936523e-01 7.157129794359207153e-02 1.802002191543579102e-01 3.973320424556732178e-01 -1.572299152612686157e-01 -2.525863349437713623e-01 1.500724256038665771e-01 3.172592446208000183e-02 1.840353012084960938e-01 2.659938037395477295e-01 6.109388545155525208e-03 7.381019741296768188e-02 5.993000417947769165e-02 -1.742406040430068970e-01 6.727253645658493042e-02 3.213751316070556641e-02 1.224424242973327637e-01 -6.240978091955184937e-02 2.673747837543487549e-01
1.099029630422592163e-01 1.039155125617980957e-01 -6.562544405460357666e-02 -1.738155484199523926e-01 2.929103672504425049e-01 -7.563856989145278931e-02 -2.676386833190917969e-01 4.698456078767776489e-02 -1.514965742826461792e-01 1.247988045215606689e-01 -2.117921859025955200e-01 3.293542936444282532e-02 3.264074623584747314e-01 -3.909554779529571533e-01 8.117935806512832642e-02 -3.472045762464404106e-03 1.896308958530426025e-01 -1.422900557518005371e-01 -1.971487998962402344e-01 1.982918940484523773e-02 -3.274988830089569092e-01 2.815041691064834595e-02 -1.606916189193725586e-01 -1.662944555282592773e-01 2.645760960876941681e-02 5.033314228057861328e-02 -7.282350212335586548e-02 3.168991804122924805e-01 -7.577858865261077881e-02 2.193553447723388672e-01 -8.269824832677841187e-02 1.188550610095262527e-02
7.198601216077804565e-02 -1.078011170029640198e-01 3.287388682365417480e-01 7.260501384735107422e-02 -2.374282479286193848e-01 -1.534944772720336914e-01 -4.302043616771697998e-01 1.749337017536163330e-01 1.437737196683883667e-01 3.127783536911010742e-02 -1.985294520854949951e-01 1.081802099943161011e-01 -1.923156231641769409e-01 -3.244832754135131836e-01 3.054134175181388855e-02 2.133007943630218506e-01 -2.361478284001350403e-02 9.429693967103958130e-02 -1.504411399364471436e-01 -2.749290168285369873e-01 -1.432265043258666992e-01 -2.829688228666782379e-02 -8.015239238739013672e-02 -1.114165782928466797e-01 -2.393158338963985443e-02 -7.982600480318069458e-02 2.374941483139991760e-02 9.042870253324508667e-02 -1.874008923768997192e-01 3.088043630123138428e-01 5.564660578966140747e-02 1.252702474594116211e-01
3.260760754346847534e-02 -1.175077483057975769e-01 1.495846509933471680e-01 7.153382152318954468e-02 -7.421251386404037476e-02 -1.649647206068038940e-02 -1.044163331389427185e-01 1.751150488853454590e-01 -9.496372193098068237e-02 1.244199052453041077e-01 -3.140782713890075684e-01 6.088623777031898499e-02 2.187539637088775635e-01 -4.050042629241943359e-01 -1.508851200342178345e-01 -1.500781178474426270e-01 2.873245179653167725e-01 1.124292332679033279e-02 -2.421777248382568359e-01 -5.767014995217323303e-02 8.811519294977188110e-02 -6.832851562649011612e-03 2.247870266437530518e-01 -2.388360202312469482e-01 2.880769073963165283e-01 4.386791586875915527e-02 -6.655551493167877197e-02 3.609525859355926514e-01 7.033841311931610107e-02 7.015363126993179321e-02 -1.156901754438877106e-02 1.912946999073028564e-01
5.416948348283767700e-03 -1.653167232871055603e-02 1.024373322725296021e-01 -1.015899181365966797e-01 -2.363119125366210938e-01 -1.282849311828613281e-01 -3.115550279617309570e-01 -1.704559773206710815e-01 5.265077576041221619e-02 -3.643420711159706116e-02 6.373058259487152100e-02 3.550420999526977539e-01 1.073910854756832123e-02 -1.189167574048042297e-01 1.543028056621551514e-01 1.236927583813667297e-01 4.514253437519073486e-01 -2.683623433113098145e-01 -1.858638413250446320e-02 8.079687505960464478e-02 -2.990055084228515625e-02 -8.888763259164988995e-04 2.736395001411437988e-01 1.426965557038784027e-02 9.446285665035247803e-02 -2.912458479404449463e-01 -8.497572690248489380e-02 6.831078231334686279e-02 1.714882068336009979e-02 3.395224511623382568e-01 -9.031011164188385010e-02 -6.975351274013519287e-02
-1.843303740024566650e-01 1.884188950061798096e-01 -4.467632994055747986e-02 2.098754048347473145e-01 -1.715869158506393433e-01 -2.812080681324005127e-01 -3.612762093544006348e-01 -3.113157302141189575e-02 1.612296700477600098e-01 -8.029349893331527710e-02 -2.458539009094238281e-01 -5.281199887394905090e-02 -5.775115266442298889e-02 -1.548051834106445312e-01 2.170405834913253784e-01 2.606917545199394226e-02 2.735879719257354736e-01 -1.720759868621826172e-01 5.264090374112129211e-02 -1.460490077733993530e-01 -1.138634085655212402e-01 1.486967206001281738e-01 -6.644118577241897583e-03 -4.170361533761024475e-02 1.995739787817001343e-01 4.993722960352897644e-02 -2.732108831405639648e-01 7.758957892656326294e-02 -3.903482854366302490e-02 1.072087362408638000e-01 -3.443815708160400391e-01 2.316918522119522095e-01
5.651289224624633789e-02 1.924932748079299927e-01 -1.753993630409240723e-01 -3.644053637981414795e-02 -7.805615663528442383e-02 -2.164735347032546997e-01 -2.965812981128692627e-01 -6.149032711982727051e-02 2.123034745454788208e-02 2.157386690378189087e-01 -1.764374822378158569e-01 2.176516950130462646e-01 -7.720246911048889160e-02 -2.056310176849365234e-01 -3.563543260097503662e-01 -2.325219959020614624e-01 1.943785697221755981e-01 -1.149807646870613098e-01 -9.645634144544601440e-02 6.912022829055786133e-02 -4.560385644435882568e-02 5.310078710317611694e-02 2.220962047576904297e-01 2.336402386426925659e-01 3.851453587412834167e-02 -1.981561779975891113e-01 6.727227475494146347e-03 -8.001110702753067017e-02 4.283402860164642334e-02 4.069023132324218750e-01 -1.158496811985969543e-01 1.620140522718429565e-01
5.697637796401977539e-02 -1.255646627396345139e-02 2.392605692148208618e-02 1.987027376890182495e-01 -1.515511572360992432e-01 1.329831629991531372e-01 1.208300068974494934e-01 6.280885636806488037e-02 9.112822264432907104e-02 6.076560169458389282e-02 -4.558895714581012726e-03 -4.949881508946418762e-02 2.168137133121490479e-01 -2.209847569465637207e-01 -6.907918304204940796e-02 1.053291037678718567e-01 2.233109623193740845e-01 -3.915678262710571289e-01 -1.202644854784011841e-01 1.049256548285484314e-01 -1.677288711071014404e-01 -1.788452565670013428e-01 9.890048764646053314e-03 -1.031082645058631897e-01 -1.942319571971893311e-01 1.697881817817687988e-01 -1.397717595100402832e-01 4.381972551345825195e-01 -2.770145535469055176e-01 3.220324516296386719e-01 8.272264897823333740e-02 7.912898808717727661e-02
-9.417845308780670166e-02 1.697037667036056519e-01 -1.510517597198486328e-01 -3.949091210961341858e-02 6.054876372218132019e-03 -1.646366901695728302e-02 4.471768438816070557e-02 -2.318152785301208496e-01 1.756309717893600464e-01 1.540919691324234009e-01 -1.158479154109954834e-01 -1.544695049524307251e-01 -1.458989828824996948e-01 -2.980571389198303223e-01 -2.868889570236206055e-01 1.773721128702163696e-01 2.441505342721939087e-01 -1.742604747414588928e-02 -6.655988097190856934e-02 -1.653715223073959351e-01 -1.488349437713623047e-01 1.863900944590568542e-02 -1.133829727768898010e-01 -2.184699922800064087e-01 5.100515112280845642e-02 -1.473499536514282227e-01 -1.836959868669509888e-01 1.027135327458381653e-01 2.921278588473796844e-02 1.710074096918106079e-01 -4.374869763851165771e-01 3.182317912578582764e-01
1.438150368630886078e-02 7.989376038312911987e-02 -1.824967116117477417e-01 -1.946232914924621582e-01 -2.965118587017059326e-01 5.035081878304481506e-02 -4.510769546031951904e-01 1.662649363279342651e-01 8.590073138475418091e-02 1.339674443006515503e-01 1.077575236558914185e-01 1.100725457072257996e-01 -3.975924104452133179e-02 -2.957432270050048828e-01 -9.697140008211135864e-02 2.270006202161312103e-02 9.848271310329437256e-02 -1.263340655714273453e-02 -9.036369621753692627e-02 -3.214804530143737793e-01 -2.578439936041831970e-02 -1.221416741609573364e-01 1.117187440395355225e-01 6.096050608903169632e-03 -2.166145443916320801e-01 6.580298393964767456e-02 -3.512018322944641113e-01 -8.398409932851791382e-02 -1.114510670304298401e-01 8.683583140373229980e-02 -1.782421767711639404e-01 2.641685605049133301e-01
2.286122441291809082e-01 -2.132585793733596802e-01 1.156829893589019775e-01 1.811116933822631836e-01 -1.287946254014968872e-01 2.070279866456985474e-01 -3.981355428695678711e-01 -3.790771216154098511e-02 -1.078198291361331940e-02 2.320581376552581787e-01 -7.476261258125305176e-02 -3.269993513822555542e-02 7.342549413442611694e-02 -2.638694345951080322e-01 -2.430349886417388916e-01 8.392067253589630127e-02 2.682772278785705566e-01 -1.791219115257263184e-01 2.557803690433502197e-01 2.118173800408840179e-02 1.956396549940109253e-02 4.059897363185882568e-02 -1.199202910065650940e-01 -2.475802414119243622e-02 2.413742244243621826e-01 -2.872165478765964508e-02 -2.567943036556243896e-01 2.006801515817642212e-01 1.430576592683792114e-01 8.246518671512603760e-03 1.021514739841222763e-02 2.490547001361846924e-01
2.513574063777923584e-02 3.294772207736968994e-01 1.726566106081008911e-01 -2.101393193006515503e-01 -7.671037316322326660e-02 -1.366157680749893188e-01 -2.147391289472579956e-01 -6.017832085490226746e-02 -8.541066199541091919e-02 5.656185373663902283e-02 6.898733973503112793e-02 -1.557543035596609116e-02 6.162463501095771790e-02 1.497086137533187866e-01 1.612855941057205200e-01 3.739767670631408691e-01 2.102629691362380981e-01 1.448008697479963303e-02 -2.263723164796829224e-01 -2.101131901144981384e-02 -3.999067246913909912e-01 -9.188587218523025513e-02 2.489986866712570190e-01 -1.204735878854990005e-02 2.156996279954910278e-01 -1.747267991304397583e-01 8.131013810634613037e-02 2.162346541881561279e-01 -1.148924082517623901e-01 1.921004951000213623e-01 -8.766756206750869751e-02 1.419520378112792969e-01
-1.824977062642574310e-02 9.380169212818145752e-03 -6.410911679267883301e-02 -1.453706622123718262e-01 -3.739090859889984131e-01 1.449413895606994629e-01 -1.112388148903846741e-01 1.258365530520677567e-02 9.672269225120544434e-02 -5.712927132844924927e-02 -2.145491987466812134e-01 5.971550196409225464e-02 -1.664130836725234985e-01 -1.020963415503501892e-01 6.324994564056396484e-02 1.457649320363998413e-01 8.492586202919483185e-03 -2.088055945932865143e-02 -3.160474002361297607e-01 2.011821419000625610e-02 2.141448706388473511e-01 9.637524932622909546e-02 -1.390536874532699585e-01 6.355965137481689453e-02 4.012822806835174561e-01 -6.865338236093521118e-02 -1.845295429229736328e-01 1.923159360885620117e-01 -2.375102937221527100e-01 3.390971720218658447e-01 -1.889654695987701416e-01 2.284785509109497070e-01
2.004590183496475220e-01 2.145715206861495972e-01 -7.412691414356231689e-02 -1.164859831333160400e-01 -1.630953550338745117e-01 5.040631070733070374e-02 -4.875739514827728271e-01 1.493361443281173706e-01 2.356430888175964355e-02 -2.443722076714038849e-02 8.547966927289962769e-02 1.569283604621887207e-01 1.755476742982864380e-01 -2.661594152450561523e-01 -5.257079005241394043e-02 -3.803724795579910278e-02 1.548473089933395386e-01 -9.041955322027206421e-02 -7.400812953710556030e-02 -1.568318307399749756e-01 1.532894074916839600e-01 -1.791312098503112793e-01 2.008820325136184692e-02 1.841737180948257446e-01 -1.239170283079147339e-01 -3.231105208396911621e-02 -2.389934808015823364e-01 -2.068399786949157715e-01 -2.434577941894531250e-01 2.916201353073120117e-01 -1.353928893804550171e-01 1.884292364120483398e-01
-1.868316829204559326e-01 -6.648743152618408203e-02 -6.686916202306747437e-02 -2.446106970310211182e-01 -1.181686520576477051e-01 1.067628413438796997e-01 -3.842047750949859619e-01 -3.712330162525177002e-01 -1.648737490177154541e-02 2.177334576845169067e-01 1.470117247663438320e-03 4.814712703227996826e-02 5.561583861708641052e-02 -6.395202875137329102e-02 -1.916528791189193726e-01 1.882210075855255127e-01 2.130670845508575439e-01 -1.854324042797088623e-01 -9.882682934403419495e-03 -2.585920691490173340e-02 -2.678516507148742676e-01 -6.306234002113342285e-02 1.502008140087127686e-01 -1.891257166862487793e-01 -8.714433014392852783e-02 -8.694529533386230469e-02 -1.397352069616317749e-01 5.825399234890937805e-02 2.257827222347259521e-01 2.454953491687774658e-01 4.149764403700828552e-02 3.009931445121765137e-01
-1.032443344593048096e-01 -1.272472180426120758e-02 1.022526845335960388e-01 -1.622498184442520142e-01 7.228178530931472778e-02 1.993800997734069824e-01 -2.843716442584991455e-01 3.774346783757209778e-03 -1.295709460973739624e-01 2.417310476303100586e-01 -2.869549989700317383e-01 -6.068690493702888489e-02 1.251873746514320374e-02 -4.470095634460449219e-01 -1.362210363149642944e-01 5.469949916005134583e-02 1.564356833696365356e-01 8.620638400316238403e-02 1.562864286825060844e-03 -7.022867351770401001e-02 -2.124525904655456543e-01 1.276990622282028198e-01 -3.269067108631134033e-01 -1.695209145545959473e-01 1.895558834075927734e-01 2.235760539770126343e-01 -5.606260895729064941e-02 3.048874735832214355e-01 -2.177496626973152161e-02 9.011451900005340576e-02 -1.115923747420310974e-01 8.256581425666809082e-02
2.276230007410049438e-01 3.001842647790908813e-02 -1.063238233327865601e-01 3.310576677322387695e-01 -9.454484283924102783e-02 1.893705129623413086e-01 -3.444856107234954834e-01 -1.154736578464508057e-01 2.046480774879455566e-01 -2.123695164918899536e-01 -3.006340265274047852e-01 -3.043708950281143188e-02 -3.577193990349769592e-02 -1.910510212182998657e-01 -2.409213222563266754e-03 -3.311639884486794472e-03 2.120924443006515503e-01 -1.787978559732437134e-01 -2.611434459686279297e-01 1.304582599550485611e-02 -9.539492428302764893e-02 1.663764864206314087e-01 6.746821850538253784e-02 -1.597993373870849609e-01 1.062611564993858337e-01 -4.088777303695678711e-02 -1.355178803205490112e-01 2.073591649532318115e-01 -2.185997962951660156e-01 -8.761465549468994141e-02 8.929546177387237549e-02 2.890387773513793945e-01
-2.439320273697376251e-02 2.806050144135951996e-02 1.693983823060989380e-01 -2.853308916091918945e-01 -2.081342786550521851e-01 7.520093023777008057e-02 -1.044062003493309021e-01 -2.296289429068565369e-02 1.969618946313858032e-01 -2.843170464038848877e-01 -2.106300145387649536e-01 8.003748953342437744e-02 1.234236434102058411e-01 -2.657163143157958984e-01 -5.104094371199607849e-02 1.473659183830022812e-03 1.578869670629501343e-01 -1.520754694938659668e-01 7.109481096267700195e-02 1.039685588330030441e-02 -2.680580317974090576e-01 2.087041884660720825e-01 2.943918108940124512e-01 -5.799208208918571472e-02 -9.619677066802978516e-02 -3.402559757232666016e-01 8.964979648590087891e-02 1.634746342897415161e-01 -1.613495312631130219e-02 1.763463467359542847e-01 3.796193003654479980e-02 3.435253500938415527e-01
6.612358987331390381e-02 -2.864119410514831543e-01 2.303514927625656128e-01 -1.069664061069488525e-01 -3.809085860848426819e-02 1.059895530343055725e-01 -3.658000528812408447e-01 4.950334131717681885e-02 9.801694750785827637e-02 1.306358575820922852e-01 1.018271446228027344e-01 -1.824140101671218872e-01 6.881349533796310425e-02 -3.747133612632751465e-01 -2.125601768493652344e-01 -7.141950726509094238e-02 2.821453511714935303e-01 5.539593473076820374e-02 -9.514624625444412231e-02 -9.780280292034149170e-02 1.696147918701171875e-01 -2.325045317411422729e-02 -1.352781504392623901e-01 9.420847147703170776e-02 1.614296138286590576e-01 5.812707357108592987e-03 -2.303681373596191406e-01 1.572362519800662994e-02 9.643695666454732418e-04 3.171926140785217285e-01 -1.984947361052036285e-02 3.101751506328582764e-01
1.045107841491699219e-01 8.196441084146499634e-02 -7.055344432592391968e-02 -1.417985260486602783e-01 -2.524097859859466553e-01 2.280222624540328979e-02 -2.265224605798721313e-01 2.278112769126892090e-01 3.935863375663757324e-01 1.077209413051605225e-01 -1.202043518424034119e-01 -1.720646470785140991e-01 -2.542638778686523438e-01 -3.167787194252014160e-01 2.805171161890029907e-02 3.215150535106658936e-01 2.611989676952362061e-01 7.950487732887268066e-02 -1.786542832851409912e-01 -3.036231547594070435e-02 -1.806205511093139648e-01 -3.495490923523902893e-02 1.775989681482315063e-01 -1.519856303930282593e-01 6.328927353024482727e-03 1.040436774492263794e-01 1.708536595106124878e-02 -9.522610157728195190e-02 1.018038615584373474e-01 1.752035021781921387e-01 -1.419014632701873779e-01 1.811450719833374023e-01
9.823817014694213867e-02 1.497536152601242065e-01 2.039183825254440308e-01 -5.476181954145431519e-02 -2.501165270805358887e-01 1.225433871150016785e-01 -2.742170691490173340e-01 1.166971698403358459e-01 1.049453541636466980e-01 -1.770122908055782318e-02 -1.644346714019775391e-01 2.644756138324737549e-01 1.472397893667221069e-01 -3.903807997703552246e-01 8.328016847372055054e-03 -9.046384692192077637e-02 2.186387479305267334e-01 -7.744313031435012817e-02 -5.102115496993064880e-02 -1.150291413068771362e-01 -7.640805095434188843e-03 -1.338061839342117310e-01 4.186657965183258057e-01 -8.267696946859359741e-02 1.491906121373176575e-02 -1.966070979833602905e-01 1.069694384932518005e-01 1.616329997777938843e-01 1.540951281785964966e-01 8.821811527013778687e-02 -1.520842909812927246e-01 2.559181451797485352e-01
3.862774372100830078e-02 3.640330731868743896e-01 4.644644260406494141e-02 -3.651161864399909973e-02 -3.253068029880523682e-01 -1.800494343042373657e-01 2.672315835952758789e-01 -2.223580479621887207e-01 1.847822219133377075e-02 5.477097351104021072e-03 -4.895219951868057251e-02 -1.588438898324966431e-01 1.055948596331290901e-04 -2.761484086513519287e-01 -5.651921406388282776e-02 1.099905967712402344e-01 1.484365761280059814e-01 -4.451322928071022034e-02 -2.404407858848571777e-01 -3.081336319446563721e-01 -1.238334104418754578e-01 8.364450186491012573e-03 -8.174865692853927612e-02 1.782903224229812622e-01 5.821657925844192505e-02 8.511795848608016968e-02 6.989222019910812378e-02 1.751749366521835327e-01 -1.232875362038612366e-01 2.179717868566513062e-01 1.973254978656768799e-02 3.793357014656066895e-01
1.264253556728363037e-01 4.050214588642120361e-01 -1.248821895569562912e-02 4.835166968405246735e-03 -3.391479700803756714e-02 2.477962337434291840e-02 -1.103574261069297791e-01 3.163013979792594910e-02 -2.169687114655971527e-02 -1.294894069433212280e-01 -2.594749070703983307e-02 -3.711030781269073486e-01 -8.830790221691131592e-02 -8.462345600128173828e-02 -3.551809117197990417e-02 3.494686260819435120e-02 4.914593696594238281e-01 8.550257980823516846e-02 -1.757508218288421631e-01 -1.107661277055740356e-01 -2.558552622795104980e-01 9.639684110879898071e-02 8.181662857532501221e-02 1.548038274049758911e-01 7.087057828903198242e-02 1.722867339849472046e-01 -3.275506198406219482e-02 3.486730456352233887e-01 -1.099365875124931335e-01 1.217839717864990234e-01 -9.529086947441101074e-02 2.025298327207565308e-01
1.276047229766845703e-01 3.958649933338165283e-02 7.522144913673400879e-02 2.085006237030029297e-01 -1.262587010860443115e-01 7.273132354021072388e-02 -2.182584404945373535e-01 -9.509896859526634216e-03 1.655931621789932251e-01 1.208993196487426758e-01 -1.334287375211715698e-01 -6.814990192651748657e-02 -8.200959116220474243e-02 -2.887688577175140381e-01 -2.503525912761688232e-01 -2.173658460378646851e-01 3.220053613185882568e-01 2.588611654937267303e-02 2.312107384204864502e-01 -1.812857836484909058e-01 1.949750483036041260e-01 7.229687273502349854e-02 4.076976329088211060e-02 -1.993908733129501343e-01 2.133989036083221436e-01 -1.410108618438243866e-02 -2.016571313142776489e-01 1.344475802034139633e-02 -1.613129824399948120e-01 2.013749033212661743e-01 -8.241264522075653076e-02 4.052735567092895508e-01
2.086917906999588013e-01 -1.264893859624862671e-01 4.852763935923576355e-02 1.036362051963806152e-01 -4.976931586861610413e-02 8.635354042053222656e-02 -2.510873079299926758e-01 -2.928505837917327881e-01 -2.086930274963378906e-01 9.522796422243118286e-02 -1.687794625759124756e-01 3.327777609229087830e-02 -1.188004761934280396e-01 -4.105706810951232910e-01 -1.632589101791381836e-01 2.674926817417144775e-02 2.996904850006103516e-01 -5.515329912304878235e-02 -4.761222004890441895e-01 2.363968938589096069e-01 4.975641146302223206e-02 5.949198082089424133e-02 -9.645607322454452515e-02 -6.870189309120178223e-02 1.228790283203125000e-01 -1.108988076448440552e-01 1.100203371606767178e-03 8.358922600746154785e-02 -2.151107601821422577e-02 1.415504515171051025e-01 -2.442028559744358063e-02 1.593549698591232300e-01
2.079937905073165894e-01 8.357484638690948486e-02 4.776822775602340698e-02 2.578639984130859375e-02 -3.274116218090057373e-01 1.200533211231231689e-01 -1.284044682979583740e-01 9.900360554456710815e-02 3.084923326969146729e-02 1.986121833324432373e-01 6.235572323203086853e-02 2.005913406610488892e-01 1.477873027324676514e-01 -1.105546131730079651e-01 -1.879063248634338379e-01 -2.460465282201766968e-01 3.309193551540374756e-01 -1.786863617599010468e-02 -2.189185321331024170e-01 -9.107287228107452393e-02 -9.944401681423187256e-02 -1.763831377029418945e-01 1.231240332126617432e-01 -8.671472221612930298e-02 2.216576971113681793e-02 3.221417069435119629e-01 -3.552205115556716919e-02 2.977174222469329834e-01 -4.603776335716247559e-02 3.006206154823303223e-01 -2.603965997695922852e-01 -1.683588884770870209e-02
1.465627998113632202e-01 1.378488354384899139e-02 -8.707057684659957886e-02 -1.656632274389266968e-01 -2.682492733001708984e-01 -1.240772083401679993e-01 -1.109400540590286255e-01 -1.810158491134643555e-01 -3.838329017162322998e-02 1.312334537506103516e-01 -2.481975853443145752e-01 1.961912810802459717e-01 9.524314105510711670e-02 -3.648490607738494873e-01 -9.199827909469604492e-02 -7.028222549706697464e-03 4.471780359745025635e-01 -4.768079146742820740e-03 -2.390967756509780884e-01 1.913621872663497925e-01 -5.854402855038642883e-02 7.442215085029602051e-02 2.038676291704177856e-01 -1.634300202131271362e-01 -9.609092772006988525e-02 -9.681233763694763184e-02 -8.633207529783248901e-02 -2.568495273590087891e-01 -7.540893554687500000e-02 1.826143413782119751e-01 -6.483858823776245117e-02 1.873615831136703491e-01
1.244155988097190857e-01 8.821032196283340454e-02 5.765888467431068420e-02 -3.007360100746154785e-01 -3.440454006195068359e-01 -5.118819326162338257e-02 5.466876551508903503e-02 -3.129915520548820496e-02 2.770480513572692871e-01 -3.315354585647583008e-01 -2.418554723262786865e-01 -1.316754966974258423e-01 3.119652392342686653e-04 -2.047290503978729248e-01 3.506534174084663391e-02 1.431741416454315186e-01 3.389943540096282959e-01 -7.464648038148880005e-02 -1.470730304718017578e-01 -7.808674871921539307e-02 5.367177352309226990e-02 -9.091825038194656372e-02 1.212445721030235291e-01 -9.575232863426208496e-02 1.944074928760528564e-01 -1.313775926828384399e-01 -9.601327031850814819e-02 1.542958021163940430e-01 -8.585863560438156128e-02 6.451430916786193848e-02 -2.580957412719726562e-01 2.870728671550750732e-01
8.656732738018035889e-02 1.187577471137046814e-01 1.187566220760345459e-01 -5.819127708673477173e-02 1.161279529333114624e-02 2.221738733351230621e-02 8.927523158490657806e-03 -1.977741420269012451e-01 -1.782941445708274841e-02 2.106134891510009766e-01 -1.541545987129211426e-02 -3.253200054168701172e-01 -1.021658256649971008e-01 -3.954256325960159302e-02 -2.729510068893432617e-01 6.840744614601135254e-02 3.401291668415069580e-01 -1.726866886019706726e-02 -5.498502403497695923e-02 -2.084846198558807373e-01 -2.874563932418823242e-01 -3.363719675689935684e-03 -8.193317800760269165e-02 3.858265653252601624e-02 3.323625326156616211e-01 -5.145186558365821838e-02 -3.071779608726501465e-01 2.672372162342071533e-01 1.370485275983810425e-01 9.363036602735519409e-02 -8.488317579030990601e-02 3.349638283252716064e-01
-9.204304963350296021e-02 1.217237785458564758e-01 2.162592671811580658e-02 -1.956070959568023682e-01 -1.412262320518493652e-01 -1.014169007539749146e-01 2.786575257778167725e-02 -1.987220793962478638e-01 1.059433538466691971e-02 -1.120492741465568542e-01 9.703470766544342041e-02 1.990483328700065613e-02 -2.688705734908580780e-02 -2.872569859027862549e-01 7.916194945573806763e-02 -2.797374315559864044e-02 2.691171467304229736e-01 -1.258307546377182007e-01 2.013759762048721313e-01 -1.964197456836700439e-01 -1.302605718374252319e-01 -8.159058541059494019e-02 1.451523154973983765e-01 1.995169222354888916e-01 4.100106656551361084e-02 3.623175248503684998e-02 -1.139733865857124329e-01 5.636909604072570801e-01 -3.515061736106872559e-02 2.334889769554138184e-01 -2.954057753086090088e-01 1.614822596311569214e-01
3.202809393405914307e-01 3.434458002448081970e-02 1.493418812751770020e-01 -1.131087094545364380e-01 -2.629412412643432617e-01 9.102650731801986694e-02 -6.862430274486541748e-02 9.753285348415374756e-02 8.551141247153282166e-03 1.897786706686019897e-01 3.958199918270111084e-02 1.485397517681121826e-01 1.168858781456947327e-01 -6.629111617803573608e-02 -1.035308316349983215e-01 -2.833901941776275635e-01 3.146398663520812988e-01 -3.872533515095710754e-02 -2.900525629520416260e-01 -5.447890982031822205e-02 -4.640708491206169128e-02 -1.496345251798629761e-01 1.149568632245063782e-01 -1.783340871334075928e-01 -2.557594515383243561e-02 2.970223426818847656e-01 -1.267223358154296875e-01 2.988350689411163330e-01 -1.976202875375747681e-01 3.175634145736694336e-01 -6.946587562561035156e-02 6.761012226343154907e-02
2.151606827974319458e-01 1.968095898628234863e-01 1.239883806556463242e-02 -2.111927568912506104e-01 -1.316677480936050415e-01 4.255428910255432129e-02 -1.625719666481018066e-01 -2.386366575956344604e-02 2.143695205450057983e-01 -2.750428020954132080e-01 -2.115496397018432617e-01 -3.051528520882129669e-02 -4.933039471507072449e-02 -8.727420121431350708e-02 1.048322208225727081e-02 2.755215167999267578e-01 2.264022976160049438e-01 -8.752634376287460327e-02 -4.369264543056488037e-01 -3.781079780310392380e-03 -1.943731456995010376e-01 -1.451434940099716187e-01 -1.571222022175788879e-02 -1.011589765548706055e-01 1.327252835035324097e-01 1.942689716815948486e-01 1.514640897512435913e-01 2.838774621486663818e-01 8.289802819490432739e-02 7.544554024934768677e-02 -2.293766289949417114e-01 1.657785475254058838e-01
1.868884265422821045e-01 5.248291045427322388e-02 7.443815469741821289e-02 6.784511357545852661e-02 -2.468809336423873901e-01 -1.309204548597335815e-01 -2.043516933917999268e-01 -1.433410644531250000e-01 1.588991433382034302e-01 8.023319393396377563e-02 -7.079016417264938354e-02 2.389822006225585938e-01 2.411150746047496796e-02 -1.870145648717880249e-01 4.214221537113189697e-01 2.167268544435501099e-01 1.945426464080810547e-01 -2.027448415756225586e-01 -2.038847059011459351e-01 -7.332573831081390381e-02 -2.671262621879577637e-01 1.655687838792800903e-01 -6.625487655401229858e-02 -1.475909501314163208e-01 1.205983161926269531e-01 -1.618183702230453491e-01 -3.605540692806243896e-01 -4.196904599666595459e-02 -7.481627911329269409e-02 9.371580183506011963e-02 -1.389631628990173340e-01 2.869998477399349213e-02
-2.925909310579299927e-02 2.296640574932098389e-01 -1.333101652562618256e-02 3.853379189968109131e-02 -1.310359537601470947e-01 1.126710474491119385e-01 -3.002784252166748047e-01 -1.332749426364898682e-01 -4.667395725846290588e-02 2.513071596622467041e-01 -2.164778560400009155e-01 -6.401731073856353760e-02 -7.977727055549621582e-02 -1.329252868890762329e-01 -3.508947789669036865e-01 1.972282826900482178e-01 2.256122529506683350e-01 -1.606392179382964969e-04 2.363968342542648315e-01 -5.860062688589096069e-02 -1.631035059690475464e-01 -1.161713059991598129e-02 -3.669909834861755371e-01 -1.919019222259521484e-01 1.427367236465215683e-02 -9.051902592182159424e-02 -7.245538383722305298e-02 2.186062335968017578e-01 8.494383655488491058e-03 2.214027941226959229e-01 -2.554498314857482910e-01 1.426194459199905396e-01
5.120171606540679932e-02 -4.082136973738670349e-02 3.527471721172332764e-01 1.291856169700622559e-01 -4.365174844861030579e-02 7.823867350816726685e-02 -4.816830754280090332e-01 -7.686039432883262634e-03 6.987697631120681763e-02 -1.529856119304895401e-02 5.083657801151275635e-03 1.638565063476562500e-01 1.049449294805526733e-01 -1.276648137718439102e-02 -3.962673991918563843e-02 2.221832126379013062e-01 1.359193772077560425e-01 9.855696931481361389e-03 -3.146684914827346802e-02 -2.509889304637908936e-01 1.154439300298690796e-01 -2.124530449509620667e-02 3.360892236232757568e-01 -2.078951746225357056e-01 2.058989554643630981e-02 -9.919743984937667847e-02 1.846750974655151367e-01 1.828082799911499023e-01 -2.652223110198974609e-01 1.249574422836303711e-01 -1.495349258184432983e-01 2.859488427639007568e-01
-1.027186736464500427e-01 1.574553400278091431e-01 -2.507132291793823242e-01 1.140006110072135925e-01 -5.254415795207023621e-02 -2.061140388250350952e-01 -4.066419005393981934e-01 1.903506740927696228e-02 1.611498892307281494e-01 2.038282901048660278e-02 -2.418823540210723877e-01 -2.535001337528228760e-01 -2.543990034610033035e-03 -2.049907594919204712e-01 -1.325050592422485352e-01 1.055331667885184288e-03 3.955543637275695801e-01 -1.253193169832229614e-01 1.037769764661788940e-01 -1.385684758424758911e-01 -8.471052348613739014e-02 1.220194697380065918e-01 9.456062316894531250e-02 7.203976809978485107e-02 -7.893532514572143555e-02 1.797274351119995117e-01 -1.221893951296806335e-01 1.530038863420486450e-01 1.117749959230422974e-01 1.616210341453552246e-01 -2.644556462764739990e-01 2.129300087690353394e-01
2.375363856554031372e-01 2.052294611930847168e-01 -1.462624669075012207e-01 3.342941701412200928e-01 6.180382892489433289e-02 1.187691465020179749e-01 -3.772234618663787842e-01 2.710093259811401367e-01 2.758590318262577057e-02 2.135151624679565430e-01 4.609677940607070923e-02 -5.117696896195411682e-02 2.417204529047012329e-01 -3.412415683269500732e-01 7.728344202041625977e-02 1.611623680219054222e-03 1.359422951936721802e-01 -1.016248613595962524e-01 -1.792361773550510406e-02 -1.445733308792114258e-01 -6.632663309574127197e-02 1.947933807969093323e-02 1.501425653696060181e-01 1.522804498672485352e-01 1.148807629942893982e-01 -6.288328766822814941e-02 -2.896384894847869873e-02 -8.118645288050174713e-03 -1.730869412422180176e-01 2.626233994960784912e-01 -1.432555913925170898e-01 2.542608976364135742e-01
-1.127074807882308960e-01 6.550072133541107178e-02 3.429176518693566322e-03 -6.078011170029640198e-02 -2.479135245084762573e-01 2.381499297916889191e-02 -3.272104263305664062e-01 -8.020796626806259155e-02 -4.522531758993864059e-03 1.097644791007041931e-01 2.732267677783966064e-01 9.732585400342941284e-02 7.266144454479217529e-02 -9.905529767274856567e-02 -3.896101713180541992e-01 1.706307083368301392e-01 3.514856398105621338e-01 -1.787828356027603149e-01 -2.705678343772888184e-02 1.980974152684211731e-02 -1.169880181550979614e-01 1.402466446161270142e-01 2.132308632135391235e-01 -1.357330530881881714e-01 1.179495379328727722e-01 8.632023632526397705e-02 6.471467763185501099e-02 1.248399093747138977e-01 1.207039356231689453e-01 3.773191571235656738e-01 -2.100798040628433228e-01 -1.244622692465782166e-01
-3.966225683689117432e-02 9.209343045949935913e-02 4.344213381409645081e-02 -1.282019168138504028e-01 -3.669894635677337646e-01 -5.013540759682655334e-02 6.427840329706668854e-03 -1.524661928415298462e-01 -9.598974883556365967e-02 -8.608983457088470459e-02 -9.185776114463806152e-02 -5.182356387376785278e-02 1.548358518630266190e-02 -4.046044349670410156e-01 8.880423754453659058e-02 8.105298131704330444e-02 1.209354475140571594e-01 -7.034235447645187378e-02 1.363059580326080322e-01 -1.739753484725952148e-01 -2.487055510282516479e-01 -2.444231510162353516e-01 9.575405716896057129e-02 1.996051520109176636e-01 3.731184080243110657e-02 3.509619832038879395e-02 -1.372332423925399780e-01 4.905949532985687256e-01 -4.382732510566711426e-02 1.339629739522933960e-01 -2.360658645629882812e-01 1.680137366056442261e-01
1.793390661478042603e-01 1.261102408170700073e-01 5.368538945913314819e-02 7.094907760620117188e-02 -9.146524965763092041e-02 -1.837573759257793427e-02 -1.650280356407165527e-01 7.266523689031600952e-02 1.901600062847137451e-01 2.540676854550838470e-02 -7.186701148748397827e-02 -2.575337588787078857e-01 -2.439140081405639648e-01 -5.552994012832641602e-01 -1.049222275614738464e-01 -1.884892731904983521e-01 3.924112021923065186e-01 -8.433517813682556152e-02 -1.972484029829502106e-02 -1.403456628322601318e-01 1.538337320089340210e-01 -9.902834147214889526e-02 7.295413315296173096e-02 -7.641503587365150452e-03 2.457941770553588867e-01 -1.327881813049316406e-01 -2.737335488200187683e-02 4.931788519024848938e-02 -4.641154780983924866e-03 2.163071334362030029e-01 -1.170275062322616577e-01 1.354429125785827637e-01
-1.521550491452217102e-02 2.280042171478271484e-01 -3.034245781600475311e-02 -1.593181341886520386e-01 -1.315787881612777710e-01 1.062512397766113281e-01 -2.493789196014404297e-01 6.921572238206863403e-02 6.448365002870559692e-02 2.470674067735671997e-01 4.873574152588844299e-02 1.691668033599853516e-01 3.272341936826705933e-02 -3.938266336917877197e-01 1.106725307181477547e-03 8.731617778539657593e-02 2.670621275901794434e-01 -1.209814772009849548e-01 -8.629164099693298340e-02 -2.576430737972259521e-01 7.475334405899047852e-02 -2.327356040477752686e-01 -1.706688106060028076e-02 -4.571522399783134460e-02 -1.472290605306625366e-01 1.375307738780975342e-01 -3.191202282905578613e-01 -2.426872998476028442e-01 -2.990967631340026855e-01 5.044656246900558472e-02 -1.322880536317825317e-01 1.820943057537078857e-01
2.922767400741577148e-01 1.522526293992996216e-01 9.984499216079711914e-02 6.464400328695774078e-03 -2.282610088586807251e-01 -2.774843573570251465e-02 -1.456699818372726440e-01 -1.010134816169738770e-01 -1.346165090799331665e-01 1.756841689348220825e-01 -3.186447545886039734e-02 2.031284570693969727e-01 4.979836568236351013e-02 -1.733275800943374634e-01 -3.697089850902557373e-01 -2.450824528932571411e-01 2.939963638782501221e-01 -3.852973133325576782e-02 -3.063911497592926025e-01 -6.255839765071868896e-02 -1.361316293478012085e-01 -1.027421355247497559e-01 9.740961343050003052e-02 -1.469422280788421631e-01 3.598745539784431458e-02 1.991762369871139526e-01 -1.462163180112838745e-01 3.373318314552307129e-01 -1.384324431419372559e-01 1.793591380119323730e-01 2.541996166110038757e-02 -5.056832730770111084e-02
9.386803209781646729e-02 2.109377235174179077e-01 1.405795365571975708e-01 -1.133544445037841797e-01 -2.284785658121109009e-01 1.954192221164703369e-01 -2.148130238056182861e-01 6.126648187637329102e-02 1.383648067712783813e-02 5.900373682379722595e-03 -2.234977334737777710e-01 4.209290742874145508e-01 2.009028345346450806e-01 -2.812134325504302979e-01 -4.319926351308822632e-02 -1.077106222510337830e-01 8.493461459875106812e-02 -9.837838821113109589e-03 2.578031457960605621e-02 -2.506214976310729980e-01 -6.779058277606964111e-02 -1.418797522783279419e-01 3.092110455036163330e-01 -2.745627798140048981e-02 5.308755859732627869e-02 -1.023578047752380371e-01 -2.398441545665264130e-02 2.929498851299285889e-01 2.244991213083267212e-01 1.929937899112701416e-01 -9.220702201128005981e-02 1.606466472148895264e-01
-2.238548249006271362e-01 -4.105732776224613190e-03 -2.543271481990814209e-01 -1.701789945363998413e-01 -1.209415495395660400e-01 1.671008765697479248e-02 -2.641598582267761230e-01 -6.605768576264381409e-03 1.678358912467956543e-01 1.261638849973678589e-01 1.951966285705566406e-01 9.131290763616561890e-02 -4.354208707809448242e-02 -4.822320044040679932e-01 -5.827365815639495850e-02 2.510561794042587280e-02 2.729257345199584961e-01 -2.383407503366470337e-01 -1.674160547554492950e-02 7.218938320875167847e-02 -2.412768751382827759e-01 -1.920175701379776001e-01 3.393575549125671387e-02 2.341795265674591064e-01 1.463907808065414429e-01 -1.854873001575469971e-01 6.830824166536331177e-02 1.804017126560211182e-01 -5.575123056769371033e-02 5.023070052266120911e-02 4.413967020809650421e-03 2.365214824676513672e-01
1.407772451639175415e-01 2.543792426586151123e-01 -2.963788248598575592e-02 5.269980058073997498e-02 8.239217847585678101e-02 -1.910605281591415405e-01 -2.391932606697082520e-01 -1.329660117626190186e-01 -4.593208804726600647e-02 -2.868871577084064484e-02 -4.402036368846893311e-01 -6.947866082191467285e-02 8.668614178895950317e-02 1.210767775774002075e-03 -1.210260167717933655e-01 -2.722656587138772011e-03 1.976986676454544067e-01 -2.081796973943710327e-01 -2.851199209690093994e-01 -3.753312528133392334e-01 -1.663511246442794800e-01 5.086161568760871887e-02 -1.690824478864669800e-01 -2.874530479311943054e-02 -5.107791721820831299e-02 1.522872895002365112e-01 -1.297651976346969604e-01 3.610252737998962402e-01 9.159122407436370850e-02 1.003331840038299561e-01 -6.677713990211486816e-02 9.880512952804565430e-02
1.007994413375854492e-01 1.743039041757583618e-01 1.289712190628051758e-01 5.543557927012443542e-03 -1.890309303998947144e-01 -1.009254306554794312e-01 -8.240643143653869629e-02 4.079613462090492249e-02 2.659998834133148193e-01 3.782992660999298096e-01 -3.503011465072631836e-01 -7.363602519035339355e-02 9.603687375783920288e-02 -1.460850983858108521e-01 -8.677514642477035522e-02 -2.266406081616878510e-02 2.993218302726745605e-01 -1.952441930770874023e-01 -1.946989446878433228e-01 -2.169027477502822876e-01 1.689377240836620331e-02 3.433870971202850342e-01 -1.448897458612918854e-02 1.145763918757438660e-01 -7.612903416156768799e-02 -8.879031985998153687e-02 1.492399424314498901e-01 2.581465244293212891e-01 9.497240185737609863e-03 -1.150515228509902954e-01 2.554655261337757111e-02 2.168759703636169434e-01
-8.987814933061599731e-02 -6.594586372375488281e-02 1.989374160766601562e-01 -1.144256070256233215e-01 1.282627135515213013e-01 -3.209627047181129456e-02 -2.699033319950103760e-01 -2.466678321361541748e-01 2.786100842058658600e-02 2.000441104173660278e-01 -1.699070632457733154e-01 4.223241657018661499e-02 1.355395764112472534e-01 -4.486768841743469238e-01 -1.606659889221191406e-01 2.360949106514453888e-02 2.385417073965072632e-01 5.414531752467155457e-02 -1.801249682903289795e-01 -4.026717972010374069e-03 -1.824338436126708984e-01 -6.371214985847473145e-03 8.728338778018951416e-02 2.922764606773853302e-02 1.800857335329055786e-01 -1.713044792413711548e-01 5.697159096598625183e-02 3.409547507762908936e-01 1.262431144714355469e-01 1.631399244070053101e-02 2.641471028327941895e-01 2.547371685504913330e-01
-1.065557226538658142e-01 1.683570742607116699e-01 4.363416135311126709e-01 4.841190204024314880e-02 -6.682945042848587036e-02 -7.783737033605575562e-02 -4.995030462741851807e-01 -1.910081133246421814e-02 1.606264859437942505e-01 3.104669786989688873e-02 -7.396444678306579590e-02 9.136424958705902100e-02 -9.200080484151840210e-02 -2.301430553197860718e-01 2.414156943559646606e-01 -5.609791353344917297e-02 3.451320528984069824e-02 -2.480312623083591461e-02 -1.873433291912078857e-01 -3.305016160011291504e-01 1.202759705483913422e-02 -2.463771495968103409e-03 1.769886612892150879e-01 -5.738971754908561707e-02 3.012628853321075439e-02 1.358104590326547623e-02 -1.132990717887878418e-01 -2.751763910055160522e-02 -9.597425162792205811e-02 3.080345988273620605e-01 1.500192563980817795e-02 2.093268632888793945e-01
7.823827117681503296e-02 4.266032204031944275e-02 5.980045348405838013e-02 -4.123582318425178528e-02 -1.159309819340705872e-01 1.780663728713989258e-01 -1.485408097505569458e-01 -4.481078311800956726e-02 -2.046573758125305176e-01 1.888596415519714355e-01 -4.596461728215217590e-02 3.837048709392547607e-01 1.063519716262817383e-01 -9.795314818620681763e-02 -1.424981504678726196e-01 -1.411767601966857910e-01 9.607320278882980347e-02 5.005431175231933594e-02 -1.968411356210708618e-01 -2.217117100954055786e-01 -2.955988049507141113e-02 -1.277346760034561157e-01 -4.391809925436973572e-02 1.294314563274383545e-01 2.887313961982727051e-01 -1.924732476472854614e-01 8.373133093118667603e-02 1.337592303752899170e-01 1.480001062154769897e-01 4.829543530941009521e-01 -2.712095975875854492e-01 1.414155066013336182e-01
3.384605050086975098e-01 1.327123790979385376e-01 1.513006091117858887e-01 9.572903625667095184e-03 -8.570771664381027222e-02 -2.357213757932186127e-02 -2.414711266756057739e-01 -1.141884326934814453e-01 -2.549245581030845642e-02 3.311623036861419678e-01 -8.617210388183593750e-02 1.713539063930511475e-01 1.514346450567245483e-01 -7.441249489784240723e-02 -3.556347191333770752e-01 -1.769272536039352417e-01 2.168424725532531738e-01 -1.407957971096038818e-01 -2.132361382246017456e-01 -3.593623265624046326e-02 -1.120099648833274841e-01 -1.961350888013839722e-01 9.809357672929763794e-02 -1.819362342357635498e-01 -3.961854428052902222e-02 3.306536674499511719e-01 2.237051911652088165e-02 2.382679730653762817e-01 -1.099555343389511108e-01 1.930400431156158447e-01 -8.027283102273941040e-02 3.048172406852245331e-02
3.067343868315219879e-02 -4.659087210893630981e-02 -2.611806802451610565e-02 -2.200861647725105286e-02 1.287609934806823730e-01 -1.938269138336181641e-01 -3.940749913454055786e-02 -5.339724570512771606e-02 -1.219977736473083496e-01 1.829773783683776855e-01 -2.376112341880798340e-01 8.912663161754608154e-02 2.223335951566696167e-01 -3.457652330398559570e-01 -1.644220650196075439e-01 4.104119166731834412e-02 1.791663169860839844e-01 -1.732318103313446045e-01 1.378727406263351440e-01 -1.947266161441802979e-01 -3.008929491043090820e-01 5.491519346833229065e-02 -1.998748481273651123e-01 -1.137018725275993347e-01 3.822950124740600586e-01 1.295299082994461060e-01 -7.748953998088836670e-02 2.873614728450775146e-01 -1.725997030735015869e-01 1.895098388195037842e-01 -1.696962714195251465e-01 1.233689785003662109e-01
1.376328617334365845e-01 1.695663928985595703e-01 -7.863192260265350342e-02 -1.744344085454940796e-01 -1.320282220840454102e-01 3.429202437400817871e-01 -3.728605210781097412e-01 -1.993640065193176270e-01 -3.283457830548286438e-02 -1.442967355251312256e-01 -2.723920345306396484e-01 2.593954801559448242e-01 9.445838630199432373e-03 -1.295397430658340454e-01 1.367067396640777588e-01 1.060882285237312317e-01 1.219574958086013794e-01 -1.232637614011764526e-01 1.331787109375000000e-01 -2.904554903507232666e-01 -7.824961096048355103e-02 -2.114644050598144531e-01 1.338553279638290405e-01 -6.885793060064315796e-02 1.155038699507713318e-01 -1.260721683502197266e-01 -5.586400162428617477e-03 2.989935576915740967e-01 1.701389402151107788e-01 1.872860789299011230e-01 -2.691420726478099823e-02 5.120847746729850769e-02
2.582435607910156250e-01 1.419049203395843506e-01 -8.164087682962417603e-02 8.414749801158905029e-02 -1.624999344348907471e-01 -2.578843384981155396e-02 -5.171258449554443359e-01 -7.825994491577148438e-02 -6.097016111016273499e-02 8.825051784515380859e-02 1.183630302548408508e-01 -7.912934571504592896e-02 1.258560419082641602e-01 -2.112806737422943115e-01 -1.739830970764160156e-01 -1.769721955060958862e-01 4.903996363282203674e-02 2.626385353505611420e-02 -2.151383757591247559e-01 -1.818473935127258301e-01 6.996332108974456787e-02 1.519992202520370483e-01 1.915297806262969971e-01 2.610831335186958313e-02 1.628457307815551758e-01 -9.387336671352386475e-03 3.966788202524185181e-02 1.331393420696258545e-01 -3.125286102294921875e-02 2.798802554607391357e-01 -2.031222730875015259e-01 3.614974319934844971e-01
1.357503682374954224e-01 -6.943008303642272949e-02 2.358820289373397827e-01 1.173972487449645996e-01 -1.542568653821945190e-01 2.466790378093719482e-02 -1.043492108583450317e-01 -1.374197602272033691e-01 -8.492496609687805176e-02 4.569661319255828857e-01 -4.637604579329490662e-02 -1.138520166277885437e-01 1.449874490499496460e-01 3.785621002316474915e-02 -1.745313256978988647e-01 -6.314576417207717896e-02 2.440386116504669189e-01 -3.699512407183647156e-02 -4.031195119023323059e-02 -4.132488369941711426e-02 -1.126152724027633667e-01 1.004830375313758850e-01 3.681518137454986572e-02 -2.999820411205291748e-01 2.613103985786437988e-01 -2.912763953208923340e-01 -7.340195775032043457e-02 -1.046773269772529602e-01 -6.130309309810400009e-03 3.651207685470581055e-01 3.354173153638839722e-02 2.877150475978851318e-01
-6.171880289912223816e-03 -1.539846509695053101e-01 4.368907958269119263e-02 -4.783948883414268494e-02 1.253247112035751343e-01 1.031673047691583633e-02 -1.300764083862304688e-01 -3.393900394439697266e-01 -1.381380558013916016e-01 1.578289717435836792e-01 -2.022997438907623291e-01 4.808521270751953125e-02 1.413583457469940186e-01 -2.790825068950653076e-01 -2.956664264202117920e-01 1.482256352901458740e-01 2.128937393426895142e-01 -1.082951724529266357e-01 -2.449321746826171875e-01 2.272265590727329254e-02 -7.094269990921020508e-02 -9.029317647218704224e-02 8.851793408393859863e-02 -7.950620353221893311e-02 7.199506461620330811e-02 -3.207971155643463135e-01 -4.794374480843544006e-02 3.241429328918457031e-01 7.416988373734056950e-04 2.073403745889663696e-01 2.307098060846328735e-01 2.703073918819427490e-01
-2.532278560101985931e-02 1.132622659206390381e-01 1.198258548974990845e-01 -1.265785004943609238e-02 -4.250119999051094055e-02 -3.128445893526077271e-02 -1.633131131529808044e-02 -1.452910620719194412e-02 2.849623560905456543e-01 4.318548738956451416e-02 -1.058058589696884155e-01 -1.393296867609024048e-01 -9.959270060062408447e-02 -2.739291191101074219e-01 -1.383034139871597290e-01 1.467930246144533157e-02 2.933419942855834961e-01 -1.464558765292167664e-03 -2.077945172786712646e-01 1.225373372435569763e-01 -2.478249818086624146e-01 -6.501511204987764359e-03 -3.166755437850952148e-01 -2.817167937755584717e-01 2.062666043639183044e-02 -9.824386239051818848e-02 -2.812129557132720947e-01 2.142202705144882202e-01 -1.542539149522781372e-01 1.553422957658767700e-01 -4.013145565986633301e-01 1.462659388780593872e-01
8.855956047773361206e-02 3.001915290951728821e-02 1.230771243572235107e-01 5.488486960530281067e-02 1.364798843860626221e-01 2.576860226690769196e-02 -1.135261133313179016e-01 -6.655055284500122070e-02 9.299308992922306061e-03 2.278485447168350220e-01 1.012027561664581299e-01 -2.421762943267822266e-01 1.102782860398292542e-01 -3.125879764556884766e-01 -1.276383250951766968e-01 -1.244884729385375977e-01 2.694104313850402832e-01 -1.431815475225448608e-01 -2.522432208061218262e-01 -1.063879430294036865e-01 -1.120478138327598572e-01 -2.438971847295761108e-01 -4.849950224161148071e-02 8.019319176673889160e-02 2.488259673118591309e-01 -1.372838318347930908e-01 1.056358516216278076e-01 7.016502320766448975e-02 -1.059739664196968079e-01 2.171676307916641235e-01 1.494998931884765625e-01 4.974897503852844238e-01
-3.292763233184814453e-02 3.689071238040924072e-01 -1.122069638222455978e-02 -1.275902986526489258e-01 -8.325508236885070801e-02 -7.229698449373245239e-02 -7.505239546298980713e-02 -8.792395144701004028e-02 4.161722660064697266e-01 2.087943851947784424e-01 -1.545827686786651611e-01 3.843464655801653862e-03 1.309756040573120117e-01 -5.724645406007766724e-02 -2.377261221408843994e-01 1.602434813976287842e-01 2.111978530883789062e-01 -1.212457120418548584e-01 -5.383194237947463989e-02 -1.161057502031326294e-01 -5.962416157126426697e-02 5.039881542325019836e-02 -3.239514529705047607e-01 -1.952589489519596100e-02 -1.484990417957305908e-01 -1.198167875409126282e-01 -5.386389791965484619e-02 1.847051382064819336e-01 5.435133352875709534e-02 3.152945041656494141e-01 -2.987600862979888916e-01 1.594239622354507446e-01
2.224904950708150864e-03 9.117521345615386963e-02 1.793625205755233765e-01 3.834638372063636780e-02 -1.881320588290691376e-02 5.865596607327461243e-02 -9.236454218626022339e-02 -7.421858608722686768e-02 -7.516994327306747437e-02 1.633701920509338379e-01 3.392983973026275635e-02 -6.557585299015045166e-02 2.138319052755832672e-02 -1.827979236841201782e-01 -2.752108275890350342e-01 1.650442481040954590e-01 1.154060214757919312e-01 -2.465396374464035034e-01 -2.006910592317581177e-01 1.326677948236465454e-02 1.074872910976409912e-01 -1.185721531510353088e-01 -2.133401185274124146e-01 -7.036341726779937744e-02 1.287882030010223389e-01 -1.800014376640319824e-01 -1.750985532999038696e-01 2.923977077007293701e-01 -1.628793329000473022e-01 2.569181025028228760e-01 -4.394762683659791946e-03 5.632336735725402832e-01
-3.282258287072181702e-02 2.035775929689407349e-01 3.706737756729125977e-01 2.245068363845348358e-02 -1.017918288707733154e-01 -2.083042711019515991e-01 -4.199324250221252441e-01 1.680516302585601807e-01 2.923172414302825928e-01 -6.648010760545730591e-02 -5.211428925395011902e-02 3.867407888174057007e-02 -1.228505969047546387e-01 -2.735595405101776123e-01 6.956625729799270630e-02 1.310824900865554810e-01 1.724583059549331665e-01 4.687007516622543335e-02 -2.868320941925048828e-01 -2.839793562889099121e-01 5.491700395941734314e-02 6.470932066440582275e-02 9.240420162677764893e-02 -3.921413421630859375e-02 2.510460466146469116e-02 -1.640372574329376221e-01 -1.052460893988609314e-01 5.707213655114173889e-02 -1.676947027444839478e-01 2.545184195041656494e-01 6.160608679056167603e-02 6.712143868207931519e-02
-1.104630064219236374e-02 2.318710088729858398e-01 -1.602408289909362793e-02 -1.148449778556823730e-01 -2.177577763795852661e-01 -1.087305471301078796e-01 -1.412899512797594070e-02 -8.726942539215087891e-02 -2.966577112674713135e-01 -3.212767094373703003e-02 2.228106558322906494e-02 5.919666960835456848e-02 -1.760570108890533447e-01 -2.614523470401763916e-01 -6.809621304273605347e-02 1.654046028852462769e-01 1.799750328063964844e-02 -5.561329796910285950e-02 1.497412025928497314e-01 -2.069847285747528076e-01 -2.594108283519744873e-01 -1.129261869937181473e-02 1.252465546131134033e-01 2.146443724632263184e-01 -1.160014495253562927e-01 -2.505608797073364258e-01 -1.938661932945251465e-01 4.288649559020996094e-01 -2.075425535440444946e-01 1.601094007492065430e-01 -1.291571259498596191e-01 2.454067021608352661e-01
-9.981755912303924561e-02 3.387430906295776367e-01 -3.750631958246231079e-02 -8.508159220218658447e-02 -1.452151238918304443e-01 2.033422701060771942e-02 -1.499098241329193115e-01 -7.159356772899627686e-02 3.291473388671875000e-01 2.885599434375762939e-01 -2.039953023195266724e-01 1.028389437124133110e-03 9.973859786987304688e-02 -4.834267497062683105e-02 -1.442425251007080078e-01 3.267346322536468506e-01 1.882041841745376587e-01 -9.115459769964218140e-02 -8.529754728078842163e-02 -2.020702511072158813e-02 -1.160616502165794373e-01 -8.733078092336654663e-02 -2.675595581531524658e-01 -4.989840835332870483e-02 -2.307165227830410004e-02 -1.175831779837608337e-01 2.136117033660411835e-02 2.931133210659027100e-01 -9.170071035623550415e-02 3.047871291637420654e-01 -2.990685403347015381e-01 8.008395880460739136e-02
-6.042438372969627380e-02 2.243899181485176086e-02 -1.721388548612594604e-01 7.153219729661941528e-02 -1.945925951004028320e-01 -2.109253406524658203e-01 -4.834600090980529785e-01 1.842516660690307617e-01 4.967990890145301819e-02 1.185936257243156433e-01 -1.803875863552093506e-01 -4.803272336721420288e-02 2.629761695861816406e-01 -4.560961574316024780e-02 -1.784497052431106567e-01 2.721937000751495361e-02 2.245692908763885498e-01 -1.553223133087158203e-01 1.862518116831779480e-02 -2.525992989540100098e-01 -1.495317816734313965e-01 -1.615764349699020386e-01 2.724337279796600342e-01 5.140557512640953064e-02 1.688570380210876465e-01 2.959470078349113464e-02 -1.160608530044555664e-01 2.261835634708404541e-01 1.442062407732009888e-01 5.465594679117202759e-02 -6.319941580295562744e-02 2.646204531192779541e-01
2.532264590263366699e-01 1.451490521430969238e-01 6.285990029573440552e-02 -1.348993480205535889e-01 -2.924189865589141846e-01 1.652177125215530396e-01 -1.042024195194244385e-01 -2.181220799684524536e-02 -1.175566464662551880e-01 1.206216886639595032e-01 -8.413633704185485840e-02 2.420071810483932495e-01 1.804681569337844849e-01 -2.263919413089752197e-01 -2.987900972366333008e-01 -2.384239435195922852e-01 2.221346795558929443e-01 1.288051009178161621e-01 -2.400897145271301270e-01 -1.112322509288787842e-02 -8.720882982015609741e-02 -1.638434231281280518e-01 2.260197326540946960e-02 -3.919396921992301941e-02 8.836769312620162964e-02 7.977307587862014771e-02 -4.824881628155708313e-02 2.555125057697296143e-01 -8.593086153268814087e-02 3.967664539813995361e-01 -1.939803808927536011e-01 -1.176384277641773224e-02
-2.656152546405792236e-01 1.734155789017677307e-02 1.771584898233413696e-01 7.930022478103637695e-02 -3.281604871153831482e-02 1.832082122564315796e-01 -1.419705897569656372e-01 -2.196989804506301880e-01 4.538538679480552673e-02 -7.754406332969665527e-02 5.724683403968811035e-02 -1.947252601385116577e-01 -1.293303966522216797e-01 -3.386541604995727539e-01 -1.084527224302291870e-01 3.214000761508941650e-01 1.606656461954116821e-01 -1.130546297645196319e-04 1.947710216045379639e-01 -9.354202449321746826e-02 -1.601967960596084595e-01 1.089939549565315247e-01 -1.487863957881927490e-01 -1.098157763481140137e-01 1.083441823720932007e-01 -7.555182278156280518e-02 -5.232694745063781738e-02 3.215274214744567871e-01 8.773835748434066772e-02 3.998986184597015381e-01 -2.016772180795669556e-01 1.287388503551483154e-01
8.620850741863250732e-02 1.318320035934448242e-01 -2.286267280578613281e-01 -5.082179233431816101e-02 -1.578938961029052734e-01 1.232891529798507690e-01 -3.097414374351501465e-01 7.686566561460494995e-02 7.847753912210464478e-02 1.557583063840866089e-01 -3.380325809121131897e-02 1.282635927200317383e-01 1.503166258335113525e-01 -2.799286842346191406e-01 -1.343014091253280640e-02 4.070412740111351013e-02 2.401641160249710083e-01 -1.209206208586692810e-01 -2.939231395721435547e-01 -2.388852983713150024e-01 -2.403751574456691742e-02 -1.808300316333770752e-01 6.150065362453460693e-02 3.286238014698028564e-02 -3.048986196517944336e-01 -9.467457979917526245e-02 -3.360998630523681641e-01 -5.748699605464935303e-02 -2.956096827983856201e-01 1.591229140758514404e-01 -1.032715961337089539e-01 1.791339665651321411e-01
-1.071541160345077515e-01 -6.620490550994873047e-02 1.095548868179321289e-01 1.809963770210742950e-02 -1.359451860189437866e-01 -4.960036650300025940e-02 -7.471436262130737305e-02 -1.536916196346282959e-01 -6.011277437210083008e-02 1.441956758499145508e-01 -4.330801069736480713e-01 -5.522376671433448792e-02 -5.102644115686416626e-02 -3.394191265106201172e-01 -9.952817112207412720e-02 -3.278374075889587402e-01 2.952876985073089600e-01 -1.214832663536071777e-01 -1.536274999380111694e-01 -2.431965470314025879e-01 1.889622886665165424e-03 1.896633417345583439e-03 -1.932566165924072266e-01 -2.435051202774047852e-01 1.445561945438385010e-01 1.495635062456130981e-01 -1.584006287157535553e-02 9.708585590124130249e-02 -5.745706707239151001e-02 1.081013977527618408e-01 -1.124326661229133606e-01 3.309601843357086182e-01
2.338246852159500122e-01 -2.207592315971851349e-02 1.330843865871429443e-01 -1.321012973785400391e-01 1.759059429168701172e-01 1.171948313713073730e-01 -2.456269562244415283e-01 -6.061537191271781921e-02 7.291413098573684692e-02 6.260445713996887207e-02 -2.651947438716888428e-01 1.542934328317642212e-01 1.241756007075309753e-01 -2.323314398527145386e-01 -3.200066685676574707e-01 5.444177240133285522e-02 3.376742005348205566e-01 -2.332971543073654175e-01 1.596537977457046509e-01 -7.625054568052291870e-02 8.071099221706390381e-02 -2.442764043807983398e-01 2.574424445629119873e-01 1.170004233717918396e-01 2.442429810762405396e-01 3.941354528069496155e-02 -1.503261625766754150e-01 1.768870949745178223e-01 -1.236243471503257751e-01 1.969771981239318848e-01 8.687490969896316528e-02 -1.499254442751407623e-02
-1.263939891941845417e-03 5.756491422653198242e-02 1.876207739114761353e-01 -2.400168627500534058e-01 -4.850449785590171814e-02 3.549887612462043762e-02 -3.698227405548095703e-01 -2.518421113491058350e-01 -8.730553835630416870e-02 1.147976592183113098e-01 2.063765749335289001e-02 2.172680795192718506e-01 1.356257200241088867e-01 9.546407312154769897e-02 -1.960794478654861450e-01 1.663703024387359619e-01 2.525382339954376221e-01 -4.265403375029563904e-02 -1.890043467283248901e-01 7.932040840387344360e-02 -7.150277495384216309e-02 8.892884850502014160e-02 2.884136438369750977e-01 -1.067307498306035995e-02 7.372883707284927368e-02 2.057652324438095093e-01 -9.288346767425537109e-02 2.822344303131103516e-01 4.038400948047637939e-02 4.032188057899475098e-01 -5.607283860445022583e-02 1.750912666320800781e-01
2.470776289701461792e-01 2.010544687509536743e-01 5.861949920654296875e-02 2.866517752408981323e-02 -1.934609264135360718e-01 -2.822618559002876282e-02 -4.740410149097442627e-01 -8.658725768327713013e-02 2.075416967272758484e-02 1.002221405506134033e-01 3.035118337720632553e-03 5.898102000355720520e-02 2.789638340473175049e-01 -2.209332436323165894e-01 -4.623885080218315125e-02 -1.569346934556961060e-01 7.762063294649124146e-02 -3.248211741447448730e-02 -7.361222058534622192e-02 -1.441487520933151245e-01 6.529220379889011383e-03 7.420901954174041748e-02 2.916317880153656006e-01 7.034941762685775757e-02 9.682210534811019897e-02 6.171963363885879517e-02 -2.423271983861923218e-01 3.201093897223472595e-02 1.341704428195953369e-01 2.749433517456054688e-01 -1.514157745987176895e-02 4.011140167713165283e-01
5.775594711303710938e-02 1.010827273130416870e-01 -1.375737506896257401e-02 -3.474283516407012939e-01 -1.950256079435348511e-01 9.552989900112152100e-02 -2.873013317584991455e-01 -1.130573078989982605e-01 1.656522303819656372e-01 2.447004988789558411e-02 1.884051710367202759e-01 1.372412443161010742e-01 7.068043202161788940e-02 -8.283659815788269043e-02 -1.442999690771102905e-01 1.673464477062225342e-01 2.318367213010787964e-01 7.982442528009414673e-02 -9.157160297036170959e-03 3.918110579252243042e-02 2.237329930067062378e-01 1.396644220221787691e-04 2.827721880748867989e-03 1.596472226083278656e-02 4.486356303095817566e-02 -4.775708168745040894e-02 -1.829106956720352173e-01 1.946314126253128052e-01 -9.189759194850921631e-02 5.089043974876403809e-01 -3.017038404941558838e-01 -1.840270310640335083e-01
3.564774617552757263e-02 3.140810430049896240e-01 1.714209318161010742e-01 -1.841180175542831421e-01 -1.420836448669433594e-01 -1.743873506784439087e-01 -2.040408998727798462e-01 -1.203052699565887451e-01 1.172890141606330872e-01 2.436886727809906006e-01 -1.385021507740020752e-01 4.483523219823837280e-02 6.336457282304763794e-02 -1.725005060434341431e-01 -1.624259799718856812e-01 3.016401827335357666e-02 2.279447317123413086e-01 -1.652815341949462891e-01 2.070493102073669434e-01 -1.095645204186439514e-01 -1.176708564162254333e-01 -1.589335799217224121e-01 -3.773384690284729004e-01 -1.627548336982727051e-01 -6.204827502369880676e-02 -1.197862550616264343e-01 -1.548788696527481079e-01 3.768583536148071289e-01 -3.945736214518547058e-02 1.416282504796981812e-01 -1.625434607267379761e-01 1.791392266750335693e-02
-8.908952772617340088e-02 2.449360936880111694e-01 -1.243987679481506348e-01 1.269503030925989151e-02 7.154444232583045959e-03 1.214733868837356567e-01 -2.700991630554199219e-01 1.875716000795364380e-01 9.513223916292190552e-02 1.331336498260498047e-01 2.424106597900390625e-01 -1.203883811831474304e-01 1.752321571111679077e-01 -2.733235955238342285e-01 5.756665393710136414e-02 5.319540202617645264e-02 1.366953849792480469e-01 -7.219436764717102051e-02 1.513665318489074707e-01 -1.882744878530502319e-01 -3.639882057905197144e-02 -9.496893733739852905e-02 9.655857086181640625e-02 -4.410343989729881287e-02 8.069320768117904663e-02 -1.025925129652023315e-01 -3.101702928543090820e-01 -1.259725242853164673e-01 -2.308523207902908325e-01 4.267250299453735352e-01 -1.470699906349182129e-01 3.031589984893798828e-01
8.469356596469879150e-02 3.428725525736808777e-02 2.078343033790588379e-01 7.550020515918731689e-02 -1.403129994869232178e-01 -2.801676690578460693e-01 7.497208565473556519e-02 2.213231027126312256e-01 3.231562674045562744e-01 -1.072825342416763306e-01 7.745818793773651123e-02 5.820917338132858276e-02 -1.447290331125259399e-01 -1.304284930229187012e-01 -5.958797782659530640e-02 1.987406462430953979e-01 3.167797625064849854e-01 1.113669201731681824e-02 -9.675239771604537964e-02 -1.846606284379959106e-01 -7.591234147548675537e-02 -5.317424982786178589e-02 -3.759757801890373230e-02 1.880622655153274536e-01 3.211528062820434570e-01 -1.025458797812461853e-02 -1.109128966927528381e-01 1.139495894312858582e-01 -1.673753857612609863e-01 2.173940837383270264e-01 -2.298055589199066162e-01 3.710989654064178467e-01
-5.327343940734863281e-02 1.786018759012222290e-01 4.256946593523025513e-02 9.952350705862045288e-02 1.494989842176437378e-01 -1.346070468425750732e-01 -4.367285966873168945e-01 2.721560299396514893e-01 9.453350305557250977e-02 -8.351388573646545410e-02 -3.163593709468841553e-01 -1.681535094976425171e-01 2.697672843933105469e-01 -2.795211374759674072e-01 -2.452506870031356812e-02 8.993314206600189209e-02 1.299327909946441650e-01 -6.658314261585474014e-03 -2.103674262762069702e-01 -2.333365678787231445e-01 5.400011688470840454e-02 1.023744195699691772e-01 -1.425806581974029541e-01 -9.252627193927764893e-02 5.224294215440750122e-02 3.974285349249839783e-02 -6.997384130954742432e-02 2.658404409885406494e-02 4.686045274138450623e-02 1.690624356269836426e-01 -2.165598720312118530e-01 3.144966363906860352e-01
-2.142121344804763794e-01 1.935627162456512451e-01 -2.303058281540870667e-02 -7.732484489679336548e-02 1.768246293067932129e-02 -1.053561344742774963e-01 1.884076595306396484e-01 6.748839467763900757e-02 3.065110743045806885e-01 -7.159027457237243652e-02 7.495681196451187134e-02 1.495487429201602936e-02 -1.853043884038925171e-01 -2.962790131568908691e-01 -1.027302071452140808e-01 1.326032727956771851e-01 2.373446077108383179e-01 6.354112178087234497e-02 -1.236163452267646790e-02 -1.272161751985549927e-01 -1.205582916736602783e-01 -3.735317615792155266e-03 -1.104299947619438171e-01 -2.241053432226181030e-02 5.539269000291824341e-02 3.975741192698478699e-02 -6.791129708290100098e-02 3.205892741680145264e-01 -1.274954825639724731e-01 2.188500314950942993e-01 -4.095450937747955322e-01 3.945021331310272217e-01
4.354596510529518127e-02 1.540513336658477783e-01 -9.003316052258014679e-03 3.511660546064376831e-02 -2.473795972764492035e-02 6.695064250379800797e-03 -2.144316434860229492e-01 -9.445974603295326233e-03 -8.137819916009902954e-02 4.362650215625762939e-02 1.585959196090698242e-01 1.954400092363357544e-01 4.098341334611177444e-03 -3.229379355907440186e-01 9.744204580783843994e-02 2.401428520679473877e-01 2.865757346153259277e-01 -4.557153582572937012e-01 -1.243145763874053955e-01 1.635592617094516754e-02 -1.432375311851501465e-01 -7.574563473463058472e-02 -9.300710260868072510e-02 -6.525810807943344116e-02 2.470117956399917603e-01 1.218952834606170654e-01 1.469785273075103760e-01 8.550903201103210449e-02 -7.348971068859100342e-02 7.624041289091110229e-02 1.917584538459777832e-01 4.307282567024230957e-01
5.297386646270751953e-02 1.820805221796035767e-01 1.338282693177461624e-02 1.432134956121444702e-01 -3.069786131381988525e-01 -1.691110283136367798e-01 7.063853740692138672e-02 1.995376348495483398e-01 1.875840313732624054e-02 -7.537733763456344604e-03 -1.751746684312820435e-01 -1.024073064327239990e-01 -8.214756101369857788e-02 -1.691092699766159058e-01 -1.775892227888107300e-01 -1.037560850381851196e-01 3.723968267440795898e-01 -2.015954852104187012e-01 5.505647510290145874e-02 3.968064859509468079e-02 -2.914829850196838379e-01 -1.188373416662216187e-01 -1.158387586474418640e-01 -5.931823328137397766e-02 5.623962357640266418e-02 1.679305434226989746e-01 -1.970021128654479980e-01 9.774239361286163330e-02 1.846222579479217529e-02 1.747979223728179932e-01 -2.523053884506225586e-01 4.269098937511444092e-01
1.804070770740509033e-01 -3.365245088934898376e-02 1.551945209503173828e-01 7.326410152018070221e-03 -7.177606225013732910e-02 1.519460529088973999e-01 -1.813818812370300293e-01 -2.704301290214061737e-02 2.109194248914718628e-01 2.590800821781158447e-01 -8.529752492904663086e-02 7.751546055078506470e-02 1.722924560308456421e-01 -3.453952670097351074e-01 -2.028681933879852295e-01 1.750358790159225464e-01 -4.794993624091148376e-02 -3.879845738410949707e-01 -1.441157311201095581e-01 -2.159908711910247803e-01 -1.981141716241836548e-01 4.770964011549949646e-02 1.683514118194580078e-01 -8.834555000066757202e-02 1.493440717458724976e-01 -5.467415973544120789e-02 -1.978248953819274902e-01 -1.352321803569793701e-01 7.696216553449630737e-02 1.585305184125900269e-01 7.969320565462112427e-02 3.414609432220458984e-01
1.215484067797660828e-01 1.104210615158081055e-01 2.625395171344280243e-02 -8.436947315931320190e-02 -7.654926180839538574e-02 2.542106201872229576e-03 -3.152924180030822754e-01 -2.233219742774963379e-01 6.632970273494720459e-02 3.556796535849571228e-02 -4.139535501599311829e-02 1.436896026134490967e-01 1.981721967458724976e-01 -1.004528105258941650e-01 1.925615966320037842e-01 2.302906066179275513e-01 3.298653662204742432e-01 -3.254848122596740723e-01 -2.298274450004100800e-02 -8.659438043832778931e-02 -6.715061608701944351e-04 5.561474338173866272e-02 1.723201870918273926e-01 -1.233148276805877686e-01 5.294483620673418045e-03 -3.205286860466003418e-01 2.762856185436248779e-01 2.676650509238243103e-02 -1.432006955146789551e-01 3.951355814933776855e-01 -1.012220978736877441e-01 -7.142886519432067871e-02
1.161783859133720398e-01 1.598142087459564209e-01 1.536325514316558838e-01 3.255667090415954590e-01 -2.932495772838592529e-01 1.622205525636672974e-01 -1.635321378707885742e-01 -8.981501311063766479e-02 1.711333394050598145e-01 5.715675279498100281e-02 -2.421861886978149414e-01 -1.393041457049548626e-03 -4.914463683962821960e-02 -1.941850781440734863e-01 -5.158849433064460754e-02 4.535252973437309265e-02 2.718911767005920410e-01 5.811171606183052063e-02 -1.430820077657699585e-01 -2.194526940584182739e-01 -4.644018411636352539e-01 -2.334984578192234039e-02 1.613594591617584229e-01 -1.771390289068222046e-01 -3.608080744743347168e-02 -1.059779748320579529e-01 8.843175321817398071e-02 -1.349017769098281860e-01 9.536278992891311646e-02 3.249459899961948395e-03 -2.000822275876998901e-01 2.023402899503707886e-01
-5.491219460964202881e-02 2.130288034677505493e-01 -2.166559696197509766e-01 -7.877941429615020752e-02 1.580653637647628784e-01 2.674358189105987549e-01 -2.088261097669601440e-01 -6.325048394501209259e-03 1.506644636392593384e-01 8.200468868017196655e-02 -1.981051452457904816e-02 -1.237486749887466431e-01 -5.867619812488555908e-02 -2.440627217292785645e-01 -6.605027616024017334e-02 1.880641281604766846e-01 2.328747510910034180e-01 -6.878446042537689209e-02 1.430446654558181763e-01 2.953628078103065491e-03 -1.948692798614501953e-01 -7.577606476843357086e-03 -2.010494470596313477e-01 -1.907454133033752441e-01 9.141778945922851562e-02 9.614626318216323853e-02 -1.874574124813079834e-01 2.579828202724456787e-01 -5.205376073718070984e-02 4.613354504108428955e-01 -2.824436426162719727e-01 3.939275816082954407e-02
1.623003035783767700e-01 1.287919431924819946e-01 7.271820306777954102e-02 -1.666178554296493530e-01 -8.445669710636138916e-02 7.625738531351089478e-02 -3.443948328495025635e-01 -3.128964453935623169e-02 -1.288519501686096191e-01 -5.569436401128768921e-02 -2.198735922574996948e-01 1.618352979421615601e-01 3.081440627574920654e-01 -8.537097275257110596e-02 -4.012454748153686523e-01 7.521115243434906006e-02 3.277053833007812500e-01 -6.603749096393585205e-02 -9.189631789922714233e-02 -1.125626116991043091e-01 1.369342766702175140e-02 -1.094310134649276733e-01 1.992164105176925659e-01 5.345162749290466309e-02 3.013713061809539795e-01 -1.606323719024658203e-01 -3.449831530451774597e-02 9.824335575103759766e-02 7.102671265602111816e-02 1.601239144802093506e-01 2.165255844593048096e-01 1.890514940023422241e-01
7.228298485279083252e-02 2.406444549560546875e-01 2.452774941921234131e-01 -9.682824462652206421e-02 -2.421030104160308838e-01 6.931035779416561127e-03 -1.024971231818199158e-01 -1.713358759880065918e-01 -7.536473870277404785e-02 -1.860558241605758667e-01 -3.053062362596392632e-03 5.830661207437515259e-02 2.060338482260704041e-02 -4.409074783325195312e-01 -1.137400493025779724e-01 1.514638811349868774e-01 2.780434787273406982e-01 -1.690043210983276367e-01 1.204382255673408508e-01 -4.279038310050964355e-01 -1.673343330621719360e-01 3.586663901805877686e-01 2.360825240612030029e-02 1.200806442648172379e-02 1.447927858680486679e-02 6.698879599571228027e-02 5.491473153233528137e-02 1.570532321929931641e-01 3.418287087697535753e-04 -7.853099144995212555e-03 -5.035800393670797348e-03 -3.332281112670898438e-02
-1.322023421525955200e-01 4.394197091460227966e-02 1.415533274412155151e-01 1.248281672596931458e-01 -9.050299227237701416e-02 -1.686533242464065552e-01 -3.843694627285003662e-01 1.222464293241500854e-01 -5.431121215224266052e-02 2.192232757806777954e-02 -4.286381304264068604e-01 -2.153557986021041870e-01 2.143991887569427490e-01 -2.365777194499969482e-01 -1.845009177923202515e-01 -6.656667590141296387e-02 3.793086111545562744e-02 -5.341554433107376099e-02 -2.794190645217895508e-01 -4.330580309033393860e-02 1.001285389065742493e-01 1.449501067399978638e-01 6.941952556371688843e-02 -1.498935818672180176e-01 1.850550472736358643e-01 -1.704699546098709106e-01 -4.389305785298347473e-02 2.381391376256942749e-01 -7.240780442953109741e-02 1.888898909091949463e-01 -1.184784248471260071e-01 2.285590320825576782e-01
-3.907020390033721924e-02 -1.013320907950401306e-01 1.185354590415954590e-02 8.899342268705368042e-02 1.255780309438705444e-01 1.477359980344772339e-02 -2.251875698566436768e-01 -5.314365774393081665e-02 -1.675675362348556519e-01 1.934980303049087524e-01 2.454339899122714996e-02 -1.170842722058296204e-01 1.407320052385330200e-01 -4.167975485324859619e-01 -2.782771587371826172e-01 -1.516277343034744263e-01 8.098283410072326660e-02 -2.030018419027328491e-01 -1.246755570173263550e-01 -1.803517788648605347e-01 -3.343269228935241699e-01 -5.495430901646614075e-02 8.976273238658905029e-02 1.198048219084739685e-01 -8.054053178057074547e-04 -1.644829660654067993e-01 -4.672723356634378433e-03 2.268428206443786621e-01 1.396856168867088854e-05 2.644167840480804443e-01 1.014456525444984436e-01 3.808555901050567627e-01
1.281541883945465088e-01 1.539100408554077148e-01 -4.326320777181535959e-04 -3.829439580440521240e-01 -1.691863536834716797e-01 1.495933830738067627e-01 8.976358175277709961e-02 -6.573095917701721191e-02 3.136772811412811279e-01 -8.446960896253585815e-02 2.346885390579700470e-02 1.284255236387252808e-01 1.234424412250518799e-01 -3.372976779937744141e-01 2.815040573477745056e-02 2.052135020494461060e-02 2.849778532981872559e-01 -1.395669281482696533e-01 1.922783106565475464e-01 -1.069525033235549927e-01 -4.675478488206863403e-02 7.733839750289916992e-02 9.067588299512863159e-02 7.210151851177215576e-02 -3.328810632228851318e-02 -8.985839784145355225e-02 -1.981490552425384521e-01 3.909612596035003662e-01 1.844258606433868408e-01 1.395482420921325684e-01 -2.307633161544799805e-01 1.354406327009201050e-01
3.438495472073554993e-02 2.686655335128307343e-02 2.179248034954071045e-01 -9.114307165145874023e-02 2.339984104037284851e-02 5.798722431063652039e-02 -1.470201164484024048e-01 -1.718624681234359741e-01 2.644572220742702484e-02 2.827031770721077919e-03 -4.227300640195608139e-03 -9.288570284843444824e-02 -1.950932443141937256e-01 -3.758479654788970947e-01 -1.354995965957641602e-01 3.488076925277709961e-01 3.436968624591827393e-01 6.228153407573699951e-02 1.612410098314285278e-01 2.883392199873924255e-02 -3.721341118216514587e-02 9.871369600296020508e-02 -2.083270847797393799e-01 -6.339770555496215820e-02 2.141865938901901245e-01 -2.159900367259979248e-01 -1.281465590000152588e-01 1.694836020469665527e-01 1.508426964282989502e-01 3.901358544826507568e-01 4.623631387948989868e-02 1.907266229391098022e-01
6.081885099411010742e-02 7.723844051361083984e-02 9.488898329436779022e-03 6.517329812049865723e-02 1.898416727781295776e-01 -2.332774922251701355e-02 7.479924708604812622e-03 -1.802853643894195557e-01 -4.148310795426368713e-02 1.151726171374320984e-01 -6.089767068624496460e-02 -1.881895661354064941e-01 -5.240147560834884644e-02 -3.576016128063201904e-01 -2.908922731876373291e-01 4.455106854438781738e-01 3.109296858310699463e-01 -3.672550618648529053e-02 -1.843800246715545654e-01 9.526752680540084839e-02 1.372908055782318115e-01 2.153429388999938965e-01 1.600065082311630249e-01 -1.172486469149589539e-01 -3.294749930500984192e-02 -4.297874495387077332e-02 -1.186870634555816650e-01 1.450009495019912720e-01 6.282258033752441406e-02 3.014717996120452881e-01 1.096739154309034348e-02 2.652490437030792236e-01
-3.807002305984497070e-02 -7.371476292610168457e-02 -1.738066039979457855e-02 -2.578724622726440430e-01 3.620533645153045654e-02 -1.798036321997642517e-02 -2.853855192661285400e-01 -3.076237738132476807e-01 5.151904746890068054e-02 1.297073960304260254e-01 7.955821603536605835e-02 4.172425344586372375e-02 1.961088031530380249e-01 -2.362069115042686462e-02 -2.514905929565429688e-01 -9.499959647655487061e-03 5.067219138145446777e-01 -1.216020807623863220e-01 -4.926532879471778870e-02 6.163860857486724854e-02 -1.775332838296890259e-01 -1.906526461243629456e-02 1.576417535543441772e-01 -2.861317396163940430e-01 2.724953694269061089e-03 -9.068156778812408447e-02 -4.564611986279487610e-02 1.582920849323272705e-01 2.021809369325637817e-01 1.788926720619201660e-01 -6.955514848232269287e-02 2.987130880355834961e-01
5.780962854623794556e-02 6.491162627935409546e-02 -4.007760807871818542e-02 -1.223866920918226242e-02 -5.735552310943603516e-02 -1.291065569967031479e-02 6.368508934974670410e-02 -1.360419392585754395e-01 -7.935158908367156982e-02 1.742357015609741211e-01 1.182265430688858032e-01 -1.975480169057846069e-01 -3.835497424006462097e-02 -8.618234097957611084e-02 -1.254037767648696899e-01 1.330179572105407715e-01 4.709244072437286377e-01 5.441843345761299133e-02 -2.496195584535598755e-02 -2.528993189334869385e-01 -3.343205153942108154e-01 2.295901067554950714e-02 -2.219090936705470085e-03 -1.091524511575698853e-01 1.709876805543899536e-01 -9.806801378726959229e-02 -2.111930549144744873e-01 2.892684340476989746e-01 3.006566315889358521e-02 1.442549675703048706e-01 1.155656054615974426e-01 4.657923877239227295e-01
7.631020247936248779e-02 1.169565990567207336e-01 1.922559291124343872e-01 6.325384229421615601e-02 -4.152061641216278076e-01 -2.065574526786804199e-01 -3.353297412395477295e-01 -7.754009962081909180e-02 8.571359515190124512e-02 3.928291201591491699e-01 1.864345818758010864e-01 -7.379733026027679443e-02 1.972016841173171997e-01 -1.506933420896530151e-01 3.969243913888931274e-02 -2.477050721645355225e-01 1.442739814519882202e-01 -6.541313976049423218e-02 -1.711978763341903687e-01 -1.365983784198760986e-01 5.685324594378471375e-02 1.337701529264450073e-01 1.340669393539428711e-01 -5.388651974499225616e-03 3.230883479118347168e-01 1.134869456291198730e-02 -1.454032957553863525e-02 -4.893676936626434326e-02 -9.546134620904922485e-02 1.069983690977096558e-01 -1.360744982957839966e-01 1.456976979970932007e-01
-2.297322265803813934e-02 7.190800458192825317e-02 3.697002679109573364e-02 1.010454893112182617e-01 -1.934938877820968628e-01 9.247747808694839478e-02 -7.064492255449295044e-02 -2.206032425165176392e-01 1.210972666740417480e-01 -4.732672125101089478e-02 -3.782764822244644165e-02 -8.948067575693130493e-02 -1.496121436357498169e-01 -2.384992092847824097e-01 -2.453036606311798096e-01 3.682212233543395996e-01 1.166661828756332397e-01 -1.006985008716583252e-01 3.625852987170219421e-02 -6.192084774374961853e-02 -4.536380991339683533e-02 -5.947929248213768005e-02 -3.019447028636932373e-01 -1.602065861225128174e-01 -6.036888808012008667e-02 -1.058210656046867371e-01 1.658038608729839325e-02 3.434658050537109375e-01 1.366130411624908447e-01 4.675417840480804443e-01 -1.241806522011756897e-01 2.112101912498474121e-01
-4.196540638804435730e-02 1.700690090656280518e-01 2.369317859411239624e-01 -3.776014968752861023e-02 -4.843677580356597900e-02 5.590379983186721802e-02 1.219701170921325684e-01 -2.718403935432434082e-01 3.548412397503852844e-02 2.296304330229759216e-03 7.281880825757980347e-02 -2.206051349639892578e-01 3.532585501670837402e-02 -2.204587459564208984e-01 2.262930944561958313e-02 2.134950011968612671e-01 -9.675807319581508636e-03 -1.374575495719909668e-01 -1.101515069603919983e-02 -4.184083342552185059e-01 -2.029700875282287598e-01 5.539260804653167725e-02 4.898659139871597290e-02 1.759266108274459839e-01 2.303545475006103516e-01 -1.030226498842239380e-01 -3.950202465057373047e-02 1.936631947755813599e-01 -1.359559893608093262e-01 2.605486512184143066e-01 -2.742676138877868652e-01 3.608416318893432617e-01
-2.371796220541000366e-01 1.258597970008850098e-01 1.047442629933357239e-01 -4.641351103782653809e-02 -2.058747457340359688e-03 -5.671792104840278625e-02 -2.437639832496643066e-01 -2.102943509817123413e-02 5.862150341272354126e-02 1.835828125476837158e-01 -3.970283269882202148e-01 -4.787692427635192871e-02 1.557002123445272446e-02 -1.380524784326553345e-01 -4.406202584505081177e-02 1.223295256495475769e-01 2.829313874244689941e-01 -1.099450513720512390e-01 4.766309633851051331e-02 -4.182667285203933716e-02 -2.681244313716888428e-01 8.371404558420181274e-02 -3.248029053211212158e-01 -2.604269683361053467e-01 3.775034472346305847e-02 3.206917643547058105e-02 -1.299827992916107178e-01 2.748454213142395020e-01 -7.418402284383773804e-02 2.196372002363204956e-01 -3.164874315261840820e-01 1.457781195640563965e-01
-2.311807721853256226e-01 4.471039399504661560e-02 6.116748228669166565e-02 -6.008835881948471069e-02 -9.469505399465560913e-02 9.012147784233093262e-02 -1.407733261585235596e-01 2.304552868008613586e-02 -5.051410198211669922e-02 4.163146018981933594e-02 -1.422697752714157104e-01 -4.771487414836883545e-02 1.408902704715728760e-01 -1.911166310310363770e-01 -7.320313155651092529e-02 4.098471999168395996e-01 1.206565126776695251e-01 -1.620071828365325928e-01 4.231667146086692810e-02 1.436466574668884277e-01 -1.643020659685134888e-01 -7.796858996152877808e-02 -1.508455723524093628e-01 -2.089461386203765869e-01 -1.786494106054306030e-01 -5.896533280611038208e-02 -2.435883693397045135e-02 3.192259073257446289e-01 -2.540905475616455078e-01 2.425407022237777710e-01 -9.144766628742218018e-02 4.592358767986297607e-01
5.470289662480354309e-02 -5.877364426851272583e-03 1.074966788291931152e-01 3.411001712083816528e-02 -4.141557589173316956e-02 -1.540778577327728271e-01 -2.171737104654312134e-01 4.367655888199806213e-02 6.201547011733055115e-02 1.694712787866592407e-01 -1.100765764713287354e-01 1.883208155632019043e-01 1.380493342876434326e-01 -3.185090720653533936e-01 -7.818377017974853516e-02 2.693790793418884277e-01 1.575161516666412354e-01 -1.009231135249137878e-01 1.905016005039215088e-01 -2.710169851779937744e-01 -8.041319996118545532e-02 -8.476398885250091553e-02 -3.478951156139373779e-01 -2.489705830812454224e-01 3.068228997290134430e-02 1.316804252564907074e-02 -3.267041444778442383e-01 2.871289849281311035e-01 -1.034701690077781677e-01 8.355440944433212280e-02 -2.568106651306152344e-01 1.227042302489280701e-01
3.009088039398193359e-01 1.371621387079358101e-03 -4.127941280603408813e-02 -2.172012440860271454e-02 -1.826531589031219482e-01 5.211323872208595276e-02 -1.922164112329483032e-01 -3.421540558338165283e-01 -1.308068931102752686e-01 2.365098297595977783e-01 -7.171259820461273193e-02 -8.120509982109069824e-02 -1.393856555223464966e-01 -5.481181740760803223e-01 -2.226348072290420532e-01 2.381016612052917480e-01 1.719462126493453979e-01 2.910310029983520508e-02 -2.043855041265487671e-01 1.048182696104049683e-01 1.524445712566375732e-01 8.546506613492965698e-02 -7.034572213888168335e-02 -1.040257513523101807e-01 5.051019415259361267e-02 -4.772675037384033203e-02 -5.208540335297584534e-02 3.052604943513870239e-02 1.842479594051837921e-02 5.161780491471290588e-02 -1.548033356666564941e-01 2.033442258834838867e-01
-2.822833880782127380e-02 2.731281705200672150e-02 1.427405923604965210e-01 4.221304878592491150e-02 7.599382102489471436e-02 -5.933614820241928101e-02 -2.570343315601348877e-01 2.012079954147338867e-01 2.715268731117248535e-01 1.672207862138748169e-01 -1.012622043490409851e-01 1.814863993786275387e-03 2.476624101400375366e-01 -2.100710719823837280e-01 -6.466276198625564575e-02 -1.693710386753082275e-01 1.456799209117889404e-01 -1.483282595872879028e-01 5.508233979344367981e-02 -1.382338255643844604e-01 -2.080928534269332886e-01 2.535277418792247772e-02 2.876310944557189941e-01 5.200873687863349915e-02 -5.987868458032608032e-02 -7.528429478406906128e-02 -2.775023877620697021e-01 1.361508518457412720e-01 -1.245879530906677246e-01 3.826842606067657471e-01 2.953973114490509033e-01 2.477834075689315796e-01
-1.084550470113754272e-01 7.777953147888183594e-02 9.611301124095916748e-02 2.082073241472244263e-01 -1.392967998981475830e-01 -6.474228203296661377e-02 4.464593157172203064e-02 -8.920130133628845215e-02 2.570693753659725189e-02 1.014255136251449585e-01 -6.542162597179412842e-02 -9.239539504051208496e-02 1.216171160340309143e-01 -3.762712180614471436e-01 -3.118034005165100098e-01 1.922828406095504761e-01 9.382534772157669067e-02 -2.195490598678588867e-01 -1.465805321931838989e-01 1.205147206783294678e-01 4.581070318818092346e-02 -8.690837025642395020e-02 -6.065366044640541077e-02 -1.351856142282485962e-01 1.601196825504302979e-02 -1.455971002578735352e-01 -1.938385423272848129e-03 2.903311550617218018e-01 -1.164343953132629395e-01 3.541538119316101074e-01 5.573612079024314880e-02 4.574553370475769043e-01
1.531512849032878876e-02 3.144411742687225342e-01 -2.149312496185302734e-01 -1.150244995951652527e-01 -1.348008372588083148e-04 -8.109947293996810913e-02 -9.189525619149208069e-03 -8.786843717098236084e-02 2.425132840871810913e-01 2.124719023704528809e-01 4.366450756788253784e-02 9.854650497436523438e-02 1.470040678977966309e-01 -8.346349745988845825e-02 -1.398592442274093628e-01 2.304097265005111694e-01 1.609247773885726929e-01 -8.363849669694900513e-02 -4.386591911315917969e-02 3.212406486272811890e-02 -6.195205822587013245e-02 2.598931267857551575e-02 -2.573190331459045410e-01 -6.935264170169830322e-02 3.416530415415763855e-02 1.492619961500167847e-01 -1.185404285788536072e-01 2.547460198402404785e-01 2.537747845053672791e-02 4.491295814514160156e-01 -3.420773446559906006e-01 2.777158915996551514e-01
9.338290244340896606e-02 1.030773818492889404e-01 3.421156704425811768e-01 -1.262138336896896362e-01 -1.733712852001190186e-01 -1.271562874317169189e-01 -1.607011854648590088e-01 7.923412136733531952e-03 1.130434945225715637e-01 -2.591266334056854248e-01 -2.628558576107025146e-01 -5.531259626150131226e-02 2.893492206931114197e-02 -3.506561517715454102e-01 -2.430776366963982582e-03 8.765971660614013672e-02 2.444233894348144531e-01 8.689459413290023804e-03 -2.146508842706680298e-01 5.325963720679283142e-04 -2.458696812391281128e-01 2.002446502447128296e-01 2.380155026912689209e-01 -3.133408129215240479e-01 -8.426406979560852051e-02 -1.848632842302322388e-01 -1.155224218964576721e-01 4.745972156524658203e-02 -8.158024400472640991e-02 1.999024897813796997e-01 -1.640128493309020996e-01 1.832458376884460449e-02
5.933086946606636047e-02 2.107074409723281860e-01 1.174520552158355713e-01 1.414452493190765381e-01 -1.127932965755462646e-01 2.511475682258605957e-01 -8.622011542320251465e-02 3.757330030202865601e-02 3.698625415563583374e-02 7.657529413700103760e-02 -2.432467192411422729e-01 -1.498466879129409790e-01 -2.517947554588317871e-01 -4.521170556545257568e-01 6.846269965171813965e-02 -1.608354896306991577e-01 3.523306548595428467e-01 -4.067810252308845520e-02 -4.986508749425411224e-03 9.969764389097690582e-03 2.418418228626251221e-02 1.844075322151184082e-02 1.189651563763618469e-01 -2.407012730836868286e-01 2.380463667213916779e-02 -1.517158150672912598e-01 -2.375356256961822510e-01 -6.047748774290084839e-02 -1.062712445855140686e-01 2.689298093318939209e-01 -2.368770092725753784e-01 1.552218645811080933e-01
1.886899210512638092e-02 2.580395340919494629e-01 7.952421903610229492e-02 -2.503773868083953857e-01 -2.257613539695739746e-01 -1.158281639218330383e-01 -3.251931816339492798e-02 -1.958281397819519043e-01 -2.894889563322067261e-02 -1.173396967351436615e-02 -1.240578591823577881e-01 5.817810818552970886e-02 -3.887094929814338684e-02 -2.136960029602050781e-01 4.510973021388053894e-02 1.269909888505935669e-01 -1.262248866260051727e-02 1.486743520945310593e-02 -7.450367789715528488e-03 -3.500155806541442871e-01 -1.098392382264137268e-01 2.551439218223094940e-02 -8.076593279838562012e-02 3.320373892784118652e-01 4.100541025400161743e-02 -4.836988076567649841e-02 -4.170783981680870056e-02 4.816496670246124268e-01 -3.438133597373962402e-01 2.132397294044494629e-01 -9.465021640062332153e-02 1.111207827925682068e-01
1.951474547386169434e-01 1.545193642377853394e-01 -1.917542517185211182e-01 -6.257290951907634735e-03 -2.971257269382476807e-01 5.219234898686408997e-02 -6.069421172142028809e-01 -1.408886071294546127e-02 8.129171282052993774e-02 -2.596982009708881378e-02 -1.092601120471954346e-01 1.277991533279418945e-01 2.108223736286163330e-01 -9.612770378589630127e-02 3.983986750245094299e-02 -5.339125543832778931e-02 3.667389601469039917e-02 3.647113591432571411e-02 -3.436829522252082825e-02 -5.165086314082145691e-02 9.918165951967239380e-02 2.007548809051513672e-01 3.858097270131111145e-02 5.365381762385368347e-02 1.267248988151550293e-01 8.187481015920639038e-02 -3.227822110056877136e-02 1.996980905532836914e-01 -1.038271337747573853e-01 3.801184296607971191e-01 1.057249307632446289e-01 2.383430600166320801e-01
1.108907610177993774e-01 -4.598074406385421753e-02 1.159437075257301331e-01 -1.268179714679718018e-01 -5.851256847381591797e-02 1.017396897077560425e-01 -1.443097293376922607e-01 -5.864955950528383255e-03 1.068278253078460693e-01 2.629244625568389893e-01 -6.898115575313568115e-02 5.370934959501028061e-03 1.914065480232238770e-01 -3.836388289928436279e-01 -1.638576090335845947e-01 1.912035793066024780e-01 -9.442117996513843536e-03 -3.394530415534973145e-01 -1.152947098016738892e-01 -2.714634835720062256e-01 -2.787863314151763916e-01 1.161719337105751038e-01 2.318375408649444580e-01 -1.287699192762374878e-01 1.247094348073005676e-01 -1.183551503345370293e-03 -1.530438363552093506e-01 -9.807512909173965454e-02 1.213782355189323425e-01 1.181593388319015503e-01 1.401673257350921631e-01 3.578966557979583740e-01
-8.458797633647918701e-02 1.812871992588043213e-01 -7.630073279142379761e-02 3.275647014379501343e-02 1.529702567495405674e-03 -1.196142733097076416e-01 -1.158068552613258362e-01 -7.721272855997085571e-02 -2.731458982452750206e-03 3.876112401485443115e-01 6.223349273204803467e-02 1.485184729099273682e-01 1.640958935022354126e-01 -2.821988463401794434e-01 2.251003123819828033e-02 1.850924044847488403e-01 2.023771107196807861e-01 -8.327808231115341187e-02 1.336890906095504761e-01 -1.370905935764312744e-01 -7.791077345609664917e-02 -8.774734102189540863e-03 -4.231525957584381104e-01 -4.843213036656379700e-02 -1.406388450413942337e-02 -1.617552340030670166e-02 -1.299787312746047974e-01 2.831983566284179688e-01 -2.747432328760623932e-02 4.369081258773803711e-01 -1.563641875982284546e-01 1.270199567079544067e-01
1.650982350111007690e-01 6.172050908207893372e-02 2.843322791159152985e-02 2.448945641517639160e-01 -1.921928972005844116e-01 4.938834160566329956e-02 -1.369128078222274780e-01 -1.131698340177536011e-01 2.029388695955276489e-01 4.950328916311264038e-02 -1.713546812534332275e-01 -1.185310706496238708e-01 1.136207059025764465e-01 -1.058570458553731441e-03 -2.254835814237594604e-01 5.919993668794631958e-02 4.116068780422210693e-01 -2.033209353685379028e-01 -3.579453229904174805e-01 -2.533064782619476318e-01 -1.741617321968078613e-01 -1.581104099750518799e-01 1.538472473621368408e-01 -7.810733467340469360e-02 -1.032315045595169067e-01 -1.546674817800521851e-01 -1.932434886693954468e-01 -6.689935177564620972e-02 -2.338765114545822144e-01 -6.039992719888687134e-02 -2.410399764776229858e-01 4.384964704513549805e-02
-4.796507954597473145e-02 3.040207922458648682e-01 5.996591597795486450e-02 -7.531262934207916260e-02 -1.900433935225009918e-02 -9.479228407144546509e-02 -2.061862051486968994e-01 2.134812176227569580e-01 2.847105264663696289e-01 -2.699921429157257080e-01 -8.004549890756607056e-03 -1.812404952943325043e-02 -3.742400556802749634e-02 -2.027916014194488525e-01 7.763654738664627075e-02 1.000056159682571888e-03 1.802771538496017456e-01 3.429023921489715576e-02 1.095870882272720337e-01 -1.160720586776733398e-01 1.694673895835876465e-01 7.152086496353149414e-02 6.664659082889556885e-02 1.951338648796081543e-01 1.557042300701141357e-01 -2.753503248095512390e-02 -1.988370865583419800e-01 1.503525972366333008e-01 -2.502445876598358154e-01 4.005893766880035400e-01 -7.106003817170858383e-03 3.871271610260009766e-01
2.900377213954925537e-01 2.000223398208618164e-01 -2.110357135534286499e-01 5.409441515803337097e-02 -4.799060523509979248e-02 -1.531843990087509155e-01 -4.067539274692535400e-01 -2.516878955066204071e-02 2.370199933648109436e-02 -5.682221055030822754e-02 4.679711908102035522e-02 1.329604685306549072e-01 -7.953973859548568726e-02 -2.413595020771026611e-01 -1.984855085611343384e-01 -1.834498345851898193e-01 1.206363886594772339e-01 1.513172499835491180e-02 -2.289748340845108032e-01 -1.469219326972961426e-01 2.390391938388347626e-02 9.503739327192306519e-02 2.964358031749725342e-01 4.807371273636817932e-02 2.243358492851257324e-01 1.154471635818481445e-01 2.585864067077636719e-02 1.667981147766113281e-01 1.302187982946634293e-02 3.159294724464416504e-01 2.017094986513257027e-03 3.074890971183776855e-01
9.053467959165573120e-02 3.740599844604730606e-03 -1.589026749134063721e-01 -3.525029867887496948e-02 -2.544760406017303467e-01 -2.085808366537094116e-01 -3.785021230578422546e-02 -1.570223867893218994e-01 -7.505344599485397339e-02 -5.782997608184814453e-02 -1.825586557388305664e-01 -1.058138087391853333e-01 -2.331762760877609253e-02 -2.855346500873565674e-01 -1.215703710913658142e-01 -1.595785021781921387e-01 4.395656883716583252e-01 7.650349289178848267e-02 -5.339058861136436462e-02 -2.289994508028030396e-01 -3.395649194717407227e-01 -1.805191040039062500e-01 -1.572204828262329102e-01 -5.843240767717361450e-02 1.388161331415176392e-01 7.540949434041976929e-02 -1.863350421190261841e-01 3.007481992244720459e-01 -8.640849590301513672e-02 1.168963126838207245e-02 -2.586411535739898682e-01 1.063312217593193054e-02
1.118256971240043640e-01 5.422695353627204895e-02 -8.238033950328826904e-02 -6.124506890773773193e-02 -8.706741034984588623e-02 -3.872300982475280762e-01 -4.366529360413551331e-02 -6.690073013305664062e-02 3.738177195191383362e-02 -3.655801340937614441e-02 -2.056512981653213501e-01 -2.952455915510654449e-02 6.535626016557216644e-03 -3.088554739952087402e-01 -2.875166535377502441e-01 -2.319833487272262573e-01 4.451863765716552734e-01 1.798342913389205933e-02 -6.795956194400787354e-02 -2.236817628145217896e-01 -2.817081809043884277e-01 -1.024155542254447937e-01 -2.068632990121841431e-01 -1.380371749401092529e-01 -1.133691053837537766e-02 -3.758545964956283569e-02 -1.203137561678886414e-01 2.259860336780548096e-01 -3.364066034555435181e-02 1.054935231804847717e-01 -2.027975320816040039e-01 8.340831100940704346e-02
3.222172260284423828e-01 1.034885719418525696e-01 1.296589225530624390e-01 -1.395996809005737305e-01 -3.325086086988449097e-02 1.143351793289184570e-01 9.050512313842773438e-02 -1.997987926006317139e-01 3.050936758518218994e-01 -1.942220330238342285e-02 -2.639798820018768311e-01 2.768070101737976074e-01 8.960317075252532959e-02 -2.995271384716033936e-01 -1.040221303701400757e-01 9.969226270914077759e-02 6.956702470779418945e-02 -3.089127242565155029e-01 -1.413179337978363037e-01 -1.177181527018547058e-01 -2.432749569416046143e-01 7.920465618371963501e-02 -4.229488596320152283e-02 1.124379709362983704e-01 -1.399579457938671112e-02 -1.049914285540580750e-01 -2.041692286729812622e-01 -1.685803085565567017e-01 -2.324925921857357025e-02 2.240712046623229980e-01 7.161438465118408203e-02 2.782513201236724854e-01
1.505395211279392242e-02 3.743930952623486519e-03 9.684675931930541992e-02 -2.791685983538627625e-02 1.995376497507095337e-02 7.584710419178009033e-02 -1.698191761970520020e-01 2.101339399814605713e-01 -5.947794020175933838e-02 4.089602828025817871e-02 -4.320022165775299072e-01 -1.036130636930465698e-02 6.338863633573055267e-03 -1.282627433538436890e-01 -8.563341945409774780e-02 4.096438288688659668e-01 3.366161286830902100e-01 -2.937089465558528900e-02 8.317939937114715576e-02 1.718802601099014282e-01 -8.841426670551300049e-02 1.300554908812046051e-02 -1.977550685405731201e-01 -2.166210114955902100e-01 -7.802383601665496826e-02 1.198269426822662354e-02 -3.434912115335464478e-02 3.527666032314300537e-01 -9.201479703187942505e-02 2.388688623905181885e-01 -1.507510151714086533e-02 2.908926010131835938e-01
4.457264021039009094e-02 -3.368538916110992432e-01 1.485842615365982056e-01 -3.871968016028404236e-03 -6.515169143676757812e-02 6.396317481994628906e-02 -1.613078117370605469e-01 -1.877073496580123901e-01 8.480904996395111084e-02 8.133185654878616333e-02 -1.166711375117301941e-01 6.750715523958206177e-02 1.549316793680191040e-01 -3.146616518497467041e-01 -3.145928382873535156e-01 1.658819019794464111e-01 2.143605649471282959e-01 3.857664018869400024e-02 -3.283915817737579346e-01 3.201609849929809570e-02 2.552845515310764313e-02 -3.063066899776458740e-01 -1.536944061517715454e-01 -1.282821148633956909e-01 1.432934850454330444e-01 -2.124712020158767700e-01 -1.905237883329391479e-01 3.285870552062988281e-01 3.554289042949676514e-02 9.006229043006896973e-02 1.665300875902175903e-02 3.043155558407306671e-02
1.114636100828647614e-02 3.165789544582366943e-01 -1.112175062298774719e-01 2.053456604480743408e-01 -1.274295747280120850e-01 -2.252702116966247559e-01 -4.992267191410064697e-01 -7.280433177947998047e-02 9.451055526733398438e-02 -6.326709687709808350e-02 -9.604787826538085938e-02 -1.542030423879623413e-01 5.644480511546134949e-02 1.021231785416603088e-01 -1.602029502391815186e-01 -9.063851088285446167e-02 2.480189949274063110e-01 -2.482081390917301178e-02 -8.856490999460220337e-02 -1.920679658651351929e-01 9.921216219663619995e-02 -8.784433454275131226e-02 6.132037844508886337e-03 -1.244134977459907532e-01 2.856015786528587341e-02 3.990012034773826599e-02 -2.449770830571651459e-02 1.633203625679016113e-01 1.224534809589385986e-01 8.080901205539703369e-02 -2.351330071687698364e-01 4.286458492279052734e-01
3.518101871013641357e-01 1.953944005072116852e-02 1.161676831543445587e-02 -1.891544908285140991e-01 -1.898652166128158569e-01 5.089793726801872253e-02 -2.095663696527481079e-01 -2.052433788776397705e-01 2.295880764722824097e-02 3.233654797077178955e-01 8.477532863616943359e-02 1.911346763372421265e-01 2.491208724677562714e-02 -1.242258623242378235e-01 -2.338654994964599609e-01 -1.137182582169771194e-03 1.738565713167190552e-01 6.187187507748603821e-02 -3.296017646789550781e-01 -5.086948350071907043e-02 -8.960203826427459717e-02 -9.426099807024002075e-02 8.391558378934860229e-02 6.949566304683685303e-02 -2.225747704505920410e-02 1.088551431894302368e-01 -6.287210434675216675e-02 3.218047022819519043e-01 -2.433165013790130615e-01 2.100204527378082275e-01 -3.132039904594421387e-01 1.907358132302761078e-02
8.331747353076934814e-02 2.640319764614105225e-01 -8.685893379151821136e-03 1.245771124958992004e-01 -3.619761466979980469e-01 -1.308378875255584717e-01 2.052837908267974854e-01 2.487212419509887695e-01 8.685467764735221863e-03 4.600998759269714355e-02 -1.899258643388748169e-01 -1.588982492685317993e-01 1.821630299091339111e-01 -2.140250951051712036e-01 -1.375589519739151001e-01 6.679278612136840820e-02 3.667960464954376221e-01 -1.004847809672355652e-01 3.564757108688354492e-02 -1.139590889215469360e-02 -1.405490189790725708e-01 -1.144633591175079346e-01 -5.923462659120559692e-02 -1.000191271305084229e-01 1.728274971246719360e-01 -1.003905013203620911e-02 -3.477528393268585205e-01 -3.946282342076301575e-02 -2.866550162434577942e-02 2.543972432613372803e-01 -6.364767998456954956e-02 2.743335366249084473e-01
5.159998685121536255e-02 1.565998233854770660e-02 5.995684117078781128e-02 -1.080647669732570648e-02 -9.846018254756927490e-02 -2.160245180130004883e-01 -9.484343230724334717e-02 -1.331717967987060547e-01 -1.657766997814178467e-01 -7.125613838434219360e-02 -4.383593499660491943e-01 -6.421720981597900391e-02 -1.639436371624469757e-02 -4.014793336391448975e-01 -2.759016677737236023e-02 -6.006759777665138245e-02 2.711375355720520020e-01 -9.240331500768661499e-02 -1.099522113800048828e-01 -2.661383748054504395e-01 -3.161571323871612549e-01 7.853620685636997223e-03 -2.002704739570617676e-01 -5.181364715099334717e-02 1.535188108682632446e-01 2.662301361560821533e-01 -6.981509923934936523e-02 1.780951023101806641e-01 -1.118111088871955872e-01 1.117292270064353943e-01 -1.694524437189102173e-01 1.519968956708908081e-01
-1.852528192102909088e-02 3.703829944133758545e-01 8.684011548757553101e-02 -7.168682757765054703e-03 -1.263650208711624146e-01 1.118898913264274597e-01 -2.056561559438705444e-01 -1.588822454214096069e-01 2.023678272962570190e-01 1.063350513577461243e-01 -1.670194715261459351e-01 1.379880458116531372e-01 3.019869886338710785e-02 -1.928601711988449097e-01 -2.579143047332763672e-01 2.836425304412841797e-01 1.211111992597579956e-02 -1.085228249430656433e-01 1.241981387138366699e-01 -2.125109285116195679e-01 -1.455297768115997314e-01 1.162712723016738892e-01 -3.191966414451599121e-01 -2.238331437110900879e-01 -1.262305676937103271e-01 -5.039280652999877930e-02 -8.064331114292144775e-02 2.404769062995910645e-01 9.767196327447891235e-02 2.190205156803131104e-01 -2.260901033878326416e-01 1.547607481479644775e-01
5.675226449966430664e-02 -1.270592808723449707e-01 -3.399407491087913513e-02 -5.944452807307243347e-02 -5.997296422719955444e-02 1.893641054630279541e-01 -1.583919227123260498e-01 -1.252066344022750854e-01 -3.113714456558227539e-01 1.171552985906600952e-01 -4.164864495396614075e-02 1.877960264682769775e-01 1.914924234151840210e-01 1.215762179344892502e-02 -1.741539537906646729e-01 3.382714465260505676e-02 3.259029686450958252e-01 1.668122410774230957e-02 -1.477784514427185059e-01 -9.178198128938674927e-02 -3.578829765319824219e-01 1.326457262039184570e-01 3.751105666160583496e-01 -9.001304209232330322e-02 -1.733982861042022705e-01 -7.644152641296386719e-02 -1.591170020401477814e-02 2.335279583930969238e-01 6.159233301877975464e-02 2.677420079708099365e-01 -7.083065807819366455e-02 2.780670523643493652e-01
1.631115376949310303e-01 -9.815318137407302856e-02 2.770200371742248535e-01 -1.984931975603103638e-01 4.374990239739418030e-02 7.284644246101379395e-02 -3.494581878185272217e-01 -2.541169337928295135e-02 -9.320053458213806152e-02 3.396687284111976624e-02 1.444779336452484131e-01 -2.763388156890869141e-01 -3.355973958969116211e-02 -2.606728971004486084e-01 -3.213728070259094238e-01 -4.998916760087013245e-02 2.751148343086242676e-01 -1.003296300768852234e-01 -1.688264310359954834e-01 -5.693849176168441772e-02 1.911041140556335449e-01 -8.615433424711227417e-02 -1.580248624086380005e-01 7.677587866783142090e-02 4.875595122575759888e-02 5.501656606793403625e-02 -1.171995848417282104e-01 8.612591773271560669e-02 -1.997585967183113098e-02 3.364431262016296387e-01 3.672125563025474548e-02 3.192072808742523193e-01
1.126720681786537170e-01 1.488093519583344460e-03 7.408379763364791870e-02 -1.128176078200340271e-01 1.135858669877052307e-01 -6.597284227609634399e-02 -2.904170751571655273e-01 3.596642613410949707e-01 -8.184274286031723022e-02 -5.171746388077735901e-02 7.301638275384902954e-02 -2.194828242063522339e-01 -7.998052239418029785e-02 -1.443374902009963989e-01 -8.437285199761390686e-03 2.653061747550964355e-01 3.449474275112152100e-01 -9.326867759227752686e-02 -9.944335371255874634e-02 -2.014140486717224121e-01 -8.844143897294998169e-02 -1.887382008135318756e-02 6.164233386516571045e-02 -1.594601571559906006e-01 -7.859751582145690918e-02 1.603295356035232544e-01 -4.123575687408447266e-01 1.863473057746887207e-01 -2.193826586008071899e-01 1.293003708124160767e-01 -1.178260073065757751e-01 2.159604281187057495e-01
-9.106835722923278809e-02 2.678714692592620850e-01 1.360269039869308472e-01 -2.010252773761749268e-01 -1.993947923183441162e-01 -9.239898622035980225e-02 1.454996317625045776e-01 -3.069570064544677734e-01 -9.798012673854827881e-02 1.754969730973243713e-02 6.272763758897781372e-02 2.648130804300308228e-02 -1.411544382572174072e-01 -2.928733825683593750e-01 4.146366566419601440e-02 1.603239625692367554e-01 1.622523516416549683e-01 4.604635760188102722e-02 -5.183488875627517700e-02 -2.912447154521942139e-01 -1.324566826224327087e-02 -8.639754354953765869e-02 -1.761805079877376556e-02 -4.543232545256614685e-02 3.075725436210632324e-01 2.145019322633743286e-01 -6.264021992683410645e-02 1.537324488162994385e-01 -1.368249952793121338e-01 3.092596232891082764e-01 -2.165800705552101135e-02 3.751131594181060791e-01
6.199583411216735840e-02 8.931337296962738037e-02 4.941568896174430847e-02 2.042294591665267944e-01 -1.097358986735343933e-01 5.323370918631553650e-02 -2.282910943031311035e-01 -2.003689110279083252e-02 1.244829222559928894e-01 -2.893062122166156769e-02 -1.341640055179595947e-01 -1.638728678226470947e-01 -2.252932339906692505e-01 -3.857482373714447021e-01 -3.068057447671890259e-02 -2.868310511112213135e-01 4.081816077232360840e-01 -4.144213348627090454e-02 9.240429103374481201e-02 -1.695233285427093506e-01 1.552729457616806030e-01 -3.048492968082427979e-02 1.677100062370300293e-01 -1.963421553373336792e-01 1.330576241016387939e-01 -6.177869811654090881e-02 -8.352035284042358398e-02 2.053316235542297363e-01 1.344423741102218628e-01 2.467835396528244019e-01 -1.359918117523193359e-01 2.592755854129791260e-01
-1.003534793853759766e-01 1.332789808511734009e-01 -2.561465799808502197e-01 9.854067116975784302e-02 -1.289670937694609165e-03 -2.467882931232452393e-01 -3.650755286216735840e-01 7.580472528934478760e-02 1.947105228900909424e-01 -1.489464542828500271e-03 -1.341372132301330566e-01 -1.755068898200988770e-01 1.215866655111312866e-01 -1.800817251205444336e-01 -6.623253226280212402e-02 -3.772317245602607727e-02 5.591811537742614746e-01 -5.056178942322731018e-02 6.435015797615051270e-02 -2.722818031907081604e-02 -1.591668874025344849e-01 1.297762989997863770e-01 3.770793974399566650e-02 2.122854441404342651e-01 8.909196592867374420e-03 2.687490731477737427e-02 2.935403399169445038e-02 1.392268091440200806e-01 1.152770593762397766e-01 1.097485050559043884e-01 -9.939938038587570190e-02 3.035342395305633545e-01
1.153548955917358398e-01 3.752357065677642822e-01 1.251444816589355469e-01 -1.857907623052597046e-01 -3.377695977687835693e-01 2.455615624785423279e-02 -1.275781691074371338e-01 -1.928561031818389893e-01 -8.131194859743118286e-02 9.001915901899337769e-02 -1.191119328141212463e-01 -7.869029045104980469e-02 -1.878184378147125244e-01 -8.173876255750656128e-02 -5.058851838111877441e-02 1.329622566699981689e-01 7.818017154932022095e-02 -1.048755943775177002e-01 3.060065768659114838e-02 -2.084820568561553955e-01 -1.367111504077911377e-01 1.286744922399520874e-01 -1.224838867783546448e-01 3.192819654941558838e-01 4.308643564581871033e-02 -1.040866747498512268e-01 -4.686643555760383606e-02 4.905429780483245850e-01 -6.658607721328735352e-02 5.964156240224838257e-02 -3.148080781102180481e-02 2.281604111194610596e-01
-4.187065735459327698e-02 2.706900537014007568e-01 -1.913734897971153259e-02 -1.515993941575288773e-02 -1.941236704587936401e-01 1.834379136562347412e-01 -3.901145756244659424e-01 -2.474166266620159149e-02 -1.421296894550323486e-01 3.605039417743682861e-02 1.676432192325592041e-01 1.141520664095878601e-01 2.709853947162628174e-01 -1.428921967744827271e-01 -2.501497268676757812e-01 1.365465074777603149e-01 6.742610782384872437e-02 -1.419093110598623753e-03 -2.722636163234710693e-01 -2.088956832885742188e-01 1.425514966249465942e-01 7.254809141159057617e-02 1.663099378347396851e-01 -4.730799794197082520e-02 1.857807785272598267e-01 4.628447070717811584e-02 -1.732874661684036255e-02 2.075843885540962219e-02 2.038532495498657227e-01 3.977462053298950195e-01 -1.006988808512687683e-01 1.935341656208038330e-01
1.614449471235275269e-01 -2.280124090611934662e-02 -4.284199327230453491e-02 -1.192966178059577942e-01 5.224837735295295715e-02 -3.886128664016723633e-01 -3.481956720352172852e-01 -2.771785110235214233e-02 -5.952365323901176453e-02 2.201449722051620483e-01 -7.561717182397842407e-02 6.208970397710800171e-02 2.011003792285919189e-01 -2.191915065050125122e-01 6.198665872216224670e-02 4.685944318771362305e-02 2.260878086090087891e-01 3.407252719625830650e-03 -2.623426355421543121e-02 -1.903154999017715454e-01 -2.534778118133544922e-01 5.882877856492996216e-02 -1.907135099172592163e-01 -3.612048923969268799e-01 1.492598801851272583e-01 -6.245752051472663879e-02 -4.016686230897903442e-02 3.492299318313598633e-01 -1.775455921888351440e-01 9.375471621751785278e-02 2.221781015396118164e-02 1.110741347074508667e-01
-2.047445178031921387e-01 -4.356182739138603210e-02 3.444584310054779053e-01 1.537799369543790817e-02 -6.379278842359781265e-03 -2.244714880362153053e-03 -4.129115864634513855e-02 -4.309685900807380676e-02 -6.918111443519592285e-02 -1.544062048196792603e-01 -5.932223424315452576e-02 -8.916778117418289185e-02 -1.718416810035705566e-01 -2.131871432065963745e-01 4.064228013157844543e-02 1.028695106506347656e-01 2.008537501096725464e-01 -6.703874468803405762e-02 -5.545473471283912659e-02 -9.522374719381332397e-02 8.489709347486495972e-02 -1.559513658285140991e-01 -7.679673284292221069e-02 1.247251871973276138e-02 1.785228848457336426e-01 -4.829630628228187561e-02 -2.587274909019470215e-01 2.061255872249603271e-01 -3.142628446221351624e-02 4.061975479125976562e-01 -1.935771405696868896e-01 5.145180225372314453e-01
2.864730954170227051e-01 9.341637790203094482e-02 1.424042042344808578e-02 4.770185332745313644e-03 -2.494128495454788208e-01 1.331896483898162842e-01 -2.687959671020507812e-01 -5.781916435807943344e-03 3.326637670397758484e-04 9.909331053495407104e-02 -1.471253391355276108e-02 1.132194176316261292e-01 6.802473962306976318e-02 -1.983966082334518433e-01 -2.167866677045822144e-01 -2.948482930660247803e-01 2.668507099151611328e-01 -1.045001298189163208e-02 -3.397581279277801514e-01 4.165049642324447632e-02 -8.154307305812835693e-02 -1.634451597929000854e-01 2.556142397224903107e-02 -4.664584621787071228e-02 1.313880179077386856e-02 2.792153656482696533e-01 -1.608940064907073975e-01 3.353614807128906250e-01 -2.609454467892646790e-02 2.349972724914550781e-01 -2.133231163024902344e-01 -1.157307550311088562e-01
1.382562369108200073e-01 3.057735227048397064e-02 1.798696666955947876e-01 -8.026190102100372314e-02 -9.434140473604202271e-02 -2.088337391614913940e-01 -2.190098166465759277e-01 4.789206013083457947e-02 2.615651488304138184e-01 1.276477128267288208e-01 -8.622526377439498901e-02 1.017940193414688110e-01 1.059571374207735062e-02 -3.870775401592254639e-01 8.423986285924911499e-02 1.264754980802536011e-01 1.433018594980239868e-01 -2.961937710642814636e-02 5.071878060698509216e-02 -1.338967233896255493e-01 2.445003390312194824e-01 -8.696287870407104492e-02 3.335020691156387329e-02 1.658283546566963196e-02 -2.538997530937194824e-01 -2.079932540655136108e-01 -2.302122116088867188e-01 -9.123397618532180786e-02 -7.640452682971954346e-02 5.072618722915649414e-01 -1.355754137039184570e-01 4.024039581418037415e-02
7.685087621212005615e-02 9.951437264680862427e-02 1.591004878282546997e-01 -1.833277195692062378e-01 -2.295987308025360107e-01 2.174867093563079834e-01 -2.483841180801391602e-01 5.652572959661483765e-02 1.884540542960166931e-02 -1.586319655179977417e-01 -6.034304946660995483e-02 1.868198066949844360e-01 1.003362536430358887e-01 -1.321535557508468628e-01 3.056792775169014931e-03 9.006194770336151123e-02 2.957361340522766113e-01 -1.281982511281967163e-01 8.242163062095642090e-02 -5.493941158056259155e-02 -3.405322507023811340e-02 2.815074920654296875e-01 4.519296586513519287e-01 4.401390906423330307e-03 -5.361923947930335999e-02 -2.722892761230468750e-01 -4.123200196772813797e-03 1.033300757408142090e-01 9.282043203711509705e-03 1.685679852962493896e-01 1.074379682540893555e-02 3.820325434207916260e-01
6.063893064856529236e-02 6.590221077203750610e-02 1.497120559215545654e-01 -1.207916885614395142e-01 1.648638993501663208e-01 5.108957737684249878e-02 -3.761623799800872803e-01 -2.362031936645507812e-01 -1.151519734412431717e-02 1.959382146596908569e-01 -4.043664932250976562e-01 -6.174922920763492584e-03 2.160797417163848877e-01 -4.692481458187103271e-01 -1.611116901040077209e-02 -5.566129460930824280e-02 2.037650048732757568e-01 -7.711973786354064941e-02 -1.064458191394805908e-01 -3.063922002911567688e-02 -2.516691684722900391e-01 7.196123898029327393e-02 1.923582702875137329e-01 1.154713984578847885e-02 2.255082689225673676e-02 -8.716842532157897949e-02 -2.428236790001392365e-02 1.849986463785171509e-01 -7.190966280177235603e-04 -5.895473062992095947e-02 1.207120120525360107e-01 1.709435433149337769e-01
1.992171257734298706e-01 1.137245595455169678e-01 1.227194592356681824e-01 -2.841169834136962891e-01 -1.277942806482315063e-01 3.128688409924507141e-02 -6.782090663909912109e-02 -1.550765782594680786e-01 -3.432395309209823608e-02 1.641992926597595215e-01 7.295310497283935547e-02 3.357763588428497314e-01 4.292173311114311218e-03 -2.230121940374374390e-01 -2.985146641731262207e-01 -5.238421261310577393e-02 2.720407247543334961e-01 7.417193055152893066e-02 -2.561709880828857422e-01 -6.950563192367553711e-02 -1.061929240822792053e-01 -1.155557185411453247e-01 5.338881164789199829e-02 1.528215855360031128e-01 -8.714137971401214600e-02 2.076664417982101440e-01 -6.465964019298553467e-02 2.595326602458953857e-01 -1.899235695600509644e-01 3.420816063880920410e-01 -2.022198885679244995e-01 2.801731415092945099e-02
-3.436769545078277588e-02 -4.358847811818122864e-02 1.276839673519134521e-01 -5.886622145771980286e-02 -2.051563709974288940e-01 -1.635554060339927673e-02 -2.086122930049896240e-01 -1.470597982406616211e-01 -1.104497537016868591e-01 1.326061934232711792e-01 5.234994925558567047e-03 4.305102825164794922e-01 4.097932949662208557e-02 -2.143438309431076050e-01 -3.356740772724151611e-01 1.907071471214294434e-01 2.988702654838562012e-01 -5.235251784324645996e-02 -2.237092852592468262e-01 9.299941360950469971e-02 2.559759467840194702e-02 -1.307276636362075806e-02 6.116954237222671509e-02 1.909857802093029022e-02 -4.708105698227882385e-02 -7.812971621751785278e-02 8.684989809989929199e-02 1.030929107218980789e-02 -3.267977833747863770e-01 3.871327936649322510e-01 -1.643131673336029053e-01 -5.000148341059684753e-02
2.215117402374744415e-02 1.803117096424102783e-01 2.197643369436264038e-02 -1.319980528205633163e-02 -1.635366529226303101e-01 -2.398832328617572784e-02 -1.420892924070358276e-01 -6.707289069890975952e-02 3.490921556949615479e-01 1.845630109310150146e-01 -2.918126583099365234e-01 1.167490184307098389e-01 6.180455163121223450e-02 -8.465275168418884277e-02 -2.485307604074478149e-01 3.017152249813079834e-01 2.587816417217254639e-01 8.067509531974792480e-02 1.230989769101142883e-01 -1.652157157659530640e-01 -8.615213632583618164e-02 -9.082534909248352051e-02 -3.403376638889312744e-01 -1.004423648118972778e-01 -1.529596745967864990e-01 -8.996363729238510132e-02 -1.075924187898635864e-01 2.532049715518951416e-01 -9.796947985887527466e-02 2.317423224449157715e-01 -2.507709860801696777e-01 7.035033404827117920e-02
-5.745332688093185425e-02 -1.465903944335877895e-03 1.046694815158843994e-01 9.680550545454025269e-02 -1.452073156833648682e-01 1.113953418098390102e-03 -2.006383687257766724e-01 -2.800874598324298859e-02 1.025873869657516479e-01 1.207477450370788574e-01 -2.401443123817443848e-01 -1.676960438489913940e-01 3.105780482292175293e-02 -4.093342721462249756e-01 -1.631029546260833740e-01 -3.583756387233734131e-01 3.215557038784027100e-01 -1.168544683605432510e-02 -1.793533861637115479e-01 -2.353036105632781982e-01 2.844320535659790039e-01 9.045003913342952728e-03 1.464204788208007812e-01 -7.091364264488220215e-02 8.408877253532409668e-02 -1.853663474321365356e-01 2.336651273071765900e-02 2.652454078197479248e-01 1.372807025909423828e-01 8.733700215816497803e-02 -7.739786803722381592e-02 1.909838169813156128e-01
3.478599190711975098e-01 1.400922089815139771e-01 4.966858401894569397e-02 2.296886295080184937e-01 -1.278148144483566284e-01 1.112859398126602173e-01 -3.081345260143280029e-01 -2.892123721539974213e-02 1.257014572620391846e-01 1.697026565670967102e-02 -2.452973425388336182e-01 -8.618799597024917603e-02 -3.902062028646469116e-02 -4.969839006662368774e-02 -2.169431298971176147e-01 -2.876290818676352501e-03 3.409937620162963867e-01 -1.276588737964630127e-01 -3.033839464187622070e-01 -1.588038802146911621e-01 -2.287112325429916382e-01 4.231848195195198059e-02 2.291358262300491333e-02 -2.660489380359649658e-01 -3.366583958268165588e-03 -1.011762246489524841e-01 -5.115750432014465332e-02 8.164904266595840454e-02 -1.887846738100051880e-01 -2.052174508571624756e-01 1.048299521207809448e-01 2.477310597896575928e-01
1.580273658037185669e-01 2.004066705703735352e-01 -1.231710016727447510e-01 -8.548177033662796021e-02 -2.391552925109863281e-01 1.902324408292770386e-01 -2.504699528217315674e-01 -6.963711231946945190e-02 2.286992818117141724e-01 2.012096047401428223e-01 7.353429496288299561e-02 1.487139165401458740e-01 -3.277856111526489258e-02 -1.551193594932556152e-01 -3.382495790719985962e-02 5.299955978989601135e-02 2.295561581850051880e-01 -1.360171288251876831e-01 -1.623520106077194214e-01 -2.628035247325897217e-01 5.198691785335540771e-02 -2.634056508541107178e-01 8.362323790788650513e-02 -5.448233336210250854e-02 -1.610885262489318848e-01 -8.900083601474761963e-02 -4.614280462265014648e-01 2.164935879409313202e-02 -1.974381506443023682e-01 -6.203842535614967346e-02 -1.202581748366355896e-01 2.209119349718093872e-01
-3.658395633101463318e-02 2.216511368751525879e-01 -7.658686488866806030e-03 -1.773612946271896362e-02 6.517828255891799927e-02 2.123557925224304199e-01 -2.678844034671783447e-01 1.433162987232208252e-01 8.509533852338790894e-02 -5.086090043187141418e-02 1.283642183989286423e-02 -8.383609354496002197e-02 3.359333053231239319e-02 -2.592689990997314453e-01 -1.706599742174148560e-01 2.212295085191726685e-01 3.213441073894500732e-01 1.338244080543518066e-01 7.852967083454132080e-02 -3.831698000431060791e-01 -1.445659548044204712e-01 9.279030491597950459e-04 -1.930563896894454956e-01 -2.028081864118576050e-01 -7.723858207464218140e-02 -2.422649860382080078e-01 -4.590673744678497314e-02 7.197759300470352173e-02 1.041282340884208679e-01 4.329677224159240723e-01 -8.579521439969539642e-03 -1.714259199798107147e-02
-2.211868762969970703e-01 -1.703961403109133244e-03 1.689832955598831177e-01 -1.440419405698776245e-01 -2.636719942092895508e-01 1.148341596126556396e-02 1.141846552491188049e-01 -1.471434682607650757e-01 -1.171367242932319641e-01 -1.076644957065582275e-01 2.089776098728179932e-01 -1.173932850360870361e-01 -1.980597525835037231e-01 -2.580349743366241455e-01 4.537326842546463013e-02 1.011504456400871277e-01 1.480134427547454834e-01 -1.199779957532882690e-01 8.539226651191711426e-02 -2.486748844385147095e-01 -1.143799871206283569e-01 -1.084631681442260742e-01 2.452860772609710693e-02 1.234818249940872192e-01 8.939778804779052734e-02 -2.262160927057266235e-02 -6.595944613218307495e-02 4.085026681423187256e-01 -1.105917170643806458e-01 3.817248642444610596e-01 -1.058344691991806030e-01 3.186790049076080322e-01
1.442072913050651550e-02 -8.647192269563674927e-02 8.027683943510055542e-02 -1.428914666175842285e-01 -1.031684502959251404e-01 -7.201221585273742676e-02 -1.706557124853134155e-01 6.933483481407165527e-02 -1.247172951698303223e-01 3.309592008590698242e-01 -8.118453621864318848e-02 1.020314730703830719e-02 6.939442455768585205e-02 -2.152469903230667114e-01 6.345760077238082886e-02 2.622734904289245605e-01 1.863607019186019897e-01 -2.674086093902587891e-01 3.676421195268630981e-02 -1.184109225869178772e-01 1.275329887866973877e-01 -1.177459582686424255e-01 -3.456599414348602295e-01 -1.419959813356399536e-01 -7.849314063787460327e-02 -6.372769922018051147e-02 -5.348337069153785706e-02 4.570401012897491455e-01 -2.478080987930297852e-02 1.593334227800369263e-01 -4.466808959841728210e-02 3.443830907344818115e-01
-1.043568924069404602e-01 6.812682747840881348e-02 -4.546311497688293457e-02 1.339500844478607178e-01 -1.321474611759185791e-01 -4.540019482374191284e-02 -7.604669034481048584e-02 -1.839642226696014404e-01 8.794448524713516235e-02 3.081521093845367432e-01 2.045841515064239502e-01 2.942420728504657745e-02 1.838017404079437256e-01 -2.043285369873046875e-01 -7.879663258790969849e-02 8.390501886606216431e-02 1.338090896606445312e-01 -2.040441483259201050e-01 6.634040735661983490e-03 6.739477068185806274e-02 -2.338812649250030518e-01 -2.227163612842559814e-01 -1.553456187248229980e-01 -1.950876414775848389e-01 1.163441594690084457e-02 8.851542323827743530e-02 3.587671741843223572e-02 3.862470984458923340e-01 -2.380286008119583130e-01 3.779538869857788086e-01 -2.033952921628952026e-01 2.029136270284652710e-01
1.306622326374053955e-01 -2.684128098189830780e-02 -5.084066465497016907e-02 -1.203262954950332642e-01 -7.775186747312545776e-02 5.203359574079513550e-02 -1.609232276678085327e-01 -2.063185572624206543e-01 2.296609580516815186e-01 1.433466225862503052e-01 -6.753362715244293213e-02 -1.972997188568115234e-01 -1.862302795052528381e-02 -1.023082807660102844e-01 -1.592130810022354126e-01 3.439018428325653076e-01 1.317011266946792603e-01 -2.114498019218444824e-01 9.406788274645805359e-03 6.330580264329910278e-02 -3.154783248901367188e-01 7.625652849674224854e-02 3.185441195964813232e-01 -1.235774829983711243e-01 3.031536005437374115e-02 -1.675625704228878021e-02 -3.527012169361114502e-01 3.167842626571655273e-01 1.782662570476531982e-01 1.121947541832923889e-01 -2.077104598283767700e-01 1.225553825497627258e-01
2.491052895784378052e-01 1.409650444984436035e-01 -9.899743646383285522e-02 2.111743763089179993e-02 -5.250189080834388733e-02 1.221895366907119751e-01 -5.029510855674743652e-01 -8.854597806930541992e-02 -1.920042000710964203e-02 1.205371096730232239e-01 1.201138123869895935e-01 1.690573692321777344e-01 2.488863468170166016e-01 -1.545669138431549072e-01 -4.252636060118675232e-02 -7.753777503967285156e-02 4.003554582595825195e-02 1.105961278080940247e-01 -4.091237857937812805e-02 -8.418275415897369385e-02 9.169473196379840374e-04 -7.007484324276447296e-03 2.967780828475952148e-02 1.973541080951690674e-02 1.309044510126113892e-01 8.139049634337425232e-03 1.316115111112594604e-01 1.707042455673217773e-01 1.032295078039169312e-01 3.367103636264801025e-01 -1.753321290016174316e-01 4.852114319801330566e-01
1.013534665107727051e-01 -1.152968592941761017e-02 3.586890697479248047e-01 1.804229319095611572e-01 8.341649919748306274e-02 -2.626344561576843262e-01 -2.604684233665466309e-02 3.105289041996002197e-01 1.498471051454544067e-01 9.798262268304824829e-02 -3.780396655201911926e-02 7.684169709682464600e-02 -2.804009020328521729e-01 -3.606117963790893555e-01 5.018531531095504761e-02 2.156667038798332214e-02 3.098985850811004639e-01 1.659202575683593750e-02 -1.180551201105117798e-01 -1.720314770936965942e-01 -1.326308995485305786e-01 -8.877447806298732758e-03 8.809636533260345459e-02 -3.816152736544609070e-02 -9.965763241052627563e-02 2.603471092879772186e-02 2.380147390067577362e-02 1.418392807245254517e-01 -1.032117754220962524e-01 2.449316978454589844e-01 -1.493059396743774414e-01 3.366636335849761963e-01
1.959740072488784790e-01 -1.304119080305099487e-01 5.983712151646614075e-02 -2.838313877582550049e-01 -7.752490788698196411e-02 -1.130995750427246094e-01 -3.061709702014923096e-01 -2.094782143831253052e-01 1.772562563419342041e-01 2.386763840913772583e-01 7.062584906816482544e-02 1.765365004539489746e-01 9.500725567340850830e-02 -1.018438115715980530e-01 -1.083256825804710388e-01 4.881668090820312500e-02 1.432691961526870728e-01 -1.818499863147735596e-01 -4.735771566629409790e-03 -1.290781646966934204e-01 2.597363293170928955e-01 2.049272209405899048e-01 -8.229980617761611938e-02 -6.197853013873100281e-02 -2.693477645516395569e-02 -1.554065290838479996e-02 -3.687231987714767456e-02 3.597777783870697021e-01 -1.915787719190120697e-02 4.017796814441680908e-01 -1.591350138187408447e-01 -1.916536986827850342e-01
7.080288231372833252e-02 9.572401642799377441e-02 -2.126996219158172607e-01 -1.817297004163265228e-02 -9.513503313064575195e-02 -2.047308832406997681e-01 -1.595028340816497803e-01 -3.494299948215484619e-01 -1.042385585606098175e-03 8.046206831932067871e-02 -2.619643211364746094e-01 -1.871828883886337280e-01 -8.295414596796035767e-02 -2.864117324352264404e-01 -4.007166624069213867e-02 -1.845898926258087158e-01 2.722603678703308105e-01 -2.632631175220012665e-02 -4.973452538251876831e-02 -1.904117166996002197e-01 -2.289310097694396973e-01 -7.644946873188018799e-02 -6.878191977739334106e-02 -2.387202382087707520e-01 -1.084118112921714783e-01 1.510738581418991089e-01 -8.309227228164672852e-02 2.227706462144851685e-01 -2.906924784183502197e-01 2.296348810195922852e-01 -2.058711796998977661e-01 -5.261692777276039124e-02
-8.985407650470733643e-02 2.553561329841613770e-01 -1.649881303310394287e-01 -5.561680719256401062e-02 -2.733404934406280518e-01 1.682831645011901855e-01 -3.309909701347351074e-01 -1.097223833203315735e-01 -3.129493445158004761e-02 -7.352892309427261353e-02 6.717900186777114868e-02 1.509562581777572632e-01 4.428598622325807810e-04 -1.281675845384597778e-01 1.428162604570388794e-01 -1.742921024560928345e-02 3.801714181900024414e-01 -1.154830008745193481e-01 -1.507703959941864014e-01 -1.755687892436981201e-01 8.242873847484588623e-02 -8.452346175909042358e-02 -4.150703549385070801e-02 -1.124838590621948242e-01 -1.792157590389251709e-01 2.141072005033493042e-01 -2.881570458412170410e-01 -1.521686762571334839e-01 -1.424902081489562988e-01 2.919189929962158203e-01 -5.457717925310134888e-02 2.618723213672637939e-01
4.552714899182319641e-02 4.026909172534942627e-02 3.976730406284332275e-01 1.430447697639465332e-01 -1.318065226078033447e-01 -3.757923841476440430e-02 -5.149466395378112793e-01 -2.383820153772830963e-02 1.312352865934371948e-01 -1.179981902241706848e-01 4.544701799750328064e-02 1.348539441823959351e-01 6.753879040479660034e-02 1.463660970330238342e-02 -1.558404508978128433e-02 1.012320369482040405e-01 1.371334046125411987e-01 -1.695307940244674683e-01 -1.131723821163177490e-01 -1.418186724185943604e-01 1.178759038448333740e-01 -5.798210203647613525e-02 2.702026665210723877e-01 -1.843932121992111206e-01 9.416302293539047241e-02 -1.715335398912429810e-01 2.195962667465209961e-01 2.581511735916137695e-01 -1.492643952369689941e-01 1.254613548517227173e-01 -7.540289312601089478e-02 2.547900378704071045e-01
1.214400827884674072e-01 -1.030912175774574280e-01 2.539599239826202393e-01 2.506699562072753906e-01 -7.341971248388290405e-02 -1.018578484654426575e-01 1.619654446840286255e-01 6.281247735023498535e-02 1.773542165756225586e-01 -1.121290177106857300e-01 -8.235273510217666626e-02 6.833641231060028076e-02 -2.441760599613189697e-01 -2.332774549722671509e-01 2.961870282888412476e-02 6.919307261705398560e-02 3.450363576412200928e-01 6.774966418743133545e-02 -1.476142406463623047e-01 -2.845753133296966553e-01 -3.067810237407684326e-01 -1.363210845738649368e-02 -1.005555838346481323e-01 -3.784875571727752686e-02 3.437947481870651245e-02 1.039587408304214478e-01 -1.405966430902481079e-01 2.503503859043121338e-01 -1.805805563926696777e-01 2.315432876348495483e-01 -4.563810676336288452e-02 3.334232270717620850e-01
1.657438427209854126e-01 2.807246446609497070e-01 -1.077976152300834656e-01 2.186498194932937622e-01 -2.288783490657806396e-01 -1.624269187450408936e-01 -3.327366411685943604e-01 -2.290948294103145599e-03 -7.649791240692138672e-02 -1.567232310771942139e-01 1.240825653076171875e-01 -8.672551810741424561e-02 1.335489153861999512e-01 -3.339861929416656494e-01 -1.779765784740447998e-01 -8.909910917282104492e-02 8.065132051706314087e-02 5.875574052333831787e-02 -1.672343164682388306e-01 -3.719761967658996582e-01 -1.726192235946655273e-02 4.476553201675415039e-02 7.841687649488449097e-02 4.142015427350997925e-02 1.897215694189071655e-01 1.722362637519836426e-02 7.628104090690612793e-02 1.192791014909744263e-01 1.219345480203628540e-01 3.747005462646484375e-01 3.558117430657148361e-03 1.562175005674362183e-01
-8.159235864877700806e-02 2.770092152059078217e-02 -1.419610995799303055e-02 -1.958944350481033325e-01 -4.319390654563903809e-02 1.822556257247924805e-01 -3.900031745433807373e-01 -2.930385172367095947e-01 3.366619348526000977e-02 1.679781824350357056e-01 9.904264658689498901e-02 4.514428228139877319e-02 1.684278696775436401e-01 4.787001013755798340e-02 -2.332101315259933472e-01 1.612667739391326904e-01 3.884792923927307129e-01 -1.437993943691253662e-01 -5.682980641722679138e-02 -1.275387853384017944e-01 -9.822443127632141113e-02 -6.479853391647338867e-02 2.465449273586273193e-01 -8.345495164394378662e-02 -5.578953772783279419e-02 -9.057177603244781494e-02 -2.443501502275466919e-01 -5.246763676404953003e-02 2.562158703804016113e-01 1.834440380334854126e-01 -2.026833780109882355e-02 2.872640192508697510e-01
-4.021032154560089111e-02 2.052178233861923218e-02 8.338052779436111450e-02 1.721515059471130371e-01 -1.295183002948760986e-01 5.076215043663978577e-02 -1.249161139130592346e-01 1.901469528675079346e-01 2.450772076845169067e-01 6.934023648500442505e-02 -1.854778379201889038e-01 -3.164603933691978455e-02 7.269931584596633911e-02 -2.748658061027526855e-01 -5.751249939203262329e-02 -2.073767036199569702e-01 1.413301080465316772e-01 -1.056762933731079102e-01 1.780798882246017456e-01 -8.360424637794494629e-02 1.136566326022148132e-01 -2.332200109958648682e-01 1.602363884449005127e-01 -2.219381481409072876e-01 2.031472027301788330e-01 9.814749471843242645e-03 -1.566645056009292603e-01 1.051785498857498169e-01 -2.349935919046401978e-01 3.722088932991027832e-01 -2.360144853591918945e-01 3.525864481925964355e-01
-1.585381925106048584e-01 1.170787885785102844e-01 1.487002968788146973e-01 -1.288115978240966797e-01 -3.269326090812683105e-01 2.506130635738372803e-01 -1.146799772977828979e-01 1.496694833040237427e-01 2.803710699081420898e-01 3.791343793272972107e-02 -7.986313104629516602e-02 -1.853723973035812378e-01 -1.256685405969619751e-01 -3.005560338497161865e-01 -3.088353201746940613e-02 3.320259749889373779e-01 3.105362951755523682e-01 -1.885867714881896973e-01 -3.312028944492340088e-01 4.204138368368148804e-02 -7.278838753700256348e-02 1.062681805342435837e-02 1.251197606325149536e-01 -1.980661898851394653e-01 -1.599411480128765106e-02 1.613333523273468018e-01 8.789606392383575439e-03 7.681784033775329590e-02 -3.727087751030921936e-02 1.232036426663398743e-01 -1.615810096263885498e-01 2.014331333339214325e-02
5.336238071322441101e-02 1.781635731458663940e-01 1.753962486982345581e-01 -1.567554175853729248e-01 -2.602792978286743164e-01 1.095520555973052979e-01 -2.670732438564300537e-01 -9.250538423657417297e-03 4.859597608447074890e-02 -1.442020013928413391e-02 -2.769818603992462158e-01 3.929246366024017334e-01 1.522948443889617920e-01 -3.054841756820678711e-01 1.525543630123138428e-02 -7.182217389345169067e-02 4.154449328780174255e-02 -1.131584122776985168e-01 -1.365866232663393021e-02 -1.728840768337249756e-01 -1.620706357061862946e-02 -2.039300352334976196e-01 3.160654306411743164e-01 -2.407873049378395081e-02 1.384987831115722656e-01 -1.121799796819686890e-01 7.414328306913375854e-02 1.801677793264389038e-01 1.831209957599639893e-01 1.883904337882995605e-01 -1.599324494600296021e-01 2.281880527734756470e-01
7.650110870599746704e-02 1.384245902299880981e-01 2.466239929199218750e-01 -3.129218518733978271e-01 -1.386595666408538818e-01 -6.528778374195098877e-02 -2.352845221757888794e-01 -3.643057644367218018e-01 2.074878476560115814e-02 2.476272881031036377e-01 -6.795499473810195923e-02 2.535533607006072998e-01 4.041333124041557312e-02 -2.990764752030372620e-02 -3.206897974014282227e-01 3.678300976753234863e-02 1.845444142818450928e-01 1.290050335228443146e-02 -1.341199278831481934e-01 1.122229397296905518e-01 8.976390585303306580e-03 -1.338308583945035934e-02 1.938257217407226562e-01 1.691056787967681885e-01 1.049206107854843140e-01 1.160461381077766418e-01 -1.623311191797256470e-01 2.853620946407318115e-01 -6.194623187184333801e-02 2.301925271749496460e-01 -1.734042465686798096e-01 1.300534307956695557e-01
3.936202079057693481e-02 -3.383469283580780029e-01 2.466847747564315796e-01 1.087262667715549469e-02 -1.743151396512985229e-01 1.090598851442337036e-01 -2.263963669538497925e-01 -2.821262180805206299e-01 -2.553533390164375305e-02 7.742483168840408325e-02 -2.380060553550720215e-01 -1.710985749959945679e-01 2.801672555506229401e-02 -1.928354352712631226e-01 -2.192919701337814331e-01 2.482991479337215424e-02 2.087641060352325439e-01 -2.234665118157863617e-02 -4.238951578736305237e-02 -8.895298838615417480e-02 -9.103215485811233521e-02 -1.095873862504959106e-01 -1.414129585027694702e-01 -2.785201668739318848e-01 2.851358652114868164e-01 -6.265345215797424316e-02 -1.950031369924545288e-01 2.195876538753509521e-01 1.345236152410507202e-01 2.699070870876312256e-01 4.271915927529335022e-02 1.863406300544738770e-01
9.719394147396087646e-02 2.204865366220474243e-01 1.300442367792129517e-01 -2.719170749187469482e-01 5.943930894136428833e-02 -2.512820065021514893e-01 -2.131956368684768677e-01 1.367381066083908081e-01 -1.440514624118804932e-01 3.810975849628448486e-01 -9.132399223744869232e-03 4.526402428746223450e-02 4.972780495882034302e-02 -2.085136622190475464e-01 -6.487531214952468872e-02 5.513259768486022949e-02 2.058824598789215088e-01 -2.437234111130237579e-02 2.441173046827316284e-01 -1.713651269674301147e-01 -1.005229502916336060e-01 -2.206235751509666443e-02 -1.815820485353469849e-01 -2.173867970705032349e-01 -1.757092475891113281e-01 -1.984702348709106445e-01 -1.063838601112365723e-01 2.832863926887512207e-01 -1.289928257465362549e-01 2.168855369091033936e-01 -2.077742069959640503e-01 8.661814779043197632e-02
-1.083329617977142334e-01 7.163727283477783203e-02 -2.526284158229827881e-01 -1.175291538238525391e-01 -1.447690650820732117e-02 -2.638056278228759766e-01 -3.142431378364562988e-01 -1.426103860139846802e-01 1.177061051130294800e-01 7.572377473115921021e-02 -2.319754660129547119e-01 -2.290613204240798950e-01 1.188874542713165283e-01 -3.328011333942413330e-01 -3.038659691810607910e-01 -3.907875716686248779e-02 2.877253890037536621e-01 5.301295593380928040e-02 8.032224327325820923e-02 -1.520133912563323975e-01 -2.317115515470504761e-01 1.928774416446685791e-01 -2.530499361455440521e-03 -1.268669813871383667e-01 7.263271510601043701e-02 -6.279747188091278076e-02 -5.315553862601518631e-03 2.673622965812683105e-01 6.233992427587509155e-02 3.710471466183662415e-02 -5.149191617965698242e-02 2.473688870668411255e-01
1.151089295744895935e-01 1.704514622688293457e-01 -1.435810029506683350e-01 -1.034869402647018433e-01 -2.245130538940429688e-01 2.712537646293640137e-01 -2.085455209016799927e-01 -1.578057929873466492e-02 1.675125211477279663e-01 2.209190577268600464e-01 5.363380163908004761e-02 -2.391687780618667603e-02 -8.703489787876605988e-03 -1.191423758864402771e-01 -3.846741095185279846e-02 1.600531041622161865e-01 4.667666926980018616e-02 -3.233767747879028320e-01 -2.806671857833862305e-01 -2.946590483188629150e-01 1.245053932070732117e-01 -2.199312150478363037e-01 6.397809088230133057e-02 1.150915399193763733e-01 -2.166891694068908691e-01 -1.024775207042694092e-01 -3.325292170047760010e-01 -4.151146113872528076e-02 4.039116203784942627e-02 1.049233451485633850e-01 -2.128449678421020508e-01 2.360225021839141846e-01
-2.603672631084918976e-02 3.594018518924713135e-01 -8.606280386447906494e-02 -1.227782573550939560e-03 -1.324243992567062378e-01 -9.402269124984741211e-02 -3.513050079345703125e-02 -3.089606575667858124e-02 3.710843324661254883e-01 2.526513040065765381e-01 -1.467242538928985596e-01 9.119047224521636963e-02 3.519602864980697632e-02 -5.694240331649780273e-03 -1.795448809862136841e-01 2.198592573404312134e-01 2.409566789865493774e-01 -1.181179434061050415e-01 3.370397537946701050e-02 -1.207891404628753662e-01 -4.537779837846755981e-02 -3.711277619004249573e-02 -2.767779231071472168e-01 -6.196427717804908752e-02 -5.515727400779724121e-02 -3.076400049030780792e-02 -1.806840896606445312e-01 2.530575096607208252e-01 -1.563595980405807495e-02 3.437200188636779785e-01 -2.758166790008544922e-01 2.328020781278610229e-01
-5.471428856253623962e-02 1.592994630336761475e-01 1.474869400262832642e-01 1.620583608746528625e-02 -2.229363285005092621e-02 4.796582460403442383e-02 -2.124228477478027344e-01 2.722488157451152802e-02 8.307051658630371094e-02 3.064642548561096191e-01 2.436728477478027344e-01 -1.831000894308090210e-01 5.159716308116912842e-02 -1.968867927789688110e-01 -1.425222456455230713e-01 1.596600860357284546e-01 1.263299435377120972e-01 -3.557874858379364014e-01 -1.325145065784454346e-01 -5.658797174692153931e-02 -1.908636838197708130e-01 -2.159752696752548218e-01 -1.046340391039848328e-01 -2.403770387172698975e-01 1.956837177276611328e-01 -9.283972531557083130e-02 -9.734026342630386353e-02 2.050461322069168091e-01 -1.291686147451400757e-01 2.819009721279144287e-01 6.824576854705810547e-02 3.250358998775482178e-01
2.530196495354175568e-02 -2.119277976453304291e-02 3.634469211101531982e-02 -1.229090243577957153e-01 1.600128561258316040e-01 -9.396292269229888916e-02 -2.913988530635833740e-01 1.554239355027675629e-02 -6.303468346595764160e-02 1.097603607922792435e-02 -1.417452991008758545e-01 -3.027319535613059998e-02 1.531813740730285645e-01 5.294546112418174744e-02 -1.557429730892181396e-01 5.248495936393737793e-02 1.868407726287841797e-01 -3.535002768039703369e-01 -3.105945289134979248e-01 -4.960808753967285156e-01 -2.155957520008087158e-01 -2.524792961776256561e-02 -4.065896198153495789e-02 5.899308621883392334e-02 -4.302725568413734436e-02 1.362433582544326782e-01 -5.655234679579734802e-03 3.328673541545867920e-01 9.810068458318710327e-02 -2.868813462555408478e-02 -5.854721367359161377e-02 2.910406887531280518e-01
1.703579574823379517e-01 1.232212223112583160e-02 5.045818910002708435e-02 -1.389846950769424438e-02 -3.539377078413963318e-02 2.281198650598526001e-01 -8.260196447372436523e-02 4.672829434275627136e-02 -1.844506710767745972e-01 1.935121417045593262e-01 -2.577612996101379395e-01 3.933456167578697205e-02 1.284629404544830322e-01 -3.983020186424255371e-01 -2.600919902324676514e-01 2.097895741462707520e-01 3.489601612091064453e-01 9.075163304805755615e-02 1.652409732341766357e-01 -1.148844510316848755e-01 -1.528656035661697388e-01 -3.189248591661453247e-02 -3.149202466011047363e-01 -1.502438485622406006e-01 1.617037951946258545e-01 3.540362045168876648e-02 7.648100145161151886e-03 2.748765051364898682e-01 -9.174019098281860352e-02 4.770672693848609924e-02 -2.126988321542739868e-01 6.269126385450363159e-02
1.810429990291595459e-01 -1.125051826238632202e-01 1.795171350240707397e-01 -6.511256098747253418e-02 -1.448799073696136475e-01 -2.737568318843841553e-02 -2.077435255050659180e-01 -3.702902048826217651e-02 1.900619417428970337e-01 1.685220003128051758e-01 1.849479228258132935e-02 3.973896801471710205e-02 5.396896600723266602e-02 -2.061932832002639771e-01 8.111442439258098602e-03 -1.058046333491802216e-02 2.564379870891571045e-01 -3.976922854781150818e-02 1.853913627564907074e-02 -1.064162179827690125e-01 2.329477965831756592e-01 1.627702116966247559e-01 9.333530440926551819e-03 4.106112569570541382e-02 -2.669075727462768555e-01 -2.826429903507232666e-01 2.630588412284851074e-02 -6.375021301209926605e-03 -3.036614954471588135e-01 5.455161333084106445e-01 -1.721834689378738403e-01 -8.327364921569824219e-02
6.436929851770401001e-02 5.761066451668739319e-02 -7.186632603406906128e-02 -1.743014901876449585e-02 4.613408073782920837e-02 -1.070492342114448547e-01 -1.514068096876144409e-01 5.818730685859918594e-03 -2.538130283355712891e-01 1.489731520414352417e-01 -1.706957221031188965e-01 1.147671043872833252e-01 8.836572617292404175e-02 -3.514846563339233398e-01 -2.892354726791381836e-01 2.024142295122146606e-01 1.929858773946762085e-01 5.028695985674858093e-02 1.324886083602905273e-01 -2.753738164901733398e-01 -1.009754911065101624e-01 -4.854086041450500488e-02 -2.119338065385818481e-01 -1.482530087232589722e-01 2.306800782680511475e-01 2.023329436779022217e-01 -2.550330460071563721e-01 3.145104944705963135e-01 -9.475404769182205200e-02 1.038111597299575806e-01 -2.240290492773056030e-01 1.579998582601547241e-01
1.937772780656814575e-01 2.352760583162307739e-01 3.270259797573089600e-01 -3.468504175543785095e-02 -7.368770241737365723e-02 -2.285927534103393555e-02 -4.164112731814384460e-02 4.356460645794868469e-02 2.078838348388671875e-01 2.609914839267730713e-01 -2.042809575796127319e-01 -1.975698629394173622e-03 1.526587456464767456e-01 -1.105787158012390137e-01 -2.345699369907379150e-01 1.130458433181047440e-03 3.588312268257141113e-01 -1.174255982041358948e-01 -1.880874484777450562e-01 -2.763019204139709473e-01 -2.733764052391052246e-02 1.656283289194107056e-01 -5.636911466717720032e-02 1.353945881128311157e-01 -4.018794745206832886e-02 -2.300039976835250854e-01 1.375679075717926025e-01 1.548778861761093140e-01 -7.271449267864227295e-02 -2.103977948427200317e-01 -3.564335033297538757e-02 3.058221638202667236e-01
1.727551966905593872e-01 1.439991593360900879e-01 2.720576710999011993e-02 -8.061441034078598022e-02 -2.391135320067405701e-02 1.856515109539031982e-01 -6.075000762939453125e-01 -4.281679913401603699e-02 -1.697545312345027924e-02 1.239682957530021667e-01 9.951100498437881470e-02 1.451201438903808594e-01 5.939586833119392395e-02 -2.314161062240600586e-01 -2.024422399699687958e-02 -1.539220660924911499e-01 -8.803981542587280273e-02 9.371546655893325806e-02 -1.673148386180400848e-02 -7.417551428079605103e-02 -8.913417905569076538e-02 -1.348122805356979370e-01 2.498482726514339447e-02 -4.331019520759582520e-02 1.499890815466642380e-03 2.312672883272171021e-02 1.719128042459487915e-01 3.957677185535430908e-01 1.692596822977066040e-01 1.637046039104461670e-01 -1.747622936964035034e-01 2.912103831768035889e-01
2.484802901744842529e-01 1.292977631092071533e-01 1.132339332252740860e-02 -3.570603579282760620e-02 -2.479012757539749146e-01 6.074650958180427551e-02 -1.256188750267028809e-01 -2.087269723415374756e-01 1.126745715737342834e-01 -7.102710008621215820e-02 -2.863934822380542755e-02 9.974730759859085083e-02 8.683684468269348145e-02 -8.988547325134277344e-02 1.833110302686691284e-01 2.226414084434509277e-01 4.200160205364227295e-01 -3.227792084217071533e-01 7.472799718379974365e-02 9.415674209594726562e-02 -1.768931597471237183e-01 2.079779505729675293e-01 2.241418659687042236e-01 1.839456260204315186e-01 -1.189551725983619690e-01 -2.903739511966705322e-01 -1.124858409166336060e-01 8.172113448381423950e-02 5.034819990396499634e-02 2.298772782087326050e-01 -1.232551634311676025e-01 1.621772795915603638e-01
2.977973781526088715e-02 1.544250994920730591e-01 3.209200501441955566e-01 2.057023048400878906e-01 -2.080509066581726074e-01 -1.451715528964996338e-01 -3.259640634059906006e-01 2.004571072757244110e-02 1.546891331672668457e-01 -7.352840900421142578e-02 -7.409250736236572266e-02 2.232839725911617279e-02 -9.149569272994995117e-02 -2.044801563024520874e-01 1.323626637458801270e-01 4.490602388978004456e-02 4.140553623437881470e-02 -1.675761491060256958e-01 -3.507540822029113770e-01 -3.254940807819366455e-01 9.284647554159164429e-02 1.887384615838527679e-02 8.610124886035919189e-02 4.651685059070587158e-02 3.633135929703712463e-02 -1.735336780548095703e-01 7.871568202972412109e-02 -9.936447441577911377e-02 -3.770871832966804504e-02 4.162191748619079590e-01 7.338992506265640259e-02 2.214283645153045654e-01
2.829679250717163086e-01 2.521313726902008057e-01 1.572109907865524292e-01 -3.417623639106750488e-01 -1.838969886302947998e-01 7.058506458997726440e-02 -7.707506883889436722e-04 1.089732795953750610e-01 7.729034405201673508e-03 -1.168694645166397095e-01 -8.902838826179504395e-02 -1.451227664947509766e-01 1.579489409923553467e-01 -1.710302680730819702e-01 1.845149546861648560e-01 9.048577398061752319e-02 1.886106282472610474e-01 4.061485826969146729e-02 -3.605322539806365967e-01 -9.108816832304000854e-02 -2.538482546806335449e-01 1.478008031845092773e-01 5.841328948736190796e-02 -6.272611767053604126e-02 -2.504986524581909180e-02 6.451702117919921875e-02 1.037799194455146790e-01 3.612013459205627441e-01 -1.302733086049556732e-02 1.388905793428421021e-01 2.747904323041439056e-02 2.994189560413360596e-01
2.295155376195907593e-01 -3.079140000045299530e-02 7.234849501401185989e-03 1.400096714496612549e-01 -7.400126755237579346e-02 1.117773503065109253e-01 -3.984497785568237305e-01 -7.027665525674819946e-02 8.048667758703231812e-02 2.533712387084960938e-01 7.416375726461410522e-02 7.934643886983394623e-03 2.343711107969284058e-01 -2.655054926872253418e-01 -7.043895125389099121e-02 -1.691162735223770142e-01 1.446611583232879639e-01 4.827421158552169800e-02 -1.283116638660430908e-01 -8.736886084079742432e-03 3.116429783403873444e-02 1.027925591915845871e-02 1.606563329696655273e-01 5.854842439293861389e-02 1.477314978837966919e-01 2.050490491092205048e-02 2.825788557529449463e-01 1.721012592315673828e-01 1.664588600397109985e-02 3.506872653961181641e-01 3.732663020491600037e-02 4.281885921955108643e-01
1.399126648902893066e-01 -8.556582033634185791e-02 1.628552973270416260e-01 7.373637706041336060e-02 -6.905329227447509766e-02 -3.499541059136390686e-02 9.343521296977996826e-02 -1.557324975728988647e-01 -6.154358852654695511e-03 1.269161552190780640e-01 -1.858211122453212738e-02 -1.077632978558540344e-01 2.822831869125366211e-01 -2.262748628854751587e-01 -2.081990391016006470e-01 1.693109571933746338e-01 6.823863834142684937e-02 -3.002585768699645996e-01 -2.233377397060394287e-01 1.563357561826705933e-01 7.046938687562942505e-02 7.601150125265121460e-02 -1.002886220812797546e-01 -1.047567650675773621e-01 8.944459259510040283e-02 -2.216628752648830414e-02 -1.241182163357734680e-01 3.666960895061492920e-01 -1.464816480875015259e-01 2.936197519302368164e-01 -1.404858827590942383e-01 4.295239746570587158e-01
5.457150563597679138e-02 1.361320167779922485e-01 -2.462502866983413696e-01 -1.023404300212860107e-02 -1.664599329233169556e-01 1.114459708333015442e-02 -1.775770932435989380e-01 -3.167095482349395752e-01 5.663914233446121216e-02 1.717288941144943237e-01 1.120565533638000488e-01 1.032491847872734070e-01 1.812595427036285400e-01 -2.022831439971923828e-01 -1.527273096144199371e-02 1.605843603610992432e-01 2.796680033206939697e-01 -6.304810196161270142e-02 -3.066288530826568604e-01 -7.207044959068298340e-02 8.033923059701919556e-02 -1.075345575809478760e-01 9.931883960962295532e-02 -3.094836510717868805e-02 -1.895355880260467529e-01 1.501842588186264038e-01 -1.854348778724670410e-01 -1.823710054159164429e-01 -6.559590250253677368e-02 2.085336446762084961e-01 -1.600438058376312256e-01 4.388532340526580811e-01
3.301796615123748779e-01 -5.983282253146171570e-02 8.714223280549049377e-03 1.706639528274536133e-01 -2.038445919752120972e-01 1.906802505254745483e-01 -2.005875855684280396e-01 -9.188380837440490723e-02 3.611492812633514404e-01 -2.517066001892089844e-01 -1.981701701879501343e-01 7.759432494640350342e-02 4.118793085217475891e-02 -1.379423737525939941e-01 -3.785566240549087524e-02 2.245433777570724487e-01 2.968055009841918945e-01 -1.128598824143409729e-01 -2.215780317783355713e-01 -1.426040828227996826e-01 -4.580286517739295959e-02 2.003198266029357910e-01 -1.196319758892059326e-01 -2.603029459714889526e-02 3.871913254261016846e-02 -1.403804421424865723e-01 -7.315196096897125244e-02 1.962990164756774902e-01 -2.905393764376640320e-02 3.389175608754158020e-02 -3.513408601284027100e-01 -4.419095441699028015e-02
2.811670005321502686e-01 5.299762357026338577e-03 1.464755535125732422e-01 -1.281279027462005615e-01 -1.250738203525543213e-01 1.309765577316284180e-01 -2.469500154256820679e-01 3.228265047073364258e-02 -4.535399377346038818e-02 2.517126500606536865e-01 1.654863171279430389e-02 2.980592250823974609e-01 3.228414058685302734e-02 -9.907314926385879517e-02 -2.710862755775451660e-01 -3.063822984695434570e-01 2.231066524982452393e-01 5.560878664255142212e-03 -3.225455880165100098e-01 -5.409700423479080200e-02 -5.913339927792549133e-02 -1.751415133476257324e-01 2.241530222818255424e-03 -1.626117676496505737e-01 1.369883567094802856e-01 2.481520324945449829e-01 -7.623901963233947754e-02 2.868503630161285400e-01 -1.932042837142944336e-02 2.515245974063873291e-01 -4.020883515477180481e-02 6.626919656991958618e-02
2.431195378303527832e-01 1.568724364042282104e-01 1.259686425328254700e-02 -6.703965365886688232e-02 -3.049046993255615234e-01 1.660015434026718140e-02 -3.179369866847991943e-01 6.167900748550891876e-03 1.556363608688116074e-02 -3.946605697274208069e-02 -1.199202463030815125e-01 -5.091794207692146301e-02 4.338782131671905518e-01 -2.514639496803283691e-01 -1.427176296710968018e-01 -8.385262638330459595e-02 1.696513742208480835e-01 -5.875344946980476379e-02 1.123279929161071777e-01 -3.613661527633666992e-01 -7.005390524864196777e-02 -3.598304688930511475e-01 -1.555537879467010498e-01 -7.176049798727035522e-02 1.401606798171997070e-01 6.058262661099433899e-02 -8.771028369665145874e-03 1.969163864850997925e-01 -3.327850252389907837e-02 8.219445496797561646e-02 -5.146914720535278320e-02 -8.809041231870651245e-02
-2.585164271295070648e-03 -6.979093700647354126e-02 2.020918205380439758e-02 1.354395300149917603e-01 -1.237353235483169556e-01 5.650513246655464172e-02 -2.865450084209442139e-01 5.183773487806320190e-02 3.684898838400840759e-02 1.887397170066833496e-01 -3.092441856861114502e-01 -7.301165163516998291e-02 -1.689656227827072144e-01 -2.785141468048095703e-01 -1.098117455840110779e-01 -2.379441261291503906e-01 2.968014776706695557e-01 -6.709749251604080200e-02 8.859807997941970825e-02 -1.463236212730407715e-01 1.893961727619171143e-01 6.300009042024612427e-02 1.176008135080337524e-01 1.005198806524276733e-02 1.864135265350341797e-01 1.386550255119800568e-03 -9.868572652339935303e-02 -9.172933176159858704e-03 -2.765610627830028534e-02 4.111222922801971436e-01 -2.586836814880371094e-01 3.216055035591125488e-01
2.853094413876533508e-02 -8.483581244945526123e-02 -2.222040668129920959e-02 -6.774067878723144531e-02 -2.275235056877136230e-01 1.374020054936408997e-02 -2.474216371774673462e-01 -3.294233977794647217e-01 -7.071675360202789307e-02 2.082666605710983276e-01 1.519936323165893555e-01 8.600749820470809937e-02 1.353734433650970459e-01 -2.279031872749328613e-01 -3.662839829921722412e-01 1.462710201740264893e-01 2.001950740814208984e-01 1.345210671424865723e-01 -3.860818445682525635e-01 1.151386722922325134e-01 -2.072567492723464966e-02 -3.783980011940002441e-02 3.487260080873966217e-03 -4.675676673650741577e-02 1.452916711568832397e-01 8.615660667419433594e-02 -3.550933673977851868e-02 2.552089989185333252e-01 1.395823657512664795e-01 3.083108365535736084e-01 -1.009737327694892883e-01 1.276860237121582031e-01
2.038918137550354004e-01 6.600272655487060547e-02 2.000492252409458160e-02 1.130627691745758057e-01 1.396104991436004639e-01 -1.136504933238029480e-01 -2.277873605489730835e-01 -4.706656187772750854e-02 -9.948377311229705811e-02 2.650859653949737549e-01 -9.579735994338989258e-02 2.032413333654403687e-01 -1.420824974775314331e-02 -3.136679530143737793e-01 -2.949094474315643311e-01 1.769401133060455322e-01 8.887142688035964966e-02 7.310631126165390015e-02 7.099124044179916382e-02 -3.120851218700408936e-01 -1.069311723113059998e-01 -1.659408062696456909e-01 -3.529888391494750977e-01 -1.438228338956832886e-01 7.603781670331954956e-02 1.089705750346183777e-01 -2.206810265779495239e-01 1.889507919549942017e-01 -1.766635626554489136e-01 5.535580590367317200e-02 -1.993179321289062500e-01 1.756728142499923706e-01
-1.365337222814559937e-01 2.004308998584747314e-02 2.516013681888580322e-01 1.346542965620756149e-02 -1.112646088004112244e-01 9.602743387222290039e-02 2.723843455314636230e-01 -1.373833417892456055e-01 -5.391169711947441101e-02 6.341201066970825195e-02 8.952984958887100220e-02 7.780753821134567261e-02 -8.812547475099563599e-02 -2.035653740167617798e-01 1.703401096165180206e-02 1.695758253335952759e-01 1.808298975229263306e-01 -1.221602484583854675e-01 2.117156684398651123e-01 -3.144264817237854004e-01 -4.980976693332195282e-03 3.677450865507125854e-02 1.384929269552230835e-01 1.368904411792755127e-01 8.870143443346023560e-02 -1.098643168807029724e-01 -4.716392233967781067e-02 3.528975546360015869e-01 -2.144905328750610352e-01 2.511297762393951416e-01 -3.075043261051177979e-01 3.501692414283752441e-01
1.838660053908824921e-02 8.066995069384574890e-03 6.900900602340698242e-02 -1.262635737657546997e-01 -1.646290272474288940e-01 -4.731643572449684143e-02 -3.472932577133178711e-01 1.235355585813522339e-01 4.775963351130485535e-02 1.563434153795242310e-01 8.957728743553161621e-02 -5.441664531826972961e-02 5.175282806158065796e-02 -1.227147951722145081e-01 8.270703256130218506e-03 -3.298980370163917542e-02 5.104898214340209961e-01 -2.460295259952545166e-01 -1.859499663114547729e-01 5.067358165979385376e-02 -7.654914259910583496e-02 -1.242107003927230835e-01 -2.402332723140716553e-01 2.392774820327758789e-01 3.637363761663436890e-02 -3.547061607241630554e-02 1.282531321048736572e-01 1.886343769729137421e-02 -1.899743974208831787e-01 3.192299306392669678e-01 2.995873987674713135e-01 1.241265535354614258e-01
1.940507292747497559e-01 6.420649588108062744e-02 -8.364184200763702393e-02 -2.991881407797336578e-02 -7.367823272943496704e-02 -1.483396589756011963e-01 -4.193462133407592773e-01 1.123537197709083557e-01 -5.747422575950622559e-02 -4.210763052105903625e-02 6.481855362653732300e-02 1.003654971718788147e-01 5.480734258890151978e-02 -2.227017581462860107e-01 -1.637573987245559692e-01 -1.505902558565139771e-01 1.065385788679122925e-01 -5.791125819087028503e-02 -1.560650467872619629e-01 -2.930308580398559570e-01 -9.650938957929611206e-02 -5.170768126845359802e-02 3.957406058907508850e-02 1.185510084033012390e-01 3.186005353927612305e-01 1.399088203907012939e-01 6.573815643787384033e-02 1.611239276826381683e-02 2.183407694101333618e-01 4.595543444156646729e-01 -2.305020242929458618e-01 1.509517878293991089e-01
-2.423904277384281158e-02 5.581603385508060455e-03 2.919129431247711182e-01 3.296106308698654175e-02 -4.942627623677253723e-02 6.661468744277954102e-02 -2.690547406673431396e-01 -3.220659494400024414e-01 -1.753518879413604736e-01 1.576000005006790161e-01 1.241299696266651154e-02 -1.612858474254608154e-01 -1.420392841100692749e-01 -1.686098724603652954e-01 -3.403857350349426270e-01 3.828417882323265076e-02 3.165033459663391113e-01 -4.902713932096958160e-03 -2.695264853537082672e-02 -8.245909214019775391e-02 2.733696401119232178e-01 1.254417449235916138e-01 -2.406256496906280518e-01 -8.395329862833023071e-02 3.442938253283500671e-02 -1.043395623564720154e-01 -9.888482093811035156e-02 -2.131483517587184906e-02 -1.515427380800247192e-01 1.757670342922210693e-01 -1.897402852773666382e-01 3.272514045238494873e-01
9.587270766496658325e-02 3.384270966053009033e-01 1.351292133331298828e-01 8.003152906894683838e-02 -2.172127664089202881e-01 1.528523713350296021e-01 -4.195193350315093994e-01 -2.783579193055629730e-02 -1.467210054397583008e-01 3.858803538605570793e-03 1.691054850816726685e-01 2.381286323070526123e-01 8.880523592233657837e-02 7.798622827976942062e-03 -1.736307293176651001e-01 -6.098573654890060425e-02 1.443411316722631454e-02 -2.854935526847839355e-01 -2.353357076644897461e-01 -1.501420140266418457e-01 -2.382661551237106323e-01 -8.231679350137710571e-02 -1.020496487617492676e-01 -3.225030899047851562e-01 1.527209430932998657e-01 -6.528125703334808350e-02 1.292573660612106323e-01 1.305045932531356812e-01 -1.818127557635307312e-02 1.317329891026020050e-02 3.400402888655662537e-02 2.346103787422180176e-01
1.427198797464370728e-01 1.046936288475990295e-01 -6.160324066877365112e-02 2.561163306236267090e-01 -1.905327439308166504e-01 8.214186131954193115e-02 -2.707217931747436523e-01 -7.767180446535348892e-03 1.554524451494216919e-01 1.269337832927703857e-01 -3.207493126392364502e-01 8.257433772087097168e-02 1.440408974885940552e-01 -1.585581004619598389e-01 -2.113155424594879150e-01 1.327265799045562744e-01 3.616040647029876709e-01 -7.695879042148590088e-02 -2.517665624618530273e-01 -1.582208126783370972e-01 -2.552318871021270752e-01 7.798971980810165405e-02 2.741910889744758606e-02 7.043437659740447998e-02 -3.502654656767845154e-02 8.658751845359802246e-02 -1.551224589347839355e-01 -1.622047722339630127e-01 -2.320467829704284668e-01 -2.097725123167037964e-01 -2.085900604724884033e-01 1.491543650627136230e-01
1.419305056333541870e-01 -6.333328783512115479e-02 6.293845176696777344e-02 -9.106007218360900879e-02 -1.593232154846191406e-01 2.351398579776287079e-02 -3.234688937664031982e-01 2.504784427583217621e-02 3.189338743686676025e-02 4.328685253858566284e-02 -2.473500221967697144e-01 1.467022299766540527e-01 3.042923808097839355e-01 8.660217374563217163e-02 -1.937608271837234497e-01 8.242538198828697205e-03 3.950481712818145752e-01 -2.061913907527923584e-01 -2.562765479087829590e-01 -4.232477545738220215e-01 3.925313055515289307e-02 2.253071367740631104e-01 -8.434197306632995605e-02 1.476473212242126465e-01 2.996430918574333191e-02 -1.126266345381736755e-01 -7.595430314540863037e-02 1.877229362726211548e-01 -5.909159407019615173e-02 8.450943045318126678e-03 1.306405514478683472e-01 9.623902291059494019e-02
-1.300562731921672821e-02 2.823479287326335907e-02 -1.178127676248550415e-01 -1.632854938507080078e-01 -1.620642691850662231e-01 8.682830957695841789e-05 -4.480223953723907471e-01 9.864439815282821655e-02 2.284913063049316406e-01 -1.108833625912666321e-01 1.715129017829895020e-01 -1.719141565263271332e-02 7.733032107353210449e-02 -1.148220449686050415e-01 -1.901887506246566772e-01 -1.450586225837469101e-02 2.430724054574966431e-01 4.008178412914276123e-02 -1.979801803827285767e-01 -1.752817183732986450e-01 -1.607535779476165771e-02 3.181363642215728760e-01 6.349962949752807617e-02 1.070592403411865234e-01 1.017300039529800415e-01 -1.330421566963195801e-01 -1.388098448514938354e-01 1.257530152797698975e-01 -9.556245058774948120e-02 3.210179507732391357e-01 2.120337039232254028e-01 3.227419257164001465e-01
-1.653871685266494751e-02 1.973234266042709351e-01 1.799746006727218628e-01 1.882095038890838623e-01 -1.896238625049591064e-01 1.678416877985000610e-01 -1.911014616489410400e-01 -2.176345884799957275e-02 8.872103691101074219e-02 -5.170454829931259155e-02 -8.555584400892257690e-02 -1.425245106220245361e-01 -1.235199272632598877e-01 -4.159487187862396240e-01 -4.052563384175300598e-02 -1.554734408855438232e-01 4.220207929611206055e-01 1.558238174766302109e-03 9.526464343070983887e-02 -1.513814330101013184e-01 2.013916522264480591e-01 -5.916131660342216492e-02 1.426630765199661255e-01 -6.260102242231369019e-02 2.503285706043243408e-01 -1.425429731607437134e-01 -1.184191107749938965e-01 -1.036922447383403778e-03 1.900903321802616119e-02 1.925490349531173706e-01 -2.676464617252349854e-01 2.347085028886795044e-01
-3.976004943251609802e-02 2.625380158424377441e-01 1.447297185659408569e-01 -2.244708836078643799e-01 -1.654698401689529419e-01 1.119899228215217590e-01 -3.027152419090270996e-01 2.411925345659255981e-01 -1.542314141988754272e-01 -2.710556052625179291e-02 -6.064185872673988342e-02 1.565434932708740234e-01 1.268225610256195068e-01 -3.996552824974060059e-01 1.113952137529850006e-02 1.756711304187774658e-01 -1.340947858989238739e-02 3.798927739262580872e-02 -1.391388773918151855e-01 -4.582919180393218994e-02 1.239411234855651855e-01 3.156469166278839111e-01 2.485892176628112793e-01 5.532777309417724609e-02 -2.245468087494373322e-02 -2.048628628253936768e-01 -1.389207541942596436e-01 1.120313629508018494e-01 -1.218067780137062073e-01 2.606467902660369873e-01 -7.062200456857681274e-03 2.210139930248260498e-01
3.410812616348266602e-01 1.609564423561096191e-01 -1.197291463613510132e-01 2.877699136734008789e-01 1.026899591088294983e-01 -2.792851626873016357e-02 -3.564934730529785156e-01 1.572927087545394897e-01 6.283099949359893799e-02 2.437092810869216919e-01 1.459819972515106201e-01 2.859852835536003113e-02 1.728365719318389893e-01 -1.563431620597839355e-01 9.686012566089630127e-02 -5.933110788464546204e-02 2.939956486225128174e-01 -1.051930710673332214e-01 4.707206785678863525e-02 -2.005807012319564819e-01 -9.180684573948383331e-03 1.436272710561752319e-01 2.215034812688827515e-01 9.338415414094924927e-02 2.005618959665298462e-01 -2.259706705808639526e-02 -5.653866566717624664e-03 7.294756174087524414e-02 -3.062422014772891998e-02 3.134432137012481689e-01 -2.008206248283386230e-01 2.017931193113327026e-01
1.267131119966506958e-01 -2.251092046499252319e-01 1.509213075041770935e-02 -2.032556682825088501e-01 -1.050585210323333740e-01 -9.562353952787816525e-04 -2.178149819374084473e-01 -3.011085391044616699e-01 -8.528951555490493774e-02 9.504526108503341675e-02 1.726284474134445190e-01 3.001531064510345459e-01 -3.490060940384864807e-02 -1.429948210716247559e-01 -1.919824331998825073e-01 1.356460452079772949e-01 1.636004149913787842e-01 -1.493654912337660789e-03 -1.093748509883880615e-01 -5.616170540452003479e-02 6.660813838243484497e-02 7.920676469802856445e-02 1.311733126640319824e-01 -2.608583271503448486e-01 -8.614351600408554077e-02 1.233413722366094589e-02 -2.042507678270339966e-01 3.339024186134338379e-01 -1.499630361795425415e-01 4.443461894989013672e-01 -8.453746140003204346e-02 6.122777238488197327e-02
-3.219128027558326721e-02 6.961752474308013916e-02 3.729031383991241455e-01 9.213063120841979980e-02 6.964619457721710205e-02 1.536765694618225098e-01 -8.989572525024414062e-02 1.440313309431076050e-01 -2.004790008068084717e-01 -8.770772069692611694e-02 5.366944894194602966e-02 -1.518041789531707764e-01 3.662001714110374451e-02 -1.512639820575714111e-01 -2.380450814962387085e-01 -4.701050929725170135e-03 4.817906916141510010e-01 1.901562139391899109e-02 -2.253567725419998169e-01 -1.339297592639923096e-01 -1.555461063981056213e-02 -1.690110415220260620e-01 -2.089331448078155518e-01 2.452320652082562447e-03 3.254003077745437622e-02 -4.385336115956306458e-02 -5.856789648532867432e-02 8.020499348640441895e-02 -7.593026012182235718e-02 3.705054521560668945e-01 -8.824475109577178955e-02 3.117944598197937012e-01
6.898763030767440796e-02 1.450947672128677368e-01 -1.346793919801712036e-01 2.300436422228813171e-02 -8.065888285636901855e-02 2.141934446990489960e-02 -3.338604271411895752e-01 -2.460452914237976074e-01 1.607711017131805420e-01 4.106761515140533447e-02 -1.332175135612487793e-01 3.179346024990081787e-01 7.988073676824569702e-02 -5.230645090341567993e-02 -1.556409057229757309e-02 1.251458972692489624e-01 8.080009371042251587e-02 -3.613416552543640137e-01 -2.877146005630493164e-01 -2.645422816276550293e-01 -1.337977200746536255e-01 8.826202154159545898e-02 3.570342957973480225e-01 -5.980365350842475891e-02 -1.386190857738256454e-02 -1.435456126928329468e-01 -3.643567487597465515e-02 6.812252849340438843e-02 2.197150141000747681e-01 2.497991472482681274e-01 -7.309263944625854492e-02 1.256492584943771362e-01
-4.436305537819862366e-02 1.399185210466384888e-01 2.685227058827877045e-02 1.402157694101333618e-01 -1.397465616464614868e-01 1.578646302223205566e-01 -2.494286149740219116e-01 1.156456694006919861e-01 -2.362551838159561157e-01 1.797243654727935791e-01 5.587062239646911621e-02 2.623313479125499725e-02 -1.361801475286483765e-01 -2.332197874784469604e-01 2.105871438980102539e-01 -9.441960602998733521e-03 2.266766875982284546e-01 -1.567380428314208984e-01 -2.295211702585220337e-01 6.768902391195297241e-02 2.788634896278381348e-01 2.734467983245849609e-01 1.584975123405456543e-01 -1.458616852760314941e-01 -7.990510016679763794e-02 -3.593606129288673401e-02 -6.891972571611404419e-02 3.385199308395385742e-01 -2.932750619947910309e-02 7.172644883394241333e-02 -2.449169307947158813e-01 3.218350112438201904e-01
8.605384826660156250e-02 5.146607011556625366e-02 2.467420846223831177e-01 9.760435670614242554e-02 -2.966718189418315887e-02 9.443964064121246338e-02 -2.170055508613586426e-01 1.007499918341636658e-02 4.720881581306457520e-02 -2.877931296825408936e-02 -4.609068483114242554e-02 -1.099219769239425659e-01 -1.799221187829971313e-01 -4.022580385208129883e-01 -1.701261997222900391e-01 -2.305403202772140503e-01 4.041672945022583008e-01 -7.290033996105194092e-02 1.331484615802764893e-01 -3.241138160228729248e-02 2.352789193391799927e-01 2.527789212763309479e-02 1.268810182809829712e-01 -3.790981695055961609e-02 1.518821269273757935e-01 4.123354330658912659e-02 -1.792666763067245483e-01 5.842198058962821960e-02 2.648427337408065796e-02 3.754692673683166504e-01 -6.577610969543457031e-02 3.189162313938140869e-01
2.638499438762664795e-01 1.769171468913555145e-02 4.326515272259712219e-02 -1.806682795286178589e-01 -9.780561923980712891e-02 1.298398226499557495e-01 2.948781289160251617e-02 -6.143279373645782471e-02 2.774905562400817871e-01 -8.534508198499679565e-02 1.617585867643356323e-02 4.606162756681442261e-02 1.461361646652221680e-01 -9.464122354984283447e-02 2.364383935928344727e-01 5.120627116411924362e-03 2.247190177440643311e-01 -3.201243877410888672e-01 -3.662701249122619629e-01 -2.730125784873962402e-01 -2.538035511970520020e-01 4.926852881908416748e-02 3.106076328549534082e-04 7.634113729000091553e-02 -6.795810535550117493e-03 -1.044248044490814209e-01 -2.621941864490509033e-01 2.960134744644165039e-01 1.836368441581726074e-02 -4.886322654783725739e-03 -1.862392872571945190e-01 2.342498004436492920e-01
8.819398283958435059e-02 2.380487173795700073e-01 1.340308338403701782e-01 -5.064043402671813965e-02 -3.632238134741783142e-02 -1.182777285575866699e-01 -1.025253683328628540e-01 -1.859917305409908295e-02 -2.289576381444931030e-01 4.171363264322280884e-02 -7.370255142450332642e-02 -2.525175511837005615e-01 6.097679585218429565e-02 -9.823415428400039673e-02 1.150403171777725220e-01 -9.836314618587493896e-02 4.523189663887023926e-01 1.101486198604106903e-02 -2.874722182750701904e-01 -3.968450054526329041e-02 -2.088719010353088379e-01 1.352198868989944458e-01 8.630976825952529907e-02 1.949385404586791992e-01 8.882629871368408203e-02 2.022713571786880493e-01 5.156388133764266968e-02 3.489061892032623291e-01 -2.194417268037796021e-01 3.498825943097472191e-03 -2.850355207920074463e-01 1.741314232349395752e-01
1.135273650288581848e-01 2.966703176498413086e-01 1.482860296964645386e-01 -2.696144580841064453e-01 -1.690871566534042358e-01 1.666289865970611572e-01 -3.088001012802124023e-01 8.780402690172195435e-02 -1.854231357574462891e-01 4.339750856161117554e-03 -8.986390382051467896e-02 2.760391235351562500e-01 1.817879229784011841e-01 -3.089555799961090088e-01 -1.377393603324890137e-01 -1.333204507827758789e-01 4.321926087141036987e-02 1.278417855501174927e-01 -6.878243386745452881e-02 -1.394528001546859741e-01 -1.140193715691566467e-01 -2.573232650756835938e-01 4.986438900232315063e-02 -8.871381171047687531e-03 2.079282887279987335e-02 -4.809072613716125488e-02 1.487700194120407104e-01 2.746333479881286621e-01 8.272046595811843872e-02 2.758750915527343750e-01 -1.728525608777999878e-01 1.541914343833923340e-01
9.485934674739837646e-02 2.912915050983428955e-01 3.563765808939933777e-02 8.813988417387008667e-02 1.844302564859390259e-02 -1.405715048313140869e-01 -2.164631783962249756e-01 -2.107444405555725098e-01 -7.880770601332187653e-03 -8.449594676494598389e-02 3.359601274132728577e-02 -2.224437296390533447e-01 5.739321187138557434e-02 2.735814638435840607e-02 -7.028351072221994400e-03 -8.348254114389419556e-02 4.555349647998809814e-01 -1.804383993148803711e-01 -2.433198839426040649e-01 -2.059361487627029419e-01 -2.022372186183929443e-01 1.894615292549133301e-01 3.173087537288665771e-02 2.005605548620223999e-01 -1.380322575569152832e-01 1.025444045662879944e-01 3.705569356679916382e-02 3.811129629611968994e-01 -6.571641564369201660e-02 3.955255076289176941e-02 4.542593657970428467e-02 2.702276408672332764e-01
-1.507097482681274414e-01 7.081256061792373657e-02 2.010925114154815674e-01 5.749111995100975037e-02 1.296135876327753067e-02 5.386220291256904602e-03 -1.187405288219451904e-01 6.889145821332931519e-02 1.819981336593627930e-01 1.401101797819137573e-02 -5.296821892261505127e-02 1.199267208576202393e-01 1.618263572454452515e-01 -2.535846233367919922e-01 2.369241602718830109e-02 2.305928915739059448e-01 3.769319653511047363e-01 -1.974834054708480835e-01 -8.634677529335021973e-02 2.290260232985019684e-02 2.036828994750976562e-01 -9.427946060895919800e-02 -3.564541935920715332e-01 -2.036154866218566895e-01 -8.068927377462387085e-02 -8.930399268865585327e-02 -1.085321530699729919e-01 4.000819027423858643e-01 -1.726959198713302612e-01 2.298599779605865479e-01 -1.832121014595031738e-01 6.513522565364837646e-02
3.168187737464904785e-01 -1.662591695785522461e-01 2.702559828758239746e-01 -1.525832712650299072e-01 9.177161264233291149e-04 1.569792777299880981e-01 -3.877865076065063477e-01 -1.620412915945053101e-01 2.150368690490722656e-01 -1.298329979181289673e-01 -7.821242511272430420e-02 -1.748173087835311890e-01 -2.647711038589477539e-01 -2.273641824722290039e-01 4.541386291384696960e-02 6.019729003310203552e-02 1.494142562150955200e-01 -5.725338310003280640e-02 -1.650408208370208740e-01 -2.670231759548187256e-01 -7.042569667100906372e-02 -1.145813092589378357e-01 -1.092566456645727158e-02 -1.185473278164863586e-01 1.390454918146133423e-01 -1.948120892047882080e-01 -1.791164875030517578e-01 1.406881958246231079e-01 1.396746467798948288e-02 2.160655856132507324e-01 -9.561212360858917236e-02 -1.598073542118072510e-01
-7.399869617074728012e-03 2.657204270362854004e-01 1.647085100412368774e-01 -2.574923448264598846e-02 -1.269946992397308350e-01 -4.246847704052925110e-02 -1.667351424694061279e-01 9.956666082143783569e-02 3.432306647300720215e-02 1.838578432798385620e-01 1.470343768596649170e-01 -1.339798420667648315e-01 4.361047595739364624e-02 -2.460771650075912476e-01 -1.350874900817871094e-01 1.778745353221893311e-01 1.526784896850585938e-01 -4.626850485801696777e-01 -1.937191188335418701e-01 -1.352292951196432114e-03 -6.211978569626808167e-02 -6.801491230726242065e-02 -1.434266865253448486e-01 -2.476768493652343750e-01 2.302826941013336182e-01 -6.278575956821441650e-02 -1.891502141952514648e-01 1.912166178226470947e-02 -1.138909906148910522e-01 2.001602053642272949e-01 -8.004160970449447632e-02 3.756735026836395264e-01
5.599181726574897766e-02 1.955699473619461060e-01 -2.738545835018157959e-01 -1.037639901041984558e-01 -1.672614812850952148e-01 1.353485882282257080e-01 -3.447667062282562256e-01 3.952080011367797852e-02 -2.398329973220825195e-02 5.961133539676666260e-02 -6.893741339445114136e-02 2.716554403305053711e-01 2.100715637207031250e-01 -2.012092769145965576e-01 1.053549721837043762e-01 1.471312791109085083e-01 2.857245802879333496e-01 -9.473490715026855469e-02 -5.650308355689048767e-02 -1.718695014715194702e-01 1.745232641696929932e-01 -5.605604499578475952e-02 -5.834862217307090759e-02 2.596793137490749359e-02 -1.277219355106353760e-01 5.053343251347541809e-02 -1.925546973943710327e-01 -2.141168117523193359e-01 -3.254901170730590820e-01 2.672022283077239990e-01 -1.349304318428039551e-01 2.184739112854003906e-01
3.643382489681243896e-01 4.178325533866882324e-01 9.693779051303863525e-02 -5.764594674110412598e-02 -1.042546629905700684e-01 7.628032565116882324e-02 -5.613005161285400391e-02 1.920709311962127686e-01 4.526889324188232422e-02 -7.738672941923141479e-02 -7.658258825540542603e-02 -4.824090376496315002e-02 -2.795522660017013550e-02 -1.435391008853912354e-01 2.099429368972778320e-01 1.939108669757843018e-01 1.785864531993865967e-01 -6.682047247886657715e-02 -1.582148373126983643e-01 -2.111146785318851471e-02 -1.509587466716766357e-01 5.801852419972419739e-02 -3.445171192288398743e-02 -2.629209123551845551e-02 7.989828288555145264e-02 1.459702402353286743e-01 2.681181132793426514e-01 3.506911396980285645e-01 1.422179788351058960e-01 2.788061499595642090e-01 -1.009011492133140564e-01 2.887220978736877441e-01
-6.794662680476903915e-03 6.581098586320877075e-02 4.533297196030616760e-02 4.544658586382865906e-02 -2.060702294111251831e-01 -2.636353671550750732e-02 -4.129643440246582031e-01 1.498994827270507812e-01 -3.361959010362625122e-02 1.850004792213439941e-01 3.154150769114494324e-02 -1.058667302131652832e-01 6.925589591264724731e-02 -6.618019193410873413e-02 -6.379099190235137939e-02 8.215477317571640015e-02 4.687175452709197998e-01 -2.317430377006530762e-01 -1.022868230938911438e-01 -4.453406855463981628e-02 -3.629873320460319519e-02 -1.845341175794601440e-01 -4.701700061559677124e-02 1.933062374591827393e-01 -4.751275107264518738e-02 8.066826499998569489e-03 1.155254915356636047e-01 9.390889108180999756e-02 -3.086799979209899902e-01 2.582773566246032715e-01 3.709245622158050537e-01 5.405282229185104370e-02
2.769836187362670898e-01 2.222932577133178711e-01 -1.386419087648391724e-01 -4.522481933236122131e-02 -1.738213300704956055e-01 -8.160207420587539673e-02 -4.342336058616638184e-01 2.855743654072284698e-02 1.769983619451522827e-01 -7.172287255525588989e-02 -2.820379287004470825e-02 4.676399752497673035e-02 1.815966069698333740e-01 -1.350828111171722412e-01 -2.210604995489120483e-01 3.725093603134155273e-02 8.161891251802444458e-03 -1.219319477677345276e-01 -1.258974075317382812e-01 -2.522882819175720215e-01 1.993297189474105835e-01 1.125383079051971436e-01 1.742763221263885498e-01 -1.459742635488510132e-01 2.090420126914978027e-01 5.031515657901763916e-02 1.957085579633712769e-01 1.241560503840446472e-01 3.298056870698928833e-02 3.023013770580291748e-01 -1.320620924234390259e-01 2.775685191154479980e-01
2.294232994318008423e-01 1.307135969400405884e-01 -1.713563501834869385e-01 -1.068664118647575378e-01 -2.388332486152648926e-01 -9.920610487461090088e-02 -4.460632205009460449e-01 6.003822386264801025e-02 -4.085348546504974365e-02 -1.791018992662429810e-01 -7.447155565023422241e-02 -4.611300677061080933e-02 1.418856084346771240e-01 -1.879855096340179443e-01 -1.735540926456451416e-01 4.330791905522346497e-02 -9.148567169904708862e-02 1.333296485245227814e-02 -1.282488107681274414e-01 -2.662940621376037598e-01 2.958862483501434326e-02 2.160245627164840698e-01 1.895984858274459839e-01 -1.168112270534038544e-02 1.842351406812667847e-01 -1.098997890949249268e-02 1.347426027059555054e-01 2.112422883510589600e-01 1.279314327985048294e-02 3.297952115535736084e-01 -1.188071891665458679e-01 3.028696775436401367e-01
1.495121121406555176e-01 5.348016321659088135e-02 7.228902727365493774e-02 -8.207399398088455200e-02 -3.934898972511291504e-01 -2.027718126773834229e-01 1.103460192680358887e-01 3.570170328021049500e-02 3.698013126850128174e-01 9.939317405223846436e-02 -2.931771799921989441e-02 -7.954429835081100464e-02 -6.627873331308364868e-02 -5.105311051011085510e-02 1.887384951114654541e-01 1.446966528892517090e-01 2.965718209743499756e-01 -1.849746406078338623e-01 1.088377237319946289e-01 -1.104548349976539612e-01 -1.297471374273300171e-01 -1.143668815493583679e-01 1.807248964905738831e-02 2.383520901203155518e-01 4.708925634622573853e-02 -1.480921357870101929e-01 -9.189788252115249634e-02 2.964839637279510498e-01 -2.883986830711364746e-01 2.377459555864334106e-01 -1.359086334705352783e-01 1.552792042493820190e-01
-1.357412785291671753e-01 3.468762710690498352e-02 -1.688454002141952515e-01 -1.739931702613830566e-01 -1.258662194013595581e-01 -2.037822157144546509e-01 -1.830494105815887451e-01 -1.444044411182403564e-01 -1.018592119216918945e-01 1.451364010572433472e-01 -1.967455148696899414e-01 -1.080626323819160461e-01 -9.180071763694286346e-03 -2.736893892288208008e-01 -2.533547580242156982e-01 -3.042920120060443878e-02 3.485684394836425781e-01 1.490669846534729004e-01 -4.495217651128768921e-02 -2.520203888416290283e-01 -3.462675809860229492e-01 -1.401906013488769531e-01 -1.212952136993408203e-01 -2.053169459104537964e-01 1.948567628860473633e-01 -2.275815047323703766e-02 -1.964972764253616333e-01 2.615422904491424561e-01 2.256299555301666260e-02 7.884758710861206055e-02 -1.435116380453109741e-01 9.708863496780395508e-02
-1.740090399980545044e-01 2.118352651596069336e-01 1.755315959453582764e-01 -1.281648874282836914e-02 -1.008207723498344421e-01 -3.983489796519279480e-02 -1.114052608609199524e-01 8.296424895524978638e-02 1.685474216938018799e-01 1.788242906332015991e-01 -1.113045066595077515e-01 -1.346464175730943680e-02 -9.808731265366077423e-03 -1.500141620635986328e-01 -1.679497510194778442e-01 1.007277369499206543e-01 3.071731626987457275e-01 -1.452659368515014648e-01 -1.097617000341415405e-01 -1.162896901369094849e-01 1.787718385457992554e-01 -1.147857010364532471e-01 -4.206646382808685303e-01 -8.032429963350296021e-02 -8.612079173326492310e-02 -2.268143594264984131e-01 -7.836562395095825195e-02 3.985877931118011475e-01 -1.948854029178619385e-01 2.388649731874465942e-01 -2.010033726692199707e-01 -5.177142098546028137e-03
3.904238343238830566e-02 1.807816773653030396e-01 1.210647076368331909e-01 -1.862926632165908813e-01 -2.711047530174255371e-01 3.350541740655899048e-02 -1.861374825239181519e-01 -9.255434572696685791e-02 2.454691678285598755e-01 -2.715058326721191406e-01 -2.367327362298965454e-01 -3.925664816051721573e-03 1.195687800645828247e-01 -3.357797563076019287e-01 8.973465859889984131e-02 8.880268782377243042e-03 1.942537724971771240e-01 -6.339413672685623169e-02 -2.720571756362915039e-01 8.238306641578674316e-02 -2.267653197050094604e-01 1.237822100520133972e-01 1.988201141357421875e-01 -3.692304193973541260e-01 -6.481958553194999695e-03 -1.197490915656089783e-01 -8.621878921985626221e-03 3.165073692798614502e-02 1.603411859832704067e-03 2.053728550672531128e-01 -1.951818168163299561e-01 1.117988154292106628e-01
1.124764978885650635e-01 8.250185637734830379e-04 -8.270676434040069580e-02 4.593170061707496643e-02 -2.232747077941894531e-01 1.672178804874420166e-01 -2.151113897562026978e-01 -2.885650992393493652e-01 -2.220976725220680237e-02 2.424934506416320801e-01 3.543240576982498169e-02 2.293181233108043671e-02 8.334694057703018188e-02 -2.952377200126647949e-01 8.074361830949783325e-02 3.043440282344818115e-01 1.625202447175979614e-01 2.791502140462398529e-02 -5.411653518676757812e-01 8.478958904743194580e-02 -9.223151952028274536e-02 2.290454804897308350e-01 8.154010027647018433e-02 -3.576866537332534790e-02 -4.688699543476104736e-02 1.103627607226371765e-01 -1.200152933597564697e-01 1.411373019218444824e-01 -1.305014546960592270e-02 9.444462507963180542e-02 -1.025167852640151978e-02 2.503451108932495117e-01
4.054310619831085205e-01 1.761605143547058105e-01 -5.632567033171653748e-02 -8.543150126934051514e-02 -1.317767500877380371e-01 4.789507389068603516e-02 -1.485045105218887329e-01 -1.478438228368759155e-01 1.587134003639221191e-01 -2.411282211542129517e-01 3.095486201345920563e-02 6.112080067396163940e-02 6.976936757564544678e-02 -1.417904645204544067e-01 1.321414113044738770e-01 1.229736208915710449e-01 1.592513322830200195e-01 -2.842264473438262939e-01 1.178781092166900635e-01 1.166482269763946533e-01 -3.579057753086090088e-01 -4.930043965578079224e-02 8.077629655599594116e-02 2.137040495872497559e-01 -8.794489502906799316e-02 2.214149944484233856e-02 -1.795574277639389038e-01 3.907922506332397461e-01 -1.586207933723926544e-02 1.937296390533447266e-01 -4.633091390132904053e-02 1.883790642023086548e-01
-7.043915241956710815e-02 5.244552623480558395e-03 1.270157992839813232e-01 1.239855587482452393e-01 -1.761894673109054565e-01 1.548850387334823608e-01 -3.116355240345001221e-01 7.227551937103271484e-02 -8.191898465156555176e-02 1.992019712924957275e-01 5.060996115207672119e-02 -1.262981593608856201e-01 2.875535003840923309e-02 -3.522470295429229736e-01 3.752584382891654968e-02 1.725322455167770386e-01 3.570045232772827148e-01 -1.608750075101852417e-01 -1.261123921722173691e-03 -2.460542470216751099e-01 -3.464024662971496582e-01 5.805531889200210571e-02 -1.507516801357269287e-01 2.977208197116851807e-01 9.077052026987075806e-02 1.119107822887599468e-03 3.340876102447509766e-02 2.620587944984436035e-01 -2.095412015914916992e-01 3.152661398053169250e-02 1.166297271847724915e-01 2.482146257534623146e-03
-9.623885899782180786e-02 -1.532968878746032715e-01 2.231397926807403564e-01 4.407368600368499756e-02 -2.651500105857849121e-01 -6.494622677564620972e-02 1.679461821913719177e-02 -4.307065308094024658e-01 5.161228589713573456e-03 -8.386591821908950806e-02 6.128294765949249268e-02 -1.136007457971572876e-01 -1.301161199808120728e-01 -3.274571001529693604e-01 -9.643301367759704590e-02 1.610542237758636475e-01 6.329748779535293579e-02 -1.377819180488586426e-01 8.032567799091339111e-02 -1.915088854730129242e-02 -2.332053184509277344e-01 1.930653862655162811e-02 -2.121976464986801147e-01 2.544671669602394104e-02 -1.406622081995010376e-01 2.321872115135192871e-02 2.419454976916313171e-02 2.374189347028732300e-01 -1.639159768819808960e-01 3.150756955146789551e-01 -1.860778778791427612e-01 3.221620619297027588e-01
2.804930210113525391e-01 2.428012341260910034e-02 5.705706309527158737e-03 -3.089433535933494568e-02 8.770754933357238770e-02 -7.551492657512426376e-03 -2.782434821128845215e-01 1.162023693323135376e-01 -1.197957545518875122e-01 1.864672303199768066e-01 -1.983405500650405884e-01 6.628493219614028931e-02 2.323831021785736084e-01 8.065484464168548584e-02 -6.020724773406982422e-02 1.513163894414901733e-01 2.109091579914093018e-01 -2.643586099147796631e-01 -1.295292824506759644e-01 -4.800716638565063477e-01 -1.508002518676221371e-03 9.808950126171112061e-02 4.964178055524826050e-02 -3.509968519210815430e-02 -4.420256987214088440e-02 8.909454196691513062e-02 8.148900419473648071e-02 3.507895767688751221e-01 4.085274413228034973e-02 -9.923256933689117432e-02 1.480081677436828613e-02 3.390238285064697266e-01
-9.020543098449707031e-02 1.225481852889060974e-01 -2.190172523260116577e-01 -5.918540433049201965e-02 -3.392445445060729980e-01 -1.259914487600326538e-01 -4.263440370559692383e-01 7.686393707990646362e-02 1.652480065822601318e-01 1.149206981062889099e-02 1.792593151330947876e-01 1.010763496160507202e-01 -2.427041903138160706e-02 -1.657840460538864136e-01 -1.143358275294303894e-02 -6.684290710836648941e-03 6.679099798202514648e-02 7.150881737470626831e-02 -5.983748659491539001e-02 -1.553132832050323486e-01 -6.678175926208496094e-02 3.099159300327301025e-01 5.346862971782684326e-02 2.338694036006927490e-02 1.509416103363037109e-01 -1.003571897745132446e-01 -2.704617977142333984e-01 8.619640022516250610e-02 -1.122508663684129715e-02 2.342854142189025879e-01 1.332006603479385376e-01 4.258099198341369629e-01
-2.389381378889083862e-01 -1.627926900982856750e-02 -5.175641179084777832e-02 -9.909344464540481567e-02 2.064383029937744141e-01 1.623727828264236450e-01 -1.607947796583175659e-01 -2.847921252250671387e-01 -5.800978979095816612e-04 1.453348100185394287e-01 3.547199815511703491e-02 -1.289747357368469238e-01 5.493094213306903839e-03 -1.680583208799362183e-01 -6.392438709735870361e-02 4.044013917446136475e-01 3.189316391944885254e-01 2.174450308084487915e-01 -1.994683444499969482e-01 -6.624834984540939331e-02 -2.915613949298858643e-01 1.965944096446037292e-02 -7.799724489450454712e-02 -1.187909319996833801e-01 1.654316633939743042e-01 -7.579847238957881927e-03 2.311190962791442871e-02 2.455540746450424194e-01 9.898117929697036743e-02 2.289908975362777710e-01 -1.510273963212966919e-01 2.173043042421340942e-01
2.775338888168334961e-01 2.166763693094253540e-02 6.839589029550552368e-02 -8.110616356134414673e-02 -3.292496204376220703e-01 -1.839078962802886963e-01 -1.007307544350624084e-01 -1.399445682764053345e-01 2.812121622264385223e-02 2.227767109870910645e-01 -5.608023703098297119e-02 3.295354843139648438e-01 1.326127815991640091e-02 -2.429044693708419800e-01 -1.474841684103012085e-01 -2.313500270247459412e-02 -4.091088473796844482e-02 -7.438132539391517639e-03 -3.920054808259010315e-02 4.434977844357490540e-02 7.044591009616851807e-02 1.178728044033050537e-02 1.963878124952316284e-01 -7.272246479988098145e-02 4.227612167596817017e-02 1.529365964233875275e-02 -1.304259449243545532e-01 5.124939605593681335e-02 -1.075236350297927856e-01 4.700858294963836670e-01 -4.247730076313018799e-01 8.272111415863037109e-02
4.605359584093093872e-02 1.353976726531982422e-01 8.574859052896499634e-02 -9.277896024286746979e-03 -1.072012707591056824e-01 2.604925073683261871e-02 5.843843519687652588e-02 -9.012500196695327759e-02 -1.086480170488357544e-01 3.861264511942863464e-02 2.544371969997882843e-02 -8.295397460460662842e-02 8.888068795204162598e-02 -5.645947903394699097e-02 5.401065573096275330e-02 1.533508300781250000e-01 1.990489065647125244e-01 -3.813655301928520203e-02 -5.177640169858932495e-02 -5.117492675781250000e-01 1.077487766742706299e-01 1.570274829864501953e-01 -7.103989273309707642e-02 3.765112757682800293e-01 3.253068327903747559e-01 -1.997467577457427979e-01 3.622872754931449890e-02 2.158208638429641724e-01 -1.261994689702987671e-01 2.491887807846069336e-01 -3.217574656009674072e-01 1.617795079946517944e-01
1.231155097484588623e-01 3.092804849147796631e-01 3.888083621859550476e-02 -3.147065639495849609e-02 -8.200636506080627441e-02 1.287126820534467697e-02 -3.166429400444030762e-01 1.876204907894134521e-01 -1.196577325463294983e-01 9.822071343660354614e-02 1.294257957488298416e-02 3.447963893413543701e-01 -5.184634029865264893e-02 -3.567827343940734863e-01 -1.243092790246009827e-01 4.930373397655785084e-04 4.234460368752479553e-02 -3.977673500776290894e-02 -8.421418070793151855e-02 -5.853831768035888672e-02 1.103142723441123962e-01 2.854465246200561523e-01 1.672037243843078613e-01 1.632181555032730103e-01 2.870492637157440186e-01 -1.286741793155670166e-01 1.154459267854690552e-01 2.433004323393106461e-03 -8.842394500970840454e-02 3.271071612834930420e-01 -9.437794238328933716e-02 2.402615398168563843e-01
[truncated: 3,272,838 more chars]
