# Supplementary material for: The Language of Innovation
Source: PLoS One. 2020 Apr 30;15(4):e0230107. doi: 10.1371/journal.pone.0230107 (PMC7194493; doi:10.1371/journal.pone.0230107)
Supplement: S26 File — (GZ) [file pone.0230107.s026.tar.gz › 2004-2008/V2Run_24_VS_4500_embeddings2004-2008ED32.txt]

-8.416702598333358765e-02 -1.382878273725509644e-01 -2.998151183128356934e-01 2.148814201354980469e-01 -1.542175188660621643e-02 1.547220349311828613e-01 -2.037145048379898071e-01 -9.287887066602706909e-02 2.806081809103488922e-02 6.280249357223510742e-02 1.162474825978279114e-01 1.568361222743988037e-01 -1.794666647911071777e-01 8.694455027580261230e-02 -5.196417123079299927e-02 1.178422346711158752e-01 -5.338701885193586349e-03 -1.998754888772964478e-01 2.082767635583877563e-01 2.182050645351409912e-01 -4.080195128917694092e-01 3.445593118667602539e-01 9.768443554639816284e-02 -3.304347693920135498e-01 -3.005344867706298828e-01 -3.552369028329849243e-02 4.113178327679634094e-02 1.637306362390518188e-01 -1.108255423605442047e-02 9.302542358636856079e-02 1.452059391885995865e-02 1.604465395212173462e-02
-2.779232859611511230e-01 2.119728736579418182e-02 -4.767818748950958252e-02 2.636461257934570312e-01 -2.580751776695251465e-01 1.023472249507904053e-01 -2.789925634860992432e-01 -1.089010462164878845e-01 8.644440770149230957e-02 1.164350882172584534e-01 -1.261242777109146118e-01 -8.353281021118164062e-02 -1.235139146447181702e-01 1.218039020895957947e-01 -1.399866640567779541e-01 2.660902142524719238e-01 1.063593029975891113e-01 -2.144229412078857422e-01 2.729983925819396973e-01 -4.374120011925697327e-02 5.035586655139923096e-03 2.511265575885772705e-01 4.268384724855422974e-02 -1.406188011169433594e-01 -1.859890073537826538e-01 2.973034083843231201e-01 6.171924248337745667e-02 1.472331285476684570e-01 2.662708461284637451e-01 -1.209564656019210815e-01 1.869623064994812012e-01 -1.788182407617568970e-01
1.875540316104888916e-01 -3.229257464408874512e-02 -2.361597865819931030e-01 -5.281970277428627014e-02 1.336442381143569946e-01 1.631689965724945068e-01 -3.389848396182060242e-02 -1.561932414770126343e-01 3.572858870029449463e-01 2.725125551223754883e-01 4.173251334577798843e-03 2.039489150047302246e-01 4.339237697422504425e-03 1.315643787384033203e-01 2.355191111564636230e-01 1.741231977939605713e-01 3.083103597164154053e-01 -4.814034700393676758e-02 1.001672521233558655e-01 7.805908471345901489e-02 -5.836044624447822571e-02 3.654276728630065918e-01 2.443321794271469116e-01 -1.956590861082077026e-01 -7.186384499073028564e-02 -7.218850660137832165e-04 -1.147453039884567261e-01 1.437305659055709839e-01 1.236711144447326660e-01 -8.049213886260986328e-02 1.951289176940917969e-01 -2.031795829534530640e-01
-1.433304138481616974e-02 1.054460480809211731e-01 -1.253713574260473251e-02 -3.027089312672615051e-02 9.696157276630401611e-02 9.297066926956176758e-02 -6.616223603487014771e-02 -1.554983854293823242e-01 1.558534055948257446e-01 -1.481633037328720093e-01 4.838434606790542603e-02 1.624277532100677490e-01 -1.523457318544387817e-01 3.976556658744812012e-02 9.602158330380916595e-03 -1.266570240259170532e-01 -1.140808388590812683e-01 -1.138963699340820312e-01 3.303316533565521240e-01 1.022801622748374939e-01 1.967350542545318604e-01 3.486232161521911621e-01 -2.261858619749546051e-02 -4.405023157596588135e-02 -5.852997303009033203e-01 2.144384682178497314e-01 3.378356620669364929e-02 -1.082728505134582520e-01 2.753735892474651337e-02 -2.156482487916946411e-01 1.208551675081253052e-01 -2.314185202121734619e-01
-1.007106080651283264e-01 -4.356469959020614624e-02 -1.367201656103134155e-01 -1.317516565322875977e-01 1.414569932967424393e-02 -2.102012978866696358e-03 1.415205281227827072e-02 2.449813112616539001e-02 2.662870883941650391e-01 -1.010123044252395630e-01 8.369024842977523804e-03 -4.559600725769996643e-02 -9.049208462238311768e-02 3.238666951656341553e-01 3.086083531379699707e-01 2.468189299106597900e-01 -9.299609810113906860e-02 -2.140434235334396362e-01 1.267787069082260132e-01 3.647065758705139160e-01 -6.286457180976867676e-02 1.318452656269073486e-01 1.960007287561893463e-02 -8.721300959587097168e-02 -4.162681996822357178e-01 6.407550722360610962e-02 3.867854923009872437e-02 2.607126533985137939e-01 -2.355196699500083923e-02 -2.408729642629623413e-01 1.809034049510955811e-01 -1.654704809188842773e-01
4.283515736460685730e-02 -8.898265659809112549e-02 -3.898509219288825989e-02 6.569725275039672852e-02 2.703291177749633789e-01 2.516556680202484131e-01 -2.339661121368408203e-01 9.790937602519989014e-02 3.235674202442169189e-01 -2.027311921119689941e-01 1.364629417657852173e-01 -6.015219260007143021e-03 9.023544937372207642e-02 2.368140369653701782e-01 -9.422017633914947510e-02 2.238335013389587402e-01 4.814987629652023315e-02 -1.635399311780929565e-01 1.417435109615325928e-01 1.298525780439376831e-01 -7.778558880090713501e-02 1.155207380652427673e-01 2.003064900636672974e-01 4.757582396268844604e-02 -4.169167280197143555e-01 -5.920397117733955383e-02 1.083888784050941467e-01 -9.312995523214340210e-02 8.387298882007598877e-02 -3.871638476848602295e-01 6.803265959024429321e-02 -9.442842006683349609e-02
-1.579427570104598999e-01 1.271201521158218384e-01 -1.255478113889694214e-01 -2.121334969997406006e-01 -2.838738262653350830e-02 1.937271952629089355e-01 -9.234453737735748291e-02 4.971867054700851440e-02 7.901348173618316650e-02 -4.541443660855293274e-02 -5.129020661115646362e-02 6.972925737500190735e-03 -9.293381869792938232e-02 8.593773841857910156e-02 -1.638216227293014526e-01 2.920601665973663330e-01 1.209204047918319702e-01 2.289901487529277802e-02 2.188045084476470947e-01 3.673517107963562012e-01 -5.894565954804420471e-02 1.158797368407249451e-01 5.933294072747230530e-02 -1.786309331655502319e-01 -5.914497971534729004e-01 3.983648493885993958e-02 6.112661957740783691e-02 -1.637110561132431030e-01 -1.373214423656463623e-01 -1.712661385536193848e-01 2.323747240006923676e-02 -1.693656444549560547e-01
-3.038109242916107178e-01 -1.309073865413665771e-01 -1.503016203641891479e-01 1.751292496919631958e-02 -4.931442067027091980e-02 3.013070821762084961e-01 -1.714360415935516357e-01 -1.134581165388226509e-03 4.444684684276580811e-01 9.053441137075424194e-02 -1.642718017101287842e-01 9.391888976097106934e-02 -2.830306887626647949e-01 -8.471332490444183350e-02 3.717309981584548950e-02 -2.996716462075710297e-02 6.065096706151962280e-02 -7.916977256536483765e-02 3.646251261234283447e-01 -1.345909535884857178e-01 -1.676098036114126444e-04 1.153075546026229858e-01 1.903949081897735596e-01 9.119413048028945923e-02 -2.965981066226959229e-01 2.069456428289413452e-01 -1.508710831403732300e-01 1.285507809370756149e-03 8.150433003902435303e-02 -1.776276230812072754e-01 -8.643659763038158417e-03 -5.686049535870552063e-02
1.725830286741256714e-01 -7.101526111364364624e-02 -4.608926549553871155e-02 -1.071122288703918457e-01 2.921679429709911346e-02 3.829594552516937256e-01 -3.404429927468299866e-02 -2.400370314717292786e-02 3.313095867633819580e-01 -1.305254995822906494e-01 -8.251953870058059692e-02 1.236028224229812622e-01 -1.560173034667968750e-01 4.175864160060882568e-02 1.037002354860305786e-01 7.170768082141876221e-02 -9.510885574854910374e-04 -9.020782262086868286e-02 2.611022293567657471e-01 2.569904625415802002e-01 1.303786039352416992e-01 4.824248608201742172e-03 1.058150678873062134e-01 -3.646587952971458435e-02 -4.229027330875396729e-01 1.428505033254623413e-01 1.351288855075836182e-01 1.914598196744918823e-01 1.351376809179782867e-02 -4.109180271625518799e-01 -9.519394487142562866e-02 -8.534529805183410645e-02
-1.453756690025329590e-01 -9.038529358804225922e-03 7.700716704130172729e-02 -4.080795124173164368e-02 8.027561753988265991e-02 2.420738041400909424e-01 -1.818451881408691406e-01 -2.308241873979568481e-01 7.270081341266632080e-02 2.608235739171504974e-02 -9.695932269096374512e-02 -6.268602609634399414e-02 -1.338158845901489258e-01 -1.724460422992706299e-01 -8.442074060440063477e-02 1.847668886184692383e-01 -1.320383995771408081e-01 9.687722474336624146e-02 3.452500998973846436e-01 2.718032598495483398e-01 7.991399616003036499e-02 2.102100998163223267e-01 2.627132236957550049e-01 -7.647205889225006104e-02 -2.437689453363418579e-01 8.494766056537628174e-02 -1.706292480230331421e-02 1.563601791858673096e-01 2.366180270910263062e-01 -3.901700377464294434e-01 2.172668278217315674e-01 1.394696235656738281e-01
6.223449483513832092e-02 -1.155593711882829666e-02 -1.531126350164413452e-01 2.469326555728912354e-01 2.150751501321792603e-01 1.587118804454803467e-01 -2.895863912999629974e-02 -1.902337521314620972e-01 -1.229911595582962036e-01 3.081825673580169678e-01 2.985623851418495178e-02 -2.438167855143547058e-02 -1.482607722282409668e-01 3.477813005447387695e-01 1.798151433467864990e-02 -1.874178797006607056e-01 1.248902752995491028e-01 -1.169856637716293335e-01 1.297286152839660645e-01 2.783189713954925537e-01 -9.567967057228088379e-02 1.676033884286880493e-01 6.526945531368255615e-02 -8.829860389232635498e-02 -3.421071469783782959e-01 8.284963667392730713e-02 -8.818706870079040527e-02 1.801911294460296631e-01 2.372683137655258179e-01 -1.809486299753189087e-01 1.226170919835567474e-02 -2.948155999183654785e-01
7.264016568660736084e-02 -3.123475937172770500e-03 -2.114082574844360352e-01 8.238427340984344482e-02 1.691627353429794312e-01 1.451345831155776978e-01 -9.470966458320617676e-02 2.672311849892139435e-02 1.898375749588012695e-01 -2.353267371654510498e-01 -6.992957741022109985e-02 6.192308384925127029e-03 6.427794694900512695e-02 1.745756119489669800e-01 5.080462247133255005e-02 3.006135523319244385e-01 -3.791168332099914551e-02 -2.159760296344757080e-01 2.940748929977416992e-01 -4.274565353989601135e-02 8.399897068738937378e-02 1.340105943381786346e-02 2.021186798810958862e-01 -1.820330917835235596e-01 -5.319917798042297363e-01 -2.373212389647960663e-02 1.493910700082778931e-01 9.487345814704895020e-02 8.573855273425579071e-03 -1.641551107168197632e-01 -5.261872336268424988e-02 -3.125146925449371338e-01
2.571525238454341888e-02 3.331179916858673096e-02 -2.255858629941940308e-01 1.278176009654998779e-01 1.702075153589248657e-01 9.528051130473613739e-03 -7.568012923002243042e-02 1.101774349808692932e-01 3.058439791202545166e-01 -6.171157211065292358e-02 1.157759726047515869e-01 1.335351616144180298e-01 1.506786644458770752e-01 7.871412485837936401e-02 1.671422868967056274e-01 1.187095865607261658e-01 -1.751001328229904175e-01 -1.578181087970733643e-01 3.755564391613006592e-01 2.404444664716720581e-01 -6.493128091096878052e-02 1.150670573115348816e-01 3.527751266956329346e-01 -3.034961223602294922e-02 -4.810448288917541504e-01 1.576864421367645264e-01 1.432532444596290588e-02 -3.696565702557563782e-02 1.198417842388153076e-01 -9.050754457712173462e-02 -7.702152431011199951e-02 3.137329593300819397e-02
7.001353055238723755e-02 9.857267886400222778e-02 -2.662614360451698303e-02 5.033819004893302917e-02 1.505310833454132080e-01 3.708126395940780640e-02 -8.440010994672775269e-02 -7.859078049659729004e-02 1.245815679430961609e-01 -1.154802665114402771e-01 -1.300271451473236084e-01 3.297001868486404419e-02 -3.260566294193267822e-02 1.741586476564407349e-01 -1.705249957740306854e-02 2.477539181709289551e-01 7.915691286325454712e-02 -5.441553518176078796e-02 2.622006833553314209e-01 1.891028583049774170e-01 -1.033348664641380310e-01 -6.997568160295486450e-02 2.331482619047164917e-02 -2.123893052339553833e-01 -6.089214682579040527e-01 -2.524945326149463654e-02 -3.187979012727737427e-02 9.432638436555862427e-02 -9.451116784475743771e-04 -4.380699694156646729e-01 2.219789028167724609e-01 -8.605637401342391968e-02
1.088065579533576965e-01 4.997172392904758453e-03 -1.293513029813766479e-01 2.490597218275070190e-01 2.122144997119903564e-01 3.847585320472717285e-01 -1.984028816223144531e-01 -2.345894128084182739e-01 1.178495660424232483e-01 9.160869568586349487e-02 7.899898290634155273e-02 1.130294650793075562e-01 -2.429007589817047119e-01 1.569724678993225098e-01 1.841632723808288574e-01 -4.321710392832756042e-02 3.049885928630828857e-01 -1.275463551282882690e-01 1.325625330209732056e-01 4.085020348429679871e-02 1.122883781790733337e-01 3.292000889778137207e-01 -1.441358006559312344e-03 -2.412841171026229858e-01 -1.430099159479141235e-01 -8.066904544830322266e-02 3.146903589367866516e-02 2.427698671817779541e-01 4.983301274478435516e-03 1.642386317253112793e-01 2.051009796559810638e-02 -1.978532373905181885e-01
-2.505417466163635254e-01 -6.176052615046501160e-02 -1.005814522504806519e-01 6.346157751977443695e-03 7.904629409313201904e-02 -8.382143080234527588e-02 -1.056407839059829712e-01 1.076065227389335632e-01 3.927842974662780762e-01 1.884754598140716553e-01 -6.946684420108795166e-02 -6.636410206556320190e-02 -1.363427489995956421e-01 1.351928710937500000e-01 -1.440761387348175049e-01 1.799502372741699219e-01 -1.430090069770812988e-01 2.005102783441543579e-01 2.245055586099624634e-01 2.672813534736633301e-01 -3.664593026041984558e-02 1.877816915512084961e-01 2.213737219572067261e-01 -1.570050716400146484e-01 -2.774809300899505615e-01 3.675722181797027588e-01 -3.741839528083801270e-02 1.363194882869720459e-01 1.120966449379920959e-01 6.924096494913101196e-02 1.539627313613891602e-01 -1.797020584344863892e-01
-7.096742838621139526e-02 7.497410476207733154e-02 -2.650621831417083740e-01 -5.503069609403610229e-02 3.136715292930603027e-02 1.840366125106811523e-01 -1.491742432117462158e-01 -9.519106149673461914e-02 2.214501202106475830e-01 -4.026558399200439453e-01 1.541848760098218918e-02 -3.431295603513717651e-02 -2.517122328281402588e-01 1.496639102697372437e-01 -1.704912781715393066e-01 -6.194432824850082397e-02 4.563413187861442566e-02 6.377469748258590698e-02 3.848960101604461670e-01 1.129693761467933655e-01 -1.461720317602157593e-01 2.989889122545719147e-03 3.881922736763954163e-02 -2.376715391874313354e-01 -4.554697871208190918e-01 6.191822886466979980e-02 -1.432516146451234818e-03 1.511564999818801880e-01 8.220879733562469482e-02 -9.197714179754257202e-02 7.831711322069168091e-02 -1.293197125196456909e-01
-2.820738554000854492e-01 1.749050021171569824e-01 -1.328327786177396774e-02 -1.124785766005516052e-01 1.638557016849517822e-01 1.423242688179016113e-01 -1.349164098501205444e-01 -9.825490415096282959e-02 1.734110340476036072e-02 8.631781488656997681e-02 -3.757845982909202576e-02 4.151286184787750244e-02 3.366889432072639465e-02 -8.356835693120956421e-02 -1.312606483697891235e-01 -3.089580917730927467e-03 -1.669531315565109253e-01 -3.273509070277214050e-02 2.754228413105010986e-01 2.538889944553375244e-01 -1.511254012584686279e-01 1.986964941024780273e-01 1.527705639600753784e-01 -1.158110201358795166e-01 -3.238597512245178223e-01 2.640530169010162354e-01 -2.436756156384944916e-03 2.673447728157043457e-01 3.059923648834228516e-01 -2.582398708909749985e-03 3.888363242149353027e-01 -8.098042011260986328e-02
1.222771853208541870e-01 -7.893838733434677124e-02 -2.827021777629852295e-01 -1.024097763001918793e-02 3.375065028667449951e-01 1.505858749151229858e-01 -1.218134388327598572e-01 -2.103267163038253784e-01 2.495205849409103394e-01 -9.110690653324127197e-02 1.460140198469161987e-01 1.044261008501052856e-01 3.494533151388168335e-02 -8.042730391025543213e-03 3.699591755867004395e-02 8.810126036405563354e-02 3.862966597080230713e-01 -3.547824025154113770e-01 -9.437106549739837646e-02 5.750946328043937683e-02 7.918407022953033447e-02 3.681538105010986328e-01 2.372436672449111938e-01 -1.658718660473823547e-02 -1.829942464828491211e-01 6.321792956441640854e-03 -4.890140518546104431e-02 9.366793930530548096e-02 -2.579660154879093170e-02 8.976116776466369629e-02 1.438434794545173645e-02 -2.250098437070846558e-01
4.793076962232589722e-02 3.232193365693092346e-02 -1.483323872089385986e-01 3.256588801741600037e-02 2.355843782424926758e-01 1.233868300914764404e-01 -1.425027847290039062e-01 1.439644396305084229e-01 2.438012063503265381e-01 -1.144764274358749390e-01 -1.282501667737960815e-01 2.462763786315917969e-01 2.307858765125274658e-01 -3.202062100172042847e-02 8.919865824282169342e-03 1.155314892530441284e-01 -5.016060173511505127e-02 -2.246453016996383667e-01 2.699058651924133301e-01 2.778246402740478516e-01 6.571985036134719849e-02 -3.454370424151420593e-02 1.624696403741836548e-01 6.554117798805236816e-02 -4.959125220775604248e-01 5.914795026183128357e-02 1.901616752147674561e-01 2.084981650114059448e-01 1.028894707560539246e-01 -1.680235862731933594e-01 1.360333263874053955e-01 -1.373811513185501099e-01
4.546510428190231323e-02 8.162100613117218018e-02 -1.311087608337402344e-01 1.242480427026748657e-01 3.413874208927154541e-01 2.016400694847106934e-01 -2.043334692716598511e-01 5.131928250193595886e-02 -9.711622446775436401e-02 1.387143284082412720e-01 5.081023275852203369e-02 -2.761932462453842163e-02 -3.808332234621047974e-02 2.492806017398834229e-01 2.135278582572937012e-01 3.397008031606674194e-02 2.225134670734405518e-01 -2.606809139251708984e-01 4.442975670099258423e-02 3.287198245525360107e-01 -2.450490295886993408e-01 2.003753781318664551e-01 2.537049949169158936e-01 -8.844953030347824097e-02 -2.198909074068069458e-01 -3.962389007210731506e-02 -2.225817739963531494e-01 2.763176262378692627e-01 1.300674378871917725e-01 4.087021946907043457e-02 9.857066720724105835e-02 -1.033938229084014893e-01
5.867558717727661133e-02 -7.935052365064620972e-02 5.404359847307205200e-02 3.042903542518615723e-01 8.966813236474990845e-02 1.232163235545158386e-01 -2.770606800913810730e-02 6.740444153547286987e-02 3.157557845115661621e-01 -3.067667186260223389e-01 -8.683127164840698242e-02 1.345953792333602905e-01 3.426992520689964294e-02 1.232602149248123169e-01 2.274094708263874054e-02 2.666577231138944626e-03 -1.280802786350250244e-01 -4.059169441461563110e-03 2.261724025011062622e-01 3.377816975116729736e-01 1.936765760183334351e-01 1.157007738947868347e-01 8.980957418680191040e-02 -2.580378949642181396e-01 -4.831540882587432861e-01 5.195128172636032104e-02 6.918493658304214478e-02 -1.396179050207138062e-01 8.904778212308883667e-02 -1.789602488279342651e-01 4.953720420598983765e-02 -1.407628506422042847e-01
2.047673240303993225e-02 -1.055106520652770996e-01 -1.508723795413970947e-01 4.688766971230506897e-02 -5.828207824379205704e-03 4.548678919672966003e-02 -2.267037779092788696e-01 1.007293909788131714e-01 1.180351898074150085e-01 -1.245401874184608459e-01 -9.228672832250595093e-02 1.800751388072967529e-01 -7.836595922708511353e-02 2.921617925167083740e-01 7.403336465358734131e-02 2.410845905542373657e-01 -1.985504329204559326e-01 -7.483953982591629028e-02 2.554237544536590576e-01 1.686975359916687012e-01 2.544213272631168365e-02 1.532112360000610352e-01 2.050883769989013672e-01 -1.432358026504516602e-01 -5.678276419639587402e-01 5.739804822951555252e-03 -6.895978748798370361e-02 8.877799659967422485e-02 1.705564931035041809e-02 -2.977516651153564453e-01 5.055155232548713684e-02 -1.494378596544265747e-01
-6.073123961687088013e-02 -2.988893166184425354e-02 -2.134512662887573242e-01 1.249163746833801270e-01 2.022723108530044556e-01 1.520748883485794067e-01 -3.271745443344116211e-01 -2.055684775114059448e-01 -9.682972729206085205e-02 1.803989410400390625e-01 1.565822400152683258e-02 3.947846218943595886e-02 -2.665228843688964844e-01 2.296853214502334595e-01 1.945799887180328369e-01 9.451333433389663696e-02 1.902247518301010132e-01 -2.347915917634963989e-01 1.054596528410911560e-01 2.143465876579284668e-01 -8.775033056735992432e-02 -1.156277135014533997e-01 2.059579193592071533e-01 -2.989841103553771973e-01 -2.389994412660598755e-01 9.279202669858932495e-02 -2.658813893795013428e-01 2.042791396379470825e-01 1.131496056914329529e-01 -8.263879269361495972e-02 -8.433400653302669525e-03 -8.652807027101516724e-02
2.497968971729278564e-01 1.715618073940277100e-01 -2.827923893928527832e-01 1.581222414970397949e-01 3.613326326012611389e-02 2.715151309967041016e-01 -1.372724771499633789e-02 -9.671475738286972046e-02 3.249899670481681824e-02 -2.091019451618194580e-01 4.977615922689437866e-02 -5.025879945605993271e-03 -9.692582301795482635e-03 3.217379450798034668e-01 -6.594462692737579346e-02 1.775435209274291992e-01 -1.060042753815650940e-01 -1.782354861497879028e-01 8.666750043630599976e-03 2.912180423736572266e-01 -8.662030845880508423e-02 -1.789662055671215057e-02 -5.379625037312507629e-02 -1.553143411874771118e-01 -3.582479953765869141e-01 6.325161457061767578e-02 -6.218824535608291626e-02 -2.977168560028076172e-02 -5.024626385420560837e-03 -2.560895383358001709e-01 2.081352919340133667e-01 -3.508733808994293213e-01
-3.905183076858520508e-02 1.005855947732925415e-01 -1.924811303615570068e-01 -1.224555373191833496e-01 5.548093467950820923e-02 9.583294391632080078e-02 -1.482493281364440918e-01 1.153259724378585815e-01 1.408176869153976440e-01 -2.138957530260086060e-01 -3.799380734562873840e-02 -2.236573025584220886e-02 -1.260974258184432983e-01 2.708182334899902344e-01 -5.822130292654037476e-02 2.216639220714569092e-01 -1.175897419452667236e-01 -2.586654722690582275e-01 1.254616230726242065e-01 1.470073014497756958e-01 -8.023617416620254517e-02 5.103319138288497925e-02 1.669529676437377930e-01 -2.411978542804718018e-01 -4.356094896793365479e-01 1.311763525009155273e-01 -1.447473000735044479e-02 1.337227821350097656e-01 1.878565177321434021e-02 -4.898705184459686279e-01 3.008697554469108582e-02 -4.037244245409965515e-03
2.095240056514739990e-01 1.869633644819259644e-01 -2.832611799240112305e-01 -2.431587316095829010e-02 2.425887435674667358e-01 1.174149513244628906e-01 -4.584525227546691895e-01 -8.687367290258407593e-02 2.451357543468475342e-01 -8.093807101249694824e-02 -9.366283565759658813e-02 5.471563339233398438e-02 -1.775367110967636108e-01 -1.455266959965229034e-03 3.973820433020591736e-02 -2.433711439371109009e-01 2.532942593097686768e-01 -3.129734396934509277e-01 -3.537744656205177307e-02 -3.773596510291099548e-02 1.359822414815425873e-02 1.609818190336227417e-01 6.378910690546035767e-02 -2.094479501247406006e-01 -1.565934270620346069e-01 7.472191751003265381e-02 -1.587549000978469849e-01 -1.331480685621500015e-02 2.518408298492431641e-01 1.058476567268371582e-01 1.013843938708305359e-01 8.405859698541462421e-04
-1.676893681287765503e-01 -2.835856936872005463e-02 -1.969982236623764038e-01 1.412603557109832764e-01 -1.084734648466110229e-01 1.983372718095779419e-01 -2.576551027595996857e-02 1.395777761936187744e-01 1.711484640836715698e-01 -2.834256738424301147e-02 1.537502463907003403e-02 -2.210401892662048340e-01 4.942456260323524475e-02 2.618096768856048584e-01 2.290296182036399841e-02 -7.136686146259307861e-02 -3.365314006805419922e-01 2.036248892545700073e-02 1.981721073389053345e-01 1.869959533214569092e-01 1.347261369228363037e-01 2.585802674293518066e-01 1.515581607818603516e-01 -9.830206632614135742e-02 -5.292145609855651855e-01 -3.842854127287864685e-02 1.690808832645416260e-01 1.115534547716379166e-02 1.391140744090080261e-02 -1.761284917593002319e-01 1.580788791179656982e-01 -1.151130646467208862e-01
-2.420464158058166504e-01 -1.391961723566055298e-01 -2.271206676959991455e-01 -1.720926351845264435e-02 -8.801099658012390137e-02 2.806161046028137207e-01 -3.325489759445190430e-01 -8.270767331123352051e-02 -1.106169074773788452e-03 -1.513407472521066666e-02 2.549624629318714142e-02 1.340107172727584839e-01 -9.508982300758361816e-02 6.832414120435714722e-02 -1.705596297979354858e-01 -1.576105356216430664e-01 -1.801646351814270020e-01 -2.945072054862976074e-01 2.945414781570434570e-01 2.992380261421203613e-01 1.162192225456237793e-01 1.663236320018768311e-01 6.527403742074966431e-02 -5.415094271302223206e-02 -2.723692357540130615e-01 1.280407793819904327e-02 -8.846660703420639038e-02 -1.362437307834625244e-01 1.545400470495223999e-01 -3.016681671142578125e-01 1.340193003416061401e-01 4.812002927064895630e-02
7.015050202608108521e-02 1.079577580094337463e-01 -1.677532792091369629e-01 -9.163762629032135010e-02 4.000183641910552979e-01 3.118030428886413574e-01 -2.160378396511077881e-01 -2.108252048492431641e-01 1.247112900018692017e-01 2.285124808549880981e-01 1.432288438081741333e-01 -4.173588007688522339e-02 1.187663450837135315e-01 1.956476718187332153e-01 1.227322891354560852e-01 2.139707803726196289e-01 1.636055409908294678e-01 -9.242694079875946045e-02 1.415102481842041016e-01 1.385883241891860962e-01 1.766421198844909668e-01 2.247951626777648926e-01 1.832314729690551758e-01 -1.476362943649291992e-01 -1.707478910684585571e-01 2.332726260647177696e-03 -8.558423817157745361e-02 2.576960027217864990e-01 9.548777341842651367e-02 8.059429377317428589e-02 6.584085524082183838e-02 -2.465463876724243164e-01
-2.201458625495433807e-02 -8.401922881603240967e-02 -3.743320107460021973e-01 -1.649994589388370514e-02 2.505477368831634521e-01 2.841012179851531982e-01 -7.207179814577102661e-02 -1.423190236091613770e-01 2.367269545793533325e-01 1.437332779169082642e-01 7.627195864915847778e-02 1.259287595748901367e-01 1.655710116028785706e-02 2.031964063644409180e-01 1.531884521245956421e-01 9.436671435832977295e-02 2.097052633762359619e-01 1.002317760139703751e-02 1.252231597900390625e-01 2.450383454561233521e-01 1.148424670100212097e-01 2.743683755397796631e-01 1.539836972951889038e-01 -1.862047314643859863e-01 -2.101470530033111572e-01 2.664528600871562958e-02 -1.260258257389068604e-01 3.014625608921051025e-01 2.904250919818878174e-01 3.877691179513931274e-02 8.156221359968185425e-02 5.056122783571481705e-03
-6.173271685838699341e-02 7.232601940631866455e-02 -3.666041195392608643e-01 3.303424641489982605e-02 3.368387222290039062e-01 1.672836244106292725e-01 -6.437074393033981323e-02 -2.374103367328643799e-01 1.776635497808456421e-01 1.959783881902694702e-01 2.702892012894153595e-02 1.076921299099922180e-01 3.228530287742614746e-02 2.731319367885589600e-01 2.090003788471221924e-01 8.699414134025573730e-02 1.873977780342102051e-01 -7.090832293033599854e-02 1.460231542587280273e-01 9.400676935911178589e-02 7.240469008684158325e-02 4.211283028125762939e-01 1.888673901557922363e-01 -2.356593310832977295e-01 -1.572900861501693726e-01 4.647306352853775024e-02 -4.068833217024803162e-02 1.866599917411804199e-01 5.203493684530258179e-02 7.556753605604171753e-02 8.840829879045486450e-02 -1.434891670942306519e-01
-1.678200215101242065e-01 1.218792051076889038e-01 -2.798894941806793213e-01 -2.356163971126079559e-02 -1.107723265886306763e-01 5.415357351303100586e-01 -2.166750431060791016e-01 -3.338794782757759094e-02 1.538449674844741821e-01 2.572304010391235352e-02 4.456814005970954895e-02 1.046878099441528320e-01 -5.614998191595077515e-02 -9.653637558221817017e-02 -1.276984810829162598e-01 -7.586773484945297241e-02 1.599344797432422638e-02 -9.502393007278442383e-02 4.506693780422210693e-01 7.859869301319122314e-02 5.836883559823036194e-03 1.574235111474990845e-01 -8.499728143215179443e-02 7.853656262159347534e-02 -1.816927939653396606e-01 2.759828567504882812e-01 -1.448221355676651001e-01 1.687644422054290771e-01 -1.053347438573837280e-02 -1.947913505136966705e-02 1.127760559320449829e-01 -1.551330536603927612e-01
-6.168525293469429016e-02 1.190521195530891418e-01 -3.217303007841110229e-02 4.531490057706832886e-02 8.215975761413574219e-02 2.698119282722473145e-01 1.808496937155723572e-02 -2.752999542281031609e-03 1.217713728547096252e-01 -2.221080511808395386e-01 -1.268218159675598145e-01 -2.410460263490676880e-02 -1.778811961412429810e-01 2.434676140546798706e-01 -1.208398342132568359e-01 2.777095139026641846e-01 -8.933696895837783813e-02 -1.225437149405479431e-01 3.050504028797149658e-01 3.640789072960615158e-03 -2.809189632534980774e-02 9.890318661928176880e-02 2.607625126838684082e-01 4.687847942113876343e-02 -4.192323386669158936e-01 9.246398508548736572e-02 -3.219380229711532593e-02 2.203364819288253784e-01 -6.572803109884262085e-02 -3.679611086845397949e-01 2.295767813920974731e-01 -1.115246415138244629e-01
-3.410265594720840454e-02 -3.253771364688873291e-01 -2.034697681665420532e-01 4.854055494070053101e-02 -8.014553040266036987e-02 1.007537767291069031e-01 -2.196611166000366211e-01 2.319167703390121460e-01 -2.879766002297401428e-02 -2.523056268692016602e-01 1.426635589450597763e-02 -1.133643910288810730e-01 -3.672762811183929443e-01 -2.479759603738784790e-02 -1.475739944726228714e-02 -2.811228036880493164e-01 -3.727355040609836578e-03 -1.055399700999259949e-01 2.046290040016174316e-01 1.430129557847976685e-01 -6.748491525650024414e-02 2.651688754558563232e-01 -1.987576857209205627e-02 -3.057294487953186035e-01 -3.259912729263305664e-01 -1.004203483462333679e-01 1.162965148687362671e-01 1.102963984012603760e-01 -9.979531168937683105e-02 -6.171730160713195801e-02 -5.384137388318777084e-03 -2.006190866231918335e-01
-8.154108375310897827e-02 4.092977941036224365e-02 -2.872658669948577881e-01 -7.767853885889053345e-02 1.894837170839309692e-01 4.095751345157623291e-01 -2.143573611974716187e-01 -4.655699059367179871e-02 1.230469346046447754e-02 2.091538608074188232e-01 1.629830002784729004e-01 -1.852937340736389160e-01 -1.000709161162376404e-01 -5.201242491602897644e-02 6.189945712685585022e-02 1.117719039320945740e-01 2.980158329010009766e-01 3.524716943502426147e-02 1.347767859697341919e-01 2.852961122989654541e-01 -3.329803794622421265e-02 3.728164732456207275e-02 -2.357000298798084259e-02 1.021262854337692261e-01 -2.982906699180603027e-01 1.949449032545089722e-01 -2.998346090316772461e-02 1.597497463226318359e-01 6.538581103086471558e-02 -3.109004497528076172e-01 -3.754585236310958862e-02 -2.422133982181549072e-01
6.113891303539276123e-02 1.768599748611450195e-01 -2.973422221839427948e-02 1.678401082754135132e-01 -7.693819701671600342e-02 2.060301750898361206e-01 -6.401717662811279297e-02 -2.754828929901123047e-01 1.940798312425613403e-01 1.175797879695892334e-01 2.287684082984924316e-01 1.070646867156028748e-01 -2.788085043430328369e-01 -7.879939675331115723e-02 2.885730266571044922e-01 5.011197924613952637e-02 1.188287213444709778e-01 -1.072591021656990051e-01 1.217999234795570374e-01 3.618534803390502930e-01 -1.456125080585479736e-02 5.949713755398988724e-03 1.821422427892684937e-01 5.537192896008491516e-02 -4.735479950904846191e-01 -8.358502388000488281e-02 -9.046711027622222900e-03 2.201900035142898560e-01 -2.728339098393917084e-02 -8.286158740520477295e-02 8.394049108028411865e-02 -1.421577334403991699e-01
3.082172200083732605e-02 -5.410448089241981506e-02 -1.228221133351325989e-01 -1.710163243114948273e-02 2.078419327735900879e-01 2.150366902351379395e-01 -1.255778819322586060e-01 -1.015682891011238098e-01 2.883949279785156250e-01 -1.225460171699523926e-01 -2.855755090713500977e-01 1.094376854598522186e-02 -2.402834296226501465e-01 2.117492407560348511e-01 1.175501048564910889e-01 1.063878536224365234e-01 2.669919729232788086e-01 -2.634781301021575928e-01 2.429129928350448608e-01 2.960805594921112061e-01 1.821405440568923950e-01 2.488605380058288574e-01 2.095948718488216400e-02 -5.614621564745903015e-02 4.469578713178634644e-02 4.614542424678802490e-02 9.765828959643840790e-03 1.482902467250823975e-01 1.994891837239265442e-02 2.711736261844635010e-01 1.851244121789932251e-01 -1.927602142095565796e-01
1.206232607364654541e-01 2.886462397873401642e-02 -8.745179325342178345e-02 2.407253682613372803e-01 -3.004770725965499878e-02 1.459661573171615601e-01 2.540497854351997375e-02 1.206257119774818420e-01 1.601484864950180054e-01 -8.032281696796417236e-02 -1.460507363080978394e-01 1.446699947118759155e-01 -4.963168874382972717e-02 2.994619905948638916e-01 1.795622892677783966e-02 1.553545296192169189e-01 9.813325852155685425e-02 -1.598995625972747803e-01 -4.447543993592262268e-02 2.228341102600097656e-01 -3.336162120103836060e-02 1.039213091135025024e-01 8.839030563831329346e-02 -4.094828665256500244e-02 -4.846715033054351807e-01 1.878791004419326782e-01 -1.143742501735687256e-01 1.898186355829238892e-01 -1.748820245265960693e-01 -3.196446895599365234e-01 2.894052118062973022e-02 -3.598785698413848877e-01
3.339011967182159424e-02 1.539234351366758347e-02 -1.636601537466049194e-01 -8.807446807622909546e-02 8.729884028434753418e-02 1.202328428626060486e-01 -6.394642591476440430e-02 -2.090198099613189697e-01 8.065322041511535645e-02 -2.698159515857696533e-01 3.017826378345489502e-02 6.436035782098770142e-02 -2.209575325250625610e-01 -5.321597680449485779e-02 5.881795287132263184e-02 3.476295471191406250e-01 1.383847743272781372e-01 -2.787265181541442871e-01 3.216266036033630371e-01 2.209432274103164673e-01 -5.884223058819770813e-02 1.225371658802032471e-01 4.158135876059532166e-02 1.237510666251182556e-01 -3.299582898616790771e-01 2.075072377920150757e-01 -1.655231118202209473e-01 9.465293586254119873e-02 1.324543654918670654e-01 -3.079116940498352051e-01 1.369266398251056671e-02 -2.201880663633346558e-01
-3.119600117206573486e-01 6.575150042772293091e-02 -1.939874440431594849e-01 9.701325744390487671e-02 1.782629452645778656e-02 3.114176690578460693e-01 -1.171438843011856079e-01 3.668176010251045227e-02 3.860282525420188904e-02 -2.144437432289123535e-01 -1.097627356648445129e-01 -5.487800389528274536e-02 -3.263068497180938721e-01 -1.450319886207580566e-01 3.886925801634788513e-02 1.013855934143066406e-01 2.294875681400299072e-01 -1.544009428471326828e-02 3.428351283073425293e-01 7.003192603588104248e-02 -2.102090418338775635e-01 3.632305860519409180e-01 6.278090924024581909e-02 -2.818926703184843063e-03 -3.255309164524078369e-01 -2.023487687110900879e-01 1.441730111837387085e-01 -3.043889440596103668e-02 -6.175924465060234070e-02 -4.555666446685791016e-02 7.110560685396194458e-02 -4.606128111481666565e-02
3.146562278270721436e-01 2.112919650971889496e-02 -2.333922870457172394e-02 -1.010646149516105652e-01 1.073250919580459595e-01 5.749050527811050415e-02 -1.342703849077224731e-01 1.202753409743309021e-01 4.313354194164276123e-02 -2.260864973068237305e-01 6.048797070980072021e-02 6.005118787288665771e-02 7.306982576847076416e-02 1.873370707035064697e-01 -9.940624237060546875e-02 2.533899843692779541e-01 1.939856074750423431e-02 -4.695025831460952759e-02 2.440862059593200684e-01 1.615770161151885986e-01 -1.239457875490188599e-01 1.774456799030303955e-01 2.407643944025039673e-01 -8.816193789243698120e-02 -5.236461758613586426e-01 2.534645497798919678e-01 -5.160151049494743347e-02 2.460412830114364624e-01 -9.761726111173629761e-02 -1.728343069553375244e-01 9.386159479618072510e-02 -1.303460448980331421e-01
8.654173463582992554e-02 1.422227453440427780e-02 -4.139103591442108154e-01 8.423080295324325562e-02 1.971966177225112915e-01 2.259553670883178711e-01 -6.713679432868957520e-02 -1.905581951141357422e-01 1.934469342231750488e-01 1.097307056188583374e-01 -1.272441167384386063e-02 1.083904951810836792e-01 9.653417021036148071e-02 1.689077466726303101e-01 1.694785803556442261e-01 9.916859120130538940e-02 2.290402054786682129e-01 -9.838916361331939697e-03 9.665539115667343140e-02 2.673648595809936523e-01 1.240331679582595825e-01 3.282006382942199707e-01 2.017367780208587646e-01 -2.505443096160888672e-01 -2.271022200584411621e-01 -3.826470300555229187e-02 -4.752845689654350281e-02 2.135056853294372559e-01 2.471341043710708618e-01 5.159307643771171570e-02 1.380336880683898926e-01 4.152796417474746704e-02
-6.206153705716133118e-02 4.937117174267768860e-02 -2.272107452154159546e-01 5.017505213618278503e-02 3.212254494428634644e-02 -3.697389736771583557e-02 3.549445793032646179e-02 -3.260951489210128784e-02 1.058386340737342834e-01 4.495956748723983765e-02 1.806324422359466553e-01 -1.415514294058084488e-02 -6.544478982686996460e-02 2.386508584022521973e-01 4.315092787146568298e-02 3.676529228687286377e-01 2.399385720491409302e-02 -1.016619876027107239e-01 2.728025987744331360e-02 3.408891260623931885e-01 -6.632767617702484131e-02 7.520888000726699829e-03 2.494820207357406616e-01 -8.611689507961273193e-02 -3.485851287841796875e-01 2.247473299503326416e-01 -1.319468766450881958e-01 3.667033314704895020e-01 2.105679214000701904e-01 -3.230821192264556885e-01 -3.650820814073085785e-03 -1.261535882949829102e-01
1.570514589548110962e-01 7.855808734893798828e-02 -4.574348330497741699e-01 9.474889934062957764e-02 3.240973949432373047e-01 2.743820548057556152e-01 -5.618970468640327454e-02 -1.213673949241638184e-01 1.319784671068191528e-01 1.253710985183715820e-01 3.236545994877815247e-02 6.423574686050415039e-02 6.860881298780441284e-02 7.982784509658813477e-02 1.613316386938095093e-01 1.434585899114608765e-01 2.330643683671951294e-01 2.059167996048927307e-02 1.436169147491455078e-01 1.364706158638000488e-01 1.089361160993576050e-01 3.190125226974487305e-01 2.532125413417816162e-01 -2.924887835979461670e-01 -1.569741368293762207e-01 9.841054677963256836e-02 -6.415522843599319458e-02 1.391986757516860962e-01 1.802876293659210205e-01 8.687529712915420532e-02 1.269131526350975037e-02 -3.747651353478431702e-02
9.070968627929687500e-02 9.430350363254547119e-02 -2.533268928527832031e-01 5.175973474979400635e-02 -4.732758179306983948e-02 2.365349233150482178e-01 -2.598534151911735535e-02 -1.559430658817291260e-01 6.487486511468887329e-02 -1.732948571443557739e-01 -5.395191907882690430e-02 2.242075502872467041e-01 -9.604445658624172211e-03 2.911658883094787598e-01 -2.400178089737892151e-02 2.198489569127559662e-02 1.189923509955406189e-01 -1.724111884832382202e-01 -3.452944383025169373e-02 9.583731740713119507e-02 -1.042608171701431274e-01 1.324982196092605591e-01 1.950728297233581543e-01 -6.190704554319381714e-02 -6.508548259735107422e-01 9.130058437585830688e-02 -7.949610799551010132e-02 1.247216463088989258e-01 -4.110393300652503967e-02 -2.713861763477325439e-01 4.816576465964317322e-02 -5.862903222441673279e-02
5.528194829821586609e-02 -3.639353811740875244e-02 -4.151841998100280762e-01 -2.091607823967933655e-02 2.767753601074218750e-01 3.063710629940032959e-01 -1.108538806438446045e-01 -1.057159677147865295e-01 1.639383733272552490e-01 1.897177696228027344e-01 -1.460566930472850800e-02 9.743194282054901123e-02 -8.493702113628387451e-02 2.703143358230590820e-01 1.150715649127960205e-01 2.372517064213752747e-02 2.532237172126770020e-01 5.166084156371653080e-04 1.289226561784744263e-01 1.349875479936599731e-01 1.710981577634811401e-01 2.198407649993896484e-01 2.824039161205291748e-01 -1.588518470525741577e-01 -1.172017157077789307e-01 -1.251199841499328613e-02 -9.990239143371582031e-02 3.477846980094909668e-01 4.578804969787597656e-02 -1.352706179022789001e-02 1.706099957227706909e-01 6.661856919527053833e-02
1.124186739325523376e-01 -1.000396069139242172e-02 -1.006987020373344421e-01 -6.454673409461975098e-02 1.208607926964759827e-01 8.875680714845657349e-02 -1.674219965934753418e-01 5.636155605316162109e-02 2.542096674442291260e-01 -1.933366805315017700e-01 -2.009559571743011475e-01 -2.667344361543655396e-02 -2.117744237184524536e-01 3.186889886856079102e-01 -7.544246315956115723e-02 3.735596239566802979e-01 1.365994811058044434e-01 -9.973529726266860962e-02 1.673603653907775879e-01 1.068578809499740601e-01 7.342487573623657227e-02 1.377613991498947144e-01 9.751357138156890869e-02 7.400067150592803955e-02 -4.801363348960876465e-01 1.958793550729751587e-01 -1.080674454569816589e-01 1.682542860507965088e-01 -3.274748101830482483e-03 -2.286941111087799072e-01 1.631260663270950317e-02 -1.251527518033981323e-01
-4.422180056571960449e-01 1.075625717639923096e-01 -1.907891035079956055e-02 4.288630560040473938e-03 2.331790775060653687e-01 1.568885594606399536e-01 -1.653832793235778809e-01 3.171464055776596069e-02 1.937052905559539795e-01 8.164915256202220917e-03 -2.012288272380828857e-01 -2.467762306332588196e-02 -2.887600800022482872e-03 -6.442425400018692017e-02 1.257157027721405029e-01 1.348777413368225098e-01 3.580193594098091125e-02 4.276188835501670837e-02 3.725668787956237793e-01 6.124469265341758728e-02 6.324524432420730591e-02 1.724810302257537842e-01 -1.448800116777420044e-01 -2.149273902177810669e-01 -2.743697762489318848e-01 7.280638813972473145e-02 -6.321462988853454590e-02 1.280423104763031006e-01 4.792887717485427856e-02 -1.748373955488204956e-01 -4.584684967994689941e-02 -4.310021400451660156e-01
9.032245725393295288e-02 4.947618022561073303e-02 -1.985646337270736694e-01 -1.530855745077133179e-01 3.748874068260192871e-01 8.197052031755447388e-02 -1.315716952085494995e-01 -1.060295328497886658e-01 5.040632933378219604e-02 2.623611986637115479e-01 1.473730355501174927e-01 1.401489526033401489e-01 -7.341384887695312500e-02 2.346054166555404663e-01 1.250638365745544434e-01 1.088927537202835083e-01 1.853773593902587891e-01 -2.802745997905731201e-01 1.056086942553520203e-01 1.679449677467346191e-01 -1.990306824445724487e-01 1.747914403676986694e-01 6.146549433469772339e-02 -2.438108772039413452e-01 -1.807717680931091309e-01 1.714966893196105957e-01 -1.720341742038726807e-01 3.898739516735076904e-01 1.241853535175323486e-01 7.032241672277450562e-02 1.714350096881389618e-02 -6.525238044559955597e-03
-1.387698352336883545e-01 7.740078121423721313e-02 2.974077686667442322e-02 1.290520071052014828e-03 1.325161457061767578e-01 1.319603323936462402e-01 -2.966218292713165283e-01 1.331291943788528442e-01 3.113449085503816605e-03 8.279901742935180664e-02 5.899455398321151733e-02 -1.118000596761703491e-01 1.338577717542648315e-01 -1.520959585905075073e-01 1.219925731420516968e-01 1.981225162744522095e-01 -1.542937904596328735e-01 -9.695029258728027344e-02 -2.287508919835090637e-02 7.655885815620422363e-02 8.486656099557876587e-02 1.755844056606292725e-02 1.679679006338119507e-01 -1.211188137531280518e-01 -5.991470813751220703e-01 2.562102973461151123e-01 1.839766092598438263e-02 1.004725247621536255e-01 1.905114799737930298e-01 -2.533272802829742432e-01 2.033759653568267822e-01 -2.197360396385192871e-01
6.389702111482620239e-02 -6.478342413902282715e-02 -2.260278165340423584e-01 -3.600489348173141479e-02 -1.263425648212432861e-01 9.621276706457138062e-02 -7.778667495585978031e-04 3.383704721927642822e-01 3.540779054164886475e-01 5.936823040246963501e-02 -1.134083569049835205e-01 -5.861913412809371948e-02 3.791847079992294312e-02 -1.035087853670120239e-01 -2.140269875526428223e-01 1.658938080072402954e-02 -1.587282717227935791e-01 2.775195799767971039e-02 1.850635856389999390e-01 1.801791042089462280e-01 -2.722086384892463684e-02 3.401454091072082520e-01 5.604308843612670898e-02 -4.261093586683273315e-02 -3.125274777412414551e-01 1.627097427845001221e-01 1.462021321058273315e-01 -1.349977101199328899e-03 1.556177586317062378e-01 -3.078596889972686768e-01 3.392959833145141602e-01 4.977640509605407715e-02
1.474718656390905380e-02 4.116688668727874756e-02 -2.295644767582416534e-02 1.052596494555473328e-01 7.680177688598632812e-02 1.257157772779464722e-01 -3.978741168975830078e-02 -4.607971385121345520e-02 8.168206363916397095e-02 -1.940699666738510132e-01 -1.019402220845222473e-01 -3.739474713802337646e-02 -9.264761209487915039e-02 2.755676209926605225e-01 -1.562819816172122955e-02 3.630158305168151855e-01 -4.150135442614555359e-02 -1.500535011291503906e-01 7.768331468105316162e-02 2.418482899665832520e-01 1.058939695358276367e-01 1.676698774099349976e-01 1.089042872190475464e-01 -1.132648065686225891e-01 -4.891756772994995117e-01 8.915395289659500122e-02 -7.740578800439834595e-02 1.931933909654617310e-01 2.290583550930023193e-01 -4.223871529102325439e-01 -1.100122034549713135e-01 -4.564258828759193420e-02
4.708036780357360840e-02 -1.310103237628936768e-01 -1.822707504034042358e-01 2.589970827102661133e-01 -8.267498575150966644e-03 1.141284853219985962e-01 -3.254753053188323975e-01 -1.274700015783309937e-01 3.254294693470001221e-01 1.477434784173965454e-01 -1.382466107606887817e-01 5.130989477038383484e-02 -1.534754130989313126e-02 -1.564553529024124146e-01 -3.675632551312446594e-02 5.200687423348426819e-02 2.038954524323344231e-03 1.941516995429992676e-02 2.544923424720764160e-01 3.152829408645629883e-01 -5.161559954285621643e-02 4.627045691013336182e-01 -1.575562655925750732e-01 2.226142399013042450e-02 -1.784156113862991333e-01 6.552336364984512329e-02 -1.678103953599929810e-01 2.035674899816513062e-01 -2.014595419168472290e-01 -1.036725789308547974e-01 -4.812638740986585617e-03 -5.551215261220932007e-02
3.986770659685134888e-02 4.122327268123626709e-02 -3.348540887236595154e-02 2.085216529667377472e-02 2.239782214164733887e-01 -5.894619226455688477e-02 -8.309882134199142456e-02 1.665392145514488220e-02 1.804714649915695190e-01 -6.636384874582290649e-02 -1.721217930316925049e-01 -1.063661351799964905e-01 -2.062348127365112305e-01 1.716049611568450928e-01 1.578947603702545166e-01 2.744879424571990967e-01 -1.047641336917877197e-01 -1.205101087689399719e-01 1.644313186407089233e-01 1.168048456311225891e-01 -1.316639780998229980e-02 8.965108543634414673e-02 3.259041309356689453e-01 -3.359718620777130127e-02 -4.895518422126770020e-01 -3.869780153036117554e-02 -7.528905291110277176e-03 8.690041303634643555e-02 1.446141451597213745e-01 -3.878983557224273682e-01 1.083263754844665527e-01 -2.656129002571105957e-01
1.676576882600784302e-01 -1.241268143057823181e-01 -1.755315214395523071e-01 -9.315840154886245728e-02 4.008914157748222351e-02 6.333191692829132080e-02 3.601592779159545898e-02 -1.101477965712547302e-01 4.455669969320297241e-02 -1.432922333478927612e-01 7.186478935182094574e-03 -1.528027653694152832e-02 -1.905914396047592163e-01 -8.232838474214076996e-03 -1.759241372346878052e-01 2.020045816898345947e-01 1.512673646211624146e-01 -1.490301787853240967e-01 3.955940604209899902e-01 3.395143747329711914e-01 -2.621212974190711975e-02 2.053084373474121094e-01 -4.557138308882713318e-02 4.728347808122634888e-02 -3.647637367248535156e-01 1.593756079673767090e-01 -1.682928502559661865e-01 1.407936066389083862e-01 8.633782714605331421e-02 -3.113258183002471924e-01 -1.730576902627944946e-02 -3.028385043144226074e-01
9.780975431203842163e-02 2.282654121518135071e-02 -3.988400697708129883e-01 8.429432660341262817e-02 2.818492054939270020e-01 3.061110973358154297e-01 -1.293047238141298294e-02 -2.269532084465026855e-01 2.354132235050201416e-01 2.042895741760730743e-02 1.058325693011283875e-01 4.040949046611785889e-03 3.509429469704627991e-02 2.433746606111526489e-01 -3.315475583076477051e-02 1.229674592614173889e-01 3.288869857788085938e-01 -9.239426255226135254e-02 1.084709167480468750e-01 3.446081653237342834e-02 5.360988900065422058e-02 3.324556648731231689e-01 9.835195541381835938e-02 -2.690633833408355713e-01 -9.615375846624374390e-02 7.909362018108367920e-02 -5.148985981941223145e-02 1.312348246574401855e-01 2.487535774707794189e-01 5.710776522755622864e-02 8.549548685550689697e-02 -1.490929424762725830e-01
-5.661455169320106506e-02 -4.316300898790359497e-02 -4.200429189950227737e-03 -1.006680652499198914e-01 -1.222875788807868958e-01 2.041721642017364502e-01 -1.177796497941017151e-01 -2.799485996365547180e-02 1.123473644256591797e-01 -1.867185235023498535e-01 2.128618657588958740e-01 1.281189918518066406e-01 -6.005465239286422729e-02 8.974418789148330688e-02 -1.553550511598587036e-01 7.256810367107391357e-02 1.331407763063907623e-02 -1.689024865627288818e-01 3.587765395641326904e-01 2.197372615337371826e-01 -2.745896019041538239e-02 2.029005140066146851e-01 1.270771026611328125e-01 -1.918596476316452026e-01 -4.646082520484924316e-01 2.139590382575988770e-01 -2.508668303489685059e-01 -3.985631093382835388e-02 -3.119282051920890808e-02 -3.518691956996917725e-01 1.070701852440834045e-01 1.445689983665943146e-02
1.917935460805892944e-01 -1.015438511967658997e-01 -2.703896462917327881e-01 2.082013757899403572e-03 3.739031553268432617e-01 8.152814209461212158e-02 -1.650275141000747681e-01 -1.885766386985778809e-01 2.330360561609268188e-01 1.384043227881193161e-02 4.668854922056198120e-02 -3.007415868341922760e-02 -6.049699615687131882e-03 1.571513563394546509e-01 -3.137801215052604675e-02 -1.196021959185600281e-01 2.750998139381408691e-01 -1.089126989245414734e-02 2.256655097007751465e-01 2.426425069570541382e-01 1.172440871596336365e-01 2.830927670001983643e-01 1.322405487298965454e-01 -2.186919301748275757e-01 -1.070910468697547913e-01 6.984810531139373779e-02 -1.923923790454864502e-01 2.802334725856781006e-01 -4.373898729681968689e-02 4.713823273777961731e-02 7.586389780044555664e-02 -2.938638329505920410e-01
5.676539614796638489e-02 1.094159409403800964e-01 -4.555698633193969727e-01 -3.604119876399636269e-03 2.162279635667800903e-01 1.892517060041427612e-01 -9.633181244134902954e-02 -1.789201349020004272e-01 1.424496918916702271e-01 5.388581380248069763e-02 1.527083106338977814e-02 5.906202271580696106e-02 1.800598204135894775e-02 2.414117157459259033e-01 5.506471917033195496e-02 3.885016962885856628e-02 2.086920738220214844e-01 -8.991894125938415527e-02 5.739623680710792542e-02 2.156033068895339966e-01 7.062762230634689331e-02 3.705002963542938232e-01 2.133657932281494141e-01 -3.176671266555786133e-01 -8.580464124679565430e-02 -1.086633279919624329e-01 2.122811041772365570e-03 2.456499189138412476e-01 2.731424272060394287e-01 -4.772220551967620850e-02 7.329321652650833130e-02 -1.069395467638969421e-01
-4.960273206233978271e-02 -8.911053836345672607e-02 -3.189195990562438965e-01 1.420836746692657471e-01 1.129632070660591125e-01 2.820520699024200439e-01 -1.653825044631958008e-01 5.059323459863662720e-02 3.264721333980560303e-01 2.665936350822448730e-01 -3.340008556842803955e-01 1.303195059299468994e-01 -2.172478139400482178e-01 8.415063470602035522e-02 2.284595072269439697e-01 -6.838754564523696899e-02 5.988833308219909668e-02 -2.665157020092010498e-01 -1.847527772188186646e-01 1.303513944149017334e-01 -2.654670178890228271e-02 -9.568566083908081055e-02 1.909638196229934692e-01 -1.461562961339950562e-01 3.348052874207496643e-02 2.903692424297332764e-01 3.657054528594017029e-02 8.649101108312606812e-02 -4.946278035640716553e-02 -8.095090091228485107e-02 7.823690026998519897e-02 -1.591420173645019531e-01
3.304310142993927002e-02 -1.880831085145473480e-02 -2.827661633491516113e-01 2.825205447152256966e-03 1.980815231800079346e-01 8.766315877437591553e-02 -1.305940598249435425e-01 -1.335222572088241577e-01 -1.345170289278030396e-01 2.486770302057266235e-01 2.722131013870239258e-01 -8.980546891689300537e-02 -5.043439194560050964e-02 2.092508524656295776e-01 -6.642849650233983994e-03 1.084744408726692200e-01 2.089656740427017212e-01 -2.849598824977874756e-01 -1.826995797455310822e-02 2.312634438276290894e-01 -1.134399697184562683e-02 1.971961110830307007e-01 1.256645023822784424e-01 -2.531019151210784912e-01 -1.174005120992660522e-01 1.462451517581939697e-01 -2.749910652637481689e-01 2.493589669466018677e-01 3.186778724193572998e-02 1.369022578001022339e-01 3.133281469345092773e-01 -1.676001697778701782e-01
9.769704192876815796e-02 -1.828174889087677002e-01 -2.787335813045501709e-01 -8.856954053044319153e-03 2.137115150690078735e-01 1.442141532897949219e-01 -4.608796164393424988e-02 4.417807236313819885e-02 3.051441013813018799e-01 -2.005302160978317261e-01 7.164695113897323608e-02 1.600599288940429688e-01 1.935176700353622437e-01 1.712241321802139282e-01 -1.789500117301940918e-01 1.099742129445075989e-01 1.368152201175689697e-01 -2.501775324344635010e-01 1.544417589902877808e-01 1.301776468753814697e-01 9.956210851669311523e-02 -8.908384293317794800e-02 2.208107560873031616e-01 -5.806003883481025696e-02 -4.481082558631896973e-01 1.155935823917388916e-01 1.212648227810859680e-01 1.376525461673736572e-01 -2.317118085920810699e-02 -2.417737692594528198e-01 5.154691636562347412e-02 -1.794619858264923096e-01
-3.446417748928070068e-01 -1.555517613887786865e-01 -1.562121063470840454e-01 -6.910645961761474609e-02 -5.954353511333465576e-02 2.696759998798370361e-01 3.153454139828681946e-02 -1.592022925615310669e-01 6.762565672397613525e-02 1.625866144895553589e-01 -3.439820110797882080e-01 -1.616787724196910858e-02 -7.449144124984741211e-02 -3.106649592518806458e-02 1.375125050544738770e-01 -2.514366805553436279e-02 -1.059119869023561478e-02 -4.713793471455574036e-02 1.756834834814071655e-01 1.968008130788803101e-01 -1.209434568881988525e-01 2.091138958930969238e-01 1.999590545892715454e-01 -2.347001582384109497e-01 -3.771809935569763184e-01 2.577598989009857178e-01 -2.083092182874679565e-01 4.439696669578552246e-02 -1.779595203697681427e-02 -8.703599870204925537e-02 2.480740249156951904e-01 -2.708211727440357208e-02
-2.412820160388946533e-01 1.575352996587753296e-01 -7.717476040124893188e-02 2.822476923465728760e-01 1.639510691165924072e-02 9.670131653547286987e-02 -1.240278482437133789e-01 2.552101314067840576e-01 1.426164805889129639e-01 1.216491386294364929e-01 -7.064588367938995361e-02 -1.425957977771759033e-01 -1.844840049743652344e-01 -4.233257379382848740e-03 -1.526722460985183716e-01 2.301158308982849121e-01 1.006846223026514053e-02 -1.535443775355815887e-02 2.060018628835678101e-01 2.932743728160858154e-01 7.391595840454101562e-02 3.803628683090209961e-01 5.049825087189674377e-02 1.894645392894744873e-01 -2.185907363891601562e-01 2.314989715814590454e-01 -1.785531789064407349e-01 9.942828118801116943e-02 1.982666701078414917e-01 -1.655827611684799194e-01 -2.000287733972072601e-02 -2.068708091974258423e-01
-1.660173535346984863e-01 -1.827991604804992676e-01 -2.580449581146240234e-01 -5.110123381018638611e-02 -1.681943982839584351e-01 1.781800240278244019e-01 -1.281598806381225586e-01 -1.055653393268585205e-02 3.409331142902374268e-01 1.314708590507507324e-01 9.954733401536941528e-02 -9.957688301801681519e-02 7.733794301748275757e-02 1.043118536472320557e-01 -1.608588099479675293e-01 -2.781265415251255035e-02 -1.454233974218368530e-01 -7.509709894657135010e-02 2.574953734874725342e-01 2.202276438474655151e-01 1.226027496159076691e-02 3.491787910461425781e-01 1.419403254985809326e-01 -1.785925962030887604e-02 -2.981029748916625977e-01 2.739168703556060791e-01 -2.036414444446563721e-01 -1.342182755470275879e-01 -1.409069541841745377e-02 -2.591326832771301270e-01 4.488453641533851624e-02 -1.397035121917724609e-01
-1.820706762373447418e-02 -4.542865604162216187e-02 4.592155292630195618e-02 1.257951855659484863e-01 6.645398680120706558e-03 4.447033405303955078e-01 -2.582468278706073761e-02 5.728116258978843689e-02 1.505925804376602173e-01 -8.764819055795669556e-02 1.274471431970596313e-01 2.252409905195236206e-01 -9.480938897468149662e-04 2.022107318043708801e-02 1.058225855231285095e-01 1.349320113658905029e-01 1.551911830902099609e-01 -4.234276413917541504e-01 -2.786924876272678375e-02 2.244941443204879761e-01 1.820347011089324951e-01 -2.352344989776611328e-02 -8.234525471925735474e-02 -8.453570306301116943e-02 -5.187436938285827637e-01 1.666888594627380371e-01 -1.337776482105255127e-01 3.500028327107429504e-02 -2.081031538546085358e-02 -1.256905049085617065e-01 -1.257275789976119995e-01 -2.366244606673717499e-02
-1.255900505930185318e-02 -4.895807430148124695e-02 -1.791926771402359009e-01 1.325470805168151855e-01 -7.410626858472824097e-02 2.200376540422439575e-01 -2.522953227162361145e-02 1.991545408964157104e-01 3.828157112002372742e-02 -2.814260125160217285e-01 -7.818953692913055420e-02 -2.039289176464080811e-01 -2.766764163970947266e-01 1.547802835702896118e-01 -1.247966960072517395e-01 -3.337915241718292236e-02 1.547380089759826660e-01 -1.433155089616775513e-01 3.689028322696685791e-01 1.721279621124267578e-01 4.475507512688636780e-02 1.559097617864608765e-01 7.535407692193984985e-02 -1.148362979292869568e-01 -2.776149511337280273e-01 -1.241534426808357239e-01 -2.042291760444641113e-01 6.701168417930603027e-02 -1.975095272064208984e-01 -3.452090919017791748e-01 2.267007827758789062e-01 -6.605778634548187256e-02
3.452305197715759277e-01 2.630847692489624023e-02 -2.576451599597930908e-01 -3.211486339569091797e-02 3.758557438850402832e-01 3.308114111423492432e-01 3.546708496287465096e-03 -2.321759611368179321e-01 1.652327626943588257e-01 1.068707183003425598e-01 5.402722582221031189e-02 9.736935794353485107e-02 -2.160190343856811523e-01 1.853016465902328491e-01 3.633447363972663879e-02 -4.097358882427215576e-02 9.961615502834320068e-02 -1.251524388790130615e-01 5.776276439428329468e-02 1.842892318964004517e-01 -7.842626422643661499e-03 2.277537286281585693e-01 2.745591998100280762e-01 -2.197251766920089722e-01 -1.099715605378150940e-01 7.445503724738955498e-04 -1.434397697448730469e-01 9.935224056243896484e-02 -7.262894418090581894e-03 1.003375649452209473e-01 1.032450143247842789e-02 -2.858646512031555176e-01
-2.562650144100189209e-01 -6.070345267653465271e-02 -1.683480590581893921e-01 -1.136479079723358154e-01 1.265443861484527588e-01 4.989391565322875977e-01 -1.613963693380355835e-01 -1.930153816938400269e-01 2.009789049625396729e-01 1.410192102193832397e-01 8.926140144467353821e-03 -3.077117502689361572e-01 -6.602792069315910339e-03 -7.888855785131454468e-02 1.241061836481094360e-01 2.483530938625335693e-01 -9.146357327699661255e-02 6.493187695741653442e-02 2.582792639732360840e-01 6.101194396615028381e-02 1.151135843247175217e-02 1.626124083995819092e-01 1.529176384210586548e-01 2.458563260734081268e-02 -3.206745386123657227e-01 4.791240766644477844e-02 7.192921638488769531e-02 -7.228575646877288818e-02 9.048057347536087036e-02 3.368880227208137512e-02 2.522847056388854980e-01 -2.575037255883216858e-02
6.988613307476043701e-02 -1.562249958515167236e-01 -1.782691106200218201e-02 1.221625581383705139e-01 -1.932127587497234344e-02 3.266506195068359375e-01 -2.377085387706756592e-01 8.984927088022232056e-02 3.589984774589538574e-01 8.121080696582794189e-02 -1.093286052346229553e-01 -1.261127591133117676e-01 -4.214117676019668579e-02 -2.183617502450942993e-01 -1.817539334297180176e-01 -8.000244200229644775e-02 -2.063491940498352051e-02 2.389927767217159271e-02 2.340582460165023804e-01 3.125150799751281738e-01 9.239830821752548218e-02 1.761426776647567749e-01 2.308976650238037109e-02 -3.419031202793121338e-01 -8.818573504686355591e-02 -1.872584782540798187e-02 -2.011110037565231323e-01 3.842151463031768799e-01 -7.787360344082117081e-03 1.810414716601371765e-02 1.547149270772933960e-01 2.512730099260807037e-02
3.712652251124382019e-03 -1.532993614673614502e-01 -2.520269453525543213e-01 8.603014051914215088e-02 1.344292461872100830e-01 1.148843690752983093e-01 -7.368353009223937988e-02 2.270351797342300415e-01 1.025423854589462280e-01 -3.773314356803894043e-01 -9.221728146076202393e-02 -1.364828646183013916e-01 -3.936489820480346680e-01 -9.435930103063583374e-02 -1.950098387897014618e-02 -5.730992183089256287e-02 3.305939212441444397e-02 4.046074580401182175e-03 1.343187391757965088e-01 1.406176239252090454e-01 -7.219643145799636841e-02 2.733141183853149414e-01 1.643804162740707397e-01 -1.027672365307807922e-01 -4.220271408557891846e-01 -9.170699864625930786e-02 -2.268179059028625488e-01 6.137042865157127380e-02 1.215400919318199158e-01 -2.082517445087432861e-01 -8.902010321617126465e-02 -7.453298568725585938e-02
5.431156978011131287e-02 -2.088861465454101562e-01 -2.908969298005104065e-02 -8.326780796051025391e-02 1.505169719457626343e-01 1.845646649599075317e-01 -2.679466903209686279e-01 1.500178575515747070e-01 3.870079815387725830e-01 1.032331287860870361e-01 -1.436685919761657715e-01 1.379798399284482002e-03 8.473204821348190308e-02 -2.835818827152252197e-01 -1.426356434822082520e-01 1.949052326381206512e-03 1.567937284708023071e-01 -1.632536388933658600e-02 3.105433285236358643e-01 7.985474914312362671e-02 9.098332375288009644e-02 2.498936206102371216e-01 1.341849681921303272e-03 -1.443512886762619019e-01 -2.104782462120056152e-01 -2.562182582914829254e-02 -1.971320658922195435e-01 3.842795193195343018e-01 -2.368483506143093109e-02 1.012045666575431824e-01 1.612827032804489136e-01 -1.343934684991836548e-01
6.278532743453979492e-02 -3.648055344820022583e-02 -3.127675354480743408e-01 8.092672377824783325e-02 2.378079742193222046e-01 1.848241984844207764e-01 -1.404705345630645752e-01 -2.775540053844451904e-01 4.103589653968811035e-01 7.560908049345016479e-02 5.204007402062416077e-02 7.485666312277317047e-03 4.367914050817489624e-02 2.227851003408432007e-01 1.206828877329826355e-01 1.527026146650314331e-01 1.788756847381591797e-01 -1.356862485408782959e-01 1.064490377902984619e-01 1.627751588821411133e-01 4.361787065863609314e-02 3.665511012077331543e-01 8.942507952451705933e-02 -3.448788225650787354e-01 -1.927448995411396027e-02 -3.973336890339851379e-02 -5.383884161710739136e-02 1.554991453886032104e-01 1.905765570700168610e-02 2.152290642261505127e-01 6.724566221237182617e-02 -7.001686841249465942e-02
-8.229647576808929443e-02 -2.570518553256988525e-01 -2.905133962631225586e-01 1.682059168815612793e-01 -6.549147889018058777e-03 1.025657728314399719e-01 -5.027998238801956177e-02 3.552925959229469299e-02 2.256036847829818726e-01 -3.686711192131042480e-02 -2.503288388252258301e-01 -1.305111795663833618e-01 -1.919821053743362427e-01 -2.756904959678649902e-01 1.807954013347625732e-01 2.700280547142028809e-01 -4.145287722349166870e-02 -2.581793665885925293e-01 -3.045837767422199249e-02 1.896638721227645874e-01 1.077262237668037415e-01 7.479771971702575684e-02 3.965530991554260254e-01 -1.141891349107027054e-02 -2.949651181697845459e-01 -1.448426693677902222e-01 1.268523465842008591e-02 3.904025629162788391e-02 1.491227895021438599e-01 4.768062755465507507e-02 1.349853873252868652e-01 -1.320174336433410645e-01
8.223862200975418091e-02 3.009983897209167480e-02 -1.409309804439544678e-01 2.387904822826385498e-01 2.746000327169895172e-02 1.219693645834922791e-01 -1.146676987409591675e-01 3.713875710964202881e-01 3.369331061840057373e-01 1.562207043170928955e-01 -7.390807569026947021e-02 8.269234001636505127e-02 -9.011623263359069824e-02 9.057495743036270142e-02 2.103656828403472900e-01 2.419978976249694824e-01 -2.198009639978408813e-01 -1.174614205956459045e-01 1.611986756324768066e-01 2.921653091907501221e-01 2.266782149672508240e-02 1.433095484972000122e-01 1.283558458089828491e-02 2.881252905353903770e-03 -2.506027817726135254e-01 1.011661216616630554e-01 -5.118071287870407104e-02 -1.465530991554260254e-01 2.250969856977462769e-01 -8.500245749019086361e-04 3.260370194911956787e-01 -1.748908907175064087e-01
6.863555312156677246e-02 8.944656699895858765e-03 -3.576578199863433838e-01 -4.938612692058086395e-03 2.847908139228820801e-01 2.396958321332931519e-01 -2.823870629072189331e-02 -2.116325944662094116e-01 2.181478142738342285e-01 4.293223097920417786e-02 -2.553447894752025604e-02 3.145296126604080200e-02 -6.151124462485313416e-02 1.807315349578857422e-01 1.242752298712730408e-01 1.736805140972137451e-01 2.382489740848541260e-01 -7.294622808694839478e-02 1.624533534049987793e-01 2.970360685139894485e-03 5.691735446453094482e-02 3.031474053859710693e-01 2.590118944644927979e-01 -3.336871266365051270e-01 -2.027868926525115967e-01 -5.173139274120330811e-02 -1.318750679492950439e-01 2.334787100553512573e-01 2.214711606502532959e-01 7.851178944110870361e-02 8.128782361745834351e-02 -1.020346209406852722e-01
-9.076164662837982178e-02 -4.248750954866409302e-02 -2.326444238424301147e-01 4.463828206062316895e-01 2.017695009708404541e-01 2.106732130050659180e-01 -5.685352906584739685e-02 -3.938882797956466675e-02 2.379979491233825684e-01 7.338694483041763306e-02 -2.520255446434020996e-01 -8.726061880588531494e-02 9.931901097297668457e-02 -9.616162627935409546e-02 -1.798395514488220215e-01 -8.011144399642944336e-02 2.220024317502975464e-01 -1.828982234001159668e-01 -1.767807155847549438e-01 2.308706790208816528e-01 1.607029885053634644e-02 3.301635384559631348e-02 2.102160826325416565e-02 -1.845711171627044678e-01 -1.560185402631759644e-01 2.323789298534393311e-01 1.716192215681076050e-01 2.485855519771575928e-01 1.604843437671661377e-01 -1.840865910053253174e-01 -3.675326332449913025e-02 -1.481114625930786133e-01
7.086683064699172974e-03 -1.014073342084884644e-01 -1.526055037975311279e-01 6.767437607049942017e-02 1.328365057706832886e-01 9.503459930419921875e-02 -2.859791219234466553e-01 7.400405406951904297e-02 1.900979429483413696e-01 -2.198463529348373413e-01 4.285690840333700180e-03 2.980759143829345703e-01 4.732279852032661438e-02 1.371711343526840210e-01 -8.858666568994522095e-02 3.168457448482513428e-01 -5.151678342372179031e-03 -2.283277362585067749e-01 2.263592332601547241e-01 1.567251533269882202e-01 -8.949396759271621704e-02 -1.329916343092918396e-02 2.411834299564361572e-01 -1.506940871477127075e-01 -3.590762615203857422e-01 -1.557689160108566284e-01 2.126535624265670776e-01 -5.397702381014823914e-02 -2.557646334171295166e-01 -1.376418322324752808e-01 1.391558498144149780e-01 -1.521293073892593384e-01
4.290556162595748901e-02 -6.519027054309844971e-02 -1.855297088623046875e-01 1.242541894316673279e-01 1.480469703674316406e-01 1.880360767245292664e-02 -1.251873224973678589e-01 -2.849059179425239563e-02 2.906661331653594971e-01 -1.460255533456802368e-01 4.236348345875740051e-02 1.107609719038009644e-01 1.452175527811050415e-01 1.675727665424346924e-01 3.961104899644851685e-02 1.065790876746177673e-01 -1.214586570858955383e-02 -2.376054674386978149e-01 2.288586795330047607e-01 3.106553852558135986e-01 1.516129970550537109e-01 1.354542654007673264e-02 1.365835219621658325e-01 -9.415079653263092041e-02 -4.938867390155792236e-01 1.340510100126266479e-01 1.637429893016815186e-01 -1.055534835904836655e-02 -8.338641375303268433e-02 -3.862876892089843750e-01 1.181502789258956909e-01 -9.055233746767044067e-02
1.374457776546478271e-01 2.056223899126052856e-01 -1.310669779777526855e-01 4.813297092914581299e-02 3.500892221927642822e-01 1.529741436243057251e-01 -1.749723851680755615e-01 -7.918458431959152222e-02 2.259442806243896484e-01 2.074862420558929443e-01 2.469632327556610107e-01 1.195836998522281647e-02 -1.220511645078659058e-01 2.580215334892272949e-01 -2.745186537504196167e-02 1.053538098931312561e-01 3.372334539890289307e-01 -1.109761148691177368e-01 1.176940500736236572e-01 1.517995446920394897e-01 -6.403992301784455776e-04 1.159013062715530396e-01 1.630402505397796631e-01 -1.989365518093109131e-01 -2.190758585929870605e-01 1.545415911823511124e-02 -3.037948906421661377e-01 2.346098273992538452e-01 1.820671707391738892e-01 5.059751495718955994e-02 1.062900722026824951e-01 -5.313109979033470154e-02
-7.004888355731964111e-02 -1.577886641025543213e-01 -3.090344369411468506e-01 3.407120406627655029e-01 1.311582922935485840e-01 4.507144093513488770e-01 -1.289899647235870361e-01 -1.638827659189701080e-02 6.937564909458160400e-02 1.159375999122858047e-03 -1.207377947866916656e-02 1.799249053001403809e-01 -1.031118631362915039e-02 4.120996594429016113e-02 -2.127209901809692383e-01 6.285162270069122314e-02 -9.416282922029495239e-02 6.178865954279899597e-02 1.837607920169830322e-01 -1.729789073579013348e-03 1.107236817479133606e-01 1.305098235607147217e-01 2.393406629562377930e-02 -4.686474055051803589e-02 -2.743665575981140137e-01 1.714845150709152222e-01 -2.190277725458145142e-01 -1.941097229719161987e-01 1.823967546224594116e-01 -1.779924780130386353e-01 2.878500819206237793e-01 -1.278959065675735474e-01
2.372587770223617554e-01 2.675578892230987549e-01 1.857340522110462189e-02 1.173493117094039917e-01 3.321232199668884277e-01 1.865747869014739990e-01 -7.539100199937820435e-02 -5.900887399911880493e-02 1.591993868350982666e-01 6.533000618219375610e-02 3.094912171363830566e-01 1.171448975801467896e-01 -2.022001892328262329e-01 -1.138416975736618042e-01 3.072999417781829834e-01 1.833630204200744629e-01 5.370055884122848511e-02 1.358970999717712402e-02 1.257514655590057373e-01 2.799606025218963623e-01 1.391494870185852051e-01 2.207994908094406128e-01 2.508112974464893341e-02 -5.716172978281974792e-03 -1.066919192671775818e-01 3.139164671301841736e-02 -1.006574854254722595e-01 1.104827821254730225e-01 -2.106220275163650513e-01 -1.023309901356697083e-01 8.996669203042984009e-02 -3.450103700160980225e-01
-4.045314788818359375e-01 -8.836402744054794312e-02 -3.144778609275817871e-01 -8.862043172121047974e-02 -9.793799370527267456e-03 1.033478602766990662e-01 1.640690118074417114e-02 -1.108682826161384583e-01 7.047192752361297607e-02 1.640149950981140137e-01 -5.693579837679862976e-02 5.117539688944816589e-02 -2.205906510353088379e-01 -1.345593482255935669e-01 -1.859327405691146851e-01 -7.042755186557769775e-02 5.913704261183738708e-02 -1.951839327812194824e-01 2.306187152862548828e-01 1.372464448213577271e-01 -4.730262234807014465e-02 3.504064679145812988e-01 2.804638743400573730e-01 2.966873813420534134e-03 -3.164410591125488281e-01 1.667640954256057739e-01 -2.114803194999694824e-01 -1.774535030126571655e-01 9.402720630168914795e-02 2.290487848222255707e-02 1.310122311115264893e-01 -8.023513108491897583e-02
2.363201677799224854e-01 -1.216740012168884277e-01 -2.347173988819122314e-01 6.354472041130065918e-02 4.317111372947692871e-01 2.367612123489379883e-01 -2.477650493383407593e-01 8.103606104850769043e-02 1.290766615420579910e-02 3.039404451847076416e-01 4.135547578334808350e-02 5.601793527603149414e-02 4.193808883428573608e-02 2.142124325037002563e-01 9.053311496973037720e-02 6.582506000995635986e-02 1.057552471756935120e-01 -3.215070366859436035e-01 -5.324222147464752197e-02 3.108085095882415771e-01 6.341936066746711731e-03 7.953588664531707764e-02 5.415292922407388687e-03 -2.064016610383987427e-01 -6.375814974308013916e-02 1.148612722754478455e-01 -2.405785769224166870e-01 7.809173315763473511e-02 1.580932140350341797e-01 -3.219893574714660645e-02 2.911396324634552002e-02 -1.765398979187011719e-01
-3.136239945888519287e-02 -1.214229092001914978e-01 -3.730599582195281982e-01 2.705506980419158936e-01 -9.023506194353103638e-02 1.883023083209991455e-01 -4.745661839842796326e-02 -3.900480642914772034e-02 3.371743112802505493e-02 2.079618722200393677e-01 -2.866493761539459229e-01 -6.216544657945632935e-02 -3.329541981220245361e-01 -2.831606268882751465e-01 -1.424836218357086182e-01 2.130728214979171753e-01 -1.257659792900085449e-01 -7.672346383333206177e-02 -1.111957803368568420e-01 2.184152156114578247e-01 6.404333561658859253e-02 1.925559043884277344e-01 2.933912575244903564e-01 -8.636113256216049194e-02 -1.559634059667587280e-01 -5.304380506277084351e-02 8.928485214710235596e-02 1.660238653421401978e-01 2.231736034154891968e-01 5.736639257520437241e-03 3.882149979472160339e-02 -8.282969892024993896e-02
-1.601252108812332153e-01 1.043225303292274475e-01 -1.015244924928992987e-04 2.949490845203399658e-01 -8.437582105398178101e-02 2.087993919849395752e-01 -1.806573122739791870e-01 2.527583241462707520e-01 4.295062720775604248e-01 -9.198284707963466644e-03 -3.285207599401473999e-02 -1.967363953590393066e-01 -4.454527050256729126e-02 -4.032460600137710571e-02 -5.003232508897781372e-02 5.918338522315025330e-02 -1.860657930374145508e-01 2.883488684892654419e-02 3.170940279960632324e-01 2.133770138025283813e-01 2.108249627053737640e-02 1.369519978761672974e-01 1.155720725655555725e-01 -9.368687123060226440e-02 -3.544376194477081299e-01 1.835474967956542969e-01 -1.091850996017456055e-01 1.088079810142517090e-01 1.500935852527618408e-02 5.095759034156799316e-02 2.488890737295150757e-01 -1.567545086145401001e-01
6.542085856199264526e-02 1.643736064434051514e-01 3.278606384992599487e-02 -1.822337694466114044e-02 1.475077867507934570e-01 2.753356993198394775e-01 -1.466880887746810913e-01 -1.171446889638900757e-01 8.479022979736328125e-02 -1.203133463859558105e-01 -8.267071843147277832e-02 2.608832716941833496e-02 -9.264172613620758057e-02 1.630649864673614502e-01 1.800545156002044678e-01 3.200979232788085938e-01 -2.807265520095825195e-01 -1.571797132492065430e-01 4.926033616065979004e-01 1.178580969572067261e-01 -7.813677936792373657e-02 1.617453545331954956e-01 1.225855052471160889e-01 -9.999345242977142334e-02 -2.786505222320556641e-01 -2.044990472495555878e-02 1.686887145042419434e-01 5.504130944609642029e-02 -1.652255803346633911e-01 -2.252617478370666504e-01 3.582752123475074768e-02 1.703562736511230469e-01
1.738096326589584351e-01 -9.551965631544589996e-03 -3.199597001075744629e-01 2.491795457899570465e-03 3.091081380844116211e-01 3.021524846553802490e-01 -1.334924697875976562e-01 -1.390289366245269775e-01 1.561537086963653564e-01 2.171971946954727173e-01 5.060784891247749329e-02 1.483509093523025513e-01 5.768189206719398499e-02 3.072654306888580322e-01 8.253487199544906616e-02 1.568108052015304565e-01 3.066383302211761475e-01 -1.443849503993988037e-01 1.477326303720474243e-01 1.870655268430709839e-01 9.203767776489257812e-02 2.941733002662658691e-01 1.205605268478393555e-01 -2.215343713760375977e-01 -1.033287271857261658e-01 -5.623798351734876633e-03 -5.013136938214302063e-02 1.967131495475769043e-01 1.653612107038497925e-01 -5.125027615576982498e-03 8.058623969554901123e-02 -4.427889734506607056e-02
3.012590408325195312e-01 -5.129562318325042725e-02 -1.258013993501663208e-01 -2.061319537460803986e-02 5.862687528133392334e-02 1.791755557060241699e-01 -1.021199077367782593e-01 1.330017596483230591e-01 1.854205578565597534e-01 -1.215536966919898987e-01 -4.814290255308151245e-02 2.366752624511718750e-01 -1.930987834930419922e-02 4.664457589387893677e-02 -1.023611053824424744e-02 1.683919429779052734e-01 1.124338358640670776e-01 -3.935141563415527344e-01 1.817549616098403931e-01 9.368799626827239990e-02 1.219227910041809082e-03 -7.167869247496128082e-03 1.563349813222885132e-01 -7.083827257156372070e-02 -4.575780332088470459e-01 1.126566231250762939e-01 7.704635709524154663e-02 -2.171633690595626831e-01 -9.019274264574050903e-02 -3.178783357143402100e-01 7.866674661636352539e-02 -2.425900995731353760e-01
1.776744052767753601e-02 -1.716894954442977905e-01 -7.012329995632171631e-02 1.774662435054779053e-01 2.916063740849494934e-02 1.719290316104888916e-01 -3.298261463642120361e-01 8.586013317108154297e-02 2.304454445838928223e-01 1.195837035775184631e-01 8.389742672443389893e-02 9.660114347934722900e-02 8.915217965841293335e-02 -2.010158896446228027e-01 4.016943648457527161e-02 5.488294363021850586e-02 1.165139898657798767e-01 2.614538557827472687e-02 4.318569302558898926e-01 -7.240430451929569244e-03 -7.020784914493560791e-02 -5.098273232579231262e-02 -1.623408794403076172e-01 -2.231889516115188599e-01 -3.261305391788482666e-01 4.190219938755035400e-01 -1.784461922943592072e-02 6.560070812702178955e-02 7.743147015571594238e-02 -1.386153846979141235e-01 1.937303394079208374e-01 -1.290709227323532104e-01
1.742989756166934967e-02 -8.290502429008483887e-02 -1.380919516086578369e-01 3.749789297580718994e-02 2.501667141914367676e-01 5.855167284607887268e-02 -1.452831029891967773e-01 9.555595368146896362e-02 4.303825497627258301e-01 -1.933572739362716675e-01 3.182435035705566406e-02 1.010170392692089081e-02 1.578620672225952148e-01 8.438777923583984375e-02 8.455441147089004517e-02 5.319993942975997925e-02 -5.643727630376815796e-02 -3.012651205062866211e-01 2.119602113962173462e-01 2.866901457309722900e-01 2.290612645447254181e-02 -2.361329831182956696e-02 1.670073270797729492e-01 -9.069527685642242432e-02 -4.886991083621978760e-01 4.174879752099514008e-03 5.535434558987617493e-02 2.279160730540752411e-02 -1.172159463167190552e-01 -1.364536881446838379e-01 1.058766096830368042e-01 -2.570695281028747559e-01
3.952446579933166504e-02 -3.471283242106437683e-02 4.475593939423561096e-02 2.645465433597564697e-01 3.321905136108398438e-01 3.546998798847198486e-01 -1.784899979829788208e-01 -2.138131409883499146e-01 2.680248022079467773e-01 2.128175050020217896e-01 8.848975412547588348e-03 -1.574921756982803345e-01 1.842991113662719727e-01 1.176668480038642883e-01 -2.310726940631866455e-01 1.689070910215377808e-01 -1.559055745601654053e-01 -4.777825623750686646e-02 6.507767736911773682e-02 2.312204986810684204e-02 1.071587130427360535e-01 2.488433569669723511e-01 4.258341155946254730e-03 -7.146714627742767334e-02 -3.171841800212860107e-01 -9.597453474998474121e-02 1.541060954332351685e-01 4.213558044284582138e-03 -2.469085156917572021e-01 6.202385202050209045e-02 1.011358648538589478e-01 1.457658708095550537e-01
7.804371416568756104e-02 1.850422769784927368e-01 -3.396924138069152832e-01 -1.418080832809209824e-02 2.049400508403778076e-01 3.336364328861236572e-01 -1.791513711214065552e-02 -2.028672993183135986e-01 1.640304625034332275e-01 1.255668401718139648e-01 1.256763637065887451e-01 1.927766948938369751e-01 1.725867204368114471e-02 1.449507772922515869e-01 8.716628700494766235e-02 9.914718568325042725e-02 3.065066635608673096e-01 -1.106808036565780640e-01 1.563886851072311401e-01 2.806382477283477783e-01 1.301258951425552368e-01 2.743055522441864014e-01 1.757629066705703735e-01 -2.294274717569351196e-01 -3.735449910163879395e-02 2.385682426393032074e-02 -1.240300983190536499e-01 2.918223738670349121e-01 6.976342201232910156e-02 3.305369615554809570e-02 2.458474785089492798e-02 -1.439782232046127319e-01
-3.254922805353999138e-03 1.355702280998229980e-01 -2.301377952098846436e-01 2.531887888908386230e-01 2.325448207557201385e-02 5.115755274891853333e-02 -2.128158956766128540e-01 9.308825433254241943e-02 1.343987733125686646e-01 -1.580058783292770386e-01 -1.382315456867218018e-01 -3.833969309926033020e-02 1.482717972248792648e-02 1.023669913411140442e-01 7.332558184862136841e-02 4.429660737514495850e-02 -1.714389920234680176e-01 -6.623804569244384766e-02 1.363176554441452026e-01 4.425768256187438965e-01 -2.206496149301528931e-02 1.856121718883514404e-01 5.333067476749420166e-02 2.374591231346130371e-01 -4.277181625366210938e-01 2.860955893993377686e-01 2.135606668889522552e-02 1.760852187871932983e-01 -7.036069035530090332e-02 -2.162960171699523926e-01 1.805579215288162231e-01 -5.279420688748359680e-02
-1.482025831937789917e-01 -3.156977295875549316e-01 -4.302079603075981140e-02 7.053358107805252075e-02 2.293132543563842773e-01 2.703737020492553711e-01 -5.698769167065620422e-02 4.393365606665611267e-02 6.412947177886962891e-02 9.647693485021591187e-02 -7.380024762824177742e-04 -6.353663653135299683e-02 -1.557083576917648315e-01 -1.269170641899108887e-01 -9.637727588415145874e-02 4.221827164292335510e-02 3.275906667113304138e-02 9.279329329729080200e-02 2.426603436470031738e-01 1.156039908528327942e-01 7.159696519374847412e-02 2.262202054262161255e-01 9.859426319599151611e-02 3.680843859910964966e-02 -2.299387902021408081e-01 4.851703643798828125e-01 -2.579353749752044678e-01 9.128736704587936401e-02 8.763665705919265747e-02 -1.623560190200805664e-01 3.524379134178161621e-01 -3.333511203527450562e-02
-2.867491841316223145e-01 1.929275132715702057e-02 -2.699956595897674561e-01 8.851816505193710327e-02 5.204549059271812439e-02 1.500205248594284058e-01 -1.850247383117675781e-01 -3.179150074720382690e-02 1.866753697395324707e-01 -1.629533767700195312e-01 -1.654415875673294067e-01 -1.429435908794403076e-01 -3.762432141229510307e-03 -2.789929807186126709e-01 -3.331307321786880493e-02 1.525394059717655182e-02 -7.747866213321685791e-02 -1.302933990955352783e-01 -1.435772329568862915e-01 3.679223358631134033e-01 1.862729527056217194e-02 2.257871329784393311e-01 2.319803535938262939e-01 -3.350124359130859375e-01 -2.418484836816787720e-01 7.706843316555023193e-02 7.332784682512283325e-02 4.397859424352645874e-02 3.263717144727706909e-02 1.743487715721130371e-01 -1.052993163466453552e-01 -2.778188288211822510e-01
-1.140924990177154541e-01 -9.697029367089271545e-03 -2.683477699756622314e-01 1.180855557322502136e-02 3.030427396297454834e-01 1.474280804395675659e-01 -1.353343576192855835e-01 3.874819353222846985e-02 -8.659064769744873047e-03 3.039371073246002197e-01 2.164296656847000122e-01 1.707409173250198364e-01 -1.127168908715248108e-01 2.721493840217590332e-01 3.156918659806251526e-02 4.076983407139778137e-02 1.649754345417022705e-01 -3.008882105350494385e-01 1.322304159402847290e-01 2.970511913299560547e-01 -2.913142368197441101e-02 1.688669025897979736e-01 2.560496032238006592e-01 -4.805373027920722961e-02 -1.518150568008422852e-01 7.450212538242340088e-02 -2.197280377149581909e-01 2.813448011875152588e-01 1.869687885046005249e-01 5.870694294571876526e-02 2.727039158344268799e-02 -8.709042519330978394e-02
9.901614487171173096e-02 7.154040783643722534e-02 -3.501377105712890625e-01 -1.321975290775299072e-01 2.477777749300003052e-02 2.175779491662979126e-01 -4.962645769119262695e-01 1.111015975475311279e-01 2.157038003206253052e-01 1.375591158866882324e-01 -3.671758342534303665e-03 1.789858215488493443e-04 -1.886620968580245972e-01 1.393234133720397949e-01 2.368672043085098267e-01 3.533552587032318115e-02 -7.505650818347930908e-02 1.287495642900466919e-01 3.667009621858596802e-02 2.538044750690460205e-01 7.787802070379257202e-02 3.361788690090179443e-01 -1.491024047136306763e-01 1.601012609899044037e-02 -1.537608504295349121e-01 -1.190761569887399673e-02 7.011323422193527222e-02 4.143504425883293152e-02 -1.507922559976577759e-01 -1.511423885822296143e-01 2.317525744438171387e-01 -3.683356195688247681e-02
2.013946771621704102e-01 1.336889415979385376e-01 -2.043468356132507324e-01 3.844086527824401855e-01 9.832224249839782715e-02 1.231633424758911133e-01 -8.910268545150756836e-02 -2.761478424072265625e-01 5.356282368302345276e-02 5.254929140210151672e-02 1.709589213132858276e-01 7.884050160646438599e-02 -5.405174195766448975e-02 -2.367084287106990814e-02 2.552700415253639221e-02 1.764593869447708130e-01 -1.567179411649703979e-01 6.418173760175704956e-02 2.822932898998260498e-01 2.064530104398727417e-01 1.730559617280960083e-01 1.758213490247726440e-01 3.504674416035413742e-03 -1.813762187957763672e-01 -3.934922814369201660e-02 5.951389670372009277e-02 -2.042511552572250366e-01 3.855299353599548340e-01 6.863693147897720337e-02 2.882200665771961212e-02 6.768684834241867065e-02 -3.410765528678894043e-01
-1.188880130648612976e-01 -8.798114210367202759e-02 -1.312939524650573730e-01 1.727401316165924072e-01 -5.595274851657450199e-04 2.822824418544769287e-01 1.299735307693481445e-01 6.831896305084228516e-02 1.790350973606109619e-01 -8.332356810569763184e-02 2.058664411306381226e-01 2.160884141921997070e-01 1.329685151576995850e-01 -5.023752152919769287e-02 -9.210810810327529907e-02 1.692917495965957642e-01 -1.141678392887115479e-01 -3.128414154052734375e-01 1.121292784810066223e-01 3.699882328510284424e-01 -1.185232102870941162e-01 4.356465488672256470e-02 -5.907725915312767029e-02 -8.380283415317535400e-02 -4.763370454311370850e-01 -3.503062529489398003e-03 1.269231736660003662e-01 1.656783074140548706e-01 2.061305008828639984e-02 -2.712612152099609375e-01 -1.183481141924858093e-02 -1.137600839138031006e-01
-1.328836381435394287e-01 -4.061713814735412598e-02 -2.300330996513366699e-02 4.616457968950271606e-02 7.595708966255187988e-02 -2.453009597957134247e-02 -1.910088211297988892e-01 1.443331092596054077e-01 1.349458396434783936e-01 1.689731376245617867e-03 1.431461572647094727e-01 1.129269693046808243e-02 -3.106696903705596924e-01 1.010623872280120850e-01 1.420898586511611938e-01 3.845010697841644287e-01 7.745009846985340118e-03 -7.041004300117492676e-02 -7.804997265338897705e-02 4.261042550206184387e-02 -8.032478392124176025e-02 -1.003658119589090347e-02 2.101949900388717651e-01 -1.318170577287673950e-01 -5.551797151565551758e-01 2.129210829734802246e-01 -1.164588108658790588e-01 1.015968024730682373e-01 -1.703311055898666382e-01 -2.611287236213684082e-01 1.662811189889907837e-01 -1.319947242736816406e-01
1.210890710353851318e-01 1.624262193217873573e-03 -4.073316752910614014e-01 1.904856562614440918e-01 1.608726829290390015e-01 3.138698935508728027e-01 -7.255091518163681030e-02 -1.560870856046676636e-01 1.916266679763793945e-01 1.243332847952842712e-01 1.064739525318145752e-01 1.311553716659545898e-01 5.617534369230270386e-02 2.701074182987213135e-01 7.615856081247329712e-02 5.172915011644363403e-02 1.819462776184082031e-01 -3.524078801274299622e-02 -4.228808730840682983e-02 1.660686582326889038e-01 1.405304074287414551e-01 4.020645320415496826e-01 2.270659804344177246e-01 -2.787028849124908447e-01 -2.971212193369865417e-02 1.202424913644790649e-01 -1.667572557926177979e-01 1.276717036962509155e-01 1.339173913002014160e-01 2.281096763908863068e-02 7.886847108602523804e-02 -7.298102974891662598e-02
-7.514669746160507202e-02 -2.770790159702301025e-01 -1.473667770624160767e-01 1.550973951816558838e-01 1.153006404638290405e-01 8.381557464599609375e-02 -4.397802054882049561e-01 7.459608837962150574e-03 2.728042006492614746e-01 1.336005181074142456e-01 -1.311935335397720337e-01 8.968214690685272217e-02 -1.707552932202816010e-02 -3.025274574756622314e-01 -6.134180352091789246e-02 1.225390061736106873e-01 -1.054187566041946411e-01 -6.792855262756347656e-02 1.641531288623809814e-01 9.955606609582901001e-02 1.108549609780311584e-01 2.941696047782897949e-01 -5.140304099768400192e-03 -2.153790444135665894e-01 -2.434493452310562134e-01 4.509565979242324829e-02 -2.296667844057083130e-01 2.588410675525665283e-01 -9.805177152156829834e-02 1.266888380050659180e-01 -2.539040893316268921e-02 -1.572507023811340332e-01
-8.596095442771911621e-02 7.070387154817581177e-02 3.083582269027829170e-03 2.411314100027084351e-02 4.138111770153045654e-01 1.714791804552078247e-01 -2.677382230758666992e-01 1.740269660949707031e-01 2.397340387105941772e-01 -1.125169768929481506e-01 6.394669413566589355e-02 4.804468899965286255e-02 -2.803771942853927612e-02 3.059074282646179199e-01 6.428366899490356445e-02 1.788127720355987549e-01 3.789668530225753784e-02 -2.515063062310218811e-02 3.461630642414093018e-01 1.059821173548698425e-01 2.379978299140930176e-01 -1.013277918100357056e-01 2.614949047565460205e-01 -6.013129651546478271e-02 -3.121172785758972168e-01 8.034067600965499878e-02 1.052660644054412842e-01 1.747905761003494263e-01 -7.265815138816833496e-02 -1.855636984109878540e-01 1.324478387832641602e-01 -5.108363181352615356e-02
-9.051600098609924316e-02 1.803752183914184570e-01 5.940617062151432037e-03 2.934774383902549744e-02 3.554919362068176270e-02 2.832246720790863037e-01 -1.650652140378952026e-01 2.088438486680388451e-03 1.782245817594230175e-03 1.213888302445411682e-01 -1.008342802524566650e-01 1.795660704374313354e-02 -1.291785687208175659e-01 1.526342779397964478e-01 1.199908852577209473e-01 1.136654019355773926e-01 -4.714346304535865784e-02 1.933894455432891846e-01 4.524274170398712158e-01 -6.217475607991218567e-02 -1.780198514461517334e-02 3.178034126758575439e-01 1.924012154340744019e-01 -1.124788299202919006e-01 -3.933864831924438477e-01 1.826195716857910156e-01 1.218173652887344360e-01 1.107526421546936035e-01 -1.550409644842147827e-01 3.111167065799236298e-02 -2.675217688083648682e-01 -2.148675322532653809e-01
1.371329724788665771e-01 7.398785557597875595e-03 -4.323730766773223877e-01 1.855816841125488281e-01 1.991445422172546387e-01 2.665028870105743408e-01 2.330892533063888550e-02 -1.225065141916275024e-01 3.074384629726409912e-01 1.139460206031799316e-01 7.296599447727203369e-02 5.209403112530708313e-02 3.173418715596199036e-02 2.529396414756774902e-01 2.643096074461936951e-02 1.071196608245372772e-02 2.552240788936614990e-01 -4.533321782946586609e-02 9.326712042093276978e-02 8.986075222492218018e-02 1.010548397898674011e-01 2.450470328330993652e-01 2.662512958049774170e-01 -2.789086103439331055e-01 -1.360273063182830811e-01 -1.449380215490236878e-04 -6.194904446601867676e-02 2.367891818284988403e-01 2.351513803005218506e-01 1.079802401363849640e-02 5.589915090240538120e-04 -1.242943406105041504e-01
-7.825411111116409302e-02 2.445260435342788696e-02 -2.067173123359680176e-01 1.405520886182785034e-01 1.807883232831954956e-01 5.827203020453453064e-02 -1.313689202070236206e-01 -1.609397679567337036e-01 -2.972329780459403992e-02 2.671524882316589355e-01 2.142598852515220642e-02 -2.523354887962341309e-01 -1.776373684406280518e-01 -1.800623983144760132e-01 -4.833078011870384216e-03 1.984391510486602783e-01 2.044683396816253662e-01 -2.722326517105102539e-01 -6.686225533485412598e-03 4.297206103801727295e-01 -8.284196257591247559e-03 6.674389541149139404e-02 7.077242434024810791e-02 6.135139241814613342e-02 -3.079622983932495117e-01 1.783719509840011597e-01 -2.469655685126781464e-02 1.554214805364608765e-01 2.949931025505065918e-01 -1.735806316137313843e-01 1.558809354901313782e-02 -1.704434603452682495e-01
5.282832682132720947e-02 -1.093316227197647095e-01 -1.979794651269912720e-01 1.253168880939483643e-01 1.547867953777313232e-01 1.905799210071563721e-01 -3.204724192619323730e-01 -2.514531612396240234e-01 3.000905513763427734e-01 -6.504168268293142319e-04 -2.272575907409191132e-02 1.726902872323989868e-01 -1.150576919317245483e-01 2.052384614944458008e-01 -4.477313160896301270e-02 -1.176337897777557373e-02 1.168287396430969238e-01 -3.419337272644042969e-01 2.686029374599456787e-01 1.172097697854042053e-01 2.884551882743835449e-01 2.820622622966766357e-01 2.494812756776809692e-01 -9.252651594579219818e-03 1.976996660232543945e-01 4.531960189342498779e-02 -4.556940123438835144e-02 1.683092564344406128e-01 7.717437297105789185e-02 3.803562745451927185e-02 2.364870160818099976e-02 -7.208752632141113281e-02
1.628625392913818359e-01 7.501310110092163086e-02 3.770912298932671547e-03 1.359444409608840942e-01 2.148938030004501343e-01 1.873588413000106812e-01 -2.164925485849380493e-01 1.080447901040315628e-02 1.103942468762397766e-01 -1.237935051321983337e-01 8.414240181446075439e-02 -4.559461027383804321e-02 1.554696261882781982e-01 1.231686398386955261e-01 1.386007070541381836e-01 -2.506026811897754669e-02 5.395289137959480286e-02 -1.589841246604919434e-01 4.276840090751647949e-01 1.550944596529006958e-01 2.135420143604278564e-01 8.585263043642044067e-02 3.718996942043304443e-01 -1.054921001195907593e-01 -3.659137785434722900e-01 -8.344794064760208130e-02 1.384536325931549072e-01 1.904054582118988037e-01 3.563284873962402344e-02 -1.962073594331741333e-01 2.099940180778503418e-01 8.675865828990936279e-02
-2.098972052335739136e-01 -3.657842800021171570e-02 -1.185219362378120422e-01 9.727695584297180176e-02 2.891582250595092773e-01 1.131505966186523438e-01 -3.899805545806884766e-01 -1.023180037736892700e-01 -6.517156958580017090e-02 1.790375858545303345e-01 -1.875947415828704834e-01 -1.480605453252792358e-01 -2.538424134254455566e-01 -5.173999071121215820e-02 5.892145633697509766e-02 -1.479907631874084473e-01 -2.354548722505569458e-01 1.095748394727706909e-01 8.212210983037948608e-02 1.006646379828453064e-01 -1.208949927240610123e-02 4.230166375637054443e-01 9.058927744626998901e-02 -2.408894896507263184e-01 -1.306906193494796753e-01 1.942677646875381470e-01 1.429365656804293394e-04 3.125685453414916992e-02 8.136665076017379761e-02 -2.404568642377853394e-01 1.056982055306434631e-01 -1.586464196443557739e-01
-2.061331570148468018e-01 7.987765222787857056e-02 -2.318560481071472168e-01 6.065393611788749695e-02 -1.335957348346710205e-01 1.238103806972503662e-01 -4.683188721537590027e-02 7.383724302053451538e-02 2.129343897104263306e-01 -7.511818781495094299e-03 5.192244052886962891e-02 1.463619172573089600e-01 -1.452178508043289185e-01 -1.803375035524368286e-01 -2.041238099336624146e-01 2.005998641252517700e-01 -1.500348895788192749e-01 -7.272664457559585571e-02 -6.952090561389923096e-02 4.166738092899322510e-01 2.082418054342269897e-01 -2.221851982176303864e-02 4.533218741416931152e-01 -1.390506476163864136e-01 -2.929348647594451904e-01 -1.543335965834558010e-03 9.748461097478866577e-02 3.930472768843173981e-03 3.124583326280117035e-02 -9.227952361106872559e-02 2.295483797788619995e-01 -1.240106970071792603e-01
-1.551411766558885574e-02 1.401629485189914703e-02 1.022118667606264353e-04 5.731117725372314453e-02 3.388337790966033936e-01 7.372826337814331055e-02 1.186811998486518860e-01 -2.730421908199787140e-02 -1.853657811880111694e-01 -3.028966486454010010e-03 -1.326300501823425293e-01 -1.485814247280359268e-02 3.665152937173843384e-02 -1.272539049386978149e-01 1.738274693489074707e-01 1.693156063556671143e-01 -4.507623240351676941e-02 -3.336665928363800049e-01 -5.132101848721504211e-02 9.310042113065719604e-02 -1.109874993562698364e-01 2.950603663921356201e-01 -6.761630065739154816e-03 -1.627095788717269897e-01 -4.252848625183105469e-01 3.392922878265380859e-01 3.009729981422424316e-01 2.486677616834640503e-01 1.099192276597023010e-01 -1.342302858829498291e-01 5.862978100776672363e-02 -9.554532356560230255e-03
3.089150600135326385e-02 1.641520112752914429e-02 -7.131588459014892578e-02 8.808732032775878906e-02 2.345153689384460449e-01 3.835464417934417725e-01 -3.507908806204795837e-02 1.491174250841140747e-01 1.613841354846954346e-01 -2.242175191640853882e-01 3.487868309020996094e-01 3.897812962532043457e-02 -1.903871148824691772e-01 5.320497322827577591e-03 -1.850457489490509033e-01 2.363972663879394531e-01 -1.584452837705612183e-01 -2.558981478214263916e-01 1.579812467098236084e-01 2.765522301197052002e-01 2.310571447014808655e-02 3.415713086724281311e-02 -2.660940289497375488e-01 -8.088099211454391479e-02 -2.960025966167449951e-01 1.047722324728965759e-01 9.374538809061050415e-02 1.735083758831024170e-01 8.685050904750823975e-02 7.583310455083847046e-02 -1.035231500864028931e-01 -4.350963607430458069e-02
-5.161544680595397949e-02 7.586954534053802490e-02 -1.978579610586166382e-01 4.658910259604454041e-02 6.977751851081848145e-02 1.520218700170516968e-01 -6.088669225573539734e-02 1.157856509089469910e-01 1.136044934391975403e-01 -3.787760436534881592e-02 3.049363791942596436e-01 -1.141861546784639359e-02 -1.304106861352920532e-01 -1.521123200654983521e-01 2.172251939773559570e-01 5.009014904499053955e-02 1.678645424544811249e-02 -2.024605721235275269e-01 3.147134184837341309e-01 1.268521696329116821e-01 -1.554197371006011963e-01 -5.022555217146873474e-02 -1.479448080062866211e-01 -1.640958487987518311e-01 -2.645244598388671875e-01 2.820942997932434082e-01 -2.943055629730224609e-01 2.482965141534805298e-01 1.481662392616271973e-01 -3.325990438461303711e-01 1.345292478799819946e-01 -1.657662093639373779e-01
1.817822605371475220e-01 1.956051290035247803e-01 -1.099344491958618164e-01 2.258431762456893921e-01 -6.248389929533004761e-02 1.924223601818084717e-01 -1.733395159244537354e-01 9.553395211696624756e-02 1.373446732759475708e-01 -1.864866167306900024e-01 6.096608703956007957e-04 -1.736726611852645874e-01 -1.561969146132469177e-02 1.687260158360004425e-02 6.270431727170944214e-02 1.763668507337570190e-01 8.658183366060256958e-02 -1.728519648313522339e-01 6.624052673578262329e-02 3.231302797794342041e-01 5.203704163432121277e-02 5.942128226161003113e-02 1.060557588934898376e-01 8.662863820791244507e-02 -5.609309673309326172e-01 1.396264731884002686e-01 -1.033727079629898071e-01 6.776777561753988266e-03 -2.596019506454467773e-01 -1.684457808732986450e-01 2.238109558820724487e-01 -6.507111340761184692e-02
-8.739170618355274200e-03 -5.983210727572441101e-02 -3.449398279190063477e-01 -6.175808236002922058e-02 7.884833216667175293e-02 2.440510839223861694e-01 -7.729191333055496216e-02 -7.571833580732345581e-02 3.948454558849334717e-02 1.189731508493423462e-01 6.141002103686332703e-02 2.855902910232543945e-01 -6.971839070320129395e-02 -1.316033452749252319e-01 -3.960448317229747772e-03 8.638881146907806396e-02 -1.086024791002273560e-01 3.448456153273582458e-02 5.638960003852844238e-01 2.182724699378013611e-02 -1.546315699815750122e-01 1.230553463101387024e-01 -7.642365992069244385e-02 -1.333613991737365723e-01 -3.273403644561767578e-01 2.849802374839782715e-01 -3.010164760053157806e-02 3.939664922654628754e-03 1.019372120499610901e-01 -2.663827836513519287e-01 6.632509641349315643e-03 -2.356133796274662018e-02
7.798942178487777710e-02 -5.261658877134323120e-02 -2.053862363100051880e-01 -2.867572568356990814e-02 3.369921445846557617e-01 2.379135787487030029e-01 -1.589612960815429688e-01 -9.752532839775085449e-02 7.276864349842071533e-02 3.305439651012420654e-01 1.726778596639633179e-01 -1.420630794018507004e-02 -2.692786976695060730e-02 2.721472084522247314e-01 1.672473698854446411e-01 1.620452553033828735e-01 1.956789493560791016e-01 -2.268415987491607666e-01 2.400991767644882202e-01 2.597837150096893311e-01 -8.851775527000427246e-02 1.246750131249427795e-01 2.320233434438705444e-01 -2.072501480579376221e-01 -1.707545518875122070e-01 1.770902052521705627e-02 -1.776970922946929932e-01 2.525575160980224609e-01 -3.040181100368499756e-02 -4.378530010581016541e-02 -5.024093016982078552e-02 -6.599985808134078979e-02
9.712830185890197754e-02 1.777276992797851562e-01 -1.234778538346290588e-01 9.594270586967468262e-02 9.482875466346740723e-02 3.689085692167282104e-02 -6.103561073541641235e-02 1.120281517505645752e-01 3.646661043167114258e-01 -7.548078149557113647e-02 6.252145767211914062e-02 -1.131587773561477661e-01 6.699871271848678589e-02 -2.942283451557159424e-02 -1.626741290092468262e-01 7.509911805391311646e-02 5.348000209778547287e-03 -2.568689584732055664e-01 2.942928969860076904e-01 4.011215865612030029e-01 1.749296933412551880e-01 -3.962450474500656128e-02 1.705370694398880005e-01 6.918015331029891968e-02 -1.826571673154830933e-01 4.423876106739044189e-01 -1.006699502468109131e-01 1.156579703092575073e-01 -6.144746020436286926e-02 -4.640410095453262329e-02 2.501222789287567139e-01 1.200832799077033997e-01
1.095701828598976135e-01 1.316910982131958008e-01 -9.371335804462432861e-02 -6.463552266359329224e-02 3.727583587169647217e-01 1.870266497135162354e-01 -1.756829619407653809e-01 -1.272428482770919800e-01 -4.182961955666542053e-02 3.166130185127258301e-01 -3.876115009188652039e-02 1.612055748701095581e-01 -6.865566968917846680e-02 2.472459077835083008e-01 5.059032514691352844e-02 3.040657639503479004e-01 2.239656001329421997e-01 -2.406560182571411133e-01 6.577085703611373901e-02 2.719540894031524658e-01 -7.076105475425720215e-02 1.823596656322479248e-01 1.555852890014648438e-01 -2.070098519325256348e-01 -2.077259719371795654e-01 7.086510956287384033e-02 -1.411929577589035034e-01 2.306170463562011719e-01 1.572292596101760864e-01 6.534630060195922852e-02 6.394621729850769043e-02 -1.765072531998157501e-02
8.878357708454132080e-02 -2.544273622334003448e-02 -2.940473854541778564e-01 -8.803915232419967651e-02 3.698399662971496582e-01 -1.793427951633930206e-02 -2.274225950241088867e-01 -1.218457818031311035e-01 2.606483176350593567e-02 3.634399771690368652e-01 -7.117814570665359497e-02 5.634159967303276062e-02 -6.377205252647399902e-02 1.516466140747070312e-01 1.515197474509477615e-02 6.077672913670539856e-02 1.465891897678375244e-01 -3.004589974880218506e-01 2.103508859872817993e-01 3.060175180435180664e-01 -1.230994388461112976e-01 2.113000452518463135e-01 1.186661571264266968e-01 -2.326891124248504639e-01 -1.273741573095321655e-01 -5.972685292363166809e-02 -1.198142841458320618e-01 1.770163178443908691e-01 2.370881438255310059e-01 -9.888513013720512390e-04 1.455142349004745483e-01 -3.218535706400871277e-02
-1.723286956548690796e-01 -2.344716340303421021e-01 -2.189297676086425781e-01 1.696034967899322510e-01 1.535120010375976562e-01 2.022847235202789307e-01 -8.029428124427795410e-02 8.110101521015167236e-02 2.965528368949890137e-01 1.244322732090950012e-01 -1.655555814504623413e-01 -1.009278371930122375e-01 8.822247385978698730e-03 -2.617164254188537598e-01 1.493848413228988647e-01 -6.715396791696548462e-02 5.305609107017517090e-02 -1.901756227016448975e-01 3.468014299869537354e-01 2.725423574447631836e-01 3.051341697573661804e-02 2.525831460952758789e-01 1.263304650783538818e-01 -6.447286903858184814e-02 3.265954181551933289e-02 1.812362228520214558e-03 -5.275421589612960815e-02 1.427034139633178711e-01 -2.763648331165313721e-01 -7.702329009771347046e-02 1.908139288425445557e-01 -2.517633438110351562e-01
-2.025166004896163940e-01 -9.289593435823917389e-03 -3.189842402935028076e-01 2.621237002313137054e-02 2.451033145189285278e-02 3.984217643737792969e-01 -8.716385811567306519e-02 3.526031970977783203e-02 2.157033830881118774e-01 -8.984924852848052979e-02 1.052126586437225342e-01 8.416824787855148315e-02 -1.142247170209884644e-01 -4.534888546913862228e-03 -2.168904989957809448e-02 1.970215234905481339e-03 -1.799338012933731079e-01 5.225330218672752380e-02 4.252264797687530518e-01 9.285579621791839600e-02 1.450950652360916138e-01 9.932481497526168823e-02 1.374140828847885132e-01 -2.724434733390808105e-01 -2.510835230350494385e-01 2.637639641761779785e-01 -9.583260118961334229e-02 -2.005818486213684082e-01 -8.243703842163085938e-02 -1.747414171695709229e-01 -1.102004945278167725e-01 -1.480070501565933228e-01
2.494886983186006546e-03 7.870572805404663086e-02 -2.658914327621459961e-01 2.667469345033168793e-02 -1.461514532566070557e-01 -1.651963219046592712e-02 -1.567240208387374878e-01 -1.860801316797733307e-02 2.681353390216827393e-01 -4.778432101011276245e-02 -1.788880079984664917e-01 -5.610328167676925659e-02 -1.052064001560211182e-01 -4.731271266937255859e-01 -6.757652014493942261e-02 2.688728570938110352e-01 -3.631944069638848305e-03 -1.431403458118438721e-01 -2.823053160682320595e-03 1.603890657424926758e-01 2.782667279243469238e-01 9.748321771621704102e-02 2.495170533657073975e-01 -1.474081277847290039e-01 -3.205419480800628662e-01 1.992337554693222046e-01 -4.581362754106521606e-02 7.731787115335464478e-02 -6.785304844379425049e-02 9.318382292985916138e-02 2.090660929679870605e-01 -1.734074056148529053e-01
8.060389198362827301e-03 1.534640341997146606e-01 -2.226020544767379761e-01 2.000847160816192627e-01 -1.065394580364227295e-01 6.259108334779739380e-02 -1.350306868553161621e-01 -1.295357346534729004e-01 3.958977162837982178e-01 2.149095088243484497e-01 2.240900509059429169e-02 2.695318311452865601e-02 -3.486225903034210205e-01 -5.226657167077064514e-02 -1.360311657190322876e-01 8.787058293819427490e-02 -2.762344181537628174e-01 -2.329486608505249023e-02 1.767476350069046021e-01 -6.906621158123016357e-02 -9.449850767850875854e-03 1.975919455289840698e-01 -6.818967312574386597e-02 -2.584565877914428711e-01 -3.926823437213897705e-01 2.609680779278278351e-02 -1.219034641981124878e-01 2.136884778738021851e-01 6.269936263561248779e-02 6.051449477672576904e-02 -1.607722193002700806e-01 -9.791775047779083252e-02
1.108576264232397079e-02 7.346906512975692749e-02 -8.978341519832611084e-02 -1.925468295812606812e-01 -8.819964528083801270e-02 4.080626368522644043e-01 -1.844491511583328247e-01 -1.089460253715515137e-01 1.302972286939620972e-01 -1.504138205200433731e-02 7.544502615928649902e-02 2.244277596473693848e-01 -1.440085768699645996e-01 2.958673983812332153e-02 6.725242733955383301e-02 8.146101981401443481e-02 -8.387420093640685081e-04 -9.418486058712005615e-02 4.069466292858123779e-01 1.407877653837203979e-01 -6.391811370849609375e-02 3.114965260028839111e-01 7.188444584608078003e-02 5.075975880026817322e-02 -4.488655626773834229e-01 1.906443536281585693e-01 9.830874204635620117e-02 -9.496922791004180908e-02 4.317840188741683960e-02 -1.993605643510818481e-01 2.081400528550148010e-02 -1.463339924812316895e-01
6.009532138705253601e-02 1.450849347747862339e-03 -2.117341905832290649e-01 7.734244316816329956e-02 2.457694523036479950e-02 1.995805501937866211e-01 -1.008681803941726685e-01 -1.230121403932571411e-01 3.167457133531570435e-02 -2.127657383680343628e-01 2.204862982034683228e-01 7.683564722537994385e-02 -2.204492092132568359e-01 -1.756571978330612183e-02 6.847229599952697754e-02 2.405652105808258057e-01 4.564362391829490662e-02 -1.557641178369522095e-01 3.244548439979553223e-01 3.300868868827819824e-01 -1.047685220837593079e-01 1.966707706451416016e-01 -6.510465592145919800e-02 7.754060626029968262e-02 -4.219387471675872803e-01 9.866741299629211426e-02 5.207877233624458313e-02 2.187182307243347168e-01 6.581843644380569458e-02 -3.287276923656463623e-01 -3.038296103477478027e-02 -1.243291795253753662e-01
7.418560795485973358e-03 8.581439405679702759e-02 -1.061410829424858093e-01 1.916898339986801147e-01 2.183711081743240356e-01 8.342751860618591309e-02 1.602180600166320801e-01 6.761494278907775879e-02 -3.377177193760871887e-02 4.655904602259397507e-03 -2.533997893333435059e-01 -8.662639558315277100e-02 -5.339661240577697754e-02 1.343533303588628769e-02 -2.888022661209106445e-01 1.493695974349975586e-01 1.333562582731246948e-01 -3.759141266345977783e-02 -1.094334647059440613e-01 2.170933634042739868e-01 -8.567715063691139221e-03 3.317984342575073242e-01 7.810348272323608398e-02 -2.453366518020629883e-01 -1.758793592453002930e-01 4.781002700328826904e-01 8.338955789804458618e-02 3.855190575122833252e-01 3.645309060811996460e-02 -4.675935581326484680e-02 -4.070974513888359070e-02 -5.508294329047203064e-02
2.873056568205356598e-02 1.974801272153854370e-01 -2.367763668298721313e-01 -1.426149457693099976e-01 -2.283225953578948975e-02 3.308885097503662109e-01 7.377784699201583862e-02 -7.591453846544027328e-03 2.447320967912673950e-01 4.548041149973869324e-02 3.239121055230498314e-03 1.133811399340629578e-01 -2.287365943193435669e-01 -2.757510244846343994e-01 2.080858647823333740e-01 2.331216037273406982e-01 1.223911531269550323e-03 -9.170167893171310425e-02 4.587701559066772461e-01 6.797456741333007812e-02 -1.093739550560712814e-02 1.501683145761489868e-01 -6.830530613660812378e-02 -1.922452002763748169e-01 -2.143232673406600952e-01 9.528696537017822266e-02 -6.684943288564682007e-02 -1.377936601638793945e-01 1.988515406847000122e-01 -1.237183585762977600e-01 1.947125196456909180e-01 -9.168409556150436401e-02
8.743959665298461914e-02 -1.212378963828086853e-02 -1.566425859928131104e-01 -5.067625269293785095e-02 3.455809056758880615e-01 1.905195116996765137e-01 -2.574794888496398926e-01 1.607681661844253540e-01 1.038509160280227661e-01 -1.452473402023315430e-01 -1.470346003770828247e-02 1.013682782649993896e-01 3.352225944399833679e-02 2.500694692134857178e-01 1.243954747915267944e-01 1.480408906936645508e-01 1.447005895897746086e-03 -2.037829756736755371e-01 3.592124283313751221e-01 7.377392798662185669e-02 1.066440194845199585e-01 -1.165406107902526855e-01 2.746022343635559082e-01 -1.694945544004440308e-01 -2.416269630193710327e-01 4.018769413232803345e-02 1.297128051519393921e-01 1.238543912768363953e-02 2.631738409399986267e-02 -3.069009184837341309e-01 2.435988634824752808e-01 -1.937013864517211914e-01
2.535191178321838379e-01 1.611211746931076050e-01 -2.700863182544708252e-01 2.120810002088546753e-01 1.997338533401489258e-01 2.381920516490936279e-01 -3.732405900955200195e-01 1.013320907950401306e-01 2.269762009382247925e-01 1.875238120555877686e-01 -1.335874497890472412e-01 3.939493373036384583e-02 -3.372299373149871826e-01 1.212742999196052551e-01 3.019411675631999969e-02 -2.436865866184234619e-02 1.061223819851875305e-01 -3.847904503345489502e-03 3.409414365887641907e-02 1.017574444413185120e-01 1.102816164493560791e-01 3.209256529808044434e-01 -2.415936887264251709e-01 -3.791984915733337402e-02 -9.457401186227798462e-02 1.762105822563171387e-01 3.733706474304199219e-02 -3.787758573889732361e-02 -1.721076965332031250e-01 -3.613722696900367737e-02 -2.108764089643955231e-02 -1.940878182649612427e-01
-1.051124408841133118e-01 -8.997520199045538902e-04 3.615747019648551941e-02 4.744367673993110657e-02 9.420680999755859375e-02 1.152341812849044800e-01 -4.158342480659484863e-01 -1.951823234558105469e-01 -2.350792475044727325e-02 8.320867270231246948e-02 -1.644547879695892334e-01 -4.511180892586708069e-02 -1.427663862705230713e-01 -3.465893268585205078e-01 -9.646370261907577515e-02 5.965300276875495911e-02 -1.235770881175994873e-01 -3.881473094224929810e-02 1.273573040962219238e-01 2.152616381645202637e-01 -1.171522140502929688e-01 4.951215684413909912e-01 4.756337776780128479e-02 -1.754738539457321167e-01 -1.352363228797912598e-01 1.981528401374816895e-01 -9.015752375125885010e-02 -6.102100759744644165e-02 -3.952731937170028687e-02 -3.055621385574340820e-01 9.892542660236358643e-02 -1.300626546144485474e-01
6.565015017986297607e-02 2.931288182735443115e-01 -1.725585572421550751e-02 -6.687328964471817017e-02 2.480513043701648712e-02 2.166509330272674561e-01 -8.411899209022521973e-02 3.407986462116241455e-02 1.109565421938896179e-01 -9.117005020380020142e-02 -5.535071715712547302e-02 1.714307367801666260e-01 -1.804060041904449463e-01 2.749070525169372559e-01 5.323911458253860474e-02 1.947023868560791016e-01 -2.039477974176406860e-01 -2.125817537307739258e-01 5.084556341171264648e-01 2.278608232736587524e-01 1.380621343851089478e-01 1.596315801143646240e-01 2.069189399480819702e-01 -1.022536605596542358e-01 -1.585371196269989014e-01 -5.592419579625129700e-02 -2.939110808074474335e-02 9.804999083280563354e-02 -1.375889778137207031e-01 -2.715381681919097900e-01 -1.360114812850952148e-01 -4.812636226415634155e-02
-3.846126608550548553e-03 -2.114628404378890991e-01 2.725710906088352203e-02 1.306741833686828613e-01 -3.113562241196632385e-02 4.073267430067062378e-02 5.719111487269401550e-02 4.840955883264541626e-02 2.852846086025238037e-01 -1.660719886422157288e-02 7.934071123600006104e-02 -7.595704495906829834e-02 -1.227833703160285950e-01 2.696215733885765076e-02 -1.304574310779571533e-01 2.060205042362213135e-01 -1.917567551136016846e-01 -3.786374330520629883e-01 2.116824686527252197e-02 1.418112218379974365e-01 2.966480553150177002e-01 7.969225943088531494e-02 -8.234492689371109009e-02 -1.221659407019615173e-01 -5.555956959724426270e-01 1.542580276727676392e-01 -7.634583115577697754e-02 8.387359231710433960e-02 2.539280652999877930e-01 8.094335906207561493e-03 9.413962066173553467e-02 -1.571903675794601440e-01
8.693573623895645142e-02 -2.226899564266204834e-02 -1.936116665601730347e-01 2.695542871952056885e-01 1.921563595533370972e-01 1.428973227739334106e-01 -1.863090991973876953e-01 -2.025968879461288452e-01 2.173646986484527588e-01 1.428764462471008301e-01 -1.112254410982131958e-01 -1.124091520905494690e-01 -4.209127649664878845e-02 -2.627865970134735107e-01 -1.323957741260528564e-01 8.153205364942550659e-02 -1.326809525489807129e-01 -5.463900417089462280e-02 2.268157452344894409e-01 2.442602813243865967e-01 -2.365402877330780029e-01 3.627353608608245850e-01 6.894695758819580078e-02 1.663893908262252808e-01 -2.428308427333831787e-01 1.701223403215408325e-01 -1.353132426738739014e-01 2.539952397346496582e-01 -1.358110904693603516e-01 1.284531652927398682e-01 6.041282415390014648e-02 6.051460281014442444e-03
-8.188991993665695190e-02 1.752891838550567627e-01 -3.878574818372726440e-02 -1.529597938060760498e-01 1.953478753566741943e-01 1.012840270996093750e-01 -2.472904324531555176e-01 -1.496261060237884521e-01 -2.248799242079257965e-02 5.225601419806480408e-02 -1.795984506607055664e-01 -1.420135647058486938e-01 -1.271166056394577026e-01 1.066484749317169189e-01 -4.373648390173912048e-02 1.883792281150817871e-01 -2.212529927492141724e-01 -2.394788712263107300e-01 1.430386453866958618e-01 6.940753757953643799e-02 4.563186317682266235e-02 2.980734109878540039e-01 3.197129964828491211e-01 1.792400181293487549e-01 -3.297518193721771240e-01 2.532486617565155029e-01 2.177075482904911041e-02 6.034317612648010254e-02 1.800981909036636353e-01 -2.206096649169921875e-01 2.535187602043151855e-01 7.680479437112808228e-02
-2.793867327272891998e-02 -9.838297218084335327e-02 -1.757531166076660156e-01 1.914091408252716064e-01 -5.138412117958068848e-03 1.588832288980484009e-01 -2.206158488988876343e-01 9.343542158603668213e-02 2.681079208850860596e-01 1.490532010793685913e-01 -7.832154631614685059e-02 -1.463440656661987305e-01 -1.172079667448997498e-01 -2.761470675468444824e-01 -8.318443596363067627e-02 1.396500170230865479e-01 -9.932023286819458008e-02 -2.013166807591915131e-02 1.879663914442062378e-01 2.758014798164367676e-01 -1.501564830541610718e-01 5.633606910705566406e-01 1.032306328415870667e-01 -7.622576504945755005e-02 -1.378918886184692383e-01 2.169883698225021362e-01 -4.031965136528015137e-02 1.192888692021369934e-01 -1.974216550588607788e-01 -4.112366586923599243e-02 -2.101785130798816681e-02 -1.252542063593864441e-02
1.776707172393798828e-01 4.559357091784477234e-02 8.077200502157211304e-02 -8.379688113927841187e-02 3.577812910079956055e-01 3.527729511260986328e-01 4.252487048506736755e-02 1.402463763952255249e-01 8.425160497426986694e-02 2.387756295502185822e-02 9.482458978891372681e-02 -2.043494433164596558e-01 -2.429764866828918457e-01 -1.744229942560195923e-01 -2.100565284490585327e-02 1.495219767093658447e-02 -2.815590500831604004e-01 -1.600273847579956055e-01 1.609020382165908813e-01 -1.391040831804275513e-01 -5.544676631689071655e-02 3.135930001735687256e-01 1.658899784088134766e-01 -9.455012530088424683e-02 -2.093705087900161743e-01 -1.750610619783401489e-01 7.371095009148120880e-03 1.417088508605957031e-01 -1.768527179956436157e-02 -8.404369652271270752e-02 3.465383499860763550e-02 -3.730109333992004395e-01
-8.323423564434051514e-02 2.746407389640808105e-01 -2.924442850053310394e-02 4.458314552903175354e-02 1.307424344122409821e-02 3.572027087211608887e-01 -1.263479888439178467e-01 1.069410517811775208e-01 8.692305535078048706e-02 -6.586809176951646805e-03 -1.289205700159072876e-01 -1.921966224908828735e-01 -2.283983677625656128e-01 1.569647043943405151e-01 8.943183720111846924e-02 1.436445415019989014e-01 -2.876881957054138184e-01 -2.651935517787933350e-01 4.186823070049285889e-01 -5.073850974440574646e-03 -9.761283546686172485e-02 2.603786587715148926e-01 1.078343316912651062e-01 8.548442274332046509e-02 -1.523416191339492798e-01 1.986944377422332764e-01 8.723641186952590942e-02 1.916555762290954590e-01 3.808334097266197205e-02 1.993666775524616241e-02 -1.035269424319267273e-01 -2.208461165428161621e-01
6.471489090472459793e-03 -1.646097153425216675e-01 -1.770972758531570435e-01 1.348461955785751343e-01 3.719087690114974976e-02 1.856507211923599243e-01 -2.818359434604644775e-01 -8.979534730315208435e-03 3.313568830490112305e-01 1.987320035696029663e-01 -1.748431921005249023e-01 4.699881654232740402e-03 -1.332480907440185547e-01 -1.932854950428009033e-01 -1.699568331241607666e-01 -6.638115644454956055e-02 1.434100908227264881e-03 -4.570898786187171936e-02 2.989649176597595215e-01 2.479718327522277832e-01 6.320983916521072388e-02 2.722423970699310303e-01 4.309450089931488037e-02 -1.877425163984298706e-01 -1.791510581970214844e-01 -5.898728966712951660e-02 -2.762208282947540283e-01 2.336105406284332275e-01 5.798427388072013855e-02 8.911801129579544067e-02 1.490619629621505737e-01 -2.674245238304138184e-01
4.463736712932586670e-02 2.094854712486267090e-01 -3.926043212413787842e-01 2.133004926145076752e-02 1.471386402845382690e-01 1.678576320409774780e-01 -1.106644645333290100e-01 -1.096890866756439209e-01 3.191509470343589783e-02 3.928547203540802002e-01 -4.669670760631561279e-02 1.893103681504726410e-02 -2.351592928171157837e-01 2.934444323182106018e-02 3.415803238749504089e-02 1.579603552818298340e-02 6.847738474607467651e-02 -1.612606346607208252e-01 -8.123236149549484253e-02 4.235401451587677002e-01 -2.166008055210113525e-01 -3.421633318066596985e-02 2.165979519486427307e-02 -1.225777268409729004e-01 -2.544704973697662354e-01 1.224114447832107544e-01 -1.833218485116958618e-01 9.873685985803604126e-02 1.311219036579132080e-01 -1.261365115642547607e-01 -6.505506485700607300e-02 -2.631820440292358398e-01
1.025656089186668396e-01 1.307750642299652100e-01 -2.446632087230682373e-01 4.159960523247718811e-02 4.155943095684051514e-01 1.262668520212173462e-01 -1.400218009948730469e-01 -1.487787216901779175e-01 -4.461500048637390137e-02 2.473853230476379395e-01 1.670897156000137329e-01 1.461535543203353882e-01 -7.639049738645553589e-02 2.522188723087310791e-01 1.248689182102680206e-02 1.715978235006332397e-01 3.271990418434143066e-01 -1.293141096830368042e-01 1.936735063791275024e-01 2.028640657663345337e-01 7.442250847816467285e-02 1.678742468357086182e-01 9.936220198869705200e-02 -2.118675559759140015e-01 -1.301924586296081543e-01 -1.841142028570175171e-02 -2.383952587842941284e-01 2.603638172149658203e-01 -1.080483663827180862e-02 -8.245977014303207397e-02 1.640273183584213257e-01 -4.695957899093627930e-02
1.650172621011734009e-01 8.108900487422943115e-02 -2.485135495662689209e-01 1.128384619951248169e-01 -2.389394342899322510e-01 3.939326107501983643e-01 5.240201205015182495e-02 -1.041600555181503296e-01 2.474532723426818848e-01 -1.702620983123779297e-01 1.377899646759033203e-01 -6.936709582805633545e-02 -3.655937314033508301e-02 1.652631908655166626e-02 3.317474946379661560e-02 9.495148062705993652e-02 9.104220196604728699e-03 -6.714165210723876953e-02 3.929934203624725342e-01 4.136646538972854614e-02 2.503624260425567627e-01 3.058575391769409180e-01 8.338865637779235840e-02 -1.649794280529022217e-01 -3.258693516254425049e-01 9.260513633489608765e-02 -4.506757482886314392e-03 -1.397285014390945435e-01 1.258222907781600952e-01 -4.956165701150894165e-02 9.513724595308303833e-02 -1.651923954486846924e-01
-1.975100338459014893e-01 3.848350793123245239e-02 -2.231552004814147949e-01 5.581155419349670410e-02 3.394722640514373779e-01 2.449676245450973511e-01 -2.283288836479187012e-01 -5.953578650951385498e-02 1.053217872977256775e-01 2.450275868177413940e-01 -1.169187426567077637e-01 -1.757283955812454224e-01 -2.457254976034164429e-01 -7.979258894920349121e-02 -1.786790937185287476e-01 1.593232601881027222e-01 2.178094685077667236e-01 1.046172752976417542e-01 -7.888714969158172607e-02 2.718002200126647949e-01 -1.957815140485763550e-01 1.399473696947097778e-01 7.254171371459960938e-02 -1.298398375511169434e-01 -1.427249908447265625e-01 2.034858241677284241e-02 1.070719137787818909e-01 1.531780064105987549e-01 1.562570482492446899e-01 -1.998507529497146606e-01 -9.330514073371887207e-02 -2.977105081081390381e-01
-3.478034213185310364e-02 2.900058962404727936e-02 -2.226057499647140503e-01 1.830255240201950073e-01 5.326484143733978271e-02 1.610810011625289917e-01 6.663925945758819580e-03 -1.408876776695251465e-01 2.080102711915969849e-01 2.195284813642501831e-01 4.253127053380012512e-02 3.678407147526741028e-02 -3.882600069046020508e-01 -1.345766782760620117e-01 2.301971018314361572e-01 2.427341789007186890e-01 1.230096723884344101e-02 -2.345154136419296265e-01 -3.586027771234512329e-02 -7.863330096006393433e-02 4.019993916153907776e-02 2.641625404357910156e-01 2.511461079120635986e-01 -1.328062266111373901e-01 -1.892185211181640625e-01 -2.201574668288230896e-02 3.317947685718536377e-01 -5.782556906342506409e-02 9.580595791339874268e-02 -2.565061748027801514e-01 -1.058455109596252441e-01 2.005099952220916748e-01
-1.145460233092308044e-01 1.213389933109283447e-01 -2.520975470542907715e-01 -2.555811032652854919e-02 1.765320301055908203e-01 3.700081110000610352e-01 -6.742073595523834229e-02 -5.199856683611869812e-02 1.080343425273895264e-01 -9.910910576581954956e-02 -2.901411056518554688e-01 -2.721267044544219971e-01 -1.832824945449829102e-02 -1.396300084888935089e-02 7.896139286458492279e-03 -4.363007470965385437e-02 1.330714076757431030e-01 -2.250388711690902710e-01 5.205289721488952637e-01 1.170096080750226974e-02 -1.175775974988937378e-01 1.191060543060302734e-01 -4.840881004929542542e-02 -3.901157900691032410e-02 -2.669343054294586182e-01 7.141439616680145264e-02 -1.888869404792785645e-01 1.576211005449295044e-01 -1.700546592473983765e-01 1.021821722388267517e-01 4.876947402954101562e-02 2.182469889521598816e-02
1.040368899703025818e-01 3.359452262520790100e-02 -3.825899660587310791e-01 1.080596670508384705e-01 2.722106873989105225e-01 1.989490985870361328e-01 -3.487524017691612244e-02 -2.280099540948867798e-01 2.350940704345703125e-01 1.636636108160018921e-01 -9.264897555112838745e-03 9.776104241609573364e-02 2.647149935364723206e-02 1.779529452323913574e-01 1.430774331092834473e-01 9.252052754163742065e-02 2.030893564224243164e-01 -4.919707030057907104e-02 5.589608848094940186e-02 1.315181255340576172e-01 1.622926890850067139e-01 3.044329285621643066e-01 2.822219431400299072e-01 -3.639448583126068115e-01 -1.720953136682510376e-01 -7.806368172168731689e-02 -2.131064236164093018e-02 1.388509571552276611e-01 1.931996345520019531e-01 -4.315774142742156982e-02 7.036845386028289795e-02 -1.233653426170349121e-01
1.458425968885421753e-01 2.428303472697734833e-02 -3.094225227832794189e-01 -9.166234172880649567e-03 2.471132576465606689e-01 2.266742587089538574e-01 1.149298436939716339e-02 -2.156409174203872681e-01 1.839148551225662231e-01 1.762471646070480347e-01 2.801329642534255981e-02 1.092867329716682434e-01 -6.585790216922760010e-02 2.096544951200485229e-01 8.437924832105636597e-02 1.029541902244091034e-02 1.593925952911376953e-01 -7.671451568603515625e-02 2.343402802944183350e-02 1.802199482917785645e-01 1.907809078693389893e-01 4.581717550754547119e-01 1.734439283609390259e-01 -2.501675784587860107e-01 -1.626345366239547729e-01 -1.040158234536647797e-02 -1.304616779088973999e-01 2.672967016696929932e-01 2.154861241579055786e-01 2.161619253456592560e-02 1.044703647494316101e-01 -1.181273832917213440e-01
-1.709393560886383057e-01 -1.576255820691585541e-02 -2.761506736278533936e-01 -5.112642049789428711e-02 1.229098737239837646e-01 2.117082327604293823e-01 5.846633017063140869e-02 -1.571239829063415527e-01 2.131707519292831421e-01 7.049655169248580933e-02 3.893353417515754700e-02 1.150629296898841858e-01 2.141299843788146973e-01 4.077317658811807632e-03 1.618296355009078979e-01 -1.135964170098304749e-01 2.751784026622772217e-01 -2.455227226018905640e-01 2.838016450405120850e-01 1.087011396884918213e-01 1.801775582134723663e-02 3.002853691577911377e-01 2.720571458339691162e-01 -3.929456770420074463e-01 -2.414665967226028442e-01 8.036818355321884155e-02 -1.147628873586654663e-01 1.365413516759872437e-01 6.423562299460172653e-03 9.142821282148361206e-02 2.409965544939041138e-02 2.559455856680870056e-02
-2.652086131274700165e-02 1.010019108653068542e-01 -1.608304232358932495e-01 6.346161663532257080e-02 -1.097188740968704224e-01 7.843814790248870850e-02 -1.330685019493103027e-01 1.840231418609619141e-01 3.977287411689758301e-01 9.459462016820907593e-02 -8.789885789155960083e-02 -6.149740517139434814e-02 -1.037725657224655151e-01 -6.280551105737686157e-02 -1.770480126142501831e-01 1.250320076942443848e-01 -2.707964479923248291e-01 4.293602705001831055e-02 2.641542553901672363e-01 2.671235799789428711e-01 1.731175482273101807e-01 2.764043211936950684e-01 1.200406551361083984e-01 -7.243986427783966064e-02 -4.738158881664276123e-01 -2.293680049479007721e-02 1.384484171867370605e-01 -1.640964001417160034e-01 9.607524611055850983e-03 -1.646366268396377563e-01 9.130717813968658447e-02 -1.056604273617267609e-02
-2.779799997806549072e-01 6.228778138756752014e-02 -3.285207450389862061e-01 3.255054652690887451e-01 9.486121684312820435e-02 1.238801330327987671e-01 -1.569758504629135132e-01 -2.129029780626296997e-01 7.866322249174118042e-02 8.265371434390544891e-03 -1.897605881094932556e-02 -2.253055870532989502e-01 -8.797268569469451904e-02 -2.984445095062255859e-01 2.118076384067535400e-02 -4.993129149079322815e-02 6.850258260965347290e-02 -5.251494795083999634e-02 2.518100440502166748e-01 1.739823371171951294e-01 -1.330584380775690079e-02 3.631190657615661621e-01 9.568203240633010864e-02 -3.922715410590171814e-02 -1.074347421526908875e-01 3.782304003834724426e-02 -1.739636063575744629e-01 2.402882874011993408e-01 -2.364322245121002197e-01 -2.038956731557846069e-01 4.098481684923171997e-02 -9.768277406692504883e-02
1.241917014122009277e-01 2.089489400386810303e-01 -1.297702789306640625e-01 -1.559665612876415253e-02 2.842444479465484619e-01 7.940885424613952637e-02 1.360135525465011597e-01 4.375258460640907288e-02 9.550389647483825684e-02 2.111764252185821533e-01 -3.986793756484985352e-02 -1.436778753995895386e-01 -1.463732421398162842e-01 -4.313935991376638412e-03 -5.011878013610839844e-01 1.161067634820938110e-01 -6.005908548831939697e-02 7.154153287410736084e-02 1.333337277173995972e-01 -2.017287462949752808e-01 2.457621544599533081e-01 2.220708280801773071e-01 2.284947931766510010e-01 -1.886053085327148438e-01 -1.903643757104873657e-01 1.193119958043098450e-01 1.366209834814071655e-01 2.664413861930370331e-02 -5.673699826002120972e-02 -2.239464670419692993e-01 1.147638857364654541e-01 -2.305869758129119873e-01
-4.599659144878387451e-02 -2.629609219729900360e-02 -7.283195853233337402e-02 5.047901719808578491e-02 3.315520882606506348e-01 2.537699043750762939e-01 1.349218785762786865e-01 1.518018245697021484e-01 -8.938056230545043945e-02 -1.545158959925174713e-02 -1.400045305490493774e-01 -1.395187228918075562e-01 -9.828529506921768188e-02 -4.351003095507621765e-02 1.578013598918914795e-01 5.083086341619491577e-02 -1.420649141073226929e-01 -2.948367893695831299e-01 -1.203987225890159607e-01 3.171613812446594238e-01 1.092027276754379272e-01 6.014991551637649536e-02 3.152483329176902771e-02 -3.075199723243713379e-01 -3.217340409755706787e-01 2.647691965103149414e-01 2.473192214965820312e-01 2.115200906991958618e-01 -6.061211228370666504e-02 -2.592749893665313721e-01 -5.349074304103851318e-02 2.912558615207672119e-02
1.525688618421554565e-01 1.074847728013992310e-01 -7.852204889059066772e-02 1.764181852340698242e-01 8.350378274917602539e-02 1.618755161762237549e-01 -1.480944007635116577e-01 -3.530990481376647949e-01 9.834961593151092529e-02 7.125579565763473511e-02 1.156881600618362427e-01 2.190314531326293945e-01 -3.819192945957183838e-01 1.175026595592498779e-02 9.355481714010238647e-02 2.320664823055267334e-01 9.497080743312835693e-02 -2.337646484375000000e-02 1.506343334913253784e-01 2.892652451992034912e-01 5.736326426267623901e-02 8.249550312757492065e-02 -1.377659142017364502e-01 -4.158455878496170044e-02 -3.361470103263854980e-01 -2.367940731346607208e-02 -5.519869923591613770e-02 1.283031255006790161e-01 -8.352314680814743042e-02 -4.915909841656684875e-02 2.203418761491775513e-01 -3.544486761093139648e-01
4.597099125385284424e-02 -7.347812643274664879e-04 -2.493344992399215698e-01 -1.284817010164260864e-01 -1.203330755233764648e-01 2.822156548500061035e-01 -2.560205571353435516e-02 -1.494954228401184082e-01 1.474594324827194214e-01 -2.562385797500610352e-01 -3.181061707437038422e-03 -4.575328435748815536e-03 -1.544448882341384888e-01 -9.023960679769515991e-03 2.026179730892181396e-01 7.431297749280929565e-02 2.868246473371982574e-02 -1.140366047620773315e-01 3.329378664493560791e-01 1.261941194534301758e-01 2.146837860345840454e-01 3.342623412609100342e-01 4.207556601613759995e-03 -3.108840882778167725e-01 -2.824016511440277100e-01 2.581689059734344482e-01 1.587803810834884644e-01 -8.378013037145137787e-03 1.528078168630599976e-01 -1.914600878953933716e-01 1.316599994897842407e-01 -4.967857152223587036e-03
1.417908817529678345e-01 -9.699315764009952545e-03 -1.720409244298934937e-01 6.045703217387199402e-02 2.729603946208953857e-01 1.418377608060836792e-01 -1.117314845323562622e-01 1.496930718421936035e-01 3.981228172779083252e-01 -1.564899682998657227e-01 5.120310932397842407e-02 1.127283349633216858e-01 1.679723560810089111e-01 6.088419258594512939e-02 -1.927520334720611572e-02 5.785839259624481201e-02 -2.272721566259860992e-02 -2.039333581924438477e-01 1.953792721033096313e-01 1.158608347177505493e-01 1.211525872349739075e-01 -1.096863523125648499e-01 2.321863770484924316e-01 -5.501509457826614380e-02 -5.005168318748474121e-01 1.284179091453552246e-01 -1.882722973823547363e-02 8.262697607278823853e-02 -1.370668113231658936e-01 -2.346289753913879395e-01 8.992332965135574341e-02 -2.227267920970916748e-01
2.163653671741485596e-01 -1.055421456694602966e-01 -2.345849424600601196e-01 2.459788024425506592e-01 4.198094606399536133e-01 2.694405317306518555e-01 -1.177973821759223938e-01 -2.556681334972381592e-01 7.469558715820312500e-02 6.340637337416410446e-03 -1.615519286133348942e-04 2.475205622613430023e-02 -1.349408030509948730e-01 -1.924127340316772461e-02 6.638535112142562866e-02 -3.846088424324989319e-02 2.788163721561431885e-01 -1.803662478923797607e-01 1.825965046882629395e-01 1.193981394171714783e-01 1.246481910347938538e-01 2.864983081817626953e-01 1.670872867107391357e-01 -1.479233801364898682e-01 1.064618001691997051e-03 5.102063715457916260e-02 -3.154759854078292847e-02 1.480411887168884277e-01 7.496808469295501709e-02 1.301368027925491333e-01 2.313461303710937500e-01 -2.466866523027420044e-01
-3.816476836800575256e-02 -3.618850558996200562e-02 2.849101722240447998e-01 3.169616758823394775e-01 1.752907484769821167e-01 1.617031842470169067e-01 -2.861315570771694183e-02 -4.305751994252204895e-03 2.392897158861160278e-01 1.250246912240982056e-01 -1.484063118696212769e-01 -2.787003815174102783e-01 -1.772688329219818115e-01 -1.826569885015487671e-01 -2.536084270104765892e-03 -3.261752054095268250e-02 5.585880950093269348e-03 -2.253919094800949097e-01 1.260503679513931274e-01 8.018132299184799194e-02 -1.055651381611824036e-01 7.604129612445831299e-02 1.943175196647644043e-01 -3.839018344879150391e-01 -1.547741293907165527e-01 3.319785594940185547e-01 -2.272253781557083130e-01 1.476612128317356110e-02 -7.899008691310882568e-02 -4.262714460492134094e-02 1.429860293865203857e-01 -1.723480671644210815e-01
6.499062478542327881e-02 -4.626788944005966187e-02 -5.561312288045883179e-02 2.006668597459793091e-01 2.698615193367004395e-01 2.044894732534885406e-02 -4.064860939979553223e-01 -2.727962285280227661e-02 6.024839729070663452e-02 1.137298494577407837e-01 4.674333706498146057e-02 8.705886453390121460e-02 4.213724285364151001e-02 -6.212237104773521423e-02 -3.624852979555726051e-03 7.517574727535247803e-02 -4.682648926973342896e-02 5.406501516699790955e-02 5.292012691497802734e-01 -1.096385866403579712e-01 1.217515543103218079e-01 -6.815969944000244141e-02 1.166507601737976074e-01 -9.835442155599594116e-02 -4.231950044631958008e-01 2.278006970882415771e-01 8.940406888723373413e-02 -5.641689896583557129e-02 4.753168299794197083e-02 -2.260510921478271484e-01 1.357829719781875610e-01 -1.397505700588226318e-01
-1.379922777414321899e-01 -2.566866278648376465e-01 -1.385680735111236572e-01 8.195775747299194336e-02 1.614689379930496216e-01 3.461079597473144531e-01 -9.834085404872894287e-02 4.856492578983306885e-02 2.309960722923278809e-01 4.373805224895477295e-02 3.948549553751945496e-02 2.547016143798828125e-01 -1.779067218303680420e-01 2.015210688114166260e-02 -3.070937395095825195e-01 7.498760707676410675e-03 -1.929623819887638092e-02 1.708595268428325653e-02 1.057151332497596741e-01 1.397818773984909058e-01 2.625465691089630127e-01 2.404796145856380463e-02 -1.106456965208053589e-01 -2.315508723258972168e-01 -1.411486864089965820e-01 2.998778223991394043e-01 -9.400410205125808716e-02 -1.913504600524902344e-01 2.618596702814102173e-02 -2.256748676300048828e-01 3.009781539440155029e-01 -1.374237835407257080e-01
3.598024323582649231e-02 -3.261107578873634338e-02 1.103734821081161499e-01 9.127930551767349243e-02 1.989813596010208130e-01 3.032058179378509521e-01 2.651325762271881104e-01 1.076897904276847839e-01 9.229181706905364990e-02 -5.427751690149307251e-02 1.572084962390363216e-03 2.024437068030238152e-03 -7.977312430739402771e-03 -3.362993150949478149e-02 -1.223013084381818771e-02 4.083343148231506348e-01 -6.778690218925476074e-02 -3.493446111679077148e-01 -1.238832920789718628e-01 2.337329983711242676e-01 1.490508615970611572e-01 4.566792026162147522e-02 2.721509523689746857e-02 -2.656603753566741943e-01 -2.828221619129180908e-01 1.120253950357437134e-01 -3.512062877416610718e-02 3.292156457901000977e-01 1.592285484075546265e-01 -1.527015566825866699e-01 1.972594559192657471e-01 -4.675989970564842224e-02
-1.305267065763473511e-01 -2.465560883283615112e-01 -3.669082745909690857e-02 -7.167080044746398926e-02 2.608485519886016846e-01 1.732504367828369141e-01 -2.600531280040740967e-01 -2.222001738846302032e-02 3.680290877819061279e-01 3.387334942817687988e-01 -2.000391334295272827e-01 -5.882860720157623291e-02 -5.577746778726577759e-02 -9.571053832769393921e-02 -9.631205350160598755e-02 1.395000517368316650e-01 -3.454947471618652344e-02 -1.470950394868850708e-01 2.404310107231140137e-01 2.156666070222854614e-01 -5.369724705815315247e-02 2.794046103954315186e-01 2.989334054291248322e-02 -1.648526042699813843e-01 1.370392888784408569e-01 4.861086234450340271e-02 -1.063928827643394470e-01 3.118349015712738037e-01 -8.700112998485565186e-02 -9.602102637290954590e-02 1.345122754573822021e-01 -1.186790466308593750e-01
-1.445654332637786865e-01 -7.489302009344100952e-02 -4.691933095455169678e-02 1.579744517803192139e-01 1.625666171312332153e-01 3.285432457923889160e-01 -1.010705158114433289e-01 -2.148194983601570129e-02 2.217821925878524780e-01 1.638691425323486328e-01 2.759298495948314667e-02 3.597488701343536377e-01 8.084286004304885864e-03 -3.881913726218044758e-04 -2.218708693981170654e-01 -3.096348606050014496e-02 -9.166241437196731567e-02 1.306367069482803345e-01 2.563826441764831543e-01 1.025095656514167786e-01 1.258383989334106445e-01 9.017416834831237793e-02 1.025107651948928833e-01 -2.242486476898193359e-01 -3.119638264179229736e-01 2.417032271623611450e-01 -2.250169366598129272e-01 -2.049744576215744019e-01 3.851272165775299072e-02 -1.869524419307708740e-01 2.125841081142425537e-01 -1.683183014392852783e-01
-2.955023348331451416e-01 6.147313117980957031e-02 -2.486944794654846191e-01 3.259507417678833008e-01 1.586335450410842896e-01 1.671415120363235474e-01 -2.010914385318756104e-01 -1.679427474737167358e-01 9.282968193292617798e-02 9.591563791036605835e-02 -1.190555468201637268e-01 -1.569052189588546753e-01 -9.820470958948135376e-02 -2.687953114509582520e-01 5.011136643588542938e-03 -9.326857514679431915e-03 8.631698787212371826e-02 -4.177141189575195312e-02 2.572837769985198975e-01 1.574996262788772583e-01 -2.819490246474742889e-02 3.544944822788238525e-01 3.025715053081512451e-02 -6.373593956232070923e-02 -1.048875078558921814e-01 7.478833943605422974e-02 -2.114086747169494629e-01 1.903601139783859253e-01 -2.939438223838806152e-01 -1.234573721885681152e-01 8.429872244596481323e-02 -2.062366604804992676e-01
-4.120619595050811768e-02 4.530031234025955200e-02 -1.276930421590805054e-01 -8.276971429586410522e-02 2.520539760589599609e-01 2.352415919303894043e-01 1.016180738806724548e-01 2.815648913383483887e-03 3.046760521829128265e-02 4.262853786349296570e-02 -2.109835622832179070e-03 -2.384651638567447662e-02 -1.019516363739967346e-01 -1.699351370334625244e-01 -3.565334528684616089e-02 1.796654909849166870e-01 2.544303238391876221e-01 1.093102768063545227e-01 5.248371362686157227e-01 1.380051374435424805e-01 -6.686326116323471069e-02 1.548516452312469482e-01 -1.612124741077423096e-01 -1.367483139038085938e-01 -3.491761386394500732e-01 2.713452577590942383e-01 -1.570124626159667969e-01 -1.044177785515785217e-01 -3.361880406737327576e-02 -2.313243299722671509e-01 1.938077062368392944e-01 -1.073499582707881927e-02
-1.541399359703063965e-01 1.119569391012191772e-01 -2.788159549236297607e-01 7.672362029552459717e-02 3.710556328296661377e-01 2.694332897663116455e-01 1.001038402318954468e-01 -1.997927762567996979e-02 2.495960146188735962e-01 7.155158370733261108e-02 7.335015386343002319e-02 1.951954662799835205e-01 1.310385763645172119e-01 1.240858510136604309e-01 8.777965605258941650e-02 -2.039015442132949829e-01 1.284030526876449585e-01 -1.914416402578353882e-01 1.530544310808181763e-01 1.846028119325637817e-01 -9.225808084011077881e-02 2.402811199426651001e-01 1.125204712152481079e-01 -2.258448600769042969e-01 8.777999132871627808e-02 4.675041139125823975e-02 -2.309069633483886719e-01 2.629681527614593506e-01 1.294778138399124146e-01 -7.206218689680099487e-02 2.638211250305175781e-01 -4.649341851472854614e-02
-7.314660400152206421e-02 -7.843085378408432007e-02 5.027378350496292114e-02 9.428348392248153687e-02 3.788194060325622559e-01 1.518868058919906616e-01 -8.901458233594894409e-03 -2.139614820480346680e-01 2.182108610868453979e-01 8.646784722805023193e-02 -2.984939217567443848e-01 6.679348647594451904e-02 4.129907861351966858e-02 -2.686169445514678955e-01 -1.557549983263015747e-01 2.776157557964324951e-01 2.001292854547500610e-01 -6.541337817907333374e-02 -7.801599055528640747e-02 3.154011070728302002e-01 -1.503086239099502563e-01 2.679344117641448975e-01 9.040766209363937378e-02 -3.154473602771759033e-01 1.136396359652280807e-02 8.968747407197952271e-02 5.953124258667230606e-03 -3.005726728588342667e-03 2.092994004487991333e-02 -1.489214301109313965e-01 -3.203313052654266357e-02 -2.387237101793289185e-01
1.658479720354080200e-01 -4.663468897342681885e-02 -4.322667419910430908e-01 1.555004566907882690e-01 3.251137435436248779e-01 2.443212270736694336e-01 -1.120388805866241455e-01 -1.404638290405273438e-01 2.443046718835830688e-01 5.145395174622535706e-02 4.431972280144691467e-02 -4.115354386158287525e-04 9.521434456110000610e-02 1.398933529853820801e-01 1.562138795852661133e-01 8.906850218772888184e-02 1.766570806503295898e-01 2.387563139200210571e-02 3.029577620327472687e-02 2.841875888407230377e-02 1.309949308633804321e-01 3.184356391429901123e-01 1.703741997480392456e-01 -2.816312313079833984e-01 -1.424212008714675903e-01 -4.432560503482818604e-02 -8.058626949787139893e-02 2.291218042373657227e-01 2.726802825927734375e-01 -4.950699955224990845e-02 1.287234127521514893e-01 -3.632195293903350830e-02
-1.633040010929107666e-01 -8.819351345300674438e-02 -3.157510459423065186e-01 3.329106271266937256e-01 7.073326408863067627e-02 2.944990992546081543e-01 -1.068684533238410950e-01 -7.601363956928253174e-02 1.741398870944976807e-01 6.810206919908523560e-02 -1.027970686554908752e-01 -3.200609683990478516e-01 -5.390387959778308868e-03 -1.631569564342498779e-01 4.975387081503868103e-02 2.932371571660041809e-02 -6.223176419734954834e-02 -1.339456718415021896e-02 2.843642830848693848e-01 2.005645781755447388e-01 -3.689263015985488892e-02 2.607274949550628662e-01 7.065241038799285889e-02 -5.236407741904258728e-02 2.591547556221485138e-02 -8.286624215543270111e-03 -7.455489039421081543e-02 1.820619553327560425e-01 -3.152652382850646973e-01 -2.509882450103759766e-01 1.057670265436172485e-01 -2.300129681825637817e-01
-1.097554937005043030e-01 3.290849179029464722e-02 -2.276109904050827026e-01 -9.173361584544181824e-03 6.963466107845306396e-02 5.005810260772705078e-01 -1.317473948001861572e-01 -1.179946288466453552e-01 1.523778587579727173e-01 2.697350382804870605e-01 -1.233587339520454407e-01 -2.869887650012969971e-02 -1.314092278480529785e-01 -5.157910659909248352e-02 1.476413756608963013e-02 -1.198330428451299667e-02 -1.778410673141479492e-01 -7.019497919827699661e-03 4.562957584857940674e-01 1.536033749580383301e-01 9.467411041259765625e-02 2.526839673519134521e-01 -6.485777348279953003e-02 -5.458156391978263855e-02 -1.377056688070297241e-01 2.695255279541015625e-01 -9.156931191682815552e-02 2.556446939706802368e-02 -1.650314964354038239e-02 8.800426870584487915e-02 -1.029980853199958801e-01 -2.306871563196182251e-01
8.337910473346710205e-02 -2.718004286289215088e-01 -2.295978600159287453e-03 4.382522776722908020e-02 3.061529994010925293e-02 6.602818518877029419e-02 -2.157796919345855713e-01 -2.426607161760330200e-01 1.806898117065429688e-01 -1.634058356285095215e-01 2.938403189182281494e-01 -2.899610437452793121e-02 -2.739284634590148926e-01 9.787235409021377563e-03 2.552686333656311035e-01 4.526274651288986206e-02 4.563463106751441956e-02 -1.639640927314758301e-01 2.250895351171493530e-01 4.001478254795074463e-01 4.303065687417984009e-02 1.787336468696594238e-01 -9.930247813463211060e-02 -1.946027278900146484e-01 -1.931772977113723755e-01 3.814224526286125183e-02 2.480315603315830231e-02 7.961288839578628540e-02 7.319576293230056763e-02 -1.272525787353515625e-01 1.145547702908515930e-01 -3.405140042304992676e-01
-1.643326133489608765e-01 -1.799151003360748291e-01 -9.950973093509674072e-02 3.028481826186180115e-02 2.423116005957126617e-02 4.287562668323516846e-01 -2.955778837203979492e-01 -7.921480573713779449e-03 5.317539721727371216e-02 -3.088467195630073547e-02 1.214214637875556946e-01 1.627832502126693726e-01 -7.574545592069625854e-02 -1.008155383169651031e-02 -1.145456582307815552e-01 8.318554610013961792e-02 -3.466956689953804016e-02 6.204849854111671448e-02 -2.056257985532283783e-02 9.305451810359954834e-02 4.756305366754531860e-02 -1.201223209500312805e-02 2.411090284585952759e-01 -2.565539181232452393e-01 -5.126416683197021484e-01 2.535501420497894287e-01 -1.716314256191253662e-02 -2.406866997480392456e-01 9.290333092212677002e-02 -1.296613663434982300e-01 1.891707032918930054e-01 -4.364433698356151581e-03
3.916956111788749695e-02 -1.665591150522232056e-01 -7.000788301229476929e-02 2.395441569387912750e-02 8.877815306186676025e-02 2.250467985868453979e-01 -2.873942852020263672e-01 -5.427467171102762222e-03 3.116772770881652832e-01 1.229348406195640564e-01 -1.361748725175857544e-01 -2.841112203896045685e-02 -1.213090419769287109e-01 -1.029278561472892761e-01 -2.150456756353378296e-01 1.606614515185356140e-02 3.432726487517356873e-02 -1.565965414047241211e-01 2.903981208801269531e-01 2.576897144317626953e-01 3.738139942288398743e-02 2.145072966814041138e-01 -1.646481268107891083e-02 -2.126586288213729858e-01 -1.175876334309577942e-01 -2.292667888104915619e-02 -1.876527369022369385e-01 4.385820031166076660e-01 1.173815317451953888e-02 1.143937259912490845e-01 -3.686558920890092850e-04 -3.101475834846496582e-01
-4.091060161590576172e-02 -8.471920341253280640e-02 -1.138763800263404846e-01 2.004121690988540649e-01 3.150327876210212708e-02 2.198139727115631104e-01 -3.191904127597808838e-01 -1.153150498867034912e-01 2.141584306955337524e-01 9.417264908552169800e-02 -6.337459385395050049e-02 1.079251319169998169e-01 -7.250124216079711914e-02 -2.040424942970275879e-01 -5.508958548307418823e-02 5.953363701701164246e-02 -1.825748383998870850e-01 -5.415609572082757950e-03 3.143697679042816162e-01 2.339538335800170898e-01 -1.007256582379341125e-01 4.927547276020050049e-01 -1.121002808213233948e-01 8.263105899095535278e-02 -3.596243262290954590e-01 9.605609625577926636e-02 -5.153721198439598083e-02 3.947054967284202576e-02 -2.088076770305633545e-01 -2.025357820093631744e-02 5.792912840843200684e-02 -1.581537909805774689e-02
7.351766526699066162e-02 7.123734056949615479e-02 -3.719264864921569824e-01 3.939663618803024292e-02 2.571191191673278809e-01 2.637868821620941162e-01 2.505214884877204895e-03 -1.395019143819808960e-01 2.866444885730743408e-01 1.292884349822998047e-01 -1.573226787149906158e-02 1.320272088050842285e-01 -2.372150309383869171e-03 2.014410793781280518e-01 1.449306905269622803e-01 1.423005461692810059e-01 2.433403879404067993e-01 3.796246647834777832e-02 1.006158888339996338e-01 1.633177697658538818e-01 2.462296932935714722e-01 3.420177102088928223e-01 1.081750467419624329e-01 -2.992489337921142578e-01 -1.333845555782318115e-01 2.618387341499328613e-02 -1.395383924245834351e-01 1.519458144903182983e-01 1.413453370332717896e-01 6.341051310300827026e-02 3.775402903556823730e-02 -1.825136840343475342e-01
1.087045222520828247e-01 -1.815583854913711548e-01 -3.267673030495643616e-02 2.893096506595611572e-01 -5.875289440155029297e-02 1.947262585163116455e-01 -2.584455013275146484e-01 -8.241264149546623230e-03 3.374977707862854004e-01 1.556540876626968384e-01 -1.763219088315963745e-01 1.816511750221252441e-01 -1.636037230491638184e-01 -1.252370923757553101e-01 -3.175981938838958740e-01 -6.547278910875320435e-02 -4.463405534625053406e-02 -9.080936014652252197e-02 2.430459707975387573e-01 9.299994260072708130e-02 8.327030390501022339e-02 2.039837539196014404e-01 -5.017004907131195068e-02 -2.257228046655654907e-01 -2.855651974678039551e-01 -6.334334611892700195e-02 -9.945034980773925781e-02 3.077770173549652100e-01 -3.587892861105501652e-04 7.909544557332992554e-02 6.165757402777671814e-02 -1.794147640466690063e-01
-1.128774508833885193e-01 1.932560652494430542e-01 5.293900892138481140e-02 -3.169089928269386292e-02 1.191998571157455444e-01 1.053716093301773071e-01 -2.789295315742492676e-01 -7.965539395809173584e-02 1.612730696797370911e-02 -7.225188612937927246e-02 -2.115962654352188110e-01 -1.017340347170829773e-01 -9.393819421529769897e-02 2.510689198970794678e-01 -1.362420320510864258e-01 1.240755897015333176e-02 -2.735835909843444824e-01 -2.598822712898254395e-01 2.806925475597381592e-01 9.413189440965652466e-02 7.218846585601568222e-03 9.853873401880264282e-02 3.364098668098449707e-01 -1.200986504554748535e-01 -4.332093596458435059e-01 1.051568761467933655e-01 -5.466742068529129028e-02 2.086785249412059784e-02 7.421860843896865845e-02 -2.301994115114212036e-01 2.396029382944107056e-01 -3.343550954014062881e-03
1.006136834621429443e-02 8.642352372407913208e-02 -2.661200761795043945e-01 1.440928727388381958e-01 3.338190913200378418e-01 9.807907789945602417e-02 -2.465528100728988647e-01 -2.141993194818496704e-01 1.702942885458469391e-02 1.906356066465377808e-01 1.149763762950897217e-01 -1.937365233898162842e-01 -2.739020287990570068e-01 4.818232628167606890e-05 1.346144527196884155e-01 4.126662015914916992e-02 1.665943711996078491e-01 -1.793520301580429077e-01 -1.972379535436630249e-02 6.959547847509384155e-02 -1.625488847494125366e-01 -1.594920828938484192e-02 -3.440229222178459167e-03 -7.086290419101715088e-02 -2.765313088893890381e-01 2.288854271173477173e-01 -9.084383398294448853e-02 1.800353676080703735e-01 1.595937013626098633e-01 -3.048678338527679443e-01 -1.549655646085739136e-01 -2.864883840084075928e-01
-2.357069551944732666e-01 8.166144043207168579e-02 -1.713637858629226685e-01 2.075109481811523438e-01 1.729019917547702789e-02 1.314934939146041870e-01 -1.940307468175888062e-01 -2.081682085990905762e-01 1.191856414079666138e-01 1.838817000389099121e-01 -1.437647044658660889e-01 -9.442698955535888672e-02 -4.182749986648559570e-02 -4.236589968204498291e-01 -1.030946373939514160e-01 7.557996362447738647e-02 8.954097330570220947e-02 -1.072393506765365601e-01 3.372160494327545166e-01 2.478417158126831055e-01 -5.079227685928344727e-02 2.511597573757171631e-01 2.021845728158950806e-01 1.097538881003856659e-02 -2.068941891193389893e-01 1.067046150565147400e-01 -1.056020781397819519e-01 1.133180335164070129e-01 -2.323831021785736084e-01 -9.366103261709213257e-02 9.814858436584472656e-02 -1.992148011922836304e-01
-7.555205374956130981e-02 2.411020919680595398e-02 -3.867832198739051819e-02 2.824074923992156982e-01 2.154792249202728271e-01 1.561166495084762573e-01 -2.025809139013290405e-01 -1.401395946741104126e-01 1.746644973754882812e-01 1.391709297895431519e-01 -1.358328461647033691e-01 -1.230838894844055176e-01 -1.282046139240264893e-01 -2.437388151884078979e-01 -5.229035764932632446e-02 1.101323589682579041e-01 -1.092246547341346741e-02 3.206210583448410034e-02 2.955247759819030762e-01 2.243186086416244507e-01 -1.784908473491668701e-01 4.532710015773773193e-01 -1.116425022482872009e-01 1.177296694368124008e-02 -3.010447025299072266e-01 2.202703207731246948e-01 -1.285261213779449463e-01 1.603459566831588745e-01 -1.444124579429626465e-01 -1.727809570729732513e-02 7.717832922935485840e-03 1.244458183646202087e-01
-1.738349050283432007e-01 -1.475524157285690308e-01 2.053310535848140717e-02 1.572792083024978638e-01 1.059817969799041748e-01 2.642219960689544678e-01 -2.810576856136322021e-01 1.712583377957344055e-02 1.590643972158432007e-01 2.552992701530456543e-01 -2.288261801004409790e-01 1.070594862103462219e-01 -1.597190648317337036e-01 -3.495754301548004150e-02 -5.010565742850303650e-02 -3.750747442245483398e-02 1.851852983236312866e-01 -7.533299177885055542e-02 4.048496782779693604e-01 1.328383684158325195e-01 8.792176842689514160e-02 1.654485166072845459e-01 -7.556048035621643066e-02 -2.349712103605270386e-01 -1.268037408590316772e-01 7.399059832096099854e-02 -6.527607887983322144e-02 3.930818438529968262e-01 -6.931377947330474854e-02 -5.190739780664443970e-02 -1.459941565990447998e-01 -2.255742251873016357e-01
2.454131282866001129e-02 -3.824660927057266235e-02 -2.296445965766906738e-01 2.688076198101043701e-01 1.967451125383377075e-01 1.464830338954925537e-01 -9.815735369920730591e-02 -1.737578511238098145e-01 4.460983723402023315e-02 -9.224849194288253784e-02 5.078434944152832031e-02 3.056806623935699463e-01 -3.291985094547271729e-01 -1.100258380174636841e-01 2.324281632900238037e-01 2.003790289163589478e-01 8.486275374889373779e-02 -7.149254530668258667e-02 4.321606159210205078e-01 1.378827095031738281e-01 1.591566056013107300e-01 -1.355903130024671555e-02 2.509313169866800308e-03 7.363770157098770142e-02 -1.642915308475494385e-01 -3.350824816152453423e-03 4.597481712698936462e-02 1.016497462987899780e-01 9.090119600296020508e-02 -1.489522457122802734e-01 1.770908087491989136e-01 -3.185682296752929688e-01
2.305085770785808563e-02 1.295493543148040771e-01 -4.983133077621459961e-02 -7.121081463992595673e-03 1.214871555566787720e-01 7.032510638236999512e-02 2.016791701316833496e-01 1.892962306737899780e-01 7.465641945600509644e-02 4.098830372095108032e-02 4.020328819751739502e-02 2.061068564653396606e-01 -3.330151438713073730e-01 -2.329005897045135498e-01 -2.075308561325073242e-01 2.115979939699172974e-01 -1.214221045374870300e-01 -1.959671676158905029e-01 2.708677053451538086e-01 5.281647667288780212e-02 2.514664232730865479e-01 1.873188763856887817e-01 2.467373460531234741e-01 -3.207123577594757080e-01 -2.369321137666702271e-01 -9.061596542596817017e-02 1.183693930506706238e-01 1.635289378464221954e-02 -1.648090034723281860e-01 -7.176349312067031860e-02 2.637957930564880371e-01 -8.782503008842468262e-02
4.079214483499526978e-02 2.631068527698516846e-01 -4.840467274188995361e-01 1.482904702425003052e-01 -2.253721095621585846e-02 7.214920967817306519e-02 -3.733441829681396484e-01 4.695361107587814331e-02 3.200315237045288086e-01 1.065256968140602112e-01 2.242616750299930573e-02 -4.124128818511962891e-02 -2.730375528335571289e-01 1.018236503005027771e-01 9.473610669374465942e-02 7.462791167199611664e-03 3.496266901493072510e-02 -1.640274822711944580e-01 1.357487775385379791e-02 3.095696866512298584e-01 1.097719147801399231e-01 2.160520553588867188e-01 -1.236358061432838440e-01 -8.711517602205276489e-02 -1.670369654893875122e-01 9.040775895118713379e-02 3.059954009950160980e-02 -2.845507115125656128e-02 -2.505314946174621582e-01 -6.532973144203424454e-03 5.767045915126800537e-02 -7.675817608833312988e-02
-2.516914606094360352e-01 -1.523422300815582275e-01 -1.650944501161575317e-01 2.839728258550167084e-03 6.668096035718917847e-02 3.798374533653259277e-01 -1.126491650938987732e-01 -3.957543373107910156e-01 2.998231053352355957e-01 -3.972021397203207016e-03 -9.909972548484802246e-02 -5.666185542941093445e-02 9.715848416090011597e-02 -1.814207248389720917e-02 -1.381376087665557861e-01 -1.970125734806060791e-01 -3.431608900427818298e-02 -3.227823600172996521e-02 2.017045319080352783e-01 1.802306622266769409e-01 -1.940252929925918579e-01 2.050765305757522583e-01 2.132237553596496582e-01 -1.786890029907226562e-01 -2.264020740985870361e-01 2.552512101829051971e-02 -9.951641410589218140e-02 2.274920791387557983e-02 2.798129320144653320e-01 -7.695208489894866943e-02 5.872296169400215149e-02 -1.227176710963249207e-01
1.342617124319076538e-01 1.724881082773208618e-01 -1.268458664417266846e-01 2.674483358860015869e-01 -1.002463027834892273e-01 2.362106442451477051e-01 -1.639587283134460449e-01 1.003798395395278931e-01 1.270491182804107666e-01 -1.040913537144660950e-01 -9.422597289085388184e-02 -7.080482691526412964e-02 -1.225313767790794373e-01 8.714903891086578369e-02 8.522671461105346680e-02 1.117975041270256042e-01 1.036162003874778748e-01 -7.330781221389770508e-02 2.545254528522491455e-01 2.800096869468688965e-01 -8.118541538715362549e-02 3.913951292634010315e-02 6.765774637460708618e-02 7.356801629066467285e-02 -6.110291481018066406e-01 2.501325905323028564e-01 -1.929531805217266083e-02 2.387194894254207611e-02 -6.032637879252433777e-02 -1.920567154884338379e-01 1.231366619467735291e-01 -9.271379560232162476e-02
9.673796594142913818e-02 1.195741221308708191e-01 -8.661305904388427734e-02 -1.346078049391508102e-02 4.868923425674438477e-01 9.332409501075744629e-02 -1.379823684692382812e-01 2.068106085062026978e-01 2.930603623390197754e-01 -6.848186254501342773e-02 6.544271856546401978e-02 7.989389449357986450e-02 2.291794717311859131e-01 8.227007836103439331e-02 4.402031004428863525e-02 1.401676982641220093e-01 7.153724133968353271e-02 -2.473262101411819458e-01 1.855988204479217529e-01 1.579605787992477417e-01 1.101945713162422180e-01 -3.374191746115684509e-02 1.677154153585433960e-01 -1.743739843368530273e-01 -4.610995948314666748e-01 -4.404563456773757935e-02 1.717424392700195312e-01 4.591319710016250610e-02 -6.929918378591537476e-02 -1.487030535936355591e-01 9.033922851085662842e-02 1.504681911319494247e-02
-2.057223767042160034e-01 -7.071984559297561646e-02 -1.207085978239774704e-02 2.129610069096088409e-02 3.204480707645416260e-01 3.245069682598114014e-01 -8.749993890523910522e-02 -1.037906017154455185e-02 2.100088745355606079e-01 4.611511155962944031e-02 -1.920576989650726318e-01 1.615830510854721069e-01 1.192380264401435852e-01 2.464825287461280823e-02 -1.382734179496765137e-01 1.814918220043182373e-01 3.722154796123504639e-01 4.160179197788238525e-02 3.522327542304992676e-02 2.336606681346893311e-01 3.169170394539833069e-02 3.562650084495544434e-01 1.823416501283645630e-01 -3.072571754455566406e-01 -1.356948465108871460e-01 5.549498647451400757e-02 -3.520430251955986023e-02 1.423791050910949707e-01 1.847147792577743530e-01 -1.320029348134994507e-01 -1.167426332831382751e-01 -1.838117651641368866e-02
2.802709341049194336e-01 7.701276987791061401e-02 -2.839741408824920654e-01 2.616541683673858643e-01 9.453148394823074341e-02 2.190586030483245850e-01 -2.942390739917755127e-01 1.213257107883691788e-02 -3.005332499742507935e-02 -1.202490106225013733e-01 1.611177623271942139e-01 2.372265979647636414e-02 -1.346179991960525513e-01 -5.390070844441652298e-03 -6.167671829462051392e-02 1.979700177907943726e-01 -1.648683547973632812e-01 -2.243112474679946899e-01 2.739060819149017334e-01 2.125665098428726196e-01 6.414479017257690430e-02 -1.163654550909996033e-01 6.703729927539825439e-02 1.053747385740280151e-01 -4.688661396503448486e-01 2.288243472576141357e-01 -2.727319113910198212e-02 -5.963386595249176025e-02 -5.395769327878952026e-02 -8.272345364093780518e-02 -2.394802495837211609e-02 -4.416633397340774536e-02
6.646905094385147095e-02 6.634414941072463989e-02 5.453186854720115662e-02 6.335376948118209839e-02 -6.199244782328605652e-02 2.559339404106140137e-01 -1.058745384216308594e-01 -9.158220142126083374e-03 2.347978800535202026e-01 -1.239337027072906494e-03 2.507310807704925537e-01 -3.537551164627075195e-01 -1.300701349973678589e-01 -5.730601772665977478e-02 -6.095667928457260132e-02 1.947044283151626587e-01 -4.668145254254341125e-02 -2.493007779121398926e-01 1.457943581044673920e-02 1.637344509363174438e-01 -4.468777030706405640e-02 4.767979979515075684e-01 2.425922900438308716e-01 -4.084658026695251465e-01 9.571630507707595825e-02 3.589596599340438843e-02 -4.738329350948333740e-02 7.629773579537868500e-03 -1.276756227016448975e-01 -8.948405832052230835e-02 1.042023152112960815e-01 -6.546711921691894531e-02
9.557679295539855957e-02 1.327225007116794586e-02 -9.240005601895973086e-05 1.557487761601805687e-03 2.090567946434020996e-01 3.515580669045448303e-02 -2.342562079429626465e-01 -8.000433444976806641e-03 4.135833978652954102e-01 -2.875438034534454346e-01 3.274086862802505493e-02 1.753698438405990601e-01 1.648056507110595703e-01 8.522989600896835327e-02 -7.776965945959091187e-02 9.638267010450363159e-02 3.003569319844245911e-02 -2.624068260192871094e-01 1.074773669242858887e-01 1.159562095999717712e-01 1.023423448204994202e-01 1.596301235258579254e-02 1.609361320734024048e-01 -1.522342264652252197e-01 -4.805651009082794189e-01 1.101541426032781601e-02 2.504186332225799561e-02 1.810890994966030121e-02 -1.842553615570068359e-01 -2.459626495838165283e-01 1.154003515839576721e-01 -2.472623586654663086e-01
-1.705570667982101440e-01 -3.381337970495223999e-02 -7.290190458297729492e-02 -1.668033599853515625e-01 -7.263924926519393921e-02 2.747980952262878418e-01 -1.567223370075225830e-01 1.545869112014770508e-01 1.526896655559539795e-02 -1.361428499221801758e-01 6.229789182543754578e-02 -8.155705034732818604e-02 -1.854082792997360229e-01 -1.191758215427398682e-01 4.874920845031738281e-02 5.095974355936050415e-02 -3.959607332944869995e-02 -8.318191021680831909e-02 3.821235150098800659e-02 1.797152608633041382e-01 2.075338512659072876e-01 1.608708053827285767e-01 4.427811205387115479e-01 -2.680533528327941895e-01 -3.651190996170043945e-01 1.368460506200790405e-01 4.461221024394035339e-02 -3.761471714824438095e-03 1.712110824882984161e-02 -2.694326452910900116e-02 4.358364939689636230e-01 -2.020367048680782318e-02
7.631468772888183594e-02 -1.727540493011474609e-01 -5.930248647928237915e-02 1.192390397191047668e-01 1.016322821378707886e-01 1.345760673284530640e-01 2.967953914776444435e-03 1.955135464668273926e-01 2.610925734043121338e-01 -1.267865002155303955e-01 3.738572895526885986e-01 1.699810624122619629e-01 -2.852539122104644775e-01 -1.891562640666961670e-01 8.781685680150985718e-02 7.346834987401962280e-02 9.355401992797851562e-02 -1.500415354967117310e-01 7.823417335748672485e-02 1.001088321208953857e-01 -2.837806008756160736e-03 2.994607090950012207e-01 -1.089517623186111450e-01 -1.909146755933761597e-01 -3.862451612949371338e-01 1.911857724189758301e-01 1.178042367100715637e-01 1.204323694109916687e-01 -1.386112272739410400e-01 1.758020520210266113e-01 5.543451383709907532e-02 2.098442763090133667e-01
-1.298973858356475830e-01 -9.816868603229522705e-02 -2.116502821445465088e-01 2.042857259511947632e-01 2.262066900730133057e-01 1.463724672794342041e-01 -6.905586272478103638e-02 5.796517059206962585e-02 -7.179200649261474609e-02 1.020759120583534241e-01 -2.158312201499938965e-01 -1.415175795555114746e-01 -8.769861608743667603e-02 3.078489378094673157e-02 -1.694630980491638184e-01 1.078944355249404907e-01 2.088822275400161743e-01 -9.145796298980712891e-02 5.670155286788940430e-01 3.103842139244079590e-01 1.494028605520725250e-02 1.209790110588073730e-01 6.391832977533340454e-02 -8.313438296318054199e-02 -1.381819993257522583e-01 8.958836086094379425e-03 -2.770002186298370361e-01 5.179922282695770264e-02 -2.281408607959747314e-01 1.036974266171455383e-01 -3.217074647545814514e-02 -1.301376968622207642e-01
-1.183266490697860718e-01 -6.342999637126922607e-02 5.845196917653083801e-02 1.250331997871398926e-01 -4.444918781518936157e-02 2.492454200983047485e-01 -2.296305820345878601e-02 2.335762977600097656e-01 3.890861943364143372e-02 1.207351535558700562e-01 7.761874049901962280e-02 3.107325918972492218e-02 -2.805983424186706543e-01 -1.284407731145620346e-02 -3.071985580027103424e-02 3.269694000482559204e-02 -2.926467545330524445e-02 -1.359386369585990906e-02 -2.403598465025424957e-02 1.425013244152069092e-01 1.642898619174957275e-01 1.430046260356903076e-01 5.252542495727539062e-01 -2.002223730087280273e-01 -4.337607026100158691e-01 1.591997593641281128e-01 -9.937372803688049316e-02 9.400718659162521362e-02 1.036881133913993835e-01 4.299895092844963074e-02 3.305927515029907227e-01 -1.737402938306331635e-02
6.249472126364707947e-02 -5.356090515851974487e-02 -1.360690891742706299e-01 8.537781238555908203e-02 1.221374124288558960e-01 2.621874511241912842e-01 -4.242476820945739746e-01 6.062632054090499878e-02 9.918096661567687988e-02 2.705736458301544189e-01 6.487518548965454102e-02 -3.495889902114868164e-02 2.241239547729492188e-01 1.076155081391334534e-01 -3.302496075630187988e-01 1.481232494115829468e-01 1.040198504924774170e-01 -1.757612377405166626e-01 -1.116858944296836853e-01 1.098509430885314941e-01 -7.873964309692382812e-02 -1.092958264052867889e-02 2.292079031467437744e-01 -2.586142420768737793e-01 -8.063694462180137634e-03 2.007311433553695679e-01 8.390525728464126587e-02 1.289211809635162354e-01 -1.463192850351333618e-01 -4.821500927209854126e-02 1.021317020058631897e-01 -3.586508929729461670e-01
-1.602409929037094116e-01 -6.712016463279724121e-02 -1.715469360351562500e-01 2.678249180316925049e-01 1.270083338022232056e-01 3.586395978927612305e-01 -7.224732637405395508e-02 7.893104851245880127e-02 2.785268723964691162e-01 1.729621440172195435e-01 -1.569585800170898438e-01 -1.054796949028968811e-02 -1.131379883736371994e-02 -1.772643923759460449e-01 -8.513619750738143921e-02 -7.767976820468902588e-02 3.301912546157836914e-02 -1.191063672304153442e-01 3.870195150375366211e-01 2.775454223155975342e-01 2.452823705971240997e-02 2.598983347415924072e-01 1.490247547626495361e-01 -2.379176579415798187e-02 9.484849125146865845e-02 -8.850549906492233276e-02 -8.471577614545822144e-02 1.567055135965347290e-01 -2.173323035240173340e-01 -6.669599562883377075e-02 2.393213212490081787e-01 -2.117739915847778320e-01
-2.531183958053588867e-01 -6.088821962475776672e-02 1.199581846594810486e-01 3.644832596182823181e-02 1.792602986097335815e-01 2.391381561756134033e-01 -1.516107767820358276e-01 1.119513437151908875e-01 1.846836656332015991e-01 7.284580264240503311e-03 -3.226866573095321655e-02 -2.909661270678043365e-02 -1.446371227502822876e-01 6.106869131326675415e-02 -1.620500981807708740e-01 6.523402035236358643e-02 -1.538910716772079468e-01 1.449742764234542847e-01 2.374350875616073608e-01 2.933835685253143311e-01 6.937626004219055176e-02 2.830522656440734863e-01 3.723129257559776306e-02 -7.882291823625564575e-02 -3.395680487155914307e-01 2.794398963451385498e-01 1.409905254840850830e-01 2.583438716828823090e-02 2.277900874614715576e-01 -1.456415504217147827e-01 3.454433977603912354e-01 -1.200041919946670532e-01
-9.809986501932144165e-02 3.161039203405380249e-02 -1.414443179965019226e-02 7.510719448328018188e-02 6.209518015384674072e-02 1.765191406011581421e-01 1.413741498254239559e-03 -9.907173365354537964e-02 2.313235551118850708e-01 -2.565968632698059082e-01 2.161180973052978516e-02 1.513532251119613647e-01 -2.031797021627426147e-01 2.129476219415664673e-01 1.814725548028945923e-01 3.258831501007080078e-01 -8.504395186901092529e-02 -1.067308858036994934e-01 4.212085530161857605e-02 2.691401541233062744e-01 -9.003403037786483765e-02 2.784832753241062164e-02 4.427406191825866699e-02 -3.640142977237701416e-01 -2.998330295085906982e-01 2.229188233613967896e-01 -9.698066115379333496e-02 -1.162122339010238647e-01 -3.158446252346038818e-01 -2.641863524913787842e-01 -3.941172733902931213e-02 2.060046046972274780e-02
-1.610480099916458130e-01 -1.512943208217620850e-01 6.153142452239990234e-02 -2.573411352932453156e-02 2.092387713491916656e-02 1.104643344879150391e-01 -2.176591157913208008e-01 1.666553914546966553e-01 -4.918356984853744507e-02 4.003274068236351013e-02 -5.386984720826148987e-02 1.069222912192344666e-01 -2.573977112770080566e-01 1.337136328220367432e-01 3.277682140469551086e-02 1.497064083814620972e-01 -5.713967233896255493e-02 -2.180192917585372925e-01 2.296089828014373779e-01 2.212339341640472412e-01 6.705241650342941284e-02 1.086507141590118408e-01 2.330307811498641968e-01 -2.080284357070922852e-01 -3.825087249279022217e-01 3.206496238708496094e-01 -2.963797748088836670e-02 -1.338493525981903076e-01 8.663588017225265503e-02 -2.369893044233322144e-01 3.368776142597198486e-01 1.467600911855697632e-01
1.617206037044525146e-01 2.009736746549606323e-01 -2.140309065580368042e-01 2.621407806873321533e-01 2.257261276245117188e-01 3.642902374267578125e-01 -1.075224131345748901e-01 -2.428403794765472412e-01 9.689225256443023682e-02 -1.293498277664184570e-01 8.437123149633407593e-02 2.020522654056549072e-01 -2.685932628810405731e-02 3.175906091928482056e-02 -8.152330666780471802e-02 1.982563175261020660e-02 1.139279380440711975e-01 -1.257065567187964916e-03 1.687507033348083496e-01 1.010349020361900330e-01 -1.136264279484748840e-01 3.367483913898468018e-01 -7.494225353002548218e-02 1.856532245874404907e-01 -7.723423093557357788e-02 -4.355062916874885559e-02 -6.432673335075378418e-02 4.146821498870849609e-01 -1.481360048055648804e-01 8.949367702007293701e-02 7.940093427896499634e-02 -2.088676542043685913e-01
7.694497704505920410e-02 -7.819761522114276886e-03 -1.872905790805816650e-01 2.375588268041610718e-01 1.097647324204444885e-01 2.731752097606658936e-01 -3.142486512660980225e-01 2.743187826126813889e-03 3.552512526512145996e-01 1.446912884712219238e-01 -1.617545448243618011e-02 -1.078285835683345795e-02 -6.037846952676773071e-02 -2.259569615125656128e-01 -2.324072420597076416e-01 7.006899919360876083e-03 -8.832813054323196411e-02 -7.432745397090911865e-02 8.098150789737701416e-02 -5.773345753550529480e-02 -6.819346547126770020e-02 1.119537726044654846e-01 -5.956827104091644287e-02 -2.129962444305419922e-01 -3.599423468112945557e-01 -1.033738553524017334e-01 -3.181852996349334717e-01 2.561960816383361816e-01 -6.039053201675415039e-02 1.671252772212028503e-02 -1.854554414749145508e-01 -1.613444536924362183e-01
-8.902553468942642212e-02 2.017708569765090942e-01 -1.269640028476715088e-01 1.732357740402221680e-01 2.321240259334445000e-03 1.775005757808685303e-01 -2.525951266288757324e-01 4.505634605884552002e-01 3.320688903331756592e-01 9.418494254350662231e-02 1.929065212607383728e-02 -4.163852706551551819e-02 -3.700478002429008484e-02 3.268359228968620300e-02 -1.252353489398956299e-01 2.806174159049987793e-01 1.201869174838066101e-01 -8.506754785776138306e-02 1.599542945623397827e-01 2.387953251600265503e-01 -6.731572560966014862e-03 1.479944735765457153e-01 -3.196493163704872131e-02 -2.387920767068862915e-02 -3.665457069873809814e-01 1.741822957992553711e-01 -4.087211564183235168e-02 -8.160628378391265869e-02 1.931007206439971924e-01 1.349065452814102173e-01 1.768244951963424683e-01 3.442957252264022827e-02
2.044887691736221313e-01 1.071493774652481079e-01 -2.969163954257965088e-01 1.499137878417968750e-01 2.740456163883209229e-01 1.772535592317581177e-02 -3.195948526263237000e-02 -2.117244303226470947e-01 9.694565832614898682e-02 1.561577767133712769e-01 1.671438217163085938e-01 7.901089638471603394e-02 -4.238013029098510742e-01 -1.027348544448614120e-02 -4.838913679122924805e-02 1.036610007286071777e-01 1.400454044342041016e-01 1.213868930935859680e-01 9.621762670576572418e-03 1.186355277895927429e-01 1.794207990169525146e-01 9.069844335317611694e-02 7.400617748498916626e-02 -3.382420539855957031e-02 -3.843354284763336182e-01 2.457406185567378998e-02 6.240524724125862122e-02 2.297007590532302856e-01 -5.522558838129043579e-02 -2.771930024027824402e-02 4.894479736685752869e-02 -3.837974071502685547e-01
-1.730550974607467651e-01 2.735173096880316734e-03 -5.933605879545211792e-02 -3.863752633333206177e-02 2.101098448038101196e-01 3.306326642632484436e-02 5.070242285728454590e-02 1.014554426074028015e-01 2.070353478193283081e-01 -1.070087626576423645e-01 3.429640084505081177e-02 -1.209225226193666458e-02 -9.547053277492523193e-02 -2.094561010599136353e-01 2.842201292514801025e-02 3.034901916980743408e-01 -7.241541892290115356e-02 -3.247358798980712891e-01 -2.595258057117462158e-01 2.590318918228149414e-01 1.384563297033309937e-01 1.644200235605239868e-01 2.520862221717834473e-01 -2.825122773647308350e-01 -4.086753427982330322e-01 -4.809805005788803101e-02 1.384403258562088013e-01 1.161656901240348816e-01 1.405889093875885010e-01 1.293210312724113464e-02 2.025610655546188354e-01 -8.788727223873138428e-02
-1.790055036544799805e-01 -1.665610820055007935e-01 -1.438197791576385498e-01 2.017952203750610352e-01 8.938629925251007080e-02 3.463508784770965576e-01 -1.273599714040756226e-01 7.115265727043151855e-02 1.852726042270660400e-01 3.588075935840606689e-02 1.857075691223144531e-01 3.188766837120056152e-01 -2.641280880197882652e-03 4.243522509932518005e-02 -1.128941327333450317e-01 4.426151514053344727e-02 2.627178654074668884e-02 8.195409923791885376e-02 7.418733555823564529e-03 8.547513186931610107e-02 2.059576511383056641e-01 1.893657743930816650e-01 2.212184220552444458e-01 -3.917825222015380859e-02 -2.889611124992370605e-01 2.353338450193405151e-01 -1.093976423144340515e-01 -2.088281810283660889e-01 -2.393454685807228088e-02 -9.109844267368316650e-02 4.232721030712127686e-01 -1.235926374793052673e-01
1.098641902208328247e-01 -1.608363091945648193e-01 -2.528782188892364502e-01 2.806339263916015625e-01 6.842828541994094849e-02 9.610005468130111694e-02 -1.540762335062026978e-01 6.803146004676818848e-02 1.676484942436218262e-01 5.100228637456893921e-02 2.791144847869873047e-01 1.558269709348678589e-01 -2.489973604679107666e-01 5.591541156172752380e-02 2.517813257873058319e-02 6.632636487483978271e-02 -1.342863142490386963e-01 -1.758592724800109863e-01 3.700491040945053101e-02 2.941250503063201904e-01 8.044580370187759399e-02 -1.775559484958648682e-01 1.779556088149547577e-02 -1.176717039197683334e-02 -4.552448093891143799e-01 2.365224808454513550e-01 2.071301192045211792e-01 1.693654507398605347e-01 2.152814343571662903e-02 -1.302967667579650879e-01 -6.435859482735395432e-03 -2.155650705099105835e-01
1.251541227102279663e-01 -1.572562605142593384e-01 -2.262440882623195648e-02 2.115348353981971741e-02 3.911611139774322510e-01 5.232145637273788452e-02 -1.402323395013809204e-01 5.953155830502510071e-02 2.113517075777053833e-01 -1.323155313730239868e-01 2.129937149584293365e-02 1.524126529693603516e-01 1.653129607439041138e-01 2.810926735401153564e-02 -1.528721582144498825e-02 2.751939557492733002e-02 6.174563616514205933e-02 -3.180369138717651367e-01 2.051827460527420044e-01 1.275647580623626709e-01 1.709142699837684631e-02 -4.130707681179046631e-02 3.240938782691955566e-01 -1.626599431037902832e-01 -4.785087406635284424e-01 -1.749237813055515289e-02 7.994326949119567871e-02 1.441123038530349731e-01 -9.678575396537780762e-02 -2.696520090103149414e-01 1.609173566102981567e-01 -5.905960872769355774e-02
8.702273666858673096e-02 1.497977972030639648e-02 -2.635328769683837891e-01 3.424709439277648926e-01 2.275611311197280884e-01 2.633302211761474609e-01 1.765040904283523560e-01 2.372938990592956543e-01 4.203930795192718506e-01 1.766069531440734863e-01 -6.990713626146316528e-02 -7.059250026941299438e-02 -1.501612514257431030e-01 1.664149202406406403e-02 -2.199461609125137329e-01 4.540656879544258118e-02 2.326389998197555542e-01 -1.413456052541732788e-01 1.850346922874450684e-01 -5.294932983815670013e-03 -6.081620603799819946e-02 5.678523704409599304e-02 -7.422605901956558228e-02 6.140121072530746460e-02 -1.101596206426620483e-01 1.026629954576492310e-01 1.519946902990341187e-01 5.039691552519798279e-02 -1.187579408288002014e-01 -2.111406028270721436e-01 2.248793393373489380e-01 1.538962870836257935e-01
1.007422059774398804e-01 2.555216252803802490e-01 -6.058514118194580078e-02 -1.378485839813947678e-02 3.230247199535369873e-01 1.209460645914077759e-01 2.028728872537612915e-01 9.763245284557342529e-02 -1.426538974046707153e-01 -4.279737919569015503e-02 -7.227968424558639526e-02 5.957784131169319153e-02 -2.333002388477325439e-01 -7.314368337392807007e-02 -8.909992128610610962e-02 3.147214949131011963e-01 6.783096492290496826e-02 -4.019923210144042969e-01 -1.154127717018127441e-01 1.983621865510940552e-01 1.162660792469978333e-01 2.284421920776367188e-01 4.876071587204933167e-02 -1.907424181699752808e-01 -3.206397891044616699e-01 2.570799551904201508e-02 -9.330438077449798584e-02 8.647486567497253418e-03 1.038196235895156860e-01 -2.938952147960662842e-01 6.756588071584701538e-02 1.265461593866348267e-01
4.954063519835472107e-02 2.491424083709716797e-01 -4.106706678867340088e-01 1.052613034844398499e-01 1.114375069737434387e-01 -4.848237615078687668e-03 -2.302629947662353516e-01 -1.468514502048492432e-01 3.508703112602233887e-01 -1.695379763841629028e-01 -1.530591547489166260e-01 -9.233277291059494019e-02 -2.802744805812835693e-01 1.407150030136108398e-01 -9.031165391206741333e-02 6.424480676651000977e-02 2.218252122402191162e-01 1.724652945995330811e-02 3.976267203688621521e-02 4.904527217149734497e-02 2.213001400232315063e-01 1.358847171068191528e-01 -8.409250527620315552e-02 -1.001791954040527344e-01 -9.678421914577484131e-02 9.605934470891952515e-02 -4.020000621676445007e-02 1.748591959476470947e-01 -2.780204415321350098e-01 -1.621364802122116089e-01 2.567959129810333252e-01 -1.261800527572631836e-01
-8.131936192512512207e-02 8.402233570814132690e-02 5.070805922150611877e-02 7.891381531953811646e-02 1.785754114389419556e-01 3.207398056983947754e-01 -2.632930576801300049e-01 -8.557692915201187134e-02 2.627662122249603271e-01 1.072598770260810852e-01 7.134011387825012207e-02 -1.229622587561607361e-01 -6.262259930372238159e-02 -5.944842472672462463e-02 -6.656832993030548096e-02 -1.539888326078653336e-03 1.248455513268709183e-02 1.416523605585098267e-01 4.986695945262908936e-01 -4.586095456033945084e-03 -5.576219037175178528e-02 -4.815749824047088623e-02 9.759031236171722412e-02 -2.958103716373443604e-01 -1.255342662334442139e-01 2.193025052547454834e-01 -3.910102322697639465e-02 -1.562904193997383118e-02 8.779762685298919678e-02 -3.131549358367919922e-01 3.231984972953796387e-01 7.900812476873397827e-02
-8.689353615045547485e-02 1.563292890787124634e-01 -1.376221328973770142e-01 4.772336781024932861e-02 2.764139175415039062e-01 9.024992585182189941e-02 1.458177268505096436e-01 3.674721717834472656e-01 2.518630027770996094e-02 2.039057314395904541e-01 -8.245263248682022095e-03 2.555991113185882568e-01 -1.626121401786804199e-01 -4.757871478796005249e-02 -9.458004683256149292e-02 2.923037409782409668e-01 -1.458482891321182251e-01 -2.693384289741516113e-01 3.478677868843078613e-01 1.346854213625192642e-02 3.347955644130706787e-02 2.019999772310256958e-01 2.511041462421417236e-01 -3.015134334564208984e-01 5.638480931520462036e-02 1.055385246872901917e-01 1.050941944122314453e-01 -3.458137065172195435e-02 1.228093281388282776e-01 7.517606765031814575e-02 9.281609952449798584e-02 -9.185566753149032593e-02
2.383726984262466431e-01 -7.458959519863128662e-02 -1.761778891086578369e-01 2.169697582721710205e-01 -1.714852899312973022e-01 1.791571974754333496e-01 -1.803819835186004639e-01 -1.325889229774475098e-01 7.788153737783432007e-02 -2.646175920963287354e-01 -1.031788811087608337e-01 8.315993100404739380e-02 7.027251645922660828e-03 2.050447463989257812e-01 7.661782950162887573e-02 3.115248680114746094e-01 2.016926743090152740e-02 -2.498279958963394165e-01 -8.753900974988937378e-02 8.266644924879074097e-02 -1.279748678207397461e-01 2.299163788557052612e-01 2.729592286050319672e-02 -8.743625134229660034e-02 -3.534434735774993896e-01 1.778051257133483887e-01 1.144036054611206055e-01 1.847492754459381104e-01 -4.687044024467468262e-02 -2.976563870906829834e-01 2.320619821548461914e-01 -7.658289372920989990e-02
1.690285056829452515e-01 -2.493223398923873901e-01 -2.838839292526245117e-01 -8.349950611591339111e-02 1.694422513246536255e-01 2.429016232490539551e-01 6.467998772859573364e-02 9.583304077386856079e-02 2.537539303302764893e-01 -4.136087745428085327e-02 1.637795418500900269e-01 -7.748169451951980591e-02 -3.989960625767707825e-02 -1.456100046634674072e-01 -5.693595483899116516e-02 3.930181860923767090e-01 -2.308724448084831238e-02 -2.322042286396026611e-01 -8.825156092643737793e-02 1.321703791618347168e-01 5.022631585597991943e-02 4.148472249507904053e-01 -2.041795253753662109e-01 -1.179409176111221313e-01 -1.846648603677749634e-01 2.547263205051422119e-01 -4.201457276940345764e-02 5.142965540289878845e-02 5.868808552622795105e-02 3.654656559228897095e-02 -8.325576782226562500e-02 1.271231472492218018e-01
7.686594873666763306e-02 -1.048543378710746765e-01 1.229027956724166870e-01 -2.228474058210849762e-02 1.976202726364135742e-01 2.547119557857513428e-01 9.722036868333816528e-02 1.568968296051025391e-01 2.382396347820758820e-02 1.613819748163223267e-01 7.512619718909263611e-03 -4.028896614909172058e-02 -1.888399757444858551e-02 -1.057784557342529297e-01 -1.926316171884536743e-01 2.442106306552886963e-01 -2.256971150636672974e-01 -5.929273739457130432e-02 1.388869583606719971e-01 1.108738109469413757e-01 1.078106239438056946e-01 4.748924374580383301e-01 -9.226983040571212769e-02 -2.988997995853424072e-01 -2.280020266771316528e-01 -5.269204080104827881e-02 5.924553424119949341e-02 1.444122493267059326e-01 -1.624684035778045654e-01 -3.434058427810668945e-01 5.019538477063179016e-02 2.142539322376251221e-01
1.737598627805709839e-01 1.279731541872024536e-01 4.856537282466888428e-02 2.120673209428787231e-01 -1.056550294160842896e-01 1.155091002583503723e-01 -1.811116118915379047e-03 -1.121361404657363892e-01 4.391188919544219971e-01 -2.946263924241065979e-02 1.173960864543914795e-01 1.944759488105773926e-01 -8.916830271482467651e-02 7.291480898857116699e-02 -2.572702467441558838e-01 1.509932428598403931e-01 -4.559259861707687378e-02 -1.722261458635330200e-01 4.517962336540222168e-01 2.518830001354217529e-01 -6.656664609909057617e-02 9.115668386220932007e-02 8.645422756671905518e-02 -1.543979793787002563e-01 -2.293265610933303833e-01 1.474921405315399170e-01 1.775324791669845581e-01 -2.021116018295288086e-02 -5.368018522858619690e-02 -4.186042118817567825e-03 2.397462874650955200e-01 1.070420518517494202e-01
-1.801867336034774780e-01 2.024746686220169067e-01 -1.018781885504722595e-01 2.090933620929718018e-01 2.271249145269393921e-01 -8.362103253602981567e-02 6.619141995906829834e-02 -2.163159102201461792e-01 1.612614654004573822e-02 1.538905315101146698e-02 6.682043895125389099e-03 -1.910722553730010986e-01 -3.171567916870117188e-01 -1.948391832411289215e-02 -5.201251804828643799e-02 -7.119882106781005859e-02 -1.953152567148208618e-01 -1.285734027624130249e-01 4.069817066192626953e-01 3.316781222820281982e-01 5.415229499340057373e-02 8.896508812904357910e-02 -3.580899676308035851e-03 -2.617925405502319336e-01 -3.033251464366912842e-01 1.811009496450424194e-01 9.765688329935073853e-02 1.297882348299026489e-01 1.180402338504791260e-01 1.691790372133255005e-01 1.085262894630432129e-01 4.068478569388389587e-02
-9.412673860788345337e-02 -1.329182833433151245e-01 -5.779111012816429138e-02 -1.694394052028656006e-01 -5.551259964704513550e-02 1.514960974454879761e-01 -2.310310751199722290e-01 1.176300644874572754e-01 -8.135930448770523071e-02 6.810721755027770996e-02 -1.011466979980468750e-01 2.225822508335113525e-01 -2.275318503379821777e-01 -7.632493972778320312e-02 -2.414163015782833099e-02 6.976732611656188965e-02 -7.485854625701904297e-02 -8.573947101831436157e-02 9.906856715679168701e-02 2.023852020502090454e-01 6.474874913692474365e-02 1.806520223617553711e-01 4.554158747196197510e-01 -9.635904431343078613e-02 -4.272556602954864502e-01 8.852609992027282715e-02 3.515934944152832031e-02 5.502261221408843994e-02 2.014875411987304688e-01 -7.265614718198776245e-02 3.850572109222412109e-01 -8.978731185197830200e-02
-6.602156907320022583e-02 5.130985006690025330e-02 -1.190164983272552490e-01 1.781052500009536743e-01 1.520982533693313599e-01 1.233777403831481934e-01 -3.089362680912017822e-01 -9.312389791011810303e-02 1.417090594768524170e-01 8.801860362291336060e-02 -1.497931778430938721e-02 -9.974484145641326904e-02 -1.908750459551811218e-02 -2.688368558883666992e-01 -5.731896311044692993e-02 8.569558709859848022e-02 -1.262923479080200195e-01 1.525780465453863144e-02 1.698876470327377319e-01 1.108241677284240723e-01 -1.883874237537384033e-01 4.205589592456817627e-01 -1.209094375371932983e-01 1.884005665779113770e-01 -4.803845286369323730e-01 1.763087958097457886e-01 -1.223986968398094177e-01 2.425318956375122070e-01 -1.494953930377960205e-01 -3.622502088546752930e-02 6.070790439844131470e-02 -2.407907322049140930e-02
5.822239816188812256e-02 -4.685644432902336121e-02 -1.819091588258743286e-01 3.897023200988769531e-01 2.820459604263305664e-01 2.805996239185333252e-01 -8.621147274971008301e-02 -1.424329280853271484e-01 2.180663794279098511e-01 1.377971768379211426e-01 -1.252045333385467529e-01 1.396633535623550415e-01 -2.727951705455780029e-01 1.768138259649276733e-01 -3.283453285694122314e-01 -3.987354040145874023e-02 3.907430469989776611e-01 7.124070078134536743e-03 3.455729782581329346e-02 1.539297550916671753e-01 6.522517651319503784e-02 7.874392718076705933e-02 1.031623408198356628e-01 4.058543220162391663e-02 5.536028183996677399e-03 1.276845633983612061e-01 3.120896965265274048e-02 -3.753060474991798401e-02 -1.703371554613113403e-01 1.005519777536392212e-01 1.962357759475708008e-01 -9.965793043375015259e-02
-3.512678742408752441e-01 1.783253625035285950e-02 -6.025967001914978027e-02 8.291708678007125854e-02 8.047539740800857544e-02 3.269863426685333252e-01 -9.998875856399536133e-02 -5.253672227263450623e-02 2.148729264736175537e-01 -9.098804742097854614e-02 -7.543276995420455933e-02 1.455281581729650497e-02 -3.131191432476043701e-02 -1.281337291002273560e-01 -1.340050399303436279e-01 -1.376645117998123169e-01 -1.371919512748718262e-01 -2.851357161998748779e-01 1.185245588421821594e-01 9.166757762432098389e-02 -1.185111552476882935e-01 2.196438014507293701e-01 1.600872352719306946e-02 -1.422969996929168701e-01 -1.487888246774673462e-01 2.642297744750976562e-01 -2.325022220611572266e-01 -1.687917262315750122e-01 2.905621230602264404e-01 -2.541726231575012207e-01 9.377786889672279358e-03 -3.098132014274597168e-01
9.305007755756378174e-02 -3.861977532505989075e-02 -3.976573422551155090e-02 -1.343136578798294067e-01 1.104536429047584534e-01 2.496036738157272339e-01 3.946390934288501740e-03 -1.799501478672027588e-01 -3.850078582763671875e-02 -2.022311687469482422e-01 8.906399458646774292e-02 -2.593434602022171021e-02 -2.935508489608764648e-01 -5.139261484146118164e-02 -2.053982950747013092e-02 6.754896789789199829e-02 2.034351676702499390e-01 -1.432331204414367676e-01 4.218433499336242676e-01 4.182670116424560547e-01 -8.041698485612869263e-03 1.598129868507385254e-01 1.261315681040287018e-02 -1.440459787845611572e-01 -4.201274812221527100e-01 1.073186099529266357e-01 -1.215740814805030823e-01 6.903083622455596924e-02 1.977401040494441986e-02 -1.846604645252227783e-01 -5.890187993645668030e-02 -1.081784814596176147e-01
-4.814289212226867676e-01 2.515560686588287354e-01 -9.504839032888412476e-02 1.596190780401229858e-01 3.336495757102966309e-01 5.537690594792366028e-02 -3.621925711631774902e-01 5.459899455308914185e-02 1.214027106761932373e-01 8.089724928140640259e-02 5.508837476372718811e-02 1.450254470109939575e-01 -2.710091769695281982e-01 4.222517460584640503e-02 -4.121328890323638916e-02 -6.457461416721343994e-02 -3.589963540434837341e-02 -1.461160331964492798e-01 1.313015669584274292e-01 2.084251344203948975e-01 1.674104183912277222e-01 7.976283878087997437e-02 -5.082540959119796753e-02 -1.544014215469360352e-01 5.408512428402900696e-02 1.959611326456069946e-01 -1.357360556721687317e-02 7.901781797409057617e-02 -1.324149966239929199e-01 -2.619500756263732910e-01 5.588734149932861328e-02 -1.194682046771049500e-01
1.505982428789138794e-01 3.892953321337699890e-02 -3.858753740787506104e-01 -1.433867365121841431e-01 3.247096836566925049e-01 3.477775454521179199e-01 -1.145051568746566772e-01 -3.905753046274185181e-02 2.666639685630798340e-01 1.322830617427825928e-01 -1.650310009717941284e-01 -1.809325069189071655e-01 -3.407790139317512512e-02 -1.459534615278244019e-01 -1.952333748340606689e-01 3.346909210085868835e-02 -2.029399871826171875e-01 -1.239800974726676941e-01 1.658513545989990234e-01 1.130266860127449036e-01 -1.038601323962211609e-01 1.294752359390258789e-01 1.477940194308757782e-02 -4.264838621020317078e-02 -3.092287480831146240e-01 4.122657701373100281e-02 -1.183529198169708252e-02 -1.579200476408004761e-01 -1.213729381561279297e-01 1.736648008227348328e-02 5.376470088958740234e-02 2.971401214599609375e-01
2.674148790538311005e-02 -1.035784836858510971e-02 -8.578445762395858765e-02 5.491124466061592102e-02 3.220437765121459961e-01 2.219016402959823608e-01 -3.080741763114929199e-01 -7.819667458534240723e-02 3.501657247543334961e-01 -1.393039361573755741e-03 -1.416766792535781860e-01 -4.030278697609901428e-02 -3.364197164773941040e-02 1.630751341581344604e-01 1.717436313629150391e-01 6.843754649162292480e-02 5.899917706847190857e-02 -2.296338081359863281e-01 2.617094814777374268e-01 1.242962107062339783e-01 3.054639995098114014e-01 3.760868012905120850e-01 1.472673565149307251e-01 -1.844120770692825317e-01 2.249079197645187378e-01 1.035705581307411194e-02 -1.444487571716308594e-01 1.365835666656494141e-01 -1.974180899560451508e-02 -2.953371591866016388e-02 -8.048628270626068115e-02 -7.515549659729003906e-03
-1.442815661430358887e-01 -9.629729203879833221e-03 -2.772428393363952637e-01 1.220761090517044067e-01 2.251036763191223145e-01 2.963573038578033447e-01 4.219121858477592468e-02 -1.686408966779708862e-01 1.137003600597381592e-01 7.629221677780151367e-02 -6.505017727613449097e-02 -2.759813703596591949e-02 2.729102969169616699e-01 7.342293113470077515e-02 1.835742741823196411e-01 -6.593360006809234619e-02 3.262376785278320312e-01 -1.503411680459976196e-01 2.885049879550933838e-01 1.574057340621948242e-01 2.960971556603908539e-02 2.426471114158630371e-01 1.012397408485412598e-01 -3.873232901096343994e-01 -2.397156506776809692e-01 -1.002106219530105591e-01 -1.083851829171180725e-01 5.614565685391426086e-02 1.239491701126098633e-01 -7.377707958221435547e-02 1.131689101457595825e-01 -6.211384385824203491e-02
-1.816199868917465210e-01 -5.905539169907569885e-02 -4.520149528980255127e-02 1.094106677919626236e-02 -7.286874577403068542e-03 1.626772582530975342e-01 -2.258838564157485962e-01 4.371287673711776733e-02 1.896373331546783447e-01 1.687122881412506104e-01 -1.433066427707672119e-01 -8.551724255084991455e-02 -2.549062296748161316e-02 -3.891599178314208984e-01 -1.177030578255653381e-01 1.330101341009140015e-01 3.131339699029922485e-02 -1.771547198295593262e-01 1.551535278558731079e-01 4.198642373085021973e-01 -3.810525685548782349e-02 2.881921529769897461e-01 7.850513607263565063e-02 -2.103376388549804688e-01 -2.740302085876464844e-01 -3.058666549623012543e-02 -5.559443309903144836e-02 -9.996199980378150940e-03 1.387295424938201904e-01 1.616503000259399414e-01 6.674990803003311157e-02 -3.306204974651336670e-01
-1.159821897745132446e-01 4.525628313422203064e-02 -1.891072541475296021e-01 1.207024604082107544e-01 1.760437637567520142e-01 -6.863015890121459961e-02 -2.950132787227630615e-01 1.647841371595859528e-02 1.577726304531097412e-01 6.449477374553680420e-02 3.618088066577911377e-01 -1.577524840831756592e-01 -1.745758950710296631e-01 -1.150152385234832764e-01 -1.803899854421615601e-01 1.204526871442794800e-01 -9.264445304870605469e-02 7.953693717718124390e-02 4.350977838039398193e-01 -3.441090136766433716e-02 -1.231422722339630127e-01 3.140108585357666016e-01 -5.808781832456588745e-02 -9.527482837438583374e-02 -1.765912324190139771e-01 2.769538164138793945e-01 -7.941782474517822266e-02 6.406749039888381958e-02 -5.172602459788322449e-02 -1.726957708597183228e-01 8.693966269493103027e-02 -2.135099768638610840e-01
-1.460229754447937012e-01 3.005216717720031738e-01 -8.587653934955596924e-02 4.537174850702285767e-02 5.324671417474746704e-02 1.255151927471160889e-01 -1.291107386350631714e-01 -6.477705389261245728e-02 3.731658458709716797e-01 1.757246851921081543e-01 1.830666661262512207e-01 -1.377005875110626221e-02 -1.625229716300964355e-01 -9.600226581096649170e-02 -4.659773409366607666e-02 1.190757080912590027e-01 -2.240397483110427856e-01 3.687140345573425293e-02 1.459756046533584595e-01 3.419126570224761963e-02 -1.782107800245285034e-01 -1.214152784086763859e-03 -8.283731341361999512e-02 -4.178012609481811523e-01 -2.851352989673614502e-01 1.249400675296783447e-01 -3.250342309474945068e-01 1.616311222314834595e-01 -1.758693903684616089e-01 8.248003572225570679e-02 -1.293083578348159790e-01 -1.153727769851684570e-01
4.938464611768722534e-02 2.165600061416625977e-01 -1.741300821304321289e-01 3.265022933483123779e-01 -1.853620409965515137e-01 2.561198770999908447e-01 -1.391001194715499878e-01 -1.176215824671089649e-03 2.480551786720752716e-02 -6.307421252131462097e-03 -2.426730394363403320e-01 3.877473296597599983e-03 9.723658673465251923e-03 1.642560660839080811e-01 7.971646636724472046e-02 4.190247878432273865e-02 1.179782152175903320e-01 -6.506715714931488037e-02 2.847389876842498779e-01 2.572186589241027832e-01 -9.786541014909744263e-02 1.982532888650894165e-01 7.334871590137481689e-02 5.930949002504348755e-02 -4.298319816589355469e-01 1.959303766489028931e-01 -1.738895624876022339e-01 1.717347465455532074e-02 -2.966094017028808594e-01 1.733651384711265564e-02 -1.121067032217979431e-01 -1.483015269041061401e-01
2.181223966181278229e-02 -1.952814161777496338e-01 -1.012194976210594177e-01 1.348595619201660156e-01 4.743615090847015381e-01 2.305344194173812866e-01 -2.086577266454696655e-01 -2.072744369506835938e-01 2.291971147060394287e-01 1.853494793176651001e-01 -1.808545738458633423e-01 -1.075519993901252747e-01 -1.389838457107543945e-01 -7.083214074373245239e-02 -1.239631772041320801e-01 1.276065260171890259e-01 2.277628630399703979e-01 -1.409355551004409790e-01 -1.296466290950775146e-01 8.382917940616607666e-02 -1.933773458003997803e-01 7.575608044862747192e-02 2.357133291661739349e-02 -1.167329549789428711e-01 -1.004161685705184937e-01 2.656139135360717773e-01 -2.110077068209648132e-02 3.125987648963928223e-01 1.830863207578659058e-02 8.111320436000823975e-02 3.003170713782310486e-02 -2.040627598762512207e-01
1.846380345523357391e-02 -1.779408380389213562e-02 -2.473771125078201294e-01 2.258518896996974945e-02 3.636868298053741455e-01 2.357742488384246826e-01 -2.954939603805541992e-01 2.334668487310409546e-01 2.575311362743377686e-01 2.798108756542205811e-02 -6.355515122413635254e-02 1.497261822223663330e-01 -1.695197820663452148e-01 1.657058298587799072e-01 7.867511361837387085e-03 -9.483576565980911255e-02 1.312928944826126099e-01 -1.106239929795265198e-01 -1.308131311088800430e-02 2.155842632055282593e-01 -5.624756217002868652e-02 3.708114624023437500e-01 -2.396380156278610229e-02 6.633039563894271851e-02 -3.490361571311950684e-02 -1.253173649311065674e-01 2.212685197591781616e-01 -6.767053902149200439e-02 1.953371614217758179e-01 2.764647454023361206e-02 1.165786907076835632e-01 -3.231205642223358154e-01
-1.929382234811782837e-02 9.234908223152160645e-02 -7.795315235853195190e-02 7.856157608330249786e-03 2.508235573768615723e-01 2.258563339710235596e-01 1.219723597168922424e-01 9.367282688617706299e-02 -2.916862070560455322e-02 -1.391533911228179932e-01 6.318134814500808716e-02 7.407568627968430519e-04 -8.655932545661926270e-02 -1.702391654253005981e-01 -1.933365464210510254e-01 2.523069083690643311e-01 -4.209489747881889343e-02 -2.932228147983551025e-01 -1.901739239692687988e-01 2.459354847669601440e-01 1.723264753818511963e-01 1.751125901937484741e-01 2.596834003925323486e-01 -3.588737249374389648e-01 -3.419347405433654785e-01 -4.266256466507911682e-02 2.041543722152709961e-01 1.927651166915893555e-01 1.530219167470932007e-01 -9.747863560914993286e-02 1.034567952156066895e-01 5.899471417069435120e-02
7.973437756299972534e-02 -4.640034586191177368e-02 -1.444898992776870728e-01 -8.542413823306560516e-03 2.230541110038757324e-01 -5.317967385053634644e-02 1.014103181660175323e-02 -1.832217536866664886e-02 4.401991665363311768e-01 2.725968956947326660e-01 -2.488932572305202484e-02 -8.727045357227325439e-02 -2.658482789993286133e-01 -4.023213386535644531e-01 -1.661306172609329224e-01 1.770614087581634521e-02 -1.131137982010841370e-01 -2.710188627243041992e-01 1.555239707231521606e-01 -1.687754690647125244e-01 3.934836760163307190e-02 2.581854760646820068e-01 8.644143491983413696e-02 -1.472833007574081421e-01 -1.100202202796936035e-01 -8.430186659097671509e-02 3.804819658398628235e-02 1.731338202953338623e-01 5.118211358785629272e-02 -2.954754829406738281e-01 5.294599384069442749e-02 3.308296203613281250e-02
2.914070487022399902e-01 7.257995009422302246e-02 -2.514931857585906982e-01 2.479934245347976685e-01 2.056199684739112854e-02 1.539833396673202515e-01 3.823050111532211304e-02 -3.382659982889890671e-03 1.173860356211662292e-01 -3.139070868492126465e-01 -1.774431169033050537e-01 1.480228602886199951e-01 2.153777703642845154e-02 2.183084785938262939e-01 1.543945521116256714e-01 2.372550070285797119e-01 7.909918576478958130e-02 -1.873551607131958008e-01 7.235274184495210648e-03 2.091028690338134766e-01 -8.894681930541992188e-02 2.853854894638061523e-01 1.581404805183410645e-01 6.597153376787900925e-03 -3.826811313629150391e-01 1.647918298840522766e-02 8.715528063476085663e-03 8.823226392269134521e-02 -1.430322676897048950e-01 -2.726547122001647949e-01 9.853055328130722046e-02 -8.286210149526596069e-02
-1.544933170080184937e-01 -1.714912652969360352e-01 -1.716221570968627930e-01 1.586310565471649170e-01 2.383739948272705078e-01 4.220841825008392334e-01 -1.988369077444076538e-01 -6.733512273058295250e-04 1.415327638387680054e-01 1.145899891853332520e-01 -4.522705450654029846e-02 3.022949993610382080e-01 7.338430732488632202e-03 3.716568648815155029e-02 -1.517534404993057251e-01 6.427761912345886230e-02 -9.276920557022094727e-02 1.318323910236358643e-01 2.634322941303253174e-01 4.172310978174209595e-02 1.491213887929916382e-01 1.100276634097099304e-01 -7.647918909788131714e-02 -1.025954335927963257e-01 -3.187410533428192139e-01 3.389560580253601074e-01 -1.553198099136352539e-01 -1.930795162916183472e-01 4.438957665115594864e-03 -5.857992917299270630e-02 9.079726785421371460e-02 -1.580406278371810913e-01
-8.495606482028961182e-02 -3.758799517527222633e-03 -2.792699038982391357e-01 -4.707006365060806274e-02 1.848189830780029297e-01 2.558798193931579590e-01 6.619992107152938843e-02 -1.431894004344940186e-01 1.509428769350051880e-01 3.492398932576179504e-02 -4.478662088513374329e-02 1.325031369924545288e-01 2.482436448335647583e-01 1.113436296582221985e-01 1.565455794334411621e-01 -8.146316558122634888e-02 3.124630153179168701e-01 -1.808480471372604370e-01 2.619659900665283203e-01 1.269402354955673218e-01 1.428445875644683838e-01 2.568461000919342041e-01 1.480165868997573853e-01 -4.463196396827697754e-01 -2.014178782701492310e-01 1.121008396148681641e-01 -1.852735728025436401e-01 1.058023422956466675e-01 8.829266764223575592e-03 -2.938135713338851929e-02 7.432488352060317993e-02 -1.078246459364891052e-01
6.226018443703651428e-02 -7.347775995731353760e-02 -1.669483035802841187e-01 2.578870058059692383e-01 1.846966594457626343e-01 2.134287916123867035e-02 -1.247160807251930237e-01 -1.291566938161849976e-01 7.258265465497970581e-02 -5.845397710800170898e-02 1.519399136304855347e-01 1.306682825088500977e-01 -1.686729490756988525e-01 -2.555133402347564697e-02 3.085490763187408447e-01 1.682179272174835205e-01 6.854131072759628296e-02 8.809936046600341797e-02 1.120793446898460388e-01 4.877964556217193604e-01 1.136251688003540039e-01 1.533062607049942017e-01 1.437269747257232666e-01 -9.731756895780563354e-02 -1.898846775293350220e-01 1.346508711576461792e-01 1.077649518847465515e-01 1.261622607707977295e-01 -1.840355619788169861e-02 1.563016772270202637e-01 2.557101249694824219e-01 -3.559679388999938965e-01
2.670127451419830322e-01 9.164667129516601562e-02 4.777991026639938354e-02 1.654389351606369019e-01 1.247027292847633362e-01 3.553971275687217712e-02 -1.125111132860183716e-01 -2.311093658208847046e-01 1.202401518821716309e-01 4.858739557676017284e-04 3.709817305207252502e-02 4.194331467151641846e-01 -2.916366159915924072e-01 -1.611819863319396973e-01 5.204904824495315552e-02 5.805281922221183777e-02 1.308803707361221313e-01 -4.612479358911514282e-02 5.476914346218109131e-02 1.503630131483078003e-01 1.375302439555525780e-03 1.670344173908233643e-01 1.262628883123397827e-01 5.355376750230789185e-02 -2.528589069843292236e-01 1.867142766714096069e-01 -1.473511457443237305e-01 3.235257267951965332e-01 -2.258553504943847656e-01 7.087591290473937988e-02 3.380797505378723145e-01 -1.086612120270729065e-01
-1.635068804025650024e-01 -2.676450014114379883e-01 -1.191699504852294922e-02 2.169339060783386230e-01 2.441682219505310059e-01 4.028971493244171143e-01 6.246342509984970093e-02 7.882060855627059937e-02 1.351009309291839600e-01 -1.210363581776618958e-01 1.863759458065032959e-01 1.323839575052261353e-01 -1.788376867771148682e-01 6.411863863468170166e-02 -1.702336668968200684e-01 1.800826936960220337e-01 -9.973438829183578491e-02 -4.237862676382064819e-02 9.027906507253646851e-02 1.872283816337585449e-01 1.829583495855331421e-01 5.321784317493438721e-02 -1.857812553644180298e-01 -3.301119804382324219e-02 -4.288294911384582520e-01 3.166931271553039551e-01 -8.680909126996994019e-02 3.488988056778907776e-02 1.109909936785697937e-01 -2.684477157890796661e-02 8.284118026494979858e-02 -1.051582628861069679e-03
-2.174624502658843994e-01 7.400988787412643433e-02 -1.545170396566390991e-01 1.211057156324386597e-01 3.014715760946273804e-02 8.284345269203186035e-02 1.414847970008850098e-01 -3.509199246764183044e-02 2.271839529275894165e-01 -1.715621799230575562e-01 1.285388469696044922e-01 2.447818219661712646e-01 -6.728290766477584839e-02 1.030625551939010620e-01 -2.861305773258209229e-01 8.805867284536361694e-02 5.507406964898109436e-02 -2.591951787471771240e-01 1.418219357728958130e-01 3.958413898944854736e-01 1.260502934455871582e-01 -5.296122282743453979e-02 -1.034828647971153259e-01 -9.659409523010253906e-02 -3.609423339366912842e-01 3.024791926145553589e-02 -2.459260970354080200e-01 2.198080271482467651e-01 -1.594823002815246582e-01 -1.911476105451583862e-01 -4.152942076325416565e-02 -1.672438681125640869e-01
1.357904225587844849e-01 2.128107286989688873e-02 4.829117655754089355e-02 -2.082776650786399841e-02 3.765921294689178467e-01 2.471944838762283325e-01 -1.905013024806976318e-01 9.963759779930114746e-02 2.254347354173660278e-01 -7.992339134216308594e-02 1.141961198300123215e-02 4.463562369346618652e-02 1.477052867412567139e-01 -3.247129917144775391e-02 1.892915964126586914e-01 1.338638812303543091e-01 1.139541119337081909e-01 -2.222190797328948975e-01 2.445782423019409180e-01 1.333205848932266235e-01 3.286424279212951660e-01 6.650727242231369019e-02 3.887726664543151855e-01 4.147338867187500000e-02 -2.844155728816986084e-01 1.273088902235031128e-01 1.282635927200317383e-01 6.866694241762161255e-02 -4.717629030346870422e-02 -2.582163214683532715e-01 2.510600909590721130e-02 1.387775316834449768e-02
-2.948955297470092773e-01 -1.761658191680908203e-01 -5.725408717989921570e-02 9.644963592290878296e-02 9.983547776937484741e-02 2.756048738956451416e-01 -2.450039424002170563e-02 1.431099772453308105e-01 3.700209259986877441e-01 9.835185855627059937e-02 6.740681082010269165e-02 5.428527295589447021e-02 -5.671906098723411560e-02 9.858081117272377014e-03 -4.146385565400123596e-02 -5.533260479569435120e-02 9.526488929986953735e-02 -3.811286762356758118e-02 1.860501319169998169e-01 1.037875190377235413e-01 -9.660746157169342041e-02 3.144933581352233887e-01 1.815793216228485107e-01 -4.523933678865432739e-02 -1.090927571058273315e-01 4.210282862186431885e-02 -2.544065713882446289e-01 3.928569257259368896e-01 -3.184821605682373047e-01 8.746338635683059692e-02 -9.493811056017875671e-03 -2.432408034801483154e-01
1.762905530631542206e-02 -7.319945842027664185e-02 -1.724623739719390869e-01 1.219315603375434875e-01 3.532719910144805908e-01 8.022370934486389160e-02 -1.591202020645141602e-01 1.585198491811752319e-01 2.460694164037704468e-01 -2.554439008235931396e-02 9.491504170000553131e-03 8.081765472888946533e-02 2.879974246025085449e-01 8.674261718988418579e-02 -6.767474114894866943e-02 2.346320822834968567e-02 -4.948908090591430664e-02 -1.626873612403869629e-01 1.689495146274566650e-01 3.048740923404693604e-01 6.603014469146728516e-02 -1.525882333517074585e-01 1.947137564420700073e-01 -2.120145857334136963e-01 -4.885416924953460693e-01 -4.012632183730602264e-03 9.214352816343307495e-02 6.676089018583297729e-02 6.210676953196525574e-02 -2.673350572586059570e-01 -8.116988837718963623e-02 -1.007410734891891479e-01
1.983801089227199554e-02 -3.722879663109779358e-02 -2.338453531265258789e-01 6.557083874940872192e-02 -7.683767378330230713e-02 2.272498011589050293e-01 -2.623409926891326904e-01 6.644806265830993652e-02 4.096475243568420410e-01 1.142118051648139954e-01 -2.011195272207260132e-01 9.272352606058120728e-02 -8.802302926778793335e-02 -1.096415668725967407e-01 -2.665281593799591064e-01 1.098958253860473633e-01 -2.049912326037883759e-02 -1.367128267884254456e-02 1.771758496761322021e-01 2.165531218051910400e-01 2.075869441032409668e-01 2.279780954122543335e-01 1.274936050176620483e-01 -1.573081612586975098e-01 -9.285693615674972534e-02 -8.983196318149566650e-02 -3.278878331184387207e-01 3.180422782897949219e-01 -9.059919416904449463e-02 1.071507632732391357e-01 -5.449738819152116776e-03 -1.250344216823577881e-01
1.198289319872856140e-01 9.734824299812316895e-02 -2.733050584793090820e-01 8.523628115653991699e-02 2.367725521326065063e-01 2.101737111806869507e-01 -1.865521073341369629e-01 -1.061688587069511414e-01 2.483800947666168213e-01 4.764666780829429626e-02 4.127101227641105652e-02 1.193400248885154724e-01 -1.792316883802413940e-01 2.326697707176208496e-01 -1.609606444835662842e-01 -8.875603973865509033e-02 2.070982605218887329e-01 -3.918628096580505371e-01 -7.102944701910018921e-02 1.389794796705245972e-01 -4.485999047756195068e-02 3.479923605918884277e-01 8.583647198975086212e-03 -1.738299876451492310e-01 -8.686482906341552734e-02 -6.602723896503448486e-02 1.446975916624069214e-01 -8.922702074050903320e-02 1.945386677980422974e-01 1.487650722265243530e-01 -1.895940452814102173e-01 -1.923739910125732422e-01
2.510648965835571289e-02 3.499778360128402710e-02 -6.540580093860626221e-02 5.850696191191673279e-02 4.529208838939666748e-01 1.408554520457983017e-02 -1.798039227724075317e-01 8.859620988368988037e-02 2.851549983024597168e-01 -2.205288857221603394e-01 -1.045572534203529358e-01 1.959300041198730469e-01 1.233819276094436646e-01 1.537644267082214355e-01 -6.145640835165977478e-02 1.877742819488048553e-02 8.586770296096801758e-02 -3.017598390579223633e-01 2.357457280158996582e-01 7.361458986997604370e-02 7.423863559961318970e-02 -1.214391514658927917e-01 2.148648351430892944e-01 -1.606343835592269897e-01 -3.792276382446289062e-01 4.001461341977119446e-02 -5.199238657951354980e-02 1.369446143507957458e-02 -1.998067498207092285e-01 -2.350739389657974243e-01 1.165206581354141235e-01 -1.180876493453979492e-01
9.518098086118698120e-02 -1.269931625574827194e-02 -1.381281316280364990e-01 2.246404588222503662e-01 3.225532174110412598e-01 1.503071635961532593e-01 -8.110941946506500244e-02 -2.771590948104858398e-01 5.495726689696311951e-02 2.361842095851898193e-01 4.701034352183341980e-02 -3.031662106513977051e-02 -1.464511603116989136e-01 1.590355671942234039e-02 -2.669080905616283417e-02 2.603082656860351562e-01 6.623695045709609985e-02 -1.285950243473052979e-01 2.100890427827835083e-01 2.255644649267196655e-01 1.847639866173267365e-02 3.045769631862640381e-01 2.359645906835794449e-03 -8.708449453115463257e-02 -8.441529422998428345e-02 -4.786458238959312439e-02 -3.109812438488006592e-01 1.925315260887145996e-01 -7.951230555772781372e-02 2.348519563674926758e-01 8.414372801780700684e-02 -3.615393638610839844e-01
3.732306882739067078e-02 2.627434208989143372e-02 -2.268567234277725220e-01 -1.200403273105621338e-01 4.282132983207702637e-01 5.140040069818496704e-02 -2.202908843755722046e-01 8.032889664173126221e-02 1.274861097335815430e-01 3.388497531414031982e-01 -6.229057908058166504e-02 1.701611131429672241e-01 2.898748964071273804e-02 2.156768739223480225e-01 5.034548044204711914e-02 -1.391246169805526733e-01 -5.193085223436355591e-02 -2.946012020111083984e-01 4.868751764297485352e-02 2.881193757057189941e-01 -6.749331485480070114e-03 2.861940301954746246e-02 2.039514780044555664e-01 -2.079100459814071655e-01 -1.560777425765991211e-01 -3.289216756820678711e-02 -1.417897492647171021e-01 1.179955899715423584e-01 2.233421504497528076e-01 5.755457654595375061e-02 1.213483288884162903e-01 -2.644866704940795898e-01
1.682044565677642822e-01 -1.993567198514938354e-01 -2.336268126964569092e-01 1.760936975479125977e-01 2.229227423667907715e-01 1.308550685644149780e-01 -2.361097782850265503e-01 -5.744418129324913025e-03 8.191485702991485596e-02 -7.863582670688629150e-02 1.791267842054367065e-01 2.880970239639282227e-01 -1.430907398462295532e-01 4.888310655951499939e-02 -4.148482903838157654e-02 9.759129583835601807e-02 -7.238827645778656006e-02 -2.225329726934432983e-01 1.949577778577804565e-02 2.579180896282196045e-01 -6.616836786270141602e-02 -8.475466072559356689e-02 3.020666539669036865e-02 8.555130660533905029e-02 -5.949953794479370117e-01 1.538510769605636597e-01 1.377201378345489502e-01 -1.305115129798650742e-02 5.933296680450439453e-02 -7.469411194324493408e-02 -9.092690795660018921e-02 -7.768937945365905762e-02
1.372572183609008789e-01 2.736189365386962891e-01 3.941836953163146973e-02 2.027538120746612549e-01 1.669203490018844604e-01 -2.998811379075050354e-02 -5.768966674804687500e-02 -2.554827928543090820e-01 1.474869996309280396e-01 2.239678353071212769e-01 1.114624887704849243e-01 2.478041201829910278e-01 -1.481712460517883301e-01 -1.406148076057434082e-01 1.061165928840637207e-01 1.828666031360626221e-01 8.927576988935470581e-02 9.749891608953475952e-02 6.793521344661712646e-02 2.824530303478240967e-01 2.885745763778686523e-01 2.422248125076293945e-01 -7.530409097671508789e-02 -1.781813800334930420e-01 -1.570630669593811035e-01 1.247180476784706116e-01 1.007018703967332840e-02 2.744392156600952148e-01 -9.335020184516906738e-02 -1.417918652296066284e-01 1.154452115297317505e-01 -3.083327710628509521e-01
-1.274383515119552612e-01 6.282839179039001465e-02 -3.050506114959716797e-01 2.560614235699176788e-02 3.476067483425140381e-01 3.716287314891815186e-01 -1.623996347188949585e-02 4.931190609931945801e-02 2.095605432987213135e-01 9.828623384237289429e-02 1.144308829680085182e-03 1.473697721958160400e-01 1.646324433386325836e-02 3.666022326797246933e-03 -2.364487573504447937e-02 -9.958377480506896973e-02 1.920228749513626099e-01 -2.598538696765899658e-01 8.649026602506637573e-02 2.226310670375823975e-01 6.933308392763137817e-02 1.853830069303512573e-01 1.314070820808410645e-01 -4.969106614589691162e-02 2.292734533548355103e-01 8.134786784648895264e-02 -1.443232148885726929e-01 1.840717643499374390e-01 -9.640950709581375122e-02 2.721837162971496582e-02 4.251363277435302734e-01 -1.156997606158256531e-01
-4.744898155331611633e-02 8.673556894063949585e-02 -2.858417332172393799e-01 2.264814227819442749e-01 1.365630179643630981e-01 9.663037210702896118e-02 -3.020978868007659912e-01 1.359960064291954041e-02 1.741122454404830933e-01 1.132423058152198792e-01 9.238871932029724121e-02 -1.556273251771926880e-01 -5.621108040213584900e-02 -2.257834672927856445e-01 -6.525038182735443115e-02 9.876534342765808105e-02 -1.179040595889091492e-01 5.860981345176696777e-02 8.499407768249511719e-02 -4.874473810195922852e-02 -1.008456051349639893e-01 3.175778687000274658e-01 -2.275408804416656494e-01 7.026146352291107178e-02 -4.660196602344512939e-01 1.798588037490844727e-01 -5.156522244215011597e-02 3.286979496479034424e-01 -4.585112258791923523e-02 5.006445199251174927e-02 5.627116560935974121e-02 -1.762759536504745483e-01
-1.959585100412368774e-01 2.821071445941925049e-02 -1.130435764789581299e-01 -1.276787817478179932e-01 1.387814730405807495e-01 2.357590496540069580e-01 -7.033345103263854980e-02 1.739172190427780151e-01 2.823550105094909668e-01 3.146066889166831970e-02 9.296251088380813599e-02 2.318154573440551758e-01 -7.397047430276870728e-02 -6.271087378263473511e-02 -1.688061654567718506e-02 -8.976456522941589355e-02 -4.552892595529556274e-02 -2.266991585493087769e-01 -2.797026336193084717e-01 -9.240304678678512573e-02 -2.213423401117324829e-01 1.939510256052017212e-01 5.873636156320571899e-02 -2.373168021440505981e-01 -2.607229650020599365e-01 2.906370759010314941e-01 3.949303030967712402e-01 -2.679413184523582458e-02 -1.016434729099273682e-01 -4.527956619858741760e-02 1.986437886953353882e-01 -1.151287034153938293e-01
-1.208358258008956909e-01 1.646166890859603882e-01 -2.003115415573120117e-01 3.969023227691650391e-01 3.241506814956665039e-01 6.121740117669105530e-02 1.987665146589279175e-01 8.741013705730438232e-02 4.425056576728820801e-01 1.159647852182388306e-01 -1.322457194328308105e-01 -1.003391481935977936e-02 -1.213268190622329712e-01 6.979174911975860596e-02 -2.779613137245178223e-01 1.663655489683151245e-01 2.066027522087097168e-01 -3.481863811612129211e-02 4.263322625774890184e-04 -4.431269317865371704e-02 -1.353427171707153320e-01 7.405754923820495605e-02 2.822629809379577637e-01 -1.255135685205459595e-01 -1.361708939075469971e-01 1.288778334856033325e-01 6.231559813022613525e-02 -8.093880861997604370e-02 -3.099333681166172028e-02 -9.830058366060256958e-02 1.670685708522796631e-01 6.390065699815750122e-02
8.392158895730972290e-02 9.238213300704956055e-02 2.627286873757839203e-02 -1.517102271318435669e-01 2.035009264945983887e-01 2.932911217212677002e-01 1.218602508306503296e-01 1.099485009908676147e-01 1.632631421089172363e-01 3.207058086991310120e-02 2.279271334409713745e-01 -9.973713010549545288e-02 -2.778729498386383057e-01 -1.046866551041603088e-01 3.565160185098648071e-02 -8.935435116291046143e-02 -2.144929766654968262e-01 -3.358736932277679443e-01 1.972626596689224243e-01 -2.704598195850849152e-02 -3.687190264463424683e-02 1.732929050922393799e-01 2.718182466924190521e-02 -4.019156396389007568e-01 -1.364680528640747070e-01 -1.396358460187911987e-01 3.775427117943763733e-02 2.041295766830444336e-01 -1.027268096804618835e-01 -2.068424224853515625e-01 1.143257021903991699e-01 -2.821093201637268066e-01
2.513102069497108459e-02 -8.687950670719146729e-02 -2.060716748237609863e-01 1.123435497283935547e-01 6.179273128509521484e-02 1.090868264436721802e-01 -2.649857997894287109e-01 -2.030668109655380249e-01 1.258227676153182983e-01 2.338644713163375854e-01 -2.133531570434570312e-01 -8.368593454360961914e-02 -9.950718283653259277e-02 -1.472630798816680908e-01 -9.998103976249694824e-02 -5.282805487513542175e-02 -1.323093622922897339e-01 -7.016350980848073959e-03 2.205459773540496826e-01 1.847781985998153687e-01 -1.859418302774429321e-01 5.757959485054016113e-01 2.653084695339202881e-02 3.433253243565559387e-02 -1.276811957359313965e-01 2.544384896755218506e-01 -1.875805705785751343e-01 3.674999251961708069e-02 -1.023274883627891541e-01 -8.471304178237915039e-02 1.743458807468414307e-01 -9.045019745826721191e-02
1.755628585815429688e-01 8.682136982679367065e-02 -5.272737517952919006e-02 -1.339996755123138428e-01 3.492037951946258545e-02 -4.419506341218948364e-02 -2.290972322225570679e-01 1.514241751283407211e-02 -2.047691792249679565e-01 1.707120835781097412e-01 2.026953548192977905e-01 5.030084401369094849e-03 -2.610082328319549561e-01 -1.518468111753463745e-01 -2.013538591563701630e-02 2.511169314384460449e-01 1.494824588298797607e-01 -1.541437953710556030e-01 2.879835963249206543e-01 3.653829991817474365e-01 3.220302984118461609e-02 1.365249007940292358e-01 1.846800148487091064e-01 -7.357951253652572632e-02 -1.886889189481735229e-01 3.902088403701782227e-01 1.611311733722686768e-01 1.856594532728195190e-01 -1.278545521199703217e-02 -1.285597085952758789e-01 6.664677709341049194e-02 -1.643503010272979736e-01
1.051029248628765345e-04 -5.642781779170036316e-02 2.601946005597710609e-03 8.718199282884597778e-02 2.653622031211853027e-01 7.894026488065719604e-02 -2.257704585790634155e-01 1.091813668608665466e-01 1.110837534070014954e-01 -6.399212777614593506e-02 -4.808203876018524170e-02 -3.126825764775276184e-02 5.115706101059913635e-02 1.472752690315246582e-01 2.168725617229938507e-02 1.204954162240028381e-01 1.192512586712837219e-01 -1.879448294639587402e-01 4.115369915962219238e-01 1.605725884437561035e-01 1.830524802207946777e-01 1.351948231458663940e-01 4.258978366851806641e-01 -4.440835118293762207e-02 -4.294218122959136963e-01 9.306211024522781372e-02 2.146287858486175537e-01 7.430835068225860596e-02 1.018409207463264465e-01 -1.972652226686477661e-01 7.620526850223541260e-02 1.051929146051406860e-01
-7.217790186405181885e-02 -2.320697158575057983e-02 -2.478917390108108521e-01 2.056076973676681519e-01 1.736048758029937744e-01 4.263185560703277588e-01 -1.718973964452743530e-01 1.280572712421417236e-01 1.514582931995391846e-01 1.383419632911682129e-01 1.849719136953353882e-01 3.427086174488067627e-01 8.234899491071701050e-02 3.974442183971405029e-02 -1.592108607292175293e-01 7.655234634876251221e-02 -1.414289474487304688e-01 1.858190596103668213e-01 7.658971846103668213e-02 1.342068463563919067e-01 2.330114841461181641e-01 1.699100583791732788e-01 4.175000637769699097e-02 -1.447004079818725586e-02 -2.270966023206710815e-01 2.108193635940551758e-01 -7.468738406896591187e-02 -2.015859782695770264e-01 3.763533756136894226e-02 -8.564671874046325684e-02 2.879470586776733398e-01 -4.426777362823486328e-02
-9.593658149242401123e-02 -1.029783021658658981e-02 -1.659858226776123047e-01 2.556415796279907227e-01 1.429199278354644775e-01 2.972599267959594727e-01 -4.377429559826850891e-02 2.984815835952758789e-01 1.360808014869689941e-01 7.340524345636367798e-02 -2.508048899471759796e-02 -6.693947315216064453e-02 -2.559375762939453125e-01 2.290476486086845398e-02 -2.202063500881195068e-01 1.311432272195816040e-01 1.967872828245162964e-01 -1.186988577246665955e-01 1.934566418640315533e-03 -1.301927715539932251e-01 -1.186868622899055481e-01 4.546131193637847900e-02 3.169084191322326660e-01 9.219279140233993530e-02 -3.814246356487274170e-01 5.750369280576705933e-02 3.308461904525756836e-01 -5.851916223764419556e-02 -8.333857357501983643e-02 -1.942755877971649170e-01 1.398573815822601318e-01 -1.283714026212692261e-01
2.889774143695831299e-01 -2.700815498828887939e-01 -3.970739543437957764e-01 1.012599393725395203e-01 1.943330466747283936e-01 2.245560288429260254e-02 -2.499984763562679291e-02 8.145286142826080322e-02 8.960757404565811157e-02 -7.205177843570709229e-02 3.414380922913551331e-02 -7.584449648857116699e-02 -1.904242187738418579e-01 1.467359811067581177e-01 -7.536967098712921143e-02 1.321056038141250610e-01 -2.168320417404174805e-01 -3.754857182502746582e-01 1.505870968103408813e-01 1.833239644765853882e-01 2.090453356504440308e-01 1.707649976015090942e-01 5.379652604460716248e-02 -9.937114268541336060e-02 -2.795458436012268066e-01 4.828453436493873596e-02 2.849153801798820496e-02 -1.537268161773681641e-01 -2.708613574504852295e-01 1.150540411472320557e-01 8.049143105745315552e-02 -3.332737460732460022e-02
-7.337587326765060425e-02 -3.586877509951591492e-02 1.731103844940662384e-02 6.340146064758300781e-02 2.233742475509643555e-01 3.784051835536956787e-01 -2.917776703834533691e-01 -1.908887326717376709e-01 -2.423406019806861877e-02 1.252836585044860840e-01 -2.432460486888885498e-01 -1.362290531396865845e-01 -1.377394422888755798e-02 -2.269236296415328979e-01 -2.809512019157409668e-01 1.504517644643783569e-01 -1.417026389390230179e-02 -6.194850057363510132e-02 -7.687348872423171997e-02 2.631697058677673340e-01 -1.391559988260269165e-01 2.730710804462432861e-01 2.104411274194717407e-01 -2.234515547752380371e-01 -9.038554131984710693e-02 1.902306526899337769e-01 -1.150224008597433567e-03 2.461988776922225952e-01 1.681558489799499512e-01 -2.840189263224601746e-02 1.302205771207809448e-01 -9.337948262691497803e-02
-8.587890770286321640e-04 4.562351107597351074e-02 -1.211318969726562500e-01 8.259541541337966919e-02 -6.331188976764678955e-02 2.376535683870315552e-01 3.780523315072059631e-03 3.319942951202392578e-02 2.814830839633941650e-01 -4.488103091716766357e-02 6.374525278806686401e-02 1.553394049406051636e-01 -1.737650781869888306e-01 7.963269203901290894e-02 -1.616764664649963379e-01 2.046853154897689819e-01 -1.874355524778366089e-01 -2.936517894268035889e-01 2.934669852256774902e-01 2.019127905368804932e-01 2.968114316463470459e-01 1.318706870079040527e-01 -2.404577583074569702e-01 -3.777511417865753174e-03 -4.732659459114074707e-01 1.840864568948745728e-01 1.339142173528671265e-01 3.481665393337607384e-03 7.946486584842205048e-03 3.342246264219284058e-02 1.046716980636119843e-02 1.101253330707550049e-01
1.134988069534301758e-01 9.853473305702209473e-02 -3.301507532596588135e-01 2.909780144691467285e-01 3.548813462257385254e-01 1.011743992567062378e-01 4.819441959261894226e-02 -1.148348376154899597e-01 8.555584400892257690e-02 2.260968983173370361e-01 -8.595697581768035889e-03 3.506743013858795166e-01 -3.575381934642791748e-01 -6.661854684352874756e-02 1.683124154806137085e-01 6.684394180774688721e-02 3.674124181270599365e-02 -4.632724821567535400e-02 2.069198340177536011e-02 1.052495315670967102e-01 2.911509759724140167e-02 2.417905442416667938e-02 5.255696550011634827e-02 -1.535780634731054306e-02 -1.821755170822143555e-01 4.991918057203292847e-02 1.144558265805244446e-01 2.908046245574951172e-01 5.596495419740676880e-02 7.500085979700088501e-02 -4.690994322299957275e-02 -3.489446341991424561e-01
-1.559664756059646606e-01 -9.790160506963729858e-02 7.515481859445571899e-02 -1.415639668703079224e-01 2.196688055992126465e-01 4.613691940903663635e-02 -2.231758832931518555e-01 -3.402234613895416260e-02 5.449921637773513794e-02 3.444626554846763611e-02 -1.924284398555755615e-01 -1.779942214488983154e-01 -1.241646483540534973e-01 1.931475400924682617e-01 -1.580843180418014526e-01 2.098136246204376221e-01 -2.648265659809112549e-01 -2.318868935108184814e-01 1.910495460033416748e-01 1.819784939289093018e-01 -1.980037391185760498e-01 2.333493083715438843e-01 3.269772231578826904e-01 6.768145412206649780e-02 -4.080976843833923340e-01 1.255248039960861206e-01 3.327182307839393616e-02 5.647171288728713989e-02 6.747502088546752930e-02 -1.202196851372718811e-01 1.922902315855026245e-01 -5.656953901052474976e-02
1.669811159372329712e-01 -1.369465440511703491e-01 -1.143939569592475891e-01 9.981199353933334351e-02 2.884142398834228516e-01 7.842855900526046753e-02 -2.095391303300857544e-01 -1.573077738285064697e-01 1.372209638357162476e-01 3.595390021800994873e-01 1.443501841276884079e-02 -1.300417482852935791e-01 4.026994109153747559e-02 -2.247116342186927795e-02 -2.340538501739501953e-01 1.236607320606708527e-02 3.100707381963729858e-02 -2.697464525699615479e-01 7.137139886617660522e-02 -5.062812473624944687e-03 6.330507807433605194e-03 2.541556656360626221e-01 -9.152585268020629883e-02 -2.251726575195789337e-02 -4.393377304077148438e-01 1.854029297828674316e-01 6.751861423254013062e-02 -1.447067111730575562e-01 -2.397046387195587158e-01 -2.700405381619930267e-02 2.088984251022338867e-01 2.072934359312057495e-01
-4.486635625362396240e-01 -1.742439270019531250e-01 -3.099180571734905243e-02 1.058337688446044922e-01 8.421192318201065063e-02 3.882152438163757324e-01 -8.035686612129211426e-02 -2.555431425571441650e-01 1.207476854324340820e-01 1.341280341148376465e-02 7.509495317935943604e-02 1.747152768075466156e-02 3.936175629496574402e-02 -9.416050463914871216e-02 1.183785684406757355e-02 -1.781152188777923584e-01 -1.018386110663414001e-01 -1.629462838172912598e-01 5.735521018505096436e-02 1.318494230508804321e-01 -1.744423210620880127e-01 2.695738673210144043e-01 1.145934909582138062e-01 -1.969615817070007324e-01 -3.582745790481567383e-01 1.070710942149162292e-01 -6.854049116373062134e-02 -4.180599376559257507e-02 2.314672470092773438e-01 -7.412699609994888306e-02 7.572741061449050903e-02 -1.998306810855865479e-01
2.192603982985019684e-02 1.140771731734275818e-01 -2.981265485286712646e-01 -1.240880340337753296e-01 3.743774592876434326e-01 1.668885052204132080e-01 -2.142362445592880249e-01 -2.505347132682800293e-02 1.496783643960952759e-01 2.756879031658172607e-01 -1.589622795581817627e-01 -1.157610025256872177e-02 -1.026842221617698669e-01 1.088573224842548370e-02 -1.514813154935836792e-01 7.028937339782714844e-02 2.552465721964836121e-02 -3.113956153392791748e-01 -9.904191642999649048e-02 9.341813623905181885e-02 -1.981972008943557739e-01 -1.802484095096588135e-01 5.694389343261718750e-02 -1.491562128067016602e-01 -5.410268530249595642e-02 2.731035649776458740e-01 -1.294956356287002563e-02 2.230567932128906250e-01 -2.250261157751083374e-01 3.182080760598182678e-02 2.143013477325439453e-01 -2.586646974086761475e-01
1.068771332502365112e-01 2.023595571517944336e-02 -2.607274055480957031e-02 3.130344152450561523e-01 2.849033474922180176e-02 2.408953011035919189e-01 -1.171434149146080017e-01 2.926454842090606689e-01 3.465306162834167480e-01 3.438328504562377930e-01 5.380079150199890137e-02 -1.073987707495689392e-01 -1.291792988777160645e-01 -1.205325126647949219e-01 -8.459117263555526733e-03 2.488949149847030640e-01 -9.274324774742126465e-02 -6.981347501277923584e-02 5.742954555898904800e-03 2.507165372371673584e-01 1.635142266750335693e-01 -3.937455639243125916e-02 1.051286607980728149e-02 -1.462078690528869629e-01 -3.350546658039093018e-01 4.980157688260078430e-02 -1.818506270647048950e-01 -1.078355461359024048e-01 -1.356579456478357315e-02 -1.412228792905807495e-01 1.105959489941596985e-01 2.595791816711425781e-01
-2.535628080368041992e-01 7.003722339868545532e-02 -7.496901601552963257e-02 1.551517844200134277e-01 2.454193532466888428e-01 1.636295914649963379e-01 -4.045134484767913818e-01 4.120839759707450867e-02 2.952564060688018799e-01 1.024295389652252197e-01 -2.805230617523193359e-01 1.139981001615524292e-01 -2.702967822551727295e-01 1.874535083770751953e-01 1.420018523931503296e-01 1.038540452718734741e-01 1.782279908657073975e-01 -2.724625468254089355e-01 9.418805688619613647e-02 1.023847237229347229e-01 1.399340033531188965e-01 2.531628310680389404e-01 7.447399944067001343e-02 -9.126096963882446289e-02 1.877288520336151123e-01 -6.495631299912929535e-03 -1.826319396495819092e-01 7.655957341194152832e-02 -7.982926443219184875e-03 8.667537011206150055e-03 1.425987184047698975e-01 -4.889926314353942871e-02
-2.305792123079299927e-01 -2.611922333016991615e-03 -1.813679337501525879e-01 1.508561521768569946e-01 9.642510116100311279e-02 3.298508822917938232e-01 -3.291350975632667542e-02 -1.666349619626998901e-01 2.544820494949817657e-02 -1.783328801393508911e-01 1.498313695192337036e-01 2.926362864673137665e-02 -1.586494408547878265e-02 3.734669089317321777e-01 4.334174096584320068e-02 2.708351612091064453e-01 -1.047317832708358765e-01 -7.778707146644592285e-02 -3.535731881856918335e-02 2.157768458127975464e-01 8.116800338029861450e-03 1.769187152385711670e-01 2.059111893177032471e-01 -1.726076453924179077e-01 -3.003388643264770508e-01 9.501994401216506958e-02 -3.508356586098670959e-02 -4.833211004734039307e-02 -3.500238656997680664e-01 -1.465920209884643555e-01 -2.211016714572906494e-01 -9.710827469825744629e-02
1.443253308534622192e-01 6.150498986244201660e-03 -1.133448034524917603e-01 1.428353190422058105e-01 2.492683529853820801e-01 1.205345988273620605e-01 -3.617560118436813354e-02 2.373481541872024536e-01 9.600544720888137817e-02 -1.118189375847578049e-02 1.639420837163925171e-01 1.118944361805915833e-01 -2.186724990606307983e-01 -2.893636189401149750e-02 9.187014773488044739e-03 -7.015994936227798462e-02 -4.379654303193092346e-02 -1.546845138072967529e-01 1.404812186956405640e-01 2.196113765239715576e-01 8.943930268287658691e-02 -1.901344656944274902e-01 1.455482244491577148e-01 -3.794271498918533325e-02 -5.862979292869567871e-01 1.769214421510696411e-01 4.438456520438194275e-02 3.046319819986820221e-02 1.851248182356357574e-02 -2.825265228748321533e-01 2.469364553689956665e-01 -1.717729419469833374e-01
1.445707380771636963e-01 2.059022635221481323e-01 -2.573620080947875977e-01 1.889259070158004761e-01 -3.920022398233413696e-02 2.755330801010131836e-01 -5.137175321578979492e-01 -2.034684643149375916e-03 2.989620268344879150e-01 2.970210835337638855e-02 6.634303927421569824e-02 -1.075353249907493591e-01 -2.995952367782592773e-01 -2.745722047984600067e-02 -1.375020146369934082e-01 -6.361069530248641968e-02 1.255861949175596237e-02 -6.075340881943702698e-02 3.516335040330886841e-02 -1.068407204002141953e-02 2.589176893234252930e-01 1.603024452924728394e-01 -6.423787027597427368e-02 -1.773877590894699097e-01 -1.797156631946563721e-01 8.007902652025222778e-03 -1.154861748218536377e-01 1.211144775152206421e-01 -2.631849646568298340e-01 8.339734375476837158e-02 1.506065577268600464e-02 -5.811059847474098206e-02
-1.157880723476409912e-01 4.172975569963455200e-02 -7.023697346448898315e-02 1.558164358139038086e-01 2.478456199169158936e-01 4.158724844455718994e-01 -2.245499193668365479e-01 8.193723112344741821e-02 1.737130060791969299e-02 3.228956088423728943e-02 2.129544615745544434e-01 -9.330798685550689697e-02 1.130790486931800842e-01 -5.522972717881202698e-02 7.840099185705184937e-02 1.924071311950683594e-01 6.120313704013824463e-02 1.375162154436111450e-01 4.594145119190216064e-01 -7.489658147096633911e-02 -7.764440774917602539e-02 4.674444347620010376e-02 4.136364907026290894e-02 -1.817381381988525391e-01 -1.839745640754699707e-01 4.301237165927886963e-01 -8.104871213436126709e-02 5.949159339070320129e-02 1.059843674302101135e-01 -1.363176703453063965e-01 7.484719157218933105e-02 -5.533095449209213257e-02
2.206358462572097778e-01 -1.522917114198207855e-02 9.595821052789688110e-02 3.165155053138732910e-01 2.753445804119110107e-01 -4.676895216107368469e-02 -2.109877616167068481e-01 5.529583245515823364e-02 1.247788742184638977e-01 -1.187814772129058838e-02 -5.517083406448364258e-02 7.863167673349380493e-02 -1.165769919753074646e-01 1.298603117465972900e-01 9.029366821050643921e-02 -1.579615473747253418e-01 -8.023779094219207764e-02 -3.423038423061370850e-01 6.754691898822784424e-02 2.679994702339172363e-02 -1.275230795145034790e-01 1.019749343395233154e-01 2.332485094666481018e-02 -2.302484214305877686e-01 3.356700018048286438e-02 -4.767079278826713562e-02 1.092023029923439026e-01 3.896123766899108887e-01 7.125662267208099365e-02 -3.723787963390350342e-01 3.191719353199005127e-01 -7.602304220199584961e-02
1.764930188655853271e-01 -7.541312277317047119e-02 -1.423029452562332153e-01 1.248801052570343018e-01 4.696273431181907654e-02 2.404239624738693237e-01 -4.253850877285003662e-02 -1.060270890593528748e-01 1.078792437911033630e-01 -1.026352941989898682e-01 2.831495404243469238e-01 1.999787986278533936e-01 -3.530445396900177002e-01 -1.833582073450088501e-01 -1.685242950916290283e-01 -1.762184798717498779e-01 7.633467763662338257e-02 -2.004571557044982910e-01 3.121805749833583832e-02 2.255205661058425903e-01 6.121310964226722717e-02 3.837885856628417969e-01 4.544809833168983459e-02 4.110145196318626404e-02 -3.437756896018981934e-01 8.341231942176818848e-02 7.315751910209655762e-02 1.674240678548812866e-01 -1.009743567556142807e-02 1.298084855079650879e-01 1.657466292381286621e-01 1.965204626321792603e-01
1.596565842628479004e-01 1.589344590902328491e-01 -3.193146586418151855e-01 1.078843697905540466e-01 4.329712316393852234e-02 3.061811029911041260e-01 -4.508225917816162109e-01 1.097975820302963257e-01 2.398873418569564819e-01 6.425606459379196167e-02 -1.360803097486495972e-01 6.607341766357421875e-02 -6.177636235952377319e-02 -1.284011304378509521e-01 -1.832653954625129700e-02 1.268403697758913040e-02 1.485779788345098495e-02 -1.334676891565322876e-02 7.704047858715057373e-02 8.709877729415893555e-02 6.867130845785140991e-02 4.645106196403503418e-01 -1.473129838705062866e-01 8.458521217107772827e-02 -1.919061988592147827e-01 1.700511761009693146e-02 6.878667324781417847e-02 1.555042117834091187e-01 -2.068441808223724365e-01 1.130241230130195618e-01 2.113335952162742615e-02 -1.845933347940444946e-01
-1.149557232856750488e-01 2.197641581296920776e-01 -3.013045787811279297e-01 2.234831005334854126e-01 1.816299706697463989e-01 1.469781547784805298e-01 -2.307505607604980469e-01 -1.162300854921340942e-01 5.699426680803298950e-02 2.286610007286071777e-01 3.507746011018753052e-02 -9.038916230201721191e-02 -3.496586680412292480e-01 9.654471650719642639e-03 3.043400682508945465e-02 -3.949871659278869629e-02 1.904281675815582275e-01 -1.041986048221588135e-01 -7.030204683542251587e-02 2.550633251667022705e-01 -2.219654619693756104e-01 -2.302297204732894897e-02 9.885399043560028076e-02 1.758313551545143127e-02 -2.959595322608947754e-01 8.993077278137207031e-02 -1.377843618392944336e-01 2.261731624603271484e-01 9.743590652942657471e-02 -3.169373273849487305e-01 -1.102888211607933044e-01 -1.473491787910461426e-01
-4.641269147396087646e-02 -8.660967648029327393e-02 8.189558237791061401e-02 -3.641929104924201965e-02 -4.431063681840896606e-02 1.553642451763153076e-01 -2.246916741132736206e-01 4.948505014181137085e-02 4.981550201773643494e-02 2.489417977631092072e-02 7.571614347398281097e-03 9.712455421686172485e-02 2.006836980581283569e-02 2.408687770366668701e-02 7.922789454460144043e-02 -5.238676443696022034e-02 1.176676675677299500e-01 -3.567067682743072510e-01 2.903713881969451904e-01 3.016606271266937256e-01 -6.000293418765068054e-02 2.362844198942184448e-01 2.945073544979095459e-01 -9.315346181392669678e-02 -3.417922258377075195e-01 1.846088320016860962e-01 2.198590040206909180e-01 3.123168088495731354e-02 1.506547331809997559e-01 -1.746586710214614868e-01 3.000741899013519287e-01 2.568518519401550293e-01
-9.806158393621444702e-02 1.842340528964996338e-01 -1.019733399152755737e-01 5.707622691988945007e-02 2.285528630018234253e-01 1.979828029870986938e-01 -1.335445493459701538e-01 1.128581464290618896e-01 2.284812778234481812e-01 -1.303300112485885620e-01 6.461142003536224365e-02 -8.069761097431182861e-02 -2.763380408287048340e-01 -1.639169305562973022e-01 -1.013649106025695801e-01 -1.768791228532791138e-01 -1.092071384191513062e-01 5.996131524443626404e-02 -6.484130024909973145e-02 3.745214343070983887e-01 -3.782785236835479736e-01 1.662392020225524902e-01 -6.508316099643707275e-02 -8.916014432907104492e-02 -3.123660683631896973e-01 1.728153824806213379e-01 9.114111214876174927e-02 -3.291419893503189087e-02 3.505469858646392822e-02 7.553564757108688354e-02 3.237868547439575195e-01 -6.785245984792709351e-02
7.143460959196090698e-02 1.636635214090347290e-01 -4.652674868702888489e-02 4.824753701686859131e-01 2.547933757305145264e-01 2.215780615806579590e-01 4.278540611267089844e-02 -3.103576786816120148e-02 2.830680906772613525e-01 4.880113527178764343e-03 -3.750398457050323486e-01 -1.430608183145523071e-01 -1.162989586591720581e-01 2.185759693384170532e-02 -2.263390123844146729e-01 1.668531596660614014e-01 1.404162347316741943e-01 -8.074529469013214111e-02 -6.437788903713226318e-02 4.387263208627700806e-02 -1.504563540220260620e-02 -2.720689401030540466e-03 -1.100371852517127991e-01 -1.273685544729232788e-01 -2.207793891429901123e-01 2.708805203437805176e-01 1.404464393854141235e-01 1.540095657110214233e-01 6.182012706995010376e-02 -1.760054528713226318e-01 -5.997816100716590881e-02 -1.310609728097915649e-01
-3.640541434288024902e-02 1.093767955899238586e-01 -2.383587956428527832e-01 -1.744544655084609985e-01 -1.540303230285644531e-02 3.868624269962310791e-01 -1.059473007917404175e-01 -7.843684405088424683e-02 3.035198748111724854e-01 1.273688971996307373e-01 6.803583353757858276e-02 8.904562145471572876e-02 -1.066134870052337646e-01 -6.606858223676681519e-02 -4.120324179530143738e-02 1.265066582709550858e-02 -1.491839066147804260e-02 2.879771217703819275e-02 4.290017783641815186e-01 -1.381090562790632248e-02 -1.566695719957351685e-01 2.093420177698135376e-01 -1.874542981386184692e-01 -1.767794936895370483e-01 -2.446925938129425049e-01 3.756071925163269043e-01 -1.126525551080703735e-01 -7.041931897401809692e-02 -3.469483926892280579e-02 -4.094818359590135515e-05 7.651413232088088989e-02 -2.190508097410202026e-01
8.392117172479629517e-02 -1.557711660861968994e-01 -2.454155534505844116e-01 8.473637700080871582e-02 3.848853111267089844e-01 8.897288143634796143e-02 -5.753777921199798584e-02 3.468993008136749268e-01 4.875456690788269043e-01 1.161690577864646912e-01 -6.151895597577095032e-02 -1.545397937297821045e-01 -2.624452710151672363e-01 1.129597201943397522e-01 7.417840883135795593e-03 -9.659400582313537598e-02 1.423696875572204590e-01 4.681807756423950195e-02 -5.999241769313812256e-02 7.326629757881164551e-02 6.714367866516113281e-02 2.634456157684326172e-01 1.683371663093566895e-01 9.034568816423416138e-02 -2.248343378305435181e-01 1.542682498693466187e-01 4.776643589138984680e-02 -3.697798028588294983e-02 -9.387674182653427124e-02 -5.320899561047554016e-02 1.398605108261108398e-01 2.553751133382320404e-02
-1.034040004014968872e-01 -2.115632593631744385e-01 -1.197447404265403748e-01 3.699641823768615723e-01 4.495993256568908691e-01 1.541477590799331665e-01 -9.874151647090911865e-02 -4.716262221336364746e-02 6.767388433218002319e-02 1.300612092018127441e-01 -2.913479208946228027e-01 -4.307248070836067200e-02 -2.046125568449497223e-02 -2.196549624204635620e-01 -1.640453636646270752e-01 6.225274503231048584e-02 2.406134605407714844e-01 -3.234567353501915932e-03 9.089548140764236450e-03 3.674019873142242432e-01 -9.692694246768951416e-02 2.635578513145446777e-01 -5.939802899956703186e-02 -1.392546892166137695e-01 -8.919283002614974976e-02 1.497203707695007324e-01 9.756060689687728882e-02 4.414593428373336792e-02 -8.248880505561828613e-02 -9.140883386135101318e-02 3.196971118450164795e-02 -1.224870532751083374e-01
1.321109235286712646e-01 -5.636696144938468933e-02 4.801876842975616455e-02 -4.425964131951332092e-02 2.229619473218917847e-01 2.662620544433593750e-01 7.471384480595588684e-03 4.515174031257629395e-01 1.010285243391990662e-01 2.897893078625202179e-02 8.458377420902252197e-02 1.124552041292190552e-01 -3.299485445022583008e-01 -1.220544707030057907e-02 -8.179792016744613647e-02 4.006560146808624268e-01 1.925087869167327881e-01 -3.902016282081604004e-01 5.903328582644462585e-02 1.064984221011400223e-02 1.292464286088943481e-01 1.029565408825874329e-01 7.553768157958984375e-02 -8.182833343744277954e-02 -1.360357403755187988e-01 -1.397926062345504761e-01 -3.090125322341918945e-02 1.671549379825592041e-01 -8.731637150049209595e-02 -1.871863603591918945e-01 -1.468145567923784256e-02 -3.242868557572364807e-02
-8.609724231064319611e-03 1.723119169473648071e-01 1.860619336366653442e-02 -3.058630600571632385e-02 1.357765793800354004e-01 -1.070274971425533295e-02 7.985838502645492554e-02 2.496300488710403442e-01 1.589034646749496460e-01 1.492618173360824585e-01 4.636604711413383484e-02 2.629492878913879395e-01 -2.280551940202713013e-01 -7.349801063537597656e-02 -2.969566583633422852e-01 2.022309601306915283e-01 -1.964848041534423828e-01 -2.167184352874755859e-01 2.385362982749938965e-01 -1.826251298189163208e-02 1.565065532922744751e-01 3.320806026458740234e-01 7.587725669145584106e-02 -2.058696001768112183e-01 -2.086194306612014771e-01 -1.407710649073123932e-02 2.825687229633331299e-01 4.657720029354095459e-02 1.285718753933906555e-02 -5.635969713330268860e-02 2.595029771327972412e-01 -2.329403162002563477e-01
-1.166222095489501953e-01 -1.551011353731155396e-01 -2.128714323043823242e-01 1.699366271495819092e-01 1.432683318853378296e-01 3.991599380970001221e-01 -1.478032618761062622e-01 4.979680478572845459e-02 1.000909507274627686e-01 2.793523073196411133e-01 1.242802739143371582e-01 1.665693670511245728e-01 -6.030403450131416321e-02 1.927422173321247101e-02 -2.226023674011230469e-01 2.676453627645969391e-02 -2.336252247914671898e-03 7.552164793014526367e-02 3.584512472152709961e-01 1.362361758947372437e-01 6.483228504657745361e-02 1.608183234930038452e-02 -2.547627687454223633e-02 -1.235754266381263733e-01 -3.368525803089141846e-01 1.806718558073043823e-01 -1.034206748008728027e-01 -2.567200064659118652e-01 -1.863467693328857422e-01 -2.399605512619018555e-02 6.459410488605499268e-02 -2.512417137622833252e-01
-1.323746889829635620e-01 -6.913797557353973389e-02 -1.132492721080780029e-01 5.536272749304771423e-02 2.288923859596252441e-01 3.347155451774597168e-01 -3.234997093677520752e-01 -3.652808666229248047e-01 7.726807147264480591e-02 -1.818799227476119995e-02 3.290768861770629883e-01 1.341998875141143799e-01 -1.291652321815490723e-01 -4.699335247278213501e-02 2.342151254415512085e-01 1.385283619165420532e-01 5.506262928247451782e-02 1.741797178983688354e-01 1.166238784790039062e-01 1.937305331230163574e-01 1.530949678272008896e-02 1.328632533550262451e-01 -4.402964189648628235e-02 -1.732195019721984863e-01 -2.238460183143615723e-01 1.523470431566238403e-01 1.762412339448928833e-01 8.372785896062850952e-02 1.111926045268774033e-02 3.045202977955341339e-02 2.016599327325820923e-01 -2.152148783206939697e-01
-9.495706856250762939e-02 1.146637722849845886e-01 -2.928898036479949951e-01 9.679074585437774658e-02 1.013649031519889832e-01 2.425286322832107544e-01 7.738491892814636230e-02 -8.622708171606063843e-02 1.554672867059707642e-01 1.340446174144744873e-01 -5.850830301642417908e-02 8.078651875257492065e-02 1.383298188447952271e-01 2.373988926410675049e-02 1.641506105661392212e-01 -2.200117558240890503e-01 3.640490770339965820e-01 -1.372266709804534912e-01 2.045630365610122681e-01 2.434342354536056519e-01 8.403390645980834961e-02 3.428164422512054443e-01 2.445292174816131592e-01 -3.497469425201416016e-01 -2.154657393693923950e-01 3.629733622074127197e-02 -1.729357242584228516e-01 -1.770248636603355408e-02 8.682231605052947998e-02 1.216157898306846619e-02 8.590871840715408325e-02 -2.874329127371311188e-02
-6.066159904003143311e-02 8.515274524688720703e-02 -8.963474631309509277e-02 2.194019258022308350e-01 4.139274358749389648e-01 3.109950125217437744e-01 -3.496160805225372314e-01 -3.917469456791877747e-02 3.430835306644439697e-01 1.222702786326408386e-01 1.747221350669860840e-01 1.766082793474197388e-01 -3.708802461624145508e-01 6.963385641574859619e-02 -2.396633615717291832e-03 -1.305935382843017578e-01 2.507153153419494629e-01 2.693788707256317139e-02 2.875859476625919342e-02 1.711751073598861694e-01 -2.300626039505004883e-02 -3.659154102206230164e-02 -1.223279088735580444e-01 -1.439942326396703720e-02 7.906999439001083374e-03 1.336007714271545410e-01 2.397376112639904022e-02 2.722407504916191101e-02 -6.247264519333839417e-02 -3.848661482334136963e-02 1.122200340032577515e-01 -1.982049643993377686e-01
-6.277104467153549194e-02 -6.882558017969131470e-02 -2.224956601858139038e-01 3.064523339271545410e-01 5.797289684414863586e-02 2.641710042953491211e-01 1.913725584745407104e-01 2.767705023288726807e-01 3.033856451511383057e-01 -6.703133881092071533e-02 1.296655684709548950e-01 -9.925603121519088745e-02 -2.427158653736114502e-01 -1.066188067197799683e-01 -2.532054185867309570e-01 5.251783505082130432e-02 7.711274176836013794e-02 -2.228200435638427734e-01 -6.967200338840484619e-02 -7.062704861164093018e-02 4.637957736849784851e-02 1.300132274627685547e-01 1.085789725184440613e-01 -1.940763592720031738e-01 -2.960616052150726318e-01 2.190447300672531128e-01 2.676472067832946777e-01 8.947022259235382080e-02 1.575394868850708008e-01 1.018832698464393616e-01 -9.351012296974658966e-03 1.291348785161972046e-01
1.294029131531715393e-02 1.774863339960575104e-02 4.131351411342620850e-02 -4.233019798994064331e-02 1.377829350531101227e-02 1.516662687063217163e-01 9.534727782011032104e-03 1.408454179763793945e-01 -7.805603556334972382e-03 3.047069013118743896e-01 1.922048479318618774e-01 -7.473152130842208862e-02 -2.888169288635253906e-01 -2.383443713188171387e-01 5.817303434014320374e-02 1.653374582529067993e-01 1.325812190771102905e-01 -3.799108564853668213e-01 4.294023513793945312e-01 -1.718712504953145981e-03 2.307969890534877777e-02 7.338536530733108521e-02 9.858720749616622925e-02 -5.760231614112854004e-02 -4.293429851531982422e-01 5.059570819139480591e-02 8.289337158203125000e-02 1.300766319036483765e-01 7.502020895481109619e-02 -1.650667637586593628e-01 2.684074267745018005e-02 -1.923084110021591187e-01
2.386392280459403992e-02 -9.591840207576751709e-02 -1.467456370592117310e-01 1.969386190176010132e-01 1.975379735231399536e-01 7.221872359514236450e-02 2.677669525146484375e-01 1.532265990972518921e-01 -1.987937092781066895e-02 -7.671041786670684814e-02 1.069605723023414612e-01 2.839158847928047180e-02 5.449393019080162048e-02 -1.381659060716629028e-01 -2.045985870063304901e-02 1.366515159606933594e-01 -5.765755474567413330e-02 -3.861001133918762207e-01 -1.851366311311721802e-01 2.710823118686676025e-01 1.012981757521629333e-01 8.269903808832168579e-02 1.028578951954841614e-01 -2.963191270828247070e-01 -2.990405261516571045e-01 2.528751194477081299e-01 6.196870282292366028e-02 3.403253555297851562e-01 1.177436932921409607e-01 -2.482973635196685791e-01 8.105064928531646729e-02 7.602287922054529190e-03
-2.025216259062290192e-02 1.632230281829833984e-01 -2.423205673694610596e-01 -2.601750381290912628e-02 2.595033049583435059e-01 2.891399264335632324e-01 3.862806828692555428e-03 -1.561766862869262695e-01 2.858900278806686401e-02 1.328626871109008789e-01 -7.157021760940551758e-02 3.882076963782310486e-02 1.464633941650390625e-01 -1.781220361590385437e-02 1.229622140526771545e-01 -9.634522348642349243e-02 3.325505554676055908e-01 -8.961522579193115234e-02 3.056158721446990967e-01 4.047875851392745972e-02 9.759104996919631958e-02 2.627098858356475830e-01 2.372640818357467651e-01 -3.671459853649139404e-01 -2.521735131740570068e-01 -2.788108401000499725e-02 -2.043174654245376587e-01 8.563634008169174194e-02 5.644999817013740540e-02 6.510088220238685608e-03 2.458505183458328247e-01 8.075401186943054199e-02
-6.431569810956716537e-03 -5.137347802519798279e-02 -1.835059225559234619e-01 1.808324307203292847e-01 4.096146672964096069e-02 1.749615073204040527e-01 1.731739789247512817e-01 2.776918113231658936e-01 3.616557717323303223e-01 2.148786932229995728e-01 -1.452390663325786591e-02 7.710441946983337402e-02 -2.817753851413726807e-01 5.878263711929321289e-02 -6.337911635637283325e-02 -6.930611282587051392e-02 2.234947532415390015e-01 -1.345262825489044189e-01 -1.202122643589973450e-01 -1.588022261857986450e-01 -7.523997128009796143e-02 2.708528637886047363e-01 3.306678831577301025e-01 -6.744510680437088013e-02 -3.080921471118927002e-01 7.163980510085821152e-03 1.613412201404571533e-01 1.471018642187118530e-01 1.277149468660354614e-01 -4.071752727031707764e-02 2.149471193552017212e-01 -9.651166200637817383e-02
-2.845232933759689331e-02 2.705662846565246582e-01 4.022773355245590210e-02 7.726715505123138428e-02 3.839879333972930908e-01 2.555662691593170166e-01 -1.742204427719116211e-01 -4.217589646577835083e-02 3.176578283309936523e-01 1.865399032831192017e-01 -1.558034773916006088e-02 1.109722033143043518e-01 -2.152593731880187988e-01 7.201999891549348831e-03 -6.188572943210601807e-02 -1.525259912014007568e-01 -2.388298362493515015e-01 -1.350089013576507568e-01 -2.728404998779296875e-01 1.418311446905136108e-01 4.114591702818870544e-02 1.942099034786224365e-01 1.737673282623291016e-01 1.587458401918411255e-01 -1.775055825710296631e-01 -7.878147065639495850e-03 8.058204501867294312e-02 -3.062691912055015564e-02 -1.207930296659469604e-01 -3.652062714099884033e-01 -8.514176122844219208e-03 9.382819756865501404e-03
-4.180089570581912994e-03 2.944316156208515167e-02 -8.471224457025527954e-02 2.188086807727813721e-01 1.331312507390975952e-01 1.137184947729110718e-01 -2.072190344333648682e-01 1.649994254112243652e-01 2.002526819705963135e-01 -1.763618737459182739e-01 1.664727032184600830e-01 9.948212653398513794e-02 1.801855117082595825e-01 1.085359975695610046e-02 3.311077505350112915e-02 -2.570723183453083038e-02 1.299570649862289429e-01 -2.912145555019378662e-01 3.856920897960662842e-01 1.423753798007965088e-01 1.648427844047546387e-01 -4.870688542723655701e-03 2.589546144008636475e-01 -4.652712494134902954e-02 -2.838629484176635742e-01 1.259359866380691528e-01 2.021337151527404785e-01 1.092398986220359802e-01 9.200759232044219971e-02 -2.853225767612457275e-01 2.342213541269302368e-01 -1.974313557147979736e-01
1.855591312050819397e-02 -1.038261279463768005e-01 2.457566708326339722e-01 2.114808410406112671e-01 2.294155806303024292e-01 3.236512839794158936e-01 -1.354101598262786865e-01 -3.293218091130256653e-02 1.707080155611038208e-01 2.295527309179306030e-01 -4.566465690732002258e-02 -1.495447158813476562e-01 1.005306616425514221e-01 1.589298695325851440e-01 -5.504184961318969727e-02 -7.115107774734497070e-02 7.415390014648437500e-02 -2.203012555837631226e-01 -3.256734088063240051e-02 3.123458623886108398e-01 1.278975009918212891e-01 3.068038821220397949e-01 -1.380187124013900757e-01 -2.279697060585021973e-01 -8.225242048501968384e-02 4.829761013388633728e-02 -1.455794572830200195e-01 1.010887324810028076e-01 -3.000839352607727051e-01 -8.471900224685668945e-02 2.246694862842559814e-01 -1.866530328989028931e-01
1.014685817062854767e-02 1.404998451471328735e-01 -3.524648956954479218e-03 3.116859495639801025e-01 2.662382647395133972e-02 1.369837075471878052e-01 -2.237770855426788330e-01 2.581812143325805664e-01 3.694645464420318604e-01 2.284259647130966187e-01 7.943633943796157837e-02 3.560632839798927307e-02 -8.372170478105545044e-02 -2.383238375186920166e-01 3.145970776677131653e-02 3.406957983970642090e-01 -1.793023757636547089e-02 -1.048820689320564270e-01 1.426182091236114502e-01 2.495578378438949585e-01 -2.390360645949840546e-02 1.608382165431976318e-01 5.735562741756439209e-02 -4.683706536889076233e-02 -2.439086735248565674e-01 7.469438016414642334e-02 -1.572775468230247498e-02 -2.237557023763656616e-01 7.779773324728012085e-02 1.268942840397357941e-02 3.331689238548278809e-01 -1.057998239994049072e-01
-1.556818187236785889e-01 -4.131197929382324219e-02 -1.316628754138946533e-01 1.484983321279287338e-02 5.093695595860481262e-02 2.150175273418426514e-01 -3.870171904563903809e-01 5.644104257225990295e-02 2.582327723503112793e-01 2.496154308319091797e-01 -1.507345438003540039e-01 1.014795377850532532e-01 -3.203657642006874084e-02 2.113033831119537354e-02 6.933503597974777222e-02 1.502619534730911255e-01 -1.550172567367553711e-01 -2.917381236329674721e-03 2.576295137405395508e-01 2.844081819057464600e-01 -1.299884021282196045e-01 3.569877743721008301e-01 1.480509713292121887e-02 2.359043210744857788e-01 -2.865284979343414307e-01 -1.096862703561782837e-01 -4.765905439853668213e-03 2.012677192687988281e-01 -2.078766375780105591e-01 -4.012180492281913757e-03 1.151240319013595581e-01 -3.443043306469917297e-02
1.283356696367263794e-01 8.520420640707015991e-02 -3.531758189201354980e-01 -1.739593744277954102e-01 3.296486139297485352e-01 1.632999777793884277e-01 -2.157936245203018188e-01 1.145830601453781128e-01 -2.154211252927780151e-01 3.119386434555053711e-01 -1.012768894433975220e-01 7.797649502754211426e-02 -1.212448105216026306e-01 6.617379188537597656e-02 -6.250429153442382812e-02 -3.798290342092514038e-02 1.694559305906295776e-01 -2.914676368236541748e-01 -3.903266973793506622e-03 2.139544039964675903e-01 -8.638265728950500488e-02 2.589242458343505859e-01 8.390941470861434937e-02 -1.087036281824111938e-01 -8.719924837350845337e-02 1.312122046947479248e-01 -3.099190592765808105e-01 1.742181777954101562e-01 9.781210869550704956e-02 -1.080290079116821289e-01 6.621769815683364868e-02 -1.099995374679565430e-01
-1.223285347223281860e-01 -1.459880266338586807e-02 1.464660838246345520e-02 9.515563398599624634e-02 2.444839775562286377e-01 9.172573685646057129e-02 1.084750145673751831e-01 9.120597690343856812e-02 -3.834041766822338104e-03 -1.620694994926452637e-01 -3.416155930608510971e-03 -5.123860016465187073e-02 -7.145217061042785645e-02 4.033573344349861145e-02 -1.135043129324913025e-01 1.208514198660850525e-01 -1.890890896320343018e-01 -4.446761012077331543e-01 -1.737422198057174683e-01 2.416504174470901489e-01 2.016947120428085327e-01 1.240442842245101929e-01 1.680560857057571411e-01 -4.381442368030548096e-01 -3.679968118667602539e-01 1.500613242387771606e-02 -1.042214501649141312e-02 1.853521764278411865e-01 2.243589758872985840e-01 -4.647769033908843994e-02 5.636923387646675110e-02 -1.905223238281905651e-03
-1.349422484636306763e-01 -1.019435375928878784e-01 -6.946489959955215454e-02 1.909871399402618408e-01 1.264030635356903076e-01 3.652621209621429443e-01 -1.563237011432647705e-01 1.283265799283981323e-01 1.904923021793365479e-01 1.589262634515762329e-01 -8.784796111285686493e-03 2.870877683162689209e-01 -1.517473012208938599e-01 -1.625545695424079895e-02 -2.864897847175598145e-01 -2.111440710723400116e-02 2.860829792916774750e-02 1.175047531723976135e-01 6.416779011487960815e-02 1.795601695775985718e-01 1.659819781780242920e-01 3.111032843589782715e-01 9.560037404298782349e-03 -2.346043707802891731e-03 -2.326802164316177368e-01 2.101501822471618652e-01 7.104975730180740356e-02 -1.764198690652847290e-01 1.596616059541702271e-01 -2.863931357860565186e-01 2.057433873414993286e-01 -1.738013476133346558e-01
2.617542147636413574e-01 3.216611146926879883e-01 -3.054026961326599121e-01 2.512495219707489014e-01 -4.500975832343101501e-02 2.043063789606094360e-01 -4.303368628025054932e-01 6.083927303552627563e-02 1.441418677568435669e-01 -2.200330607593059540e-02 1.978815160691738129e-02 2.212426066398620605e-02 -2.285946905612945557e-01 7.229712791740894318e-03 -7.189021259546279907e-02 1.250827498733997345e-02 1.653761863708496094e-01 -8.670532703399658203e-02 1.498347055166959763e-02 1.404899954795837402e-01 9.115818887948989868e-02 3.563853502273559570e-01 -9.684802591800689697e-02 -2.354888245463371277e-02 -1.894483566284179688e-01 -2.187959104776382446e-02 -5.413510650396347046e-02 4.371276497840881348e-02 -2.639155089855194092e-01 -8.966621011495590210e-02 1.829121261835098267e-01 8.213690668344497681e-02
-8.607083559036254883e-02 3.863196447491645813e-02 -1.728817671537399292e-01 2.268671058118343353e-02 2.425038218498229980e-01 3.119033873081207275e-01 -8.629040420055389404e-02 -1.588042825460433960e-01 1.300578117370605469e-01 1.261418312788009644e-01 5.208810418844223022e-02 1.488854736089706421e-01 7.853659987449645996e-02 -6.787973642349243164e-02 2.016093283891677856e-01 -1.998770833015441895e-01 2.637018561363220215e-01 -3.006365709006786346e-02 3.373690247535705566e-01 1.317750215530395508e-01 3.591905534267425537e-02 3.541032075881958008e-01 2.956628799438476562e-01 -2.529293298721313477e-01 -2.652800083160400391e-01 -3.537182882428169250e-02 -2.042384594678878784e-01 5.809181183576583862e-02 1.368286460638046265e-01 -7.494737207889556885e-02 4.593646526336669922e-02 2.080263569951057434e-03
-8.378315716981887817e-02 -1.645098328590393066e-01 -6.353117525577545166e-02 2.107127755880355835e-01 3.168390989303588867e-01 9.143561124801635742e-02 -1.764358878135681152e-01 -2.013660520315170288e-01 8.154168725013732910e-02 4.795300588011741638e-02 -4.278143942356109619e-01 -1.916665211319923401e-02 5.255550146102905273e-02 -2.594016194343566895e-01 -1.512091159820556641e-01 1.690441370010375977e-01 2.868203818798065186e-01 -5.194719135761260986e-02 4.148720577359199524e-02 2.334274053573608398e-01 -1.220396310091018677e-01 2.517355382442474365e-01 1.220735162496566772e-01 -2.605958580970764160e-01 -1.754774302244186401e-01 1.245867013931274414e-01 5.134662240743637085e-02 4.192326590418815613e-02 -7.459024339914321899e-02 -1.335941255092620850e-01 2.645991556346416473e-02 -2.148327529430389404e-01
-7.633836567401885986e-02 1.308286935091018677e-01 -1.193046942353248596e-02 7.820283994078636169e-03 1.191820725798606873e-01 4.798587784171104431e-02 -4.474863708019256592e-01 1.931633651256561279e-01 2.248436212539672852e-01 -8.390589617192745209e-03 1.043849810957908630e-01 6.321710348129272461e-02 -2.192889750003814697e-01 2.288793176412582397e-01 -5.277395620942115784e-02 1.124899983406066895e-01 2.608956396579742432e-01 -1.763532310724258423e-01 -4.925606772303581238e-02 -1.161680519580841064e-01 -6.841879338026046753e-02 2.107509076595306396e-01 -1.545988619327545166e-01 -1.314429342746734619e-01 -2.769784927368164062e-01 1.373299360275268555e-01 -3.142932355403900146e-01 1.326218247413635254e-01 1.324845552444458008e-01 -2.819792330265045166e-01 1.608137339353561401e-01 3.354476764798164368e-02
1.857365667819976807e-01 9.246379137039184570e-03 1.398429572582244873e-01 5.255190655589103699e-02 5.065872892737388611e-02 3.010489344596862793e-01 -7.024052739143371582e-02 2.893255949020385742e-01 1.926016807556152344e-01 2.546800971031188965e-01 3.902612999081611633e-02 -5.300141498446464539e-02 -3.933478519320487976e-02 -8.187545835971832275e-02 3.027946874499320984e-02 1.688829995691776276e-02 -1.438809633255004883e-01 -2.402822375297546387e-01 1.079262122511863708e-01 3.008212745189666748e-01 -3.960635047405958176e-03 2.793417274951934814e-01 4.645997285842895508e-01 -7.850241661071777344e-02 -1.479957252740859985e-01 2.967233955860137939e-01 1.531683839857578278e-02 -6.333680450916290283e-02 1.597983986139297485e-01 -3.421130776405334473e-02 7.275041192770004272e-02 -1.366831809282302856e-01
1.396010369062423706e-01 -1.837671850807964802e-03 2.253741957247257233e-02 1.900616139173507690e-01 1.653251796960830688e-01 1.859598457813262939e-01 -2.463941276073455811e-01 1.061416193842887878e-01 2.710702717304229736e-01 -5.393027141690254211e-02 2.157514095306396484e-01 -2.640908062458038330e-01 -3.326511681079864502e-01 -1.356059610843658447e-01 -7.091230899095535278e-02 2.080103456974029541e-01 2.949819667264819145e-03 -1.303775608539581299e-01 1.295604556798934937e-01 -3.966579213738441467e-02 -2.162774801254272461e-01 2.579941749572753906e-01 2.670045197010040283e-01 -3.204756677150726318e-01 5.076876282691955566e-02 -1.456030160188674927e-01 -1.432453375309705734e-02 -3.618042171001434326e-02 -2.063587158918380737e-01 -1.237152889370918274e-01 1.822244971990585327e-01 -2.963145449757575989e-02
-2.424507886171340942e-01 1.614278107881546021e-01 -1.271335780620574951e-01 -4.734884016215801239e-03 3.769151493906974792e-02 2.575607299804687500e-01 -3.215249776840209961e-01 -1.920542716979980469e-01 -2.014272287487983704e-02 1.515996754169464111e-01 7.243393361568450928e-02 1.983177149668335915e-03 -2.291455864906311035e-01 -1.714551895856857300e-01 1.905059665441513062e-01 1.237743496894836426e-01 -1.511874198913574219e-01 -1.178681105375289917e-01 7.099398225545883179e-02 2.562157809734344482e-01 -1.720912903547286987e-01 2.792465984821319580e-01 -1.553279906511306763e-01 -2.716774046421051025e-01 -6.783146411180496216e-02 7.701339572668075562e-02 1.359369456768035889e-01 -1.195642817765474319e-02 3.012790083885192871e-01 -2.849044501781463623e-01 6.609663367271423340e-02 -1.018187552690505981e-01
-5.344780907034873962e-02 6.458550691604614258e-02 -2.771104574203491211e-01 2.248269021511077881e-01 1.695407032966613770e-01 2.553339302539825439e-01 -3.839139640331268311e-02 -1.848472356796264648e-01 1.651138216257095337e-01 2.895244956016540527e-01 -3.071065060794353485e-02 -2.543818056583404541e-01 1.305487751960754395e-01 -1.100688204169273376e-01 -1.669800579547882080e-01 -7.639943063259124756e-02 4.796509072184562683e-02 -2.686460614204406738e-01 1.621904820203781128e-01 2.578393928706645966e-02 6.307191401720046997e-02 2.055895775556564331e-01 2.480205707252025604e-02 7.205165177583694458e-02 -2.106837183237075806e-01 1.124904677271842957e-01 -9.147901833057403564e-02 6.802293658256530762e-02 -3.621907830238342285e-01 3.793197870254516602e-02 3.342643380165100098e-01 1.689697504043579102e-01
-1.371516585350036621e-01 3.773734718561172485e-02 7.047110120765864849e-04 1.179211884737014771e-01 2.718777954578399658e-01 1.495475471019744873e-01 -2.125178277492523193e-01 -4.020524211227893829e-03 2.711703777313232422e-01 1.352689564228057861e-01 -1.551725119352340698e-01 2.104941755533218384e-01 1.163378581404685974e-01 1.211070120334625244e-01 -2.335440069437026978e-01 3.080202825367450714e-02 2.474738210439682007e-01 -2.649475820362567902e-02 2.273618131875991821e-01 3.540824949741363525e-01 8.997377008199691772e-02 2.895986735820770264e-01 1.253282129764556885e-01 -1.722273826599121094e-01 -5.308635532855987549e-02 -8.548931032419204712e-02 -1.578755527734756470e-01 1.166723445057868958e-01 2.151885032653808594e-01 -9.734275192022323608e-02 -1.750578284263610840e-01 -2.627760767936706543e-01
-1.417463570833206177e-01 6.355376541614532471e-02 -1.678898930549621582e-01 8.450911194086074829e-02 1.565127372741699219e-01 2.635863721370697021e-01 -7.559898495674133301e-02 -1.774914264678955078e-01 1.278070211410522461e-01 9.218262135982513428e-02 4.297712445259094238e-02 1.715867519378662109e-01 4.840360209345817566e-02 3.077584877610206604e-02 1.978314518928527832e-01 -2.053719460964202881e-01 3.451458215713500977e-01 -1.495800912380218506e-01 3.381129503250122070e-01 1.867897659540176392e-01 -5.355226993560791016e-02 3.353517055511474609e-01 1.255173236131668091e-01 -3.313442766666412354e-01 -2.504442632198333740e-01 -5.603832378983497620e-02 -1.904823929071426392e-01 7.040675729513168335e-02 1.597422659397125244e-01 -4.875139147043228149e-02 -4.477614164352416992e-02 6.017387378960847855e-03
-2.430552691221237183e-01 1.750883311033248901e-01 -6.222187541425228119e-03 -5.492786318063735962e-02 -3.810780495405197144e-02 1.050094515085220337e-01 -1.617653518915176392e-01 -4.893839731812477112e-02 2.239177189767360687e-02 1.491511315107345581e-01 3.161714226007461548e-02 -1.420949678868055344e-02 5.417454987764358521e-02 1.425128132104873657e-01 8.671084791421890259e-02 1.483678519725799561e-01 -1.946167461574077606e-02 -7.601615041494369507e-02 1.681102067232131958e-01 1.275491565465927124e-01 -2.347177639603614807e-02 1.873631477355957031e-01 3.458399176597595215e-01 -1.327719539403915405e-01 -5.792166590690612793e-01 6.542338430881500244e-02 3.662092238664627075e-02 9.701801091432571411e-02 1.090445443987846375e-01 -2.205474674701690674e-01 3.634025752544403076e-01 1.508277654647827148e-01
2.019291371107101440e-02 -7.533585280179977417e-02 -8.693751692771911621e-02 -1.510616039013257250e-05 2.350742369890213013e-01 1.226778775453567505e-01 -1.432003527879714966e-01 -4.123120009899139404e-02 1.879946440458297729e-01 8.476004749536514282e-02 -3.024148643016815186e-01 8.617989718914031982e-03 -1.964803487062454224e-01 -3.000763654708862305e-01 -2.002563923597335815e-01 3.135503083467483521e-02 6.908712536096572876e-02 8.790615200996398926e-02 -2.352791577577590942e-01 2.393696755170822144e-01 2.222564816474914551e-02 9.525452554225921631e-02 2.520646154880523682e-01 -4.386850595474243164e-01 -2.425562590360641479e-01 1.661804616451263428e-01 1.245377883315086365e-01 8.299745619297027588e-02 7.367206364870071411e-02 -1.515414714813232422e-01 -1.271854341030120850e-01 -2.143170833587646484e-01
-7.637896388769149780e-02 -1.188563778996467590e-01 -7.647876441478729248e-02 1.691591590642929077e-01 2.751704864203929901e-02 4.045510888099670410e-01 -3.446242809295654297e-01 1.891422644257545471e-02 2.608624398708343506e-01 1.614163666963577271e-01 -1.608185023069381714e-01 5.967457965016365051e-02 -1.906626112759113312e-02 -1.559143662452697754e-01 -1.179270967841148376e-01 4.586635157465934753e-03 1.843088306486606598e-02 -1.462517529726028442e-01 3.550544977188110352e-01 5.139305070042610168e-02 1.937279701232910156e-01 1.703843772411346436e-01 -3.970953077077865601e-02 -1.406483948230743408e-01 -9.958510845899581909e-02 -1.223265007138252258e-01 -1.596343368291854858e-01 3.600960075855255127e-01 -6.152489408850669861e-02 7.322821021080017090e-02 8.618479967117309570e-02 -2.548359632492065430e-01
-6.278553605079650879e-02 3.442774340510368347e-02 -2.465100139379501343e-01 2.284821122884750366e-01 5.610279738903045654e-02 1.241172030568122864e-01 -1.156870648264884949e-01 -1.396447420120239258e-01 1.439194977283477783e-01 9.100829809904098511e-02 -5.863218382000923157e-02 5.136925354599952698e-02 2.604456990957260132e-02 -1.173315420746803284e-01 2.145737856626510620e-01 -1.495089530944824219e-01 1.282766312360763550e-01 -7.147249579429626465e-02 4.327019155025482178e-01 2.016334831714630127e-01 -2.624648511409759521e-01 -4.121444374322891235e-02 1.060191765427589417e-01 -2.036164700984954834e-02 -2.558718621730804443e-01 9.511121548712253571e-03 2.027703821659088135e-02 5.550930276513099670e-02 5.340281501412391663e-02 -3.007859289646148682e-01 3.028847835958003998e-02 -4.664406478404998779e-01
2.011466212570667267e-02 -4.685903340578079224e-02 -9.957595914602279663e-02 1.594628393650054932e-02 1.218337342143058777e-01 9.970556199550628662e-02 -4.579458534717559814e-01 -3.440549671649932861e-01 -8.006037771701812744e-02 9.590932168066501617e-03 2.187677919864654541e-01 -8.989470452070236206e-02 -2.474967837333679199e-01 -1.447964012622833252e-01 1.160492151975631714e-01 8.255347609519958496e-02 -4.294778034090995789e-02 -1.488990038633346558e-01 1.429349780082702637e-01 2.433181703090667725e-01 -6.064241752028465271e-02 1.335433572530746460e-01 -7.866244018077850342e-02 -2.566202580928802490e-01 -2.905215620994567871e-01 -1.476307492703199387e-02 -7.120348513126373291e-03 1.278963387012481689e-01 2.179376333951950073e-01 -3.194545805454254150e-01 -1.469355542212724686e-02 -1.463436037302017212e-01
1.831372529268264771e-01 -8.600263297557830811e-02 -1.331005543470382690e-01 1.421220153570175171e-01 3.708817064762115479e-02 4.115248024463653564e-01 1.727769896388053894e-02 1.160141229629516602e-01 2.155935615301132202e-01 -7.615315914154052734e-02 7.651545852422714233e-02 1.454336941242218018e-01 -2.737053930759429932e-01 1.365522593259811401e-01 -4.190976265817880630e-03 8.928262442350387573e-02 1.896041445434093475e-02 -6.881956756114959717e-02 2.274580597877502441e-01 1.672501116991043091e-01 -6.448547542095184326e-02 -1.720009744167327881e-01 2.914476394653320312e-01 -9.790495783090591431e-02 -5.189004540443420410e-01 -7.443824317306280136e-03 1.349209398031234741e-01 -1.052177175879478455e-01 7.061527110636234283e-03 -1.343265771865844727e-01 1.543881893157958984e-01 4.728979617357254028e-02
-1.940499544143676758e-01 2.787498384714126587e-02 -8.910722285509109497e-02 -6.462204456329345703e-02 2.839720249176025391e-02 3.160923719406127930e-01 -4.597900062799453735e-02 2.573288381099700928e-01 6.227087229490280151e-02 -7.727273553609848022e-02 -5.807000026106834412e-02 8.803388476371765137e-02 -3.610331714153289795e-01 -2.332299947738647461e-03 1.965515166521072388e-01 2.211797237396240234e-02 1.280851513147354126e-01 1.258533820509910583e-02 2.626150548458099365e-01 2.171138525009155273e-01 -6.304148584604263306e-02 2.682125270366668701e-01 -2.132964879274368286e-01 -1.985313147306442261e-01 -1.026690751314163208e-01 1.296666264533996582e-01 -1.918763667345046997e-01 9.395903907716274261e-03 6.612989306449890137e-02 -4.448703527450561523e-01 1.121896356344223022e-01 -1.316645741462707520e-01
5.307030677795410156e-02 -8.856023102998733521e-02 -6.106829643249511719e-02 4.445187747478485107e-02 3.370923697948455811e-01 1.098756585270166397e-02 -1.652047932147979736e-01 2.197648771107196808e-02 4.329084455966949463e-01 -9.426483511924743652e-02 1.326136663556098938e-02 2.104538977146148682e-01 2.049078345298767090e-01 -2.957163564860820770e-02 -1.164080128073692322e-01 1.514715403318405151e-01 5.688355863094329834e-02 -2.758478224277496338e-01 1.038630083203315735e-01 1.429005116224288940e-01 1.381161063909530640e-01 -6.722462922334671021e-02 2.698736190795898438e-01 -1.496757268905639648e-01 -4.485875070095062256e-01 2.738700434565544128e-02 6.068972870707511902e-02 7.849379628896713257e-02 -1.176339536905288696e-01 -2.342383116483688354e-01 2.016523294150829315e-02 -1.081034466624259949e-01
7.034382969141006470e-02 -3.225332871079444885e-02 -1.687959432601928711e-01 -1.498443186283111572e-01 1.840153150260448456e-02 2.531203031539916992e-01 1.277803350239992142e-02 -1.840041130781173706e-01 -3.654209664091467857e-03 -2.254700064659118652e-01 -7.776841055601835251e-03 1.033440381288528442e-01 -1.952010244131088257e-01 -1.120273582637310028e-02 -2.039493806660175323e-02 1.118693277239799500e-01 1.405930817127227783e-01 -2.235590070486068726e-01 3.498036563396453857e-01 3.980533480644226074e-01 3.848637687042355537e-03 1.919738948345184326e-01 -1.249917447566986084e-01 -1.147926971316337585e-01 -4.451002478599548340e-01 4.869583994150161743e-02 -1.492828279733657837e-01 6.312570720911026001e-02 9.396491199731826782e-02 -2.601926326751708984e-01 8.987852931022644043e-02 -6.557274609804153442e-02
4.630705341696739197e-02 -7.236389815807342529e-02 -1.100539937615394592e-01 2.360156625509262085e-01 2.067530006170272827e-01 2.101275175809860229e-01 -1.102688461542129517e-01 -1.706709712743759155e-01 2.073898911476135254e-01 3.744601607322692871e-01 2.684144536033272743e-03 -2.668063342571258545e-01 9.772592782974243164e-02 -2.976544946432113647e-02 -2.451020181179046631e-01 -5.804454535245895386e-02 -7.822622358798980713e-02 -1.079155877232551575e-01 3.986573964357376099e-02 -7.895317859947681427e-03 -5.755953863263130188e-02 2.788934111595153809e-01 -4.554776847362518311e-02 -6.931647658348083496e-02 -3.874353170394897461e-01 1.138350442051887512e-01 -5.382518470287322998e-02 2.928123995661735535e-02 -3.621460795402526855e-01 -4.110140260308980942e-03 2.195737063884735107e-01 1.213359981775283813e-01
-4.260677471756935120e-02 2.822003960609436035e-01 8.936685323715209961e-02 1.513712108135223389e-01 2.748848199844360352e-01 1.590681225061416626e-01 2.409157902002334595e-01 -4.126849770545959473e-02 -2.410144312307238579e-03 -5.503188818693161011e-02 1.352905035018920898e-01 -6.040874123573303223e-02 -1.363837569952011108e-01 -2.300666272640228271e-02 -9.137270599603652954e-02 3.308072388172149658e-01 -6.044501811265945435e-02 -4.853467643260955811e-01 -1.060300096869468689e-01 1.092746034264564514e-01 3.874371573328971863e-02 1.195721477270126343e-01 1.488458365201950073e-01 -3.103767037391662598e-01 -3.037262856960296631e-01 9.311170876026153564e-02 -1.664415150880813599e-01 1.347432732582092285e-01 -7.330618798732757568e-02 -8.686967194080352783e-02 2.287549898028373718e-02 9.073937684297561646e-02
1.041264832019805908e-01 -1.495205163955688477e-01 -4.201859980821609497e-02 5.885647609829902649e-02 3.547059893608093262e-01 7.522869855165481567e-02 -1.729986965656280518e-01 3.781569749116897583e-02 3.395830392837524414e-01 -1.291642636060714722e-01 -3.372724726796150208e-02 1.481523066759109497e-01 2.277344167232513428e-01 1.291927695274353027e-01 -9.474382549524307251e-02 1.513570547103881836e-01 -1.226359978318214417e-01 -3.335069119930267334e-01 1.641711294651031494e-01 1.801284402608871460e-01 5.792518705129623413e-02 -4.563534632325172424e-02 1.643207967281341553e-01 -1.316122859716415405e-01 -4.452080130577087402e-01 2.811371721327304840e-02 1.112888753414154053e-01 -4.688120260834693909e-02 -8.042760193347930908e-02 -1.606463342905044556e-01 6.694209575653076172e-02 -2.396769076585769653e-01
-3.083368204534053802e-02 1.713170707225799561e-01 -5.066875740885734558e-02 1.151964738965034485e-01 -5.528668686747550964e-02 1.222973465919494629e-01 -2.760408222675323486e-01 5.334482714533805847e-02 3.052082955837249756e-01 1.641424000263214111e-01 -1.314768493175506592e-01 -7.237035036087036133e-02 -1.284977048635482788e-01 -4.506579637527465820e-01 -3.638716787099838257e-02 5.701403692364692688e-02 -3.212217986583709717e-02 -2.276942580938339233e-01 1.713099628686904907e-01 4.076540768146514893e-01 -8.402331918478012085e-02 2.225043773651123047e-01 -2.369494736194610596e-02 -1.965411454439163208e-01 -1.437517255544662476e-01 -1.288475282490253448e-02 -1.402325183153152466e-01 -3.413294628262519836e-02 2.042897045612335205e-01 9.283756464719772339e-02 1.925545334815979004e-01 -1.294334977865219116e-01
-2.246094942092895508e-01 2.560433559119701385e-02 -1.051858142018318176e-01 1.020309925079345703e-01 1.818639934062957764e-01 2.926638424396514893e-01 -5.035445094108581543e-02 -2.735168933868408203e-01 1.387153863906860352e-01 1.308763325214385986e-01 -1.138001531362533569e-01 1.071768701076507568e-01 2.254805266857147217e-01 -4.273645207285881042e-02 3.464131057262420654e-02 1.318635977804660797e-02 3.744533956050872803e-01 -1.683806180953979492e-01 2.453293502330780029e-01 1.774081289768218994e-01 7.640305161476135254e-02 2.958399951457977295e-01 2.088267952203750610e-01 -3.005249798297882080e-01 -2.405502200126647949e-01 -5.498105287551879883e-02 -1.126506850123405457e-01 9.998592734336853027e-02 1.784697771072387695e-01 2.407070063054561615e-02 1.081766858696937561e-01 -3.576582297682762146e-02
-8.403792046010494232e-03 9.620537608861923218e-02 -2.097632586956024170e-01 2.500433325767517090e-01 1.827901750802993774e-01 7.550581544637680054e-02 -3.183303168043494225e-03 -2.964383549988269806e-02 1.148513779044151306e-01 -1.421880573034286499e-01 3.576880693435668945e-01 3.409388661384582520e-02 3.892115876078605652e-02 -1.275177299976348877e-01 -9.810525178909301758e-02 1.024159491062164307e-01 8.115365356206893921e-02 -3.398569524288177490e-01 2.120137661695480347e-01 3.529374301433563232e-01 -3.037272207438945770e-02 1.827303203754127026e-03 3.136008605360984802e-02 1.059919223189353943e-01 -3.399285078048706055e-01 3.163099884986877441e-01 4.323247820138931274e-02 1.701275408267974854e-01 1.355192661285400391e-01 -2.583912014961242676e-01 -2.454492636024951935e-02 8.277765661478042603e-02
1.461550444364547729e-01 1.747114211320877075e-01 -3.706696629524230957e-01 1.061731874942779541e-01 9.540178626775741577e-02 2.827840447425842285e-01 -5.127580761909484863e-01 2.017151378095149994e-02 2.164421528577804565e-01 9.066686779260635376e-02 -5.867713689804077148e-02 7.763808965682983398e-02 -2.037374377250671387e-01 1.203031018376350403e-01 4.910262650810182095e-04 5.728435143828392029e-02 7.253666222095489502e-02 -5.106977187097072601e-03 -2.491316445230040699e-05 -9.886909276247024536e-03 1.402374356985092163e-01 3.579156994819641113e-01 -1.562963724136352539e-01 -2.657124027609825134e-02 -1.619048714637756348e-01 5.140502750873565674e-02 1.460302472114562988e-01 1.091747581958770752e-01 -2.551523149013519287e-01 -4.254344478249549866e-02 8.402024395763874054e-03 -1.259952187538146973e-01
-1.492838263511657715e-01 -1.945951133966445923e-01 1.373347174376249313e-02 2.858347818255424500e-02 -1.773363910615444183e-02 3.598516583442687988e-01 -2.586521208286285400e-01 1.562200635671615601e-01 5.130603164434432983e-02 -1.091249808669090271e-01 2.250644117593765259e-01 2.427724897861480713e-01 -6.291619688272476196e-02 -9.238798171281814575e-02 -1.495767831802368164e-01 -1.177070364356040955e-01 -3.634640201926231384e-02 -1.951315402984619141e-01 1.836880743503570557e-01 4.514879360795021057e-02 1.616039127111434937e-01 1.658710688352584839e-01 2.365484088659286499e-01 -1.683497428894042969e-01 -2.801707684993743896e-01 8.718780428171157837e-02 -1.489784717559814453e-01 -1.700340211391448975e-01 1.099640429019927979e-01 -2.000183612108230591e-01 3.476252257823944092e-01 -1.470504105091094971e-01
-4.836029931902885437e-02 1.815521568059921265e-01 -3.362897038459777832e-02 -2.880049310624599457e-02 3.454336225986480713e-01 2.625893056392669678e-01 -2.105027735233306885e-01 -2.487934380769729614e-01 1.939432173967361450e-01 1.423879712820053101e-01 -1.520808637142181396e-01 -2.849230468273162842e-01 -5.950929969549179077e-02 -1.884442120790481567e-01 -1.808764338493347168e-01 4.849733039736747742e-02 -2.837296202778816223e-02 3.544322773814201355e-02 2.339685112237930298e-01 -1.363186538219451904e-01 -7.959344983100891113e-02 5.017469823360443115e-02 1.602909117937088013e-01 -2.738900482654571533e-01 -3.867943212389945984e-02 2.197487503290176392e-01 -1.002056449651718140e-01 1.467405259609222412e-02 2.534077465534210205e-01 -1.524636894464492798e-01 2.724028825759887695e-01 -1.589996069669723511e-01
1.264369580894708633e-02 1.455880119465291500e-03 -6.061916425824165344e-02 3.101390786468982697e-02 3.221254646778106689e-01 1.691108196973800659e-01 -2.309059500694274902e-01 -1.199778616428375244e-01 4.408264905214309692e-02 3.581087887287139893e-01 -3.936750441789627075e-02 -5.049802362918853760e-02 -1.270370632410049438e-01 3.145585358142852783e-01 7.757917046546936035e-02 1.148288771510124207e-01 1.955557167530059814e-01 -1.689071953296661377e-01 3.220773488283157349e-02 1.726563274860382080e-01 -1.221283711493015289e-02 2.585277855396270752e-01 2.849927842617034912e-01 -2.402593642473220825e-01 -1.222862899303436279e-01 2.243349999189376831e-01 -3.706740215420722961e-02 2.498741000890731812e-01 2.651438117027282715e-01 2.538210898637771606e-02 -1.143756434321403503e-01 -9.940948337316513062e-02
-6.532071530818939209e-02 1.244992576539516449e-02 -2.280837297439575195e-01 9.956821799278259277e-02 -6.779896095395088196e-03 2.519633173942565918e-01 -3.419467806816101074e-01 -4.297498986124992371e-02 2.854620516300201416e-01 2.293845564126968384e-01 -1.698536872863769531e-01 1.619075424969196320e-02 -8.250504732131958008e-02 -3.024954795837402344e-01 -1.203976273536682129e-01 7.005323190242052078e-03 -7.325963675975799561e-02 2.031809184700250626e-03 2.774240672588348389e-01 1.940346509218215942e-01 -1.814462617039680481e-02 3.009658455848693848e-01 4.195116087794303894e-02 -6.964698433876037598e-02 -1.076272651553153992e-01 1.429660320281982422e-01 -1.746172159910202026e-01 2.896227836608886719e-01 -1.695200502872467041e-01 1.810163445770740509e-02 -2.489477396011352539e-02 -2.857934236526489258e-01
6.486614793539047241e-02 -4.119251389056444168e-03 -1.860009729862213135e-01 -3.613426163792610168e-02 4.411459565162658691e-01 2.906481921672821045e-01 -2.134177386760711670e-01 -6.661604344844818115e-02 -1.057811826467514038e-01 1.085571646690368652e-01 1.816295534372329712e-01 1.576341241598129272e-01 1.653555408120155334e-02 2.831143736839294434e-01 -1.266320943832397461e-01 1.342301517724990845e-01 -1.132709160447120667e-01 -2.817696332931518555e-01 8.438301086425781250e-02 1.015466526150703430e-01 -2.364186942577362061e-01 2.198674082756042480e-01 6.020128354430198669e-02 -1.630676388740539551e-01 -4.827058874070644379e-03 6.833796948194503784e-02 -2.157031595706939697e-01 2.846138551831245422e-02 2.754822373390197754e-01 -1.513107419013977051e-01 1.893611699342727661e-01 6.876076757907867432e-02
3.615643829107284546e-02 -8.140918612480163574e-02 -1.430729329586029053e-01 6.051662564277648926e-02 3.391457200050354004e-01 1.237845718860626221e-01 -1.863401085138320923e-01 2.387203574180603027e-01 2.510757744312286377e-01 -8.261473476886749268e-02 1.211600005626678467e-01 3.388060256838798523e-02 1.750320568680763245e-02 2.177434712648391724e-01 3.805547580122947693e-02 1.131305471062660217e-01 -3.320060670375823975e-02 -2.268949300050735474e-01 3.387430310249328613e-01 1.882638968527317047e-02 1.956734657287597656e-01 -3.601402416825294495e-02 1.931876391172409058e-01 -7.092113047838211060e-02 -3.394882380962371826e-01 -4.308258369565010071e-02 2.515954673290252686e-01 2.226438224315643311e-01 9.951996803283691406e-02 -2.640798985958099365e-01 1.876731365919113159e-01 -6.131578609347343445e-02
1.960619240999221802e-01 1.583817154169082642e-01 -3.054424524307250977e-01 2.981386780738830566e-01 -2.104867249727249146e-01 2.784525752067565918e-01 -2.233548015356063843e-01 2.614735811948776245e-02 3.924065828323364258e-02 9.840125590562820435e-02 -1.522473096847534180e-01 -1.546042971312999725e-02 -1.732183843851089478e-01 1.042789686471223831e-02 -8.744249492883682251e-02 1.577558964490890503e-01 1.670937985181808472e-02 -5.617853254079818726e-02 1.994118541479110718e-01 2.129041403532028198e-01 -3.058826364576816559e-02 1.342241913080215454e-01 -4.403737932443618774e-02 1.271540373563766479e-01 -4.178474545478820801e-01 1.275320351123809814e-01 -1.409389823675155640e-01 1.142363250255584717e-01 -3.350417912006378174e-01 1.982215605676174164e-02 1.367929875850677490e-01 -6.223811954259872437e-02
2.262149304151535034e-01 -2.520998418331146240e-01 -3.172160387039184570e-01 -1.401684135198593140e-01 2.116219103336334229e-01 1.270061433315277100e-01 3.841929882764816284e-02 1.175868809223175049e-01 3.940734863281250000e-01 1.484571397304534912e-01 1.543501615524291992e-01 -4.100357368588447571e-02 -2.385351359844207764e-01 -6.407502572983503342e-03 -1.154439002275466919e-01 2.605141401290893555e-01 -2.011911422014236450e-01 -1.709574013948440552e-01 1.097599267959594727e-01 3.064411878585815430e-01 -3.997059166431427002e-02 1.415314227342605591e-01 -1.792312711477279663e-01 -7.323709875345230103e-02 -2.247159034013748169e-01 1.529698967933654785e-01 -2.977464161813259125e-02 2.379647269845008850e-02 -5.701824650168418884e-02 1.575016789138317108e-02 -1.926476950757205486e-03 1.848832666873931885e-01
-6.192374601960182190e-02 1.001547053456306458e-01 -9.578268975019454956e-03 2.277985811233520508e-01 -1.931259334087371826e-01 1.999125927686691284e-01 -1.721433848142623901e-01 1.905421912670135498e-01 4.048082530498504639e-01 1.294660717248916626e-01 -1.420641243457794189e-01 -7.764872908592224121e-02 -1.047629788517951965e-01 -2.655644416809082031e-01 -1.278691291809082031e-01 -4.447379335761070251e-02 -1.505116671323776245e-01 -1.344999074935913086e-01 3.233921229839324951e-01 2.436549961566925049e-01 9.041643887758255005e-02 2.271109372377395630e-01 1.845389902591705322e-01 4.703742638230323792e-02 -3.124920725822448730e-01 1.958812624216079712e-01 2.966948971152305603e-02 -7.906754314899444580e-02 -1.135409846901893616e-01 -1.150741800665855408e-01 1.149608939886093140e-01 3.254342079162597656e-02
2.689849138259887695e-01 -1.763420552015304565e-01 -1.287951171398162842e-01 1.570059508085250854e-01 2.094224691390991211e-01 9.218312799930572510e-02 8.594133704900741577e-02 2.142744809389114380e-01 1.560209691524505615e-01 -6.425382196903228760e-02 -3.660385555122047663e-04 6.654658913612365723e-02 -2.677473425865173340e-01 1.036418601870536804e-01 6.585419178009033203e-02 1.614956855773925781e-01 -1.947772800922393799e-01 -3.850003778934478760e-01 4.365971684455871582e-02 3.452006280422210693e-01 1.445190757513046265e-01 -7.327561266720294952e-03 2.139673568308353424e-02 -5.500175431370735168e-02 -4.374703466892242432e-01 2.286479622125625610e-01 5.546603724360466003e-02 -6.324426084756851196e-02 -5.200399830937385559e-02 2.202373184263706207e-02 -9.921766072511672974e-02 -9.210578352212905884e-02
-4.902101121842861176e-03 -8.187974244356155396e-02 -2.153460681438446045e-01 6.976333260536193848e-02 2.440290451049804688e-01 1.654346138238906860e-01 -1.747851073741912842e-01 2.503745555877685547e-01 -4.759225994348526001e-02 -3.703132867813110352e-01 -3.104717656970024109e-02 -2.605319023132324219e-01 -1.372716575860977173e-01 8.398501574993133545e-02 -3.183444216847419739e-02 1.642087101936340332e-02 1.918653100728988647e-01 1.681698486208915710e-02 1.657440513372421265e-01 -3.824552893638610840e-02 -9.418707340955734253e-02 3.405254781246185303e-01 -2.031847685575485229e-01 -1.796702295541763306e-01 -2.682142853736877441e-01 6.476411968469619751e-02 -1.247106119990348816e-01 2.350291162729263306e-01 -5.670245736837387085e-02 -2.245433032512664795e-01 2.340886741876602173e-01 -8.171229809522628784e-02
1.912898197770118713e-02 -2.620424628257751465e-01 -2.495502233505249023e-01 2.320052981376647949e-01 -1.242582052946090698e-01 1.102682054042816162e-01 -2.609963901340961456e-02 2.266863435506820679e-01 4.133268073201179504e-02 1.661322563886642456e-01 8.021152764558792114e-02 2.314555644989013672e-02 -9.089207649230957031e-02 2.653350494801998138e-02 -1.229898259043693542e-01 2.462266981601715088e-01 1.265610381960868835e-02 -1.597602069377899170e-01 1.860847473144531250e-01 2.978017330169677734e-01 4.144479706883430481e-02 1.563881039619445801e-01 7.941867411136627197e-02 -2.521716952323913574e-01 -4.138900637626647949e-01 -5.092815309762954712e-02 -1.113102808594703674e-01 -3.388696014881134033e-01 1.327683478593826294e-01 -1.624769419431686401e-01 1.278491020202636719e-01 -8.740181475877761841e-02
-2.975271642208099365e-01 1.437911689281463623e-01 -2.627888917922973633e-01 2.006337493658065796e-01 1.030621826648712158e-01 -7.150794565677642822e-02 -2.502345442771911621e-01 -1.841740757226943970e-01 -1.879798620939254761e-02 -3.490571677684783936e-02 -3.659089282155036926e-02 -1.163749694824218750e-01 -1.779881119728088379e-01 -3.158652186393737793e-01 6.270907074213027954e-02 -1.154132559895515442e-01 1.651290655136108398e-01 -1.166583225131034851e-01 1.888069510459899902e-01 3.284792974591255188e-02 8.380592614412307739e-02 2.138075530529022217e-01 2.142787445336580276e-03 -2.186623662710189819e-01 -2.421375066041946411e-01 6.930949538946151733e-02 -2.345851510763168335e-01 8.324020355939865112e-02 -2.998002767562866211e-01 -2.962580025196075439e-01 1.228884756565093994e-01 -8.807592839002609253e-02
3.096306882798671722e-02 1.143652722239494324e-01 -1.878198236227035522e-01 3.187917871400713921e-03 2.336842268705368042e-01 3.451191186904907227e-01 -2.640438973903656006e-01 1.460736691951751709e-01 7.071128487586975098e-02 3.023619055747985840e-01 -1.570298075675964355e-01 4.157641530036926270e-02 4.505016282200813293e-02 4.512809216976165771e-02 -2.558582723140716553e-01 -3.966855350881814957e-03 9.460119903087615967e-02 -3.570487499237060547e-01 -8.650722354650497437e-02 2.607546746730804443e-01 5.355261638760566711e-02 -1.517067700624465942e-01 1.333310157060623169e-01 -6.897157430648803711e-02 2.560066059231758118e-03 1.820265650749206543e-01 1.441625207662582397e-01 2.554576694965362549e-01 -1.391383558511734009e-01 -1.361601650714874268e-01 1.142459213733673096e-01 -2.511744797229766846e-01
5.635532364249229431e-02 -1.706302314996719360e-01 -2.073947340250015259e-01 2.657252848148345947e-01 3.645636737346649170e-01 -2.281913720071315765e-02 -2.778954207897186279e-01 2.641213238239288330e-01 4.528078436851501465e-02 -6.103827059268951416e-02 -1.229443550109863281e-01 1.459798123687505722e-02 -1.840802729129791260e-01 5.688435211777687073e-02 -2.863081395626068115e-01 -8.209405094385147095e-02 -7.129262387752532959e-02 -9.743518382310867310e-02 1.807017251849174500e-02 1.065568998456001282e-01 -2.898398041725158691e-01 1.773748695850372314e-01 9.298306703567504883e-02 -2.367209941148757935e-01 -1.570518463850021362e-01 3.117495775222778320e-01 1.412640213966369629e-01 -2.332681864500045776e-01 -7.351228594779968262e-02 -3.745892643928527832e-02 1.010218113660812378e-01 8.421238511800765991e-02
1.644017696380615234e-01 2.258987873792648315e-01 -5.592221021652221680e-02 2.376806586980819702e-01 8.577293902635574341e-02 9.380870312452316284e-02 -2.458058446645736694e-01 1.760020554065704346e-01 1.771020293235778809e-01 -1.945307254791259766e-01 -5.041751265525817871e-02 1.607903838157653809e-01 -9.373255074024200439e-02 1.189842671155929565e-01 -7.860890030860900879e-02 -8.402343839406967163e-03 3.703871369361877441e-02 -2.937813401222229004e-01 2.301899641752243042e-01 2.835704386234283447e-01 1.135521475225687027e-02 -5.235148221254348755e-02 2.255466878414154053e-01 1.092860177159309387e-01 -4.984023272991180420e-01 2.614265084266662598e-01 2.054341137409210205e-02 2.238596230745315552e-02 -3.992863371968269348e-02 -5.167531594634056091e-02 1.332872807979583740e-01 3.882166743278503418e-02
9.256040793843567371e-04 -4.342432320117950439e-02 -1.245181038975715637e-01 -1.225826982408761978e-02 1.750247031450271606e-01 2.052605003118515015e-01 -1.570874750614166260e-01 -2.316159456968307495e-01 1.475852727890014648e-01 1.677709370851516724e-01 -1.664068996906280518e-01 -2.539856433868408203e-01 -2.962236665189266205e-02 -2.491655498743057251e-01 -4.222612455487251282e-02 1.769096553325653076e-01 -1.861899718642234802e-02 -4.077779129147529602e-02 1.941354423761367798e-01 2.756720781326293945e-01 -3.243410587310791016e-01 2.161827236413955688e-01 1.176823750138282776e-01 -2.098670005798339844e-01 -1.335400789976119995e-01 2.149371951818466187e-01 -1.529082506895065308e-01 1.972524225711822510e-01 2.366155534982681274e-01 -1.010060533881187439e-01 4.843625053763389587e-02 -2.698644101619720459e-01
1.822874508798122406e-02 -5.209622532129287720e-02 -2.630830109119415283e-01 1.273536384105682373e-01 2.969429492950439453e-01 5.395853426307439804e-03 4.178920760750770569e-02 -4.717396944761276245e-02 -1.472086459398269653e-01 9.164210408926010132e-02 -4.453388974070549011e-02 -1.101147159934043884e-01 -1.138703078031539917e-01 -1.138705685734748840e-01 -3.009053170680999756e-01 -1.551989465951919556e-03 -2.305166572332382202e-01 -5.565473437309265137e-02 1.559119969606399536e-01 -4.507702589035034180e-02 -9.320011734962463379e-02 2.473957836627960205e-01 1.147357821464538574e-01 -3.830267190933227539e-01 -2.973098754882812500e-01 2.902614884078502655e-02 2.744657397270202637e-01 -6.643941253423690796e-02 -1.258745044469833374e-01 -2.306832373142242432e-01 -5.461202189326286316e-02 -3.245398104190826416e-01
-3.184626102447509766e-01 -8.190780878067016602e-02 1.041441410779953003e-01 1.178742721676826477e-01 1.416031550616025925e-02 2.943338453769683838e-01 3.527585417032241821e-02 -7.877267897129058838e-02 3.562386631965637207e-01 1.501690596342086792e-01 2.641627006232738495e-02 1.280004233121871948e-01 -1.166579425334930420e-01 -1.398803591728210449e-01 -6.307999044656753540e-02 -4.993985965847969055e-02 -2.456088811159133911e-01 -3.241317868232727051e-01 2.621738016605377197e-01 7.589673250913619995e-02 -8.467028290033340454e-02 1.239364594221115112e-01 2.743757665157318115e-01 -1.703062504529953003e-01 -2.659570872783660889e-01 1.485162824392318726e-01 -2.439835518598556519e-01 -1.623214930295944214e-01 4.198819771409034729e-02 -8.475577831268310547e-02 -1.026650220155715942e-01 -4.258269071578979492e-02
-3.363085091114044189e-01 1.168747395277023315e-01 5.716243293136358261e-03 1.509239971637725830e-01 2.056291103363037109e-01 1.581734865903854370e-01 -1.680442392826080322e-01 -2.407888323068618774e-02 5.069699883460998535e-02 -2.501956000924110413e-02 -1.006898581981658936e-01 4.484660923480987549e-02 -2.111356109380722046e-01 5.770238488912582397e-02 1.114572864025831223e-02 1.395211070775985718e-01 -8.335554599761962891e-02 -5.235635116696357727e-02 2.851734757423400879e-01 1.268309950828552246e-01 -7.869676500558853149e-02 2.825554013252258301e-01 -2.756235897541046143e-01 -1.643721610307693481e-01 -1.608985960483551025e-01 2.403595447540283203e-01 -1.525097042322158813e-01 1.661363244056701660e-01 1.994116008281707764e-01 -3.891955018043518066e-01 -1.342538893222808838e-01 -1.776534318923950195e-01
1.391121745109558105e-01 1.255569756031036377e-01 -2.006551027297973633e-01 2.907349914312362671e-02 2.915310859680175781e-01 2.516675889492034912e-01 1.606342643499374390e-01 4.113782569766044617e-02 1.561432182788848877e-01 -5.375586822628974915e-02 -2.151267975568771362e-01 -1.912225782871246338e-01 -1.468525826930999756e-01 -1.918159127235412598e-01 1.484494097530841827e-02 3.645428642630577087e-02 -7.261154055595397949e-02 -9.907892346382141113e-02 -7.526721805334091187e-02 1.217454448342323303e-01 -7.524751126766204834e-02 2.095786035060882568e-01 1.174324527382850647e-01 -2.065294682979583740e-01 -2.539637684822082520e-01 1.100265458226203918e-01 3.876379132270812988e-01 3.290029168128967285e-01 2.034166008234024048e-01 -2.080042511224746704e-01 -1.094558387994766235e-01 -6.773479282855987549e-02
5.079512950032949448e-03 2.270132899284362793e-01 -3.464545309543609619e-02 2.893006801605224609e-01 1.852126121520996094e-01 2.495222240686416626e-01 -2.335784956812858582e-03 2.734274603426456451e-02 6.216914951801300049e-02 -3.822783753275871277e-02 2.443004101514816284e-01 3.152261301875114441e-02 2.750776242464780807e-03 -1.228270083665847778e-01 -1.575063169002532959e-01 1.599444597959518433e-01 1.966012567281723022e-01 -1.721795946359634399e-01 4.163617193698883057e-01 3.483425080776214600e-01 1.614584028720855713e-01 -5.853706598281860352e-02 -9.635192155838012695e-02 -3.548760712146759033e-02 -1.633596718311309814e-01 2.230682373046875000e-01 1.452921330928802490e-01 1.022507697343826294e-01 2.250396460294723511e-02 -3.290206491947174072e-01 7.054658979177474976e-02 9.976992011070251465e-02
1.187488213181495667e-01 1.030318588018417358e-01 -9.374571591615676880e-02 1.484015733003616333e-01 1.398802697658538818e-01 -1.071365259122103453e-04 -1.495640724897384644e-02 -2.241424918174743652e-01 1.256288737058639526e-01 -4.995752498507499695e-02 2.325292974710464478e-01 1.894191056489944458e-01 -3.467570543289184570e-01 -1.016705781221389771e-01 -2.093426883220672607e-02 1.203561350703239441e-01 2.047830820083618164e-01 4.142722859978675842e-02 4.070771932601928711e-01 4.239625930786132812e-01 -1.309607475996017456e-01 -2.331006340682506561e-03 5.216161254793405533e-03 -1.573420912027359009e-01 -2.649155855178833008e-01 -7.258611172437667847e-02 1.686197668313980103e-01 2.272173613309860229e-01 1.033442690968513489e-01 -6.947580724954605103e-02 2.798020280897617340e-02 -1.336615681648254395e-01
-1.367544233798980713e-01 5.096238106489181519e-02 -3.594880998134613037e-01 1.467252671718597412e-01 1.323648095130920410e-01 1.907497197389602661e-01 -1.190079525113105774e-01 -1.711945086717605591e-01 -1.173174381256103516e-01 3.615237772464752197e-01 2.819717116653919220e-02 -1.017767637968063354e-01 -3.292602002620697021e-01 1.163386180996894836e-01 -1.424546986818313599e-01 9.247004985809326172e-02 1.562802791595458984e-01 -6.891491357237100601e-03 8.320697396993637085e-02 1.437552124261856079e-01 -1.205709204077720642e-01 -4.820400848984718323e-02 2.446049898862838745e-01 -4.561414942145347595e-02 -3.258388340473175049e-01 1.036080718040466309e-01 -1.190710887312889099e-01 2.569243609905242920e-01 1.492917686700820923e-01 -2.612314224243164062e-01 7.161110173910856247e-03 -7.516296207904815674e-02
5.592522397637367249e-02 4.189111664891242981e-02 -6.862792372703552246e-02 1.437607035040855408e-02 5.723207071423530579e-02 6.717540323734283447e-02 1.373706851154565811e-02 1.619511097669601440e-01 -1.358318328857421875e-01 1.800259649753570557e-01 2.435527592897415161e-01 -2.317705191671848297e-02 -2.890108227729797363e-01 -1.600445508956909180e-01 8.599765598773956299e-02 2.152500152587890625e-01 -1.924663037061691284e-02 -3.742326498031616211e-01 3.580611646175384521e-01 2.316413968801498413e-01 -6.213975325226783752e-02 9.922190010547637939e-02 -7.419955730438232422e-02 -6.715930253267288208e-02 -3.724757730960845947e-01 4.456307739019393921e-02 7.823079079389572144e-02 2.843869030475616455e-01 1.088474392890930176e-01 -2.064582854509353638e-01 1.773502230644226074e-01 -1.508549004793167114e-01
-1.347844302654266357e-02 -1.147720068693161011e-01 -2.224730104207992554e-01 1.385781317949295044e-01 6.656923145055770874e-02 3.209961056709289551e-01 2.900754101574420929e-02 9.786995127797126770e-03 1.525031179189682007e-01 1.427511870861053467e-01 -1.184351220726966858e-01 -4.229045659303665161e-02 1.294543594121932983e-01 -7.581343501806259155e-02 2.752471715211868286e-02 -1.924716383218765259e-01 -3.869659081101417542e-02 -9.348852187395095825e-02 3.889988660812377930e-01 2.386861592531204224e-01 -5.387794226408004761e-02 2.726821005344390869e-01 1.001511067152023315e-01 6.641121208667755127e-02 3.520500287413597107e-02 -3.613093867897987366e-02 4.012328386306762695e-02 3.497146070003509521e-01 -1.859888881444931030e-01 -2.592753469944000244e-01 1.256242841482162476e-01 -3.681046962738037109e-01
-8.074588328599929810e-02 1.176872700452804565e-01 -8.522414416074752808e-02 2.375757694244384766e-01 2.009222656488418579e-01 9.055884182453155518e-02 6.001505255699157715e-02 1.607086062431335449e-01 1.368264704942703247e-01 -4.358375072479248047e-02 2.841189205646514893e-01 2.535402178764343262e-01 1.271329671144485474e-01 4.406046867370605469e-02 -9.344297647476196289e-02 4.218785092234611511e-02 1.730782538652420044e-01 -1.490709036588668823e-01 2.316888421773910522e-01 4.217417240142822266e-01 4.080997023265808821e-04 -9.753035008907318115e-02 3.100223653018474579e-02 -1.108967736363410950e-01 -5.130991339683532715e-01 6.545644998550415039e-02 5.843047983944416046e-03 1.159585118293762207e-01 -1.463149935007095337e-01 -1.581885814666748047e-01 -1.849089376628398895e-02 -9.683555364608764648e-02
-1.338092535734176636e-01 4.631815478205680847e-02 1.256797742098569870e-02 1.506181526929140091e-02 1.960006952285766602e-01 2.578879594802856445e-01 -1.300417352467775345e-02 1.860723346471786499e-01 9.145293384790420532e-02 -5.371368676424026489e-02 1.381910890340805054e-01 2.266201376914978027e-01 -3.076862990856170654e-01 3.993612527847290039e-02 6.043991446495056152e-02 1.668754518032073975e-01 -8.588157594203948975e-02 -3.971520662307739258e-01 2.237872220575809479e-02 6.683719158172607422e-02 6.086565554141998291e-02 3.770599886775016785e-02 -1.807470023632049561e-01 -3.161006867885589600e-01 -3.143822550773620605e-01 7.207883149385452271e-02 1.745797544717788696e-01 3.504512310028076172e-01 9.344050288200378418e-02 -1.390562057495117188e-01 3.326150402426719666e-02 1.899825036525726318e-01
9.127432107925415039e-02 1.604002527892589569e-02 2.329374477267265320e-02 1.822239756584167480e-01 1.189142912626266479e-01 5.910069122910499573e-02 -2.634122967720031738e-01 2.370780557394027710e-01 2.700142562389373779e-01 5.727739632129669189e-02 2.997459471225738525e-02 2.193006277084350586e-01 -6.580118834972381592e-02 1.324089318513870239e-01 9.540615975856781006e-02 1.161140725016593933e-01 -8.141304552555084229e-02 -1.402052938938140869e-01 3.186552524566650391e-01 1.435553133487701416e-01 8.870497345924377441e-02 -6.925716251134872437e-02 2.795354425907135010e-01 -1.551738083362579346e-01 -5.214728713035583496e-01 9.320812672376632690e-02 2.241746038198471069e-01 -1.218424760736525059e-03 1.712094247341156006e-01 -1.188281401991844177e-01 7.269965112209320068e-02 4.355679452419281006e-02
-3.992861509323120117e-02 5.329035595059394836e-02 4.015585780143737793e-02 7.061147689819335938e-02 -1.875011436641216278e-02 1.009485498070716858e-01 4.769071936607360840e-02 -1.214675605297088623e-01 3.498387634754180908e-01 -1.601476669311523438e-01 2.576239965856075287e-02 3.273521363735198975e-01 -2.645299434661865234e-01 2.701175510883331299e-01 -1.081742644309997559e-01 3.213775157928466797e-01 7.581225037574768066e-02 -2.376193702220916748e-01 2.365323752164840698e-01 1.435215622186660767e-01 -1.400441080331802368e-01 1.107926666736602783e-02 1.235504150390625000e-01 -2.112845927476882935e-01 -3.613984584808349609e-01 1.541030853986740112e-01 1.508764028549194336e-01 -2.980741113424301147e-02 -8.234141021966934204e-02 -9.635479748249053955e-02 -1.048596277832984924e-01 -1.553959250450134277e-01
-5.970497801899909973e-02 1.480096429586410522e-01 -8.138427883386611938e-02 -1.770681887865066528e-02 2.569952309131622314e-01 1.675053238868713379e-01 -6.965427100658416748e-02 1.999438256025314331e-01 4.314376041293144226e-02 -1.389363259077072144e-01 -2.472797036170959473e-02 5.577893555164337158e-02 8.187070488929748535e-02 2.181667834520339966e-01 -6.744392216205596924e-02 7.911448925733566284e-02 3.836428374052047729e-02 -1.181192249059677124e-01 3.958029150962829590e-01 2.239605598151683807e-02 2.160316258668899536e-01 1.145272403955459595e-01 3.391309976577758789e-01 -1.208045408129692078e-01 -4.503237903118133545e-01 1.583373695611953735e-01 1.304140239953994751e-01 4.777722433209419250e-02 5.431781709194183350e-02 -2.763445377349853516e-01 1.484194546937942505e-01 1.678987443447113037e-01
3.082019835710525513e-02 4.261831194162368774e-02 -1.970760077238082886e-01 2.661730051040649414e-01 4.656332731246948242e-02 1.912785619497299194e-01 -5.560558661818504333e-02 -2.460703551769256592e-01 1.697946339845657349e-01 9.137679636478424072e-02 3.733031749725341797e-01 2.222276329994201660e-01 -1.828893721103668213e-01 -1.231685355305671692e-01 1.581479050219058990e-02 1.573470830917358398e-01 5.639748275279998779e-02 1.486793011426925659e-01 2.687873840332031250e-01 2.511655688285827637e-01 -9.245631843805313110e-02 3.805118612945079803e-03 1.513866633176803589e-01 -1.740188151597976685e-01 -1.465953439474105835e-01 6.941386312246322632e-02 7.561981678009033203e-02 3.210077062249183655e-02 -1.518023200333118439e-03 3.746813908219337463e-02 2.410537898540496826e-01 -4.130987823009490967e-01
-2.634881138801574707e-01 1.147479843348264694e-02 -2.572053372859954834e-01 1.545241326093673706e-01 2.042449861764907837e-01 -6.290944665670394897e-02 -3.074437975883483887e-01 -6.237785518169403076e-02 1.551676094532012939e-01 1.889750063419342041e-01 -4.572178050875663757e-02 -1.624379158020019531e-01 -1.415088027715682983e-01 8.653362095355987549e-02 -1.354268044233322144e-01 1.688164770603179932e-01 -5.853097885847091675e-02 -1.020160168409347534e-01 3.365451991558074951e-01 1.662131845951080322e-01 -3.353831470012664795e-01 2.478696554899215698e-01 8.119773119688034058e-03 2.128719910979270935e-02 -2.344285547733306885e-01 2.298973500728607178e-01 -1.474018096923828125e-01 -1.328378217294812202e-03 -2.651360929012298584e-01 9.171748533844947815e-03 -6.663579493761062622e-02 1.353736221790313721e-02
-5.294500663876533508e-02 -1.760349571704864502e-01 -5.189471691846847534e-02 -7.246058434247970581e-02 -1.148758903145790100e-01 1.931567788124084473e-01 -1.479322649538516998e-02 -2.352603971958160400e-01 9.142154455184936523e-02 -1.503045111894607544e-01 9.908357262611389160e-02 4.791877791285514832e-02 -1.900748312473297119e-01 6.955756992101669312e-02 -7.332726567983627319e-02 2.137898206710815430e-01 3.326163068413734436e-02 -2.837206721305847168e-01 2.050850838422775269e-01 3.343803584575653076e-01 -1.427269633859395981e-02 2.298587560653686523e-01 -1.362706273794174194e-01 -1.385953575372695923e-01 -4.293909072875976562e-01 7.101945579051971436e-03 -6.205275282263755798e-02 2.682697772979736328e-02 -3.408060967922210693e-02 -3.744369447231292725e-01 -1.991525664925575256e-02 -2.450117021799087524e-01
2.008486837148666382e-01 -6.857869215309619904e-03 -1.668287068605422974e-01 8.151038736104965210e-02 2.623642385005950928e-01 8.724185079336166382e-02 -1.645114719867706299e-01 -4.371539503335952759e-02 4.696374535560607910e-01 -3.020951449871063232e-01 3.904553875327110291e-02 2.758462168276309967e-02 1.651547402143478394e-01 1.284377574920654297e-01 -7.388108223676681519e-02 2.631107270717620850e-01 -9.983450919389724731e-02 -2.067388892173767090e-01 1.218473836779594421e-01 1.961031705141067505e-01 -1.662737131118774414e-02 -1.316835731267929077e-02 1.844064444303512573e-01 -9.230549633502960205e-02 -3.903249204158782959e-01 8.224924653768539429e-02 6.383846700191497803e-02 1.526498645544052124e-01 -1.418847590684890747e-01 -1.644774377346038818e-01 -4.013293888419866562e-03 -6.684496253728866577e-02
1.801064983010292053e-02 1.846267133951187134e-01 -1.653224825859069824e-01 3.160679340362548828e-01 3.815623819828033447e-01 1.219885349273681641e-01 9.075792133808135986e-02 4.515915364027023315e-02 3.339642882347106934e-01 1.413982808589935303e-01 -2.462115585803985596e-01 -7.416395097970962524e-02 -9.759107232093811035e-02 2.881700545549392700e-02 -3.379313945770263672e-01 1.032461822032928467e-01 1.075525432825088501e-01 2.817788347601890564e-02 -2.438533306121826172e-02 -2.653864212334156036e-02 -1.022661477327346802e-01 -4.256466403603553772e-02 4.541657865047454834e-02 -6.366568058729171753e-02 -2.081341594457626343e-01 2.219540625810623169e-01 2.977269515395164490e-02 -5.760750547051429749e-02 -5.934357270598411560e-02 -2.365429997444152832e-01 3.552685081958770752e-01 1.422248780727386475e-01
-1.168693602085113525e-01 -3.237658366560935974e-02 -3.777430057525634766e-01 3.094062209129333496e-01 1.003731042146682739e-01 1.792922466993331909e-01 -1.299396306276321411e-01 -1.125411167740821838e-01 2.386019676923751831e-01 7.035876065492630005e-02 -2.555865608155727386e-02 3.653145432472229004e-01 -1.553672999143600464e-01 1.278429031372070312e-01 -1.951164454221725464e-01 3.163801878690719604e-02 -3.988891094923019409e-02 9.215534478425979614e-02 1.529861688613891602e-01 1.097118929028511047e-01 3.956422582268714905e-02 8.117529749870300293e-02 1.369660645723342896e-01 -8.660006336867809296e-03 -2.460563331842422485e-01 2.439533919095993042e-01 -1.327993161976337433e-02 -2.472194135189056396e-01 -1.521509587764739990e-01 -1.477995365858078003e-01 3.168401718139648438e-01 1.760569028556346893e-02
1.442290097475051880e-01 7.823469489812850952e-02 6.448019295930862427e-02 -1.124928295612335205e-01 2.331711798906326294e-01 1.806090027093887329e-01 2.443364821374416351e-02 1.036142557859420776e-02 6.312467902898788452e-02 -6.831214576959609985e-02 -8.296930044889450073e-02 6.990063935518264771e-02 -1.727623790502548218e-01 -9.229301661252975464e-02 -5.862809717655181885e-02 3.507655262947082520e-01 -1.702073365449905396e-01 -3.862314820289611816e-01 -2.219520658254623413e-01 1.312682032585144043e-01 9.941446036100387573e-02 2.768883109092712402e-01 1.649302393198013306e-01 -3.191728591918945312e-01 -3.159995377063751221e-01 -1.625875830650329590e-01 -7.437299191951751709e-02 1.430796831846237183e-01 1.188561916351318359e-01 -9.223685413599014282e-02 1.053354069590568542e-01 1.924212425947189331e-01
-1.535926908254623413e-01 -2.850046455860137939e-01 -1.776003837585449219e-01 9.013169258832931519e-02 1.357842832803726196e-01 2.282408326864242554e-01 -2.457756251096725464e-01 -6.746567040681838989e-02 3.292322158813476562e-01 8.062164485454559326e-02 -4.171190410852432251e-02 2.788988128304481506e-02 -3.358987718820571899e-02 -1.459487825632095337e-01 -1.380255669355392456e-01 1.777868419885635376e-01 -1.057133674621582031e-01 -1.261200457811355591e-01 -3.616546466946601868e-02 2.769002616405487061e-01 3.970048949122428894e-02 2.889261841773986816e-01 -9.728199988603591919e-02 -1.443296968936920166e-01 -1.291583776473999023e-01 7.038848474621772766e-03 -7.610653340816497803e-02 4.186842441558837891e-01 -1.346759200096130371e-01 1.852514147758483887e-01 -1.111410781741142273e-01 -2.156081348657608032e-01
-3.579072952270507812e-01 1.218338608741760254e-01 -3.605265617370605469e-01 2.090695202350616455e-01 1.165145412087440491e-01 -9.309542179107666016e-02 -2.429744601249694824e-01 -1.794359534978866577e-01 1.678080298006534576e-02 6.305899471044540405e-02 -1.212182492017745972e-01 -1.504947692155838013e-01 -2.294324785470962524e-01 -1.440442055463790894e-01 -1.964456588029861450e-02 -1.111945435404777527e-01 7.726164162158966064e-02 -1.519710570573806763e-01 2.028328329324722290e-01 1.126635968685150146e-01 -9.954372420907020569e-03 2.505556046962738037e-01 1.356604229658842087e-02 -1.192770972847938538e-01 -1.494444757699966431e-01 -2.541326358914375305e-02 -1.893115490674972534e-01 2.324266172945499420e-02 -1.725331544876098633e-01 -4.217880368232727051e-01 1.102599352598190308e-01 -5.271311104297637939e-02
5.958981812000274658e-02 5.293384566903114319e-02 -1.659408807754516602e-01 7.298747450113296509e-02 1.632008254528045654e-01 -1.896983012557029724e-02 -1.837957650423049927e-01 -4.874798934906721115e-03 2.282817810773849487e-01 -1.185179874300956726e-01 4.064554348587989807e-02 -8.696833997964859009e-02 1.149463560432195663e-02 2.250172048807144165e-01 5.647467076778411865e-02 1.906829327344894409e-01 1.312043070793151855e-01 -1.008326634764671326e-01 2.420397400856018066e-01 2.414216697216033936e-01 3.167576715350151062e-02 1.798980981111526489e-01 2.201239913702011108e-01 1.774639934301376343e-01 -4.856969118118286133e-01 -3.164294362068176270e-02 2.354590147733688354e-01 2.980801463127136230e-01 -1.006619259715080261e-01 -2.710561752319335938e-01 -7.601615786552429199e-02 7.844238728284835815e-02
1.933452039957046509e-01 5.457250401377677917e-02 -3.821022510528564453e-01 -9.823004074860364199e-05 1.340349763631820679e-01 -8.862408995628356934e-02 -3.846396505832672119e-01 1.608020365238189697e-01 1.989363431930541992e-01 4.077868908643722534e-02 3.942888602614402771e-02 1.317762136459350586e-01 -3.187230527400970459e-01 -1.410525571554899216e-02 -2.057476490736007690e-01 -4.285000637173652649e-02 -5.716534703969955444e-02 -2.800141274929046631e-02 -1.088092625141143799e-01 2.159481048583984375e-01 -2.659339606761932373e-01 2.611030936241149902e-01 1.123715639114379883e-01 -2.667233347892761230e-01 -1.887081116437911987e-01 7.030671089887619019e-02 1.078772544860839844e-01 -2.266238033771514893e-01 1.140215396881103516e-01 -5.497375875711441040e-02 1.922000013291835785e-02 -5.264544486999511719e-02
7.196411956101655960e-03 -1.176041513681411743e-01 -2.586988806724548340e-01 3.168902695178985596e-01 9.480582177639007568e-02 2.878577709197998047e-01 1.125936880707740784e-01 2.089268527925014496e-02 3.514918088912963867e-01 8.385081775486469269e-03 8.187861181795597076e-03 -2.445697225630283356e-02 -6.467398256063461304e-02 -2.957569807767868042e-02 -1.843023896217346191e-01 2.691101133823394775e-01 -1.226637139916419983e-01 -1.968882083892822266e-01 1.865117996931076050e-01 -2.917364984750747681e-02 6.562638282775878906e-02 2.322633862495422363e-01 -2.321156859397888184e-01 -5.833861231803894043e-02 -3.144574761390686035e-01 2.694247663021087646e-01 -1.333624720573425293e-01 1.061587333679199219e-01 -1.310724169015884399e-01 6.626112014055252075e-02 -1.557066738605499268e-01 1.635694354772567749e-01
-5.731235817074775696e-02 -1.683662086725234985e-01 -1.392778605222702026e-01 -4.009734466671943665e-02 1.042398661375045776e-01 4.886962100863456726e-02 -1.614920943975448608e-01 -4.833969846367835999e-02 4.187537133693695068e-01 2.210439741611480713e-01 -1.151886060833930969e-01 2.756685763597488403e-02 -1.279651373624801636e-01 -9.649485349655151367e-02 -2.392782419919967651e-01 -4.602355882525444031e-03 -2.529633976519107819e-02 -1.003613173961639404e-01 3.664053082466125488e-01 1.497325301170349121e-01 1.024814024567604065e-01 4.305203557014465332e-01 3.337211906909942627e-02 -9.532399475574493408e-02 6.637688726186752319e-02 6.715449690818786621e-02 -7.480612397193908691e-02 2.831421494483947754e-01 2.561120502650737762e-02 1.368362158536911011e-01 2.090518325567245483e-01 -2.308394461870193481e-01
-7.807877659797668457e-02 -2.100231051445007324e-01 -6.973252445459365845e-02 1.088719293475151062e-01 9.451252408325672150e-03 1.673986315727233887e-01 -2.304757982492446899e-01 1.793583929538726807e-01 4.486388713121414185e-02 1.005139350891113281e-01 7.727042585611343384e-02 -1.496345698833465576e-01 -2.160131782293319702e-01 -1.648434251546859741e-02 7.058344781398773193e-02 2.313093841075897217e-01 -1.809964329004287720e-01 -1.656483113765716553e-01 3.095499007031321526e-03 8.857806026935577393e-02 1.493320912122726440e-01 1.567297382280230522e-03 4.495533108711242676e-01 -3.326641321182250977e-01 -3.645017445087432861e-01 -5.541045218706130981e-03 1.185652986168861389e-01 -1.008652150630950928e-02 1.200953051447868347e-01 -3.944816067814826965e-02 3.103750944137573242e-01 -1.062890365719795227e-01
1.223416347056627274e-02 -1.531621664762496948e-01 -1.965025812387466431e-01 1.000678762793540955e-01 1.375366095453500748e-02 6.476832926273345947e-02 -3.442655503749847412e-01 1.890055537223815918e-01 -9.028509259223937988e-02 1.563362032175064087e-01 1.400661170482635498e-01 -1.657916754484176636e-01 -7.760459184646606445e-02 -2.928065694868564606e-02 -1.140395179390907288e-01 2.752571105957031250e-01 -7.896351069211959839e-02 -7.005853205919265747e-02 9.573582559823989868e-02 1.905047446489334106e-01 -4.715048149228096008e-02 8.394762873649597168e-02 4.166170656681060791e-01 -1.012259349226951599e-01 -4.576413333415985107e-01 -5.454383790493011475e-04 -6.935808807611465454e-03 -2.510368824005126953e-02 1.591590344905853271e-01 -1.350343525409698486e-01 2.868584692478179932e-01 -9.019047021865844727e-02
-3.117058873176574707e-01 9.219204634428024292e-02 -3.610976934432983398e-01 1.713097095489501953e-01 1.865643262863159180e-01 -8.332141675055027008e-03 -4.028401151299476624e-02 -2.628571391105651855e-01 2.419376671314239502e-01 -1.095311194658279419e-01 -1.042755041271448135e-02 -1.344328969717025757e-01 -2.703743875026702881e-01 -6.962651759386062622e-02 1.873028092086315155e-02 -1.671857982873916626e-01 -6.257609277963638306e-02 -1.220031604170799255e-01 -2.113217301666736603e-02 1.520399004220962524e-01 7.041148841381072998e-02 1.989059001207351685e-01 9.745329618453979492e-02 -2.234940081834793091e-01 -4.349417611956596375e-02 3.203672766685485840e-01 1.463693827390670776e-01 9.137658029794692993e-02 -2.292988896369934082e-01 -2.963702678680419922e-01 1.132658421993255615e-01 -1.306681148707866669e-02
1.337269991636276245e-01 1.375276893377304077e-01 7.467149198055267334e-02 1.148240417242050171e-01 -1.399696618318557739e-01 8.296416699886322021e-02 -2.533761784434318542e-02 -1.301646977663040161e-01 3.017550408840179443e-01 5.694506317377090454e-02 2.151380293071269989e-02 2.841337621212005615e-01 -9.852138906717300415e-02 1.851196736097335815e-01 -1.735863089561462402e-01 1.132498309016227722e-01 1.342485994100570679e-01 -3.424738347530364990e-01 4.628327190876007080e-01 1.283018141984939575e-01 -2.672570198774337769e-02 5.739415064454078674e-02 1.685280203819274902e-01 -1.296538263559341431e-01 -3.991349637508392334e-01 6.799324415624141693e-03 2.264217883348464966e-01 -2.491839602589607239e-02 6.810642778873443604e-02 5.278522148728370667e-02 5.910505354404449463e-02 2.426356263458728790e-02
1.498324573040008545e-01 -3.080884814262390137e-01 -4.514313116669654846e-02 -6.052397191524505615e-02 2.575434744358062744e-02 1.497684568166732788e-01 -2.525884509086608887e-01 -4.242295622825622559e-01 1.036922354251146317e-02 -5.138722062110900879e-02 1.247690841555595398e-01 -1.862704055383801460e-03 -1.449344158172607422e-01 -1.172067746520042419e-01 5.266640335321426392e-02 1.928798556327819824e-01 4.496346414089202881e-02 -1.820388883352279663e-01 3.128027021884918213e-01 2.051214277744293213e-01 -2.712742686271667480e-01 8.416392654180526733e-02 9.819442778825759888e-02 -1.784422695636749268e-01 -2.202486693859100342e-01 1.849884539842605591e-01 6.346103549003601074e-02 4.768263921141624451e-02 2.390952408313751221e-01 -7.849036902189254761e-02 1.526627242565155029e-01 -2.100590318441390991e-01
1.690485179424285889e-01 -1.750579029321670532e-01 -7.086572051048278809e-02 1.529292315244674683e-01 1.171514242887496948e-01 1.542748957872390747e-01 -2.121563702821731567e-01 2.552182972431182861e-01 3.816629350185394287e-01 1.674037873744964600e-01 5.069646611809730530e-02 -6.277894973754882812e-02 2.295592799782752991e-02 -2.702161669731140137e-01 -1.980483084917068481e-01 2.434288710355758667e-01 -1.512912511825561523e-01 -1.864059716463088989e-01 3.409430384635925293e-01 3.123958706855773926e-01 -8.665907382965087891e-02 -1.144357174634933472e-01 2.329330146312713623e-02 1.712223328649997711e-02 -1.208982616662979126e-01 3.168065473437309265e-02 -8.439346402883529663e-02 1.462662220001220703e-01 6.692779064178466797e-02 8.223145455121994019e-02 2.313556820154190063e-01 -1.032282710075378418e-01
2.203550785779953003e-01 1.327332705259323120e-01 -2.798267602920532227e-01 7.396119832992553711e-02 2.723574936389923096e-01 1.403979510068893433e-01 -1.220489591360092163e-01 -1.093406304717063904e-01 1.012043133378028870e-01 5.335237830877304077e-02 6.482359766960144043e-02 2.096076011657714844e-01 1.563944518566131592e-01 3.873798251152038574e-02 1.043544039130210876e-01 1.474265903234481812e-01 1.889116615056991577e-01 -7.042412459850311279e-02 1.553175598382949829e-01 1.276374459266662598e-01 1.227389499545097351e-01 3.806782960891723633e-01 2.547506392002105713e-01 -3.474294245243072510e-01 -8.547523617744445801e-02 1.175967231392860413e-02 -1.299045234918594360e-01 2.237167358398437500e-01 2.800124287605285645e-01 5.390506610274314880e-02 1.494040191173553467e-01 6.963678449392318726e-02
-7.052866369485855103e-02 -1.771000474691390991e-01 -2.684368789196014404e-01 2.970571815967559814e-01 -1.965014189481735229e-01 6.497246772050857544e-02 1.559618581086397171e-02 1.474359482526779175e-01 2.612394392490386963e-01 -4.713156819343566895e-02 4.603996127843856812e-02 2.180867642164230347e-02 -1.279238760471343994e-01 4.284068197011947632e-02 -3.198071615770459175e-03 2.202267199754714966e-01 -5.009399726986885071e-02 -2.345248162746429443e-01 2.625941336154937744e-01 1.607997566461563110e-01 -1.420964151620864868e-01 2.741132862865924835e-02 2.377750352025032043e-02 -4.147859811782836914e-01 -3.342058360576629639e-01 6.267674267292022705e-02 -1.294222474098205566e-01 -3.135433197021484375e-01 -2.968655899167060852e-02 -6.024563312530517578e-02 1.327644735574722290e-01 -8.656437508761882782e-03
-5.331512913107872009e-02 -1.249404698610305786e-01 -5.099357292056083679e-02 9.100855886936187744e-02 -1.020393446087837219e-01 2.264095544815063477e-01 -9.316605329513549805e-02 2.975496649742126465e-01 4.834952577948570251e-02 8.560533821582794189e-02 1.010506823658943176e-01 -7.211481779813766479e-02 -1.425542831420898438e-01 1.089172586798667908e-01 -2.445089071989059448e-02 -1.631689257919788361e-02 -1.171150282025337219e-01 -9.555649012327194214e-02 7.692534476518630981e-02 1.315664052963256836e-01 8.946292102336883545e-02 2.686482965946197510e-01 5.087494254112243652e-01 -2.296455055475234985e-01 -4.162371754646301270e-01 4.386598616838455200e-02 -2.876428142189979553e-02 -8.270764723420143127e-03 1.130878180265426636e-01 -6.039583822712302208e-04 3.542514443397521973e-01 -3.846140578389167786e-02
8.269616216421127319e-02 3.800467774271965027e-02 -6.268908828496932983e-02 1.576663553714752197e-01 3.821330070495605469e-01 1.263689994812011719e-01 -7.045760750770568848e-02 7.237523794174194336e-02 3.813454806804656982e-01 -1.726223230361938477e-01 1.316041201353073120e-01 1.460485905408859253e-01 1.521015465259552002e-01 -1.028658971190452576e-01 1.592860743403434753e-02 -4.949845746159553528e-02 5.173072591423988342e-02 -1.923970282077789307e-01 1.845191121101379395e-01 1.068093925714492798e-01 5.337058380246162415e-02 -1.436071097850799561e-01 3.677099049091339111e-01 -1.181891560554504395e-01 -3.988513052463531494e-01 6.152627989649772644e-02 1.221320182085037231e-01 1.188481897115707397e-01 -9.307353198528289795e-02 -2.591081261634826660e-01 1.205488219857215881e-01 -1.997085660696029663e-02
1.216204762458801270e-01 -7.071784138679504395e-02 -1.945170611143112183e-01 2.633359134197235107e-01 9.312655776739120483e-02 2.881118357181549072e-01 -1.668584197759628296e-01 -3.153206408023834229e-01 -3.334539383649826050e-02 2.695577442646026611e-01 -1.598005741834640503e-01 -7.381659746170043945e-02 -2.992526590824127197e-01 -2.364385500550270081e-02 1.472330838441848755e-01 -2.455026283860206604e-02 2.474160939455032349e-01 -1.774019002914428711e-01 2.138714864850044250e-02 4.526416957378387451e-02 -8.575623482465744019e-02 1.421375125646591187e-01 2.993659973144531250e-01 -5.824222788214683533e-02 -2.393046766519546509e-01 2.782758884131908417e-02 8.154764771461486816e-02 2.155865728855133057e-01 2.557220160961151123e-01 -1.525769829750061035e-01 -1.457576602697372437e-01 -8.702039718627929688e-03
1.354741305112838745e-01 2.408958524465560913e-01 -3.026914000511169434e-01 -1.297595500946044922e-01 -1.928033307194709778e-03 3.696949779987335205e-01 -4.080461710691452026e-02 5.477155093103647232e-03 1.364107429981231689e-01 6.940150260925292969e-02 -1.073912754654884338e-01 6.395080685615539551e-02 -1.189902648329734802e-01 -2.715644538402557373e-01 1.682492792606353760e-01 -4.066044464707374573e-02 8.856356143951416016e-02 -2.909877337515354156e-02 4.871098995208740234e-01 1.020421534776687622e-01 3.297097980976104736e-02 1.423131376504898071e-01 -9.846704453229904175e-02 -1.205999776721000671e-01 -1.826873868703842163e-01 2.551429569721221924e-01 -1.417786777019500732e-01 4.776793066412210464e-03 4.710085317492485046e-02 -2.147648334503173828e-01 1.913388669490814209e-01 -1.198349520564079285e-01
1.941215842962265015e-01 2.341003417968750000e-01 3.314854204654693604e-02 6.029972061514854431e-02 -1.646212637424468994e-01 5.459598451852798462e-02 -1.529149860143661499e-01 2.638702690601348877e-01 2.175000756978988647e-01 9.429535269737243652e-02 -1.016511917114257812e-01 3.602527827024459839e-02 -2.261298000812530518e-01 1.053387075662612915e-01 -6.544570624828338623e-02 1.320745050907135010e-01 -1.713929772377014160e-01 -6.648758053779602051e-02 3.993380069732666016e-01 1.192490831017494202e-01 1.976205706596374512e-01 3.063259124755859375e-01 1.221073674969375134e-03 -2.084318548440933228e-01 -2.957525253295898438e-01 1.929017007350921631e-01 -1.037560496479272842e-02 4.503368958830833435e-02 -1.695765852928161621e-01 -2.532227337360382080e-01 -5.545114725828170776e-02 1.459788233041763306e-01
-1.292992681264877319e-01 -5.028948932886123657e-02 1.408692300319671631e-01 -3.227256983518600464e-02 1.577684879302978516e-01 3.229749202728271484e-01 -4.547064378857612610e-02 3.089151978492736816e-01 9.440968185663223267e-02 8.853515982627868652e-02 1.635610610246658325e-01 1.651484370231628418e-01 -2.103290408849716187e-01 9.617351740598678589e-02 -1.623788475990295410e-01 2.469469606876373291e-01 -2.029659412801265717e-02 -4.671401977539062500e-01 -7.861670106649398804e-03 2.095679491758346558e-01 9.988930076360702515e-02 8.358058333396911621e-02 3.249611239880323410e-03 7.182040810585021973e-02 -2.244593948125839233e-01 -3.236339241266250610e-02 -9.340228140354156494e-02 3.656014800071716309e-01 -2.857026457786560059e-02 -1.555031239986419678e-01 9.557960927486419678e-02 9.410870820283889771e-02
-1.820021569728851318e-01 -1.226331889629364014e-01 -1.724376976490020752e-01 1.787320226430892944e-01 2.135316878557205200e-01 3.264393806457519531e-01 -1.534895598888397217e-01 2.022813409566879272e-01 2.721235752105712891e-01 1.256692558526992798e-01 7.674017548561096191e-02 3.387344479560852051e-01 3.112693503499031067e-02 -8.725898712873458862e-02 -1.405395716428756714e-01 -2.124686026945710182e-03 8.843816816806793213e-03 7.369347661733627319e-02 1.134179309010505676e-01 1.443426609039306641e-01 9.661774337291717529e-02 2.367178648710250854e-01 1.917375437915325165e-02 -7.617297023534774780e-02 -2.698882818222045898e-01 1.586561501026153564e-01 -1.213408038020133972e-01 -2.245545387268066406e-01 1.337155997753143311e-01 -1.231942102313041687e-01 3.423431217670440674e-01 -1.026903018355369568e-01
-1.943062990903854370e-03 2.486743032932281494e-01 -3.636530041694641113e-02 2.240568101406097412e-01 2.275331504642963409e-02 -4.265815764665603638e-02 -1.629578769207000732e-01 2.616764605045318604e-01 2.422033399343490601e-01 2.837904691696166992e-01 9.509398043155670166e-02 -3.613455593585968018e-02 -1.105191484093666077e-01 -2.712704539299011230e-01 -9.228218346834182739e-02 2.696350514888763428e-01 6.597068160772323608e-02 -2.410008311271667480e-01 2.045432627201080322e-01 2.420406788587570190e-01 -1.056176871061325073e-01 2.249654531478881836e-01 6.483627110719680786e-02 1.467007398605346680e-01 -2.196782529354095459e-01 2.510596252977848053e-02 -1.610447764396667480e-01 -6.377139687538146973e-02 1.720730066299438477e-01 -6.214325875043869019e-02 3.213626444339752197e-01 -8.195341378450393677e-02
2.671439647674560547e-01 8.591186255216598511e-02 5.393658578395843506e-02 4.702564328908920288e-02 4.011636376380920410e-01 1.543514877557754517e-01 1.408274024724960327e-01 1.518318653106689453e-01 -6.926109641790390015e-02 -5.011983588337898254e-02 -2.531764796003699303e-03 -5.151249468326568604e-02 -2.548445761203765869e-01 -1.573545932769775391e-01 -1.390695273876190186e-01 1.453360468149185181e-01 -1.884818077087402344e-01 -3.651067316532135010e-01 -8.170571923255920410e-02 1.396894175559282303e-02 9.523861110210418701e-03 3.127192854881286621e-01 8.462259173393249512e-02 -1.989623159170150757e-01 -2.523034214973449707e-01 -1.699152290821075439e-01 -1.388899981975555420e-01 1.818373203277587891e-01 6.913022696971893311e-02 -2.117887735366821289e-01 1.818227022886276245e-01 -2.111875452101230621e-02
-1.123212277889251709e-02 -2.558997571468353271e-01 -2.067354917526245117e-01 5.956196412444114685e-02 1.776324808597564697e-01 1.603515297174453735e-01 -2.638179659843444824e-01 1.405858397483825684e-01 2.671243846416473389e-01 2.279349714517593384e-01 -1.326634287834167480e-01 3.289828449487686157e-02 -1.946876794099807739e-01 3.796795010566711426e-02 3.547981032170355320e-04 5.430507287383079529e-02 1.029516756534576416e-01 -3.027697280049324036e-02 1.432509571313858032e-01 2.305332273244857788e-01 -3.034954518079757690e-02 2.959607839584350586e-01 5.682885646820068359e-02 -4.706116393208503723e-02 -1.333972811698913574e-01 -1.544434428215026855e-01 -4.078619480133056641e-01 2.863211035728454590e-01 -8.777719340287148952e-04 4.167702049016952515e-02 -1.673270761966705322e-01 -2.415181994438171387e-01
-1.162543594837188721e-01 1.892207562923431396e-01 3.277151659131050110e-02 3.431292995810508728e-02 1.455896496772766113e-01 2.014306783676147461e-01 -3.383959829807281494e-01 1.126112323254346848e-02 5.773108825087547302e-02 -2.218086458742618561e-02 -2.150990813970565796e-01 -1.241198778152465820e-01 -2.114985138177871704e-01 2.952076196670532227e-01 -5.310566630214452744e-03 1.312286555767059326e-01 -2.830565869808197021e-01 -2.374825477600097656e-01 2.426209598779678345e-01 7.244551181793212891e-02 1.403956580907106400e-02 8.855827897787094116e-02 2.330512553453445435e-01 6.553799659013748169e-02 -2.414858639240264893e-01 1.552071329206228256e-02 1.709202080965042114e-01 1.845204532146453857e-01 1.432970613241195679e-01 -2.271768301725387573e-01 2.904491126537322998e-01 -1.085880100727081299e-01
-1.495961546897888184e-01 -9.799396246671676636e-02 -2.487237751483917236e-01 1.772877722978591919e-01 3.181120008230209351e-02 2.838759720325469971e-01 1.463657896965742111e-02 8.858559653162956238e-03 1.242869943380355835e-01 -2.311750203371047974e-01 2.533491849899291992e-01 1.415766030550003052e-01 -1.906527876853942871e-01 -7.843486964702606201e-02 -7.203137129545211792e-02 2.522357702255249023e-01 5.398701131343841553e-02 -2.884481549263000488e-01 3.051399290561676025e-01 1.538064032793045044e-01 2.380201965570449829e-01 2.163248360157012939e-01 -2.315658330917358398e-01 2.534816041588783264e-02 -3.137307167053222656e-01 1.505381017923355103e-01 -2.353132516145706177e-02 -2.711190842092037201e-02 1.310329139232635498e-01 2.507595159113407135e-02 -1.538295894861221313e-01 6.296405196189880371e-02
-9.834051132202148438e-02 8.185447752475738525e-02 -2.622212469577789307e-01 8.983838558197021484e-02 7.859312929213047028e-03 2.529975771903991699e-01 -5.688292160630226135e-02 -1.311061084270477295e-01 1.855650842189788818e-01 5.252649635076522827e-02 4.316068068146705627e-02 1.847387850284576416e-01 2.533997297286987305e-01 -3.113443776965141296e-02 2.423574589192867279e-02 -1.256271004676818848e-01 3.606287240982055664e-01 -1.803805232048034668e-01 2.854343354701995850e-01 6.992848217487335205e-02 -5.190137773752212524e-03 2.596634924411773682e-01 1.976519823074340820e-01 -4.165546894073486328e-01 -1.787811219692230225e-01 6.529331207275390625e-02 -8.276748657226562500e-02 1.278505921363830566e-01 2.444147616624832153e-01 5.867364257574081421e-02 1.191979125142097473e-01 4.205373674631118774e-02
3.032432124018669128e-02 -1.541477143764495850e-01 -3.604774475097656250e-01 2.468192726373672485e-01 6.865300238132476807e-02 3.815699517726898193e-01 -2.502254247665405273e-01 -1.152397543191909790e-01 2.062847912311553955e-01 7.911051064729690552e-02 2.237182706594467163e-01 -8.455651253461837769e-02 2.347851097583770752e-01 8.629117161035537720e-02 -1.795618087053298950e-01 -3.980002179741859436e-02 7.963866926729679108e-03 -1.830328553915023804e-01 3.159455955028533936e-02 2.496842890977859497e-01 -3.060195446014404297e-01 -8.195759728550910950e-03 -4.513592272996902466e-02 -1.783044785261154175e-01 -9.549645334482192993e-02 1.979108154773712158e-02 2.596226334571838379e-02 -3.133712708950042725e-02 -9.531725943088531494e-02 7.421296834945678711e-02 2.582910358905792236e-01 1.972839534282684326e-01
1.578524410724639893e-01 1.085233315825462341e-01 -1.368887871503829956e-01 4.853996336460113525e-01 3.292859494686126709e-01 1.049114838242530823e-01 -4.554064199328422546e-02 -1.456420272588729858e-01 1.757956594228744507e-01 9.941427409648895264e-02 -3.121429979801177979e-01 -7.640980184078216553e-02 -2.930524945259094238e-02 -6.416859477758407593e-02 -1.935038417577743530e-01 7.548417150974273682e-02 1.263723075389862061e-01 -2.582539916038513184e-01 -1.210858821868896484e-01 4.982000216841697693e-02 -1.593105792999267578e-01 1.168010681867599487e-01 -7.372190058231353760e-02 -1.465826760977506638e-02 -1.964782178401947021e-01 2.630164921283721924e-01 -8.011442422866821289e-02 2.817008793354034424e-01 1.528819464147090912e-02 6.273855268955230713e-02 -9.186712652444839478e-02 -1.530043482780456543e-01
-2.776444256305694580e-01 9.805534034967422485e-02 -2.955355495214462280e-02 1.523293256759643555e-01 1.791300773620605469e-01 1.224689185619354248e-01 -3.372218906879425049e-01 -1.446306556463241577e-01 1.624262519180774689e-02 1.990392059087753296e-01 4.741906002163887024e-02 -4.907711222767829895e-02 -8.818654716014862061e-02 -1.769452393054962158e-01 1.659221015870571136e-02 1.289899945259094238e-01 -8.106202632188796997e-02 3.739186003804206848e-02 -9.842917323112487793e-03 2.675147056579589844e-01 -2.138751745223999023e-01 2.156390994787216187e-01 2.110237255692481995e-02 -3.716707825660705566e-01 -5.932146683335304260e-02 3.328556716442108154e-01 9.407280385494232178e-02 3.860012814402580261e-02 3.738310560584068298e-02 -3.456639349460601807e-01 1.307678818702697754e-01 -1.840390861034393311e-01
1.570799052715301514e-01 1.375236660242080688e-01 -3.645340204238891602e-01 -4.826933890581130981e-02 2.351731061935424805e-01 3.022813796997070312e-01 4.808822274208068848e-02 -7.751388102769851685e-02 8.352088928222656250e-02 2.165139764547348022e-01 8.321122825145721436e-02 1.214852333068847656e-01 6.568189710378646851e-02 1.444520354270935059e-01 6.306662410497665405e-02 6.090913712978363037e-02 2.603464424610137939e-01 -1.026556342840194702e-01 4.728731140494346619e-02 2.403206974267959595e-01 2.023961581289768219e-02 4.186363220214843750e-01 1.181707456707954407e-01 -3.228880465030670166e-01 -2.050601392984390259e-01 -1.155849769711494446e-01 -1.165768355131149292e-01 1.990368664264678955e-01 8.552140742540359497e-02 6.335221230983734131e-02 -7.382379472255706787e-02 -1.428005099296569824e-02
1.659364253282546997e-01 5.447964742779731750e-02 -4.154441654682159424e-01 1.042673587799072266e-01 3.757518231868743896e-01 1.434873193502426147e-01 -3.047425448894500732e-01 -3.206714615225791931e-02 8.143550157546997070e-02 -8.825350552797317505e-03 -8.927042782306671143e-02 8.618269115686416626e-02 4.120629653334617615e-02 2.325991839170455933e-01 -2.539237961173057556e-02 5.876662954688072205e-02 2.572712898254394531e-01 -3.173592984676361084e-01 1.480873078107833862e-01 6.317296624183654785e-02 -1.058320850133895874e-01 -6.857165694236755371e-02 1.516402810811996460e-01 -2.773936986923217773e-01 -9.414609521627426147e-02 1.386336386203765869e-01 -7.303956896066665649e-03 1.409515179693698883e-02 -1.383159402757883072e-02 2.704379856586456299e-01 6.307379156351089478e-02 -1.845004260540008545e-01
1.480855345726013184e-01 -9.846428409218788147e-03 -1.810398697853088379e-01 7.021031528711318970e-02 3.524131476879119873e-01 7.397384196519851685e-02 -1.398958563804626465e-01 6.784034520387649536e-02 2.483968585729598999e-01 -1.417451798915863037e-01 8.451417833566665649e-02 6.358640640974044800e-02 1.181837990880012512e-01 2.811856195330619812e-02 -9.759777039289474487e-02 -6.564085930585861206e-02 -8.555072546005249023e-02 -3.681455850601196289e-01 1.700270473957061768e-01 1.558483242988586426e-01 2.415509819984436035e-01 -1.309036910533905029e-01 2.899613380432128906e-01 -1.441989839076995850e-01 -4.160710573196411133e-01 8.274894952774047852e-02 1.097181141376495361e-01 -5.843284726142883301e-02 -8.466427214443683624e-03 -2.499037384986877441e-01 1.699192225933074951e-01 -4.056022688746452332e-02
-7.608847320079803467e-02 -4.384876415133476257e-02 6.469277292490005493e-02 1.249722093343734741e-01 1.512932032346725464e-01 5.150401592254638672e-01 -1.667204052209854126e-01 -2.206692844629287720e-02 1.337022632360458374e-01 2.453511208295822144e-01 1.770377457141876221e-01 2.252360731363296509e-01 -6.423078477382659912e-02 -2.861423976719379425e-02 -1.800709776580333710e-02 -2.203180491924285889e-01 -1.367126256227493286e-01 1.170666422694921494e-02 7.304712384939193726e-02 2.831157445907592773e-01 -3.217326104640960693e-02 2.621385157108306885e-01 1.491526067256927490e-01 -4.911010339856147766e-02 -1.471815705299377441e-01 2.720676958560943604e-01 -1.551367789506912231e-01 -2.100123763084411621e-01 1.367713063955307007e-01 -2.150294631719589233e-01 5.062932521104812622e-02 -1.095411106944084167e-01
6.947097368538379669e-03 8.134775608777999878e-02 -9.209803491830825806e-02 2.678931318223476410e-02 2.003689557313919067e-01 2.496765553951263428e-01 -3.495814502239227295e-01 2.494779676198959351e-01 2.630780823528766632e-02 -9.395176917314529419e-02 9.998170286417007446e-02 -1.426767706871032715e-01 -3.140958249568939209e-01 -1.248548477888107300e-01 -2.582003474235534668e-01 -1.088962405920028687e-01 -9.220871329307556152e-02 5.421317764557898045e-04 -1.272256225347518921e-01 2.377410978078842163e-01 -3.285498619079589844e-01 2.924189269542694092e-01 4.570018872618675232e-02 -1.539639383554458618e-01 -2.562954127788543701e-01 1.659221760928630829e-02 -3.202428296208381653e-02 -1.612104177474975586e-01 6.683551520109176636e-02 -1.318687759339809418e-02 2.521508932113647461e-01 -5.389151722192764282e-02
1.225174814462661743e-01 1.357566565275192261e-01 -4.458014369010925293e-01 1.328120529651641846e-01 1.048363521695137024e-01 2.913579903542995453e-02 -3.641012012958526611e-01 -1.334716379642486572e-01 3.617247045040130615e-01 1.886213547550141811e-03 6.660270690917968750e-02 -2.044144086539745331e-02 -2.580649256706237793e-01 9.417223930358886719e-02 -1.959754824638366699e-01 1.608808487653732300e-01 -8.880529552698135376e-02 6.939826905727386475e-02 -1.239179521799087524e-01 1.222061738371849060e-01 2.439888864755630493e-01 3.522844016551971436e-01 -2.378398738801479340e-02 -4.006527736783027649e-02 -1.098591312766075134e-01 -4.385465011000633240e-02 6.527712196111679077e-02 3.078146092593669891e-02 -1.276324838399887085e-01 -1.677339822053909302e-01 7.654012739658355713e-02 -1.192413270473480225e-01
-4.508481919765472412e-02 3.117855191230773926e-01 -1.764283031225204468e-01 3.106709718704223633e-01 1.300643831491470337e-01 1.865303516387939453e-01 -1.237076669931411743e-01 -5.574180558323860168e-02 2.744682133197784424e-01 -1.083732247352600098e-01 -1.010188981890678406e-01 -3.771865885937586427e-05 3.872342780232429504e-02 -4.840669035911560059e-02 1.203914284706115723e-01 2.224576473236083984e-01 -6.717004626989364624e-02 -2.761309146881103516e-01 2.214023023843765259e-01 2.209405601024627686e-01 1.681997030973434448e-01 -5.149054899811744690e-02 1.044316440820693970e-01 6.773585826158523560e-02 -1.981686055660247803e-01 3.346895575523376465e-01 1.550617814064025879e-01 8.802831918001174927e-02 1.449500620365142822e-01 8.634096384048461914e-02 2.416973412036895752e-01 2.071035206317901611e-01
-1.118655279278755188e-01 7.234158366918563843e-02 -2.912307344377040863e-02 -1.922110095620155334e-02 1.613045185804367065e-01 2.273117154836654663e-01 1.329734325408935547e-01 9.851525723934173584e-02 5.964631587266921997e-02 -1.492688953876495361e-01 1.482964605093002319e-01 1.917904317378997803e-01 -2.170202583074569702e-01 -1.759053766727447510e-01 -6.247394159436225891e-02 3.220473229885101318e-01 -1.042531616985797882e-02 -4.544092416763305664e-01 -7.043256610631942749e-02 2.689193785190582275e-01 1.719259470701217651e-01 3.239797800779342651e-02 -9.288000315427780151e-02 -2.027407139539718628e-01 -2.711039781570434570e-01 1.103122979402542114e-01 7.512178737670183182e-03 3.374294936656951904e-01 1.772149698808789253e-03 -1.956258565187454224e-01 -6.015273556113243103e-02 4.813567793462425470e-04
-5.698714032769203186e-02 1.402385067194700241e-02 1.199489906430244446e-01 -5.219703167676925659e-02 1.967293471097946167e-01 1.490482389926910400e-01 -1.671535372734069824e-01 -8.085048943758010864e-02 -5.105817690491676331e-02 -1.090090274810791016e-01 4.040567949414253235e-02 1.818104684352874756e-01 -5.706338584423065186e-02 2.323682457208633423e-01 4.485124722123146057e-02 1.896338313817977905e-01 1.477821469306945801e-01 -1.426356583833694458e-01 4.727994203567504883e-01 2.848325371742248535e-01 5.474478006362915039e-02 3.361390233039855957e-01 1.476499289274215698e-01 8.106944710016250610e-02 -3.926156163215637207e-01 -1.340395063161849976e-01 1.290684491395950317e-01 1.528879106044769287e-01 -4.426476731896400452e-02 -1.837060451507568359e-01 -1.820616796612739563e-02 1.577053032815456390e-02
2.540339827537536621e-01 1.002858877182006836e-01 -2.523433268070220947e-01 1.655552536249160767e-01 3.761829808354377747e-02 2.376195639371871948e-01 4.879344627261161804e-02 -7.823897898197174072e-02 1.163193136453628540e-01 -1.317190229892730713e-01 2.616305137053132057e-03 6.233624741435050964e-02 2.147525362670421600e-02 3.251649737358093262e-01 8.670360594987869263e-02 3.548988699913024902e-01 -4.199541732668876648e-02 -1.265301108360290527e-01 1.056993752717971802e-02 1.378284990787506104e-01 -1.092840805649757385e-01 1.206069439649581909e-01 1.839789003133773804e-01 -6.128457933664321899e-02 -4.367166161537170410e-01 3.262338787317276001e-02 3.024408780038356781e-02 2.074384838342666626e-01 -1.017584558576345444e-02 -3.528536856174468994e-01 1.482340414077043533e-02 -1.788054257631301880e-01
9.713770449161529541e-02 9.223536401987075806e-02 5.214825645089149475e-02 3.719192743301391602e-02 3.779785037040710449e-01 1.172880232334136963e-01 -1.307539790868759155e-01 -8.682766556739807129e-02 1.638888716697692871e-01 1.388706713914871216e-01 2.289723157882690430e-01 -9.845377504825592041e-02 -3.325499594211578369e-01 -1.100028380751609802e-01 -4.049049317836761475e-02 -1.921769790351390839e-02 1.270644813776016235e-01 -1.387991011142730713e-01 1.223165243864059448e-01 4.126695916056632996e-02 -1.190423667430877686e-01 -1.078391000628471375e-01 1.842380166053771973e-01 -6.023366749286651611e-02 -3.856667578220367432e-01 2.065612971782684326e-01 2.063118666410446167e-01 2.789087593555450439e-01 4.263063520193099976e-02 -3.601450026035308838e-01 -6.885448843240737915e-02 -1.608046144247055054e-02
-1.388850659132003784e-01 -8.171820640563964844e-02 -1.510596647858619690e-02 6.573196500539779663e-02 1.179550513625144958e-01 3.792472183704376221e-01 -3.295484781265258789e-01 1.625032536685466766e-02 1.284269988536834717e-01 1.254811584949493408e-01 -2.007214277982711792e-01 1.267676055431365967e-01 -8.878911286592483521e-02 -1.693732142448425293e-01 -4.487948492169380188e-02 9.342627972364425659e-02 1.025003120303153992e-01 -9.499038010835647583e-02 3.303765952587127686e-01 2.319037765264511108e-01 2.072003632783889771e-01 1.610746830701828003e-01 -9.427289664745330811e-02 -1.933114826679229736e-01 -1.541945338249206543e-01 -1.075702086091041565e-01 2.707219310104846954e-02 4.325274825096130371e-01 3.619841858744621277e-02 5.418589338660240173e-02 -5.782215669751167297e-02 -1.965274512767791748e-01
1.106392145156860352e-01 -1.860052198171615601e-01 -1.649102717638015747e-01 -3.545510023832321167e-02 3.027746379375457764e-01 6.817290186882019043e-02 -9.169400483369827271e-02 -9.820511192083358765e-02 2.760940194129943848e-01 1.246554628014564514e-01 -1.711999922990798950e-01 1.080598831176757812e-01 -2.925924956798553467e-01 -1.160969734191894531e-01 1.886314013972878456e-03 7.943623512983322144e-02 -1.683642417192459106e-01 -2.428990155458450317e-01 2.424977421760559082e-01 -4.400980100035667419e-02 -1.484257876873016357e-01 6.453242897987365723e-02 -1.124335005879402161e-01 -6.150683760643005371e-02 -4.140698909759521484e-01 1.023201122879981995e-01 -6.280680745840072632e-02 -2.378193289041519165e-01 -9.137322008609771729e-02 2.369779860600829124e-03 2.653942406177520752e-01 2.454755902290344238e-01
1.579948887228965759e-02 2.043683640658855438e-02 -2.481191456317901611e-01 -1.550790015608072281e-02 3.803328275680541992e-01 6.086523085832595825e-02 -1.354757547378540039e-01 -6.119624897837638855e-02 6.346751004457473755e-02 2.573001980781555176e-01 1.277765631675720215e-01 5.492337420582771301e-02 -2.462686412036418915e-02 3.893179893493652344e-01 -7.313392311334609985e-02 3.159881755709648132e-02 -1.649265587329864502e-01 -3.107273876667022705e-01 -1.435032673180103302e-02 3.556172251701354980e-01 -2.255844771862030029e-01 2.550835013389587402e-01 1.527418345212936401e-01 -1.639716774225234985e-01 2.321813628077507019e-02 7.950980961322784424e-02 -2.592197656631469727e-01 -9.031980484724044800e-02 -5.329597741365432739e-03 -4.813061654567718506e-02 9.638943523168563843e-02 9.236873686313629150e-02
-7.247253507375717163e-02 -1.349720656871795654e-01 -6.703335046768188477e-02 7.679820805788040161e-02 -1.073742881417274475e-01 1.601175367832183838e-01 -2.228518575429916382e-01 1.967285871505737305e-01 6.620829552412033081e-02 1.962118968367576599e-02 6.314209103584289551e-02 6.397776305675506592e-02 -1.318499147891998291e-01 -2.500414289534091949e-02 -3.959635272622108459e-02 1.371773630380630493e-01 -7.590259425342082977e-03 -2.645168825984001160e-02 -1.178743839263916016e-01 1.723822057247161865e-01 2.141643166542053223e-01 7.654094696044921875e-02 5.071919560432434082e-01 -2.761214077472686768e-01 -3.376429378986358643e-01 -1.494560092687606812e-01 5.909221246838569641e-02 -8.332257159054279327e-03 -1.403696686029434204e-01 -2.573936879634857178e-01 3.456803262233734131e-01 -1.201374158263206482e-01
3.346521556377410889e-01 5.440341308712959290e-02 -3.101401925086975098e-01 1.694193631410598755e-01 8.421924710273742676e-02 5.831105634570121765e-02 -3.702420294284820557e-01 8.042478561401367188e-02 8.985361456871032715e-02 9.027575701475143433e-02 -4.077459126710891724e-02 1.305164843797683716e-01 4.508121870458126068e-03 -4.585245624184608459e-02 -5.348805338144302368e-03 9.232851862907409668e-02 8.829718083143234253e-02 5.911658704280853271e-02 -5.123639106750488281e-02 3.588947653770446777e-02 1.591598242521286011e-01 3.855799734592437744e-01 -1.670501828193664551e-01 -1.622845083475112915e-01 -2.575246095657348633e-01 1.137898787856101990e-01 2.230917066335678101e-01 1.974418461322784424e-01 -2.991292178630828857e-01 1.355405990034341812e-02 1.599372923374176025e-01 -1.838728785514831543e-01
-5.018284916877746582e-02 -1.171843782067298889e-01 1.841803491115570068e-01 2.247762382030487061e-01 2.764006853103637695e-01 3.598152697086334229e-01 -2.104148417711257935e-01 -5.243317782878875732e-02 1.209838241338729858e-01 4.908939823508262634e-02 -2.656606584787368774e-02 -2.739275693893432617e-01 7.601996511220932007e-02 2.930995542556047440e-03 -1.975162476301193237e-01 -2.037880122661590576e-01 1.420939117670059204e-01 -2.927897572517395020e-01 -9.403888136148452759e-03 2.113831639289855957e-01 1.124496310949325562e-01 1.999252289533615112e-01 5.609279870986938477e-02 -2.469168901443481445e-01 -1.213015392422676086e-01 4.307709261775016785e-02 -5.675514787435531616e-02 9.132307022809982300e-02 -3.435579240322113037e-01 8.243382326327264309e-04 1.841030567884445190e-01 -1.407883316278457642e-01
2.683282494544982910e-01 -1.892950236797332764e-01 -1.007875800132751465e-01 -2.258734777569770813e-02 3.532195389270782471e-01 1.083162575960159302e-01 1.826496422290802002e-02 3.243568539619445801e-02 2.769072651863098145e-01 -1.556908525526523590e-02 1.741908043622970581e-01 -6.908947229385375977e-02 -3.766457736492156982e-01 6.743502616882324219e-02 -7.105886936187744141e-02 2.152390778064727783e-01 -1.616223454475402832e-01 -1.861329376697540283e-01 2.114871442317962646e-01 5.608994513750076294e-03 -1.374948471784591675e-01 -6.503275781869888306e-02 -1.490396074950695038e-02 -2.039837837219238281e-01 -3.525323569774627686e-01 6.152620911598205566e-02 2.333275740966200829e-03 -1.818936616182327271e-01 -5.106913670897483826e-02 8.216860890388488770e-02 2.478661835193634033e-01 1.770605146884918213e-01
-8.601278811693191528e-02 -1.700865924358367920e-01 -2.761312201619148254e-02 8.650010079145431519e-02 -7.510714232921600342e-02 2.864730358123779297e-01 -1.435272693634033203e-01 2.637544572353363037e-01 2.773427367210388184e-01 2.280935198068618774e-01 -1.829793155193328857e-01 -1.223228778690099716e-02 5.300507694482803345e-02 -4.808152839541435242e-02 -2.368661612272262573e-01 1.021587625145912170e-01 -7.720825821161270142e-02 3.191914409399032593e-02 2.431758940219879150e-01 1.784114986658096313e-01 2.601206302642822266e-02 4.544471502304077148e-01 7.754723727703094482e-02 -2.002197057008743286e-01 -1.918475925922393799e-01 2.766417898237705231e-02 -1.422349214553833008e-01 2.765264511108398438e-01 7.270011305809020996e-02 3.766073659062385559e-02 1.406745314598083496e-01 -1.769355833530426025e-01
-4.111990705132484436e-02 1.712717264890670776e-01 -4.417112469673156738e-01 2.944061458110809326e-01 2.105986922979354858e-01 1.943259686231613159e-01 -1.476193815469741821e-01 -1.357391327619552612e-01 -3.640308231115341187e-02 3.473680913448333740e-01 -1.450412906706333160e-02 -1.117607280611991882e-01 -3.699597120285034180e-01 8.598668128252029419e-02 1.744563132524490356e-02 -4.183979332447052002e-02 4.889481142163276672e-02 -2.647035568952560425e-02 -4.514766857028007507e-02 2.763821184635162354e-01 2.530570700764656067e-02 1.517044194042682648e-02 1.082009053789079189e-03 -2.546569705009460449e-02 -2.011847943067550659e-01 6.159070506691932678e-02 -1.366333663463592529e-01 2.016947418451309204e-01 5.875569581985473633e-02 -2.766977548599243164e-01 -7.797332853078842163e-02 -1.053672060370445251e-01
-1.151430234313011169e-01 -9.055574238300323486e-02 -3.060095012187957764e-01 2.439690828323364258e-01 -7.299970090389251709e-02 4.498320817947387695e-01 8.426892571151256561e-03 -2.853271365165710449e-02 7.902722805738449097e-02 -1.299050264060497284e-02 7.161999493837356567e-02 5.615706741809844971e-02 1.651620864868164062e-02 -2.282561920583248138e-02 -3.505077958106994629e-01 -9.591565281152725220e-02 -1.365278214216232300e-01 -5.517640709877014160e-02 1.650602817535400391e-01 1.923990994691848755e-01 -5.568886548280715942e-02 3.399514034390449524e-02 4.749681055545806885e-02 -1.244044303894042969e-01 -4.323565959930419922e-01 2.096602618694305420e-01 -1.602849215269088745e-01 -1.864979267120361328e-01 -2.181374132633209229e-01 -6.571892648935317993e-02 9.993686527013778687e-02 -8.989404141902923584e-02
-2.678817510604858398e-02 1.042493134737014771e-01 -2.557663023471832275e-01 9.986361116170883179e-02 2.695683538913726807e-01 2.320074476301670074e-03 9.279240854084491730e-03 3.208077549934387207e-01 3.076423704624176025e-01 -6.541456282138824463e-02 -1.418840736150741577e-01 -7.296020537614822388e-02 -1.705992519855499268e-01 1.068449094891548157e-01 6.588888168334960938e-02 -1.540607064962387085e-01 2.162383049726486206e-01 -1.882591992616653442e-01 -1.583213508129119873e-01 1.653182134032249451e-02 6.320624053478240967e-02 4.191147089004516602e-01 2.459514290094375610e-01 -5.700166523456573486e-02 -3.301974236965179443e-01 -7.199291884899139404e-02 2.053905045613646507e-03 -1.580842584371566772e-01 -5.893215537071228027e-02 -1.088546812534332275e-01 1.967345774173736572e-01 1.442477200180292130e-02
-1.724589616060256958e-01 -1.877406388521194458e-01 -4.871680960059165955e-02 2.294730991125106812e-01 3.858549594879150391e-01 2.044205069541931152e-01 -1.824593394994735718e-01 -7.549614459276199341e-02 4.827775061130523682e-02 4.598804935812950134e-02 -2.985937893390655518e-01 6.338396668434143066e-02 7.747562229633331299e-02 -2.575658559799194336e-01 -2.184639275074005127e-01 1.467525810003280640e-01 2.460123747587203979e-01 -1.415153443813323975e-01 -3.342861309647560120e-02 3.181158602237701416e-01 -1.097769811749458313e-01 2.596998512744903564e-01 2.008938193321228027e-01 -1.821191906929016113e-01 -3.924929723143577576e-02 1.447227150201797485e-01 9.323384612798690796e-02 1.112089306116104126e-01 1.280427561141550541e-03 -8.663209527730941772e-02 4.048827663064002991e-02 -1.500489413738250732e-01
1.998945772647857666e-01 2.478349767625331879e-02 4.047877714037895203e-02 -5.895146727561950684e-02 3.301014304161071777e-01 2.302142232656478882e-01 -8.950291574001312256e-02 -2.037191241979598999e-01 1.241800561547279358e-01 2.902543544769287109e-01 1.093358397483825684e-01 -4.975750111043453217e-03 -1.462143957614898682e-01 1.967810243368148804e-01 2.839916944503784180e-02 5.971752852201461792e-02 3.550100326538085938e-01 -8.629721403121948242e-02 1.600861251354217529e-01 3.300899565219879150e-01 -1.108143292367458344e-02 3.066227436065673828e-01 2.103453129529953003e-01 -1.767422109842300415e-01 -1.097126081585884094e-01 1.489640176296234131e-01 -1.067839935421943665e-01 2.268651872873306274e-01 1.503124386072158813e-01 -3.963711112737655640e-02 3.371478989720344543e-02 8.140074461698532104e-02
6.879766006022691727e-03 -1.613481789827346802e-01 -1.628394573926925659e-01 1.269179731607437134e-01 4.439939931035041809e-02 2.488399446010589600e-01 -7.794079929590225220e-02 -2.371464967727661133e-01 8.028859645128250122e-02 9.587907046079635620e-02 2.501163780689239502e-01 -7.817874103784561157e-02 -1.206727996468544006e-01 -1.812314838171005249e-01 6.382221728563308716e-02 6.254257261753082275e-02 7.608418166637420654e-02 -8.908227831125259399e-02 3.277807831764221191e-01 1.403167098760604858e-01 -2.064566463232040405e-01 4.427308216691017151e-02 1.500761359930038452e-01 1.389811374247074127e-02 -3.501776754856109619e-01 3.335289955139160156e-01 -6.256451457738876343e-02 1.867204532027244568e-02 2.177747637033462524e-01 -3.427430987358093262e-01 2.046148777008056641e-01 -1.110811159014701843e-01
8.868992328643798828e-02 7.817006856203079224e-02 -3.062650375068187714e-02 -6.550739705562591553e-02 2.276560813188552856e-01 8.105373382568359375e-02 -3.003997504711151123e-01 3.242785111069679260e-02 2.436011843383312225e-02 -9.505686908960342407e-02 6.320333480834960938e-02 -1.399739980697631836e-01 -6.397698074579238892e-02 2.373789846897125244e-01 -1.254526227712631226e-01 1.371145397424697876e-01 -7.408572733402252197e-02 -2.941954731941223145e-01 4.370716214179992676e-01 -7.469889521598815918e-02 1.348822861909866333e-01 6.304638087749481201e-02 2.730455398559570312e-01 -1.580230705440044403e-02 -2.266331464052200317e-01 7.186140120029449463e-02 2.441514283418655396e-01 2.320935577154159546e-01 -5.262568220496177673e-02 -3.622240424156188965e-01 1.739885658025741577e-03 1.153393313288688660e-01
-2.696865499019622803e-01 2.291780263185501099e-01 -6.230749189853668213e-02 1.572051048278808594e-01 6.605552136898040771e-02 -1.255093142390251160e-02 -3.265160322189331055e-01 1.611347049474716187e-01 1.449525505304336548e-01 2.252954989671707153e-01 2.109409570693969727e-01 -8.890169858932495117e-02 -9.420358389616012573e-02 -6.848678737878799438e-02 -1.362322866916656494e-01 2.671951949596405029e-01 5.222144350409507751e-02 -2.195186316967010498e-01 1.920257806777954102e-01 2.323012501001358032e-01 8.428695052862167358e-02 -5.701111629605293274e-02 1.763479262590408325e-01 8.299164474010467529e-02 -2.131978273391723633e-01 9.332831948995590210e-02 -1.664018034934997559e-01 1.175353527069091797e-01 1.152458563446998596e-01 -1.867175102233886719e-01 3.756328225135803223e-01 -7.975014299154281616e-02
-6.569726765155792236e-02 1.245016604661941528e-01 -4.045116603374481201e-01 1.798164397478103638e-01 1.928079575300216675e-01 6.797858327627182007e-02 -2.514172792434692383e-01 -1.335790604352951050e-01 2.694015800952911377e-01 9.696413576602935791e-02 5.187654495239257812e-02 4.775636270642280579e-02 -4.171637594699859619e-01 1.181529685854911804e-01 3.489375859498977661e-02 1.312169879674911499e-01 3.603405505418777466e-02 -1.846261136233806610e-02 -2.357146237045526505e-03 -3.658111020922660828e-02 2.794448137283325195e-01 2.712976634502410889e-01 -1.173186227679252625e-01 -2.271315902471542358e-01 -1.078303232789039612e-01 -8.848171681165695190e-02 1.021905913949012756e-01 -1.151628233492374420e-02 -3.347114026546478271e-01 -6.851525604724884033e-02 -1.886659860610961914e-02 -2.925951033830642700e-02
8.463880419731140137e-02 -6.203744094818830490e-03 -1.706987917423248291e-01 1.478889733552932739e-01 2.976865470409393311e-01 5.635748803615570068e-02 -1.787325739860534668e-01 1.608343124389648438e-01 4.222917854785919189e-01 -3.003841638565063477e-01 6.242104247212409973e-02 1.599179655313491821e-01 1.095811799168586731e-01 3.921900689601898193e-02 -9.793125838041305542e-02 1.474640239030122757e-02 -1.073646768927574158e-01 -2.040276229381561279e-01 2.022746354341506958e-01 1.333460658788681030e-01 5.019741132855415344e-02 -6.170697510242462158e-02 2.307933419942855835e-01 -1.345770061016082764e-01 -3.656520247459411621e-01 3.297577053308486938e-02 8.360549062490463257e-02 4.312046244740486145e-02 -6.887697428464889526e-02 -2.830000221729278564e-01 1.951534301042556763e-02 -2.288889139890670776e-01
-5.673719104379415512e-03 -1.249603927135467529e-02 -3.162797987461090088e-01 3.101674653589725494e-02 -4.370835423469543457e-02 1.633794605731964111e-01 -3.080732561647891998e-02 9.189146757125854492e-02 1.530851144343614578e-02 -3.924874663352966309e-01 -9.768958389759063721e-02 -1.527625620365142822e-01 -2.148535996675491333e-01 1.722154021263122559e-01 -8.114835619926452637e-02 6.085935235023498535e-02 1.009548082947731018e-01 -2.017823010683059692e-01 2.498129904270172119e-01 2.006839811801910400e-01 -1.251811832189559937e-01 2.176331132650375366e-01 -4.107421636581420898e-02 -1.687738746404647827e-01 -4.112998843193054199e-01 1.581485867500305176e-01 -6.340671330690383911e-02 7.391129434108734131e-02 -4.775430634617805481e-02 -3.328128457069396973e-01 1.136859878897666931e-01 -1.054740101099014282e-01
1.127154082059860229e-01 2.080883979797363281e-01 7.670096307992935181e-02 -2.347084507346153259e-02 2.243279293179512024e-02 2.343277484178543091e-01 -2.550699710845947266e-01 2.866749167442321777e-01 2.309442497789859772e-02 4.816962406039237976e-02 -1.068902909755706787e-01 -1.335582733154296875e-01 -3.249560296535491943e-01 -2.212163060903549194e-01 -7.133112102746963501e-02 6.626693159341812134e-02 -6.014765053987503052e-02 -2.870768606662750244e-01 2.811127901077270508e-01 2.211609184741973877e-01 7.403340935707092285e-02 3.130947351455688477e-01 3.261457979679107666e-01 -2.064587473869323730e-01 -2.108192257583141327e-02 1.795808821916580200e-01 -6.100923940539360046e-02 -1.133456006646156311e-01 9.870195388793945312e-02 -5.010635778307914734e-02 -2.161993645131587982e-02 -1.015822887420654297e-01
-1.057006120681762695e-01 7.783470302820205688e-02 1.828511655330657959e-01 1.600439846515655518e-02 -1.808811910450458527e-02 -2.718295343220233917e-02 -3.144221901893615723e-01 -5.431534349918365479e-02 1.202786490321159363e-01 8.023700863122940063e-02 1.899844780564308167e-02 2.370839565992355347e-01 -6.273472215980291367e-03 -1.167601943016052246e-01 6.979729980230331421e-02 7.316389679908752441e-02 7.832852005958557129e-02 -2.781679928302764893e-01 3.108838498592376709e-01 2.720043659210205078e-01 1.231563538312911987e-01 1.438862383365631104e-01 4.079152941703796387e-01 -1.876887381076812744e-01 -3.515637814998626709e-01 9.812249988317489624e-02 1.419226974248886108e-01 5.513750761747360229e-02 1.446336656808853149e-01 -1.880550682544708252e-01 1.647770553827285767e-01 1.155266463756561279e-01
-9.964161366224288940e-02 -1.423354297876358032e-01 -1.967685669660568237e-01 -3.804248198866844177e-02 1.412905901670455933e-01 3.027342259883880615e-01 -1.843273639678955078e-01 -2.021265327930450439e-01 1.707763373851776123e-01 1.387007683515548706e-01 1.608166992664337158e-01 1.733342371881008148e-02 1.550840437412261963e-01 2.401519715785980225e-01 -3.523442149162292480e-01 2.246879637241363525e-01 8.527427166700363159e-02 -3.560816943645477295e-01 3.579953685402870178e-02 1.498485505580902100e-01 -3.706074357032775879e-01 1.163850128650665283e-01 1.004310399293899536e-01 -5.580336228013038635e-02 -9.482645988464355469e-02 -1.131027713418006897e-01 3.744780272245407104e-02 -2.392834052443504333e-02 -1.348925232887268066e-01 6.800574716180562973e-03 1.938190311193466187e-01 1.040157899260520935e-01
-1.663462668657302856e-01 1.742879301309585571e-01 -1.443123817443847656e-01 -7.905709743499755859e-02 5.302273854613304138e-02 7.334875315427780151e-02 -1.471786051988601685e-01 1.336124092340469360e-01 -4.305553808808326721e-02 4.982611164450645447e-02 -8.205281943082809448e-02 -2.880037389695644379e-02 1.246533915400505066e-02 6.096129491925239563e-02 -1.117515657097101212e-02 7.535474002361297607e-02 3.990245983004570007e-02 -1.908444017171859741e-01 3.414931893348693848e-01 1.354743391275405884e-01 1.215532198548316956e-01 1.744038909673690796e-01 4.412969946861267090e-01 -1.030313894152641296e-01 -4.535280466079711914e-01 8.097456395626068115e-02 8.898933976888656616e-02 8.342770859599113464e-03 1.833516359329223633e-01 -2.874510586261749268e-01 2.461328953504562378e-01 1.581209748983383179e-01
5.847157165408134460e-02 -9.241017512977123260e-03 7.162878662347793579e-02 1.277099102735519409e-01 1.857071816921234131e-01 2.580708563327789307e-01 -2.799142897129058838e-01 9.808158874511718750e-02 1.866966038942337036e-01 3.154519200325012207e-02 2.201680243015289307e-01 -3.088670372962951660e-01 -3.755434155464172363e-01 3.207654133439064026e-02 -8.081118576228618622e-03 1.963654905557632446e-01 -6.351877748966217041e-02 -5.875756219029426575e-02 7.569008320569992065e-02 -5.239907279610633850e-02 -2.863222360610961914e-01 3.035411834716796875e-01 2.755580246448516846e-01 -3.303461968898773193e-01 -6.334098428487777710e-02 -4.625526070594787598e-02 6.471436470746994019e-02 3.304013237357139587e-02 -1.515003144741058350e-01 -7.871393114328384399e-02 4.657081887125968933e-02 -8.773256838321685791e-02
-1.599302291870117188e-01 -2.738297283649444580e-01 1.347032338380813599e-01 1.327359974384307861e-01 2.150114476680755615e-01 3.038162887096405029e-01 -1.394493877887725830e-01 -9.261167794466018677e-02 2.152352035045623779e-01 1.374083161354064941e-01 -2.405912578105926514e-01 1.935840547084808350e-01 -7.740060985088348389e-02 1.101617440581321716e-01 -7.958333939313888550e-02 5.564280226826667786e-02 1.184579730033874512e-01 -1.933092996478080750e-02 2.506378889083862305e-01 9.136467427015304565e-02 -5.051366239786148071e-02 2.463228255510330200e-01 -1.334004700183868408e-01 -2.560891807079315186e-01 -2.607226073741912842e-01 2.029528841376304626e-02 1.507363915443420410e-01 3.644516468048095703e-01 6.086092069745063782e-02 7.470823824405670166e-02 -1.995839178562164307e-01 -6.136440485715866089e-02
9.903840720653533936e-02 7.536472380161285400e-02 -3.395588994026184082e-01 1.831567436456680298e-01 3.561204671859741211e-01 5.181061103940010071e-02 7.775358855724334717e-02 -3.813428431749343872e-02 3.713661730289459229e-01 3.098117709159851074e-01 -1.195720955729484558e-01 3.180449828505516052e-02 -2.399255037307739258e-01 3.855225816369056702e-02 -4.123675450682640076e-02 5.307053029537200928e-02 -9.510762989521026611e-02 -3.739221096038818359e-01 -1.274626255035400391e-01 8.024807274341583252e-02 -1.528247743844985962e-01 5.320441722869873047e-02 2.230710163712501526e-02 6.445675343275070190e-02 -1.187636237591505051e-02 2.409357726573944092e-01 8.714211732149124146e-02 1.198435649275779724e-01 -5.796270817518234253e-02 -1.839548200368881226e-01 -8.473845571279525757e-02 -2.428397834300994873e-01
-1.119869947433471680e-01 -1.105931773781776428e-01 -1.380244493484497070e-01 2.045035511255264282e-01 7.583914697170257568e-02 3.323781788349151611e-01 -1.901507675647735596e-01 -8.398663997650146484e-02 1.472200602293014526e-01 1.860283613204956055e-01 -5.956301465630531311e-02 -9.747990965843200684e-02 -4.811811726540327072e-03 -1.320709139108657837e-01 -2.283415198326110840e-01 -1.848607361316680908e-01 4.935397207736968994e-02 -1.414242833852767944e-01 -6.540398299694061279e-02 -1.007383093237876892e-01 -1.076981648802757263e-01 2.887930572032928467e-01 7.760389149188995361e-02 -8.141996711492538452e-02 -3.673924803733825684e-01 9.334970265626907349e-02 -8.205710351467132568e-02 1.367515325546264648e-01 -3.941721320152282715e-01 -3.940210491418838501e-02 2.620519399642944336e-01 2.063309848308563232e-01
9.760593622922897339e-02 -6.379542499780654907e-02 6.084954738616943359e-02 2.050511687994003296e-01 2.275810241699218750e-01 6.001221016049385071e-02 6.344193965196609497e-02 1.302977204322814941e-01 1.059132218360900879e-01 2.227959334850311279e-01 -8.605124801397323608e-02 1.056800186634063721e-01 -3.648221194744110107e-01 3.432204574346542358e-02 -1.697145253419876099e-01 4.699835181236267090e-02 -1.577219180762767792e-02 -3.058391511440277100e-01 1.409574598073959351e-01 -2.705413103103637695e-01 1.794776767492294312e-01 4.545935690402984619e-01 1.565749794244766235e-01 -7.575125247240066528e-02 -1.425986886024475098e-01 1.578334569931030273e-01 2.103579938411712646e-01 9.896263480186462402e-02 3.732010722160339355e-02 -3.397259861230850220e-02 1.524125188589096069e-01 -1.962343901395797729e-01
-1.728236079216003418e-01 3.433040156960487366e-02 7.046550977975130081e-03 -3.164991363883018494e-02 1.893588453531265259e-01 3.592520058155059814e-01 -3.341297507286071777e-01 -2.476183325052261353e-02 9.346117079257965088e-02 2.836895287036895752e-01 -2.633700668811798096e-01 1.517404466867446899e-01 -1.409994065761566162e-01 -3.424657881259918213e-02 1.016418561339378357e-01 -4.111027717590332031e-02 7.045350223779678345e-02 -1.984340399503707886e-01 3.519782125949859619e-01 1.257863044738769531e-01 5.835409834980964661e-02 2.345860153436660767e-01 -3.430938720703125000e-02 -1.034957543015480042e-01 3.292531240731477737e-03 -7.372993510216474533e-03 -1.919633299112319946e-01 3.267038464546203613e-01 -1.107920780777931213e-01 -5.648682639002799988e-02 -3.025054000318050385e-02 -2.482800185680389404e-01
-1.558428108692169189e-01 -9.590766578912734985e-02 -2.251497358083724976e-01 -4.189198091626167297e-02 5.078282952308654785e-02 1.701171100139617920e-01 -1.443036925047636032e-02 -3.214327394962310791e-01 1.240164861083030701e-01 -1.270959824323654175e-01 2.298958748579025269e-01 1.078123524785041809e-01 -2.791022658348083496e-01 5.795360729098320007e-02 8.173738420009613037e-02 1.814223229885101318e-01 -6.469546258449554443e-02 -1.591978818178176880e-01 2.494747787714004517e-01 2.631320059299468994e-01 -6.659990549087524414e-02 5.867896229028701782e-02 -2.272499538958072662e-02 -2.322895973920822144e-01 -3.619739413261413574e-01 6.200852990150451660e-02 7.270438969135284424e-02 5.912725627422332764e-02 -2.087348997592926025e-01 -2.842057645320892334e-01 -1.360642462968826294e-01 -2.286758273839950562e-01
1.805892139673233032e-01 1.394392699003219604e-01 -3.466936647891998291e-01 2.854663133621215820e-01 -5.131296347826719284e-04 1.446997076272964478e-01 -2.232575863599777222e-01 -2.577308565378189087e-02 2.367917448282241821e-01 2.232971787452697754e-01 9.628082811832427979e-02 1.908132582902908325e-01 -2.993396520614624023e-01 1.333497315645217896e-01 7.737264037132263184e-02 -7.384815067052841187e-02 1.287186741828918457e-01 7.758586108684539795e-02 3.977100923657417297e-02 1.579996198415756226e-01 2.258713990449905396e-01 1.736886948347091675e-01 -3.378198295831680298e-02 3.595431149005889893e-02 -1.971523463726043701e-01 3.986358270049095154e-02 8.117273449897766113e-02 2.889412939548492432e-01 -1.387814581394195557e-01 -1.168746128678321838e-01 -8.060770481824874878e-02 -3.188528716564178467e-01
-6.732889264822006226e-02 2.017957419157028198e-01 -2.346110492944717407e-01 8.114414662122726440e-02 1.293305605649948120e-01 3.280263841152191162e-01 -5.259689688682556152e-02 8.020417392253875732e-02 2.771215736865997314e-01 1.830644309520721436e-01 -3.004806488752365112e-02 1.004265546798706055e-01 -2.522227764129638672e-01 8.947753906250000000e-02 -1.446657627820968628e-01 -1.409415006637573242e-01 -1.340700089931488037e-01 -6.705221533775329590e-02 -1.434922665357589722e-01 1.498969942331314087e-01 -3.837936818599700928e-01 1.792017966508865356e-01 2.368126250803470612e-02 -2.416154146194458008e-01 -1.924268305301666260e-01 8.278152346611022949e-02 3.384203910827636719e-01 5.602253600955009460e-02 8.935876935720443726e-02 -6.760279834270477295e-02 1.239948794245719910e-01 1.803383231163024902e-01
-2.525131404399871826e-01 -2.827938832342624664e-02 -1.025475040078163147e-01 -1.166786998510360718e-01 1.902309507131576538e-01 3.236885666847229004e-01 -6.128711625933647156e-02 -1.836716234683990479e-01 9.664653241634368896e-02 9.157060831785202026e-02 -6.209493800997734070e-02 4.163343459367752075e-02 4.016786813735961914e-02 6.938671320676803589e-02 9.249067306518554688e-02 -1.779626607894897461e-01 2.845657765865325928e-01 -3.096396289765834808e-02 2.133150249719619751e-01 2.884436249732971191e-01 -2.313485182821750641e-02 3.787601888179779053e-01 2.443004101514816284e-01 -3.411962985992431641e-01 -2.366859465837478638e-01 2.830103784799575806e-02 -1.239458024501800537e-01 1.135991588234901428e-01 1.431136131286621094e-01 3.328942507505416870e-02 -1.229686290025711060e-02 -1.591385602951049805e-01
-1.622303575277328491e-01 -7.164357602596282959e-02 -7.652688771486282349e-02 1.923680007457733154e-01 -2.034851349890232086e-02 2.185174822807312012e-02 -1.898206472396850586e-01 -2.024948447942733765e-01 2.568341791629791260e-01 -4.337858408689498901e-02 -1.794296950101852417e-01 -1.323522478342056274e-01 -8.247996121644973755e-02 -2.732446491718292236e-01 -3.387589380145072937e-02 6.432942301034927368e-02 -1.367774605751037598e-01 -1.456728279590606689e-01 4.451111704111099243e-02 3.306158781051635742e-01 1.692057400941848755e-01 3.244953155517578125e-01 3.298730254173278809e-01 -2.634618878364562988e-01 -1.901417672634124756e-01 -8.077532052993774414e-03 2.609397470951080322e-02 5.604249308817088604e-04 2.474317848682403564e-01 1.129841059446334839e-02 2.222233712673187256e-01 -1.801211982965469360e-01
-1.288398057222366333e-01 -1.472745090723037720e-01 -2.120673209428787231e-01 2.672915160655975342e-01 1.900825351476669312e-01 3.727584481239318848e-01 -3.580183386802673340e-01 2.644267491996288300e-02 1.433860510587692261e-01 5.747757852077484131e-02 1.036646030843257904e-02 2.428281158208847046e-01 -8.137075603008270264e-02 -4.968426376581192017e-02 -1.336429417133331299e-01 5.909368768334388733e-02 -1.100816354155540466e-01 -1.400177553296089172e-02 1.191203668713569641e-01 3.529966576024889946e-03 6.285958737134933472e-02 1.330300718545913696e-01 5.252412334084510803e-02 -1.182612031698226929e-02 -3.353773355484008789e-01 1.885330080986022949e-01 -3.562745153903961182e-01 -2.417678683996200562e-01 7.618371397256851196e-02 -1.354696303606033325e-01 4.442936927080154419e-02 -1.317548304796218872e-01
6.337631493806838989e-02 -5.160695314407348633e-02 -1.300410181283950806e-01 9.917717427015304565e-02 1.727500706911087036e-01 2.414309382438659668e-01 -6.043986231088638306e-02 -2.826004028320312500e-01 6.787779420847073197e-05 6.563284248113632202e-02 1.425984203815460205e-01 1.910765655338764191e-02 -8.490258455276489258e-02 8.967737108469009399e-02 4.181033372879028320e-02 2.869357764720916748e-01 3.778391778469085693e-01 -4.852384701371192932e-02 3.032358884811401367e-01 3.721106350421905518e-01 1.525860559195280075e-02 9.392700344324111938e-02 2.054316848516464233e-01 -1.519012898206710815e-01 -6.518264114856719971e-02 3.489527851343154907e-02 -8.838813006877899170e-02 3.558469116687774658e-01 1.423182338476181030e-01 -6.281693279743194580e-02 9.928797185420989990e-02 -2.162332683801651001e-01
-1.438838243484497070e-01 1.179338544607162476e-01 -1.817653775215148926e-01 2.221979759633541107e-02 1.164518445730209351e-01 1.165786311030387878e-01 -6.288684159517288208e-02 1.032182797789573669e-01 -1.265579760074615479e-01 6.134499330073595047e-03 -2.594152987003326416e-01 8.815062046051025391e-02 -7.000244408845901489e-02 1.321523040533065796e-01 1.520788762718439102e-02 9.418583661317825317e-02 6.810078769922256470e-02 -4.083396494388580322e-02 4.426634907722473145e-01 2.069341540336608887e-01 1.201436072587966919e-01 1.204028725624084473e-01 4.640114009380340576e-01 -6.302722543478012085e-02 -3.317247629165649414e-01 3.183249384164810181e-02 1.144782900810241699e-01 1.634930819272994995e-02 1.603200435638427734e-01 -2.558262944221496582e-01 2.272241860628128052e-01 8.373962342739105225e-02
-8.191332221031188965e-02 4.816395416855812073e-02 -1.325122565031051636e-01 1.844845116138458252e-01 3.709033504128456116e-02 1.392778903245925903e-01 2.049256861209869385e-01 8.889889717102050781e-02 1.153682768344879150e-01 -1.705434322357177734e-01 1.408931612968444824e-01 1.186221987009048462e-01 -1.593724638223648071e-01 -4.530941322445869446e-02 -1.133218258619308472e-01 2.917897403240203857e-01 1.088603287935256958e-01 -4.182097911834716797e-01 3.368131443858146667e-02 1.310033649206161499e-01 1.299545317888259888e-01 1.055417135357856750e-01 -2.553222477436065674e-01 -3.151470422744750977e-01 -3.038346171379089355e-01 1.536701470613479614e-01 9.350467473268508911e-02 2.913326323032379150e-01 4.667872190475463867e-02 -1.371867656707763672e-01 7.601673901081085205e-02 1.817858666181564331e-01
-8.708633482456207275e-03 1.659755110740661621e-01 -3.254548311233520508e-01 1.046269834041595459e-01 4.839434847235679626e-02 6.198412273079156876e-03 -2.582044005393981934e-01 2.173083126544952393e-01 -1.758384704589843750e-01 1.305300742387771606e-01 -9.762741625308990479e-02 1.666604578495025635e-01 -3.156941011548042297e-02 -7.639510929584503174e-02 -4.314989596605300903e-02 1.109643951058387756e-01 1.134129017591476440e-01 -1.127431727945804596e-02 4.907622188329696655e-02 -1.968776881694793701e-01 -8.020101487636566162e-02 3.373621404170989990e-01 -1.681096293032169342e-02 -3.325422406196594238e-01 -3.416844606399536133e-01 5.451566353440284729e-02 -2.790192663669586182e-01 8.376959711313247681e-02 -1.310631036758422852e-01 -1.067926660180091858e-01 2.358330637216567993e-01 -2.427009940147399902e-01
-2.511810660362243652e-01 -1.718262284994125366e-01 -1.118173450231552124e-01 2.656011581420898438e-01 -1.864232937805354595e-03 2.162984758615493774e-01 -1.900466978549957275e-01 2.422150373458862305e-01 1.721563190221786499e-01 1.842859685420989990e-01 -1.499851495027542114e-01 -4.612632840871810913e-02 -5.206560716032981873e-02 -8.926773071289062500e-02 -3.248529136180877686e-02 -3.595498856157064438e-03 5.238837003707885742e-02 1.070317160338163376e-02 3.074122369289398193e-01 9.758149087429046631e-02 2.036687880754470825e-01 4.163231253623962402e-01 -1.266773138195276260e-02 -2.351675480604171753e-01 -1.554809510707855225e-01 7.062321156263351440e-02 -3.997352719306945801e-02 3.400325775146484375e-01 1.669778972864151001e-01 1.216112002730369568e-01 1.226538345217704773e-01 -3.926420584321022034e-02
1.649375110864639282e-01 1.822599023580551147e-01 -2.692061364650726318e-01 1.905173659324645996e-01 1.590314060449600220e-01 1.791669875383377075e-01 4.492426291108131409e-02 -1.481992751359939575e-01 2.456022053956985474e-01 4.827561974525451660e-02 1.984095424413681030e-01 1.737777739763259888e-01 -2.145929448306560516e-02 -1.656809747219085693e-01 1.545125395059585571e-01 6.334390491247177124e-02 -5.834703519940376282e-02 2.729587815701961517e-02 3.522364497184753418e-01 1.925257891416549683e-01 4.623505845665931702e-02 4.129977896809577942e-02 -7.531884312629699707e-02 -1.875520050525665283e-01 -2.944702804088592529e-01 1.549044698476791382e-01 -8.745814859867095947e-02 -2.477763295173645020e-01 1.199008524417877197e-01 -1.237817779183387756e-01 -7.491283118724822998e-02 -3.693012893199920654e-01
-1.298384517431259155e-01 1.271617114543914795e-01 -6.042923405766487122e-02 -1.645060330629348755e-01 2.071404755115509033e-01 4.090547561645507812e-01 -6.514007598161697388e-02 1.399438232183456421e-01 2.602631039917469025e-02 -2.126415967941284180e-01 -9.162349998950958252e-02 -7.132998853921890259e-02 -1.788866668939590454e-01 -2.880242094397544861e-02 -3.129164278507232666e-01 -2.262976020574569702e-01 2.079962342977523804e-01 5.061557516455650330e-02 1.157719865441322327e-01 3.295300900936126709e-01 -4.566892981529235840e-02 3.036090135574340820e-01 3.637732565402984619e-02 -1.132286638021469116e-01 -1.959449052810668945e-01 -7.798378169536590576e-02 -1.185634285211563110e-01 1.835967004299163818e-01 -1.093898639082908630e-01 2.903156168758869171e-02 4.522695380728691816e-04 -2.821130156517028809e-01
1.368232220411300659e-01 2.726995386183261871e-02 -3.188419342041015625e-01 6.962300091981887817e-02 1.467083990573883057e-01 1.413507163524627686e-01 -3.903758227825164795e-01 3.356815874576568604e-01 2.384834885597229004e-01 -7.082110643386840820e-02 1.259100586175918579e-01 8.530906401574611664e-03 -2.468761652708053589e-01 -7.076998054981231689e-02 -1.762543432414531708e-02 -1.590274721384048462e-01 -3.880493715405464172e-02 -1.596069782972335815e-01 -6.617293506860733032e-02 1.823362149298191071e-02 -1.970648169517517090e-01 3.429752886295318604e-01 -1.677700132131576538e-02 -1.167302355170249939e-01 -7.912545651197433472e-02 3.228891491889953613e-01 6.210327520966529846e-02 -1.654698550701141357e-01 5.498818587511777878e-03 1.066335942596197128e-02 1.556082814931869507e-01 -1.729106456041336060e-01
2.186663746833801270e-01 1.914269477128982544e-01 -4.857439920306205750e-02 1.603674143552780151e-01 6.293191760778427124e-02 1.855963468551635742e-01 -8.104524016380310059e-02 1.384306792169809341e-02 1.808108575642108917e-02 -3.773602098226547241e-02 7.702339440584182739e-02 -2.218303680419921875e-01 -1.595888882875442505e-01 -1.884786188602447510e-01 -1.157443374395370483e-01 1.224279776215553284e-01 -1.923686414957046509e-01 -2.807451486587524414e-01 1.631532013416290283e-01 1.693114042282104492e-01 -2.813763730227947235e-02 4.146975874900817871e-01 1.826952844858169556e-01 -3.255258500576019287e-01 -1.643843390047550201e-02 2.624914944171905518e-01 -1.015150770545005798e-01 1.076674461364746094e-01 2.147012762725353241e-02 9.335280209779739380e-02 -6.181741133332252502e-02 -3.297586739063262939e-01
5.869639571756124496e-03 1.438279896974563599e-01 -1.737408936023712158e-01 1.929175108671188354e-02 8.811628818511962891e-02 8.152797073125839233e-02 -2.926968932151794434e-01 -1.452717632055282593e-01 3.688476681709289551e-01 1.247540116310119629e-01 8.278576284646987915e-02 -6.326500792056322098e-03 -2.011308260262012482e-02 -1.033453345298767090e-01 -1.407249271869659424e-01 3.822290524840354919e-02 -2.576257884502410889e-01 -8.091168850660324097e-02 1.721330434083938599e-01 4.190389811992645264e-02 -1.844871640205383301e-01 2.513256371021270752e-01 -1.919834464788436890e-01 -2.420391142368316650e-01 -3.978422880172729492e-01 7.403338700532913208e-02 -2.762792110443115234e-01 1.817798316478729248e-01 -2.758454903960227966e-02 7.012171298265457153e-02 -1.625747382640838623e-01 -1.857239305973052979e-01
-7.469484955072402954e-02 -1.657143794000148773e-02 -1.569507569074630737e-01 1.286177784204483032e-01 1.566940546035766602e-01 3.924517631530761719e-01 -2.778720296919345856e-02 6.102455034852027893e-02 2.107127159833908081e-01 1.515289694070816040e-01 -6.163427140563726425e-03 3.499403297901153564e-01 -4.105554893612861633e-02 -4.922622814774513245e-03 -2.720708549022674561e-01 1.430510580539703369e-01 1.585366390645503998e-02 1.399469375610351562e-01 1.788480766117572784e-02 1.715932339429855347e-01 8.345907181501388550e-02 2.908592224121093750e-01 3.646367788314819336e-02 -3.390772268176078796e-02 -2.162163704633712769e-01 2.675609290599822998e-01 -2.105866819620132446e-01 -1.881842017173767090e-01 9.042657166719436646e-02 -1.780606955289840698e-01 3.031488656997680664e-01 -1.016108617186546326e-01
1.360515952110290527e-01 -2.861748076975345612e-02 -1.142337396740913391e-01 3.560167253017425537e-01 2.754056155681610107e-01 2.743817567825317383e-01 -9.080354124307632446e-02 -2.201930582523345947e-01 2.372467219829559326e-01 -1.116403937339782715e-01 -3.243345320224761963e-01 1.018651500344276428e-01 -7.866740971803665161e-02 -6.365174055099487305e-02 -2.006511390209197998e-02 1.085007190704345703e-01 -3.281130641698837280e-02 -1.573486477136611938e-01 -2.167157083749771118e-02 5.930542573332786560e-02 -2.696697711944580078e-01 4.109092652797698975e-01 -1.147813498973846436e-01 1.682556606829166412e-02 -1.510868370532989502e-01 1.847079209983348846e-02 -1.337373852729797363e-01 2.435584813356399536e-01 -1.150892078876495361e-01 1.266794353723526001e-01 1.045026928186416626e-01 2.896581776440143585e-02
-2.742156684398651123e-01 -2.077668607234954834e-01 2.639201283454895020e-02 1.278057135641574860e-02 2.140203490853309631e-02 3.007366359233856201e-01 -3.684668540954589844e-01 1.363460272550582886e-01 2.829906940460205078e-01 2.095691263675689697e-01 -2.096665352582931519e-01 1.230971887707710266e-02 -6.710817664861679077e-02 7.157608866691589355e-02 3.500686585903167725e-02 1.059798598289489746e-01 -9.287577122449874878e-02 -6.023883074522018433e-02 2.227836400270462036e-01 3.314954936504364014e-01 -2.569666132330894470e-02 3.630442619323730469e-01 1.114472076296806335e-01 1.700204797089099884e-03 -2.174835652112960815e-01 -9.291177988052368164e-02 7.430731318891048431e-03 1.832416951656341553e-01 -1.754766851663589478e-01 3.059645742177963257e-02 7.811966538429260254e-02 -3.556801378726959229e-02
2.143656760454177856e-01 2.686569690704345703e-01 -3.510452210903167725e-01 2.297646924853324890e-02 2.459588944911956787e-01 3.117943704128265381e-01 -2.015097588300704956e-01 -1.818755120038986206e-01 6.377598643302917480e-02 2.589507699012756348e-01 1.961413919925689697e-01 1.435318589210510254e-01 -3.796908259391784668e-02 2.328774780035018921e-01 7.011390477418899536e-02 1.915374398231506348e-01 1.906575560569763184e-01 -1.713971495628356934e-01 5.244347453117370605e-02 2.440826296806335449e-01 -7.126771658658981323e-02 -3.903256729245185852e-02 1.029188930988311768e-01 -4.292809590697288513e-02 -1.328499913215637207e-01 2.153226435184478760e-01 -2.120983153581619263e-01 3.376846667379140854e-03 8.973324298858642578e-02 6.581231206655502319e-02 1.746372431516647339e-01 1.608335413038730621e-02
5.185540765523910522e-02 7.525739818811416626e-02 -3.425752818584442139e-01 -8.113729767501354218e-03 -1.477763652801513672e-01 2.263882309198379517e-01 1.235022470355033875e-01 -1.303264200687408447e-01 1.436271667480468750e-01 -1.512482482939958572e-02 6.232840195298194885e-02 8.778539299964904785e-02 -1.590783745050430298e-01 -1.826660335063934326e-02 5.226595327258110046e-02 5.840950086712837219e-02 6.072790175676345825e-02 5.293178558349609375e-02 4.865950942039489746e-01 1.903800517320632935e-01 2.959073185920715332e-01 3.287115097045898438e-01 5.191206187009811401e-02 -2.098431140184402466e-01 -2.806307673454284668e-01 1.385780125856399536e-01 1.272176057100296021e-01 7.099832594394683838e-02 8.316154778003692627e-02 -1.203732267022132874e-01 1.628518551588058472e-01 -1.253218501806259155e-01
1.807945966720581055e-02 -5.120795220136642456e-02 -3.548627197742462158e-01 -2.102110348641872406e-02 2.659371793270111084e-01 1.668946892023086548e-01 -1.651421934366226196e-01 1.693412289023399353e-02 1.952180117368698120e-01 1.204507052898406982e-01 -4.261190071702003479e-02 -1.456410139799118042e-01 -3.396519422531127930e-01 -1.319856792688369751e-01 -2.419364899396896362e-01 -1.909380555152893066e-01 2.484815716743469238e-01 -2.160530835390090942e-01 -6.094494462013244629e-02 2.022653073072433472e-01 5.481391213834285736e-03 9.821400046348571777e-02 2.755839824676513672e-01 -8.865518122911453247e-02 9.234340488910675049e-02 -2.995514497160911560e-02 3.476070612668991089e-02 2.400743067264556885e-01 -1.621646732091903687e-01 -2.387930750846862793e-01 3.112024068832397461e-02 -2.050369232892990112e-01
1.164394617080688477e-01 -1.019875425845384598e-02 -1.814185976982116699e-01 3.641161322593688965e-01 2.717452049255371094e-01 2.952821850776672363e-01 2.562719769775867462e-02 -5.265451967716217041e-02 1.486363559961318970e-01 -2.363300323486328125e-01 6.654414534568786621e-02 3.968711495399475098e-01 -6.760929524898529053e-02 5.292432382702827454e-02 1.048676017671823502e-02 3.418506309390068054e-02 -1.992335543036460876e-02 6.008236855268478394e-02 2.510264217853546143e-01 2.046258151531219482e-01 -2.102829813957214355e-01 2.635025084018707275e-01 -2.759975194931030273e-02 2.463517338037490845e-02 -1.391428858041763306e-01 2.628223039209842682e-02 3.814685391262173653e-03 1.249876618385314941e-01 -2.501528859138488770e-01 -3.380969399586319923e-03 2.924328744411468506e-01 1.189276389777660370e-02
-1.249272525310516357e-01 -1.140912026166915894e-01 -1.893550753593444824e-01 7.872151583433151245e-02 2.576653659343719482e-01 4.149618446826934814e-01 -1.863344311714172363e-01 -9.565040469169616699e-02 2.367110699415206909e-01 9.249044954776763916e-02 -4.881288111209869385e-02 2.644019722938537598e-01 -3.937137126922607422e-02 -8.827560395002365112e-02 -1.257798522710800171e-01 1.463420540094375610e-01 -1.343806684017181396e-01 1.263901591300964355e-01 2.376556247472763062e-01 4.200331866741180420e-02 9.920966625213623047e-02 1.525944024324417114e-01 -1.471896618604660034e-01 -1.107917949557304382e-01 -2.926783561706542969e-01 2.755301296710968018e-01 -5.865903198719024658e-02 -1.955668777227401733e-01 -1.914862915873527527e-02 -1.021980345249176025e-01 1.780090034008026123e-01 -2.414647936820983887e-01
9.922427684068679810e-02 4.604597389698028564e-02 -1.067530214786529541e-01 1.270126849412918091e-01 2.909195125102996826e-01 4.259202256798744202e-02 1.491056084632873535e-01 -2.130760066211223602e-02 3.171592354774475098e-01 1.971150636672973633e-01 5.297008156776428223e-02 6.173695996403694153e-02 -3.011538088321685791e-01 -7.259860634803771973e-02 6.630524992942810059e-02 4.577909409999847412e-02 8.104810863733291626e-02 -1.309066116809844971e-01 -4.679973796010017395e-02 1.729370504617691040e-01 -3.175866231322288513e-02 4.783855676651000977e-01 1.416137218475341797e-01 8.509336039423942566e-03 -7.973920553922653198e-02 2.338459491729736328e-01 1.895876824855804443e-01 7.270520180463790894e-02 -6.699838675558567047e-03 -4.074212312698364258e-01 -1.027955859899520874e-01 1.348579525947570801e-01
-1.133005600422620773e-02 1.765545755624771118e-01 9.691811166703701019e-03 -1.179650891572237015e-02 8.617506921291351318e-02 1.940209865570068359e-01 1.238598767668008804e-02 2.317514270544052124e-01 5.435177683830261230e-02 1.270456314086914062e-01 5.351122841238975525e-02 2.697585821151733398e-01 -2.153299897909164429e-01 -9.072668850421905518e-03 -2.205044478178024292e-01 2.641678452491760254e-01 -9.574016183614730835e-02 -2.250356525182723999e-01 2.933812439441680908e-01 -8.611962944269180298e-02 2.559050023555755615e-01 2.598450183868408203e-01 2.381191700696945190e-01 -3.046257793903350830e-01 -4.447751119732856750e-02 -1.856111176311969757e-02 2.826498746871948242e-01 7.297441363334655762e-02 -6.318308413028717041e-02 -1.874601468443870544e-02 2.560528516769409180e-01 -1.292445659637451172e-01
-2.616139054298400879e-01 -2.884750068187713623e-01 3.352252021431922913e-02 1.791136860847473145e-01 2.047343254089355469e-01 1.677716821432113647e-01 -1.332171857357025146e-01 -1.996118426322937012e-01 1.402748823165893555e-01 1.237658858299255371e-01 -2.822832465171813965e-01 2.676294744014739990e-01 1.125492677092552185e-01 -1.310750246047973633e-01 -1.228773668408393860e-01 1.982585638761520386e-01 2.496822923421859741e-01 -1.375252455472946167e-01 3.572074696421623230e-02 1.615256518125534058e-01 -1.140318438410758972e-02 3.267981112003326416e-01 6.226005777716636658e-02 -2.680825293064117432e-01 -1.777684688568115234e-01 3.499409183859825134e-02 1.540378388017416000e-02 2.274427860975265503e-01 1.146352216601371765e-01 -2.030295319855213165e-02 -1.919517409987747669e-03 -1.651625633239746094e-01
1.216192021965980530e-01 3.065427541732788086e-01 -5.705089867115020752e-02 -9.502877295017242432e-02 -1.598120108246803284e-02 1.383900195360183716e-01 1.372036337852478027e-02 3.792234957218170166e-01 1.457016021013259888e-01 4.524736478924751282e-02 7.806967943906784058e-02 9.300614893436431885e-02 -1.178980246186256409e-01 -1.349523365497589111e-01 -1.770863234996795654e-01 3.731586933135986328e-01 -2.039603888988494873e-02 -2.371201664209365845e-01 2.563252151012420654e-01 9.527375549077987671e-02 1.454785317182540894e-01 2.496530562639236450e-01 7.442627102136611938e-02 -3.605364263057708740e-01 5.859590321779251099e-02 1.143994927406311035e-01 6.894756853580474854e-02 6.557797640562057495e-02 4.188098385930061340e-02 -8.457095175981521606e-02 2.352250218391418457e-01 -1.858998388051986694e-01
2.354845255613327026e-01 1.700901240110397339e-01 -9.578852355480194092e-02 -1.016346141695976257e-01 1.807647347450256348e-01 1.947185844182968140e-01 -9.671293944120407104e-02 -6.689947098493576050e-02 1.973044276237487793e-01 -2.742877900600433350e-01 1.725618690252304077e-01 2.120219767093658447e-01 2.736112475395202637e-02 1.646528840065002441e-01 1.712716743350028992e-02 1.343912780284881592e-01 -9.029086679220199585e-02 -5.630305781960487366e-02 3.632200360298156738e-01 2.574302256107330322e-01 1.427516490221023560e-01 1.734452098608016968e-01 1.519761085510253906e-01 -2.391355335712432861e-01 -3.396050035953521729e-01 -7.185274362564086914e-02 2.580574154853820801e-01 2.825089916586875916e-02 2.249845676124095917e-02 -2.149586081504821777e-01 1.208274066448211670e-02 -3.966072201728820801e-02
-1.590254902839660645e-02 8.024683594703674316e-02 1.445598527789115906e-02 4.922392219305038452e-02 5.243844166398048401e-02 1.572270840406417847e-01 -3.057105839252471924e-02 -2.446826845407485962e-01 2.511438727378845215e-01 3.090077936649322510e-01 -5.323878675699234009e-02 1.406267136335372925e-01 -1.827364712953567505e-01 -2.959657013416290283e-01 -7.974395900964736938e-02 3.227642923593521118e-02 -7.340093608945608139e-03 -5.556522682309150696e-02 1.030431836843490601e-01 -3.198724612593650818e-02 -2.093476057052612305e-01 2.180276662111282349e-01 1.186486929655075073e-01 -5.287310481071472168e-02 -2.641678452491760254e-01 3.657304495573043823e-02 3.311522305011749268e-01 -2.686826586723327637e-01 -1.200321465730667114e-01 -2.164700031280517578e-01 3.943946063518524170e-01 -6.041001062840223312e-03
5.001717433333396912e-02 -2.073337137699127197e-02 -2.333348691463470459e-01 3.603971097618341446e-03 -4.075793549418449402e-02 1.986397653818130493e-01 -1.229763329029083252e-01 2.357679046690464020e-02 8.487080037593841553e-02 -2.624657452106475830e-01 -4.126553609967231750e-02 -1.394756436347961426e-01 -3.233712613582611084e-01 7.640811055898666382e-02 5.282736569643020630e-02 1.508638076484203339e-02 1.895301043987274170e-02 -1.489895284175872803e-01 2.791264355182647705e-01 2.258564531803131104e-01 -1.975515782833099365e-01 1.944089233875274658e-01 -7.453061640262603760e-02 -2.728254795074462891e-01 -5.005933046340942383e-01 -9.575685113668441772e-02 -1.273274421691894531e-01 -9.146270900964736938e-02 -1.571784168481826782e-01 -2.158458083868026733e-01 1.053645312786102295e-01 -1.060150191187858582e-02
3.326605260372161865e-01 1.207044124603271484e-01 -4.196138978004455566e-01 1.028048098087310791e-01 3.525321930646896362e-02 1.180717051029205322e-01 -2.868504524230957031e-01 8.293521404266357422e-02 1.729475110769271851e-01 2.233378589153289795e-01 2.761981822550296783e-02 2.120051383972167969e-01 -9.133686870336532593e-02 -1.555741578340530396e-01 -1.707731634378433228e-01 1.129604727029800415e-01 1.535857766866683960e-01 5.878357682377099991e-03 2.128258720040321350e-02 6.011616811156272888e-02 -3.493404760956764221e-02 2.978435754776000977e-01 -2.660661004483699799e-02 -1.413944829255342484e-02 -2.781393527984619141e-01 -6.448271125555038452e-02 1.567150652408599854e-01 1.217860952019691467e-01 -3.553750813007354736e-01 -1.728723291307687759e-03 3.527322784066200256e-03 -1.343943476676940918e-01
4.845067486166954041e-02 3.258188441395759583e-02 9.064424782991409302e-02 1.562819629907608032e-01 3.163307011127471924e-01 -1.673608273267745972e-01 3.952689841389656067e-02 8.780745416879653931e-02 2.514383196830749512e-01 1.863318830728530884e-01 1.631566584110260010e-01 1.321516036987304688e-01 -1.391621232032775879e-01 -5.809587985277175903e-02 -7.067770510911941528e-02 4.492699727416038513e-02 5.062127113342285156e-02 -1.076921671628952026e-01 3.976143524050712585e-02 -2.941555678844451904e-01 1.153917908668518066e-01 3.308508098125457764e-01 2.872540950775146484e-01 -2.655450701713562012e-01 -2.582733631134033203e-01 1.677574664354324341e-01 1.167591139674186707e-01 2.442968636751174927e-01 1.639119982719421387e-01 2.887483499944210052e-02 2.475718408823013306e-01 -1.399790346622467041e-01
-4.927184432744979858e-02 3.684732690453529358e-02 -3.382588326930999756e-01 5.347924679517745972e-02 1.145821437239646912e-01 1.224892511963844299e-01 -3.598296046257019043e-01 2.144580781459808350e-01 -2.266167849302291870e-01 6.958641111850738525e-02 -3.266415745019912720e-02 3.593861311674118042e-02 -2.052240446209907532e-02 1.375854108482599258e-02 1.302886661142110825e-02 -4.097563680261373520e-03 -1.084658801555633545e-01 -1.355070471763610840e-01 5.089526996016502380e-02 -2.056481540203094482e-01 -3.469495335593819618e-03 3.548823297023773193e-01 -6.569175049662590027e-03 -3.481801450252532959e-01 -2.903893291950225830e-01 -4.983146116137504578e-02 -2.972781658172607422e-01 -6.801585201174020767e-03 -1.311185806989669800e-01 -1.398537158966064453e-01 1.104567050933837891e-01 -2.637498974800109863e-01
7.007186859846115112e-02 -1.786332875490188599e-01 -4.247040301561355591e-02 1.580090261995792389e-02 7.983881980180740356e-02 3.421534597873687744e-01 -1.744906753301620483e-01 4.968328028917312622e-02 3.684278428554534912e-01 8.877474069595336914e-02 -2.558990120887756348e-01 -1.473059356212615967e-01 -1.214078888297080994e-01 -2.269379943609237671e-01 -2.046128660440444946e-01 3.914663568139076233e-02 3.308918699622154236e-02 -8.856040658429265022e-04 3.062303364276885986e-01 1.697786003351211548e-01 6.158032268285751343e-02 1.961542367935180664e-01 1.216512620449066162e-01 -2.560108304023742676e-01 -1.558785140514373779e-01 -4.578978568315505981e-02 -1.460349261760711670e-01 3.162060081958770752e-01 -7.631669938564300537e-02 1.410360485315322876e-01 1.817868798971176147e-01 -1.074680164456367493e-01
2.984757162630558014e-02 -1.344577223062515259e-01 -1.356682274490594864e-02 6.803248822689056396e-02 4.572155326604843140e-02 3.209493756294250488e-01 -1.189203485846519470e-01 1.461452096700668335e-01 3.661808073520660400e-01 8.211786299943923950e-02 -1.922540962696075439e-01 -5.857663229107856750e-02 -4.121447354555130005e-02 -2.715461850166320801e-01 -2.282155603170394897e-01 2.678583562374114990e-02 4.379333113320171833e-04 -1.457251012325286865e-01 2.125004976987838745e-01 4.993249103426933289e-02 8.615595102310180664e-02 2.497818917036056519e-01 4.018529877066612244e-02 -2.493596225976943970e-01 -2.541037797927856445e-01 4.866189137101173401e-02 -2.599552869796752930e-01 3.019392788410186768e-01 -6.932993978261947632e-02 2.016202807426452637e-01 1.776532381772994995e-01 -1.447920203208923340e-01
-2.901475317776203156e-02 -1.077544614672660828e-01 -3.512888550758361816e-01 5.213986337184906006e-02 2.366167902946472168e-01 1.881767064332962036e-01 2.220118232071399689e-02 1.718918234109878540e-01 6.492727994918823242e-02 -9.942671656608581543e-02 2.963796854019165039e-01 -1.161294281482696533e-01 -4.674524441361427307e-02 5.572945624589920044e-02 -1.720948368310928345e-01 2.708465456962585449e-01 -1.137384623289108276e-01 -4.887643158435821533e-01 1.905249617993831635e-02 -3.852070868015289307e-02 1.615775078535079956e-01 1.056028604507446289e-01 -1.055802451446652412e-03 -2.123079150915145874e-01 -1.165681183338165283e-01 1.611930429935455322e-01 1.666568517684936523e-01 9.284413605928421021e-02 -3.592712432146072388e-02 -2.424639612436294556e-01 -6.476172804832458496e-02 2.001130282878875732e-01
-9.018723666667938232e-02 5.114584788680076599e-02 -3.159458190202713013e-02 5.135091021656990051e-02 -7.526304572820663452e-02 1.232903376221656799e-01 -2.422820627689361572e-01 9.313144534826278687e-02 1.902785734273493290e-04 1.386174112558364868e-01 7.434847205877304077e-02 -1.898830197751522064e-02 -8.413011580705642700e-02 -1.177729144692420959e-01 -7.087431102991104126e-02 2.298205941915512085e-01 3.717030957341194153e-02 -2.529627680778503418e-01 3.382476791739463806e-02 2.441954463720321655e-01 1.851334273815155029e-01 -1.505501475185155869e-02 4.045984148979187012e-01 -9.604308009147644043e-02 -3.432603776454925537e-01 2.021263837814331055e-01 8.909883350133895874e-02 6.629543006420135498e-02 1.392741650342941284e-01 -3.156070411205291748e-01 3.441665768623352051e-01 -2.268026620149612427e-01
1.153378188610076904e-01 8.642495423555374146e-02 -1.054569184780120850e-01 -6.197506934404373169e-02 2.295818179845809937e-01 3.961715996265411377e-01 -1.029999554157257080e-02 -3.113992884755134583e-02 2.084487229585647583e-01 -1.229851543903350830e-01 1.377080678939819336e-01 2.176323831081390381e-01 1.120026931166648865e-01 1.942881494760513306e-01 8.762989938259124756e-02 8.387203514575958252e-02 1.878519658930599689e-03 -9.193421900272369385e-02 3.581066131591796875e-01 2.224505990743637085e-01 9.916737675666809082e-02 4.207750409841537476e-02 1.643755286931991577e-01 -1.121108159422874451e-01 -5.008584856986999512e-01 -5.543593317270278931e-02 2.326958328485488892e-01 5.969617143273353577e-02 -7.816843688488006592e-02 -6.413590908050537109e-02 6.614214926958084106e-02 -2.473577624186873436e-03
-5.384605750441551208e-02 2.147888019680976868e-02 -1.394480764865875244e-01 3.153223991394042969e-01 3.811095058917999268e-01 2.420247793197631836e-01 3.960410505533218384e-02 1.221392974257469177e-01 3.255904018878936768e-01 3.407343477010726929e-02 -1.924320608377456665e-01 5.863153375685214996e-03 -1.803635954856872559e-01 3.910150378942489624e-02 -2.646501064300537109e-01 7.626394927501678467e-02 3.052488267421722412e-01 4.979357495903968811e-02 -7.321634143590927124e-02 2.810650877654552460e-02 -1.206048801541328430e-01 6.622909009456634521e-02 1.689253449440002441e-01 1.405679155141115189e-02 -1.787790805101394653e-01 1.262765675783157349e-01 2.091328352689743042e-01 6.517893052659928799e-04 -1.878815144300460815e-01 -2.517386674880981445e-01 2.413814216852188110e-01 -7.248772680759429932e-02
9.898032993078231812e-02 2.961133047938346863e-02 -3.871397972106933594e-01 1.732445508241653442e-01 2.461512386798858643e-01 7.537335157394409180e-02 1.236527413129806519e-02 -2.778956890106201172e-01 1.136549264192581177e-01 1.050129085779190063e-01 1.352617740631103516e-01 2.306165993213653564e-01 -3.272998929023742676e-01 -1.256700023077428341e-03 1.448762267827987671e-01 4.046166688203811646e-02 2.340140379965305328e-02 7.529897242784500122e-02 7.527754455804824829e-02 1.620309054851531982e-01 -5.774122662842273712e-03 2.082678973674774170e-01 1.557349562644958496e-01 -7.079208642244338989e-02 -2.123963236808776855e-01 9.124113619327545166e-02 1.893496662378311157e-01 2.467987686395645142e-01 -8.942071348428726196e-02 1.611760556697845459e-01 8.693674951791763306e-02 -3.715681731700897217e-01
1.397659182548522949e-01 1.964519172906875610e-01 -3.389655649662017822e-01 1.471924930810928345e-01 2.690578401088714600e-01 -2.255400270223617554e-02 1.140542626380920410e-01 5.006939545273780823e-02 2.303448915481567383e-01 5.612581595778465271e-02 -2.091757059097290039e-01 9.402637183666229248e-02 -1.034135445952415466e-01 -1.396538168191909790e-01 3.578704595565795898e-02 6.153332442045211792e-02 -2.421341985464096069e-01 -2.436187863349914551e-01 -1.074975058436393738e-01 1.546916831284761429e-02 2.500582635402679443e-01 1.926987767219543457e-01 1.661614924669265747e-01 -1.222003027796745300e-01 -1.792058497667312622e-01 2.550866603851318359e-01 2.188514024019241333e-01 2.074261158704757690e-01 1.171532347798347473e-01 -1.747900694608688354e-01 -2.162213027477264404e-01 -1.473495662212371826e-01
-1.269385069608688354e-01 1.175570636987686157e-01 -3.323408961296081543e-01 8.354720473289489746e-02 4.095630347728729248e-02 7.045386731624603271e-02 -1.165705621242523193e-01 3.680426999926567078e-02 5.570751801133155823e-02 1.790949404239654541e-01 4.666601121425628662e-02 8.176074922084808350e-02 -2.524863779544830322e-01 8.200543373823165894e-02 7.040801644325256348e-02 3.330081403255462646e-01 -2.489181160926818848e-01 -2.971653938293457031e-01 1.298829317092895508e-01 -1.307566463947296143e-01 -1.771486401557922363e-01 4.195652604103088379e-01 -5.021807271987199783e-03 -2.887039631605148315e-02 -1.005389839410781860e-01 -8.742833137512207031e-02 -2.179824709892272949e-01 -3.845163434743881226e-02 1.246222630143165588e-01 -2.086609303951263428e-01 2.230727523565292358e-01 -1.805470734834671021e-01
-2.691167593002319336e-01 8.690110594034194946e-02 -6.013454869389533997e-03 2.611432671546936035e-01 1.844884157180786133e-01 1.578506827354431152e-01 1.258593201637268066e-01 3.445764258503913879e-02 4.600366577506065369e-02 -1.434420347213745117e-01 3.054419755935668945e-01 1.363358050584793091e-01 -2.277370728552341461e-02 1.233064755797386169e-02 -1.873270124197006226e-01 3.529771268367767334e-01 1.775459796190261841e-01 -2.178101092576980591e-01 4.374172911047935486e-02 1.649694517254829407e-02 8.722721785306930542e-02 -1.457545720040798187e-02 5.616335943341255188e-02 -1.144692823290824890e-01 -5.012142062187194824e-01 1.325409114360809326e-01 -1.044000536203384399e-01 2.495332062244415283e-01 -1.557266619056463242e-02 -1.591009497642517090e-01 -8.330203592777252197e-02 -3.479647263884544373e-02
2.304274886846542358e-01 8.746422082185745239e-02 7.448018342256546021e-02 -7.205929607152938843e-02 9.662810713052749634e-02 3.671262860298156738e-01 -1.789402365684509277e-01 3.856647387146949768e-02 1.181107945740222931e-03 1.081797629594802856e-01 -1.028248691000044346e-03 -1.963101178407669067e-01 -2.018151581287384033e-01 -2.459642887115478516e-01 -9.322658181190490723e-02 1.480760574340820312e-01 -4.015015903860330582e-03 -1.888566911220550537e-01 2.868371903896331787e-01 3.694350123405456543e-01 -6.848821789026260376e-02 4.245500564575195312e-01 2.200278341770172119e-01 -1.675903350114822388e-01 8.210745453834533691e-02 1.773099303245544434e-01 3.628737106919288635e-02 3.797959536314010620e-02 -3.646506741642951965e-02 9.907142072916030884e-02 2.384637109935283661e-02 -1.652438193559646606e-02
-4.174025356769561768e-02 6.502456218004226685e-02 -1.908650398254394531e-01 1.252349615097045898e-01 7.321809884160757065e-03 1.984573155641555786e-01 -2.731393463909626007e-02 -3.248619660735130310e-02 4.077363014221191406e-01 1.232316270470619202e-01 1.491040587425231934e-01 -3.889225050806999207e-02 -1.317645758390426636e-01 -1.910488605499267578e-01 -1.005966663360595703e-01 -9.169611148536205292e-03 -1.772941201925277710e-01 -9.777462482452392578e-02 -6.369484961032867432e-02 -2.595806145109236240e-04 -1.659259498119354248e-01 1.096916645765304565e-01 4.653231054544448853e-02 -2.263177931308746338e-01 -4.599983096122741699e-01 -7.732535153627395630e-02 -2.824937701225280762e-01 3.260147869586944580e-01 -1.879059374332427979e-01 1.932420283555984497e-01 -1.144061088562011719e-01 -6.345246732234954834e-02
1.182402893900871277e-01 6.918511539697647095e-02 -2.611560933291912079e-02 2.480892688035964966e-01 7.656313478946685791e-02 1.438862383365631104e-01 -1.984118521213531494e-01 6.710677593946456909e-02 -1.908307671546936035e-01 1.088275536894798279e-01 3.387381136417388916e-01 4.413357749581336975e-02 -1.681078672409057617e-01 8.669537492096424103e-03 1.905748993158340454e-01 1.485736668109893799e-02 7.842459529638290405e-02 -4.520159959793090820e-01 1.830078065395355225e-01 3.873595893383026123e-01 3.585783392190933228e-02 7.947897166013717651e-02 6.960333883762359619e-02 6.341069191694259644e-02 -1.643531173467636108e-01 2.804182469844818115e-01 1.872948259115219116e-01 9.647697955369949341e-02 -4.919347167015075684e-02 -1.682724207639694214e-01 1.306820511817932129e-01 -1.020646616816520691e-01
-1.490645706653594971e-01 8.445166796445846558e-02 -1.252893954515457153e-01 5.908553674817085266e-02 3.964296281337738037e-01 2.928439378738403320e-01 -5.031766369938850403e-02 -1.100136935710906982e-01 2.786701321601867676e-01 9.716443717479705811e-02 6.809536367654800415e-02 2.123792916536331177e-01 -2.477530390024185181e-02 1.823220402002334595e-01 9.976974874734878540e-02 -8.559618890285491943e-02 2.255283743143081665e-01 -2.191921919584274292e-01 1.132693067193031311e-01 2.407661378383636475e-01 -1.822347076085861772e-05 1.978151202201843262e-01 1.860365867614746094e-01 -1.246241107583045959e-01 1.527794450521469116e-01 7.016519457101821899e-02 -1.752048283815383911e-01 2.246773689985275269e-01 1.412719786167144775e-01 -7.841178774833679199e-02 3.317354917526245117e-01 -3.688069805502891541e-02
5.772005394101142883e-02 -1.005608402192592621e-02 -5.244844406843185425e-02 1.212650388479232788e-01 2.018255144357681274e-01 2.332824766635894775e-01 -4.278459772467613220e-02 -1.115530170500278473e-02 1.169990375638008118e-01 6.186033785343170166e-02 1.696283370256423950e-02 4.500386118888854980e-02 -1.561735868453979492e-01 -1.118021383881568909e-01 1.628879755735397339e-01 3.024095594882965088e-01 -1.767559796571731567e-01 -7.159834355115890503e-02 8.439808338880538940e-02 2.845633961260318756e-02 -2.610442601144313812e-02 8.689481765031814575e-02 -2.672579884529113770e-01 -5.246084928512573242e-01 -2.144534289836883545e-01 -2.321153134107589722e-01 1.590996533632278442e-01 2.507239282131195068e-01 9.798223525285720825e-02 2.320265397429466248e-02 3.213920295238494873e-01 8.154729753732681274e-02
-1.352739036083221436e-01 -1.966326534748077393e-01 -1.499583125114440918e-01 3.006726801395416260e-01 2.866757810115814209e-01 1.030670925974845886e-01 -1.733416020870208740e-01 1.708394661545753479e-02 2.748214006423950195e-01 -1.136047244071960449e-01 -2.861939668655395508e-01 2.402011454105377197e-01 -1.184143200516700745e-01 -2.835572697222232819e-02 -5.727414414286613464e-02 8.520064502954483032e-02 -5.606209486722946167e-02 -2.472106069326400757e-01 2.689531445503234863e-01 1.095521822571754456e-01 -1.339022964239120483e-01 3.759073615074157715e-01 4.352806881070137024e-02 4.463373497128486633e-02 5.253135785460472107e-02 -6.458953768014907837e-02 -1.173944920301437378e-01 2.694097161293029785e-01 -3.895135223865509033e-02 1.594063937664031982e-01 1.468729674816131592e-01 9.366008453071117401e-03
2.122371643781661987e-01 8.811274170875549316e-02 1.473756283521652222e-01 3.962923884391784668e-01 2.829236388206481934e-01 1.569138765335083008e-01 1.181591525673866272e-01 9.853688627481460571e-02 1.317258179187774658e-01 1.047694236040115356e-01 7.883058488368988037e-02 -4.620281234383583069e-02 -1.844718605279922485e-01 1.455512791872024536e-01 -5.548837129026651382e-03 -1.401626318693161011e-01 -2.197535708546638489e-02 -1.407475769519805908e-01 6.593226641416549683e-02 -2.288993895053863525e-01 9.888666868209838867e-02 2.194799333810806274e-01 1.946794837713241577e-01 -3.261511027812957764e-01 -1.665636003017425537e-01 1.643899530172348022e-01 -5.008108168840408325e-02 2.045338749885559082e-01 1.019959598779678345e-01 -4.631297290325164795e-02 3.575516045093536377e-01 -9.877416491508483887e-02
-8.497609943151473999e-02 1.894210577011108398e-01 5.113773420453071594e-02 4.218885675072669983e-02 1.191169247031211853e-01 5.677694082260131836e-02 -9.583961218595504761e-02 -1.210122331976890564e-01 3.006576299667358398e-01 -2.683922946453094482e-01 -6.233140826225280762e-02 2.953755855560302734e-01 -9.244515001773834229e-02 2.213167846202850342e-01 -2.445449586957693100e-03 1.936876326799392700e-01 7.630719989538192749e-02 -1.914581954479217529e-01 3.651114106178283691e-01 4.533922299742698669e-02 -1.200546100735664368e-01 1.992733180522918701e-01 1.498335301876068115e-01 -6.895866245031356812e-02 -3.339599370956420898e-01 9.786517173051834106e-02 3.746207654476165771e-01 1.416974961757659912e-01 5.841217562556266785e-02 -1.296769231557846069e-01 3.758906573057174683e-02 1.779145561158657074e-02
[truncated: 3,267,743 more chars]
